# Supplementary material for: A Computational Screen for Type I Polyketide Synthases in Metagenomics Shotgun Data
Source: PLoS One. 2008 Oct 27;3(10):e3515. doi: 10.1371/journal.pone.0003515 (PMC2568958; doi:10.1371/journal.pone.0003515)
Supplement: Methods S1 — Maximum likelihood trees of the AT, DH, ER, and KR domains (7.24 MB ZIP) [file pone.0003515.s001.zip]

Archive with 5 entries (4 files):
- trees_AT_DH_ER_KR/
- trees_AT_DH_ER_KR/KR.pdf
- trees_AT_DH_ER_KR/ER.pdf
- trees_AT_DH_ER_KR/DH.pdf
- trees_AT_DH_ER_KR/AT.pdf
