# Supplementary material for: A Computational Screen for Type I Polyketide Synthases in Metagenomics Shotgun Data
Source: PLoS One. 2008 Oct 27;3(10):e3515. doi: 10.1371/journal.pone.0003515 (PMC2568958; doi:10.1371/journal.pone.0003515)
Supplement: Methods S2 — Maximum likelihood trees of the KS, PP, MT and TE domains (4.38 MB ZIP) [file pone.0003515.s002.zip]

Archive with 5 entries (4 files):
- trees_KS_PP_MT_TE/
- trees_KS_PP_MT_TE/TE.pdf
- trees_KS_PP_MT_TE/PP.pdf
- trees_KS_PP_MT_TE/MT.pdf
- trees_KS_PP_MT_TE/KS.pdf
