# Supplementary material for: A Computational Screen for Type I Polyketide Synthases in Metagenomics Shotgun Data
Source: PLoS One. 2008 Oct 27;3(10):e3515. doi: 10.1371/journal.pone.0003515 (PMC2568958; doi:10.1371/journal.pone.0003515)
Supplement: Methods S3 — Box plots of bit score and Robison-Foulds distances distributions (0.04 MB ZIP) [file pone.0003515.s003.zip]

Archive with 3 entries (2 files):
- plots/
- plots/Sup_Fig-Bit_score_distritributions.pdf
- plots/Sup_Fig-Robison-Foulds_distances.pdf
