# Supplementary material for: A Computational Screen for Type I Polyketide Synthases in Metagenomics Shotgun Data
Source: PLoS One. 2008 Oct 27;3(10):e3515. doi: 10.1371/journal.pone.0003515 (PMC2568958; doi:10.1371/journal.pone.0003515)
Supplement: Methods S5 — SQLite data base of the integrated information and tables of selected columns in CSV-format. (4.39 MB ZIP) [file pone.0003515.s005.zip]

Archive with 5 entries (4 files):
- db_and_extracts/
- db_and_extracts/PKS_db
- db_and_extracts/Newly_detected_PKS_I_members_in_UniRef.csv
- db_and_extracts/Sup_SGS_hits_source_samples.txt
- db_and_extracts/PKS_db_hit_overview_with_tree_based_annotations.csv
