# Supplementary material for: A Computational Screen for Type I Polyketide Synthases in Metagenomics Shotgun Data
Source: PLoS One. 2008 Oct 27;3(10):e3515. doi: 10.1371/journal.pone.0003515 (PMC2568958; doi:10.1371/journal.pone.0003515)
Supplement: Methods S5 — SQLite data base of the integrated information and tables of selected columns in CSV-format. (4.39 MB ZIP) [file pone.0003515.s005.zip › db_and_extracts/Newly_detected_PKS_I_members_in_UniRef.csv]

# The output was produced by python_scripts/PKS_db_find_new_PKSs_in_UniRef.py
# Complete call: "python_scripts/PKS_db_find_new_PKSs_in_UniRef.py Result_data_base/PKS_db 0"
# 12:20:57 18.06.2008 CEST
Multi domain hit proteins
Protein_Name	GPHS	Species	Domain_Structure	Annotion_group	Annotation
UniRef100_A4T2D4	1.0	Mycobacterium gilvum	KS(PKS):AT(PKS):DH(PKS):KR(PKS):PP(PKS)	Acyl_synthase	Cluster: Beta-ketoacyl synthase; n=1; Mycobacterium gilvum PYR-GCK|Rep: Beta-ketoacyl synthase - Mycobacterium gilvum PYR-GCK
UniRef100_A1C8I8	1.0	Aspergillus clavatus	KS(PKS):AT(PKS):DH(PKS):ER(PKS):KR(PKS)	Putative_PKS	Cluster: Polyketide synthase, putative; n=1; Aspergillus clavatus|Rep: Polyketide synthase, putative - Aspergillus clavatus
UniRef100_A0ZCD9	1.0	Nodularia spumigena	KS(PKS):AT(PKS):KR(PKS)	Acyl_synthase	Cluster: Beta-ketoacyl synthase; n=1; Nodularia spumigena CCY 9414|Rep: Beta-ketoacyl synthase - Nodularia spumigena CCY 9414
UniRef100_Q0LP30	1.0	Herpetosiphon aurantiacus	PP(PKS):KS(PKS):AT(PKS):DH(PKS):KR(PKS):PP(PKS)	Acyl_synthase	Cluster: Beta-ketoacyl synthase; n=1; Herpetosiphon aurantiacus ATCC 23779|Rep: Beta-ketoacyl synthase - Herpetosiphon aurantiacus ATCC 23779
UniRef100_A1G7S5	1.0	Salinispora arenicola	KS(PKS):AT(PKS):DH(PKS):PP(PKS)	Acyl_synthase	Cluster: Beta-ketoacyl synthase; n=1; Salinispora arenicola CNS205|Rep: Beta-ketoacyl synthase - Salinispora arenicola CNS205
UniRef100_UPI0000D56432	0.333333333333	Tribolium castaneum	KS(PKS):ER(PKS):KR(Non-PKS)	Hypothetical_protein	Cluster: PREDICTED: similar to CG3523-PA; n=1; Tribolium castaneum|Rep: PREDICTED: similar to CG3523-PA - Tribolium castaneum
UniRef100_UPI0000D56433	0.333333333333	Tribolium castaneum	KS(PKS):ER(PKS):KR(Non-PKS)	Hypothetical_protein	Cluster: PREDICTED: similar to CG3523-PA; n=1; Tribolium castaneum|Rep: PREDICTED: similar to CG3523-PA - Tribolium castaneum
UniRef100_UPI0000D7236F	1.0	Burkholderia pseudomallei	PP(PKS):KS(PKS):DH(PKS):KR(PKS):PP(PKS):KS(PKS):KS(PKS)	Hypothetical_protein	Cluster: hypothetical protein BpseS_03002438; n=1; Burkholderia pseudomallei S13|Rep: hypothetical protein BpseS_03002438 - Burkholderia pseudomallei S13
UniRef100_UPI000065F99E	0.333333333333	Takifugu rubripes	KS(PKS):AT(PKS):KR(Non-PKS)	FAS	Cluster: Homolog of Gallus gallus Fatty acid synthase (EC 2.3.1.85) [Includes [Acyl-carrier-protein] S- acetyltransferase (EC 2.3.1.38); [Acyl-carrier-protein] S- malonyltransferase (EC 2.3.1.39); 3-oxoacyl-[acyl-carrier-protein] synthase (EC 2.3.1.41); 3-oxoacyl-[acyl-carrier-protein] r; n=1; Takifugu rubripes|Rep: Homolog of Gallus gallus Fatty acid synthase (EC 2.3.1.85) [Includes [Acyl-carrie…
UniRef100_UPI0000D56435	0.333333333333	Tribolium castaneum	KS(PKS):ER(PKS):KR(Non-PKS)	Hypothetical_protein	Cluster: PREDICTED: similar to CG3523-PA; n=1; Tribolium castaneum|Rep: PREDICTED: similar to CG3523-PA - Tribolium castaneum
UniRef100_Q4ZVI1	1.0	Pseudomonas syringae	PP(PKS):KS(PKS):KR(PKS)	Amino_acid_adenylation	Cluster: Amino acid adenylation; n=1; Pseudomonas syringae pv. syringae B728a|Rep: Amino acid adenylation - Pseudomonas syringae pv. syringae (strain B728a)
UniRef100_A4RNS2	1.0	Magnaporthe grisea	KS(PKS):AT(PKS):DH(PKS):KR(PKS)	Unknown	Cluster: Putative uncharacterized protein; n=1; Magnaporthe grisea|Rep: Putative uncharacterized protein - Magnaporthe grisea (Rice blast fungus) (Pyricularia grisea)
UniRef100_Q0B244	1.0	Burkholderia cepacia	KS(PKS):AT(PKS):PP(PKS)	Acyl_synthase	Cluster: Beta-ketoacyl synthase; n=1; Burkholderia cepacia AMMD|Rep: Beta-ketoacyl synthase - Burkholderia cepacia (strain ATCC 53795 / AMMD)
UniRef100_Q0FMP5	0.666666666667	Roseovarius sp.	KS(PKS):AT(PKS):KR(PKS):DH(PKS):PP(Non-PKS):TE(PKS)	NRPS	Cluster: Non-ribosomal peptide synthase; n=1; Roseovarius sp. HTCC2601|Rep: Non-ribosomal peptide synthase - Roseovarius sp. HTCC2601
UniRef100_Q1IB14	0.0	Pseudomonas entomophila	PP(PKS):TE(Non-PKS)	NRPS	Cluster: Putative non-ribosomal peptide synthetase, terminal component; n=1; Pseudomonas entomophila L48|Rep: Putative non-ribosomal peptide synthetase, terminal component - Pseudomonas entomophila (strain L48)
UniRef100_Q4ZND1	0.0	Pseudomonas syringae	AT(PKS):AT(Non-PKS)	Unknown	Cluster: Malonyl CoA-acyl carrier protein transacylase; n=1; Pseudomonas syringae pv. syringae B728a|Rep: Malonyl CoA-acyl carrier protein transacylase - Pseudomonas syringae pv. syringae (strain B728a)
UniRef100_Q085J1	1.0	Shewanella frigidimarina	KS(PKS):AT(PKS):KR(PKS)	Acyl_synthase	Cluster: Beta-ketoacyl synthase; n=1; Shewanella frigidimarina NCIMB 400|Rep: Beta-ketoacyl synthase - Shewanella frigidimarina (strain NCIMB 400)
UniRef100_A1CMV8	1.0	Aspergillus clavatus	KS(PKS):AT(PKS):DH(PKS):ER(PKS):KR(PKS)	Putative_PKS	Cluster: Polyketide synthase, putative; n=1; Aspergillus clavatus|Rep: Polyketide synthase, putative - Aspergillus clavatus
UniRef100_A0W5R6	1.0	Geobacter lovleyi	KS(PKS):AT(PKS):KR(PKS)	Acyl_synthase	Cluster: Beta-ketoacyl synthase; n=1; Geobacter lovleyi SZ|Rep: Beta-ketoacyl synthase - Geobacter lovleyi SZ
UniRef100_A0W5R7	0.333333333333	Geobacter lovleyi	KS(PKS):KS(PKS):AT(Non-PKS)	Acyl_synthase	Cluster: Beta-ketoacyl synthase; n=1; Geobacter lovleyi SZ|Rep: Beta-ketoacyl synthase - Geobacter lovleyi SZ
UniRef100_A0V6T8	0.5	Delftia acidovorans	KS(PKS):AT(PKS):KR(PKS):PP(Non-PKS)	Acyl_synthase	Cluster: Beta-ketoacyl synthase; n=1; Delftia acidovorans SPH-1|Rep: Beta-ketoacyl synthase - Delftia acidovorans SPH-1
UniRef100_Q8EGK0	1.0	Shewanella oneidensis	KS(PKS):AT(PKS):KR(PKS)	Acyl_synthase	Cluster: Multi-domain beta-ketoacyl synthase; n=1; Shewanella oneidensis|Rep: Multi-domain beta-ketoacyl synthase - Shewanella oneidensis
UniRef100_P87001	1.0	Penicillium patulum	KS(PKS):AT(PKS):KR(PKS):PP(PKS)	Putative_PKS	Cluster: Putative polyketide synthase; n=1; Penicillium griseofulvum|Rep: Putative polyketide synthase - Penicillium patulum (Penicillium griseofulvum)
UniRef100_A1YBQ3	1.0	Polyangium cellulosum	KS(PKS):AT(PKS):KR(PKS):PP(PKS):KS(PKS):AT(PKS):DH(PKS):ER(PKS):KR(PKS):PP(PKS)	Unknown	Cluster: AmbB; n=1; Sorangium cellulosum|Rep: AmbB - Polyangium cellulosum (Sorangium cellulosum)
UniRef100_A0V6T7	0.0	Delftia acidovorans	PP(Non-PKS):PP(PKS)	Amino_acid_adenylation	Cluster: Amino acid adenylation domain; n=1; Delftia acidovorans SPH-1|Rep: Amino acid adenylation domain - Delftia acidovorans SPH-1
UniRef100_Q63R84	1.0	Burkholderia pseudomallei	KS(PKS):AT(PKS):DH(PKS):ER(PKS):KR(PKS):PP(PKS)	FAS	Cluster: Capsular polysaccharide biosynthesis fatty acid synthase; n=1; Burkholderia pseudomallei|Rep: Capsular polysaccharide biosynthesis fatty acid synthase - Burkholderia pseudomallei (Pseudomonas pseudomallei)
UniRef100_A2QTF6	1.0	Aspergillus niger	KS(PKS):AT(PKS):DH(PKS):ER(PKS):KR(PKS):PP(PKS)	Unknown	Cluster: Function: lovF from A. terreus specifies formation of 2- methylbutyrate; n=1; Aspergillus niger|Rep: Function: lovF from A. terreus specifies formation of 2- methylbutyrate - Aspergillus niger
UniRef100_A1KQR7	1.0	Burkholderia rhizoxina	KS(PKS):PP(PKS):KS(PKS):DH(PKS):KR(PKS):PP(PKS):KS(PKS):DH(PKS):KR(PKS):PP(PKS):PP(PKS):KS(PKS):DH(PKS):KR(PKS)	Unknown	Cluster: RhiB protein; n=1; Burkholderia rhizoxina|Rep: RhiB protein - Burkholderia rhizoxina
UniRef100_Q9RNB5	1.0	Microcystis aeruginosa	PP(PKS):KS(PKS):AT(PKS):KR(PKS):PP(PKS)	Unknown	Cluster: McyG; n=1; Microcystis aeruginosa PCC 7806|Rep: McyG - Microcystis aeruginosa PCC 7806
UniRef100_Q16ZI9	0.0	Aedes aegypti	KS(PKS):AT(PKS):DH(Non-PKS):ER(PKS):KR(Non-PKS):PP(Non-PKS)	FAS	Cluster: Fatty acid synthase; n=1; Aedes aegypti|Rep: Fatty acid synthase - Aedes aegypti (Yellowfever mosquito)
UniRef100_Q0CG13	1.0	Aspergillus terreus	KS(PKS):AT(PKS):PP(PKS)	Unknown	Cluster: Putative uncharacterized protein; n=1; Aspergillus terreus NIH2624|Rep: Putative uncharacterized protein - Aspergillus terreus (strain NIH 2624)
UniRef100_Q0RMP0	1.0	Frankia alni	KS(PKS):AT(PKS):PP(PKS)	Putative_PKS	Cluster: Putative modular polyketide synthase; n=1; Frankia alni ACN14a|Rep: Putative modular polyketide synthase - Frankia alni (strain ACN14a)
UniRef100_Q2HFI3	1.0	Chaetomium globosum	KS(PKS):AT(PKS):DH(PKS):PP(PKS)	Unknown	Cluster: Putative uncharacterized protein; n=1; Chaetomium globosum|Rep: Putative uncharacterized protein - Chaetomium globosum (Soil fungus)
UniRef100_A4X3P8	1.0	Salinispora tropica	PP(PKS):KS(PKS):AT(PKS):AT(PKS):PP(PKS)	Acyl_synthase	Cluster: Beta-ketoacyl synthase; n=1; Salinispora tropica CNB-440|Rep: Beta-ketoacyl synthase - Salinispora tropica CNB-440
UniRef100_Q8FGB2	1.0	Escherichia coli	KR(PKS):DH(PKS):ER(PKS)	Putative_PKS	Cluster: Putative polyketide synthase; n=1; Escherichia coli O6|Rep: Putative polyketide synthase - Escherichia coli O6
UniRef100_A1YBQ2	1.0	Polyangium cellulosum	KS(PKS):AT(PKS):PP(PKS)	Unknown	Cluster: AmbA; n=1; Sorangium cellulosum|Rep: AmbA - Polyangium cellulosum (Sorangium cellulosum)
UniRef100_Q9Z5K6	1.0	Mycobacterium leprae	PP(PKS):KS(PKS):AT(PKS):DH(PKS):KR(PKS):PP(PKS)	Putative_PKS	Cluster: Putative polyketide synthase; n=1; Mycobacterium leprae|Rep: Putative polyketide synthase - Mycobacterium leprae
UniRef100_A0UVH7	1.0	Clostridium cellulolyticum	KS(PKS):AT(PKS):KR(PKS):DH(PKS)	Acyl_synthase	Cluster: Beta-ketoacyl synthase; n=1; Clostridium cellulolyticum H10|Rep: Beta-ketoacyl synthase - Clostridium cellulolyticum H10
UniRef100_Q7VEV0	1.0	Mycobacterium bovis	KS(PKS):AT(PKS):DH(PKS):ER(PKS)	Putative_PKS	Cluster: Probable polyketide synthase pks8; n=1; Mycobacterium bovis|Rep: Probable polyketide synthase pks8 - Mycobacterium bovis
UniRef100_Q3V8D5	0.2	Yersinia pestis	KS(PKS):AT(PKS):KR(PKS):PP(Non-PKS):TE(Non-PKS)	Unknown	Cluster: Yersiniabactin biosynthetic protein; n=1; Yersinia pestis|Rep: Yersiniabactin biosynthetic protein - Yersinia pestis
UniRef100_A1UUY0	1.0	Burkholderia mallei	PP(PKS):PP(PKS):KS(PKS):DH(PKS):KR(PKS):PP(PKS):KS(PKS):PP(PKS):PP(PKS):KS(PKS):PP(PKS):KS(PKS):PP(PKS)	Putative_PKS	Cluster: Putative polyketide synthase; n=3; Burkholderia mallei|Rep: Putative polyketide synthase - Burkholderia mallei SAVP1
UniRef100_Q7PYE4	0.0	Anopheles gambiae	KS(PKS):AT(PKS):DH(Non-PKS):ER(PKS):KR(Non-PKS):PP(Non-PKS)	Unknown	Cluster: ENSANGP00000007937; n=1; Anopheles gambiae str. PEST|Rep: ENSANGP00000007937 - Anopheles gambiae str. PEST
UniRef100_O66071	0.0	Bacillus licheniformis	PP(Non-PKS):TE(PKS)	Unknown	Cluster: Lichenysin synthetase C; n=1; Bacillus licheniformis|Rep: Lichenysin synthetase C - Bacillus licheniformis
UniRef100_Q2JEB8	1.0	Frankia sp.	KS(PKS):AT(PKS):PP(PKS)	Unknown	Cluster: Acyl transferase region; n=1; Frankia sp. CcI3|Rep: Acyl transferase region - Frankia sp. (strain CcI3)
UniRef100_Q559U8	1.0	Dictyostelium discoideum	KS(PKS):AT(PKS)	Unknown	Cluster: Putative uncharacterized protein; n=1; Dictyostelium discoideum AX4|Rep: Putative uncharacterized protein - Dictyostelium discoideum AX4
UniRef100_Q559U9	1.0	Dictyostelium discoideum	AT(PKS):ER(PKS)	Unknown	Cluster: Putative uncharacterized protein; n=1; Dictyostelium discoideum AX4|Rep: Putative uncharacterized protein - Dictyostelium discoideum AX4
UniRef100_Q331Q2	1.0	Streptomyces sp.	KS(PKS):AT(PKS):PP(PKS):TE(PKS)	Putative_PKS	Cluster: Putative type I polyketide synthase; n=1; Streptomyces sp. KCTC 0041BP|Rep: Putative type I polyketide synthase - Streptomyces sp. KCTC 0041BP
UniRef100_Q331Q3	1.0	Streptomyces sp.	KS(PKS):AT(PKS):KR(PKS):PP(PKS)	Putative_PKS	Cluster: Putative type I polyketide synthase; n=1; Streptomyces sp. KCTC 0041BP|Rep: Putative type I polyketide synthase - Streptomyces sp. KCTC 0041BP
UniRef100_UPI0000ECA4F5	0.0	Gallus gallus	KS(PKS):AT(PKS):DH(Non-PKS):ER(PKS):KR(Non-PKS):PP(Non-PKS)	FAS	Cluster: Fatty acid synthase (EC 2.3.1.85) [Includes: [Acyl-carrier-protein] S- acetyltransferase (EC 2.3.1.38); [Acyl-carrier-protein] S- malonyltransferase (EC 2.3.1.39); 3-oxoacyl-[acyl-carrier-protein] synthase (EC 2.3.1.41); 3-oxoacyl-[acyl-carrier-protein] r; n=1; Gallus gallus|Rep: Fatty acid synthase (EC 2.3.1.85) [Includes: [Acyl-carrier-protein] S- acetyltransferase (EC 2.3.1.38); [Acyl…
UniRef100_A0QF84	1.0	Mycobacterium avium	KS(PKS):AT(PKS):DH(PKS):ER(PKS):KR(PKS):PP(PKS)	Unknown	Cluster: Mycocerosic acid synthase; n=1; Mycobacterium avium 104|Rep: Mycocerosic acid synthase - Mycobacterium avium (strain 104)
UniRef100_UPI00006744CF	1.0	Burkholderia pseudomallei	KS(PKS):DH(PKS)	Hypothetical_protein	Cluster: hypothetical protein Bpse4_03005606; n=1; Burkholderia pseudomallei 406e|Rep: hypothetical protein Bpse4_03005606 - Burkholderia pseudomallei 406e
UniRef100_A2VSM5	1.0	Burkholderia cenocepacia	KS(PKS):AT(PKS):DH(PKS):ER(PKS):KR(PKS):PP(PKS)	Acyl_synthase	Cluster: Beta-ketoacyl synthase; n=2; Burkholderia cenocepacia PC184|Rep: Beta-ketoacyl synthase - Burkholderia cenocepacia PC184
UniRef100_A3P5Y3	1.0	Burkholderia pseudomallei	PP(PKS):KS(PKS):AT(PKS):DH(PKS):KR(PKS):TE(PKS)	NRPS	Cluster: Non-ribosomal peptide synthase; n=1; Burkholderia pseudomallei 1106a|Rep: Non-ribosomal peptide synthase - Burkholderia pseudomallei (strain 1106a)
UniRef100_Q12KX0	1.0	Shewanella denitrificans	KS(PKS):AT(PKS):KR(PKS)	Acyl_synthase	Cluster: Beta-ketoacyl synthase; n=1; Shewanella denitrificans OS217|Rep: Beta-ketoacyl synthase - Shewanella denitrificans (strain OS217 / ATCC BAA-1090 / DSM 15013)
UniRef100_Q869X2	1.0	Dictyostelium discoideum	KS(PKS):AT(PKS):ER(PKS):KR(PKS)	Putative_PKS	Cluster: Similar to Anabaena sp. (Strain PCC 7120). Polyketide synthase; n=2; Dictyostelium discoideum|Rep: Similar to Anabaena sp. (Strain PCC 7120). Polyketide synthase - Dictyostelium discoideum (Slime mold)
UniRef100_A3DBP7	1.0	Clostridium thermocellum	KS(PKS):AT(PKS):KR(PKS)	Acyl_synthase	Cluster: Beta-ketoacyl synthase; n=1; Clostridium thermocellum ATCC 27405|Rep: Beta-ketoacyl synthase - Clostridium thermocellum (strain ATCC 27405 / DSM 1237)
UniRef100_UPI0000558D94	0.6	Burkholderia mallei	TE(PKS):PP(Non-PKS):KS(PKS):AT(PKS):KR(PKS)	Hypothetical_protein	Cluster: hypothetical protein Bmal10_03001828; n=1; Burkholderia mallei ATCC 10399|Rep: hypothetical protein Bmal10_03001828 - Burkholderia mallei 10399
UniRef100_Q08UN3	0.0	Stigmatella aurantiaca	PP(Non-PKS):TE(PKS)	Unknown	Cluster: Putative uncharacterized protein; n=1; Stigmatella aurantiaca DW4/3-1|Rep: Putative uncharacterized protein - Stigmatella aurantiaca DW4/3-1
UniRef100_A6FZ63	1.0	Plesiocystis pacifica	KR(PKS):PP(PKS):KS(PKS):DH(PKS):KR(PKS):PP(PKS):PP(PKS):KS(PKS):KR(PKS):PP(PKS)	NRPS	Cluster: Nonribosomal peptide synthase; n=1; Plesiocystis pacifica SIR-1|Rep: Nonribosomal peptide synthase - Plesiocystis pacifica SIR-1
UniRef100_A2RZS8	1.0	Burkholderia mallei	KS(PKS):KR(PKS)	Putative_PKS	Cluster: Putative polyketide synthase; n=1; Burkholderia mallei NCTC 10229|Rep: Putative polyketide synthase - Burkholderia mallei NCTC 10229
UniRef100_Q7S0Q5	1.0	Neurospora crassa	KS(PKS):AT(PKS):DH(PKS):ER(PKS):KR(PKS)	Unknown	Cluster: Putative uncharacterized protein NCU06013.1; n=1; Neurospora crassa|Rep: Putative uncharacterized protein NCU06013.1 - Neurospora crassa
UniRef100_UPI0000D5643F	0.333333333333	Tribolium castaneum	KS(PKS):ER(PKS):KR(Non-PKS)	Hypothetical_protein	Cluster: PREDICTED: similar to CG3523-PA; n=1; Tribolium castaneum|Rep: PREDICTED: similar to CG3523-PA - Tribolium castaneum
UniRef100_UPI0000D5643D	0.333333333333	Tribolium castaneum	KS(PKS):ER(PKS):KR(Non-PKS)	Hypothetical_protein	Cluster: PREDICTED: similar to CG3523-PA; n=1; Tribolium castaneum|Rep: PREDICTED: similar to CG3523-PA - Tribolium castaneum
UniRef100_Q5EGQ8	1.0	Rhizobium fredii	KS(PKS):AT(PKS):DH(PKS):ER(PKS):KR(PKS)	Unknown	Cluster: RkpA; n=1; Sinorhizobium fredii|Rep: RkpA - Rhizobium fredii (Sinorhizobium fredii)
UniRef100_Q08TJ3	0.0	Stigmatella aurantiaca	PP(PKS):PP(Non-PKS)	Unknown	Cluster: Putative uncharacterized protein; n=1; Stigmatella aurantiaca DW4/3-1|Rep: Putative uncharacterized protein - Stigmatella aurantiaca DW4/3-1
UniRef100_A1GGB3	1.0	Salinispora arenicola	KS(PKS):AT(PKS):DH(PKS):KR(PKS):PP(PKS):KS(PKS):AT(PKS):DH(PKS):KR(PKS):PP(PKS)	Unknown	Cluster: Acyl transferase region; n=1; Salinispora arenicola CNS205|Rep: Acyl transferase region - Salinispora arenicola CNS205
UniRef100_A1GGB2	1.0	Salinispora arenicola	KS(PKS):AT(PKS):DH(PKS):KR(PKS):PP(PKS)	Acyl_synthase	Cluster: Beta-ketoacyl synthase; n=1; Salinispora arenicola CNS205|Rep: Beta-ketoacyl synthase - Salinispora arenicola CNS205
UniRef100_A1GGB1	1.0	Salinispora arenicola	KR(PKS):PP(PKS)	Oxidoreductase_dehydrogenase	Cluster: Short-chain dehydrogenase/reductase SDR; n=1; Salinispora arenicola CNS205|Rep: Short-chain dehydrogenase/reductase SDR - Salinispora arenicola CNS205
UniRef100_Q6YK41	1.0	Bacillus subtilis	PP(PKS):KS(PKS)	Unknown	Cluster: Bacillomycin D synthetase A; n=1; Bacillus subtilis|Rep: Bacillomycin D synthetase A - Bacillus subtilis
UniRef100_Q0CRW0	1.0	Aspergillus terreus	DH(PKS):ER(PKS):KR(PKS):PP(PKS)	Unknown	Cluster: Putative uncharacterized protein; n=1; Aspergillus terreus NIH2624|Rep: Putative uncharacterized protein - Aspergillus terreus (strain NIH 2624)
UniRef100_A1CPQ3	1.0	Aspergillus clavatus	KS(PKS):AT(PKS):DH(PKS):KR(PKS):PP(PKS)	Unknown	Cluster: Equisetin synthetase, putative; n=1; Aspergillus clavatus|Rep: Equisetin synthetase, putative - Aspergillus clavatus
UniRef100_Q8YWG7	1.0	Anabaena sp.	KS(PKS):AT(PKS)	Unknown	Cluster: Heterocyst glycolipid synthase; n=1; Nostoc sp. PCC 7120|Rep: Heterocyst glycolipid synthase - Anabaena sp. (strain PCC 7120)
UniRef100_Q8YWG5	1.0	Anabaena sp.	KS(PKS):AT(PKS)	Unknown	Cluster: All1648 protein; n=1; Nostoc sp. PCC 7120|Rep: All1648 protein - Anabaena sp. (strain PCC 7120)
UniRef100_P91871	0.5	Caenorhabditis elegans	KS(PKS):AT(PKS):ER(PKS):KR(Non-PKS)	Unknown	Cluster: Putative uncharacterized protein fasn-1; n=1; Caenorhabditis elegans|Rep: Putative uncharacterized protein fasn-1 - Caenorhabditis elegans
UniRef100_A4RFV7	1.0	Magnaporthe grisea	KS(PKS):AT(PKS):DH(PKS):ER(PKS):KR(PKS)	Unknown	Cluster: Putative uncharacterized protein; n=1; Magnaporthe grisea|Rep: Putative uncharacterized protein - Magnaporthe grisea (Rice blast fungus) (Pyricularia grisea)
UniRef100_Q0U8D3	1.0	Phaeosphaeria nodorum	KS(PKS):AT(PKS)	Unknown	Cluster: Putative uncharacterized protein; n=1; Phaeosphaeria nodorum|Rep: Putative uncharacterized protein - Phaeosphaeria nodorum (Septoria nodorum)
UniRef100_A0UJ74	1.0	Burkholderia multivorans	KS(PKS):KR(PKS)	Acyl_synthase	Cluster: Beta-ketoacyl synthase; n=1; Burkholderia multivorans ATCC 17616|Rep: Beta-ketoacyl synthase - Burkholderia multivorans ATCC 17616
UniRef100_Q71EH9	1.0	Bacillus subtilis	DH(PKS):KR(PKS)	Putative_PKS	Cluster: Putative PksM polyketide synthase; n=1; Bacillus subtilis|Rep: Putative PksM polyketide synthase - Bacillus subtilis
UniRef100_Q5WUQ7	1.0	Legionella pneumophila	KS(PKS):KS(PKS):KR(PKS):PP(PKS):KS(PKS):DH(PKS):KR(PKS):PP(PKS)	Unknown	Cluster: Putative uncharacterized protein; n=1; Legionella pneumophila str. Lens|Rep: Putative uncharacterized protein - Legionella pneumophila (strain Lens)
UniRef100_A2QUI2	1.0	Aspergillus niger	KS(PKS):AT(PKS):PP(PKS)	Unknown	Cluster: Contig An09c0170, complete genome; n=2; Aspergillus|Rep: Contig An09c0170, complete genome - Aspergillus niger
UniRef100_Q2H7K7	1.0	Chaetomium globosum	KS(PKS):AT(PKS):DH(PKS):KR(PKS)	Unknown	Cluster: Putative uncharacterized protein; n=1; Chaetomium globosum|Rep: Putative uncharacterized protein - Chaetomium globosum (Soil fungus)
UniRef100_A4RTM5	1.0	Ostreococcus lucimarinus	PP(PKS):KS(PKS):KR(PKS):PP(PKS):KS(PKS):KR(PKS):PP(PKS):KS(PKS):KR(PKS):PP(PKS):PP(PKS):KS(PKS):PP(PKS)	Hypothetical_protein	Cluster: Predicted protein; n=1; Ostreococcus lucimarinus CCE9901|Rep: Predicted protein - Ostreococcus lucimarinus CCE9901
UniRef100_Q5AR63	1.0	Emericella nidulans	KS(PKS):AT(PKS):DH(PKS):ER(PKS):KR(PKS)	Unknown	Cluster: Putative uncharacterized protein; n=1; Emericella nidulans|Rep: Putative uncharacterized protein - Emericella nidulans (Aspergillus nidulans)
UniRef100_Q2GWL6	1.0	Chaetomium globosum	KS(PKS):AT(PKS):ER(PKS):KR(PKS)	Unknown	Cluster: Putative uncharacterized protein; n=1; Chaetomium globosum|Rep: Putative uncharacterized protein - Chaetomium globosum (Soil fungus)
UniRef100_P19096	0.0	Mus musculus	KS(PKS):AT(PKS):DH(Non-PKS):ER(PKS):KR(Non-PKS):PP(Non-PKS)	FAS	Cluster: Fatty acid synthase (EC 2.3.1.85) [Includes: [Acyl-carrier-protein] S- acetyltransferase (EC 2.3.1.38); [Acyl-carrier-protein] S- malonyltransferase (EC 2.3.1.39); 3-oxoacyl-[acyl-carrier-protein] synthase (EC 2.3.1.41); 3-oxoacyl-[acyl-carrier-protein] reductase (EC 1.1.1.100); 3-hydroxypalmitoyl-[acyl-carrier-protein] dehydratase (EC 4.2.1.61); Enoyl-[acyl-carrier-protein] reductase (E…
UniRef100_A1DK13	1.0	Neosartorya fischeri	KS(PKS):AT(PKS):DH(PKS):ER(PKS):KR(PKS)	Putative_PKS	Cluster: Polyketide synthase, putative; n=1; Neosartorya fischeri NRRL 181|Rep: Polyketide synthase, putative - Neosartorya fischeri (strain ATCC 1020 / DSM 3700 / NRRL 181)(Aspergillus fischerianus (strain ATCC 1020 / DSM 3700 / NRRL 181))
UniRef100_Q1IUI0	1.0	Acidobacteria bacterium	KS(PKS):AT(PKS):KR(PKS):DH(PKS)	Acyl_synthase	Cluster: Beta-ketoacyl synthase; n=1; Acidobacteria bacterium Ellin345|Rep: Beta-ketoacyl synthase - Acidobacteria bacterium (strain Ellin345)
UniRef100_Q7N5R3	1.0	Photorhabdus luminescens	PP(PKS):KS(PKS):AT(PKS):DH(PKS):KR(PKS):TE(PKS)	Unknown	Cluster: Complete genome; segment 7/17; n=1; Photorhabdus luminescens subsp. laumondii|Rep: Complete genome; segment 7/17 - Photorhabdus luminescens subsp. laumondii
UniRef100_UPI00005FAD58	1.0	Burkholderia pseudomallei	KS(PKS):KR(PKS)	Hypothetical_protein	Cluster: hypothetical protein Bpse110_02004315; n=1; Burkholderia pseudomallei 1106b|Rep: hypothetical protein Bpse110_02004315 - Burkholderia pseudomallei 1106b
UniRef100_A4RJ31	1.0	Magnaporthe grisea	KS(PKS):AT(PKS)	Unknown	Cluster: Putative uncharacterized protein; n=1; Magnaporthe grisea|Rep: Putative uncharacterized protein - Magnaporthe grisea (Rice blast fungus) (Pyricularia grisea)
UniRef100_A4T3X4	1.0	Mycobacterium gilvum	KS(PKS):AT(PKS):KR(PKS):PP(PKS):KS(PKS):AT(PKS):DH(PKS):ER(PKS):KR(PKS):PP(PKS)	Acyl_synthase	Cluster: Beta-ketoacyl synthase; n=1; Mycobacterium gilvum PYR-GCK|Rep: Beta-ketoacyl synthase - Mycobacterium gilvum PYR-GCK
UniRef100_Q55E72	1.0	Dictyostelium discoideum	KS(PKS):AT(PKS):ER(PKS):KR(PKS)	Unknown	Cluster: Putative uncharacterized protein; n=1; Dictyostelium discoideum AX4|Rep: Putative uncharacterized protein - Dictyostelium discoideum AX4
UniRef100_Q5BH30	1.0	Emericella nidulans	KS(PKS):AT(PKS):PP(PKS)	Unknown	Cluster: Putative uncharacterized protein; n=1; Emericella nidulans|Rep: Putative uncharacterized protein - Emericella nidulans (Aspergillus nidulans)
UniRef100_A2QX22	1.0	Aspergillus niger	KS(PKS):AT(PKS):PP(PKS)	Unknown	Cluster: Contig An11c0260, complete genome; n=1; Aspergillus niger|Rep: Contig An11c0260, complete genome - Aspergillus niger
UniRef100_Q1MT73	0.5	Danio rerio	KS(PKS):AT(PKS):DH(PKS):KR(Non-PKS)	Hypothetical_protein	Cluster: Novel protein; n=1; Danio rerio|Rep: Novel protein - Danio rerio (Zebrafish) (Brachydanio rerio)
UniRef100_Q0B1F3	0.714285714286	Burkholderia cepacia	KS(PKS):KR(PKS):PP(PKS):KS(PKS):AT(PKS):PP(PKS):PP(Non-PKS)	Amino_acid_adenylation	Cluster: Amino acid adenylation domain; n=1; Burkholderia cepacia AMMD|Rep: Amino acid adenylation domain - Burkholderia cepacia (strain ATCC 53795 / AMMD)
UniRef100_A4R449	1.0	Magnaporthe grisea	KS(PKS):AT(PKS):DH(PKS):KR(PKS):PP(PKS)	Unknown	Cluster: Putative uncharacterized protein; n=1; Magnaporthe grisea|Rep: Putative uncharacterized protein - Magnaporthe grisea (Rice blast fungus) (Pyricularia grisea)
UniRef100_Q0B1F1	1.0	Burkholderia cepacia	PP(PKS):KS(PKS):DH(PKS)	Acyl_synthase	Cluster: Beta-ketoacyl synthase; n=1; Burkholderia cepacia AMMD|Rep: Beta-ketoacyl synthase - Burkholderia cepacia (strain ATCC 53795 / AMMD)
UniRef100_Q2GV57	1.0	Chaetomium globosum	KS(PKS):AT(PKS):DH(PKS):ER(PKS):KR(PKS)	Unknown	Cluster: Putative uncharacterized protein; n=1; Chaetomium globosum|Rep: Putative uncharacterized protein - Chaetomium globosum (Soil fungus)
UniRef100_Q0B1F7	0.0	Burkholderia cepacia	PP(Non-PKS):TE(PKS)	Amino_acid_adenylation	Cluster: Amino acid adenylation domain; n=1; Burkholderia cepacia AMMD|Rep: Amino acid adenylation domain - Burkholderia cepacia (strain ATCC 53795 / AMMD)
UniRef100_Q7VEV1	1.0	Mycobacterium bovis	KS(PKS):AT(PKS):DH(PKS):ER(PKS):KR(PKS):PP(PKS)	Putative_PKS	Cluster: Probable polyketide synthase pks7; n=2; Mycobacterium bovis|Rep: Probable polyketide synthase pks7 - Mycobacterium bovis
UniRef100_A1T1R8	1.0	Mycobacterium vanbaalenii	KS(PKS):AT(PKS):KR(PKS):PP(PKS):KS(PKS):AT(PKS):DH(PKS):ER(PKS):KR(PKS):PP(PKS)	Acyl_synthase	Cluster: Beta-ketoacyl synthase; n=1; Mycobacterium vanbaalenii PYR-1|Rep: Beta-ketoacyl synthase - Mycobacterium vanbaalenii (strain DSM 7251 / PYR-1)
UniRef100_Q3W1C1	1.0	Frankia sp.	KS(PKS):AT(PKS):PP(PKS)	Acyl_synthase	Cluster: Beta-ketoacyl synthase:Acyl transferase domain:Phosphopantetheine- binding domain; n=1; Frankia sp. EAN1pec|Rep: Beta-ketoacyl synthase:Acyl transferase domain:Phosphopantetheine- binding domain - Frankia sp. EAN1pec
UniRef100_A2CLL1	1.0	Candidatus Endobugula	ER(PKS):KS(PKS):PP(PKS):KS(PKS):DH(PKS):KR(PKS):PP(PKS):KS(PKS):KR(PKS):PP(PKS):KS(PKS):PP(PKS)	NRPS	Cluster: BryB; n=1; Candidatus Endobugula sertula|Rep: BryB - Candidatus Endobugula sertula (Bugula neritina bacterial symbiont)
UniRef100_A2CLL3	1.0	Candidatus Endobugula	PP(PKS):KS(PKS):KS(PKS):PP(PKS):KS(PKS)	NRPS	Cluster: BryX; n=1; Candidatus Endobugula sertula|Rep: BryX - Candidatus Endobugula sertula (Bugula neritina bacterial symbiont)
UniRef100_A2CLL2	1.0	Candidatus Endobugula	ER(PKS):KS(PKS):DH(PKS):KR(PKS):PP(PKS):KS(PKS):PP(PKS):KS(PKS):KR(PKS):KS(PKS):PP(PKS)	NRPS	Cluster: BryC; n=1; Candidatus Endobugula sertula|Rep: BryC - Candidatus Endobugula sertula (Bugula neritina bacterial symbiont)
UniRef100_Q8GCW1	1.0	Micromonospora chersina	KS(PKS):AT(PKS):KR(PKS):DH(PKS)	Unknown	Cluster: Enediyne warhead iterative type I polykedtide synthase; n=1; Micromonospora chersina|Rep: Enediyne warhead iterative type I polykedtide synthase - Micromonospora chersina
UniRef100_A2CLL4	1.0	Candidatus Endobugula	KR(PKS):KS(PKS):KR(PKS):PP(PKS):KS(PKS)	NRPS	Cluster: BryD; n=1; Candidatus Endobugula sertula|Rep: BryD - Candidatus Endobugula sertula (Bugula neritina bacterial symbiont)
UniRef100_A2CLL7	0.0	Candidatus Endobugula	AT(Non-PKS):AT(PKS)	NRPS	Cluster: BryP; n=1; Candidatus Endobugula sertula|Rep: BryP - Candidatus Endobugula sertula (Bugula neritina bacterial symbiont)
UniRef100_Q9EWA1	1.0	Streptomyces natalensis	KS(PKS):AT(PKS):DH(PKS):KR(PKS):PP(PKS):KS(PKS):AT(PKS):KR(PKS):PP(PKS):KS(PKS):AT(PKS):KR(PKS):PP(PKS):KS(PKS):AT(PKS):KR(PKS):PP(PKS):KS(PKS):AT(PKS):KR(PKS):PP(PKS):KS(PKS):AT(PKS):KR(PKS):PP(PKS)	Unknown	Cluster: PimS2 protein; n=1; Streptomyces natalensis|Rep: PimS2 protein - Streptomyces natalensis
UniRef100_Q9EWA2	1.0	Streptomyces natalensis	KS(PKS):AT(PKS):DH(PKS):KR(PKS):PP(PKS)	Unknown	Cluster: PimS3 protein; n=1; Streptomyces natalensis|Rep: PimS3 protein - Streptomyces natalensis
UniRef100_O33904	1.0	Shewanella sp.	KS(PKS):AT(PKS):KR(PKS)	Unknown	Cluster: Putative uncharacterized protein; n=1; Shewanella sp. SCRC-2738|Rep: Putative uncharacterized protein - Shewanella sp. SCRC-2738
UniRef100_UPI0000558FD6	1.0	Burkholderia mallei	PP(PKS):KS(PKS):AT(PKS)	NRPS	Cluster: COG1020: Non-ribosomal peptide synthetase modules and related proteins; n=1; Burkholderia mallei GB8 horse 4|Rep: COG1020: Non-ribosomal peptide synthetase modules and related proteins - Burkholderia mallei GB8 horse 4
UniRef100_A2S1Y5	0.75	Burkholderia mallei	PP(PKS):KS(PKS):DH(PKS):KR(PKS):PP(PKS):KS(PKS):PP(PKS):PP(Non-PKS)	Unknown	Cluster: Putative uncharacterized protein; n=1; Burkholderia mallei NCTC 10229|Rep: Putative uncharacterized protein - Burkholderia mallei NCTC 10229
UniRef100_Q2JAB9	0.0	Frankia sp.	PP(PKS):TE(Non-PKS)	Unknown	Cluster: AMP-dependent synthetase and ligase; n=1; Frankia sp. CcI3|Rep: AMP-dependent synthetase and ligase - Frankia sp. (strain CcI3)
UniRef100_A5IDX8	1.0	Legionella pneumophila	KS(PKS):AT(PKS):KR(PKS)	Unknown	Cluster: Putative uncharacterized protein; n=1; Legionella pneumophila str. Corby|Rep: Putative uncharacterized protein - Legionella pneumophila (strain Corby)
UniRef100_Q8VK52	1.0	Mycobacterium tuberculosis	KS(PKS):AT(PKS):DH(PKS):ER(PKS):KR(PKS):PP(PKS)	Unknown	Cluster: Mycocerosic acid synthase; n=2; Mycobacterium tuberculosis|Rep: Mycocerosic acid synthase - Mycobacterium tuberculosis
UniRef100_P40872	1.0	Bacillus subtilis	PP(PKS):KS(PKS):DH(PKS):KR(PKS):PP(PKS):KS(PKS):KR(PKS):PP(PKS):KS(PKS)	Putative_PKS	Cluster: Putative polyketide synthase pksM; n=1; Bacillus subtilis|Rep: Putative polyketide synthase pksM - Bacillus subtilis
UniRef100_Q5BA83	1.0	Emericella nidulans	KS(PKS):AT(PKS):DH(PKS):ER(PKS):KR(PKS):PP(PKS)	Unknown	Cluster: Putative uncharacterized protein; n=1; Emericella nidulans|Rep: Putative uncharacterized protein - Emericella nidulans (Aspergillus nidulans)
UniRef100_Q1D591	1.0	Myxococcus xanthus	PP(PKS):PP(PKS)	NRPS	Cluster: Nonribosomal peptide synthetase; n=1; Myxococcus xanthus DK 1622|Rep: Nonribosomal peptide synthetase - Myxococcus xanthus (strain DK 1622)
UniRef100_Q86AD4	1.0	Dictyostelium discoideum	KS(PKS):AT(PKS)	Putative_PKS	Cluster: Similar to Anabaena sp. (Strain PCC 7120). Polyketide synthase; n=1; Dictyostelium discoideum|Rep: Similar to Anabaena sp. (Strain PCC 7120). Polyketide synthase - Dictyostelium discoideum (Slime mold)
UniRef100_A4RI21	1.0	Magnaporthe grisea	KS(PKS):AT(PKS)	Unknown	Cluster: Putative uncharacterized protein; n=1; Magnaporthe grisea|Rep: Putative uncharacterized protein - Magnaporthe grisea (Rice blast fungus) (Pyricularia grisea)
UniRef100_A1YBT8	1.0	Polyangium cellulosum	KS(PKS):AT(PKS):KR(PKS):PP(PKS):KS(PKS):AT(PKS):PP(PKS)	Unknown	Cluster: JerE; n=1; Sorangium cellulosum|Rep: JerE - Polyangium cellulosum (Sorangium cellulosum)
UniRef100_Q0CB46	1.0	Aspergillus terreus	KS(PKS):AT(PKS):DH(PKS):ER(PKS):KR(PKS)	Unknown	Cluster: Putative uncharacterized protein; n=1; Aspergillus terreus NIH2624|Rep: Putative uncharacterized protein - Aspergillus terreus (strain NIH 2624)
UniRef100_A1YBT6	1.0	Polyangium cellulosum	KS(PKS):AT(PKS):DH(PKS):KR(PKS):PP(PKS):KS(PKS):AT(PKS):DH(PKS):KR(PKS):PP(PKS)	Unknown	Cluster: JerC; n=1; Sorangium cellulosum|Rep: JerC - Polyangium cellulosum (Sorangium cellulosum)
UniRef100_A1YBT7	1.0	Polyangium cellulosum	KS(PKS):AT(PKS):DH(PKS):KR(PKS):PP(PKS)	Unknown	Cluster: JerD; n=1; Sorangium cellulosum|Rep: JerD - Polyangium cellulosum (Sorangium cellulosum)
UniRef100_A1YBT4	1.0	Polyangium cellulosum	KS(PKS):AT(PKS):PP(PKS)	Unknown	Cluster: JerA; n=1; Sorangium cellulosum|Rep: JerA - Polyangium cellulosum (Sorangium cellulosum)
UniRef100_A1YBT5	1.0	Polyangium cellulosum	KS(PKS):AT(PKS):KR(PKS):PP(PKS):KS(PKS):AT(PKS):DH(PKS):ER(PKS):KR(PKS):PP(PKS)	Unknown	Cluster: JerB; n=1; Sorangium cellulosum|Rep: JerB - Polyangium cellulosum (Sorangium cellulosum)
UniRef100_Q6WVH2	1.0	Actinomadura verrucosospora	KS(PKS):AT(PKS):KR(PKS):DH(PKS)	Unknown	Cluster: EspE; n=1; Actinomadura verrucosospora|Rep: EspE - Actinomadura verrucosospora
UniRef100_Q7WID3	1.0	Bordetella bronchiseptica	KS(PKS):AT(PKS):DH(PKS):ER(PKS):KR(PKS):PP(PKS)	Putative_PKS	Cluster: Putative type I polyketide synthase; n=1; Bordetella bronchiseptica|Rep: Putative type I polyketide synthase - Bordetella bronchiseptica (Alcaligenes bronchisepticus)
UniRef100_Q08QP4	1.0	Stigmatella aurantiaca	AT(PKS):DH(PKS):KR(PKS):PP(PKS):KS(PKS):AT(PKS):KR(PKS):PP(PKS)	Oxidoreductase_dehydrogenase	Cluster: Oxidoreductase, short chain dehydrogenase/reductase family; n=1; Stigmatella aurantiaca DW4/3-1|Rep: Oxidoreductase, short chain dehydrogenase/reductase family - Stigmatella aurantiaca DW4/3-1
UniRef100_Q1IBI5	1.0	Pseudomonas entomophila	PP(PKS):PP(PKS)	NRPS	Cluster: Putative non-ribosomal peptide synthetase; n=1; Pseudomonas entomophila L48|Rep: Putative non-ribosomal peptide synthetase - Pseudomonas entomophila (strain L48)
UniRef100_Q1IBI6	0.0	Pseudomonas entomophila	KS(PKS):PP(Non-PKS)	Putative_PKS	Cluster: Putative polyketide synthase; n=1; Pseudomonas entomophila L48|Rep: Putative polyketide synthase - Pseudomonas entomophila (strain L48)
UniRef100_Q26N07	1.0	Xanthobacter sp.	KS(PKS):AT(PKS):DH(PKS):ER(PKS):KR(PKS):PP(PKS)	Putative_PKS	Cluster: Similar to Polyketide synthase modules and related proteins; n=1; Xanthobacter autotrophicus Py2|Rep: Similar to Polyketide synthase modules and related proteins - Xanthobacter sp. (strain Py2)
UniRef100_Q1DRI2	1.0	Coccidioides immitis	KS(PKS):AT(PKS)	Unknown	Cluster: Putative uncharacterized protein; n=1; Coccidioides immitis|Rep: Putative uncharacterized protein - Coccidioides immitis
UniRef100_Q5B857	1.0	Emericella nidulans	DH(PKS):ER(PKS):KR(PKS):PP(PKS)	Unknown	Cluster: Putative uncharacterized protein; n=1; Emericella nidulans|Rep: Putative uncharacterized protein - Emericella nidulans (Aspergillus nidulans)
UniRef100_A0MS25	1.0	Candidatus Endobugula	ER(PKS):KS(PKS):PP(PKS):KS(PKS):DH(PKS):KR(PKS):PP(PKS):KS(PKS):KR(PKS):KS(PKS):PP(PKS)	NRPS	Cluster: BryB; n=1; Candidatus Endobugula sertula|Rep: BryB - Candidatus Endobugula sertula (Bugula neritina bacterial symbiont)
UniRef100_Q3M5Z6	1.0	Anabaena variabilis	KS(PKS):AT(PKS):KR(PKS):PP(PKS):KS(PKS)	Oxidoreductase_dehydrogenase	Cluster: Short-chain dehydrogenase/reductase SDR; n=1; Anabaena variabilis ATCC 29413|Rep: Short-chain dehydrogenase/reductase SDR - Anabaena variabilis (strain ATCC 29413 / PCC 7937)
UniRef100_Q55DM7	1.0	Dictyostelium discoideum	KS(PKS):AT(PKS):ER(PKS)	Putative_PKS	Cluster: Putative polyketide synthase; n=1; Dictyostelium discoideum AX4|Rep: Putative polyketide synthase - Dictyostelium discoideum AX4
UniRef100_UPI00004D5BD2	0.0	Xenopus tropicalis	KS(PKS):AT(PKS):DH(Non-PKS):ER(PKS):KR(Non-PKS):PP(Non-PKS)	FAS	Cluster: Fatty acid synthase (EC 2.3.1.85) [Includes: [Acyl-carrier-protein] S- acetyltransferase (EC 2.3.1.38); [Acyl-carrier-protein] S- malonyltransferase (EC 2.3.1.39); 3-oxoacyl-[acyl-carrier-protein] synthase (EC 2.3.1.41); 3-oxoacyl-[acyl-carrier-protein] r; n=1; Xenopus tropicalis|Rep: Fatty acid synthase (EC 2.3.1.85) [Includes: [Acyl-carrier-protein] S- acetyltransferase (EC 2.3.1.38); …
UniRef100_A0J0C5	1.0	Shewanella woodyi	KS(PKS):AT(PKS):KR(PKS)	Acyl_synthase	Cluster: Beta-ketoacyl synthase; n=1; Shewanella woodyi ATCC 51908|Rep: Beta-ketoacyl synthase - Shewanella woodyi ATCC 51908
UniRef100_Q5AZ49	1.0	Emericella nidulans	KS(PKS):AT(PKS):DH(PKS):ER(PKS):KR(PKS)	Unknown	Cluster: Putative uncharacterized protein; n=1; Emericella nidulans|Rep: Putative uncharacterized protein - Emericella nidulans (Aspergillus nidulans)
UniRef100_A4X8M1	1.0	Salinispora tropica	KS(PKS):AT(PKS):KR(PKS):PP(PKS)	Unknown	Cluster: Acyl transferase domain protein; n=1; Salinispora tropica CNB-440|Rep: Acyl transferase domain protein - Salinispora tropica CNB-440
UniRef100_A4X8M0	1.0	Salinispora tropica	KS(PKS):AT(PKS):DH(PKS):KR(PKS):PP(PKS):KS(PKS):AT(PKS):DH(PKS):KR(PKS):PP(PKS):TE(PKS)	Acyl_synthase	Cluster: Beta-ketoacyl synthase; n=1; Salinispora tropica CNB-440|Rep: Beta-ketoacyl synthase - Salinispora tropica CNB-440
UniRef100_A1UGW4	1.0	Mycobacterium sp.	KS(PKS):AT(PKS):PP(PKS)	Acyl_synthase	Cluster: Beta-ketoacyl synthase; n=2; Mycobacterium|Rep: Beta-ketoacyl synthase - Mycobacterium sp. (strain KMS)
UniRef100_Q8G985	1.0	Oscillatoria agardhii	PP(PKS):KS(PKS):AT(PKS):KR(PKS):PP(PKS)	NRPS	Cluster: Peptide synthetase; n=1; Planktothrix agardhii|Rep: Peptide synthetase - Oscillatoria agardhii (Planktothrix agardhii)
UniRef100_A2QH36	1.0	Aspergillus niger	KS(PKS):AT(PKS):PP(PKS):PP(PKS)	Unknown	Cluster: Contig An03c0180, complete genome; n=1; Aspergillus niger|Rep: Contig An03c0180, complete genome - Aspergillus niger
UniRef100_Q55CN6	1.0	Dictyostelium discoideum	KS(PKS):AT(PKS):ER(PKS)	Unknown	Cluster: Putative uncharacterized protein; n=1; Dictyostelium discoideum AX4|Rep: Putative uncharacterized protein - Dictyostelium discoideum AX4
UniRef100_UPI000067452B	1.0	Burkholderia pseudomallei	PP(PKS):KS(PKS):AT(PKS):DH(PKS):KR(PKS):TE(PKS)	Hypothetical_protein	Cluster: hypothetical protein Bpse4_03003904; n=1; Burkholderia pseudomallei 406e|Rep: hypothetical protein Bpse4_03003904 - Burkholderia pseudomallei 406e
UniRef100_Q63NJ3	0.75	Burkholderia pseudomallei	PP(PKS):KS(PKS):DH(PKS):KR(PKS):PP(PKS):KS(PKS):PP(PKS):PP(Non-PKS)	Putative_PKS	Cluster: Putative multifunctional polyketide-peptide syntase; n=1; Burkholderia pseudomallei|Rep: Putative multifunctional polyketide-peptide syntase - Burkholderia pseudomallei (Pseudomonas pseudomallei)
UniRef100_Q4U446	1.0	Polyangium cellulosum	KR(PKS):PP(PKS):KS(PKS):DH(PKS):KR(PKS):PP(PKS):KS(PKS):DH(PKS):KR(PKS):PP(PKS):KS(PKS):DH(PKS):KR(PKS):PP(PKS):KS(PKS)	Unknown	Cluster: DszB; n=1; Sorangium cellulosum|Rep: DszB - Polyangium cellulosum (Sorangium cellulosum)
UniRef100_UPI000067452A	0.75	Burkholderia pseudomallei	PP(PKS):KS(PKS):DH(PKS):KR(PKS):PP(PKS):KS(PKS):PP(PKS):PP(Non-PKS)	Hypothetical_protein	Cluster: hypothetical protein Bpse4_03002129; n=1; Burkholderia pseudomallei 406e|Rep: hypothetical protein Bpse4_03002129 - Burkholderia pseudomallei 406e
UniRef100_Q5QGY3	1.0	Candidatus Endobugula	KS(PKS):KR(PKS):KS(PKS):KR(PKS):PP(PKS):KS(PKS):PP(PKS)	NRPS	Cluster: BryA; n=1; Candidatus Endobugula sertula|Rep: BryA - Candidatus Endobugula sertula (Bugula neritina bacterial symbiont)
UniRef100_Q0CS88	1.0	Aspergillus terreus	KS(PKS):AT(PKS):DH(PKS):ER(PKS):KR(PKS)	Unknown	Cluster: Putative uncharacterized protein; n=1; Aspergillus terreus NIH2624|Rep: Putative uncharacterized protein - Aspergillus terreus (strain NIH 2624)
UniRef100_Q091C3	1.0	Stigmatella aurantiaca	PP(PKS):KS(PKS):AT(PKS):DH(PKS):KR(PKS):PP(PKS)	Oxidoreductase_dehydrogenase	Cluster: Oxidoreductase, short chain dehydrogenase/reductase family; n=1; Stigmatella aurantiaca DW4/3-1|Rep: Oxidoreductase, short chain dehydrogenase/reductase family - Stigmatella aurantiaca DW4/3-1
UniRef100_UPI0000ECBB29	0.0	Gallus gallus	AT(PKS):KR(Non-PKS)	Unknown	Cluster: UPI0000ECBB29 related cluster; n=1; Gallus gallus|Rep: unknown - Gallus gallus
UniRef100_UPI00006B2BBC	1.0	Geobacter uraniumreducens	KS(PKS):DH(PKS):PP(PKS):KS(PKS)	Putative_PKS	Cluster: similar to Polyketide synthase modules and related proteins; n=1; Geobacter uraniumreducens Rf4|Rep: similar to Polyketide synthase modules and related proteins - Geobacter uraniumreducens Rf4
UniRef100_A0ZEC0	1.0	Nodularia spumigena	KS(PKS):AT(PKS)	Amino_acid_adenylation	Cluster: Amino acid adenylation; n=4; Nodularia spumigena|Rep: Amino acid adenylation - Nodularia spumigena CCY 9414
UniRef100_A0ZEC2	1.0	Nodularia spumigena	KS(PKS):AT(PKS):DH(PKS):KR(PKS):PP(PKS):KS(PKS):AT(PKS):DH(PKS):KR(PKS):PP(PKS)	Oxidoreductase_dehydrogenase	Cluster: Short-chain dehydrogenase/reductase SDR; n=1; Nodularia spumigena CCY 9414|Rep: Short-chain dehydrogenase/reductase SDR - Nodularia spumigena CCY 9414
UniRef100_A0ZEC3	1.0	Nodularia spumigena	KS(PKS):AT(PKS):KR(PKS):PP(PKS)	Acyl_synthase	Cluster: Beta-ketoacyl synthase; n=1; Nodularia spumigena CCY 9414|Rep: Beta-ketoacyl synthase - Nodularia spumigena CCY 9414
UniRef100_UPI0000674014	1.0	Burkholderia pseudomallei	KS(PKS):AT(PKS):DH(PKS):ER(PKS):KR(PKS):PP(PKS)	Hypothetical_protein	Cluster: hypothetical protein Bpse4_03000193; n=1; Burkholderia pseudomallei 406e|Rep: hypothetical protein Bpse4_03000193 - Burkholderia pseudomallei 406e
UniRef100_Q2T4P0	1.0	Burkholderia thailandensis	KS(PKS):DH(PKS):KR(PKS):PP(PKS):KS(PKS):DH(PKS):KR(PKS):PP(PKS):KS(PKS)	Putative_PKS	Cluster: Polyketide synthase, putative; n=1; Burkholderia thailandensis E264|Rep: Polyketide synthase, putative - Burkholderia thailandensis (strain E264 / ATCC 700388 / DSM 13276 /CIP 106301)
UniRef100_Q2T4P1	1.0	Burkholderia thailandensis	PP(PKS):KS(PKS):MT(PKS)	Putative_PKS	Cluster: Polyketide synthase, putative; n=1; Burkholderia thailandensis E264|Rep: Polyketide synthase, putative - Burkholderia thailandensis (strain E264 / ATCC 700388 / DSM 13276 /CIP 106301)
UniRef100_Q10Y08	1.0	Trichodesmium erythraeum	KS(PKS):AT(PKS):PP(PKS)	Acyl_synthase	Cluster: Beta-ketoacyl synthase; n=1; Trichodesmium erythraeum IMS101|Rep: Beta-ketoacyl synthase - Trichodesmium erythraeum (strain IMS101)
UniRef100_Q10Y09	1.0	Trichodesmium erythraeum	KS(PKS):AT(PKS):DH(PKS):KR(PKS):PP(PKS)	Acyl_synthase	Cluster: Beta-ketoacyl synthase; n=1; Trichodesmium erythraeum IMS101|Rep: Beta-ketoacyl synthase - Trichodesmium erythraeum (strain IMS101)
UniRef100_UPI0000D55821	1.0	Tribolium castaneum	KS(PKS):AT(PKS):ER(PKS)	Hypothetical_protein	Cluster: PREDICTED: similar to CG3523-PA; n=1; Tribolium castaneum|Rep: PREDICTED: similar to CG3523-PA - Tribolium castaneum
UniRef100_A2QQV0	1.0	Aspergillus niger	KS(PKS):AT(PKS):DH(PKS):KR(PKS)	FAS	Cluster: Function: like fatty acids; n=1; Aspergillus niger|Rep: Function: like fatty acids - Aspergillus niger
UniRef100_A5UXC0	1.0	Roseiflexus sp.	KS(PKS):AT(PKS):KR(PKS)	Acyl_synthase	Cluster: Beta-ketoacyl synthase; n=2; Roseiflexus sp. RS-1|Rep: Beta-ketoacyl synthase - Roseiflexus sp. RS-1
UniRef100_Q0U5D2	1.0	Phaeosphaeria nodorum	KS(PKS):AT(PKS):DH(PKS):KR(PKS)	Unknown	Cluster: Putative uncharacterized protein; n=1; Phaeosphaeria nodorum|Rep: Putative uncharacterized protein - Phaeosphaeria nodorum (Septoria nodorum)
UniRef100_A4D933	1.0	Nostoc sp.	KS(PKS):AT(PKS):DH(PKS):KR(PKS):PP(PKS)	Unknown	Cluster: CrpA; n=1; Nostoc sp. ATCC 53789|Rep: CrpA - Nostoc sp. ATCC 53789
UniRef100_A0ZFX6	1.0	Nodularia spumigena	KS(PKS):AT(PKS)	Unknown	Cluster: Heterocyst glycolipid synthase; n=1; Nodularia spumigena CCY 9414|Rep: Heterocyst glycolipid synthase - Nodularia spumigena CCY 9414
UniRef100_Q1B6B0	1.0	Mycobacterium sp.	AT(PKS):KR(PKS):PP(PKS)	Unknown	Cluster: Acyl transferase region; n=2; Mycobacterium|Rep: Acyl transferase region - Mycobacterium sp. (strain MCS)
UniRef100_Q4SXH3	0.0	Tetraodon nigroviridis	KS(PKS):AT(PKS):DH(Non-PKS):ER(PKS):KR(Non-PKS):PP(Non-PKS)	Unknown	Cluster: Chromosome undetermined SCAF12412, whole genome shotgun sequence; n=1; Tetraodon nigroviridis|Rep: Chromosome undetermined SCAF12412, whole genome shotgun sequence - Tetraodon nigroviridis (Green puffer)
UniRef100_Q8RJY0	1.0	Stigmatella aurantiaca	KS(PKS):AT(PKS):DH(PKS):PP(PKS)	Unknown	Cluster: StiG protein; n=1; Stigmatella aurantiaca|Rep: StiG protein - Stigmatella aurantiaca
UniRef100_A1CCB3	1.0	Aspergillus clavatus	KS(PKS):AT(PKS):DH(PKS):ER(PKS):KR(PKS):PP(PKS)	Putative_PKS	Cluster: Polyketide synthase, putative; n=1; Aspergillus clavatus|Rep: Polyketide synthase, putative - Aspergillus clavatus
UniRef100_Q5B7U4	1.0	Emericella nidulans	KS(PKS):AT(PKS)	Unknown	Cluster: Putative uncharacterized protein; n=1; Emericella nidulans|Rep: Putative uncharacterized protein - Emericella nidulans (Aspergillus nidulans)
UniRef100_A5AC09	1.0	Aspergillus niger	KS(PKS):AT(PKS):DH(PKS):ER(PKS):KR(PKS):PP(PKS)	Unknown	Cluster: Contig An15c0140, complete genome; n=1; Aspergillus niger|Rep: Contig An15c0140, complete genome - Aspergillus niger
UniRef100_A4D934	1.0	Nostoc sp.	KS(PKS):AT(PKS):KR(PKS):PP(PKS):KS(PKS):AT(PKS):DH(PKS):KR(PKS):PP(PKS)	Unknown	Cluster: CrpB; n=1; Nostoc sp. ATCC 53789|Rep: CrpB - Nostoc sp. ATCC 53789
UniRef100_UPI0000E4DC66	0.0	Danio rerio	KS(PKS):AT(PKS):DH(Non-PKS):ER(PKS):KR(Non-PKS):PP(Non-PKS)	Unknown	Cluster: UPI0000E4DC66 related cluster; n=1; Danio rerio|Rep: unknown - Danio rerio
UniRef100_Q5AX96	1.0	Emericella nidulans	KS(PKS):AT(PKS):DH(PKS):ER(PKS):KR(PKS):PP(PKS)	Unknown	Cluster: Putative uncharacterized protein; n=1; Emericella nidulans|Rep: Putative uncharacterized protein - Emericella nidulans (Aspergillus nidulans)
UniRef100_P25464	0.0	Cephalosporium acremonium	PP(Non-PKS):PP(PKS)	Unknown	Cluster: N-(5-amino-5-carboxypentanoyl)-L-cysteinyl-D-valine synthase (EC 6.3.2.26) (Delta-(L-alpha-aminoadipyl)-L-cysteinyl-D-valine synthetase); n=1; Acremonium chrysogenum|Rep: N-(5-amino-5-carboxypentanoyl)-L-cysteinyl-D-valine synthase (EC 6.3.2.26) (Delta-(L-alpha-aminoadipyl)-L-cysteinyl-D-valine synthetase) - Cephalosporium acremonium (Acremonium chrysogenum)
UniRef100_UPI000023DFC5	1.0	Gibberella zeae	KS(PKS):AT(PKS):DH(PKS):ER(PKS):KR(PKS)	Hypothetical_protein	Cluster: hypothetical protein FG08795.1; n=1; Gibberella zeae PH-1|Rep: hypothetical protein FG08795.1 - Gibberella zeae PH-1
UniRef100_A2VJF6	1.0	Mycobacterium tuberculosis	KS(PKS):AT(PKS):DH(PKS):ER(PKS):KR(PKS):PP(PKS):KS(PKS):AT(PKS):DH(PKS):ER(PKS):KR(PKS):PP(PKS)	Unknown	Cluster: Putative uncharacterized protein; n=1; Mycobacterium tuberculosis C|Rep: Putative uncharacterized protein - Mycobacterium tuberculosis C
UniRef100_Q54G30	1.0	Dictyostelium discoideum	KS(PKS):AT(PKS):ER(PKS)	Unknown	Cluster: Putative uncharacterized protein; n=1; Dictyostelium discoideum AX4|Rep: Putative uncharacterized protein - Dictyostelium discoideum AX4
UniRef100_Q0RTS4	1.0	Frankia alni	KS(PKS):AT(PKS):DH(PKS):KR(PKS):PP(PKS):KS(PKS):AT(PKS):KR(PKS):PP(PKS)	Unknown	Cluster: Putative 6-methylsalicylic acid synthase; n=1; Frankia alni ACN14a|Rep: Putative 6-methylsalicylic acid synthase - Frankia alni (strain ACN14a)
UniRef100_Q212V6	1.0	Rhodopseudomonas palustris	KS(PKS):KR(PKS):PP(PKS):PP(PKS)	Acyl_synthase	Cluster: Beta-ketoacyl synthase; n=1; Rhodopseudomonas palustris BisB18|Rep: Beta-ketoacyl synthase - Rhodopseudomonas palustris (strain BisB18)
UniRef100_UPI000055BBB8	1.0	Burkholderia pseudomallei	KS(PKS):AT(PKS):DH(PKS):ER(PKS):KR(PKS):PP(PKS)	Hypothetical_protein	Cluster: hypothetical protein BpseS_03002316; n=1; Burkholderia pseudomallei S13|Rep: hypothetical protein BpseS_03002316 - Burkholderia pseudomallei S13
UniRef100_A0YGI6	1.0	marine gamma	PP(PKS):KS(PKS):AT(PKS):PP(PKS)	Acyl_synthase	Cluster: Beta-ketoacyl synthase; n=1; marine gamma proteobacterium HTCC2143|Rep: Beta-ketoacyl synthase - marine gamma proteobacterium HTCC2143
UniRef100_A1DA69	1.0	Neosartorya fischeri	KS(PKS):AT(PKS):DH(PKS):KR(PKS)	Putative_PKS	Cluster: Polyketide synthase, putative; n=1; Neosartorya fischeri NRRL 181|Rep: Polyketide synthase, putative - Neosartorya fischeri (strain ATCC 1020 / DSM 3700 / NRRL 181)(Aspergillus fischerianus (strain ATCC 1020 / DSM 3700 / NRRL 181))
UniRef100_A5YV76	0.0	Sus scrofa	KS(PKS):AT(PKS):DH(Non-PKS):ER(PKS):KR(Non-PKS):PP(Non-PKS)	FAS	Cluster: Fatty acid synthase; n=3; Sus scrofa|Rep: Fatty acid synthase - Sus scrofa (Pig)
UniRef100_A5G644	1.0	Geobacter uraniumreducens	KS(PKS):DH(PKS):KR(PKS):PP(PKS):KS(PKS):DH(PKS):PP(PKS):KS(PKS):KR(PKS):PP(PKS):KS(PKS)	Acyl_synthase	Cluster: Beta-ketoacyl synthase; n=2; Geobacter uraniumreducens Rf4|Rep: Beta-ketoacyl synthase - Geobacter uraniumreducens Rf4
UniRef100_P94873	0.0	Lysobacter lactamgenus	PP(Non-PKS):PP(PKS)	Unknown	Cluster: Alpha-aminoadipyl-cysteinyl-valine synthetase; n=1; Lysobacter lactamgenus|Rep: Alpha-aminoadipyl-cysteinyl-valine synthetase - Lysobacter lactamgenus
UniRef100_A1C9J6	1.0	Aspergillus clavatus	KS(PKS):AT(PKS):DH(PKS):KR(PKS):PP(PKS)	Putative_PKS	Cluster: Polyketide synthase, putative; n=1; Aspergillus clavatus|Rep: Polyketide synthase, putative - Aspergillus clavatus
UniRef100_UPI0000559F5E	1.0	Burkholderia pseudomallei	KR(PKS):PP(PKS):KS(PKS):PP(PKS):PP(PKS):KS(PKS):KR(PKS):PP(PKS):KS(PKS)	Hypothetical_protein	Cluster: hypothetical protein Bpse1_03005236; n=1; Burkholderia pseudomallei 1655|Rep: hypothetical protein Bpse1_03005236 - Burkholderia pseudomallei 1655
UniRef100_Q06B57	0.0	Capra hircus	KS(PKS):AT(PKS):DH(Non-PKS):ER(PKS):KR(Non-PKS):PP(Non-PKS)	FAS	Cluster: Fatty acid synthase; n=1; Capra hircus|Rep: Fatty acid synthase - Capra hircus (Goat)
UniRef100_Q62C88	1.0	Burkholderia mallei	PP(PKS):KS(PKS):AT(PKS)	Unknown	Cluster: Thiotemplate mechanism natural product synthetase; n=1; Burkholderia mallei|Rep: Thiotemplate mechanism natural product synthetase - Burkholderia mallei (Pseudomonas mallei)
UniRef100_Q6LS55	1.0	Photobacterium profundum	KS(PKS):AT(PKS):KR(PKS)	FAS	Cluster: Omega-3 polyunsaturated fatty acid synthase PfaA; n=1; Photobacterium profundum|Rep: Omega-3 polyunsaturated fatty acid synthase PfaA - Photobacterium profundum (Photobacterium sp. (strain SS9))
UniRef100_UPI000023D164	1.0	Gibberella zeae	KS(PKS):AT(PKS):DH(PKS):ER(PKS):KR(PKS):PP(PKS)	Hypothetical_protein	Cluster: hypothetical protein FG04694.1; n=1; Gibberella zeae PH-1|Rep: hypothetical protein FG04694.1 - Gibberella zeae PH-1
UniRef100_A1ZSC1	1.0	Microscilla marina	PP(PKS):KS(PKS)	Putative_PKS	Cluster: Mixed type I polyketide synthase-peptide synthetase, putative; n=1; Microscilla marina ATCC 23134|Rep: Mixed type I polyketide synthase-peptide synthetase, putative - Microscilla marina ATCC 23134
UniRef100_Q5B6E3	1.0	Emericella nidulans	ER(PKS):KR(PKS)	Unknown	Cluster: Putative uncharacterized protein; n=1; Emericella nidulans|Rep: Putative uncharacterized protein - Emericella nidulans (Aspergillus nidulans)
UniRef100_A2QTE9	0.333333333333	Aspergillus niger	KS(PKS):AT(PKS):PP(Non-PKS)	Unknown	Cluster: Function: required for conidial pigmentation in A. fumigatus. precursor; n=1; Aspergillus niger|Rep: Function: required for conidial pigmentation in A. fumigatus. precursor - Aspergillus niger
UniRef100_A6FDW0	1.0	Moritella sp.	KS(PKS):AT(PKS):PP(PKS)	Unknown	Cluster: Putative uncharacterized protein; n=1; Moritella sp. PE36|Rep: Putative uncharacterized protein - Moritella sp. PE36
UniRef100_A2QWP8	1.0	Aspergillus niger	KS(PKS):AT(PKS):DH(PKS):ER(PKS)	Unknown	Cluster: Contig An11c0230, complete genome; n=1; Aspergillus niger|Rep: Contig An11c0230, complete genome - Aspergillus niger
UniRef100_Q8RJX8	1.0	Stigmatella aurantiaca	KS(PKS):AT(PKS):PP(PKS)	Unknown	Cluster: StiJ protein; n=1; Stigmatella aurantiaca|Rep: StiJ protein - Stigmatella aurantiaca
UniRef100_Q29M08	0.0	Drosophila pseudoobscura	KS(PKS):AT(PKS):DH(Non-PKS):ER(PKS):KR(Non-PKS):PP(Non-PKS)	Unknown	Cluster: GA17497-PA; n=1; Drosophila pseudoobscura|Rep: GA17497-PA - Drosophila pseudoobscura (Fruit fly)
UniRef100_Q21MX9	1.0	Saccharophagus degradans	KS(PKS):AT(PKS):KR(PKS)	Acyl_synthase	Cluster: Beta-ketoacyl synthase; n=1; Saccharophagus degradans 2-40|Rep: Beta-ketoacyl synthase - Saccharophagus degradans (strain 2-40 / ATCC 43961 / DSM 17024)
UniRef100_UPI00005A19FB	0.0	Canis familiaris	KS(PKS):AT(PKS):DH(Non-PKS):ER(PKS):KR(Non-PKS):PP(Non-PKS)	Putative_FAS	Cluster: PREDICTED: similar to fatty acid synthase; n=1; Canis lupus familiaris|Rep: PREDICTED: similar to fatty acid synthase - Canis familiaris
UniRef100_Q29M07	0.0	Drosophila pseudoobscura	KS(PKS):AT(PKS):DH(Non-PKS):ER(PKS):KR(Non-PKS):PP(Non-PKS)	Unknown	Cluster: GA17498-PA; n=1; Drosophila pseudoobscura|Rep: GA17498-PA - Drosophila pseudoobscura (Fruit fly)
UniRef100_A2QWP6	1.0	Aspergillus niger	KS(PKS):AT(PKS):DH(PKS):ER(PKS):KR(PKS):PP(PKS)	Unknown	Cluster: Catalytic activity: 6 Malonyl-CoA + Propanoyl-CoA = 7 CoA + 6- Deoxyerythronolide b; n=1; Aspergillus niger|Rep: Catalytic activity: 6 Malonyl-CoA + Propanoyl-CoA = 7 CoA + 6- Deoxyerythronolide b - Aspergillus niger
UniRef100_Q83X44	1.0	Streptomyces rochei	KS(PKS):AT(PKS)	Putative_PKS	Cluster: Probable type I polyketide synthase; n=1; Streptomyces rochei|Rep: Probable type I polyketide synthase - Streptomyces rochei (Streptomyces parvullus)
UniRef100_A0QCC7	1.0	Mycobacterium avium	KS(PKS):AT(PKS):DH(PKS):ER(PKS):KR(PKS):PP(PKS)	Unknown	Cluster: Mycocerosic acid synthase; n=1; Mycobacterium avium 104|Rep: Mycocerosic acid synthase - Mycobacterium avium (strain 104)
UniRef100_Q73XS9	1.0	Mycobacterium paratuberculosis	KS(PKS):AT(PKS):KR(PKS):PP(PKS):KS(PKS):AT(PKS):DH(PKS):ER(PKS):KR(PKS):PP(PKS)	Unknown	Cluster: Putative uncharacterized protein; n=1; Mycobacterium avium subsp. paratuberculosis|Rep: Putative uncharacterized protein - Mycobacterium paratuberculosis
UniRef100_Q01F24	1.0	Ostreococcus tauri	KS(PKS):PP(PKS):KS(PKS):KR(PKS):KS(PKS):PP(PKS):KS(PKS):KR(PKS)	FAS	Cluster: Type I fatty acid synthase; n=1; Ostreococcus tauri|Rep: Type I fatty acid synthase - Ostreococcus tauri
UniRef100_O01678	0.2	Bombyx mori	KS(PKS):AT(PKS):ER(PKS):KR(Non-PKS):PP(Non-PKS)	Unknown	Cluster: P270; n=1; Bombyx mori|Rep: P270 - Bombyx mori (Silk moth)
UniRef100_Q3W1C5	1.0	Frankia sp.	PP(PKS):KS(PKS):AT(PKS):DH(PKS)	Acyl_synthase	Cluster: Beta-ketoacyl synthase:Acyl transferase domain:Phosphopantetheine- binding domain; n=1; Frankia sp. EAN1pec|Rep: Beta-ketoacyl synthase:Acyl transferase domain:Phosphopantetheine- binding domain - Frankia sp. EAN1pec
UniRef100_A1D5E5	1.0	Neosartorya fischeri	KS(PKS):AT(PKS):DH(PKS):ER(PKS):KR(PKS):PP(PKS)	Putative_PKS	Cluster: Polyketide synthase, putative; n=1; Neosartorya fischeri NRRL 181|Rep: Polyketide synthase, putative - Neosartorya fischeri (strain ATCC 1020 / DSM 3700 / NRRL 181)(Aspergillus fischerianus (strain ATCC 1020 / DSM 3700 / NRRL 181))
UniRef100_A3UT72	1.0	Vibrio splendidus	KS(PKS):AT(PKS):KR(PKS)	FAS	Cluster: Omega-3 polyunsaturated fatty acid synthase PfaA; n=1; Vibrio splendidus 12B01|Rep: Omega-3 polyunsaturated fatty acid synthase PfaA - Vibrio splendidus 12B01
UniRef100_Q3W1C2	1.0	Frankia sp.	DH(PKS):KR(PKS):PP(PKS)	Unknown	Cluster: Phosphopantetheine-binding domain; n=1; Frankia sp. EAN1pec|Rep: Phosphopantetheine-binding domain - Frankia sp. EAN1pec
UniRef100_A1KHX1	1.0	Mycobacterium bovis	KS(PKS):AT(PKS):DH(PKS):ER(PKS):KR(PKS):PP(PKS)	Putative_PKS	Cluster: Probable polyketide beta-ketoacyl synthase pks3; n=1; Mycobacterium bovis BCG str. Pasteur 1173P2|Rep: Probable polyketide beta-ketoacyl synthase pks3 - Mycobacterium bovis (strain BCG / Paris 1173P2)
UniRef100_Q1KML3	1.0	Pseudoalteromonas sp.	KS(PKS):AT(PKS):KR(PKS)	FAS	Cluster: Polyunsaturated fatty acid synthase; n=1; Pseudoalteromonas sp. DS-12|Rep: Polyunsaturated fatty acid synthase - Pseudoalteromonas sp. DS-12
UniRef100_A5NPN2	1.0	Methylobacterium sp.	AT(PKS):DH(PKS):ER(PKS):KR(PKS):PP(PKS)	Unknown	Cluster: KR; n=1; Methylobacterium sp. 4-46|Rep: KR - Methylobacterium sp. 4-46
UniRef100_O01677	1.0	Bombyx mori	KS(PKS):AT(PKS):ER(PKS)	Unknown	Cluster: P260; n=1; Bombyx mori|Rep: P260 - Bombyx mori (Silk moth)
UniRef100_Q9EX53	1.0	Streptomyces coelicolor	KS(PKS):AT(PKS):DH(PKS):KR(PKS):PP(PKS):KS(PKS):AT(PKS):DH(PKS):KR(PKS):PP(PKS)	Putative_PKS	Cluster: Putative type I polyketide synthase; n=1; Streptomyces coelicolor|Rep: Putative type I polyketide synthase - Streptomyces coelicolor
UniRef100_UPI0000D55C8E	0.333333333333	Tribolium castaneum	KS(PKS):AT(PKS):KR(Non-PKS)	Hypothetical_protein	Cluster: PREDICTED: similar to CG3523-PA; n=1; Tribolium castaneum|Rep: PREDICTED: similar to CG3523-PA - Tribolium castaneum
UniRef100_A1YBR0	1.0	Polyangium cellulosum	KS(PKS):AT(PKS):KR(PKS):PP(PKS):TE(PKS)	Unknown	Cluster: AmbH; n=1; Sorangium cellulosum|Rep: AmbH - Polyangium cellulosum (Sorangium cellulosum)
UniRef100_Q9EX54	1.0	Streptomyces coelicolor	KS(PKS):AT(PKS):DH(PKS):KR(PKS):PP(PKS)	Putative_PKS	Cluster: Putative type I polyketide synthase; n=1; Streptomyces coelicolor|Rep: Putative type I polyketide synthase - Streptomyces coelicolor
UniRef100_Q076H7	0.0	Capra hircus	KS(PKS):AT(PKS):DH(Non-PKS):ER(PKS):KR(Non-PKS):PP(Non-PKS)	FAS	Cluster: Fatty acid synthase; n=1; Capra hircus|Rep: Fatty acid synthase - Capra hircus (Goat)
UniRef100_Q7VEZ3	1.0	Mycobacterium bovis	KS(PKS):AT(PKS):DH(PKS):ER(PKS):KR(PKS):PP(PKS)	Putative_PKS	Cluster: Probable polyketide synthase pks5; n=2; Mycobacterium bovis|Rep: Probable polyketide synthase pks5 - Mycobacterium bovis
UniRef100_Q9S200	1.0	Streptomyces coelicolor	KS(PKS):AT(PKS):KR(PKS)	Unknown	Cluster: Putative multi-domain beta keto-acyl synthase; n=1; Streptomyces coelicolor|Rep: Putative multi-domain beta keto-acyl synthase - Streptomyces coelicolor
UniRef100_A4R5I7	1.0	Magnaporthe grisea	AT(PKS):DH(PKS):KR(PKS):PP(PKS)	Unknown	Cluster: Putative uncharacterized protein; n=1; Magnaporthe grisea|Rep: Putative uncharacterized protein - Magnaporthe grisea (Rice blast fungus) (Pyricularia grisea)
UniRef100_Q5Z3G0	1.0	Nocardia farcinica	PP(PKS):KS(PKS):AT(PKS):PP(PKS)	Putative_PKS	Cluster: Putative polyketide synthase; n=1; Nocardia farcinica|Rep: Putative polyketide synthase - Nocardia farcinica
UniRef100_Q2SYW1	1.0	Burkholderia thailandensis	KS(PKS):AT(PKS):DH(PKS):ER(PKS):KR(PKS):PP(PKS)	Putative_PKS	Cluster: Putative type I polyketide synthase WcbR; n=1; Burkholderia thailandensis E264|Rep: Putative type I polyketide synthase WcbR - Burkholderia thailandensis (strain E264 / ATCC 700388 / DSM 13276 /CIP 106301)
UniRef100_Q0V687	1.0	Phaeosphaeria nodorum	KS(PKS):AT(PKS):KR(PKS):PP(PKS)	Unknown	Cluster: Putative uncharacterized protein; n=1; Phaeosphaeria nodorum|Rep: Putative uncharacterized protein - Phaeosphaeria nodorum (Septoria nodorum)
UniRef100_A5NCG8	1.0	Shewanella baltica	KS(PKS):AT(PKS):KR(PKS)	Acyl_synthase	Cluster: Beta-ketoacyl synthase; n=1; Shewanella baltica OS223|Rep: Beta-ketoacyl synthase - Shewanella baltica OS223
UniRef100_Q09D72	1.0	Stigmatella aurantiaca	KR(PKS):PP(PKS)	NRPS	Cluster: Linear gramicidin synthetase subunit D; n=1; Stigmatella aurantiaca DW4/3-1|Rep: Linear gramicidin synthetase subunit D - Stigmatella aurantiaca DW4/3-1
UniRef100_A4ZPY2	1.0	Chromobacterium violaceum	KS(PKS):DH(PKS):KR(PKS):PP(PKS)	Unknown	Cluster: DepB; n=1; Chromobacterium violaceum|Rep: DepB - Chromobacterium violaceum
UniRef100_A1DJJ7	1.0	Neosartorya fischeri	KS(PKS):AT(PKS):DH(PKS):ER(PKS):KR(PKS):PP(PKS)	Putative_PKS	Cluster: Polyketide synthase, putative; n=1; Neosartorya fischeri NRRL 181|Rep: Polyketide synthase, putative - Neosartorya fischeri (strain ATCC 1020 / DSM 3700 / NRRL 181)(Aspergillus fischerianus (strain ATCC 1020 / DSM 3700 / NRRL 181))
UniRef100_Q1L0S7	1.0	Streptomyces hygroscopicus	KS(PKS):AT(PKS):DH(PKS):ER(PKS):KR(PKS):PP(PKS)	Unknown	Cluster: NapB; n=1; Streptomyces hygroscopicus subsp. duamyceticus|Rep: NapB - Streptomyces hygroscopicus subsp. duamyceticus
UniRef100_Q7NDL0	1.0	Gloeobacter violaceus	KS(PKS):AT(PKS)	Unknown	Cluster: Gll4225 protein; n=1; Gloeobacter violaceus|Rep: Gll4225 protein - Gloeobacter violaceus
UniRef100_Q09D73	1.0	Stigmatella aurantiaca	KS(PKS):AT(PKS):PP(PKS)	Unknown	Cluster: TubF protein; n=1; Stigmatella aurantiaca DW4/3-1|Rep: TubF protein - Stigmatella aurantiaca DW4/3-1
UniRef100_Q0YLU6	1.0	Geobacter sp.	KS(PKS):AT(PKS):KR(PKS)	Oxidoreductase_dehydrogenase	Cluster: Beta-ketoacyl synthase:Acyl transferase region:Short-chain dehydrogenase/reductase SDR precursor; n=1; Geobacter sp. FRC-32|Rep: Beta-ketoacyl synthase:Acyl transferase region:Short-chain dehydrogenase/reductase SDR precursor - Geobacter sp. FRC-32
UniRef100_Q0YLU5	0.333333333333	Geobacter sp.	KS(PKS):KS(PKS):AT(Non-PKS)	Acyl_synthase	Cluster: Beta-ketoacyl synthase:Acyl transferase region; n=1; Geobacter sp. FRC-32|Rep: Beta-ketoacyl synthase:Acyl transferase region - Geobacter sp. FRC-32
UniRef100_Q0CV50	1.0	Aspergillus terreus	KS(PKS):AT(PKS)	Unknown	Cluster: Putative uncharacterized protein; n=1; Aspergillus terreus NIH2624|Rep: Putative uncharacterized protein - Aspergillus terreus (strain NIH 2624)
UniRef100_Q7PLB8	0.2	Drosophila melanogaster	KS(PKS):AT(PKS):ER(PKS):KR(Non-PKS):PP(Non-PKS)	Unknown	Cluster: CG17374-PA.3; n=2; Drosophila melanogaster|Rep: CG17374-PA.3 - Drosophila melanogaster (Fruit fly)
UniRef100_Q8YLE7	1.0	Anabaena sp.	KS(PKS):AT(PKS)	Unknown	Cluster: Heterocyst glycolipid synthase; n=1; Nostoc sp. PCC 7120|Rep: Heterocyst glycolipid synthase - Anabaena sp. (strain PCC 7120)
UniRef100_UPI000055A1E1	0.0	Burkholderia pseudomallei	PP(PKS):TE(Non-PKS)	Hypothetical_protein	Cluster: hypothetical protein Bpse4_03001963; n=1; Burkholderia pseudomallei 406e|Rep: hypothetical protein Bpse4_03001963 - Burkholderia pseudomallei 406e
UniRef100_Q1DYC4	1.0	Coccidioides immitis	KS(PKS):AT(PKS)	Unknown	Cluster: Putative uncharacterized protein; n=1; Coccidioides immitis|Rep: Putative uncharacterized protein - Coccidioides immitis
UniRef100_A0ACI1	1.0	Streptomyces ambofaciens	KS(PKS):AT(PKS):KR(PKS):PP(PKS):KS(PKS):AT(PKS):AT(PKS):DH(PKS):KR(PKS):PP(PKS):KS(PKS):AT(PKS):DH(PKS):KR(PKS):PP(PKS)	Putative_PKS	Cluster: Putative modular polyketide synthase; n=1; Streptomyces ambofaciens ATCC 23877|Rep: Putative modular polyketide synthase - Streptomyces ambofaciens ATCC 23877
UniRef100_Q2GR18	1.0	Chaetomium globosum	KS(PKS):AT(PKS)	Unknown	Cluster: Putative uncharacterized protein; n=1; Chaetomium globosum|Rep: Putative uncharacterized protein - Chaetomium globosum (Soil fungus)
UniRef100_A0ACI3	1.0	Streptomyces ambofaciens	KS(PKS):AT(PKS):DH(PKS):ER(PKS):KR(PKS):PP(PKS):KS(PKS):AT(PKS):KR(PKS):PP(PKS):KS(PKS):AT(PKS):DH(PKS):KR(PKS):KS(PKS):AT(PKS):KR(PKS):PP(PKS)	Putative_PKS	Cluster: Putative type I modular polyketide synthase; n=1; Streptomyces ambofaciens ATCC 23877|Rep: Putative type I modular polyketide synthase - Streptomyces ambofaciens ATCC 23877
UniRef100_A0ACI2	1.0	Streptomyces ambofaciens	KS(PKS):AT(PKS):KR(PKS):PP(PKS):KS(PKS):AT(PKS):DH(PKS):ER(PKS):KR(PKS):PP(PKS)	Putative_PKS	Cluster: Putative modular polyketide synthase; n=1; Streptomyces ambofaciens ATCC 23877|Rep: Putative modular polyketide synthase - Streptomyces ambofaciens ATCC 23877
UniRef100_Q8FGF0	1.0	Escherichia coli	KS(PKS):AT(PKS)	Putative_PKS	Cluster: Putative peptide/polyketide synthetase protein; n=1; Escherichia coli O6|Rep: Putative peptide/polyketide synthetase protein - Escherichia coli O6
UniRef100_A1TTJ1	0.5	Acidovorax avenae	KS(PKS):AT(PKS):KR(PKS):PP(Non-PKS)	Acyl_synthase	Cluster: Beta-ketoacyl synthase; n=1; Acidovorax avenae subsp. citrulli AAC00-1|Rep: Beta-ketoacyl synthase - Acidovorax avenae subsp. citrulli (strain AAC00-1)
UniRef100_Q3VYG4	1.0	Frankia sp.	PP(PKS):KS(PKS)	Acyl_synthase	Cluster: Beta-ketoacyl synthase; n=1; Frankia sp. EAN1pec|Rep: Beta-ketoacyl synthase - Frankia sp. EAN1pec
UniRef100_A1T9S7	1.0	Mycobacterium vanbaalenii	KS(PKS):AT(PKS):KR(PKS):PP(PKS)	Acyl_synthase	Cluster: Beta-ketoacyl synthase; n=1; Mycobacterium vanbaalenii PYR-1|Rep: Beta-ketoacyl synthase - Mycobacterium vanbaalenii (strain DSM 7251 / PYR-1)
UniRef100_A1T9S6	1.0	Mycobacterium vanbaalenii	KS(PKS):AT(PKS):DH(PKS):KR(PKS):PP(PKS)	Acyl_synthase	Cluster: Beta-ketoacyl synthase; n=1; Mycobacterium vanbaalenii PYR-1|Rep: Beta-ketoacyl synthase - Mycobacterium vanbaalenii (strain DSM 7251 / PYR-1)
UniRef100_A1T9S5	1.0	Mycobacterium vanbaalenii	KS(PKS):AT(PKS)	Acyl_synthase	Cluster: Beta-ketoacyl synthase; n=1; Mycobacterium vanbaalenii PYR-1|Rep: Beta-ketoacyl synthase - Mycobacterium vanbaalenii (strain DSM 7251 / PYR-1)
UniRef100_Q63LK7	1.0	Burkholderia pseudomallei	PP(PKS):KS(PKS):DH(PKS):PP(PKS):KS(PKS):DH(PKS):KR(PKS):PP(PKS):PP(PKS):PP(PKS)	Putative_PKS	Cluster: Putative polyketide synthase; n=1; Burkholderia pseudomallei|Rep: Putative polyketide synthase - Burkholderia pseudomallei (Pseudomonas pseudomallei)
UniRef100_A2R4Z4	1.0	Aspergillus niger	KS(PKS):AT(PKS):DH(PKS):KR(PKS):PP(PKS)	Unknown	Cluster: Function: lovF from A. terreus specifies formation of 2- methylbutyrate; n=1; Aspergillus niger|Rep: Function: lovF from A. terreus specifies formation of 2- methylbutyrate - Aspergillus niger
UniRef100_Q63LK9	1.0	Burkholderia pseudomallei	KS(PKS):DH(PKS):KR(PKS):PP(PKS):KS(PKS):KS(PKS)	Putative_PKS	Cluster: Putative polyketide synthase; n=1; Burkholderia pseudomallei|Rep: Putative polyketide synthase - Burkholderia pseudomallei (Pseudomonas pseudomallei)
UniRef100_A1T9S8	1.0	Mycobacterium vanbaalenii	KS(PKS):AT(PKS):KR(PKS):PP(PKS)	Acyl_synthase	Cluster: Beta-ketoacyl synthase; n=1; Mycobacterium vanbaalenii PYR-1|Rep: Beta-ketoacyl synthase - Mycobacterium vanbaalenii (strain DSM 7251 / PYR-1)
UniRef100_Q55B90	1.0	Dictyostelium discoideum	AT(PKS):ER(PKS)	Unknown	Cluster: Putative uncharacterized protein; n=1; Dictyostelium discoideum AX4|Rep: Putative uncharacterized protein - Dictyostelium discoideum AX4
UniRef100_Q5AUX1	1.0	Emericella nidulans	KS(PKS):AT(PKS):PP(PKS)	Unknown	Cluster: Putative uncharacterized protein; n=1; Emericella nidulans|Rep: Putative uncharacterized protein - Emericella nidulans (Aspergillus nidulans)
UniRef100_A3MDI3	1.0	Burkholderia mallei	KR(PKS):PP(PKS):KS(PKS):KS(PKS)	Putative_PKS	Cluster: Putative polyketide synthase PksL; n=1; Burkholderia mallei NCTC 10247|Rep: Putative polyketide synthase PksL - Burkholderia mallei NCTC 10247
UniRef100_Q54B49	1.0	Dictyostelium discoideum	KS(PKS):AT(PKS):ER(PKS)	Putative_PKS	Cluster: Putative polyketide synthase; n=1; Dictyostelium discoideum AX4|Rep: Putative polyketide synthase - Dictyostelium discoideum AX4
UniRef100_A3MDI4	1.0	Burkholderia mallei	PP(PKS):PP(PKS):KS(PKS):DH(PKS):KR(PKS):PP(PKS):KS(PKS):PP(PKS):PP(PKS):KS(PKS):PP(PKS):KS(PKS):PP(PKS)	Putative_PKS	Cluster: Putative polyketide synthase; n=1; Burkholderia mallei NCTC 10247|Rep: Putative polyketide synthase - Burkholderia mallei NCTC 10247
UniRef100_A2R2T7	1.0	Aspergillus niger	KS(PKS):AT(PKS):DH(PKS):KR(PKS)	Unknown	Cluster: Contig An14c0090, complete genome; n=1; Aspergillus niger|Rep: Contig An14c0090, complete genome - Aspergillus niger
UniRef100_UPI0000ECA510	0.0	Gallus gallus	KS(PKS):AT(PKS):DH(Non-PKS):ER(PKS):KR(Non-PKS):PP(Non-PKS)	FAS	Cluster: Fatty acid synthase (EC 2.3.1.85) [Includes: [Acyl-carrier-protein] S- acetyltransferase (EC 2.3.1.38); [Acyl-carrier-protein] S- malonyltransferase (EC 2.3.1.39); 3-oxoacyl-[acyl-carrier-protein] synthase (EC 2.3.1.41); 3-oxoacyl-[acyl-carrier-protein] r; n=1; Gallus gallus|Rep: Fatty acid synthase (EC 2.3.1.85) [Includes: [Acyl-carrier-protein] S- acetyltransferase (EC 2.3.1.38); [Acyl…
UniRef100_A1CUS7	1.0	Aspergillus clavatus	KS(PKS):AT(PKS):DH(PKS):ER(PKS):KR(PKS):PP(PKS)	Putative_PKS	Cluster: Polyketide synthase, putative; n=1; Aspergillus clavatus|Rep: Polyketide synthase, putative - Aspergillus clavatus
UniRef100_UPI00006DD0C7	1.0	Burkholderia mallei	KS(PKS):KR(PKS)	Hypothetical_protein	Cluster: hypothetical protein Bmal2_03000724; n=1; Burkholderia mallei 2002721280|Rep: hypothetical protein Bmal2_03000724 - Burkholderia mallei 2002721280
UniRef100_Q4V2I8	1.0	Burkholderia mallei	KR(PKS):PP(PKS):KS(PKS):PP(PKS):PP(PKS):KS(PKS):PP(PKS):KS(PKS):PP(PKS)	Putative_PKS	Cluster: Putative polyketide synthase; n=1; Burkholderia mallei|Rep: Putative polyketide synthase - Burkholderia mallei (Pseudomonas mallei)
UniRef100_UPI0000F2136C	0.333333333333	Danio rerio	KS(PKS):AT(PKS):KR(Non-PKS)	Hypothetical_protein	Cluster: PREDICTED: hypothetical protein; n=1; Danio rerio|Rep: PREDICTED: hypothetical protein - Danio rerio
UniRef100_Q08PI3	1.0	Stigmatella aurantiaca	KS(PKS):AT(PKS)	Oxidoreductase_dehydrogenase	Cluster: Short-chain dehydrogenase/reductase SDR; n=1; Stigmatella aurantiaca DW4/3-1|Rep: Short-chain dehydrogenase/reductase SDR - Stigmatella aurantiaca DW4/3-1
UniRef100_Q08PI2	1.0	Stigmatella aurantiaca	KS(PKS):AT(PKS):DH(PKS):KR(PKS):PP(PKS)	Oxidoreductase_dehydrogenase	Cluster: Oxidoreductase, short chain dehydrogenase/reductase family; n=1; Stigmatella aurantiaca DW4/3-1|Rep: Oxidoreductase, short chain dehydrogenase/reductase family - Stigmatella aurantiaca DW4/3-1
UniRef100_Q8L334	1.0	Aphanizomenon ovalisporum	KS(PKS):AT(PKS):DH(PKS)	NRPS	Cluster: Peptide synthetase; n=1; Aphanizomenon ovalisporum|Rep: Peptide synthetase - Aphanizomenon ovalisporum
UniRef100_A3XD74	0.666666666667	Roseobacter sp.	KS(PKS):AT(PKS):KR(PKS):DH(PKS):PP(Non-PKS):TE(PKS)	NRPS	Cluster: Non-ribosomal peptide synthase; n=1; Roseobacter sp. MED193|Rep: Non-ribosomal peptide synthase - Roseobacter sp. MED193
UniRef100_A1CD09	1.0	Aspergillus clavatus	KS(PKS):AT(PKS):DH(PKS):ER(PKS):KR(PKS):PP(PKS)	Putative_PKS	Cluster: Polyketide synthase, putative; n=1; Aspergillus clavatus|Rep: Polyketide synthase, putative - Aspergillus clavatus
UniRef100_Q0ILD1	1.0	Streptomyces nanchangensis	KS(PKS):AT(PKS):KR(PKS):PP(PKS):KS(PKS):AT(PKS):KR(PKS):PP(PKS):KS(PKS):AT(PKS):KR(PKS):PP(PKS)	Unknown	Cluster: NlmA6; n=1; Streptomyces nanchangensis|Rep: NlmA6 - Streptomyces nanchangensis
UniRef100_Q2H171	1.0	Chaetomium globosum	KS(PKS):AT(PKS):DH(PKS):ER(PKS):KR(PKS):PP(PKS)	Unknown	Cluster: Putative uncharacterized protein; n=1; Chaetomium globosum|Rep: Putative uncharacterized protein - Chaetomium globosum (Soil fungus)
UniRef100_Q55AS6	1.0	Dictyostelium discoideum	KS(PKS):AT(PKS)	Unknown	Cluster: Putative uncharacterized protein; n=1; Dictyostelium discoideum AX4|Rep: Putative uncharacterized protein - Dictyostelium discoideum AX4
UniRef100_Q0ILD2	1.0	Streptomyces nanchangensis	KS(PKS):AT(PKS):DH(PKS):ER(PKS):KR(PKS):PP(PKS):KS(PKS):AT(PKS):DH(PKS):KR(PKS):PP(PKS)	Unknown	Cluster: NlmA3; n=1; Streptomyces nanchangensis|Rep: NlmA3 - Streptomyces nanchangensis
UniRef100_UPI0000DADEC5	1.0	Coxiella burnetii	PP(PKS):KS(PKS):AT(PKS):KR(PKS)	Hypothetical_protein	Cluster: hypothetical protein CburD_01000600; n=1; Coxiella burnetii Dugway 7E9-12|Rep: hypothetical protein CburD_01000600 - Coxiella burnetii Dugway 7E9-12
UniRef100_A4TAA3	1.0	Mycobacterium gilvum	KS(PKS):AT(PKS)	Acyl_synthase	Cluster: Beta-ketoacyl synthase; n=1; Mycobacterium gilvum PYR-GCK|Rep: Beta-ketoacyl synthase - Mycobacterium gilvum PYR-GCK
UniRef100_Q7Q4L2	0.0	Anopheles gambiae	KS(PKS):ER(PKS):KR(Non-PKS):PP(Non-PKS)	Unknown	Cluster: ENSANGP00000006538; n=1; Anopheles gambiae str. PEST|Rep: ENSANGP00000006538 - Anopheles gambiae str. PEST
UniRef100_Q54FD2	1.0	Dictyostelium discoideum	KS(PKS):AT(PKS):ER(PKS)	Unknown	Cluster: Putative uncharacterized protein; n=1; Dictyostelium discoideum AX4|Rep: Putative uncharacterized protein - Dictyostelium discoideum AX4
UniRef100_UPI000055A6CB	1.0	Burkholderia pseudomallei	KS(PKS):KR(PKS)	Hypothetical_protein	Cluster: hypothetical protein Bpse17_02004373; n=1; Burkholderia pseudomallei 1710a|Rep: hypothetical protein Bpse17_02004373 - Burkholderia pseudomallei 1710a
UniRef100_A1GFR7	1.0	Salinispora arenicola	KS(PKS):AT(PKS):DH(PKS):KR(PKS):PP(PKS):KS(PKS):AT(PKS):DH(PKS):KR(PKS):PP(PKS)	Acyl_synthase	Cluster: Beta-ketoacyl synthase; n=1; Salinispora arenicola CNS205|Rep: Beta-ketoacyl synthase - Salinispora arenicola CNS205
UniRef100_Q11F61	1.0	Mesorhizobium sp.	KS(PKS):AT(PKS)	Amino_acid_adenylation	Cluster: Amino acid adenylation domain; n=1; Mesorhizobium sp. BNC1|Rep: Amino acid adenylation domain - Mesorhizobium sp. (strain BNC1)
UniRef100_Q1E349	1.0	Coccidioides immitis	KS(PKS):AT(PKS):DH(PKS):ER(PKS):KR(PKS):PP(PKS)	Unknown	Cluster: Putative uncharacterized protein; n=1; Coccidioides immitis|Rep: Putative uncharacterized protein - Coccidioides immitis
UniRef100_UPI00005F3CFE	1.0	Vibrio cholerae	KS(PKS):AT(PKS):KR(PKS)	Hypothetical_protein	Cluster: hypothetical protein VchoR_02001207; n=1; Vibrio cholerae RC385|Rep: hypothetical protein VchoR_02001207 - Vibrio cholerae RC385
UniRef100_Q0D1A2	1.0	Aspergillus terreus	KS(PKS):AT(PKS):DH(PKS):ER(PKS):KR(PKS):PP(PKS)	Unknown	Cluster: Putative uncharacterized protein; n=1; Aspergillus terreus NIH2624|Rep: Putative uncharacterized protein - Aspergillus terreus (strain NIH 2624)
UniRef100_A0ACI0	1.0	Streptomyces ambofaciens	KS(PKS):AT(PKS):KR(PKS):PP(PKS):KS(PKS):AT(PKS):KR(PKS):PP(PKS):KS(PKS):AT(PKS):KR(PKS):PP(PKS):KS(PKS):AT(PKS):KR(PKS):PP(PKS):TE(PKS)	Putative_PKS	Cluster: Putative modular polyketide synthase; n=1; Streptomyces ambofaciens ATCC 23877|Rep: Putative modular polyketide synthase - Streptomyces ambofaciens ATCC 23877
UniRef100_A3NG04	0.0	Burkholderia pseudomallei	PP(PKS):TE(Non-PKS)	NRPS	Cluster: Putative non-ribosomal peptide synthase; n=1; Burkholderia pseudomallei 668|Rep: Putative non-ribosomal peptide synthase - Burkholderia pseudomallei (strain 668)
UniRef100_Q0TWN6	1.0	Phaeosphaeria nodorum	KS(PKS):AT(PKS):DH(PKS):ER(PKS):KR(PKS):PP(PKS)	Unknown	Cluster: Putative uncharacterized protein; n=1; Phaeosphaeria nodorum|Rep: Putative uncharacterized protein - Phaeosphaeria nodorum (Septoria nodorum)
UniRef100_A2R022	1.0	Aspergillus niger	KS(PKS):AT(PKS):DH(PKS):ER(PKS):KR(PKS)	Putative_PKS	Cluster: Similarity to polyketide synthase PKS1 - Cochliobolus heterostrophus; n=1; Aspergillus niger|Rep: Similarity to polyketide synthase PKS1 - Cochliobolus heterostrophus - Aspergillus niger
UniRef100_A1GGE3	1.0	Salinispora arenicola	KR(PKS):PP(PKS):KS(PKS)	Oxidoreductase_dehydrogenase	Cluster: Short-chain dehydrogenase/reductase SDR; n=1; Salinispora arenicola CNS205|Rep: Short-chain dehydrogenase/reductase SDR - Salinispora arenicola CNS205
UniRef100_Q0ILC8	1.0	Streptomyces nanchangensis	KS(PKS):AT(PKS):DH(PKS):KR(PKS):PP(PKS)	Unknown	Cluster: NlmA5; n=1; Streptomyces nanchangensis|Rep: NlmA5 - Streptomyces nanchangensis
UniRef100_Q8XQ64	1.0	Ralstonia solanacearum	PP(PKS):PP(PKS):TE(PKS)	NRPS	Cluster: Putative peptide synthetase protein; n=1; Ralstonia solanacearum|Rep: Putative peptide synthetase protein - Ralstonia solanacearum (Pseudomonas solanacearum)
UniRef100_Q4WFD7	0.333333333333	Aspergillus fumigatus	KS(PKS):AT(PKS):PP(Non-PKS)	Putative_PKS	Cluster: Polyketide synthase, putative; n=1; Aspergillus fumigatus|Rep: Polyketide synthase, putative - Aspergillus fumigatus (Sartorya fumigata)
UniRef100_Q2GPL2	1.0	Chaetomium globosum	KS(PKS):AT(PKS):DH(PKS):KR(PKS):PP(PKS)	Unknown	Cluster: Putative uncharacterized protein; n=1; Chaetomium globosum|Rep: Putative uncharacterized protein - Chaetomium globosum (Soil fungus)
UniRef100_A5G642	1.0	Geobacter uraniumreducens	DH(PKS):KR(PKS):PP(PKS):KS(PKS):DH(PKS):KR(PKS):PP(PKS):KS(PKS):DH(PKS):KR(PKS):PP(PKS):KS(PKS):DH(PKS):KR(PKS):PP(PKS):KS(PKS):KR(PKS):PP(PKS):KS(PKS)	Acyl_synthase	Cluster: Beta-ketoacyl synthase; n=1; Geobacter uraniumreducens Rf4|Rep: Beta-ketoacyl synthase - Geobacter uraniumreducens Rf4
UniRef100_A2QW54	1.0	Aspergillus niger	KS(PKS):AT(PKS):DH(PKS):ER(PKS):KR(PKS)	Unknown	Cluster: Contig An11c0150, complete genome; n=1; Aspergillus niger|Rep: Contig An11c0150, complete genome - Aspergillus niger
UniRef100_Q54D43	1.0	Dictyostelium discoideum	KS(PKS):AT(PKS):ER(PKS)	Unknown	Cluster: Putative uncharacterized protein; n=1; Dictyostelium discoideum AX4|Rep: Putative uncharacterized protein - Dictyostelium discoideum AX4
UniRef100_UPI00006605C6	0.2	Takifugu rubripes	KS(PKS):AT(PKS):ER(PKS):KR(Non-PKS):PP(Non-PKS)	FAS	Cluster: Homolog of Homo sapiens fatty acid synthase; n=1; Takifugu rubripes|Rep: Homolog of Homo sapiens fatty acid synthase - Takifugu rubripes
UniRef100_Q54D44	1.0	Dictyostelium discoideum	KS(PKS):AT(PKS):ER(PKS)	Unknown	Cluster: Putative uncharacterized protein; n=1; Dictyostelium discoideum AX4|Rep: Putative uncharacterized protein - Dictyostelium discoideum AX4
UniRef100_UPI0000DADCE5	1.0	Burkholderia pseudomallei	PP(PKS):KS(PKS):DH(PKS):KR(PKS):PP(PKS)	Hypothetical_protein	Cluster: hypothetical protein BpseS_03002867; n=1; Burkholderia pseudomallei S13|Rep: hypothetical protein BpseS_03002867 - Burkholderia pseudomallei S13
UniRef100_Q8KPW4	1.0	Streptomyces sp.	KS(PKS):AT(PKS):DH(PKS):KR(PKS):PP(PKS)	Putative_PKS	Cluster: Putative type I polyketide synthase; n=1; Streptomyces sp. KCTC 0041BP|Rep: Putative type I polyketide synthase - Streptomyces sp. KCTC 0041BP
UniRef100_Q8KPW5	1.0	Streptomyces sp.	KS(PKS):AT(PKS):PP(PKS):KS(PKS):AT(PKS):KR(PKS):PP(PKS):KS(PKS):AT(PKS):DH(PKS):KR(PKS):PP(PKS)	Putative_PKS	Cluster: Putative type I polyketide synthase; n=1; Streptomyces sp. KCTC 0041BP|Rep: Putative type I polyketide synthase - Streptomyces sp. KCTC 0041BP
UniRef100_Q8KPW3	1.0	Streptomyces sp.	KS(PKS):AT(PKS):KR(PKS):PP(PKS):KS(PKS):AT(PKS):DH(PKS):ER(PKS):KR(PKS):PP(PKS)	Putative_PKS	Cluster: Putative type I polyketide synthase; n=1; Streptomyces sp. KCTC 0041BP|Rep: Putative type I polyketide synthase - Streptomyces sp. KCTC 0041BP
UniRef100_A1KJ79	1.0	Mycobacterium bovis	KS(PKS):AT(PKS):DH(PKS):ER(PKS)	Putative_PKS	Cluster: Probable polyketide synthase pks8; n=1; Mycobacterium bovis BCG str. Pasteur 1173P2|Rep: Probable polyketide synthase pks8 - Mycobacterium bovis (strain BCG / Paris 1173P2)
UniRef100_UPI0000D72370	1.0	Burkholderia pseudomallei	PP(PKS):PP(PKS):KS(PKS):DH(PKS):KR(PKS):PP(PKS):KS(PKS):PP(PKS):PP(PKS):KS(PKS):KR(PKS):PP(PKS):KS(PKS)	Hypothetical_protein	Cluster: hypothetical protein BpseS_03002440; n=1; Burkholderia pseudomallei S13|Rep: hypothetical protein BpseS_03002440 - Burkholderia pseudomallei S13
UniRef100_Q96X07	1.0	Byssochlamys nivea	KS(PKS):AT(PKS):KR(PKS):PP(PKS)	Unknown	Cluster: 6-methylsalicylic acid synthase; n=1; Byssochlamys nivea|Rep: 6-methylsalicylic acid synthase - Byssochlamys nivea
UniRef100_UPI000055BC93	1.0	Burkholderia pseudomallei	KS(PKS):KR(PKS):PP(PKS)	Hypothetical_protein	Cluster: hypothetical protein BpseS_03002768; n=1; Burkholderia pseudomallei S13|Rep: hypothetical protein BpseS_03002768 - Burkholderia pseudomallei S13
UniRef100_A3KI34	1.0	Streptomyces ambofaciens	KS(PKS):AT(PKS)	Putative_PKS	Cluster: Putative polyketide synthase related protein; n=1; Streptomyces ambofaciens ATCC 23877|Rep: Putative polyketide synthase related protein - Streptomyces ambofaciens ATCC 23877
UniRef100_A3KI35	0.333333333333	Streptomyces ambofaciens	PP(Non-PKS):KR(PKS):PP(PKS)	NRPS	Cluster: Putative peptide synthetase; n=1; Streptomyces ambofaciens ATCC 23877|Rep: Putative peptide synthetase - Streptomyces ambofaciens ATCC 23877
UniRef100_O53490	1.0	Mycobacterium tuberculosis	KS(PKS):AT(PKS):DH(PKS):ER(PKS):KR(PKS):PP(PKS):KS(PKS):AT(PKS):DH(PKS):ER(PKS):KR(PKS):PP(PKS)	Putative_PKS	Cluster: Probable polyketide synthase pks12; n=1; Mycobacterium tuberculosis|Rep: Probable polyketide synthase pks12 - Mycobacterium tuberculosis
UniRef100_Q02DB0	1.0	Solibacter usitatus	KS(PKS):AT(PKS):KR(PKS):DH(PKS)	Acyl_synthase	Cluster: Beta-ketoacyl synthase precursor; n=1; Solibacter usitatus Ellin6076|Rep: Beta-ketoacyl synthase precursor - Solibacter usitatus (strain Ellin6076)
UniRef100_Q1D448	0.6	Myxococcus xanthus	PP(PKS):KS(PKS):AT(PKS):PP(PKS):PP(Non-PKS)	NRPS	Cluster: Non-ribosomal peptide synthetase; n=1; Myxococcus xanthus DK 1622|Rep: Non-ribosomal peptide synthetase - Myxococcus xanthus (strain DK 1622)
UniRef100_Q0CJ59	1.0	Aspergillus terreus	KS(PKS):AT(PKS):DH(PKS):KR(PKS):PP(PKS)	Unknown	Cluster: 6-methylsalicylic acid synthase; n=1; Aspergillus terreus NIH2624|Rep: 6-methylsalicylic acid synthase - Aspergillus terreus (strain NIH 2624)
UniRef100_A1TTJ2	1.0	Acidovorax avenae	PP(PKS):PP(PKS)	Amino_acid_adenylation	Cluster: Amino acid adenylation domain; n=1; Acidovorax avenae subsp. citrulli AAC00-1|Rep: Amino acid adenylation domain - Acidovorax avenae subsp. citrulli (strain AAC00-1)
UniRef100_P87162	1.0	Aspergillus terreus	KS(PKS):AT(PKS):DH(PKS):KR(PKS):PP(PKS)	Unknown	Cluster: 6-methylsalicylic acid synthase; n=1; Aspergillus terreus|Rep: 6-methylsalicylic acid synthase - Aspergillus terreus
UniRef100_Q4ZVR9	1.0	Pseudomonas syringae	PP(PKS):KS(PKS):AT(PKS):DH(PKS):KR(PKS):TE(PKS)	Amino_acid_adenylation	Cluster: Amino acid adenylation; n=1; Pseudomonas syringae pv. syringae B728a|Rep: Amino acid adenylation - Pseudomonas syringae pv. syringae (strain B728a)
UniRef100_Q0IDS9	0.6	Synechococcus sp.	KS(PKS):DH(Non-PKS):ER(PKS):KR(PKS):PP(PKS)	Putative_PKS	Cluster: Polyketide synthase, putative; n=1; Synechococcus sp. CC9311|Rep: Polyketide synthase, putative - Synechococcus sp. (strain CC9311)
UniRef100_A1TBT3	1.0	Mycobacterium vanbaalenii	KS(PKS):AT(PKS):DH(PKS):KR(PKS):PP(PKS)	Acyl_synthase	Cluster: Beta-ketoacyl synthase; n=1; Mycobacterium vanbaalenii PYR-1|Rep: Beta-ketoacyl synthase - Mycobacterium vanbaalenii (strain DSM 7251 / PYR-1)
UniRef100_Q56K16	1.0	Microcystis aeruginosa	PP(PKS):KS(PKS):AT(PKS):KR(PKS):PP(PKS)	Unknown	Cluster: McyG; n=2; Microcystis aeruginosa|Rep: McyG - Microcystis aeruginosa
UniRef100_A1DJX9	1.0	Neosartorya fischeri	KS(PKS):AT(PKS)	Putative_PKS	Cluster: Hybrid PKS/NRPS enzyme, putative; n=1; Neosartorya fischeri NRRL 181|Rep: Hybrid PKS/NRPS enzyme, putative - Neosartorya fischeri (strain ATCC 1020 / DSM 3700 / NRRL 181)(Aspergillus fischerianus (strain ATCC 1020 / DSM 3700 / NRRL 181))
UniRef100_Q5RJ12	0.5	Danio rerio	KS(PKS):AT(PKS):DH(PKS):KR(Non-PKS)	Acyl_synthase	Cluster: Novel protein containing a beta-ketoacyl synthase, N-terminal domain; n=1; Danio rerio|Rep: Novel protein containing a beta-ketoacyl synthase, N-terminal domain - Danio rerio (Zebrafish) (Brachydanio rerio)
UniRef100_Q08NS0	1.0	Stigmatella aurantiaca	PP(PKS):KS(PKS)	Amino_acid_adenylation	Cluster: Amino acid adenylation domain protein; n=1; Stigmatella aurantiaca DW4/3-1|Rep: Amino acid adenylation domain protein - Stigmatella aurantiaca DW4/3-1
UniRef100_Q8FM04	1.0	Corynebacterium efficiens	PP(PKS):KS(PKS):AT(PKS):PP(PKS):TE(PKS)	Putative_PKS	Cluster: Putative polyketide synthase; n=1; Corynebacterium efficiens|Rep: Putative polyketide synthase - Corynebacterium efficiens
UniRef100_Q6ZX13	1.0	Magnaporthe grisea	KS(PKS):AT(PKS):DH(PKS):KR(PKS)	Putative_PKS	Cluster: Putative polyketide synthase/peptide synthetase; n=1; Magnaporthe grisea|Rep: Putative polyketide synthase/peptide synthetase - Magnaporthe grisea (Rice blast fungus) (Pyricularia grisea)
UniRef100_UPI0000E24B88	0.0	Pan troglodytes	KS(PKS):AT(PKS):DH(Non-PKS):ER(PKS):KR(Non-PKS):PP(Non-PKS)	Putative_FAS	Cluster: PREDICTED: fatty acid synthase isoform 1; n=1; Pan troglodytes|Rep: PREDICTED: fatty acid synthase isoform 1 - Pan troglodytes
UniRef100_UPI0000E24B87	0.0	Pan troglodytes	KS(PKS):AT(PKS):DH(Non-PKS):ER(PKS):KR(Non-PKS):PP(Non-PKS)	Putative_FAS	Cluster: PREDICTED: fatty acid synthase isoform 2; n=1; Pan troglodytes|Rep: PREDICTED: fatty acid synthase isoform 2 - Pan troglodytes
UniRef100_Q2PC52	1.0	Streptomyces achromogenes	KS(PKS):AT(PKS):DH(PKS):KR(PKS):PP(PKS):KS(PKS):AT(PKS):DH(PKS):KR(PKS):PP(PKS):KS(PKS):AT(PKS):DH(PKS):KR(PKS):PP(PKS)	Putative_PKS	Cluster: Putative polyketide synthase; n=1; Streptomyces achromogenes subsp. rubradiris|Rep: Putative polyketide synthase - Streptomyces achromogenes subsp. rubradiris
UniRef100_Q10Y11	1.0	Trichodesmium erythraeum	KS(PKS):AT(PKS):DH(PKS):ER(PKS):KR(PKS):PP(PKS)	Acyl_synthase	Cluster: Beta-ketoacyl synthase; n=1; Trichodesmium erythraeum IMS101|Rep: Beta-ketoacyl synthase - Trichodesmium erythraeum (strain IMS101)
UniRef100_Q0U5R7	1.0	Phaeosphaeria nodorum	KS(PKS):AT(PKS):DH(PKS):ER(PKS):KR(PKS)	Unknown	Cluster: Putative uncharacterized protein; n=1; Phaeosphaeria nodorum|Rep: Putative uncharacterized protein - Phaeosphaeria nodorum (Septoria nodorum)
UniRef100_UPI0000D7247D	1.0	Burkholderia pseudomallei	KS(PKS):KR(PKS)	Hypothetical_protein	Cluster: hypothetical protein Bpse4_03005364; n=1; Burkholderia pseudomallei 406e|Rep: hypothetical protein Bpse4_03005364 - Burkholderia pseudomallei 406e
UniRef100_Q5CKP1	1.0	Cryptosporidium hominis	PP(PKS):KS(PKS):AT(PKS):ER(PKS):KR(PKS):PP(PKS)	Unknown	Cluster: Putative uncharacterized protein; n=1; Cryptosporidium hominis|Rep: Putative uncharacterized protein - Cryptosporidium hominis
UniRef100_A1DDM6	1.0	Neosartorya fischeri	AT(PKS):DH(PKS):ER(PKS):KR(PKS):PP(PKS)	Putative_PKS	Cluster: Polyketide synthase, putative; n=1; Neosartorya fischeri NRRL 181|Rep: Polyketide synthase, putative - Neosartorya fischeri (strain ATCC 1020 / DSM 3700 / NRRL 181)(Aspergillus fischerianus (strain ATCC 1020 / DSM 3700 / NRRL 181))
UniRef100_UPI000055B93C	1.0	Burkholderia pseudomallei	PP(PKS):KS(PKS):AT(PKS):DH(PKS):KR(PKS):TE(PKS)	Hypothetical_protein	Cluster: hypothetical protein BpseP_03004242; n=1; Burkholderia pseudomallei Pasteur|Rep: hypothetical protein BpseP_03004242 - Burkholderia pseudomallei Pasteur
UniRef100_Q0HT37	1.0	Shewanella sp.	KS(PKS):AT(PKS):KR(PKS)	Acyl_synthase	Cluster: Beta-ketoacyl synthase; n=1; Shewanella sp. MR-7|Rep: Beta-ketoacyl synthase - Shewanella sp. (strain MR-7)
UniRef100_A1EXT6	1.0	Coxiella burnetii	PP(PKS):KS(PKS):AT(PKS):KR(PKS)	Putative_PKS	Cluster: Polyketide synthase, putative; n=1; Coxiella burnetii MSU Goat Q177|Rep: Polyketide synthase, putative - Coxiella burnetii MSU Goat Q177
UniRef100_UPI000055B8C7	1.0	Burkholderia pseudomallei	PP(PKS):KS(PKS):DH(PKS):KR(PKS)	Hypothetical_protein	Cluster: hypothetical protein BpseP_03005499; n=1; Burkholderia pseudomallei Pasteur|Rep: hypothetical protein BpseP_03005499 - Burkholderia pseudomallei Pasteur
UniRef100_UPI000055B8C6	1.0	Burkholderia pseudomallei	KS(PKS):DH(PKS)	Hypothetical_protein	Cluster: hypothetical protein BpseP_03005498; n=1; Burkholderia pseudomallei Pasteur|Rep: hypothetical protein BpseP_03005498 - Burkholderia pseudomallei Pasteur
UniRef100_A3YFF7	1.0	Marinomonas sp.	KS(PKS):KR(PKS)	Amino_acid_adenylation	Cluster: Amino acid adenylation; n=1; Marinomonas sp. MED121|Rep: Amino acid adenylation - Marinomonas sp. MED121
UniRef100_Q2H7S9	1.0	Chaetomium globosum	KS(PKS):AT(PKS):DH(PKS):KR(PKS)	Unknown	Cluster: Putative uncharacterized protein; n=1; Chaetomium globosum|Rep: Putative uncharacterized protein - Chaetomium globosum (Soil fungus)
UniRef100_Q2HEW5	1.0	Chaetomium globosum	KS(PKS):AT(PKS):DH(PKS):KR(PKS)	Unknown	Cluster: Putative uncharacterized protein; n=1; Chaetomium globosum|Rep: Putative uncharacterized protein - Chaetomium globosum (Soil fungus)
UniRef100_Q58GK8	0.0	Sus scrofa	KS(PKS):AT(PKS):DH(Non-PKS):ER(PKS):KR(Non-PKS):PP(Non-PKS)	FAS	Cluster: Fatty acid synthase; n=1; Sus scrofa|Rep: Fatty acid synthase - Sus scrofa (Pig)
UniRef100_A3INX4	1.0	Cyanothece sp.	KS(PKS):AT(PKS):DH(PKS)	Oxidoreductase_dehydrogenase	Cluster: Short-chain dehydrogenase/reductase SDR; n=1; Cyanothece sp. CCY 0110|Rep: Short-chain dehydrogenase/reductase SDR - Cyanothece sp. CCY 0110
UniRef100_A3INX5	1.0	Cyanothece sp.	KS(PKS):AT(PKS):KR(PKS):PP(PKS)	Oxidoreductase_dehydrogenase	Cluster: Short-chain dehydrogenase/reductase SDR; n=1; Cyanothece sp. CCY 0110|Rep: Short-chain dehydrogenase/reductase SDR - Cyanothece sp. CCY 0110
UniRef100_Q0RIF7	1.0	Frankia alni	KS(PKS):AT(PKS):PP(PKS)	Putative_PKS	Cluster: Putative type 1 polyketide synthase; n=1; Frankia alni ACN14a|Rep: Putative type 1 polyketide synthase - Frankia alni (strain ACN14a)
UniRef100_UPI000023D853	1.0	Gibberella zeae	KS(PKS):AT(PKS):DH(PKS):ER(PKS):KR(PKS):PP(PKS)	Hypothetical_protein	Cluster: hypothetical protein FG05794.1; n=1; Gibberella zeae PH-1|Rep: hypothetical protein FG05794.1 - Gibberella zeae PH-1
UniRef100_A6GK49	1.0	Plesiocystis pacifica	AT(PKS):DH(PKS):KR(PKS):PP(PKS):TE(PKS)	Putative_PKS	Cluster: Putative type I polyketide synthase; n=1; Plesiocystis pacifica SIR-1|Rep: Putative type I polyketide synthase - Plesiocystis pacifica SIR-1
UniRef100_A1CYH3	1.0	Neosartorya fischeri	KS(PKS):AT(PKS):DH(PKS):ER(PKS):KR(PKS):PP(PKS)	Putative_PKS	Cluster: Polyketide synthase, putative; n=1; Neosartorya fischeri NRRL 181|Rep: Polyketide synthase, putative - Neosartorya fischeri (strain ATCC 1020 / DSM 3700 / NRRL 181)(Aspergillus fischerianus (strain ATCC 1020 / DSM 3700 / NRRL 181))
UniRef100_Q4WIM8	1.0	Aspergillus fumigatus	KS(PKS):AT(PKS):DH(PKS):ER(PKS):KR(PKS):PP(PKS)	Putative_PKS	Cluster: Polyketide synthase, putative; n=1; Aspergillus fumigatus|Rep: Polyketide synthase, putative - Aspergillus fumigatus (Sartorya fumigata)
UniRef100_UPI0000DB7277	0.5	Apis mellifera	KS(PKS):AT(PKS):ER(PKS):KR(Non-PKS)	Hypothetical_protein	Cluster: PREDICTED: similar to CG17374-PA.3 isoform 1; n=1; Apis mellifera|Rep: PREDICTED: similar to CG17374-PA.3 isoform 1 - Apis mellifera
UniRef100_Q3JIG9	1.0	Burkholderia pseudomallei	KS(PKS):KR(PKS)	Unknown	Cluster: Putative multi-domain beta keto-acyl synthase; n=1; Burkholderia pseudomallei 1710b|Rep: Putative multi-domain beta keto-acyl synthase - Burkholderia pseudomallei (strain 1710b)
UniRef100_P22367	1.0	Penicillium patulum	KS(PKS):AT(PKS):DH(PKS):KR(PKS):PP(PKS)	Unknown	Cluster: 6-methylsalicylic acid synthase; n=1; Penicillium griseofulvum|Rep: 6-methylsalicylic acid synthase - Penicillium patulum (Penicillium griseofulvum)
UniRef100_Q63HU2	1.0	Burkholderia pseudomallei	KS(PKS):KR(PKS)	Unknown	Cluster: Putative multi-domain beta keto-acyl synthase; n=1; Burkholderia pseudomallei|Rep: Putative multi-domain beta keto-acyl synthase - Burkholderia pseudomallei (Pseudomonas pseudomallei)
UniRef100_Q54KU5	1.0	Dictyostelium discoideum	KS(PKS):AT(PKS):ER(PKS)	Putative_PKS	Cluster: Putative polyketide synthase; n=1; Dictyostelium discoideum AX4|Rep: Putative polyketide synthase - Dictyostelium discoideum AX4
UniRef100_Q94FB8	1.0	Schizochytrium sp.	KS(PKS):AT(PKS):KR(PKS)	FAS	Cluster: Polyunsaturated fatty acid synthase subunit A; n=1; Schizochytrium sp. ATCC_20888|Rep: Polyunsaturated fatty acid synthase subunit A - Schizochytrium sp. ATCC_20888
UniRef100_Q54KU3	1.0	Dictyostelium discoideum	KS(PKS):AT(PKS):ER(PKS)	Unknown	Cluster: Putative uncharacterized protein; n=1; Dictyostelium discoideum AX4|Rep: Putative uncharacterized protein - Dictyostelium discoideum AX4
UniRef100_A2R9X2	1.0	Aspergillus niger	KS(PKS):AT(PKS):DH(PKS):ER(PKS):KR(PKS):PP(PKS):PP(PKS)	Unknown	Cluster: Contig An18c0020, complete genome; n=1; Aspergillus niger|Rep: Contig An18c0020, complete genome - Aspergillus niger
UniRef100_UPI00004D5BD1	0.0	Xenopus tropicalis	KS(PKS):AT(PKS):DH(Non-PKS):ER(PKS):KR(Non-PKS):PP(Non-PKS)	FAS	Cluster: Fatty acid synthase (EC 2.3.1.85) [Includes: [Acyl-carrier-protein] S- acetyltransferase (EC 2.3.1.38); [Acyl-carrier-protein] S- malonyltransferase (EC 2.3.1.39); 3-oxoacyl-[acyl-carrier-protein] synthase (EC 2.3.1.41); 3-oxoacyl-[acyl-carrier-protein] r; n=1; Xenopus tropicalis|Rep: Fatty acid synthase (EC 2.3.1.85) [Includes: [Acyl-carrier-protein] S- acetyltransferase (EC 2.3.1.38); …
UniRef100_Q4WFQ3	1.0	Aspergillus fumigatus	KS(PKS):AT(PKS):DH(PKS):ER(PKS):KR(PKS):PP(PKS)	Putative_PKS	Cluster: Polyketide synthase, putative; n=1; Aspergillus fumigatus|Rep: Polyketide synthase, putative - Aspergillus fumigatus (Sartorya fumigata)
UniRef100_A1KQS2	1.0	Burkholderia rhizoxina	KS(PKS):DH(PKS):KR(PKS):PP(PKS):KS(PKS)	Unknown	Cluster: RhiF protein; n=1; Burkholderia rhizoxina|Rep: RhiF protein - Burkholderia rhizoxina
UniRef100_Q54FI3	1.0	Dictyostelium discoideum	KS(PKS):AT(PKS):ER(PKS):KR(PKS)	Unknown	Cluster: Putative uncharacterized protein; n=1; Dictyostelium discoideum AX4|Rep: Putative uncharacterized protein - Dictyostelium discoideum AX4
UniRef100_A1KQS1	1.0	Burkholderia rhizoxina	PP(PKS):KS(PKS):KR(PKS):PP(PKS):KS(PKS):DH(PKS):KR(PKS):PP(PKS):KS(PKS):PP(PKS)	Unknown	Cluster: RhiE protein; n=1; Burkholderia rhizoxina|Rep: RhiE protein - Burkholderia rhizoxina
UniRef100_Q7SC21	1.0	Neurospora crassa	KS(PKS):AT(PKS):DH(PKS):KR(PKS):PP(PKS)	Unknown	Cluster: Putative uncharacterized protein NCU08399.1; n=1; Neurospora crassa|Rep: Putative uncharacterized protein NCU08399.1 - Neurospora crassa
UniRef100_Q5BG07	1.0	Emericella nidulans	KS(PKS):AT(PKS)	Unknown	Cluster: Putative uncharacterized protein; n=1; Emericella nidulans|Rep: Putative uncharacterized protein - Emericella nidulans (Aspergillus nidulans)
UniRef100_A5GFJ6	0.333333333333	Geobacter uraniumreducens	KS(PKS):KS(PKS):AT(Non-PKS)	FAS	Cluster: Beta-hydroxyacyl-(Acyl-carrier-protein) dehydratase, FabA/FabZ; n=1; Geobacter uraniumreducens Rf4|Rep: Beta-hydroxyacyl-(Acyl-carrier-protein) dehydratase, FabA/FabZ - Geobacter uraniumreducens Rf4
UniRef100_A1UUX8	1.0	Burkholderia mallei	KS(PKS):DH(PKS):PP(PKS):KS(PKS):DH(PKS):KR(PKS):PP(PKS):PP(PKS)	Putative_PKS	Cluster: Putative polyketide synthase PksJ; n=1; Burkholderia mallei SAVP1|Rep: Putative polyketide synthase PksJ - Burkholderia mallei SAVP1
UniRef100_Q6TAB6	1.0	symbiont bacterium	KS(PKS):KR(PKS):PP(PKS):KS(PKS):PP(PKS):PP(PKS):KS(PKS):KR(PKS):PP(PKS)	Putative_PKS	Cluster: Putative type I polyketide synthase; n=1; symbiont bacterium of Paederus fuscipes|Rep: Putative type I polyketide synthase - symbiont bacterium of Paederus fuscipes
UniRef100_Q9EWA3	1.0	Streptomyces natalensis	KS(PKS):AT(PKS):DH(PKS):KR(PKS):PP(PKS):TE(PKS)	Unknown	Cluster: PimS4 protein; n=1; Streptomyces natalensis|Rep: PimS4 protein - Streptomyces natalensis
UniRef100_A2QYQ2	0.333333333333	Aspergillus niger	KS(PKS):AT(PKS):PP(Non-PKS)	Unknown	Cluster: Putative frameshift; n=1; Aspergillus niger|Rep: Putative frameshift - Aspergillus niger
UniRef100_Q0KSZ2	1.0	Shewanella baltica	KS(PKS):AT(PKS):KR(PKS)	Acyl_synthase	Cluster: Beta-ketoacyl synthase; n=1; Shewanella baltica OS195|Rep: Beta-ketoacyl synthase - Shewanella baltica OS195
UniRef100_Q1ER07	1.0	Bacillus cereus	KR(PKS):TE(PKS)	Unknown	Cluster: Cereulide synthetase2; n=1; Bacillus cereus|Rep: Cereulide synthetase2 - Bacillus cereus
UniRef100_UPI000055BFF0	1.0	Burkholderia pseudomallei	PP(PKS):KS(PKS):DH(PKS):PP(PKS):KS(PKS):DH(PKS):KR(PKS):PP(PKS):PP(PKS):PP(PKS)	Hypothetical_protein	Cluster: hypothetical protein BpseS_03005029; n=1; Burkholderia pseudomallei S13|Rep: hypothetical protein BpseS_03005029 - Burkholderia pseudomallei S13
UniRef100_Q58G70	0.0	Sus scrofa	KS(PKS):AT(PKS):DH(Non-PKS):ER(PKS):KR(Non-PKS):PP(Non-PKS)	FAS	Cluster: Fatty acid synthase; n=1; Sus scrofa|Rep: Fatty acid synthase - Sus scrofa (Pig)
UniRef100_A2QWU2	1.0	Aspergillus niger	KS(PKS):AT(PKS):DH(PKS):KR(PKS):PP(PKS)	FAS	Cluster: Function: like fatty acids; n=1; Aspergillus niger|Rep: Function: like fatty acids - Aspergillus niger
UniRef100_Q08QH1	1.0	Stigmatella aurantiaca	KS(PKS):AT(PKS):MT(PKS):PP(PKS)	FAS	Cluster: Cyclopropane-fatty-acyl-phospholipid synthase family; n=2; Stigmatella aurantiaca|Rep: Cyclopropane-fatty-acyl-phospholipid synthase family - Stigmatella aurantiaca DW4/3-1
UniRef100_Q08QH0	1.0	Stigmatella aurantiaca	AT(PKS):MT(PKS):KR(PKS):PP(PKS)	Oxidoreductase_dehydrogenase	Cluster: Oxidoreductase, short chain dehydrogenase/reductase family; n=1; Stigmatella aurantiaca DW4/3-1|Rep: Oxidoreductase, short chain dehydrogenase/reductase family - Stigmatella aurantiaca DW4/3-1
UniRef100_Q0CSA2	1.0	Aspergillus terreus	KS(PKS):AT(PKS)	Unknown	Cluster: Putative uncharacterized protein; n=1; Aspergillus terreus NIH2624|Rep: Putative uncharacterized protein - Aspergillus terreus (strain NIH 2624)
UniRef100_A4QV34	1.0	Magnaporthe grisea	KS(PKS):AT(PKS):DH(PKS):ER(PKS):KR(PKS)	Unknown	Cluster: Putative uncharacterized protein; n=1; Magnaporthe grisea|Rep: Putative uncharacterized protein - Magnaporthe grisea (Rice blast fungus) (Pyricularia grisea)
UniRef100_A5P4N6	1.0	Methylobacterium sp.	KS(PKS):AT(PKS):DH(PKS)	Acyl_synthase	Cluster: Beta-ketoacyl synthase; n=1; Methylobacterium sp. 4-46|Rep: Beta-ketoacyl synthase - Methylobacterium sp. 4-46
UniRef100_Q3W1F1	1.0	Frankia sp.	KS(PKS):AT(PKS):KR(PKS)	Acyl_synthase	Cluster: Beta-ketoacyl synthase:Acyl transferase domain; n=1; Frankia sp. EAN1pec|Rep: Beta-ketoacyl synthase:Acyl transferase domain - Frankia sp. EAN1pec
UniRef100_A3MDI6	1.0	Burkholderia mallei	KS(PKS):DH(PKS):PP(PKS):KS(PKS):DH(PKS):KR(PKS):PP(PKS):PP(PKS)	Putative_PKS	Cluster: Putative polyketide synthase PksJ; n=1; Burkholderia mallei NCTC 10247|Rep: Putative polyketide synthase PksJ - Burkholderia mallei NCTC 10247
UniRef100_A3NPI1	1.0	Burkholderia pseudomallei	KS(PKS):KR(PKS)	Unknown	Cluster: Multi-domain beta keto-acyl synthase; n=1; Burkholderia pseudomallei 668|Rep: Multi-domain beta keto-acyl synthase - Burkholderia pseudomallei (strain 668)
UniRef100_A4KUB0	0.5	Streptoalloteichus hindustanus	KS(PKS):AT(PKS):KR(PKS):PP(Non-PKS)	Unknown	Cluster: TlmVIII; n=1; Streptoalloteichus hindustanus|Rep: TlmVIII - Streptoalloteichus hindustanus
UniRef100_UPI000023CB38	1.0	Gibberella zeae	KS(PKS):AT(PKS):DH(PKS):ER(PKS):KR(PKS):PP(PKS)	Hypothetical_protein	Cluster: hypothetical protein FG03340.1; n=1; Gibberella zeae PH-1|Rep: hypothetical protein FG03340.1 - Gibberella zeae PH-1
UniRef100_Q1GDY4	0.6	Silicibacter sp.	KS(PKS):AT(PKS):KR(PKS):DH(PKS):PP(Non-PKS)	Acyl_synthase	Cluster: Beta-ketoacyl synthase; n=1; Silicibacter sp. TM1040|Rep: Beta-ketoacyl synthase - Silicibacter sp. (strain TM1040)
UniRef100_Q5Z1T1	1.0	Nocardia farcinica	AT(PKS):KR(PKS):PP(PKS)	Putative_PKS	Cluster: Putative polyketide synthase; n=1; Nocardia farcinica|Rep: Putative polyketide synthase - Nocardia farcinica
UniRef100_UPI0000D72369	0.0	Burkholderia pseudomallei	PP(PKS):TE(Non-PKS)	Hypothetical_protein	Cluster: hypothetical protein BpseS_03002789; n=1; Burkholderia pseudomallei S13|Rep: hypothetical protein BpseS_03002789 - Burkholderia pseudomallei S13
UniRef100_Q0CRV9	1.0	Aspergillus terreus	KS(PKS):AT(PKS)	Hypothetical_protein	Cluster: Predicted protein; n=1; Aspergillus terreus NIH2624|Rep: Predicted protein - Aspergillus terreus (strain NIH 2624)
UniRef100_Q0C8M3	1.0	Aspergillus terreus	KS(PKS):AT(PKS):DH(PKS):KR(PKS):PP(PKS)	Unknown	Cluster: Lovastatin nonaketide synthase; n=1; Aspergillus terreus NIH2624|Rep: Lovastatin nonaketide synthase - Aspergillus terreus (strain NIH 2624)
UniRef100_A4RFV2	1.0	Magnaporthe grisea	KS(PKS):AT(PKS)	Unknown	Cluster: Putative uncharacterized protein; n=1; Magnaporthe grisea|Rep: Putative uncharacterized protein - Magnaporthe grisea (Rice blast fungus) (Pyricularia grisea)
UniRef100_A2QYV7	1.0	Aspergillus niger	KS(PKS):AT(PKS):DH(PKS):ER(PKS):KR(PKS)	Unknown	Cluster: Contig An12c0070, complete genome; n=1; Aspergillus niger|Rep: Contig An12c0070, complete genome - Aspergillus niger
UniRef100_UPI0000D7235C	1.0	Burkholderia pseudomallei	KS(PKS):KR(PKS)	Hypothetical_protein	Cluster: hypothetical protein BpseS_03004152; n=1; Burkholderia pseudomallei S13|Rep: hypothetical protein BpseS_03004152 - Burkholderia pseudomallei S13
UniRef100_Q54ED6	1.0	Dictyostelium discoideum	KS(PKS):AT(PKS):ER(PKS)	Unknown	Cluster: Putative uncharacterized protein; n=1; Dictyostelium discoideum AX4|Rep: Putative uncharacterized protein - Dictyostelium discoideum AX4
UniRef100_Q54ED7	1.0	Dictyostelium discoideum	KS(PKS):AT(PKS):ER(PKS)	Unknown	Cluster: Putative uncharacterized protein; n=1; Dictyostelium discoideum AX4|Rep: Putative uncharacterized protein - Dictyostelium discoideum AX4
UniRef100_A3W0H2	0.6	Roseovarius sp.	KS(PKS):AT(PKS):KR(PKS):DH(PKS):PP(Non-PKS)	NRPS	Cluster: Non-ribosomal peptide synthase; n=1; Roseovarius sp. 217|Rep: Non-ribosomal peptide synthase - Roseovarius sp. 217
UniRef100_A3PA16	1.0	Burkholderia pseudomallei	KS(PKS):KR(PKS)	Putative_PKS	Cluster: Putative polyketide synthase; n=1; Burkholderia pseudomallei 1106a|Rep: Putative polyketide synthase - Burkholderia pseudomallei (strain 1106a)
UniRef100_Q1B845	1.0	Mycobacterium sp.	KS(PKS):AT(PKS)	Acyl_synthase	Cluster: Beta-ketoacyl synthase; n=2; Mycobacterium|Rep: Beta-ketoacyl synthase - Mycobacterium sp. (strain MCS)
UniRef100_Q1B844	1.0	Mycobacterium sp.	KS(PKS):AT(PKS):KR(PKS):PP(PKS)	Acyl_synthase	Cluster: Beta-ketoacyl synthase; n=2; Mycobacterium|Rep: Beta-ketoacyl synthase - Mycobacterium sp. (strain MCS)
UniRef100_Q3KDZ6	1.0	Pseudomonas fluorescens	PP(PKS):KS(PKS):KR(PKS)	Amino_acid_adenylation	Cluster: Amino acid adenylation; n=1; Pseudomonas fluorescens PfO-1|Rep: Amino acid adenylation - Pseudomonas fluorescens (strain PfO-1)
UniRef100_Q3TB22	0.0	Mus musculus	KS(PKS):AT(PKS):DH(Non-PKS):ER(PKS):KR(Non-PKS):PP(Non-PKS)	FAS	Cluster: B6-derived CD11 +ve dendritic cells cDNA, RIKEN full-length enriched library, clone:F730222H24 product:fatty acid synthase, full insert sequence; n=1; Mus musculus|Rep: B6-derived CD11 +ve dendritic cells cDNA, RIKEN full-length enriched library, clone:F730222H24 product:fatty acid synthase, full insert sequence - Mus musculus (Mouse)
UniRef100_Q86B12	1.0	Dictyostelium discoideum	KS(PKS):AT(PKS):ER(PKS)	Putative_PKS	Cluster: Similar to Anabaena sp. (Strain PCC 7120). Polyketide synthase; n=1; Dictyostelium discoideum|Rep: Similar to Anabaena sp. (Strain PCC 7120). Polyketide synthase - Dictyostelium discoideum (Slime mold)
UniRef100_Q3JI02	0.0	Burkholderia pseudomallei	PP(PKS):TE(Non-PKS)	NRPS	Cluster: Putative peptide synthase protein; n=1; Burkholderia pseudomallei 1710b|Rep: Putative peptide synthase protein - Burkholderia pseudomallei (strain 1710b)
UniRef100_Q094I7	0.5	Stigmatella aurantiaca	KS(PKS):AT(PKS):PP(PKS):PP(Non-PKS)	Unknown	Cluster: Aminotransferase, class III family; n=1; Stigmatella aurantiaca DW4/3-1|Rep: Aminotransferase, class III family - Stigmatella aurantiaca DW4/3-1
UniRef100_A2QM70	1.0	Aspergillus niger	KS(PKS):AT(PKS):DH(PKS)	Unknown	Cluster: Contig An07c0020, complete genome; n=1; Aspergillus niger|Rep: Contig An07c0020, complete genome - Aspergillus niger
UniRef100_Q63L14	1.0	Burkholderia pseudomallei	KS(PKS):AT(PKS):PP(PKS)	NRPS	Cluster: Putative non-ribosomal peptide synthase; n=1; Burkholderia pseudomallei|Rep: Putative non-ribosomal peptide synthase - Burkholderia pseudomallei (Pseudomonas pseudomallei)
UniRef100_A1TTI8	0.0	Acidovorax avenae	PP(Non-PKS):TE(PKS)	Amino_acid_adenylation	Cluster: Amino acid adenylation domain; n=1; Acidovorax avenae subsp. citrulli AAC00-1|Rep: Amino acid adenylation domain - Acidovorax avenae subsp. citrulli (strain AAC00-1)
UniRef100_Q0MNS3	1.0	Sinorhizobium medicae	KS(PKS):AT(PKS):DH(PKS):ER(PKS):KR(PKS)	FAS	Cluster: Fatty acid synthase transmembrane protein; n=1; Sinorhizobium medicae WSM419|Rep: Fatty acid synthase transmembrane protein - Sinorhizobium medicae WSM419
UniRef100_Q75JV4	1.0	Dictyostelium discoideum	AT(PKS):ER(PKS)	Putative_PKS	Cluster: Similar to Dictyostelium discoideum (Slime mold). PksA; n=1; Dictyostelium discoideum|Rep: Similar to Dictyostelium discoideum (Slime mold). PksA - Dictyostelium discoideum (Slime mold)
UniRef100_A1DA81	1.0	Neosartorya fischeri	KS(PKS):AT(PKS):DH(PKS):ER(PKS):KR(PKS):PP(PKS)	Putative_PKS	Cluster: Polyketide synthase, putative; n=1; Neosartorya fischeri NRRL 181|Rep: Polyketide synthase, putative - Neosartorya fischeri (strain ATCC 1020 / DSM 3700 / NRRL 181)(Aspergillus fischerianus (strain ATCC 1020 / DSM 3700 / NRRL 181))
UniRef100_A1T9T0	1.0	Mycobacterium vanbaalenii	KS(PKS):AT(PKS):DH(PKS):KR(PKS):PP(PKS)	Acyl_synthase	Cluster: Beta-ketoacyl synthase; n=1; Mycobacterium vanbaalenii PYR-1|Rep: Beta-ketoacyl synthase - Mycobacterium vanbaalenii (strain DSM 7251 / PYR-1)
UniRef100_Q7D790	1.0	Mycobacterium tuberculosis	AT(PKS):KR(PKS):PP(PKS)	Putative_PKS	Cluster: Polyketide synthase, putative; n=9; Mycobacterium tuberculosis complex|Rep: Polyketide synthase, putative - Mycobacterium tuberculosis
UniRef100_UPI000055BF88	1.0	Burkholderia pseudomallei	AT(PKS):PP(PKS)	Hypothetical_protein	Cluster: hypothetical protein BpseS_03002791; n=1; Burkholderia pseudomallei S13|Rep: hypothetical protein BpseS_03002791 - Burkholderia pseudomallei S13
UniRef100_Q26PG0	1.0	Xanthobacter sp.	KS(PKS):AT(PKS):DH(PKS):ER(PKS):KR(PKS):PP(PKS)	FAS	Cluster: Fatty acid synthase transmembrane protein; n=1; Xanthobacter autotrophicus Py2|Rep: Fatty acid synthase transmembrane protein - Xanthobacter sp. (strain Py2)
UniRef100_A4R3Y5	1.0	Magnaporthe grisea	KS(PKS):AT(PKS):DH(PKS):ER(PKS)	Unknown	Cluster: Putative uncharacterized protein; n=1; Magnaporthe grisea|Rep: Putative uncharacterized protein - Magnaporthe grisea (Rice blast fungus) (Pyricularia grisea)
UniRef100_A4R457	1.0	Magnaporthe grisea	KS(PKS):AT(PKS):DH(PKS):KR(PKS)	Unknown	Cluster: Putative uncharacterized protein; n=1; Magnaporthe grisea|Rep: Putative uncharacterized protein - Magnaporthe grisea (Rice blast fungus) (Pyricularia grisea)
UniRef100_Q0RLP6	1.0	Frankia alni	KS(PKS):AT(PKS):KR(PKS)	Putative_PKS	Cluster: Putative modular polyketide synthase; n=1; Frankia alni ACN14a|Rep: Putative modular polyketide synthase - Frankia alni (strain ACN14a)
UniRef100_Q099Z3	1.0	Stigmatella aurantiaca	KS(PKS):AT(PKS):DH(PKS):KR(PKS):PP(PKS)	Oxidoreductase_dehydrogenase	Cluster: Oxidoreductase, short chain dehydrogenase/reductase family; n=1; Stigmatella aurantiaca DW4/3-1|Rep: Oxidoreductase, short chain dehydrogenase/reductase family - Stigmatella aurantiaca DW4/3-1
UniRef100_Q0CI04	1.0	Aspergillus terreus	KS(PKS):AT(PKS):DH(PKS):ER(PKS):KR(PKS):PP(PKS)	Unknown	Cluster: Putative uncharacterized protein; n=1; Aspergillus terreus NIH2624|Rep: Putative uncharacterized protein - Aspergillus terreus (strain NIH 2624)
UniRef100_Q9VQL6	0.0	Drosophila melanogaster	KS(PKS):AT(PKS):DH(Non-PKS):ER(PKS):KR(Non-PKS):PP(Non-PKS)	Unknown	Cluster: CG3524-PA; n=2; Drosophila melanogaster|Rep: CG3524-PA - Drosophila melanogaster (Fruit fly)
UniRef100_Q9VQL7	0.0	Drosophila melanogaster	KS(PKS):AT(PKS):DH(Non-PKS):ER(PKS):KR(Non-PKS):PP(Non-PKS)	Unknown	Cluster: CG3523-PA; n=2; Drosophila melanogaster|Rep: CG3523-PA - Drosophila melanogaster (Fruit fly)
UniRef100_A2QUW6	1.0	Aspergillus niger	KS(PKS):AT(PKS):KR(PKS):PP(PKS)	Unknown	Cluster: Contig An10c0020, complete genome; n=1; Aspergillus niger|Rep: Contig An10c0020, complete genome - Aspergillus niger
UniRef100_A4R6A3	1.0	Magnaporthe grisea	AT(PKS):DH(PKS):ER(PKS):KR(PKS):PP(PKS)	Unknown	Cluster: Putative uncharacterized protein; n=1; Magnaporthe grisea|Rep: Putative uncharacterized protein - Magnaporthe grisea (Rice blast fungus) (Pyricularia grisea)
UniRef100_UPI00005FAFA0	1.0	Burkholderia pseudomallei	PP(PKS):PP(PKS):PP(PKS)	Hypothetical_protein	Cluster: hypothetical protein Bpse110_02003516; n=1; Burkholderia pseudomallei 1106b|Rep: hypothetical protein Bpse110_02003516 - Burkholderia pseudomallei 1106b
UniRef100_Q0RKW8	1.0	Frankia alni	KS(PKS):AT(PKS):KR(PKS)	Acyl_synthase	Cluster: Putative multi-domain beta-ketoacyl synthase; n=1; Frankia alni ACN14a|Rep: Putative multi-domain beta-ketoacyl synthase - Frankia alni (strain ACN14a)
UniRef100_Q0R4M8	1.0	Streptomyces antibioticus	KS(PKS):AT(PKS):PP(PKS):KS(PKS):AT(PKS):DH(PKS):KR(PKS):PP(PKS):KS(PKS):AT(PKS):DH(PKS):KR(PKS):PP(PKS)	Unknown	Cluster: ChlA1; n=1; Streptomyces antibioticus|Rep: ChlA1 - Streptomyces antibioticus
UniRef100_Q2GPH6	1.0	Chaetomium globosum	KS(PKS):AT(PKS)	Unknown	Cluster: Putative uncharacterized protein; n=1; Chaetomium globosum|Rep: Putative uncharacterized protein - Chaetomium globosum (Soil fungus)
UniRef100_A2S1Z2	0.2	Burkholderia mallei	TE(Non-PKS):PP(Non-PKS):KS(PKS):AT(PKS):KR(PKS)	Unknown	Cluster: Thiotemplate mechanism natural product synthetase; n=1; Burkholderia mallei NCTC 10229|Rep: Thiotemplate mechanism natural product synthetase - Burkholderia mallei NCTC 10229
UniRef100_Q0UNI2	1.0	Phaeosphaeria nodorum	KS(PKS):AT(PKS)	Unknown	Cluster: Putative uncharacterized protein; n=1; Phaeosphaeria nodorum|Rep: Putative uncharacterized protein - Phaeosphaeria nodorum (Septoria nodorum)
UniRef100_A1TGV5	1.0	Mycobacterium vanbaalenii	PP(PKS):KS(PKS):AT(PKS):PP(PKS)	Acyl_synthase	Cluster: Beta-ketoacyl synthase; n=1; Mycobacterium vanbaalenii PYR-1|Rep: Beta-ketoacyl synthase - Mycobacterium vanbaalenii (strain DSM 7251 / PYR-1)
UniRef100_Q7S736	1.0	Neurospora crassa	KS(PKS):AT(PKS):PP(PKS)	Unknown	Cluster: Putative uncharacterized protein NCU03584.1; n=1; Neurospora crassa|Rep: Putative uncharacterized protein NCU03584.1 - Neurospora crassa
UniRef100_A4EWL2	0.666666666667	Roseobacter sp.	KS(PKS):AT(PKS):KR(PKS):DH(PKS):PP(Non-PKS):TE(PKS)	NRPS	Cluster: Non-ribosomal peptide synthase; n=1; Roseobacter sp. SK209-2-6|Rep: Non-ribosomal peptide synthase - Roseobacter sp. SK209-2-6
UniRef100_Q0C9L7	1.0	Aspergillus terreus	KS(PKS):AT(PKS):DH(PKS):KR(PKS):PP(PKS)	Unknown	Cluster: Putative uncharacterized protein; n=1; Aspergillus terreus NIH2624|Rep: Putative uncharacterized protein - Aspergillus terreus (strain NIH 2624)
UniRef100_A2VLR6	1.0	Mycobacterium tuberculosis	KS(PKS):AT(PKS):DH(PKS):ER(PKS):KR(PKS):PP(PKS)	Unknown	Cluster: Multifunctional mycocerosic acid synthase membrane-associated mas; n=5; Mycobacterium tuberculosis|Rep: Multifunctional mycocerosic acid synthase membrane-associated mas - Mycobacterium tuberculosis C
UniRef100_Q0ILD4	1.0	Streptomyces nanchangensis	KS(PKS):AT(PKS):PP(PKS):KS(PKS):AT(PKS):KR(PKS):PP(PKS):KS(PKS):AT(PKS):KR(PKS):PP(PKS):KS(PKS):AT(PKS):DH(PKS):ER(PKS):KR(PKS):PP(PKS)	Unknown	Cluster: NlmA1; n=1; Streptomyces nanchangensis|Rep: NlmA1 - Streptomyces nanchangensis
UniRef100_A3MH15	1.0	Burkholderia mallei	KS(PKS):KR(PKS)	Putative_PKS	Cluster: Putative polyketide synthase; n=1; Burkholderia mallei NCTC 10247|Rep: Putative polyketide synthase - Burkholderia mallei NCTC 10247
UniRef100_Q1D5F1	0.0	Myxococcus xanthus	AT(PKS):AT(Non-PKS)	Unknown	Cluster: Acyltranferase/malonyl CoA-acyl carrier protein transacylase; n=1; Myxococcus xanthus DK 1622|Rep: Acyltranferase/malonyl CoA-acyl carrier protein transacylase - Myxococcus xanthus (strain DK 1622)
UniRef100_A5J374	1.0	Burkholderia mallei	KR(PKS):PP(PKS):KS(PKS):KS(PKS)	Putative_PKS	Cluster: Putative polyketide synthase; n=1; Burkholderia mallei FMH|Rep: Putative polyketide synthase - Burkholderia mallei FMH
UniRef100_A4X8E1	1.0	Salinispora tropica	KS(PKS):AT(PKS):KR(PKS):DH(PKS)	Acyl_synthase	Cluster: Beta-ketoacyl synthase; n=1; Salinispora tropica CNB-440|Rep: Beta-ketoacyl synthase - Salinispora tropica CNB-440
UniRef100_Q54QD3	1.0	Dictyostelium discoideum	KS(PKS):AT(PKS):ER(PKS)	Putative_PKS	Cluster: Putative polyketide synthase; n=1; Dictyostelium discoideum AX4|Rep: Putative polyketide synthase - Dictyostelium discoideum AX4
UniRef100_Q54QD1	1.0	Dictyostelium discoideum	KS(PKS):AT(PKS):ER(PKS)	Putative_PKS	Cluster: Putative polyketide synthase; n=1; Dictyostelium discoideum AX4|Rep: Putative polyketide synthase - Dictyostelium discoideum AX4
UniRef100_Q0CB34	1.0	Aspergillus terreus	KS(PKS):AT(PKS):DH(PKS):ER(PKS):KR(PKS)	Unknown	Cluster: Putative uncharacterized protein; n=1; Aspergillus terreus NIH2624|Rep: Putative uncharacterized protein - Aspergillus terreus (strain NIH 2624)
UniRef100_Q9Z5F4	1.0	Myxococcus xanthus	KS(PKS):KR(PKS):KS(PKS)	Unknown	Cluster: Ta1; n=1; Myxococcus xanthus|Rep: Ta1 - Myxococcus xanthus
UniRef100_A0W4S9	1.0	Geobacter lovleyi	KS(PKS):AT(PKS):DH(PKS):ER(PKS):KR(PKS):PP(PKS)	Acyl_synthase	Cluster: Beta-ketoacyl synthase; n=1; Geobacter lovleyi SZ|Rep: Beta-ketoacyl synthase - Geobacter lovleyi SZ
UniRef100_A3Y1F0	1.0	Vibrio sp.	KS(PKS):AT(PKS):KR(PKS)	FAS	Cluster: Omega-3 polyunsaturated fatty acid synthase PfaA; n=1; Vibrio sp. MED222|Rep: Omega-3 polyunsaturated fatty acid synthase PfaA - Vibrio sp. MED222
UniRef100_UPI00006732FA	0.333333333333	Burkholderia mallei	TE(PKS):PP(Non-PKS):KS(PKS)	NRPS	Cluster: COG1020: Non-ribosomal peptide synthetase modules and related proteins; n=1; Burkholderia mallei JHU|Rep: COG1020: Non-ribosomal peptide synthetase modules and related proteins - Burkholderia mallei JHU
UniRef100_UPI0000674386	1.0	Burkholderia pseudomallei	KS(PKS):DH(PKS):PP(PKS):KS(PKS):DH(PKS):KR(PKS):PP(PKS):PP(PKS):PP(PKS)	Hypothetical_protein	Cluster: hypothetical protein Bpse4_03004487; n=1; Burkholderia pseudomallei 406e|Rep: hypothetical protein Bpse4_03004487 - Burkholderia pseudomallei 406e
UniRef100_UPI0000D9E566	0.0	Macaca mulatta	KS(PKS):AT(PKS):DH(Non-PKS):ER(PKS):KR(Non-PKS):PP(Non-PKS)	Putative_FAS	Cluster: PREDICTED: similar to fatty acid synthase; n=1; Macaca mulatta|Rep: PREDICTED: similar to fatty acid synthase - Macaca mulatta
UniRef100_Q197G2	0.0	Streptomyces levoris	KR(PKS):PP(Non-PKS)	NRPS	Cluster: Nonribosomal peptide synthetase; n=1; Streptomyces levoris|Rep: Nonribosomal peptide synthetase - Streptomyces levoris
UniRef100_UPI0000171319	0.0	Gallus gallus	KS(PKS):AT(PKS):DH(Non-PKS):ER(PKS):KR(Non-PKS):PP(Non-PKS)	FAS	Cluster: fatty acid synthase; n=1; Gallus gallus|Rep: fatty acid synthase - Gallus gallus
UniRef100_Q0ILD0	1.0	Streptomyces nanchangensis	KS(PKS):AT(PKS):KR(PKS):PP(PKS):KS(PKS):AT(PKS):DH(PKS):KR(PKS):PP(PKS):TE(PKS)	Unknown	Cluster: NlmA7; n=1; Streptomyces nanchangensis|Rep: NlmA7 - Streptomyces nanchangensis
UniRef100_O69247	0.0	Bacillus licheniformis	PP(Non-PKS):TE(PKS)	Unknown	Cluster: LchAC protein; n=1; Bacillus licheniformis|Rep: LchAC protein - Bacillus licheniformis
UniRef100_Q0B307	1.0	Burkholderia cepacia	KS(PKS):AT(PKS):KR(PKS):PP(PKS):KS(PKS):DH(PKS):KR(PKS):PP(PKS)	Acyl_synthase	Cluster: Beta-ketoacyl synthase; n=1; Burkholderia cepacia AMMD|Rep: Beta-ketoacyl synthase - Burkholderia cepacia (strain ATCC 53795 / AMMD)
UniRef100_Q9KIV3	1.0	Streptomyces antibioticus	KS(PKS):AT(PKS):KR(PKS):PP(PKS):KS(PKS):AT(PKS):DH(PKS):ER(PKS):KR(PKS):PP(PKS)	Unknown	Cluster: 8,8a-deoxyoleandolide synthase 2; n=1; Streptomyces antibioticus|Rep: 8,8a-deoxyoleandolide synthase 2 - Streptomyces antibioticus
UniRef100_UPI0000D623B2	0.0	Homo sapiens	KS(PKS):AT(PKS):DH(Non-PKS):ER(PKS):KR(Non-PKS):PP(Non-PKS)	FAS	Cluster: Fatty acid synthase (EC 2.3.1.85) [Includes: [Acyl-carrier-protein] S- acetyltransferase (EC 2.3.1.38); [Acyl-carrier-protein] S- malonyltransferase (EC 2.3.1.39); 3-oxoacyl-[acyl-carrier-protein] synthase (EC 2.3.1.41); 3-oxoacyl-[acyl-carrier-protein] r; n=1; Homo sapiens|Rep: Fatty acid synthase (EC 2.3.1.85) [Includes: [Acyl-carrier-protein] S- acetyltransferase (EC 2.3.1.38); [Acyl-…
UniRef100_Q0ILD3	1.0	Streptomyces nanchangensis	KS(PKS):AT(PKS):PP(PKS):KS(PKS):AT(PKS):KR(PKS):PP(PKS):KS(PKS):AT(PKS):DH(PKS):KR(PKS):PP(PKS)	Unknown	Cluster: NlmA2; n=1; Streptomyces nanchangensis|Rep: NlmA2 - Streptomyces nanchangensis
UniRef100_Q5ARS5	1.0	Emericella nidulans	KS(PKS):AT(PKS):DH(PKS):ER(PKS):KR(PKS)	Unknown	Cluster: Putative uncharacterized protein; n=1; Emericella nidulans|Rep: Putative uncharacterized protein - Emericella nidulans (Aspergillus nidulans)
UniRef100_A1GGH2	1.0	Salinispora arenicola	AT(PKS):KR(PKS):PP(PKS)	Oxidoreductase_dehydrogenase	Cluster: Short-chain dehydrogenase/reductase SDR; n=1; Salinispora arenicola CNS205|Rep: Short-chain dehydrogenase/reductase SDR - Salinispora arenicola CNS205
UniRef100_Q090E1	1.0	Stigmatella aurantiaca	KS(PKS):AT(PKS):DH(PKS):KR(PKS):PP(PKS)	Oxidoreductase_dehydrogenase	Cluster: Oxidoreductase, short chain dehydrogenase/reductase family; n=1; Stigmatella aurantiaca DW4/3-1|Rep: Oxidoreductase, short chain dehydrogenase/reductase family - Stigmatella aurantiaca DW4/3-1
UniRef100_A4RPP6	1.0	Magnaporthe grisea	KS(PKS):AT(PKS):DH(PKS):ER(PKS):KR(PKS):PP(PKS)	Unknown	Cluster: Putative uncharacterized protein; n=1; Magnaporthe grisea|Rep: Putative uncharacterized protein - Magnaporthe grisea (Rice blast fungus) (Pyricularia grisea)
UniRef100_Q9KIV4	1.0	Streptomyces antibioticus	KS(PKS):AT(PKS):PP(PKS):KS(PKS):AT(PKS):KR(PKS):PP(PKS):KS(PKS):AT(PKS):KR(PKS):PP(PKS)	Unknown	Cluster: 8,8a-deoxyoleandolide synthase 1; n=1; Streptomyces antibioticus|Rep: 8,8a-deoxyoleandolide synthase 1 - Streptomyces antibioticus
UniRef100_Q5B768	1.0	Emericella nidulans	KS(PKS):AT(PKS):DH(PKS):ER(PKS):KR(PKS):PP(PKS)	Unknown	Cluster: Putative uncharacterized protein; n=1; Emericella nidulans|Rep: Putative uncharacterized protein - Emericella nidulans (Aspergillus nidulans)
UniRef100_A1G9R2	1.0	Salinispora arenicola	KS(PKS):AT(PKS):DH(PKS):KR(PKS):PP(PKS)	Acyl_synthase	Cluster: Beta-ketoacyl synthase; n=1; Salinispora arenicola CNS205|Rep: Beta-ketoacyl synthase - Salinispora arenicola CNS205
UniRef100_A1GGH3	1.0	Salinispora arenicola	DH(PKS):KR(PKS):PP(PKS)	Oxidoreductase_dehydrogenase	Cluster: Short-chain dehydrogenase/reductase SDR; n=1; Salinispora arenicola CNS205|Rep: Short-chain dehydrogenase/reductase SDR - Salinispora arenicola CNS205
UniRef100_UPI000023E5A9	1.0	Gibberella zeae	KS(PKS):AT(PKS):DH(PKS):KR(PKS):PP(PKS)	Hypothetical_protein	Cluster: hypothetical protein FG10464.1; n=1; Gibberella zeae PH-1|Rep: hypothetical protein FG10464.1 - Gibberella zeae PH-1
UniRef100_UPI0000558ED6	1.0	Burkholderia mallei	DH(PKS):KR(PKS)	Hypothetical_protein	Cluster: hypothetical protein Bmal10_03004719; n=1; Burkholderia mallei ATCC 10399|Rep: hypothetical protein Bmal10_03004719 - Burkholderia mallei 10399
UniRef100_Q2J8Q4	1.0	Frankia sp.	PP(PKS):KS(PKS):AT(PKS):KR(PKS):PP(PKS):TE(PKS)	Acyl_synthase	Cluster: Beta-ketoacyl synthase; n=1; Frankia sp. CcI3|Rep: Beta-ketoacyl synthase - Frankia sp. (strain CcI3)
UniRef100_A3MCQ8	0.75	Burkholderia mallei	PP(PKS):KS(PKS):DH(PKS):KR(PKS):PP(PKS):KS(PKS):PP(PKS):PP(Non-PKS)	Unknown	Cluster: Putative uncharacterized protein; n=1; Burkholderia mallei NCTC 10247|Rep: Putative uncharacterized protein - Burkholderia mallei NCTC 10247
UniRef100_Q5X3A0	1.0	Legionella pneumophila	KS(PKS):KS(PKS):KR(PKS):PP(PKS):KS(PKS):DH(PKS):KR(PKS):PP(PKS)	Unknown	Cluster: Putative uncharacterized protein; n=1; Legionella pneumophila str. Paris|Rep: Putative uncharacterized protein - Legionella pneumophila (strain Paris)
UniRef100_Q0LP42	0.0	Herpetosiphon aurantiacus	PP(Non-PKS):TE(PKS)	Amino_acid_adenylation	Cluster: Amino acid adenylation; n=1; Herpetosiphon aurantiacus ATCC 23779|Rep: Amino acid adenylation - Herpetosiphon aurantiacus ATCC 23779
UniRef100_Q0LP43	0.5	Herpetosiphon aurantiacus	KS(PKS):AT(PKS):KR(PKS):PP(Non-PKS)	Acyl_synthase	Cluster: Beta-ketoacyl synthase; n=1; Herpetosiphon aurantiacus ATCC 23779|Rep: Beta-ketoacyl synthase - Herpetosiphon aurantiacus ATCC 23779
UniRef100_Q3VZE4	1.0	Frankia sp.	KS(PKS):AT(PKS):KR(PKS)	Acyl_synthase	Cluster: Beta-ketoacyl synthase:Acyl transferase domain; n=1; Frankia sp. EAN1pec|Rep: Beta-ketoacyl synthase:Acyl transferase domain - Frankia sp. EAN1pec
UniRef100_Q0CNL6	1.0	Aspergillus terreus	KS(PKS):AT(PKS):DH(PKS):ER(PKS):KR(PKS):PP(PKS)	Hypothetical_protein	Cluster: Predicted protein; n=1; Aspergillus terreus NIH2624|Rep: Predicted protein - Aspergillus terreus (strain NIH 2624)
UniRef100_Q0LP46	1.0	Herpetosiphon aurantiacus	PP(PKS):KS(PKS):AT(PKS)	Amino_acid_adenylation	Cluster: Amino acid adenylation; n=1; Herpetosiphon aurantiacus ATCC 23779|Rep: Amino acid adenylation - Herpetosiphon aurantiacus ATCC 23779
UniRef100_Q3VZE3	1.0	Frankia sp.	AT(PKS):KR(PKS):PP(PKS):KS(PKS):AT(PKS):KR(PKS):PP(PKS)	Acyl_synthase	Cluster: Beta-ketoacyl synthase:Acyl transferase domain:Phosphopantetheine- binding domain; n=1; Frankia sp. EAN1pec|Rep: Beta-ketoacyl synthase:Acyl transferase domain:Phosphopantetheine- binding domain - Frankia sp. EAN1pec
UniRef100_Q0LP44	0.0	Herpetosiphon aurantiacus	PP(Non-PKS):PP(PKS)	Amino_acid_adenylation	Cluster: Amino acid adenylation; n=1; Herpetosiphon aurantiacus ATCC 23779|Rep: Amino acid adenylation - Herpetosiphon aurantiacus ATCC 23779
UniRef100_Q7NCX7	1.0	Gloeobacter violaceus	KR(PKS):DH(PKS)	Unknown	Cluster: Glr2849 protein; n=1; Gloeobacter violaceus|Rep: Glr2849 protein - Gloeobacter violaceus
UniRef100_Q7NCX8	1.0	Gloeobacter violaceus	KS(PKS):AT(PKS)	Unknown	Cluster: Glr2848 protein; n=1; Gloeobacter violaceus|Rep: Glr2848 protein - Gloeobacter violaceus
UniRef100_A0K7B5	0.0	Burkholderia cenocepacia	PP(PKS):PP(Non-PKS)	Amino_acid_adenylation	Cluster: Amino acid adenylation domain; n=2; Burkholderia cenocepacia|Rep: Amino acid adenylation domain - Burkholderia cenocepacia (strain HI2424)
UniRef100_A5TEN1	1.0	Burkholderia mallei	KS(PKS):KR(PKS)	Putative_PKS	Cluster: Putative polyketide synthase; n=1; Burkholderia mallei 2002721280|Rep: Putative polyketide synthase - Burkholderia mallei 2002721280
UniRef100_Q54TW0	1.0	Dictyostelium discoideum	KS(PKS):AT(PKS):ER(PKS)	Unknown	Cluster: Putative uncharacterized protein; n=1; Dictyostelium discoideum AX4|Rep: Putative uncharacterized protein - Dictyostelium discoideum AX4
UniRef100_Q7N4L0	0.5	Photorhabdus luminescens	KS(PKS):AT(PKS):KR(PKS):TE(Non-PKS)	Unknown	Cluster: Similar to protein HMWP1 of Yersinia enterocolitica; n=1; Photorhabdus luminescens subsp. laumondii|Rep: Similar to protein HMWP1 of Yersinia enterocolitica - Photorhabdus luminescens subsp. laumondii
UniRef100_A3Q279	1.0	Mycobacterium sp.	AT(PKS):KR(PKS):PP(PKS)	Unknown	Cluster: Acyl transferase domain protein; n=1; Mycobacterium sp. JLS|Rep: Acyl transferase domain protein - Mycobacterium sp. (strain JLS)
UniRef100_A3Q0G7	1.0	Mycobacterium sp.	KS(PKS):AT(PKS):PP(PKS)	Acyl_synthase	Cluster: Beta-ketoacyl synthase; n=1; Mycobacterium sp. JLS|Rep: Beta-ketoacyl synthase - Mycobacterium sp. (strain JLS)
UniRef100_A2QBL3	1.0	Aspergillus niger	KS(PKS):AT(PKS):DH(PKS):ER(PKS):KR(PKS):PP(PKS)	Unknown	Cluster: Remark: 4 possible sequencing errors were predicted by genewise; n=1; Aspergillus niger|Rep: Remark: 4 possible sequencing errors were predicted by genewise - Aspergillus niger
UniRef100_A4TU85	1.0	Magnetospirillum gryphiswaldense	PP(PKS):KS(PKS)	Acyl_synthase	Cluster: Beta-ketoacyl synthase; n=1; Magnetospirillum gryphiswaldense|Rep: Beta-ketoacyl synthase - Magnetospirillum gryphiswaldense
UniRef100_Q0CCY3	1.0	Aspergillus terreus	KS(PKS):AT(PKS)	Unknown	Cluster: Putative uncharacterized protein; n=1; Aspergillus terreus NIH2624|Rep: Putative uncharacterized protein - Aspergillus terreus (strain NIH 2624)
UniRef100_Q0CGX5	1.0	Aspergillus terreus	KS(PKS):AT(PKS):DH(PKS):ER(PKS):KR(PKS):PP(PKS)	Unknown	Cluster: Putative uncharacterized protein; n=1; Aspergillus terreus NIH2624|Rep: Putative uncharacterized protein - Aspergillus terreus (strain NIH 2624)
UniRef100_Q0V0A3	1.0	Phaeosphaeria nodorum	KS(PKS):AT(PKS):DH(PKS):ER(PKS):KR(PKS)	Unknown	Cluster: Putative uncharacterized protein; n=1; Phaeosphaeria nodorum|Rep: Putative uncharacterized protein - Phaeosphaeria nodorum (Septoria nodorum)
UniRef100_A1G7W6	1.0	Salinispora arenicola	PP(PKS):PP(PKS)	Amino_acid_adenylation	Cluster: Amino acid adenylation domain; n=1; Salinispora arenicola CNS205|Rep: Amino acid adenylation domain - Salinispora arenicola CNS205
UniRef100_Q4V2F5	0.75	Burkholderia mallei	PP(PKS):KS(PKS):DH(PKS):KR(PKS):PP(PKS):KS(PKS):PP(PKS):PP(Non-PKS)	Unknown	Cluster: Putative uncharacterized protein; n=3; Burkholderia mallei|Rep: Putative uncharacterized protein - Burkholderia mallei (Pseudomonas mallei)
UniRef100_Q3W9D2	1.0	Frankia sp.	KR(PKS):PP(PKS):KS(PKS)	Acyl_synthase	Cluster: Beta-ketoacyl synthase:Phosphopantetheine-binding domain; n=1; Frankia sp. EAN1pec|Rep: Beta-ketoacyl synthase:Phosphopantetheine-binding domain - Frankia sp. EAN1pec
UniRef100_Q0UGU8	1.0	Phaeosphaeria nodorum	AT(PKS):KR(PKS)	Unknown	Cluster: Putative uncharacterized protein; n=1; Phaeosphaeria nodorum|Rep: Putative uncharacterized protein - Phaeosphaeria nodorum (Septoria nodorum)
UniRef100_Q4WYY6	1.0	Aspergillus fumigatus	KS(PKS):AT(PKS):DH(PKS):ER(PKS):KR(PKS)	Putative_PKS	Cluster: Polyketide synthase, putative; n=1; Aspergillus fumigatus|Rep: Polyketide synthase, putative - Aspergillus fumigatus (Sartorya fumigata)
UniRef100_A4FI70	1.0	Saccharopolyspora erythraea	AT(PKS):KR(PKS)	Acyl_synthase	Cluster: Multi-domain beta-ketoacyl synthase; n=1; Saccharopolyspora erythraea NRRL 2338|Rep: Multi-domain beta-ketoacyl synthase - Saccharopolyspora erythraea (strain NRRL 23338)
UniRef100_Q0CDR2	1.0	Aspergillus terreus	KS(PKS):AT(PKS):DH(PKS):ER(PKS):KR(PKS):PP(PKS)	Unknown	Cluster: Putative uncharacterized protein; n=1; Aspergillus terreus NIH2624|Rep: Putative uncharacterized protein - Aspergillus terreus (strain NIH 2624)
UniRef100_Q0RIF6	1.0	Frankia alni	KS(PKS):AT(PKS):DH(PKS):PP(PKS):KS(PKS):AT(PKS):DH(PKS):ER(PKS):KR(PKS):PP(PKS)	Unknown	Cluster: Putative Enoyl-[acyl-carrier-protein] reductase; n=1; Frankia alni ACN14a|Rep: Putative Enoyl-[acyl-carrier-protein] reductase - Frankia alni (strain ACN14a)
UniRef100_A6G4P0	1.0	Plesiocystis pacifica	KS(PKS):AT(PKS)	Unknown	Cluster: Putative multi-domain beta keto-acyl synthase; n=1; Plesiocystis pacifica SIR-1|Rep: Putative multi-domain beta keto-acyl synthase - Plesiocystis pacifica SIR-1
UniRef100_A1T3T8	1.0	Mycobacterium vanbaalenii	KS(PKS):AT(PKS):PP(PKS)	Amino_acid_adenylation	Cluster: Amino acid adenylation domain; n=1; Mycobacterium vanbaalenii PYR-1|Rep: Amino acid adenylation domain - Mycobacterium vanbaalenii (strain DSM 7251 / PYR-1)
UniRef100_A6BLS5	1.0	Shewanella livingstonensis	KS(PKS):AT(PKS):KR(PKS)	Acyl_synthase	Cluster: Beta-ketoacyl synthase; n=1; Shewanella livingstonensis|Rep: Beta-ketoacyl synthase - Shewanella livingstonensis
UniRef100_A4RNM2	1.0	Magnaporthe grisea	KS(PKS):AT(PKS):DH(PKS):KR(PKS):PP(PKS)	Unknown	Cluster: Putative uncharacterized protein; n=1; Magnaporthe grisea|Rep: Putative uncharacterized protein - Magnaporthe grisea (Rice blast fungus) (Pyricularia grisea)
UniRef100_Q3UHT6	0.0	Mus musculus	KS(PKS):AT(PKS):DH(Non-PKS):ER(PKS):KR(Non-PKS):PP(Non-PKS)	FAS	Cluster: 15 days embryo brain cDNA, RIKEN full-length enriched library, clone:M421005N09 product:fatty acid synthase, full insert sequence; n=1; Mus musculus|Rep: 15 days embryo brain cDNA, RIKEN full-length enriched library, clone:M421005N09 product:fatty acid synthase, full insert sequence - Mus musculus (Mouse)
UniRef100_Q1PSF3	0.333333333333	Streptomyces tsusimaensis	KR(PKS):PP(Non-PKS):TE(PKS)	Unknown	Cluster: Vlm2; n=1; Streptomyces tsusimaensis|Rep: Vlm2 - Streptomyces tsusimaensis
UniRef100_Q0RIF5	1.0	Frankia alni	KS(PKS):AT(PKS):PP(PKS):KS(PKS):AT(PKS):DH(PKS):KR(PKS):PP(PKS):KS(PKS):AT(PKS):DH(PKS):KR(PKS):PP(PKS):KS(PKS):AT(PKS):DH(PKS):KR(PKS):PP(PKS)	Putative_PKS	Cluster: Putative type I polyketide synthase; n=1; Frankia alni ACN14a|Rep: Putative type I polyketide synthase - Frankia alni (strain ACN14a)
UniRef100_A6DVI2	0.6	Roseovarius sp.	KS(PKS):AT(PKS):KR(PKS):DH(PKS):PP(Non-PKS)	NRPS	Cluster: Non-ribosomal peptide synthase; n=1; Roseovarius sp. TM1035|Rep: Non-ribosomal peptide synthase - Roseovarius sp. TM1035
UniRef100_Q7RWC7	1.0	Neurospora crassa	KS(PKS):AT(PKS):DH(PKS):ER(PKS):KR(PKS):PP(PKS)	Unknown	Cluster: Putative uncharacterized protein NCU05011.1; n=1; Neurospora crassa|Rep: Putative uncharacterized protein NCU05011.1 - Neurospora crassa
UniRef100_A3PT20	1.0	Mycobacterium sp.	KS(PKS):AT(PKS):KR(PKS):PP(PKS):KS(PKS):AT(PKS):DH(PKS):ER(PKS):KR(PKS):PP(PKS)	Acyl_synthase	Cluster: Beta-ketoacyl synthase; n=1; Mycobacterium sp. JLS|Rep: Beta-ketoacyl synthase - Mycobacterium sp. (strain JLS)
UniRef100_UPI000055B7A8	0.0	Burkholderia pseudomallei	PP(PKS):TE(Non-PKS)	Hypothetical_protein	Cluster: hypothetical protein BpseP_03003620; n=1; Burkholderia pseudomallei Pasteur|Rep: hypothetical protein BpseP_03003620 - Burkholderia pseudomallei Pasteur
UniRef100_Q49624	1.0	Mycobacterium leprae	KS(PKS):AT(PKS):DH(PKS):ER(PKS):KR(PKS):PP(PKS)	Unknown	Cluster: Mycocerosic acid synthase; n=1; Mycobacterium leprae|Rep: Mycocerosic acid synthase - Mycobacterium leprae
UniRef100_Q8G986	1.0	Oscillatoria agardhii	KS(PKS):AT(PKS)	NRPS	Cluster: Peptide synthetase; n=10; Oscillatoriales|Rep: Peptide synthetase - Oscillatoria agardhii (Planktothrix agardhii)
UniRef100_UPI0000558F28	0.75	Burkholderia mallei	PP(PKS):KS(PKS):DH(PKS):KR(PKS):PP(PKS):KS(PKS):PP(PKS):PP(Non-PKS)	Hypothetical_protein	Cluster: hypothetical protein Bmal10_03001833; n=1; Burkholderia mallei ATCC 10399|Rep: hypothetical protein Bmal10_03001833 - Burkholderia mallei 10399
UniRef100_Q8CJN6	1.0	Streptomyces coelicolor	KS(PKS):AT(PKS):PP(PKS):KS(PKS):AT(PKS):DH(PKS):KR(PKS):PP(PKS):KS(PKS):AT(PKS):DH(PKS):KR(PKS):PP(PKS)	Putative_PKS	Cluster: Putative type I polyketide synthase; n=1; Streptomyces coelicolor|Rep: Putative type I polyketide synthase - Streptomyces coelicolor
UniRef100_Q7NJ91	1.0	Gloeobacter violaceus	KS(PKS):PP(PKS)	Unknown	Cluster: Gll1941 protein; n=1; Gloeobacter violaceus|Rep: Gll1941 protein - Gloeobacter violaceus
UniRef100_A4ZPY3	1.0	Chromobacterium violaceum	KS(PKS):KR(PKS):PP(PKS)	Unknown	Cluster: DepC; n=2; Chromobacterium violaceum|Rep: DepC - Chromobacterium violaceum
UniRef100_Q0UAY8	1.0	Phaeosphaeria nodorum	AT(PKS):DH(PKS):ER(PKS):KR(PKS):PP(PKS)	Unknown	Cluster: Putative uncharacterized protein; n=1; Phaeosphaeria nodorum|Rep: Putative uncharacterized protein - Phaeosphaeria nodorum (Septoria nodorum)
UniRef100_Q2GV63	1.0	Chaetomium globosum	KS(PKS):AT(PKS)	Unknown	Cluster: Putative uncharacterized protein; n=1; Chaetomium globosum|Rep: Putative uncharacterized protein - Chaetomium globosum (Soil fungus)
UniRef100_A4RG00	1.0	Magnaporthe grisea	AT(PKS):DH(PKS):KR(PKS):PP(PKS)	Unknown	Cluster: Putative uncharacterized protein; n=1; Magnaporthe grisea|Rep: Putative uncharacterized protein - Magnaporthe grisea (Rice blast fungus) (Pyricularia grisea)
UniRef100_Q26Q18	1.0	Xanthobacter sp.	KS(PKS):AT(PKS):DH(PKS):KR(PKS):PP(PKS)	Putative_PKS	Cluster: Similar to polyketide synthase; n=1; Xanthobacter autotrophicus Py2|Rep: Similar to polyketide synthase - Xanthobacter sp. (strain Py2)
UniRef100_UPI0000D57780	0.0	Tribolium castaneum	KS(PKS):AT(PKS):DH(Non-PKS):ER(PKS):KR(Non-PKS):PP(Non-PKS)	Hypothetical_protein	Cluster: PREDICTED: similar to CG3523-PA; n=1; Tribolium castaneum|Rep: PREDICTED: similar to CG3523-PA - Tribolium castaneum
UniRef100_A1UXL2	1.0	Burkholderia mallei	KS(PKS):KR(PKS)	Putative_PKS	Cluster: Putative polyketide synthase; n=1; Burkholderia mallei SAVP1|Rep: Putative polyketide synthase - Burkholderia mallei SAVP1
UniRef100_A6GKS1	1.0	Plesiocystis pacifica	KR(PKS):PP(PKS):KS(PKS)	Putative_PKS	Cluster: Putative type I polyketide synthase; n=1; Plesiocystis pacifica SIR-1|Rep: Putative type I polyketide synthase - Plesiocystis pacifica SIR-1
UniRef100_UPI0000558ED7	1.0	Burkholderia mallei	PP(PKS):KS(PKS):AT(PKS)	Hypothetical_protein	Cluster: hypothetical protein Bmal10_03004720; n=1; Burkholderia mallei ATCC 10399|Rep: hypothetical protein Bmal10_03004720 - Burkholderia mallei 10399
UniRef100_Q39J94	1.0	Burkholderia sp.	KS(PKS):AT(PKS):DH(PKS):ER(PKS):KR(PKS):PP(PKS)	Acyl_synthase	Cluster: Beta-ketoacyl synthase; n=1; Burkholderia sp. 383|Rep: Beta-ketoacyl synthase - Burkholderia sp. (strain 383) (Burkholderia cepacia (strain ATCC 17760/ NCIB 9086 / R18194))
UniRef100_Q3VYH8	1.0	Frankia sp.	KS(PKS):AT(PKS):DH(PKS)	Acyl_synthase	Cluster: Beta-ketoacyl synthase:Acyl transferase domain; n=1; Frankia sp. EAN1pec|Rep: Beta-ketoacyl synthase:Acyl transferase domain - Frankia sp. EAN1pec
UniRef100_UPI000055B889	1.0	Burkholderia pseudomallei	DH(PKS):KR(PKS):PP(PKS):KS(PKS):KS(PKS)	Hypothetical_protein	Cluster: hypothetical protein BpseP_03005320; n=1; Burkholderia pseudomallei Pasteur|Rep: hypothetical protein BpseP_03005320 - Burkholderia pseudomallei Pasteur
UniRef100_Q9RK14	0.0	Streptomyces coelicolor	PP(Non-PKS):PP(PKS)	NRPS	Cluster: Putative peptide synthetase; n=1; Streptomyces coelicolor|Rep: Putative peptide synthetase - Streptomyces coelicolor
UniRef100_Q0YRD9	0.333333333333	Chlorobium ferrooxidans	KS(PKS):KR(PKS):PP(Non-PKS)	Amino_acid_adenylation	Cluster: Amino acid adenylation; n=1; Chlorobium ferrooxidans DSM 13031|Rep: Amino acid adenylation - Chlorobium ferrooxidans DSM 13031
UniRef100_Q3VYH9	1.0	Frankia sp.	KR(PKS):PP(PKS):KS(PKS):AT(PKS):DH(PKS):KR(PKS):PP(PKS)	Acyl_synthase	Cluster: Beta-ketoacyl synthase:Acyl transferase domain:Phosphopantetheine- binding domain; n=1; Frankia sp. EAN1pec|Rep: Beta-ketoacyl synthase:Acyl transferase domain:Phosphopantetheine- binding domain - Frankia sp. EAN1pec
UniRef100_A4X8M2	1.0	Salinispora tropica	KS(PKS):AT(PKS):KR(PKS):PP(PKS):KS(PKS):AT(PKS):KR(PKS):PP(PKS)	Acyl_synthase	Cluster: Beta-ketoacyl synthase; n=1; Salinispora tropica CNB-440|Rep: Beta-ketoacyl synthase - Salinispora tropica CNB-440
UniRef100_A3NJF5	1.0	Burkholderia pseudomallei	PP(PKS):KS(PKS):DH(PKS):PP(PKS):KS(PKS):DH(PKS):KR(PKS):PP(PKS):PP(PKS):PP(PKS)	Putative_PKS	Cluster: Putative polyketide synthase PksJ; n=1; Burkholderia pseudomallei 668|Rep: Putative polyketide synthase PksJ - Burkholderia pseudomallei (strain 668)
UniRef100_Q559A9	1.0	Dictyostelium discoideum	KS(PKS):AT(PKS):ER(PKS)	Putative_PKS	Cluster: Putative polyketide synthase; n=1; Dictyostelium discoideum AX4|Rep: Putative polyketide synthase - Dictyostelium discoideum AX4
UniRef100_A2QK66	1.0	Aspergillus niger	KS(PKS):AT(PKS)	Unknown	Cluster: Contig An04c0360, complete genome; n=1; Aspergillus niger|Rep: Contig An04c0360, complete genome - Aspergillus niger
UniRef100_O65933	1.0	Mycobacterium tuberculosis	KS(PKS):AT(PKS):DH(PKS):ER(PKS)	Putative_PKS	Cluster: Probable polyketide synthase pks8; n=2; Mycobacterium tuberculosis|Rep: Probable polyketide synthase pks8 - Mycobacterium tuberculosis
UniRef100_Q2HBN0	1.0	Chaetomium globosum	KS(PKS):AT(PKS):DH(PKS)	Unknown	Cluster: Putative uncharacterized protein; n=1; Chaetomium globosum|Rep: Putative uncharacterized protein - Chaetomium globosum (Soil fungus)
UniRef100_A1GD39	1.0	Salinispora arenicola	KS(PKS):AT(PKS):DH(PKS):ER(PKS):KR(PKS):PP(PKS):TE(PKS)	Acyl_synthase	Cluster: Beta-ketoacyl synthase; n=1; Salinispora arenicola CNS205|Rep: Beta-ketoacyl synthase - Salinispora arenicola CNS205
UniRef100_A4TTT8	1.0	Magnetospirillum gryphiswaldense	PP(PKS):KS(PKS)	Acyl_synthase	Cluster: Beta-ketoacyl synthase; n=1; Magnetospirillum gryphiswaldense|Rep: Beta-ketoacyl synthase - Magnetospirillum gryphiswaldense
UniRef100_A4RF88	1.0	Magnaporthe grisea	KS(PKS):AT(PKS)	Unknown	Cluster: Putative uncharacterized protein; n=1; Magnaporthe grisea|Rep: Putative uncharacterized protein - Magnaporthe grisea (Rice blast fungus) (Pyricularia grisea)
UniRef100_Q0RIC3	0.0	Frankia alni	PP(PKS):TE(Non-PKS)	NRPS	Cluster: Putative non-ribosomal peptide synthetase; putative signal peptide; n=1; Frankia alni ACN14a|Rep: Putative non-ribosomal peptide synthetase; putative signal peptide - Frankia alni (strain ACN14a)
UniRef100_A4QSF1	1.0	Magnaporthe grisea	KS(PKS):AT(PKS):DH(PKS)	Unknown	Cluster: Putative uncharacterized protein; n=1; Magnaporthe grisea|Rep: Putative uncharacterized protein - Magnaporthe grisea (Rice blast fungus) (Pyricularia grisea)
UniRef100_A6G4N9	1.0	Plesiocystis pacifica	KR(PKS):DH(PKS)	Unknown	Cluster: Putative multi-domain beta keto-acyl synthase; n=1; Plesiocystis pacifica SIR-1|Rep: Putative multi-domain beta keto-acyl synthase - Plesiocystis pacifica SIR-1
UniRef100_A3SPZ2	0.666666666667	Roseovarius nubinhibens	KS(PKS):AT(PKS):KR(PKS):DH(PKS):PP(Non-PKS):TE(PKS)	NRPS	Cluster: Non-ribosomal peptide synthase; n=1; Roseovarius nubinhibens ISM|Rep: Non-ribosomal peptide synthase - Roseovarius nubinhibens ISM
UniRef100_Q0P7K1	1.0	Escherichia coli	KS(PKS):PP(PKS)	Putative_PKS	Cluster: Putative hybrid non-ribosomal peptide-polyketide synthetase; n=4; Escherichia coli|Rep: Putative hybrid non-ribosomal peptide-polyketide synthetase - Escherichia coli
UniRef100_UPI0000F31607	0.0	Bos Taurus	KS(PKS):AT(PKS):DH(Non-PKS):ER(PKS):KR(Non-PKS):PP(Non-PKS)	FAS	Cluster: Fatty acid synthase (EC 2.3.1.85) [Includes: [Acyl-carrier-protein] S- acetyltransferase (EC 2.3.1.38); [Acyl-carrier-protein] S- malonyltransferase (EC 2.3.1.39); 3-oxoacyl-[acyl-carrier-protein] synthase (EC 2.3.1.41); 3-oxoacyl-[acyl-carrier-protein] r; n=1; Bos taurus|Rep: Fatty acid synthase (EC 2.3.1.85) [Includes: [Acyl-carrier-protein] S- acetyltransferase (EC 2.3.1.38); [Acyl-ca…
UniRef100_Q1E4W5	1.0	Coccidioides immitis	KS(PKS):AT(PKS):DH(PKS):ER(PKS):KR(PKS)	Unknown	Cluster: Putative uncharacterized protein; n=1; Coccidioides immitis|Rep: Putative uncharacterized protein - Coccidioides immitis
UniRef100_Q0RTS6	1.0	Frankia alni	KS(PKS):AT(PKS):DH(PKS):KR(PKS):PP(PKS):TE(PKS)	Putative_PKS	Cluster: Putative Type I modular polyketide synthase; n=1; Frankia alni ACN14a|Rep: Putative Type I modular polyketide synthase - Frankia alni (strain ACN14a)
UniRef100_A1GGE4	1.0	Salinispora arenicola	KS(PKS):AT(PKS):PP(PKS):KS(PKS):AT(PKS):DH(PKS):KR(PKS):PP(PKS):KS(PKS):AT(PKS):DH(PKS):KR(PKS):PP(PKS):KS(PKS):AT(PKS)	Acyl_synthase	Cluster: Beta-ketoacyl synthase; n=1; Salinispora arenicola CNS205|Rep: Beta-ketoacyl synthase - Salinispora arenicola CNS205
UniRef100_UPI00006740C7	1.0	Burkholderia pseudomallei	KS(PKS):AT(PKS):KR(PKS):PP(PKS)	Hypothetical_protein	Cluster: hypothetical protein Bpse4_03001267; n=1; Burkholderia pseudomallei 406e|Rep: hypothetical protein Bpse4_03001267 - Burkholderia pseudomallei 406e
UniRef100_Q5AY39	1.0	Emericella nidulans	KS(PKS):AT(PKS):DH(PKS):ER(PKS):KR(PKS):PP(PKS)	Unknown	Cluster: Putative uncharacterized protein; n=1; Emericella nidulans|Rep: Putative uncharacterized protein - Emericella nidulans (Aspergillus nidulans)
UniRef100_Q7BQ70	1.0	Bacillus cereus	KS(PKS):AT(PKS):KR(PKS)	Putative_PKS	Cluster: Putative peptide synthetase/polyketide synthase; n=1; Bacillus cereus|Rep: Putative peptide synthetase/polyketide synthase - Bacillus cereus
UniRef100_UPI0000559928	1.0	Burkholderia pseudomallei	PP(PKS):PP(PKS):KS(PKS)	Hypothetical_protein	Cluster: hypothetical protein Bpse1_03002351; n=1; Burkholderia pseudomallei 1655|Rep: hypothetical protein Bpse1_03002351 - Burkholderia pseudomallei 1655
UniRef100_Q0LLR4	0.5	Herpetosiphon aurantiacus	KS(PKS):AT(PKS):KR(PKS):PP(Non-PKS):KS(PKS):AT(PKS):KR(PKS):PP(Non-PKS)	Acyl_synthase	Cluster: Beta-ketoacyl synthase; n=1; Herpetosiphon aurantiacus ATCC 23779|Rep: Beta-ketoacyl synthase - Herpetosiphon aurantiacus ATCC 23779
UniRef100_Q2ANX1	1.0	Bacillus weihenstephanensis	KS(PKS):AT(PKS)	Oxidoreductase_dehydrogenase	Cluster: Beta-ketoacyl synthase:Acyl transferase region:NAD-dependent epimerase/dehydratase:3-beta hydroxysteroid dehydrogenase/isomerase:Phosphopantetheine-binding; n=1; Bacillus weihenstephanensis KBAB4|Rep: Beta-ketoacyl synthase:Acyl transferase region:NAD-dependent epimerase/dehydratase:3-beta hydroxysteroid dehydrogenase/isomerase:Phosphopantetheine-binding - Bacillus weihenstephanensis KBA…
UniRef100_A1DJB5	1.0	Neosartorya fischeri	KS(PKS):AT(PKS):DH(PKS):KR(PKS):PP(PKS)	Putative_PKS	Cluster: Hybrid NRPS/PKS enzyme, putative; n=1; Neosartorya fischeri NRRL 181|Rep: Hybrid NRPS/PKS enzyme, putative - Neosartorya fischeri (strain ATCC 1020 / DSM 3700 / NRRL 181)(Aspergillus fischerianus (strain ATCC 1020 / DSM 3700 / NRRL 181))
UniRef100_P12276	0.0	Gallus gallus	KS(PKS):AT(PKS):DH(Non-PKS):ER(PKS):KR(Non-PKS):PP(Non-PKS)	FAS	Cluster: Fatty acid synthase (EC 2.3.1.85) [Includes: [Acyl-carrier-protein] S- acetyltransferase (EC 2.3.1.38); [Acyl-carrier-protein] S- malonyltransferase (EC 2.3.1.39); 3-oxoacyl-[acyl-carrier-protein] synthase (EC 2.3.1.41); 3-oxoacyl-[acyl-carrier-protein] reductase (EC 1.1.1.100); 3-hydroxypalmitoyl-[acyl-carrier-protein] dehydratase (EC 4.2.1.61); Enoyl-[acyl-carrier-protein] reductase (E…
UniRef100_Q0CJC8	1.0	Aspergillus terreus	KS(PKS):AT(PKS)	Unknown	Cluster: Putative uncharacterized protein; n=1; Aspergillus terreus NIH2624|Rep: Putative uncharacterized protein - Aspergillus terreus (strain NIH 2624)
UniRef100_UPI00005FB064	1.0	Burkholderia pseudomallei	PP(PKS):PP(PKS):KS(PKS):DH(PKS):KR(PKS):PP(PKS):KS(PKS):PP(PKS):PP(PKS):KS(PKS):KR(PKS):PP(PKS):KS(PKS)	Hypothetical_protein	Cluster: hypothetical protein Bpse110_02003834; n=1; Burkholderia pseudomallei 1106b|Rep: hypothetical protein Bpse110_02003834 - Burkholderia pseudomallei 1106b
UniRef100_Q2HIA8	1.0	Chaetomium globosum	KS(PKS):AT(PKS):DH(PKS):ER(PKS):KR(PKS):PP(PKS)	Unknown	Cluster: Putative uncharacterized protein; n=1; Chaetomium globosum|Rep: Putative uncharacterized protein - Chaetomium globosum (Soil fungus)
UniRef100_A1UGW5	1.0	Mycobacterium sp.	KS(PKS):AT(PKS):KR(PKS):PP(PKS)	Acyl_synthase	Cluster: Beta-ketoacyl synthase; n=2; Mycobacterium|Rep: Beta-ketoacyl synthase - Mycobacterium sp. (strain KMS)
UniRef100_Q0LLR8	0.5	Herpetosiphon aurantiacus	KS(PKS):AT(PKS):KR(PKS):PP(Non-PKS):KS(PKS):AT(PKS):KR(PKS):PP(Non-PKS)	Acyl_synthase	Cluster: Beta-ketoacyl synthase; n=1; Herpetosiphon aurantiacus ATCC 23779|Rep: Beta-ketoacyl synthase - Herpetosiphon aurantiacus ATCC 23779
UniRef100_Q0LLR9	0.5	Herpetosiphon aurantiacus	KS(PKS):AT(PKS):KR(PKS):PP(Non-PKS)	Acyl_synthase	Cluster: Beta-ketoacyl synthase; n=1; Herpetosiphon aurantiacus ATCC 23779|Rep: Beta-ketoacyl synthase - Herpetosiphon aurantiacus ATCC 23779
UniRef100_Q1ZF67	1.0	Psychromonas sp.	KS(PKS):AT(PKS):KR(PKS)	FAS	Cluster: Omega-3 polyunsaturated fatty acid synthase PfaA; n=1; Psychromonas sp. CNPT3|Rep: Omega-3 polyunsaturated fatty acid synthase PfaA - Psychromonas sp. CNPT3
UniRef100_Q12IB9	1.0	Shewanella denitrificans	PP(PKS):KS(PKS):AT(PKS)	Amino_acid_adenylation	Cluster: Amino acid adenylation; n=1; Shewanella denitrificans OS217|Rep: Amino acid adenylation - Shewanella denitrificans (strain OS217 / ATCC BAA-1090 / DSM 15013)
UniRef100_A0NU18	1.0	Stappia aggregata	KS(PKS):AT(PKS):DH(PKS):ER(PKS):KR(PKS):PP(PKS)	FAS	Cluster: Fatty acid synthase transmembrane protein; n=1; Stappia aggregata IAM 12614|Rep: Fatty acid synthase transmembrane protein - Stappia aggregata IAM 12614
UniRef100_UPI000065F99D	0.333333333333	Takifugu rubripes	KS(PKS):AT(PKS):KR(Non-PKS)	FAS	Cluster: Homolog of Gallus gallus Fatty acid synthase (EC 2.3.1.85) [Includes [Acyl-carrier-protein] S- acetyltransferase (EC 2.3.1.38); [Acyl-carrier-protein] S- malonyltransferase (EC 2.3.1.39); 3-oxoacyl-[acyl-carrier-protein] synthase (EC 2.3.1.41); 3-oxoacyl-[acyl-carrier-protein] r; n=1; Takifugu rubripes|Rep: Homolog of Gallus gallus Fatty acid synthase (EC 2.3.1.85) [Includes [Acyl-carrie…
UniRef100_Q02251	1.0	Mycobacterium bovis	KS(PKS):AT(PKS):DH(PKS):ER(PKS):KR(PKS):PP(PKS)	Unknown	Cluster: Mycocerosic acid synthase; n=2; Mycobacterium bovis|Rep: Mycocerosic acid synthase - Mycobacterium bovis
UniRef100_A6ELD0	1.0	unidentified eubacterium	KS(PKS):AT(PKS)	FAS	Cluster: Polyunsaturated fatty acid synthase PfaA; n=1; unidentified eubacterium SCB49|Rep: Polyunsaturated fatty acid synthase PfaA - unidentified eubacterium SCB49
UniRef100_A1CLJ5	1.0	Aspergillus clavatus	KS(PKS):AT(PKS):DH(PKS):PP(PKS)	Putative_PKS	Cluster: Polyketide synthase, putative; n=1; Aspergillus clavatus|Rep: Polyketide synthase, putative - Aspergillus clavatus
UniRef100_Q0CZH1	1.0	Aspergillus terreus	KS(PKS):AT(PKS)	Unknown	Cluster: Putative uncharacterized protein; n=1; Aspergillus terreus NIH2624|Rep: Putative uncharacterized protein - Aspergillus terreus (strain NIH 2624)
UniRef100_Q8XQ67	0.0	Ralstonia solanacearum	PP(PKS):TE(Non-PKS)	NRPS	Cluster: Putative peptide synthase protein; n=1; Ralstonia solanacearum|Rep: Putative peptide synthase protein - Ralstonia solanacearum (Pseudomonas solanacearum)
UniRef100_A4RIQ8	1.0	Magnaporthe grisea	KS(PKS):AT(PKS):DH(PKS):KR(PKS):PP(PKS)	Unknown	Cluster: Putative uncharacterized protein; n=1; Magnaporthe grisea|Rep: Putative uncharacterized protein - Magnaporthe grisea (Rice blast fungus) (Pyricularia grisea)
UniRef100_A4LVG2	0.0	Burkholderia pseudomallei	PP(PKS):TE(Non-PKS)	NRPS	Cluster: Non-ribosomal peptide synthase; n=1; Burkholderia pseudomallei 305|Rep: Non-ribosomal peptide synthase - Burkholderia pseudomallei 305
UniRef100_Q08PV2	1.0	Stigmatella aurantiaca	AT(PKS):AT(PKS):DH(PKS):KR(PKS):PP(PKS)	Unknown	Cluster: Putative uncharacterized protein; n=1; Stigmatella aurantiaca DW4/3-1|Rep: Putative uncharacterized protein - Stigmatella aurantiaca DW4/3-1
UniRef100_Q08PV3	1.0	Stigmatella aurantiaca	KS(PKS):AT(PKS):DH(PKS):KR(PKS):PP(PKS)	Oxidoreductase_dehydrogenase	Cluster: Oxidoreductase, short chain dehydrogenase/reductase family; n=1; Stigmatella aurantiaca DW4/3-1|Rep: Oxidoreductase, short chain dehydrogenase/reductase family - Stigmatella aurantiaca DW4/3-1
UniRef100_Q4LE83	0.0	Homo sapiens	KS(PKS):AT(PKS):DH(Non-PKS):ER(PKS):KR(Non-PKS):PP(Non-PKS)	Unknown	Cluster: FASN variant protein; n=2; Homo sapiens|Rep: FASN variant protein - Homo sapiens (Human)
UniRef100_Q6NES8	1.0	Corynebacterium diphtheriae	PP(PKS):KS(PKS):AT(PKS):PP(PKS)	Putative_PKS	Cluster: Putative polyketide synthase; n=1; Corynebacterium diphtheriae|Rep: Putative polyketide synthase - Corynebacterium diphtheriae
UniRef100_A4T6D6	1.0	Mycobacterium gilvum	PP(PKS):KS(PKS):AT(PKS):PP(PKS)	Acyl_synthase	Cluster: Beta-ketoacyl synthase; n=1; Mycobacterium gilvum PYR-GCK|Rep: Beta-ketoacyl synthase - Mycobacterium gilvum PYR-GCK
UniRef100_A1D0Q3	1.0	Neosartorya fischeri	KR(PKS):PP(PKS)	Oxidoreductase_dehydrogenase	Cluster: Short chain dehydrogenase/reductase family oxidoreductase, putative; n=1; Neosartorya fischeri NRRL 181|Rep: Short chain dehydrogenase/reductase family oxidoreductase, putative - Neosartorya fischeri (strain ATCC 1020 / DSM 3700 / NRRL 181)(Aspergillus fischerianus (strain ATCC 1020 / DSM 3700 / NRRL 181))
UniRef100_Q54IX3	1.0	Dictyostelium discoideum	KS(PKS):AT(PKS):ER(PKS)	Unknown	Cluster: Putative uncharacterized protein; n=1; Dictyostelium discoideum AX4|Rep: Putative uncharacterized protein - Dictyostelium discoideum AX4
UniRef100_Q4W944	1.0	Aspergillus fumigatus	KS(PKS):AT(PKS)	Putative_PKS	Cluster: Polyketide synthase, putative; n=1; Aspergillus fumigatus|Rep: Polyketide synthase, putative - Aspergillus fumigatus (Sartorya fumigata)
UniRef100_UPI0000D722F8	1.0	Burkholderia pseudomallei	KS(PKS):DH(PKS):KR(PKS):PP(PKS):KS(PKS):KS(PKS)	Hypothetical_protein	Cluster: hypothetical protein Bpse17_02002692; n=1; Burkholderia pseudomallei 1710a|Rep: hypothetical protein Bpse17_02002692 - Burkholderia pseudomallei 1710a
UniRef100_A4FHM9	0.0	Saccharopolyspora erythraea	KR(PKS):PP(Non-PKS)	Unknown	Cluster: AMP-dependent synthetase and ligase; n=1; Saccharopolyspora erythraea NRRL 2338|Rep: AMP-dependent synthetase and ligase - Saccharopolyspora erythraea (strain NRRL 23338)
UniRef100_Q847C3	1.0	Nodularia spumigena	KS(PKS):AT(PKS)	NRPS	Cluster: NdaF; n=1; Nodularia spumigena|Rep: NdaF - Nodularia spumigena
UniRef100_Q54FC8	1.0	Dictyostelium discoideum	KS(PKS):AT(PKS):ER(PKS)	Unknown	Cluster: Putative uncharacterized protein; n=1; Dictyostelium discoideum AX4|Rep: Putative uncharacterized protein - Dictyostelium discoideum AX4
UniRef100_Q847C5	1.0	Nodularia spumigena	KS(PKS):AT(PKS):DH(PKS):KR(PKS):PP(PKS):KS(PKS):AT(PKS):DH(PKS):KR(PKS):PP(PKS)	NRPS	Cluster: NdaD; n=1; Nodularia spumigena|Rep: NdaD - Nodularia spumigena
UniRef100_Q847C6	1.0	Nodularia spumigena	KS(PKS):AT(PKS):KR(PKS):PP(PKS)	NRPS	Cluster: NdaC; n=2; Nodularia spumigena|Rep: NdaC - Nodularia spumigena
UniRef100_Q3JM57	0.0	Burkholderia pseudomallei	PP(PKS):TE(Non-PKS)	Unknown	Cluster: Syringopeptin synthetase C; n=1; Burkholderia pseudomallei 1710b|Rep: Syringopeptin synthetase C - Burkholderia pseudomallei (strain 1710b)
UniRef100_UPI000055B7A7	1.0	Burkholderia pseudomallei	KS(PKS):AT(PKS):PP(PKS)	Hypothetical_protein	Cluster: hypothetical protein BpseP_03003618; n=1; Burkholderia pseudomallei Pasteur|Rep: hypothetical protein BpseP_03003618 - Burkholderia pseudomallei Pasteur
UniRef100_Q091C1	1.0	Stigmatella aurantiaca	KS(PKS):AT(PKS):DH(PKS):KR(PKS):PP(PKS)	Oxidoreductase_dehydrogenase	Cluster: Oxidoreductase, short chain dehydrogenase/reductase family; n=1; Stigmatella aurantiaca DW4/3-1|Rep: Oxidoreductase, short chain dehydrogenase/reductase family - Stigmatella aurantiaca DW4/3-1
UniRef100_A3Q182	1.0	Mycobacterium sp.	KS(PKS):AT(PKS):DH(PKS):ER(PKS):KR(PKS):PP(PKS)	Unknown	Cluster: Acyl transferase domain protein; n=1; Mycobacterium sp. JLS|Rep: Acyl transferase domain protein - Mycobacterium sp. (strain JLS)
UniRef100_Q0UMJ4	1.0	Phaeosphaeria nodorum	KS(PKS):AT(PKS)	Unknown	Cluster: Putative uncharacterized protein; n=1; Phaeosphaeria nodorum|Rep: Putative uncharacterized protein - Phaeosphaeria nodorum (Septoria nodorum)
UniRef100_Q091C2	1.0	Stigmatella aurantiaca	KS(PKS):AT(PKS):DH(PKS):KR(PKS):PP(PKS)	Oxidoreductase_dehydrogenase	Cluster: Oxidoreductase, short chain dehydrogenase/reductase family; n=1; Stigmatella aurantiaca DW4/3-1|Rep: Oxidoreductase, short chain dehydrogenase/reductase family - Stigmatella aurantiaca DW4/3-1
UniRef100_Q3JF85	1.0	Burkholderia pseudomallei	PP(PKS):PP(PKS):KS(PKS)	Acyl_synthase	Cluster: Beta-ketoacyl synthase, N-terminal domain protein; n=1; Burkholderia pseudomallei 1710b|Rep: Beta-ketoacyl synthase, N-terminal domain protein - Burkholderia pseudomallei (strain 1710b)
UniRef100_Q93CG8	1.0	Photobacterium profundum	KS(PKS):AT(PKS):KR(PKS)	FAS	Cluster: Omega-3 polyunsaturated fatty acid synthase PfaA; n=1; Photobacterium profundum|Rep: Omega-3 polyunsaturated fatty acid synthase PfaA - Photobacterium profundum (Photobacterium sp. (strain SS9))
UniRef100_Q61DN9	0.2	Caenorhabditis briggsae	KS(PKS):AT(PKS):ER(PKS):KR(Non-PKS):PP(Non-PKS)	Unknown	Cluster: Putative uncharacterized protein CBG12408; n=1; Caenorhabditis briggsae|Rep: Putative uncharacterized protein CBG12408 - Caenorhabditis briggsae
UniRef100_Q3W486	1.0	Frankia sp.	KS(PKS):AT(PKS):PP(PKS)	Acyl_synthase	Cluster: Beta-ketoacyl synthase:Acyl transferase domain:Phosphopantetheine- binding domain; n=1; Frankia sp. EAN1pec|Rep: Beta-ketoacyl synthase:Acyl transferase domain:Phosphopantetheine- binding domain - Frankia sp. EAN1pec
UniRef100_Q2GWK9	1.0	Chaetomium globosum	KS(PKS):AT(PKS)	Unknown	Cluster: Putative uncharacterized protein; n=1; Chaetomium globosum|Rep: Putative uncharacterized protein - Chaetomium globosum (Soil fungus)
UniRef100_A1YBQ5	1.0	Polyangium cellulosum	KS(PKS):AT(PKS):DH(PKS):KR(PKS):PP(PKS)	Unknown	Cluster: AmbD; n=1; Sorangium cellulosum|Rep: AmbD - Polyangium cellulosum (Sorangium cellulosum)
UniRef100_A1YBQ4	1.0	Polyangium cellulosum	KS(PKS):AT(PKS):DH(PKS):KR(PKS):PP(PKS):KS(PKS):AT(PKS):DH(PKS):KR(PKS):PP(PKS)	Unknown	Cluster: AmbC; n=1; Sorangium cellulosum|Rep: AmbC - Polyangium cellulosum (Sorangium cellulosum)
UniRef100_A1YBQ7	1.0	Polyangium cellulosum	PP(PKS):KS(PKS):PP(PKS):PP(PKS)	Unknown	Cluster: AmbF; n=1; Sorangium cellulosum|Rep: AmbF - Polyangium cellulosum (Sorangium cellulosum)
UniRef100_A1YBQ6	1.0	Polyangium cellulosum	KS(PKS):AT(PKS):DH(PKS):KR(PKS):PP(PKS):KS(PKS):AT(PKS):DH(PKS):KR(PKS)	Unknown	Cluster: AmbE; n=1; Sorangium cellulosum|Rep: AmbE - Polyangium cellulosum (Sorangium cellulosum)
UniRef100_UPI000038DF53	0.5	Nostoc punctiforme	PP(PKS):KS(PKS):AT(PKS):PP(Non-PKS)	NRPS	Cluster: COG1020: Non-ribosomal peptide synthetase modules and related proteins; n=1; Nostoc punctiforme PCC 73102|Rep: COG1020: Non-ribosomal peptide synthetase modules and related proteins - Nostoc punctiforme PCC 73102
UniRef100_Q4WQZ5	1.0	Aspergillus fumigatus	KS(PKS):AT(PKS)	Putative_PKS	Cluster: Polyketide synthase, putative; n=1; Aspergillus fumigatus|Rep: Polyketide synthase, putative - Aspergillus fumigatus (Sartorya fumigata)
UniRef100_A4LGP3	1.0	Burkholderia pseudomallei	PP(PKS):PP(PKS):KS(PKS):DH(PKS):KR(PKS):PP(PKS):KS(PKS):PP(PKS):PP(PKS):KS(PKS):KR(PKS):PP(PKS):KS(PKS):PP(PKS)	Putative_PKS	Cluster: Putative polyketide synthase pksL; n=1; Burkholderia pseudomallei 305|Rep: Putative polyketide synthase pksL - Burkholderia pseudomallei 305
UniRef100_A0UUS2	1.0	Clostridium cellulolyticum	KS(PKS):KR(PKS):DH(PKS)	Amino_acid_adenylation	Cluster: Amino acid adenylation domain; n=1; Clostridium cellulolyticum H10|Rep: Amino acid adenylation domain - Clostridium cellulolyticum H10
UniRef100_Q21E99	1.0	Saccharophagus degradans	KS(PKS):AT(PKS):DH(PKS):KR(PKS):PP(PKS):TE(PKS)	Amino_acid_adenylation	Cluster: Amino acid adenylation; n=1; Saccharophagus degradans 2-40|Rep: Amino acid adenylation - Saccharophagus degradans (strain 2-40 / ATCC 43961 / DSM 17024)
UniRef100_A4F5Q0	1.0	Saccharopolyspora erythraea	KS(PKS):AT(PKS)	Acyl_synthase	Cluster: Putative multi-domain beta-ketoacyl synthase; n=1; Saccharopolyspora erythraea NRRL 2338|Rep: Putative multi-domain beta-ketoacyl synthase - Saccharopolyspora erythraea (strain NRRL 23338)
UniRef100_A1CDX2	1.0	Aspergillus clavatus	KS(PKS):AT(PKS)	Putative_PKS	Cluster: Polyketide synthase, putative; n=1; Aspergillus clavatus|Rep: Polyketide synthase, putative - Aspergillus clavatus
UniRef100_A3N9X4	0.0	Burkholderia pseudomallei	PP(Non-PKS):TE(PKS)	NRPS	Cluster: Non-ribosomal peptide synthetase module-like protein; n=1; Burkholderia pseudomallei 668|Rep: Non-ribosomal peptide synthetase module-like protein - Burkholderia pseudomallei (strain 668)
UniRef100_Q4S1K1	0.333333333333	Tetraodon nigroviridis	KS(PKS):AT(PKS):KR(Non-PKS)	Unknown	Cluster: Chromosome 6 SCAF14768, whole genome shotgun sequence; n=1; Tetraodon nigroviridis|Rep: Chromosome 6 SCAF14768, whole genome shotgun sequence - Tetraodon nigroviridis (Green puffer)
UniRef100_Q55AY9	1.0	Dictyostelium discoideum	KS(PKS):AT(PKS):ER(PKS)	Unknown	Cluster: Putative uncharacterized protein; n=2; Dictyostelium discoideum|Rep: Putative uncharacterized protein - Dictyostelium discoideum AX4
UniRef100_Q62C87	1.0	Burkholderia mallei	DH(PKS):KR(PKS)	Putative_PKS	Cluster: Putative polyketide synthase; n=1; Burkholderia mallei|Rep: Putative polyketide synthase - Burkholderia mallei (Pseudomonas mallei)
UniRef100_Q0B1F2	1.0	Burkholderia cepacia	KR(PKS):PP(PKS)	Oxidoreductase_dehydrogenase	Cluster: Short-chain dehydrogenase/reductase SDR; n=1; Burkholderia cepacia AMMD|Rep: Short-chain dehydrogenase/reductase SDR - Burkholderia cepacia (strain ATCC 53795 / AMMD)
UniRef100_Q3VXM8	1.0	Frankia sp.	PP(PKS):KS(PKS):AT(PKS):DH(PKS)	Acyl_synthase	Cluster: Beta-ketoacyl synthase:Acyl transferase domain:Phosphopantetheine- binding domain; n=1; Frankia sp. EAN1pec|Rep: Beta-ketoacyl synthase:Acyl transferase domain:Phosphopantetheine- binding domain - Frankia sp. EAN1pec
UniRef100_A0ACH2	1.0	Streptomyces ambofaciens	KS(PKS):AT(PKS):DH(PKS):ER(PKS):KR(PKS):PP(PKS):KS(PKS):AT(PKS):KR(PKS):PP(PKS)	Putative_PKS	Cluster: Putative polyketide synthase B; n=1; Streptomyces ambofaciens ATCC 23877|Rep: Putative polyketide synthase B - Streptomyces ambofaciens ATCC 23877
UniRef100_Q0ILC7	1.0	Streptomyces nanchangensis	KS(PKS):AT(PKS):DH(PKS):KR(PKS):PP(PKS):KS(PKS):AT(PKS):DH(PKS):ER(PKS):KR(PKS):PP(PKS)	Unknown	Cluster: NlmA4; n=1; Streptomyces nanchangensis|Rep: NlmA4 - Streptomyces nanchangensis
UniRef100_O96554	1.0	Cryptosporidium parvum	PP(PKS):KS(PKS):AT(PKS):ER(PKS):KR(PKS):PP(PKS):KS(PKS):AT(PKS):ER(PKS):KR(PKS):PP(PKS):KS(PKS):AT(PKS):ER(PKS):KR(PKS):PP(PKS)	FAS	Cluster: Type I fatty acid synthase; n=1; Cryptosporidium parvum|Rep: Type I fatty acid synthase - Cryptosporidium parvum
UniRef100_A3P1L1	0.0	Burkholderia pseudomallei	PP(PKS):TE(Non-PKS)	NRPS	Cluster: Putative non-ribosomal peptide synthase; n=1; Burkholderia pseudomallei 1106a|Rep: Putative non-ribosomal peptide synthase - Burkholderia pseudomallei (strain 1106a)
UniRef100_UPI000055B93D	0.75	Burkholderia pseudomallei	PP(PKS):KS(PKS):DH(PKS):KR(PKS):PP(PKS):KS(PKS):PP(PKS):PP(Non-PKS)	Hypothetical_protein	Cluster: hypothetical protein BpseP_03005124; n=1; Burkholderia pseudomallei Pasteur|Rep: hypothetical protein BpseP_03005124 - Burkholderia pseudomallei Pasteur
UniRef100_A3NGR5	0.75	Burkholderia pseudomallei	PP(PKS):KS(PKS):DH(PKS):KR(PKS):PP(PKS):KS(PKS):PP(PKS):PP(Non-PKS)	Putative_PKS	Cluster: Putative polyketide synthase PksM; n=1; Burkholderia pseudomallei 668|Rep: Putative polyketide synthase PksM - Burkholderia pseudomallei (strain 668)
UniRef100_Q3JHD4	0.2	Burkholderia pseudomallei	TE(Non-PKS):PP(Non-PKS):KS(PKS):AT(PKS):KR(PKS)	Unknown	Cluster: Thiotemplate mechanism natural product synthetase; n=1; Burkholderia pseudomallei 1710b|Rep: Thiotemplate mechanism natural product synthetase - Burkholderia pseudomallei (strain 1710b)
UniRef100_O54511	0.2	Yersinia enterocolitica	KS(PKS):AT(PKS):KR(PKS):PP(Non-PKS):TE(Non-PKS)	Unknown	Cluster: HMWP1 protein; n=1; Yersinia enterocolitica|Rep: HMWP1 protein - Yersinia enterocolitica
UniRef100_Q7UQ60	0.75	Rhodopirellula baltica	KS(PKS):AT(PKS):DH(PKS):ER(PKS):KR(PKS):PP(PKS):PP(PKS):TE(Non-PKS)	Unknown	Cluster: Mycocerosate synthase; n=1; Pirellula sp.|Rep: Mycocerosate synthase - Rhodopirellula baltica
UniRef100_A3ZWB0	1.0	Blastopirellula marina	KS(PKS):AT(PKS):KR(PKS):KR(PKS)	Unknown	Cluster: Probable multi-domain beta keto-acyl synthase-possibly involved in fatty acid or polyketide biosynthesis; n=1; Blastopirellula marina DSM 3645|Rep: Probable multi-domain beta keto-acyl synthase-possibly involved in fatty acid or polyketide biosynthesis - Blastopirellula marina DSM 3645
UniRef100_Q17IX0	0.333333333333	Aedes aegypti	KS(PKS):ER(PKS):KR(Non-PKS)	FAS	Cluster: Fatty acid synthase; n=1; Aedes aegypti|Rep: Fatty acid synthase - Aedes aegypti (Yellowfever mosquito)
UniRef100_Q62B79	0.6	Burkholderia mallei	TE(PKS):PP(Non-PKS):KS(PKS):AT(PKS):KR(PKS)	Unknown	Cluster: Thiotemplate mechanism natural product synthetase; n=1; Burkholderia mallei|Rep: Thiotemplate mechanism natural product synthetase - Burkholderia mallei (Pseudomonas mallei)
UniRef100_A3VRU3	1.0	Parvularcula bermudensis	KS(PKS):AT(PKS)	Unknown	Cluster: Probable glycolipid synthase; n=1; Parvularcula bermudensis HTCC2503|Rep: Probable glycolipid synthase - Parvularcula bermudensis HTCC2503
UniRef100_Q0RR72	1.0	Frankia alni	KS(PKS):AT(PKS):DH(PKS):ER(PKS):KR(PKS):PP(PKS)	Putative_PKS	Cluster: Putative Polyketide synthase; n=1; Frankia alni ACN14a|Rep: Putative Polyketide synthase - Frankia alni (strain ACN14a)
UniRef100_Q12397	1.0	Emericella nidulans	KS(PKS):AT(PKS)	Putative_PKS	Cluster: Putative sterigmatocystin biosynthesis polyketide synthase; n=1; Emericella nidulans|Rep: Putative sterigmatocystin biosynthesis polyketide synthase - Emericella nidulans (Aspergillus nidulans)
UniRef100_Q2KHC3	1.0	Magnaporthe grisea	AT(PKS):ER(PKS):KR(PKS):PP(PKS)	Unknown	Cluster: Putative uncharacterized protein; n=1; Magnaporthe grisea 70-15|Rep: Putative uncharacterized protein - Magnaporthe grisea 70-15
UniRef100_UPI00005EE8D7	1.0	Mycobacterium tuberculosis	KS(PKS):AT(PKS):DH(PKS):ER(PKS):KR(PKS):PP(PKS)	Hypothetical_protein	Cluster: hypothetical protein MtubF_02003908; n=1; Mycobacterium tuberculosis F11|Rep: hypothetical protein MtubF_02003908 - Mycobacterium tuberculosis F11
UniRef100_Q2J8V3	1.0	Frankia sp.	KS(PKS):AT(PKS):KR(PKS)	Acyl_synthase	Cluster: Beta-ketoacyl synthase; n=1; Frankia sp. CcI3|Rep: Beta-ketoacyl synthase - Frankia sp. (strain CcI3)
UniRef100_Q63L17	0.0	Burkholderia pseudomallei	PP(PKS):TE(Non-PKS)	Putative_PKS	Cluster: Putative peptide synthase/polyketide synthase; n=2; Burkholderia pseudomallei|Rep: Putative peptide synthase/polyketide synthase - Burkholderia pseudomallei (Pseudomonas pseudomallei)
UniRef100_A4R6B2	1.0	Magnaporthe grisea	ER(PKS):KR(PKS):PP(PKS)	Unknown	Cluster: Putative uncharacterized protein; n=1; Magnaporthe grisea|Rep: Putative uncharacterized protein - Magnaporthe grisea (Rice blast fungus) (Pyricularia grisea)
UniRef100_A1TBS7	1.0	Mycobacterium vanbaalenii	AT(PKS):KR(PKS):PP(PKS)	Unknown	Cluster: Acyl transferase domain protein; n=1; Mycobacterium vanbaalenii PYR-1|Rep: Acyl transferase domain protein - Mycobacterium vanbaalenii (strain DSM 7251 / PYR-1)
UniRef100_Q0UE82	1.0	Phaeosphaeria nodorum	KS(PKS):AT(PKS)	Unknown	Cluster: Putative uncharacterized protein; n=1; Phaeosphaeria nodorum|Rep: Putative uncharacterized protein - Phaeosphaeria nodorum (Septoria nodorum)
UniRef100_Q2T8U3	0.0	Burkholderia thailandensis	PP(PKS):TE(Non-PKS)	NRPS	Cluster: Peptide synthetase, putative; n=1; Burkholderia thailandensis E264|Rep: Peptide synthetase, putative - Burkholderia thailandensis (strain E264 / ATCC 700388 / DSM 13276 /CIP 106301)
UniRef100_Q50LG3	1.0	Alternaria alternata	KS(PKS):AT(PKS):DH(PKS):KR(PKS)	Unknown	Cluster: Aft9-1; n=1; Alternaria alternata|Rep: Aft9-1 - Alternaria alternata (Alternaria rot fungus)
UniRef100_Q7NCZ7	1.0	Gloeobacter violaceus	KS(PKS):AT(PKS):PP(PKS)	Unknown	Cluster: Gll2829 protein; n=1; Gloeobacter violaceus|Rep: Gll2829 protein - Gloeobacter violaceus
UniRef100_UPI00006DD157	1.0	Burkholderia mallei	KS(PKS):AT(PKS)	Hypothetical_protein	Cluster: hypothetical protein Bmal2_03003997; n=1; Burkholderia mallei 2002721280|Rep: hypothetical protein Bmal2_03003997 - Burkholderia mallei 2002721280
UniRef100_UPI00006DD150	0.5	Burkholderia mallei	TE(PKS):PP(Non-PKS):KS(PKS):AT(PKS)	Hypothetical_protein	Cluster: hypothetical protein Bmal2_03003945; n=1; Burkholderia mallei 2002721280|Rep: hypothetical protein Bmal2_03003945 - Burkholderia mallei 2002721280
UniRef100_Q0UK48	1.0	Phaeosphaeria nodorum	KS(PKS):AT(PKS):DH(PKS):KR(PKS)	Unknown	Cluster: Putative uncharacterized protein; n=1; Phaeosphaeria nodorum|Rep: Putative uncharacterized protein - Phaeosphaeria nodorum (Septoria nodorum)
UniRef100_Q0B309	1.0	Burkholderia cepacia	KS(PKS):DH(PKS):KR(PKS):PP(PKS):KS(PKS)	Acyl_synthase	Cluster: Beta-ketoacyl synthase; n=1; Burkholderia cepacia AMMD|Rep: Beta-ketoacyl synthase - Burkholderia cepacia (strain ATCC 53795 / AMMD)
UniRef100_Q0B308	1.0	Burkholderia cepacia	KS(PKS):DH(PKS):KR(PKS):PP(PKS):KS(PKS):PP(PKS)	Acyl_synthase	Cluster: Beta-ketoacyl synthase; n=1; Burkholderia cepacia AMMD|Rep: Beta-ketoacyl synthase - Burkholderia cepacia (strain ATCC 53795 / AMMD)
UniRef100_A1CVE7	1.0	Neosartorya fischeri	KS(PKS):AT(PKS)	Putative_PKS	Cluster: Polyketide synthase, putative; n=1; Neosartorya fischeri NRRL 181|Rep: Polyketide synthase, putative - Neosartorya fischeri (strain ATCC 1020 / DSM 3700 / NRRL 181)(Aspergillus fischerianus (strain ATCC 1020 / DSM 3700 / NRRL 181))
UniRef100_Q0B306	1.0	Burkholderia cepacia	KS(PKS):DH(PKS):KR(PKS):PP(PKS)	Acyl_synthase	Cluster: Beta-ketoacyl synthase; n=1; Burkholderia cepacia AMMD|Rep: Beta-ketoacyl synthase - Burkholderia cepacia (strain ATCC 53795 / AMMD)
UniRef100_Q0B305	1.0	Burkholderia cepacia	KR(PKS):PP(PKS):KS(PKS):KR(PKS):PP(PKS)	Acyl_synthase	Cluster: Beta-ketoacyl synthase; n=1; Burkholderia cepacia AMMD|Rep: Beta-ketoacyl synthase - Burkholderia cepacia (strain ATCC 53795 / AMMD)
UniRef100_Q0B304	1.0	Burkholderia cepacia	KS(PKS):KR(PKS):PP(PKS):KS(PKS)	Acyl_synthase	Cluster: Beta-ketoacyl synthase; n=1; Burkholderia cepacia AMMD|Rep: Beta-ketoacyl synthase - Burkholderia cepacia (strain ATCC 53795 / AMMD)
UniRef100_Q0B303	1.0	Burkholderia cepacia	PP(PKS):KS(PKS):AT(PKS):DH(PKS):KR(PKS):PP(PKS)	Acyl_synthase	Cluster: Beta-ketoacyl synthase; n=1; Burkholderia cepacia AMMD|Rep: Beta-ketoacyl synthase - Burkholderia cepacia (strain ATCC 53795 / AMMD)
UniRef100_Q869W9	1.0	Dictyostelium discoideum	KS(PKS):AT(PKS):ER(PKS):KR(PKS)	Putative_PKS	Cluster: Similar to Anabaena sp. (Strain PCC 7120). Polyketide synthase; n=2; Dictyostelium discoideum|Rep: Similar to Anabaena sp. (Strain PCC 7120). Polyketide synthase - Dictyostelium discoideum (Slime mold)
UniRef100_Q08N10	1.0	Stigmatella aurantiaca	KS(PKS):AT(PKS):DH(PKS):KR(PKS):PP(PKS)	Unknown	Cluster: Putative uncharacterized protein; n=1; Stigmatella aurantiaca DW4/3-1|Rep: Putative uncharacterized protein - Stigmatella aurantiaca DW4/3-1
UniRef100_A0PQ30	1.0	Mycobacterium ulcerans	KS(PKS):AT(PKS):DH(PKS):ER(PKS):KR(PKS):PP(PKS)	Unknown	Cluster: Multifunctional mycocerosic acid synthase membrane-associated Mas; n=1; Mycobacterium ulcerans Agy99|Rep: Multifunctional mycocerosic acid synthase membrane-associated Mas - Mycobacterium ulcerans (strain Agy99)
UniRef100_Q826K7	1.0	Streptomyces avermitilis	KS(PKS):AT(PKS):KR(PKS):PP(PKS)	Putative_PKS	Cluster: Putative modular polyketide synthase; n=1; Streptomyces avermitilis|Rep: Putative modular polyketide synthase - Streptomyces avermitilis
UniRef100_A3Q0G4	1.0	Mycobacterium sp.	KS(PKS):AT(PKS)	Acyl_synthase	Cluster: Beta-ketoacyl synthase; n=1; Mycobacterium sp. JLS|Rep: Beta-ketoacyl synthase - Mycobacterium sp. (strain JLS)
UniRef100_A1HLA8	1.0	Ralstonia pickettii	KS(PKS):AT(PKS):DH(PKS):ER(PKS):KR(PKS):PP(PKS)	Putative_PKS	Cluster: Putative type I polyketide synthase WcbR; n=1; Ralstonia pickettii 12J|Rep: Putative type I polyketide synthase WcbR - Ralstonia pickettii 12J
UniRef100_Q5B0D0	1.0	Emericella nidulans	KS(PKS):AT(PKS):PP(PKS)	Unknown	Cluster: Putative uncharacterized protein; n=1; Emericella nidulans|Rep: Putative uncharacterized protein - Emericella nidulans (Aspergillus nidulans)
UniRef100_Q2ED07	1.0	Bacillus cereus	KS(PKS):AT(PKS):KR(PKS):PP(PKS):KS(PKS)	Oxidoreductase_dehydrogenase	Cluster: Beta-ketoacyl synthase:AMP-dependent synthetase and ligase:Acyl transferase region:Short-chain dehydrogenase/reductase SDR:Phosphopantetheine-binding; n=1; Bacillus cereus subsp. cytotoxis NVH 391-98|Rep: Beta-ketoacyl synthase:AMP-dependent synthetase and ligase:Acyl transferase region:Short-chain dehydrogenase/reductase SDR:Phosphopantetheine-binding - Bacillus cereus subsp. cytotoxis …
UniRef100_A3Q0G8	1.0	Mycobacterium sp.	KS(PKS):AT(PKS):KR(PKS):PP(PKS)	Acyl_synthase	Cluster: Beta-ketoacyl synthase; n=1; Mycobacterium sp. JLS|Rep: Beta-ketoacyl synthase - Mycobacterium sp. (strain JLS)
UniRef100_Q1B1X0	1.0	Mycobacterium sp.	PP(PKS):KS(PKS):AT(PKS):PP(PKS)	Acyl_synthase	Cluster: Beta-ketoacyl synthase; n=2; Mycobacterium|Rep: Beta-ketoacyl synthase - Mycobacterium sp. (strain MCS)
UniRef100_Q3MCQ1	0.333333333333	Anabaena variabilis	KS(PKS):AT(PKS):PP(Non-PKS)	Acyl_synthase	Cluster: Beta-ketoacyl synthase; n=1; Anabaena variabilis ATCC 29413|Rep: Beta-ketoacyl synthase - Anabaena variabilis (strain ATCC 29413 / PCC 7937)
UniRef100_Q0B257	1.0	Burkholderia cepacia	KS(PKS):AT(PKS):PP(PKS)	Acyl_synthase	Cluster: Beta-ketoacyl synthase; n=1; Burkholderia cepacia AMMD|Rep: Beta-ketoacyl synthase - Burkholderia cepacia (strain ATCC 53795 / AMMD)
UniRef100_Q3V7P6	0.2	Yersinia pseudotuberculosis	KS(PKS):AT(PKS):KR(PKS):PP(Non-PKS):TE(Non-PKS)	Unknown	Cluster: Yersiniabactin biosynthetic protein; n=1; Yersinia pseudotuberculosis|Rep: Yersiniabactin biosynthetic protein - Yersinia pseudotuberculosis
UniRef100_Q0UTP6	1.0	Phaeosphaeria nodorum	AT(PKS):DH(PKS):ER(PKS):KR(PKS):PP(PKS)	Unknown	Cluster: Putative uncharacterized protein; n=1; Phaeosphaeria nodorum|Rep: Putative uncharacterized protein - Phaeosphaeria nodorum (Septoria nodorum)
UniRef100_Q3JLX2	1.0	Burkholderia pseudomallei	PP(PKS):KS(PKS):AT(PKS):DH(PKS):KR(PKS):TE(PKS)	Unknown	Cluster: Thiotemplate mechanism natural product synthetase; n=1; Burkholderia pseudomallei 1710b|Rep: Thiotemplate mechanism natural product synthetase - Burkholderia pseudomallei (strain 1710b)
UniRef100_Q71SP7	0.0	Bos taurus	KS(PKS):AT(PKS):DH(Non-PKS):ER(PKS):KR(Non-PKS):PP(Non-PKS)	FAS	Cluster: Fatty acid synthase (EC 2.3.1.85) [Includes: [Acyl-carrier-protein] S- acetyltransferase (EC 2.3.1.38); [Acyl-carrier-protein] S- malonyltransferase (EC 2.3.1.39); 3-oxoacyl-[acyl-carrier-protein] synthase (EC 2.3.1.41); 3-oxoacyl-[acyl-carrier-protein] reductase (EC 1.1.1.100); 3-hydroxypalmitoyl-[acyl-carrier-protein] dehydratase (EC 4.2.1.61); Enoyl-[acyl-carrier-protein] reductase (E…
UniRef100_UPI000055BFEF	0.714285714286	Burkholderia pseudomallei	PP(Non-PKS):PP(PKS):KS(PKS):AT(PKS):DH(PKS):KR(PKS):TE(PKS)	Hypothetical_protein	Cluster: hypothetical protein BpseS_03004844; n=1; Burkholderia pseudomallei S13|Rep: hypothetical protein BpseS_03004844 - Burkholderia pseudomallei S13
UniRef100_UPI0000D7234F	1.0	Burkholderia pseudomallei	KR(PKS):PP(PKS):KS(PKS):PP(PKS):PP(PKS):KS(PKS):KR(PKS):PP(PKS):KS(PKS)	Hypothetical_protein	Cluster: hypothetical protein BpseP_03005422; n=1; Burkholderia pseudomallei Pasteur|Rep: hypothetical protein BpseP_03005422 - Burkholderia pseudomallei Pasteur
UniRef100_A1KQR5	0.0	Burkholderia rhizoxina	AT(PKS):AT(Non-PKS)	Unknown	Cluster: RhiG protein; n=1; Burkholderia rhizoxina|Rep: RhiG protein - Burkholderia rhizoxina
UniRef100_Q311J1	1.0	Desulfovibrio desulfuricans	KS(PKS):AT(PKS):KR(PKS):PP(PKS):PP(PKS)	Amino_acid_adenylation	Cluster: Amino acid adenylation; n=1; Desulfovibrio desulfuricans G20|Rep: Amino acid adenylation - Desulfovibrio desulfuricans (strain G20)
UniRef100_Q311J0	1.0	Desulfovibrio desulfuricans	KS(PKS):AT(PKS):PP(PKS):PP(PKS):PP(PKS)	Amino_acid_adenylation	Cluster: Amino acid adenylation; n=1; Desulfovibrio desulfuricans G20|Rep: Amino acid adenylation - Desulfovibrio desulfuricans (strain G20)
UniRef100_Q5AXA9	1.0	Emericella nidulans	KS(PKS):AT(PKS):PP(PKS)	Unknown	Cluster: Putative uncharacterized protein; n=1; Emericella nidulans|Rep: Putative uncharacterized protein - Emericella nidulans (Aspergillus nidulans)
UniRef100_A3VIG0	1.0	Rhodobacterales bacterium	KS(PKS):AT(PKS):DH(PKS):ER(PKS):KR(PKS):PP(PKS)	FAS	Cluster: Fatty acid synthase transmembrane protein; n=1; Rhodobacterales bacterium HTCC2654|Rep: Fatty acid synthase transmembrane protein - Rhodobacterales bacterium HTCC2654
UniRef100_Q5CUM8	1.0	Cryptosporidium parvum	PP(PKS):KS(PKS):AT(PKS):ER(PKS):KR(PKS):PP(PKS):KS(PKS):AT(PKS):ER(PKS):KR(PKS):PP(PKS):KS(PKS):AT(PKS):ER(PKS):KR(PKS):PP(PKS)	FAS	Cluster: Type I fatty acid synthase; n=1; Cryptosporidium parvum Iowa II|Rep: Type I fatty acid synthase - Cryptosporidium parvum Iowa II
UniRef100_UPI0000559408	1.0	Burkholderia pseudomallei	KS(PKS):AT(PKS):DH(PKS)	Hypothetical_protein	Cluster: hypothetical protein Bpse1_03000049; n=1; Burkholderia pseudomallei 1655|Rep: hypothetical protein Bpse1_03000049 - Burkholderia pseudomallei 1655
UniRef100_A2RX48	1.0	Burkholderia mallei	PP(PKS):PP(PKS):KS(PKS):DH(PKS):KR(PKS):PP(PKS):KS(PKS):PP(PKS):PP(PKS):KS(PKS):PP(PKS):KS(PKS):PP(PKS)	Putative_PKS	Cluster: Putative polyketide synthase; n=1; Burkholderia mallei NCTC 10229|Rep: Putative polyketide synthase - Burkholderia mallei NCTC 10229
UniRef100_A0K4V8	1.0	Burkholderia cenocepacia	KS(PKS):AT(PKS):DH(PKS):ER(PKS):KR(PKS):PP(PKS)	Acyl_synthase	Cluster: Beta-ketoacyl synthase; n=1; Burkholderia cenocepacia HI2424|Rep: Beta-ketoacyl synthase - Burkholderia cenocepacia (strain HI2424)
UniRef100_Q0UR23	1.0	Phaeosphaeria nodorum	ER(PKS):KR(PKS):PP(PKS)	Unknown	Cluster: Putative uncharacterized protein; n=1; Phaeosphaeria nodorum|Rep: Putative uncharacterized protein - Phaeosphaeria nodorum (Septoria nodorum)
UniRef100_A1KQR6	1.0	Burkholderia rhizoxina	PP(PKS):KS(PKS)	Unknown	Cluster: RhiA protein; n=1; Burkholderia rhizoxina|Rep: RhiA protein - Burkholderia rhizoxina
UniRef100_A1KQR9	1.0	Burkholderia rhizoxina	KS(PKS):DH(PKS):KR(PKS):PP(PKS):KS(PKS):DH(PKS):KR(PKS):PP(PKS):KS(PKS)	Unknown	Cluster: RhiD protein; n=1; Burkholderia rhizoxina|Rep: RhiD protein - Burkholderia rhizoxina
UniRef100_Q0RQH0	1.0	Frankia alni	KS(PKS):AT(PKS):KR(PKS)	Putative_PKS	Cluster: Putative modular polyketide synthase; n=1; Frankia alni ACN14a|Rep: Putative modular polyketide synthase - Frankia alni (strain ACN14a)
UniRef100_UPI00004D5BD3	0.0	Xenopus tropicalis	KS(PKS):AT(PKS):DH(Non-PKS):ER(PKS):KR(Non-PKS):PP(Non-PKS)	FAS	Cluster: Fatty acid synthase (EC 2.3.1.85) [Includes: [Acyl-carrier-protein] S- acetyltransferase (EC 2.3.1.38); [Acyl-carrier-protein] S- malonyltransferase (EC 2.3.1.39); 3-oxoacyl-[acyl-carrier-protein] synthase (EC 2.3.1.41); 3-oxoacyl-[acyl-carrier-protein] r; n=1; Xenopus tropicalis|Rep: Fatty acid synthase (EC 2.3.1.85) [Includes: [Acyl-carrier-protein] S- acetyltransferase (EC 2.3.1.38); …
UniRef100_Q4P3R8	1.0	Ustilago maydis	PP(PKS):PP(PKS)	Unknown	Cluster: Putative uncharacterized protein; n=1; Ustilago maydis|Rep: Putative uncharacterized protein - Ustilago maydis (Smut fungus)
UniRef100_A4RJ82	1.0	Magnaporthe grisea	KS(PKS):AT(PKS):DH(PKS):ER(PKS):KR(PKS)	Unknown	Cluster: Putative uncharacterized protein; n=1; Magnaporthe grisea|Rep: Putative uncharacterized protein - Magnaporthe grisea (Rice blast fungus) (Pyricularia grisea)
UniRef100_Q54T36	1.0	Dictyostelium discoideum	KS(PKS):AT(PKS):ER(PKS)	Unknown	Cluster: Putative uncharacterized protein; n=1; Dictyostelium discoideum AX4|Rep: Putative uncharacterized protein - Dictyostelium discoideum AX4
UniRef100_Q2GTB1	1.0	Chaetomium globosum	KS(PKS):DH(PKS)	Unknown	Cluster: Putative uncharacterized protein; n=1; Chaetomium globosum|Rep: Putative uncharacterized protein - Chaetomium globosum (Soil fungus)
UniRef100_Q54T31	1.0	Dictyostelium discoideum	AT(PKS):ER(PKS)	Unknown	Cluster: Putative uncharacterized protein; n=1; Dictyostelium discoideum AX4|Rep: Putative uncharacterized protein - Dictyostelium discoideum AX4
UniRef100_Q6J228	1.0	Gibberella fujikuroi	KS(PKS):AT(PKS):DH(PKS):KR(PKS):PP(PKS)	Unknown	Cluster: FUSS; n=1; Gibberella fujikuroi|Rep: FUSS - Gibberella fujikuroi (Bakanae and foot rot disease fungus) (Fusariummoniliforme)
UniRef100_A6FC08	1.0	Moritella sp.	KS(PKS):AT(PKS):KR(PKS)	FAS	Cluster: Polyunsaturated fatty acid synthase PfaA; n=1; Moritella sp. PE36|Rep: Polyunsaturated fatty acid synthase PfaA - Moritella sp. PE36
UniRef100_Q54T35	1.0	Dictyostelium discoideum	AT(PKS):ER(PKS)	Unknown	Cluster: Putative uncharacterized protein; n=1; Dictyostelium discoideum AX4|Rep: Putative uncharacterized protein - Dictyostelium discoideum AX4
UniRef100_A3MCR4	0.5	Burkholderia mallei	PP(Non-PKS):KS(PKS):AT(PKS):KR(PKS)	Unknown	Cluster: Thiotemplate mechanism natural product synthetase; n=8; Burkholderia|Rep: Thiotemplate mechanism natural product synthetase - Burkholderia mallei NCTC 10247
UniRef100_A0VU10	1.0	Dinoroseobacter shibae	KS(PKS):AT(PKS):KR(PKS)	Acyl_synthase	Cluster: Beta-ketoacyl synthase; n=1; Dinoroseobacter shibae DFL 12|Rep: Beta-ketoacyl synthase - Dinoroseobacter shibae DFL 12
UniRef100_Q4P0E9	1.0	Ustilago maydis	KS(PKS):PP(PKS)	Unknown	Cluster: Putative uncharacterized protein; n=1; Ustilago maydis|Rep: Putative uncharacterized protein - Ustilago maydis (Smut fungus)
UniRef100_UPI0000DAEA06	1.0	Coxiella burnetii	PP(PKS):KS(PKS):AT(PKS):KR(PKS)	Hypothetical_protein	Cluster: hypothetical protein CburR_01000802; n=1; Coxiella burnetii RSA 331|Rep: hypothetical protein CburR_01000802 - Coxiella burnetii RSA 331
UniRef100_A0UXD4	1.0	Clostridium cellulolyticum	KS(PKS):DH(PKS):KR(PKS)	Unknown	Cluster: Condensation domain; n=1; Clostridium cellulolyticum H10|Rep: Condensation domain - Clostridium cellulolyticum H10
UniRef100_Q4P0E5	1.0	Ustilago maydis	KS(PKS):AT(PKS)	Unknown	Cluster: Putative uncharacterized protein; n=1; Ustilago maydis|Rep: Putative uncharacterized protein - Ustilago maydis (Smut fungus)
UniRef100_Q0LKI5	1.0	Herpetosiphon aurantiacus	PP(PKS):KS(PKS):AT(PKS):DH(PKS):KR(PKS):PP(PKS)	Acyl_synthase	Cluster: Beta-ketoacyl synthase; n=1; Herpetosiphon aurantiacus ATCC 23779|Rep: Beta-ketoacyl synthase - Herpetosiphon aurantiacus ATCC 23779
UniRef100_UPI000023F3E9	1.0	Gibberella zeae	KS(PKS):AT(PKS):DH(PKS):ER(PKS):KR(PKS):PP(PKS)	Hypothetical_protein	Cluster: hypothetical protein FG02396.1; n=1; Gibberella zeae PH-1|Rep: hypothetical protein FG02396.1 - Gibberella zeae PH-1
UniRef100_A3D2I0	1.0	Shewanella baltica	KS(PKS):AT(PKS):KR(PKS)	Acyl_synthase	Cluster: Beta-ketoacyl synthase; n=1; Shewanella baltica OS155|Rep: Beta-ketoacyl synthase - Shewanella baltica OS155
UniRef100_Q9RNB3	1.0	Microcystis aeruginosa	KS(PKS):AT(PKS)	Unknown	Cluster: McyE; n=6; Microcystis|Rep: McyE - Microcystis aeruginosa PCC 7806
UniRef100_Q7S380	1.0	Neurospora crassa	KS(PKS):AT(PKS):DH(PKS):ER(PKS):KR(PKS):PP(PKS)	Unknown	Cluster: Putative uncharacterized protein NCU04865.1; n=1; Neurospora crassa|Rep: Putative uncharacterized protein NCU04865.1 - Neurospora crassa
UniRef100_Q54FQ2	1.0	Dictyostelium discoideum	KS(PKS):AT(PKS):ER(PKS)	Unknown	Cluster: Putative uncharacterized protein; n=1; Dictyostelium discoideum AX4|Rep: Putative uncharacterized protein - Dictyostelium discoideum AX4
UniRef100_Q54FQ3	1.0	Dictyostelium discoideum	KS(PKS):AT(PKS):ER(PKS)	Unknown	Cluster: Putative uncharacterized protein; n=1; Dictyostelium discoideum AX4|Rep: Putative uncharacterized protein - Dictyostelium discoideum AX4
UniRef100_Q54FQ1	1.0	Dictyostelium discoideum	KS(PKS):AT(PKS):ER(PKS)	Unknown	Cluster: Putative uncharacterized protein; n=1; Dictyostelium discoideum AX4|Rep: Putative uncharacterized protein - Dictyostelium discoideum AX4
UniRef100_A4QV22	1.0	Magnaporthe grisea	KS(PKS):AT(PKS):DH(PKS):ER(PKS):KR(PKS):PP(PKS)	Unknown	Cluster: Putative uncharacterized protein; n=1; Magnaporthe grisea|Rep: Putative uncharacterized protein - Magnaporthe grisea (Rice blast fungus) (Pyricularia grisea)
UniRef100_Q3JMA6	1.0	Burkholderia pseudomallei	KS(PKS):KR(PKS):PP(PKS)	Unknown	Cluster: TubD protein; n=2; Burkholderia pseudomallei|Rep: TubD protein - Burkholderia pseudomallei (strain 1710b)
UniRef100_Q5WUR2	1.0	Legionella pneumophila	KS(PKS):AT(PKS):KR(PKS)	Unknown	Cluster: Putative uncharacterized protein; n=1; Legionella pneumophila str. Lens|Rep: Putative uncharacterized protein - Legionella pneumophila (strain Lens)
UniRef100_Q3M5M8	1.0	Anabaena variabilis	PP(PKS):KS(PKS):AT(PKS)	Acyl_synthase	Cluster: Beta-ketoacyl synthase; n=1; Anabaena variabilis ATCC 29413|Rep: Beta-ketoacyl synthase - Anabaena variabilis (strain ATCC 29413 / PCC 7937)
UniRef100_UPI000023CA80	1.0	Gibberella zeae	KS(PKS):AT(PKS)	Hypothetical_protein	Cluster: hypothetical protein FG02395.1; n=1; Gibberella zeae PH-1|Rep: hypothetical protein FG02395.1 - Gibberella zeae PH-1
UniRef100_Q2T4N8	1.0	Burkholderia thailandensis	KS(PKS):KR(PKS):PP(PKS):KS(PKS)	Putative_PKS	Cluster: Polyketide synthase, putative; n=1; Burkholderia thailandensis E264|Rep: Polyketide synthase, putative - Burkholderia thailandensis (strain E264 / ATCC 700388 / DSM 13276 /CIP 106301)
UniRef100_Q2T4N9	1.0	Burkholderia thailandensis	PP(PKS):KS(PKS):PP(PKS):KS(PKS):KR(PKS):PP(PKS):KS(PKS):DH(PKS):KR(PKS):PP(PKS):KS(PKS):PP(PKS):PP(PKS)	Putative_PKS	Cluster: Polyketide synthase, putative; n=1; Burkholderia thailandensis E264|Rep: Polyketide synthase, putative - Burkholderia thailandensis (strain E264 / ATCC 700388 / DSM 13276 /CIP 106301)
UniRef100_Q4WF41	1.0	Aspergillus fumigatus	ER(PKS):KR(PKS):PP(PKS)	Putative_PKS	Cluster: PKS-like enzyme, putative; n=1; Aspergillus fumigatus|Rep: PKS-like enzyme, putative - Aspergillus fumigatus (Sartorya fumigata)
UniRef100_Q2T4N2	1.0	Burkholderia thailandensis	PP(PKS):KS(PKS):DH(PKS):KR(PKS):PP(PKS):KS(PKS):PP(PKS):PP(PKS)	Unknown	Cluster: Thiotemplate mechanism natural product synthetase; n=1; Burkholderia thailandensis E264|Rep: Thiotemplate mechanism natural product synthetase - Burkholderia thailandensis (strain E264 / ATCC 700388 / DSM 13276 /CIP 106301)
UniRef100_Q11ZW2	1.0	Polaromonas sp.	KS(PKS):PP(PKS)	Acyl_synthase	Cluster: Beta-ketoacyl synthase; n=1; Polaromonas sp. JS666|Rep: Beta-ketoacyl synthase - Polaromonas sp. (strain JS666 / ATCC BAA-500)
UniRef100_Q4IWW3	1.0	Azotobacter vinelandii	KS(PKS):AT(PKS):KR(PKS)	Acyl_synthase	Cluster: Beta-ketoacyl synthase:Beta-ketoacyl synthase:Acyl transferase domain; n=1; Azotobacter vinelandii AvOP|Rep: Beta-ketoacyl synthase:Beta-ketoacyl synthase:Acyl transferase domain - Azotobacter vinelandii AvOP
UniRef100_Q5YVB9	1.0	Nocardia farcinica	KS(PKS):AT(PKS):DH(PKS):ER(PKS):KR(PKS):PP(PKS)	Putative_PKS	Cluster: Putative polyketide synthase; n=1; Nocardia farcinica|Rep: Putative polyketide synthase - Nocardia farcinica
UniRef100_Q0TGI6	0.2	Escherichia coli	KS(PKS):AT(PKS):KR(PKS):PP(Non-PKS):TE(Non-PKS)	Unknown	Cluster: Yersiniabactin biosynthetic protein; n=2; Escherichia coli|Rep: Yersiniabactin biosynthetic protein - Escherichia coli O6:K15:H31 (strain 536 / UPEC)
UniRef100_A0UXC8	1.0	Clostridium cellulolyticum	KS(PKS):DH(PKS):KR(PKS):PP(PKS)	Acyl_synthase	Cluster: Beta-ketoacyl synthase; n=1; Clostridium cellulolyticum H10|Rep: Beta-ketoacyl synthase - Clostridium cellulolyticum H10
UniRef100_A2Q977	1.0	Aspergillus niger	KS(PKS):AT(PKS):DH(PKS):ER(PKS):KR(PKS):PP(PKS)	Putative_PKS	Cluster: Similarity to polyketide synthase FUM5 - Gibberella moniliformis; n=1; Aspergillus niger|Rep: Similarity to polyketide synthase FUM5 - Gibberella moniliformis - Aspergillus niger
UniRef100_Q0C8L6	1.0	Aspergillus terreus	KS(PKS):AT(PKS):DH(PKS):ER(PKS):KR(PKS):PP(PKS)	Unknown	Cluster: Putative uncharacterized protein; n=1; Aspergillus terreus NIH2624|Rep: Putative uncharacterized protein - Aspergillus terreus (strain NIH 2624)
UniRef100_Q026V6	1.0	Solibacter usitatus	KS(PKS):AT(PKS)	Acyl_synthase	Cluster: Beta-ketoacyl synthase; n=1; Solibacter usitatus Ellin6076|Rep: Beta-ketoacyl synthase - Solibacter usitatus (strain Ellin6076)
UniRef100_Q2IGF9	1.0	Anaeromyxobacter dehalogenans	KS(PKS):KS(PKS):AT(PKS)	Acyl_synthase	Cluster: Beta-ketoacyl synthase, Acyl transferase subunit; n=1; Anaeromyxobacter dehalogenans 2CP-C|Rep: Beta-ketoacyl synthase, Acyl transferase subunit - Anaeromyxobacter dehalogenans (strain 2CP-C)
UniRef100_A2QT95	1.0	Aspergillus niger	KS(PKS):AT(PKS):DH(PKS):ER(PKS):KR(PKS)	Unknown	Cluster: Contig An09c0040, complete genome; n=1; Aspergillus niger|Rep: Contig An09c0040, complete genome - Aspergillus niger
UniRef100_A2Q979	1.0	Aspergillus niger	KS(PKS):AT(PKS):DH(PKS):KR(PKS)	Unknown	Cluster: Contig An01c0240, complete genome; n=1; Aspergillus niger|Rep: Contig An01c0240, complete genome - Aspergillus niger
UniRef100_A0UXD5	1.0	Clostridium cellulolyticum	KS(PKS):KR(PKS)	Amino_acid_adenylation	Cluster: Amino acid adenylation domain; n=1; Clostridium cellulolyticum H10|Rep: Amino acid adenylation domain - Clostridium cellulolyticum H10
UniRef100_Q4WBH9	1.0	Aspergillus fumigatus	KS(PKS):AT(PKS)	Putative_PKS	Cluster: PKS-like enzyme, putative; n=1; Aspergillus fumigatus|Rep: PKS-like enzyme, putative - Aspergillus fumigatus (Sartorya fumigata)
UniRef100_A4LLS4	0.0	Burkholderia pseudomallei	PP(PKS):TE(Non-PKS)	NRPS	Cluster: Putative non-ribosomal peptide synthase; n=1; Burkholderia pseudomallei 305|Rep: Putative non-ribosomal peptide synthase - Burkholderia pseudomallei 305
UniRef100_A4R5T1	1.0	Magnaporthe grisea	KS(PKS):AT(PKS):DH(PKS):ER(PKS):KR(PKS)	Unknown	Cluster: Putative uncharacterized protein; n=1; Magnaporthe grisea|Rep: Putative uncharacterized protein - Magnaporthe grisea (Rice blast fungus) (Pyricularia grisea)
UniRef100_A4RIU1	1.0	Magnaporthe grisea	KS(PKS):AT(PKS)	Unknown	Cluster: Putative uncharacterized protein; n=1; Magnaporthe grisea|Rep: Putative uncharacterized protein - Magnaporthe grisea (Rice blast fungus) (Pyricularia grisea)
UniRef100_Q6LRJ8	1.0	Photobacterium profundum	KS(PKS):AT(PKS):KR(PKS)	Acyl_synthase	Cluster: Putative Beta-ketoacyl synthase; n=1; Photobacterium profundum|Rep: Putative Beta-ketoacyl synthase - Photobacterium profundum (Photobacterium sp. (strain SS9))
UniRef100_A4MHM9	1.0	Burkholderia pseudomallei	PP(PKS):PP(PKS):PP(PKS)	Unknown	Cluster: ABC-transporter; n=1; Burkholderia pseudomallei 305|Rep: ABC-transporter - Burkholderia pseudomallei 305
UniRef100_Q1DM94	1.0	Coccidioides immitis	KS(PKS):AT(PKS)	Unknown	Cluster: Putative uncharacterized protein; n=1; Coccidioides immitis|Rep: Putative uncharacterized protein - Coccidioides immitis
UniRef100_A3RTN2	1.0	Ralstonia solanacearum	KS(PKS):PP(PKS)	Unknown	Cluster: Putative uncharacterized protein; n=1; Ralstonia solanacearum UW551|Rep: Putative uncharacterized protein - Ralstonia solanacearum UW551
UniRef100_A4JE89	0.0	Burkholderia vietnamiensis	PP(PKS):PP(Non-PKS)	Amino_acid_adenylation	Cluster: Amino acid adenylation domain; n=1; Burkholderia vietnamiensis G4|Rep: Amino acid adenylation domain - Burkholderia vietnamiensis G4
UniRef100_A1GD42	1.0	Salinispora arenicola	KR(PKS):PP(PKS)	Oxidoreductase_dehydrogenase	Cluster: Short-chain dehydrogenase/reductase SDR; n=1; Salinispora arenicola CNS205|Rep: Short-chain dehydrogenase/reductase SDR - Salinispora arenicola CNS205
UniRef100_Q3M5N4	0.0	Anabaena variabilis	PP(Non-PKS):TE(PKS)	Amino_acid_adenylation	Cluster: Amino acid adenylation; n=1; Anabaena variabilis ATCC 29413|Rep: Amino acid adenylation - Anabaena variabilis (strain ATCC 29413 / PCC 7937)
UniRef100_A1CN13	1.0	Aspergillus clavatus	KS(PKS):AT(PKS):DH(PKS):KR(PKS):PP(PKS)	Putative_PKS	Cluster: Polyketide synthase, putative; n=1; Aspergillus clavatus|Rep: Polyketide synthase, putative - Aspergillus clavatus
UniRef100_A1GFD8	1.0	Salinispora arenicola	KS(PKS):AT(PKS):KR(PKS):DH(PKS)	Acyl_synthase	Cluster: Beta-ketoacyl synthase precursor; n=1; Salinispora arenicola CNS205|Rep: Beta-ketoacyl synthase precursor - Salinispora arenicola CNS205
UniRef100_UPI0000DADCE4	0.333333333333	Burkholderia pseudomallei	KS(PKS):PP(PKS):PP(Non-PKS)	Hypothetical_protein	Cluster: hypothetical protein BpseS_03002866; n=1; Burkholderia pseudomallei S13|Rep: hypothetical protein BpseS_03002866 - Burkholderia pseudomallei S13
UniRef100_Q83X31	1.0	Streptomyces rochei	PP(PKS):PP(PKS)	Unknown	Cluster: Probable acyl carrier protein; n=1; Streptomyces rochei|Rep: Probable acyl carrier protein - Streptomyces rochei (Streptomyces parvullus)
UniRef100_Q7S0T8	1.0	Neurospora crassa	KS(PKS):AT(PKS):DH(PKS):ER(PKS):KR(PKS):PP(PKS)	Unknown	Cluster: Putative uncharacterized protein NCU09638.1; n=1; Neurospora crassa|Rep: Putative uncharacterized protein NCU09638.1 - Neurospora crassa
UniRef100_Q9RNB2	1.0	Microcystis aeruginosa	KS(PKS):DH(PKS):KR(PKS):PP(PKS):KS(PKS):AT(PKS):DH(PKS):KR(PKS):PP(PKS)	Unknown	Cluster: McyD; n=2; Microcystis aeruginosa PCC 7806|Rep: McyD - Microcystis aeruginosa PCC 7806
UniRef100_Q9S1Z9	0.0	Streptomyces coelicolor	KS(PKS):AT(Non-PKS)	Unknown	Cluster: Putative multi-domain beta keto-acyl synthase; n=1; Streptomyces coelicolor|Rep: Putative multi-domain beta keto-acyl synthase - Streptomyces coelicolor
UniRef100_Q4WA61	1.0	Aspergillus fumigatus	KS(PKS):AT(PKS):PP(PKS)	Putative_PKS	Cluster: Polyketide synthase, putative; n=1; Aspergillus fumigatus|Rep: Polyketide synthase, putative - Aspergillus fumigatus (Sartorya fumigata)
UniRef100_A1UHR5	1.0	Mycobacterium sp.	KS(PKS):AT(PKS):DH(PKS):ER(PKS):KR(PKS):PP(PKS)	Unknown	Cluster: Acyl transferase domain protein; n=2; Mycobacterium|Rep: Acyl transferase domain protein - Mycobacterium sp. (strain KMS)
UniRef100_Q01DM2	0.833333333333	Ostreococcus tauri	PP(PKS):KS(PKS):PP(PKS):KS(PKS):PP(PKS):KS(PKS):DH(Non-PKS):KR(PKS):PP(PKS):PP(PKS):KS(PKS):PP(PKS)	FAS	Cluster: Type I fatty acid synthase; n=1; Ostreococcus tauri|Rep: Type I fatty acid synthase - Ostreococcus tauri
UniRef100_UPI00006740C6	1.0	Burkholderia pseudomallei	KS(PKS):KR(PKS):PP(PKS)	Hypothetical_protein	Cluster: hypothetical protein Bpse4_03001266; n=1; Burkholderia pseudomallei 406e|Rep: hypothetical protein Bpse4_03001266 - Burkholderia pseudomallei 406e
UniRef100_Q2JBJ0	1.0	Frankia sp.	KS(PKS):PP(PKS)	Acyl_synthase	Cluster: Beta-ketoacyl synthase; n=1; Frankia sp. CcI3|Rep: Beta-ketoacyl synthase - Frankia sp. (strain CcI3)
UniRef100_Q1BYU4	1.0	Burkholderia cenocepacia	KS(PKS):AT(PKS):DH(PKS):ER(PKS):KR(PKS):PP(PKS)	Acyl_synthase	Cluster: Beta-ketoacyl synthase; n=1; Burkholderia cenocepacia AU 1054|Rep: Beta-ketoacyl synthase - Burkholderia cenocepacia (strain AU 1054)
UniRef100_Q5AV42	1.0	Emericella nidulans	KS(PKS):AT(PKS):DH(PKS):KR(PKS)	Unknown	Cluster: Putative uncharacterized protein; n=1; Emericella nidulans|Rep: Putative uncharacterized protein - Emericella nidulans (Aspergillus nidulans)
UniRef100_UPI0000D8C28A	0.5	Danio rerio	KS(PKS):AT(PKS):DH(PKS):KR(Non-PKS)	Hypothetical_protein	Cluster: hypothetical protein LOC558692; n=1; Danio rerio|Rep: hypothetical protein LOC558692 - Danio rerio
UniRef100_A4TTX0	1.0	Magnetospirillum gryphiswaldense	PP(PKS):KS(PKS)	Acyl_synthase	Cluster: Beta-ketoacyl synthase; n=1; Magnetospirillum gryphiswaldense|Rep: Beta-ketoacyl synthase - Magnetospirillum gryphiswaldense
UniRef100_A4TA94	1.0	Mycobacterium gilvum	KS(PKS):AT(PKS):KR(PKS):PP(PKS)	Acyl_synthase	Cluster: Beta-ketoacyl synthase; n=1; Mycobacterium gilvum PYR-GCK|Rep: Beta-ketoacyl synthase - Mycobacterium gilvum PYR-GCK
UniRef100_Q63LK8	1.0	Burkholderia pseudomallei	PP(PKS):PP(PKS):KS(PKS):DH(PKS):KR(PKS):PP(PKS):KS(PKS):PP(PKS):PP(PKS):KS(PKS):KR(PKS):PP(PKS):KS(PKS):PP(PKS)	Putative_PKS	Cluster: Putative polyketide synthase; n=1; Burkholderia pseudomallei|Rep: Putative polyketide synthase - Burkholderia pseudomallei (Pseudomonas pseudomallei)
UniRef100_A2Q7L3	1.0	Aspergillus niger	KS(PKS):AT(PKS):DH(PKS):ER(PKS):KR(PKS)	Unknown	Cluster: Contig An01c0050, complete genome. precursor; n=1; Aspergillus niger|Rep: Contig An01c0050, complete genome. precursor - Aspergillus niger
UniRef100_Q0D1N9	1.0	Aspergillus terreus	KS(PKS):AT(PKS):PP(PKS)	Unknown	Cluster: Putative uncharacterized protein; n=1; Aspergillus terreus NIH2624|Rep: Putative uncharacterized protein - Aspergillus terreus (strain NIH 2624)
UniRef100_Q5XF88	1.0	Magnaporthe grisea	KS(PKS):AT(PKS):DH(PKS):KR(PKS):PP(PKS)	Putative_PKS	Cluster: Putative polyketide synthase; n=2; Magnaporthe grisea|Rep: Putative polyketide synthase - Magnaporthe grisea 70-15
UniRef100_Q9CD81	1.0	Mycobacterium leprae	KS(PKS):AT(PKS):DH(PKS):ER(PKS):KR(PKS):PP(PKS)	Putative_PKS	Cluster: Putative polyketide synthase; n=1; Mycobacterium leprae|Rep: Putative polyketide synthase - Mycobacterium leprae
UniRef100_A3Q7M7	1.0	Mycobacterium sp.	PP(PKS):KS(PKS):AT(PKS):PP(PKS)	Acyl_synthase	Cluster: Beta-ketoacyl synthase; n=1; Mycobacterium sp. JLS|Rep: Beta-ketoacyl synthase - Mycobacterium sp. (strain JLS)
UniRef100_UPI0000559DA3	1.0	Burkholderia pseudomallei	KS(PKS):KR(PKS)	Hypothetical_protein	Cluster: hypothetical protein Bpse1_03004452; n=1; Burkholderia pseudomallei 1655|Rep: hypothetical protein Bpse1_03004452 - Burkholderia pseudomallei 1655
UniRef100_UPI0000558E22	1.0	Burkholderia mallei	KR(PKS):PP(PKS):KS(PKS):KS(PKS)	Hypothetical_protein	Cluster: hypothetical protein Bmal10_03003355; n=1; Burkholderia mallei ATCC 10399|Rep: hypothetical protein Bmal10_03003355 - Burkholderia mallei 10399
UniRef100_Q5XF87	1.0	Magnaporthe grisea	KS(PKS):AT(PKS):DH(PKS)	Putative_PKS	Cluster: Putative polyketide synthase; n=1; Magnaporthe grisea 70-15|Rep: Putative polyketide synthase - Magnaporthe grisea 70-15
UniRef100_Q5XF86	1.0	Magnaporthe grisea	KS(PKS):AT(PKS):DH(PKS):KR(PKS)	Putative_PKS	Cluster: Putative polyketide synthase; n=1; Magnaporthe grisea 70-15|Rep: Putative polyketide synthase - Magnaporthe grisea 70-15
UniRef100_Q27W59	1.0	Streptomyces violaceoniger	KS(PKS):AT(PKS):DH(PKS):ER(PKS):KR(PKS):PP(PKS)	Unknown	Cluster: NIGAVIII; n=1; Streptomyces violaceusniger|Rep: NIGAVIII - Streptomyces violaceoniger
UniRef100_Q099Y5	1.0	Stigmatella aurantiaca	KS(PKS):AT(PKS):DH(PKS):ER(PKS):KR(PKS):PP(PKS)	Oxidoreductase_dehydrogenase	Cluster: Oxidoreductase, short chain dehydrogenase/reductase family; n=1; Stigmatella aurantiaca DW4/3-1|Rep: Oxidoreductase, short chain dehydrogenase/reductase family - Stigmatella aurantiaca DW4/3-1
UniRef100_Q47ZG8	1.0	Colwellia psychrerythraea	KS(PKS):AT(PKS):KR(PKS)	FAS	Cluster: Polyunsaturated fatty acid synthase PfaA; n=1; Colwellia psychrerythraea 34H|Rep: Polyunsaturated fatty acid synthase PfaA - Colwellia psychrerythraea (strain 34H / ATCC BAA-681) (Vibriopsychroerythus)
UniRef100_A0IBE7	1.0	Roseiflexus castenholzii	KS(PKS):AT(PKS):KR(PKS)	Acyl_synthase	Cluster: Beta-ketoacyl synthase; n=1; Roseiflexus castenholzii DSM 13941|Rep: Beta-ketoacyl synthase - Roseiflexus castenholzii DSM 13941
UniRef100_Q7UEZ5	1.0	Rhodopirellula baltica	KS(PKS):AT(PKS):KR(PKS)	Unknown	Cluster: Probable multi-domain beta keto-acyl synthase-possibly involved in fatty acid or polyketide biosynthesis; n=1; Pirellula sp.|Rep: Probable multi-domain beta keto-acyl synthase-possibly involved in fatty acid or polyketide biosynthesis - Rhodopirellula baltica
UniRef100_Q022P4	1.0	Solibacter usitatus	KS(PKS):AT(PKS):KR(PKS):DH(PKS)	Acyl_synthase	Cluster: Beta-ketoacyl synthase; n=1; Solibacter usitatus Ellin6076|Rep: Beta-ketoacyl synthase - Solibacter usitatus (strain Ellin6076)
UniRef100_Q5SBL2	1.0	Fusarium heterosporum	KS(PKS):AT(PKS):DH(PKS):KR(PKS)	Unknown	Cluster: Equisetin synthetase; n=1; Fusarium heterosporum|Rep: Equisetin synthetase - Fusarium heterosporum
UniRef100_Q2GZD3	1.0	Chaetomium globosum	KS(PKS):AT(PKS):KR(PKS)	Unknown	Cluster: Putative uncharacterized protein; n=1; Chaetomium globosum|Rep: Putative uncharacterized protein - Chaetomium globosum (Soil fungus)
UniRef100_A5G645	1.0	Geobacter uraniumreducens	KS(PKS):KR(PKS):PP(PKS):KS(PKS)	Unknown	Cluster: Mycocerosate synthase; n=1; Geobacter uraniumreducens Rf4|Rep: Mycocerosate synthase - Geobacter uraniumreducens Rf4
UniRef100_Q4WAY3	1.0	Aspergillus fumigatus	KS(PKS):AT(PKS):DH(PKS):ER(PKS):KR(PKS):PP(PKS)	Putative_PKS	Cluster: Polyketide synthase, putative; n=1; Aspergillus fumigatus|Rep: Polyketide synthase, putative - Aspergillus fumigatus (Sartorya fumigata)
UniRef100_Q0UFH4	1.0	Phaeosphaeria nodorum	KS(PKS):AT(PKS)	Unknown	Cluster: Putative uncharacterized protein; n=1; Phaeosphaeria nodorum|Rep: Putative uncharacterized protein - Phaeosphaeria nodorum (Septoria nodorum)
UniRef100_Q0UFH3	1.0	Phaeosphaeria nodorum	DH(PKS):ER(PKS):KR(PKS)	Unknown	Cluster: Putative uncharacterized protein; n=1; Phaeosphaeria nodorum|Rep: Putative uncharacterized protein - Phaeosphaeria nodorum (Septoria nodorum)
UniRef100_Q2KHG9	1.0	Magnaporthe grisea	KS(PKS):AT(PKS):DH(PKS):KR(PKS)	Unknown	Cluster: Putative uncharacterized protein; n=1; Magnaporthe grisea 70-15|Rep: Putative uncharacterized protein - Magnaporthe grisea 70-15
UniRef100_Q2KGA7	1.0	Magnaporthe grisea	KS(PKS):AT(PKS):DH(PKS):ER(PKS):KR(PKS)	Unknown	Cluster: Putative uncharacterized protein; n=1; Magnaporthe grisea 70-15|Rep: Putative uncharacterized protein - Magnaporthe grisea 70-15
UniRef100_UPI0000559E5B	1.0	Burkholderia pseudomallei	KS(PKS):DH(PKS):PP(PKS):KS(PKS):DH(PKS):KR(PKS):PP(PKS):PP(PKS):PP(PKS)	Hypothetical_protein	Cluster: hypothetical protein Bpse1_03004782; n=1; Burkholderia pseudomallei 1655|Rep: hypothetical protein Bpse1_03004782 - Burkholderia pseudomallei 1655
UniRef100_Q9Z373	0.2	Yersinia pestis	KS(PKS):AT(PKS):KR(PKS):PP(Non-PKS):TE(Non-PKS)	Unknown	Cluster: Irp1 protein; n=4; Yersinia pestis|Rep: Irp1 protein - Yersinia pestis
UniRef100_UPI0000558A95	1.0	Burkholderia mallei	KS(PKS):AT(PKS):DH(PKS):ER(PKS):KR(PKS):PP(PKS)	Hypothetical_protein	Cluster: hypothetical protein Bmal2_03001796; n=1; Burkholderia mallei 2002721280|Rep: hypothetical protein Bmal2_03001796 - Burkholderia mallei 2002721280
UniRef100_A2QHC4	1.0	Aspergillus niger	KS(PKS):AT(PKS):DH(PKS):ER(PKS):KR(PKS)	Unknown	Cluster: Contig An03c0200, complete genome; n=1; Aspergillus niger|Rep: Contig An03c0200, complete genome - Aspergillus niger
UniRef100_A1DNL6	1.0	Neosartorya fischeri	KS(PKS):AT(PKS):DH(PKS):ER(PKS):KR(PKS)	Putative_PKS	Cluster: Polyketide synthase, putative; n=1; Neosartorya fischeri NRRL 181|Rep: Polyketide synthase, putative - Neosartorya fischeri (strain ATCC 1020 / DSM 3700 / NRRL 181)(Aspergillus fischerianus (strain ATCC 1020 / DSM 3700 / NRRL 181))
UniRef100_Q9CD78	1.0	Mycobacterium leprae	KS(PKS):AT(PKS):DH(PKS):ER(PKS):KR(PKS):PP(PKS)	Unknown	Cluster: Putative mycocerosic synthase; n=1; Mycobacterium leprae|Rep: Putative mycocerosic synthase - Mycobacterium leprae
UniRef100_A0UVH9	1.0	Clostridium cellulolyticum	KS(PKS):KR(PKS)	Acyl_synthase	Cluster: Beta-ketoacyl synthase; n=1; Clostridium cellulolyticum H10|Rep: Beta-ketoacyl synthase - Clostridium cellulolyticum H10
UniRef100_Q0UF41	1.0	Phaeosphaeria nodorum	KS(PKS):AT(PKS):DH(PKS):ER(PKS):KR(PKS):PP(PKS)	Unknown	Cluster: Putative uncharacterized protein; n=1; Phaeosphaeria nodorum|Rep: Putative uncharacterized protein - Phaeosphaeria nodorum (Septoria nodorum)
UniRef100_Q1PSF4	0.0	Streptomyces tsusimaensis	KR(PKS):PP(Non-PKS)	Unknown	Cluster: Vlm1; n=1; Streptomyces tsusimaensis|Rep: Vlm1 - Streptomyces tsusimaensis
UniRef100_A1KK94	1.0	Mycobacterium bovis	KS(PKS):AT(PKS):DH(PKS):ER(PKS):KR(PKS):PP(PKS):KS(PKS):AT(PKS):DH(PKS):ER(PKS):KR(PKS):PP(PKS)	Putative_PKS	Cluster: Probable polyketide synthase pks12; n=1; Mycobacterium bovis BCG str. Pasteur 1173P2|Rep: Probable polyketide synthase pks12 - Mycobacterium bovis (strain BCG / Paris 1173P2)
UniRef100_UPI00006DD110	1.0	Burkholderia mallei	DH(PKS):KR(PKS):PP(PKS):KS(PKS):KS(PKS)	Hypothetical_protein	Cluster: hypothetical protein Bmal2_03002684; n=1; Burkholderia mallei 2002721280|Rep: hypothetical protein Bmal2_03002684 - Burkholderia mallei 2002721280
UniRef100_Q5B770	1.0	Emericella nidulans	KS(PKS):AT(PKS):DH(PKS):ER(PKS):PP(PKS)	Unknown	Cluster: Putative uncharacterized protein; n=1; Emericella nidulans|Rep: Putative uncharacterized protein - Emericella nidulans (Aspergillus nidulans)
UniRef100_Q8YWG4	1.0	Anabaena sp.	KS(PKS):AT(PKS):KR(PKS):PP(PKS)	Unknown	Cluster: All1649 protein; n=1; Nostoc sp. PCC 7120|Rep: All1649 protein - Anabaena sp. (strain PCC 7120)
UniRef100_Q0D159	1.0	Aspergillus terreus	KS(PKS):AT(PKS):DH(PKS):PP(PKS)	Unknown	Cluster: Putative uncharacterized protein; n=1; Aspergillus terreus NIH2624|Rep: Putative uncharacterized protein - Aspergillus terreus (strain NIH 2624)
UniRef100_Q17M16	0.0	Aedes aegypti	KS(PKS):AT(PKS):DH(Non-PKS):ER(PKS):KR(Non-PKS):PP(Non-PKS)	FAS	Cluster: Fatty acid synthase; n=1; Aedes aegypti|Rep: Fatty acid synthase - Aedes aegypti (Yellowfever mosquito)
UniRef100_Q1RPE9	0.2	Escherichia coli	KS(PKS):AT(PKS):KR(PKS):PP(Non-PKS):TE(Non-PKS)	Putative_PKS	Cluster: Putative peptide/polyketide synthetase; n=1; Escherichia coli|Rep: Putative peptide/polyketide synthetase - Escherichia coli
UniRef100_Q4ZNC8	1.0	Pseudomonas syringae	KS(PKS):KR(PKS):PP(PKS):KS(PKS):PP(PKS):KS(PKS)	Acyl_synthase	Cluster: Beta-ketoacyl synthase:Beta-ketoacyl synthase:Phosphopantetheine- binding; n=1; Pseudomonas syringae pv. syringae B728a|Rep: Beta-ketoacyl synthase:Beta-ketoacyl synthase:Phosphopantetheine- binding - Pseudomonas syringae pv. syringae (strain B728a)
UniRef100_Q0CGB3	1.0	Aspergillus terreus	KS(PKS):AT(PKS):DH(PKS):ER(PKS)	Unknown	Cluster: Putative uncharacterized protein; n=1; Aspergillus terreus NIH2624|Rep: Putative uncharacterized protein - Aspergillus terreus (strain NIH 2624)
UniRef100_Q0CGB0	1.0	Aspergillus terreus	KS(PKS):AT(PKS):DH(PKS):ER(PKS):KR(PKS)	Unknown	Cluster: Putative uncharacterized protein; n=1; Aspergillus terreus NIH2624|Rep: Putative uncharacterized protein - Aspergillus terreus (strain NIH 2624)
UniRef100_A1G8U9	1.0	Salinispora arenicola	AT(PKS):DH(PKS):KR(PKS):PP(PKS):PP(PKS):TE(PKS)	Amino_acid_adenylation	Cluster: Amino acid adenylation domain; n=1; Salinispora arenicola CNS205|Rep: Amino acid adenylation domain - Salinispora arenicola CNS205
UniRef100_Q5B8A0	0.333333333333	Emericella nidulans	KS(PKS):AT(PKS):PP(Non-PKS)	Unknown	Cluster: Putative uncharacterized protein; n=1; Emericella nidulans|Rep: Putative uncharacterized protein - Emericella nidulans (Aspergillus nidulans)
UniRef100_Q3WGZ2	1.0	Frankia sp.	KS(PKS):AT(PKS):DH(PKS):ER(PKS):KR(PKS):PP(PKS)	Oxidoreductase_dehydrogenase	Cluster: Beta-ketoacyl synthase:Acyl transferase domain:Zinc-containing alcohol dehydrogenase superfamily:Phosphopantetheine-binding domain; n=1; Frankia sp. EAN1pec|Rep: Beta-ketoacyl synthase:Acyl transferase domain:Zinc-containing alcohol dehydrogenase superfamily:Phosphopantetheine-binding domain - Frankia sp. EAN1pec
UniRef100_Q2GN07	1.0	Chaetomium globosum	KS(PKS):AT(PKS):DH(PKS):ER(PKS):KR(PKS)	Unknown	Cluster: Putative uncharacterized protein; n=1; Chaetomium globosum|Rep: Putative uncharacterized protein - Chaetomium globosum (Soil fungus)
UniRef100_Q2GR19	1.0	Chaetomium globosum	KS(PKS):AT(PKS):DH(PKS):ER(PKS):KR(PKS):PP(PKS)	Unknown	Cluster: Putative uncharacterized protein; n=1; Chaetomium globosum|Rep: Putative uncharacterized protein - Chaetomium globosum (Soil fungus)
UniRef100_Q3W495	1.0	Frankia sp.	KS(PKS):AT(PKS):DH(PKS):KR(PKS):PP(PKS)	Acyl_synthase	Cluster: Beta-ketoacyl synthase:Acyl transferase domain:Phosphopantetheine- binding domain; n=1; Frankia sp. EAN1pec|Rep: Beta-ketoacyl synthase:Acyl transferase domain:Phosphopantetheine- binding domain - Frankia sp. EAN1pec
UniRef100_O30776	1.0	Nostoc punctiforme	KS(PKS):AT(PKS)	Unknown	Cluster: Heterocyst glycolipid synthase; n=1; Nostoc punctiforme PCC 73102|Rep: Heterocyst glycolipid synthase - Nostoc punctiforme PCC 73102
UniRef100_A3VRX4	1.0	Parvularcula bermudensis	KS(PKS):AT(PKS):KR(PKS)	Putative_PKS	Cluster: Probable modular polyketide synthase; n=1; Parvularcula bermudensis HTCC2503|Rep: Probable modular polyketide synthase - Parvularcula bermudensis HTCC2503
UniRef100_UPI00006DD181	1.0	Burkholderia mallei	KR(PKS):PP(PKS):KS(PKS):PP(PKS):PP(PKS):KS(PKS):PP(PKS):KS(PKS)	Hypothetical_protein	Cluster: hypothetical protein Bmal2_03004585; n=1; Burkholderia mallei 2002721280|Rep: hypothetical protein Bmal2_03004585 - Burkholderia mallei 2002721280
UniRef100_Q2HHQ8	1.0	Chaetomium globosum	KS(PKS):ER(PKS):KR(PKS)	Unknown	Cluster: Putative uncharacterized protein; n=1; Chaetomium globosum|Rep: Putative uncharacterized protein - Chaetomium globosum (Soil fungus)
UniRef100_Q17IW6	0.333333333333	Aedes aegypti	KS(PKS):ER(PKS):KR(Non-PKS)	FAS	Cluster: Fatty acid synthase; n=1; Aedes aegypti|Rep: Fatty acid synthase - Aedes aegypti (Yellowfever mosquito)
UniRef100_Q17IW7	0.0	Aedes aegypti	KS(PKS):ER(PKS):KR(Non-PKS):PP(Non-PKS)	FAS	Cluster: Fatty acid synthase; n=1; Aedes aegypti|Rep: Fatty acid synthase - Aedes aegypti (Yellowfever mosquito)
UniRef100_UPI000055BC94	1.0	Burkholderia pseudomallei	KS(PKS):AT(PKS):KR(PKS):PP(PKS)	Hypothetical_protein	Cluster: hypothetical protein BpseS_03002769; n=1; Burkholderia pseudomallei S13|Rep: hypothetical protein BpseS_03002769 - Burkholderia pseudomallei S13
UniRef100_A0R737	1.0	Mycobacterium smegmatis	KS(PKS):AT(PKS):DH(PKS):KR(PKS):PP(PKS)	Unknown	Cluster: Mycocerosic acid synthase; n=1; Mycobacterium smegmatis str. MC2 155|Rep: Mycocerosic acid synthase - Mycobacterium smegmatis (strain ATCC 700084 / mc(2)155)
UniRef100_UPI00005FAFCF	1.0	Burkholderia pseudomallei	KS(PKS):AT(PKS):PP(PKS)	Hypothetical_protein	Cluster: hypothetical protein Bpse110_02004842; n=1; Burkholderia pseudomallei 1106b|Rep: hypothetical protein Bpse110_02004842 - Burkholderia pseudomallei 1106b
UniRef100_Q1JTE1	1.0	Toxoplasma gondii	PP(PKS):KS(PKS):AT(PKS):DH(PKS):ER(PKS):KR(PKS):PP(PKS):KS(PKS):AT(PKS):DH(PKS):ER(PKS):KR(PKS):PP(PKS):KS(PKS):DH(PKS):ER(PKS):KR(PKS):PP(PKS):KS(PKS):AT(PKS):DH(PKS):ER(PKS):KR(PKS):PP(PKS)	Putative_FAS	Cluster: Type I fatty acid synthase, putative; n=1; Toxoplasma gondii RH|Rep: Type I fatty acid synthase, putative - Toxoplasma gondii RH
UniRef100_P12785	0.0	Rattus norvegicus	KS(PKS):AT(PKS):DH(Non-PKS):ER(PKS):KR(Non-PKS):PP(Non-PKS)	FAS	Cluster: Fatty acid synthase (EC 2.3.1.85) [Includes: [Acyl-carrier-protein] S- acetyltransferase (EC 2.3.1.38); [Acyl-carrier-protein] S- malonyltransferase (EC 2.3.1.39); 3-oxoacyl-[acyl-carrier-protein] synthase (EC 2.3.1.41); 3-oxoacyl-[acyl-carrier-protein] reductase (EC 1.1.1.100); 3-hydroxypalmitoyl-[acyl-carrier-protein] dehydratase (EC 4.2.1.61); Enoyl-[acyl-carrier-protein] reductase (E…
UniRef100_A4LZ00	1.0	Geobacter bemidjiensis	KS(PKS):AT(PKS):KR(PKS)	Unknown	Cluster: KR; n=1; Geobacter bemidjiensis Bem|Rep: KR - Geobacter bemidjiensis Bem
UniRef100_UPI000055B83C	1.0	Burkholderia pseudomallei	PP(PKS):PP(PKS):PP(PKS)	Hypothetical_protein	Cluster: hypothetical protein BpseP_03004921; n=1; Burkholderia pseudomallei Pasteur|Rep: hypothetical protein BpseP_03004921 - Burkholderia pseudomallei Pasteur
UniRef100_UPI00005FAB8C	1.0	Burkholderia pseudomallei	KS(PKS):AT(PKS):DH(PKS):ER(PKS):KR(PKS):PP(PKS)	Hypothetical_protein	Cluster: hypothetical protein Bpse110_02000288; n=1; Burkholderia pseudomallei 1106b|Rep: hypothetical protein Bpse110_02000288 - Burkholderia pseudomallei 1106b
UniRef100_A1CVP5	1.0	Neosartorya fischeri	KS(PKS):AT(PKS)	Putative_PKS	Cluster: Polyketide synthase, putative; n=1; Neosartorya fischeri NRRL 181|Rep: Polyketide synthase, putative - Neosartorya fischeri (strain ATCC 1020 / DSM 3700 / NRRL 181)(Aspergillus fischerianus (strain ATCC 1020 / DSM 3700 / NRRL 181))
UniRef100_UPI0000558F51	0.5	Burkholderia mallei	TE(PKS):PP(Non-PKS):KS(PKS):AT(PKS)	NRPS	Cluster: COG1020: Non-ribosomal peptide synthetase modules and related proteins; n=1; Burkholderia mallei GB8 horse 4|Rep: COG1020: Non-ribosomal peptide synthetase modules and related proteins - Burkholderia mallei GB8 horse 4
UniRef100_A4LZ01	1.0	Geobacter bemidjiensis	KS(PKS):KS(PKS)	Acyl_synthase	Cluster: Beta-ketoacyl synthase; n=1; Geobacter bemidjiensis Bem|Rep: Beta-ketoacyl synthase - Geobacter bemidjiensis Bem
UniRef100_Q63KU5	1.0	Burkholderia pseudomallei	PP(PKS):KS(PKS):AT(PKS):DH(PKS):KR(PKS):TE(PKS)	Putative_PKS	Cluster: Putative peptide synthase/polyketide synthase; n=1; Burkholderia pseudomallei|Rep: Putative peptide synthase/polyketide synthase - Burkholderia pseudomallei (Pseudomonas pseudomallei)
UniRef100_Q2T5Z0	0.0	Burkholderia thailandensis	PP(PKS):TE(Non-PKS)	NRPS	Cluster: Peptide synthetase-like protein; n=1; Burkholderia thailandensis E264|Rep: Peptide synthetase-like protein - Burkholderia thailandensis (strain E264 / ATCC 700388 / DSM 13276 /CIP 106301)
UniRef100_Q1DCS5	1.0	Myxococcus xanthus	PP(PKS):PP(PKS)	NRPS	Cluster: Non-ribosomal peptide synthetase; n=1; Myxococcus xanthus DK 1622|Rep: Non-ribosomal peptide synthetase - Myxococcus xanthus (strain DK 1622)
UniRef100_A0UWE5	1.0	Clostridium cellulolyticum	KR(PKS):PP(PKS):KS(PKS):PP(PKS)	Acyl_synthase	Cluster: Beta-ketoacyl synthase; n=1; Clostridium cellulolyticum H10|Rep: Beta-ketoacyl synthase - Clostridium cellulolyticum H10
UniRef100_Q08W69	1.0	Stigmatella aurantiaca	AT(PKS):DH(PKS):KR(PKS):PP(PKS)	Unknown	Cluster: Putative uncharacterized protein; n=1; Stigmatella aurantiaca DW4/3-1|Rep: Putative uncharacterized protein - Stigmatella aurantiaca DW4/3-1
UniRef100_A1C8H5	1.0	Aspergillus clavatus	KS(PKS):AT(PKS)	Putative_PKS	Cluster: Polyketide synthase, putative; n=1; Aspergillus clavatus|Rep: Polyketide synthase, putative - Aspergillus clavatus
UniRef100_A3NJF4	1.0	Burkholderia pseudomallei	PP(PKS):PP(PKS):KS(PKS):DH(PKS):KR(PKS):PP(PKS):KS(PKS):PP(PKS):PP(PKS):KS(PKS):KR(PKS):PP(PKS):KS(PKS):PP(PKS)	Putative_PKS	Cluster: Putative polyketide synthase PksL; n=1; Burkholderia pseudomallei 668|Rep: Putative polyketide synthase PksL - Burkholderia pseudomallei (strain 668)
UniRef100_A0UXC9	1.0	Clostridium cellulolyticum	KS(PKS):DH(PKS):KR(PKS):PP(PKS)	Amino_acid_adenylation	Cluster: Amino acid adenylation domain; n=1; Clostridium cellulolyticum H10|Rep: Amino acid adenylation domain - Clostridium cellulolyticum H10
UniRef100_A4T2C9	1.0	Mycobacterium gilvum	AT(PKS):KR(PKS):PP(PKS)	Unknown	Cluster: Acyl transferase region; n=1; Mycobacterium gilvum PYR-GCK|Rep: Acyl transferase region - Mycobacterium gilvum PYR-GCK
UniRef100_Q0CF75	1.0	Aspergillus terreus	KS(PKS):AT(PKS):DH(PKS):ER(PKS):KR(PKS):PP(PKS)	Unknown	Cluster: Putative uncharacterized protein; n=1; Aspergillus terreus NIH2624|Rep: Putative uncharacterized protein - Aspergillus terreus (strain NIH 2624)
UniRef100_A4QU80	1.0	Magnaporthe grisea	KS(PKS):AT(PKS):DH(PKS):KR(PKS):PP(PKS)	Unknown	Cluster: Putative uncharacterized protein; n=1; Magnaporthe grisea|Rep: Putative uncharacterized protein - Magnaporthe grisea (Rice blast fungus) (Pyricularia grisea)
UniRef100_Q2GZ99	1.0	Chaetomium globosum	KS(PKS):AT(PKS):DH(PKS):ER(PKS):KR(PKS):PP(PKS)	Unknown	Cluster: Putative uncharacterized protein; n=1; Chaetomium globosum|Rep: Putative uncharacterized protein - Chaetomium globosum (Soil fungus)
UniRef100_Q3M3U2	1.0	Anabaena variabilis	KS(PKS):AT(PKS)	Acyl_synthase	Cluster: Beta-ketoacyl synthase; n=1; Anabaena variabilis ATCC 29413|Rep: Beta-ketoacyl synthase - Anabaena variabilis (strain ATCC 29413 / PCC 7937)
UniRef100_Q3M5Z5	1.0	Anabaena variabilis	KS(PKS):AT(PKS):DH(PKS):KR(PKS):PP(PKS)	Oxidoreductase_dehydrogenase	Cluster: Short-chain dehydrogenase/reductase SDR; n=1; Anabaena variabilis ATCC 29413|Rep: Short-chain dehydrogenase/reductase SDR - Anabaena variabilis (strain ATCC 29413 / PCC 7937)
UniRef100_A5NZ92	1.0	Methylobacterium sp.	KR(PKS):PP(PKS):KS(PKS):AT(PKS):DH(PKS):KR(PKS):PP(PKS)	Acyl_synthase	Cluster: Beta-ketoacyl synthase; n=1; Methylobacterium sp. 4-46|Rep: Beta-ketoacyl synthase - Methylobacterium sp. 4-46
UniRef100_A0U895	1.0	Burkholderia cenocepacia	ER(PKS):KR(PKS):PP(PKS)	Oxidoreductase_dehydrogenase	Cluster: Short-chain dehydrogenase/reductase SDR; n=1; Burkholderia cenocepacia MC0-3|Rep: Short-chain dehydrogenase/reductase SDR - Burkholderia cenocepacia MC0-3
UniRef100_Q8XYE8	1.0	Ralstonia solanacearum	KS(PKS):KR(PKS):PP(PKS):PP(PKS)	Putative_PKS	Cluster: Probable polyketide synthase protein; n=1; Ralstonia solanacearum|Rep: Probable polyketide synthase protein - Ralstonia solanacearum (Pseudomonas solanacearum)
UniRef100_Q3M3U7	1.0	Anabaena variabilis	KS(PKS):AT(PKS)	Acyl_synthase	Cluster: Beta-ketoacyl synthase; n=1; Anabaena variabilis ATCC 29413|Rep: Beta-ketoacyl synthase - Anabaena variabilis (strain ATCC 29413 / PCC 7937)
UniRef100_Q3M3U4	1.0	Anabaena variabilis	KS(PKS):AT(PKS)	Acyl_synthase	Cluster: Beta-ketoacyl synthase; n=1; Anabaena variabilis ATCC 29413|Rep: Beta-ketoacyl synthase - Anabaena variabilis (strain ATCC 29413 / PCC 7937)
UniRef100_Q3M3U5	1.0	Anabaena variabilis	KR(PKS):PP(PKS)	Oxidoreductase_dehydrogenase	Cluster: Short-chain dehydrogenase/reductase SDR; n=1; Anabaena variabilis ATCC 29413|Rep: Short-chain dehydrogenase/reductase SDR - Anabaena variabilis (strain ATCC 29413 / PCC 7937)
UniRef100_A0UWE1	1.0	Clostridium cellulolyticum	KR(PKS):PP(PKS):KS(PKS):DH(PKS)	Acyl_synthase	Cluster: Beta-ketoacyl synthase; n=1; Clostridium cellulolyticum H10|Rep: Beta-ketoacyl synthase - Clostridium cellulolyticum H10
UniRef100_UPI0000E2B3E9	1.0	Aspergillus terreus	KS(PKS):AT(PKS):DH(PKS):KR(PKS)	Hypothetical_protein	Cluster: hypothetical protein ATEG_09961; n=1; Aspergillus terreus NIH2624|Rep: hypothetical protein ATEG_09961 - Aspergillus terreus NIH2624
UniRef100_Q4ZNC9	1.0	Pseudomonas syringae	KR(PKS):KS(PKS):PP(PKS):KS(PKS):DH(PKS)	Acyl_synthase	Cluster: Beta-ketoacyl synthase:Beta-ketoacyl synthase:Phosphopantetheine- binding; n=1; Pseudomonas syringae pv. syringae B728a|Rep: Beta-ketoacyl synthase:Beta-ketoacyl synthase:Phosphopantetheine- binding - Pseudomonas syringae pv. syringae (strain B728a)
UniRef100_Q4WR29	1.0	Aspergillus fumigatus	KS(PKS):AT(PKS):KR(PKS):PP(PKS)	Putative_PKS	Cluster: Polyketide synthase, putative; n=1; Aspergillus fumigatus|Rep: Polyketide synthase, putative - Aspergillus fumigatus (Sartorya fumigata)
UniRef100_Q2GTF8	1.0	Chaetomium globosum	KS(PKS):AT(PKS):DH(PKS):ER(PKS):KR(PKS):PP(PKS)	Unknown	Cluster: Putative uncharacterized protein; n=1; Chaetomium globosum|Rep: Putative uncharacterized protein - Chaetomium globosum (Soil fungus)
UniRef100_A0UWE3	1.0	Clostridium cellulolyticum	PP(PKS):KR(PKS):KS(PKS):DH(PKS):KR(PKS):KS(PKS)	Acyl_synthase	Cluster: Beta-ketoacyl synthase; n=1; Clostridium cellulolyticum H10|Rep: Beta-ketoacyl synthase - Clostridium cellulolyticum H10
UniRef100_Q0UAZ8	1.0	Phaeosphaeria nodorum	KS(PKS):AT(PKS):DH(PKS):ER(PKS):KR(PKS)	Unknown	Cluster: Putative uncharacterized protein; n=1; Phaeosphaeria nodorum|Rep: Putative uncharacterized protein - Phaeosphaeria nodorum (Septoria nodorum)
UniRef100_Q0RLH1	1.0	Frankia alni	KS(PKS):AT(PKS):DH(PKS):ER(PKS):KR(PKS):PP(PKS)	Putative_PKS	Cluster: Putative polyketide synthase; n=1; Frankia alni ACN14a|Rep: Putative polyketide synthase - Frankia alni (strain ACN14a)
UniRef100_Q1L0S5	1.0	Streptomyces hygroscopicus	KS(PKS):AT(PKS):DH(PKS):KR(PKS):PP(PKS)	Unknown	Cluster: NapD; n=1; Streptomyces hygroscopicus subsp. duamyceticus|Rep: NapD - Streptomyces hygroscopicus subsp. duamyceticus
UniRef100_Q7S6D3	1.0	Neurospora crassa	PP(PKS):PP(PKS)	Unknown	Cluster: Putative uncharacterized protein NCU07119.1; n=1; Neurospora crassa|Rep: Putative uncharacterized protein NCU07119.1 - Neurospora crassa
UniRef100_Q2RPP1	1.0	Rhodospirillum rubrum	PP(PKS):TE(PKS)	Unknown	Cluster: Aspartate racemase; n=1; Rhodospirillum rubrum ATCC 11170|Rep: Aspartate racemase - Rhodospirillum rubrum (strain ATCC 11170 / NCIB 8255)
UniRef100_Q73WQ7	1.0	Mycobacterium paratuberculosis	DH(PKS):ER(PKS):KR(PKS):PP(PKS)	Unknown	Cluster: Putative uncharacterized protein; n=1; Mycobacterium avium subsp. paratuberculosis|Rep: Putative uncharacterized protein - Mycobacterium paratuberculosis
UniRef100_Q4KCD8	1.0	Pseudomonas fluorescens	KS(PKS):PP(PKS):KS(PKS):DH(PKS):KR(PKS):PP(PKS):KS(PKS):DH(PKS):KR(PKS):PP(PKS):PP(PKS):KS(PKS):DH(PKS):KR(PKS)	NRPS	Cluster: Nonribosomal peptide synthase; n=1; Pseudomonas fluorescens Pf-5|Rep: Nonribosomal peptide synthase - Pseudomonas fluorescens (strain Pf-5 / ATCC BAA-477)
UniRef100_Q211N3	1.0	Rhodopseudomonas palustris	KS(PKS):AT(PKS):PP(PKS)	Amino_acid_adenylation	Cluster: Amino acid adenylation; n=1; Rhodopseudomonas palustris BisB18|Rep: Amino acid adenylation - Rhodopseudomonas palustris (strain BisB18)
UniRef100_A1UIS1	1.0	Mycobacterium sp.	KS(PKS):AT(PKS):DH(PKS):KR(PKS):PP(PKS)	Acyl_synthase	Cluster: Beta-ketoacyl synthase; n=2; Mycobacterium|Rep: Beta-ketoacyl synthase - Mycobacterium sp. (strain KMS)
UniRef100_A1WKM4	1.0	Verminephrobacter eiseniae	KS(PKS):AT(PKS):KR(PKS):PP(PKS)	Acyl_synthase	Cluster: Beta-ketoacyl synthase; n=1; Verminephrobacter eiseniae EF01-2|Rep: Beta-ketoacyl synthase - Verminephrobacter eiseniae (strain EF01-2)
UniRef100_UPI00005EE569	1.0	Mycobacterium tuberculosis	KS(PKS):AT(PKS):DH(PKS):ER(PKS):KR(PKS):PP(PKS)	Hypothetical_protein	Cluster: hypothetical protein MtubF_02001571; n=1; Mycobacterium tuberculosis F11|Rep: hypothetical protein MtubF_02001571 - Mycobacterium tuberculosis F11
UniRef100_Q1DVU2	1.0	Coccidioides immitis	KS(PKS):AT(PKS)	Unknown	Cluster: Putative uncharacterized protein; n=1; Coccidioides immitis|Rep: Putative uncharacterized protein - Coccidioides immitis
UniRef100_Q5AZ32	1.0	Emericella nidulans	KS(PKS):AT(PKS)	Unknown	Cluster: Putative uncharacterized protein; n=1; Emericella nidulans|Rep: Putative uncharacterized protein - Emericella nidulans (Aspergillus nidulans)
UniRef100_Q5YRL8	1.0	Nocardia farcinica	KS(PKS):AT(PKS):DH(PKS):ER(PKS):KR(PKS):PP(PKS)	Putative_PKS	Cluster: Putative polyketide synthase; n=1; Nocardia farcinica|Rep: Putative polyketide synthase - Nocardia farcinica
UniRef100_A4X898	0.5	Salinispora tropica	KS(PKS):AT(PKS):KR(PKS):TE(Non-PKS)	Acyl_synthase	Cluster: Beta-ketoacyl synthase; n=1; Salinispora tropica CNB-440|Rep: Beta-ketoacyl synthase - Salinispora tropica CNB-440
UniRef100_A1D8I9	1.0	Neosartorya fischeri	KS(PKS):AT(PKS):PP(PKS)	Putative_PKS	Cluster: Polyketide synthase, putative; n=1; Neosartorya fischeri NRRL 181|Rep: Polyketide synthase, putative - Neosartorya fischeri (strain ATCC 1020 / DSM 3700 / NRRL 181)(Aspergillus fischerianus (strain ATCC 1020 / DSM 3700 / NRRL 181))
UniRef100_Q1DVU4	1.0	Coccidioides immitis	KS(PKS):AT(PKS):DH(PKS):ER(PKS):KR(PKS):PP(PKS)	Unknown	Cluster: Putative uncharacterized protein; n=1; Coccidioides immitis|Rep: Putative uncharacterized protein - Coccidioides immitis
UniRef100_A6EWZ2	1.0	Marinobacter algicola	PP(PKS):KS(PKS):AT(PKS):PP(PKS)	Acyl_synthase	Cluster: Beta-ketoacyl synthase; n=1; Marinobacter algicola DG893|Rep: Beta-ketoacyl synthase - Marinobacter algicola DG893
UniRef100_A1SVG1	1.0	Psychromonas ingrahamii	KS(PKS):AT(PKS):KR(PKS)	FAS	Cluster: Polyunsaturated fatty acid synthase PfaA; n=1; Psychromonas ingrahamii 37|Rep: Polyunsaturated fatty acid synthase PfaA - Psychromonas ingrahamii (strain 37)
UniRef100_A0R1E8	1.0	Mycobacterium smegmatis	KS(PKS):AT(PKS):DH(PKS):ER(PKS):KR(PKS):PP(PKS)	Unknown	Cluster: Mycocerosic acid synthase; n=2; Mycobacterium smegmatis|Rep: Mycocerosic acid synthase - Mycobacterium smegmatis (strain ATCC 700084 / mc(2)155)
UniRef100_A1ATM5	0.333333333333	Pelobacter propionicus	KS(PKS):KS(PKS):AT(Non-PKS)	FAS	Cluster: Beta-hydroxyacyl-(Acyl-carrier-protein) dehydratase, FabA/FabZ; n=1; Pelobacter propionicus DSM 2379|Rep: Beta-hydroxyacyl-(Acyl-carrier-protein) dehydratase, FabA/FabZ - Pelobacter propionicus (strain DSM 2379)
UniRef100_A1ATM4	1.0	Pelobacter propionicus	KS(PKS):AT(PKS):KR(PKS):DH(PKS)	Acyl_synthase	Cluster: Beta-ketoacyl synthase; n=1; Pelobacter propionicus DSM 2379|Rep: Beta-ketoacyl synthase - Pelobacter propionicus (strain DSM 2379)
UniRef100_Q1IA16	1.0	Pseudomonas entomophila	PP(PKS):KS(PKS):KR(PKS):TE(PKS)	Putative_PKS	Cluster: Putative Polyketide Synthase; n=1; Pseudomonas entomophila L48|Rep: Putative Polyketide Synthase - Pseudomonas entomophila (strain L48)
UniRef100_A0KZ48	1.0	Shewanella sp.	KS(PKS):AT(PKS):KR(PKS)	Acyl_synthase	Cluster: Beta-ketoacyl synthase; n=1; Shewanella sp. ANA-3|Rep: Beta-ketoacyl synthase - Shewanella sp. (strain ANA-3)
UniRef100_A0ZFX9	1.0	Nodularia spumigena	KS(PKS):KS(PKS)	Acyl_synthase	Cluster: Beta-ketoacyl synthase; n=1; Nodularia spumigena CCY 9414|Rep: Beta-ketoacyl synthase - Nodularia spumigena CCY 9414
UniRef100_Q0BF30	0.0	Burkholderia cepacia	PP(PKS):TE(Non-PKS)	Amino_acid_adenylation	Cluster: Amino acid adenylation domain; n=1; Burkholderia cepacia AMMD|Rep: Amino acid adenylation domain - Burkholderia cepacia (strain ATCC 53795 / AMMD)
UniRef100_UPI000023D46F	1.0	Gibberella zeae	KS(PKS):AT(PKS):DH(PKS):ER(PKS):KR(PKS):PP(PKS)	Hypothetical_protein	Cluster: hypothetical protein FG10548.1; n=1; Gibberella zeae PH-1|Rep: hypothetical protein FG10548.1 - Gibberella zeae PH-1
UniRef100_Q2HQW8	0.5	Pasteurella piscicida	KS(PKS):AT(PKS):KR(PKS):TE(Non-PKS)	NRPS	Cluster: Nonribosomal peptide synthetase; n=1; Photobacterium damselae subsp. piscicida|Rep: Nonribosomal peptide synthetase - Pasteurella piscicida (Photobacterium damsela subsp. piscicida)
UniRef100_Q0P7J2	1.0	Escherichia coli	PP(PKS):KS(PKS):AT(PKS):KR(PKS):DH(PKS):ER(PKS)	Putative_PKS	Cluster: Putative hybrid polyketide-non-ribosomal peptide synthetase; n=4; Escherichia coli|Rep: Putative hybrid polyketide-non-ribosomal peptide synthetase - Escherichia coli
UniRef100_A4RE14	1.0	Magnaporthe grisea	KS(PKS):AT(PKS):DH(PKS):ER(PKS):KR(PKS):PP(PKS)	Unknown	Cluster: Putative uncharacterized protein; n=1; Magnaporthe grisea|Rep: Putative uncharacterized protein - Magnaporthe grisea (Rice blast fungus) (Pyricularia grisea)
UniRef100_Q86AE3	1.0	Dictyostelium discoideum	KS(PKS):AT(PKS):ER(PKS)	Putative_PKS	Cluster: Similar to Clostridium acetobutylicum. Polyketide synthase pksE (Short-chain alcohol dehydrogenase,acyl-carrier-protein S- malonyltransferase,3-oxoacyl-(Acyl-carrier-protein) synthase I domains); n=2; Dictyostelium discoideum|Rep: Similar to Clostridium acetobutylicum. Polyketide synthase pksE (Short-chain alcohol dehydrogenase,acyl-carrier-protein S- malonyltransferase,3-oxoacyl-(Acyl-c…
UniRef100_Q7NJ73	1.0	Gloeobacter violaceus	KS(PKS):AT(PKS)	Unknown	Cluster: Gll1959 protein; n=1; Gloeobacter violaceus|Rep: Gll1959 protein - Gloeobacter violaceus
UniRef100_A4X9C6	1.0	Salinispora tropica	PP(PKS):KS(PKS):AT(PKS):PP(PKS)	Unknown	Cluster: Thioester reductase domain; n=1; Salinispora tropica CNB-440|Rep: Thioester reductase domain - Salinispora tropica CNB-440
UniRef100_Q0LN70	0.0	Herpetosiphon aurantiacus	PP(PKS):PP(Non-PKS)	Amino_acid_adenylation	Cluster: Amino acid adenylation; n=1; Herpetosiphon aurantiacus ATCC 23779|Rep: Amino acid adenylation - Herpetosiphon aurantiacus ATCC 23779
UniRef100_Q0CRQ5	0.333333333333	Aspergillus terreus	KS(PKS):AT(PKS):PP(Non-PKS)	Unknown	Cluster: Putative uncharacterized protein; n=1; Aspergillus terreus NIH2624|Rep: Putative uncharacterized protein - Aspergillus terreus (strain NIH 2624)
UniRef100_Q0C8A4	1.0	Aspergillus terreus	KS(PKS):AT(PKS)	Unknown	Cluster: Putative uncharacterized protein; n=1; Aspergillus terreus NIH2624|Rep: Putative uncharacterized protein - Aspergillus terreus (strain NIH 2624)
UniRef100_UPI00006DD0FF	1.0	Burkholderia mallei	KS(PKS):DH(PKS):PP(PKS):KS(PKS):DH(PKS):KR(PKS):PP(PKS):PP(PKS)	Hypothetical_protein	Cluster: hypothetical protein Bmal2_03002394; n=1; Burkholderia mallei 2002721280|Rep: hypothetical protein Bmal2_03002394 - Burkholderia mallei 2002721280
UniRef100_A4X8M3	1.0	Salinispora tropica	KS(PKS):AT(PKS):DH(PKS):KR(PKS):PP(PKS):KS(PKS):AT(PKS):DH(PKS):KR(PKS):PP(PKS)	Acyl_synthase	Cluster: Beta-ketoacyl synthase; n=1; Salinispora tropica CNB-440|Rep: Beta-ketoacyl synthase - Salinispora tropica CNB-440
UniRef100_Q1K1L4	0.0	Desulfuromonas acetoxidans	KS(PKS):AT(Non-PKS)	FAS	Cluster: Beta-hydroxyacyl-(Acyl-carrier-protein) dehydratase, FabA/FabZ; n=1; Desulfuromonas acetoxidans DSM 684|Rep: Beta-hydroxyacyl-(Acyl-carrier-protein) dehydratase, FabA/FabZ - Desulfuromonas acetoxidans DSM 684
UniRef100_A1U9G3	1.0	Mycobacterium sp.	KS(PKS):AT(PKS):KR(PKS):PP(PKS):KS(PKS):AT(PKS):DH(PKS):ER(PKS):KR(PKS):PP(PKS)	Acyl_synthase	Cluster: Beta-ketoacyl synthase; n=2; Mycobacterium|Rep: Beta-ketoacyl synthase - Mycobacterium sp. (strain KMS)
UniRef100_UPI0000F1DD85	0.5	Danio rerio	KS(PKS):AT(PKS):DH(PKS):KR(Non-PKS)	Hypothetical_protein	Cluster: PREDICTED: hypothetical protein; n=1; Danio rerio|Rep: PREDICTED: hypothetical protein - Danio rerio
UniRef100_Q0TGF8	1.0	Escherichia coli	KS(PKS):AT(PKS)	Putative_PKS	Cluster: Probable polyketide synthase protein; n=4; Escherichia coli|Rep: Probable polyketide synthase protein - Escherichia coli O6:K15:H31 (strain 536 / UPEC)
UniRef100_A3JMZ0	0.6	Rhodobacterales bacterium	KS(PKS):AT(PKS):KR(PKS):DH(PKS):TE(Non-PKS)	NRPS	Cluster: Non-ribosomal peptide synthase; n=1; Rhodobacterales bacterium HTCC2150|Rep: Non-ribosomal peptide synthase - Rhodobacterales bacterium HTCC2150
UniRef100_Q0LKI9	0.0	Herpetosiphon aurantiacus	KS(PKS):AT(PKS):PP(Non-PKS):TE(Non-PKS)	Acyl_synthase	Cluster: Beta-ketoacyl synthase; n=1; Herpetosiphon aurantiacus ATCC 23779|Rep: Beta-ketoacyl synthase - Herpetosiphon aurantiacus ATCC 23779
UniRef100_Q3JMA5	1.0	Burkholderia pseudomallei	KS(PKS):AT(PKS):KR(PKS):PP(PKS)	Unknown	Cluster: TubF protein; n=1; Burkholderia pseudomallei 1710b|Rep: TubF protein - Burkholderia pseudomallei (strain 1710b)
UniRef100_Q0LLS2	1.0	Herpetosiphon aurantiacus	KS(PKS):AT(PKS):DH(PKS):ER(PKS):KR(PKS):PP(PKS)	Acyl_synthase	Cluster: Beta-ketoacyl synthase; n=1; Herpetosiphon aurantiacus ATCC 23779|Rep: Beta-ketoacyl synthase - Herpetosiphon aurantiacus ATCC 23779
UniRef100_Q0LLS1	1.0	Herpetosiphon aurantiacus	KS(PKS):AT(PKS):DH(PKS):ER(PKS):KR(PKS):PP(PKS)	Acyl_synthase	Cluster: Beta-ketoacyl synthase; n=1; Herpetosiphon aurantiacus ATCC 23779|Rep: Beta-ketoacyl synthase - Herpetosiphon aurantiacus ATCC 23779
UniRef100_Q0LLS0	0.5	Herpetosiphon aurantiacus	KS(PKS):AT(PKS):KR(PKS):PP(Non-PKS):KS(PKS):AT(PKS):KR(PKS):PP(Non-PKS)	Acyl_synthase	Cluster: Beta-ketoacyl synthase; n=1; Herpetosiphon aurantiacus ATCC 23779|Rep: Beta-ketoacyl synthase - Herpetosiphon aurantiacus ATCC 23779
UniRef100_Q05470	1.0	Bacillus subtilis	KS(PKS):DH(PKS):KR(PKS):PP(PKS):KS(PKS):PP(PKS):PP(PKS):KS(PKS):KR(PKS):PP(PKS):KS(PKS)	Putative_PKS	Cluster: Putative polyketide synthase pksL; n=1; Bacillus subtilis|Rep: Putative polyketide synthase pksL - Bacillus subtilis
UniRef100_O94116	1.0	Aureobasidium pullulans	PP(PKS):PP(PKS)	NRPS	Cluster: Peptide synthetase; n=1; Aureobasidium pullulans|Rep: Peptide synthetase - Aureobasidium pullulans
UniRef100_Q1VPK6	1.0	Psychroflexus torquis	KS(PKS):AT(PKS)	Acyl_synthase	Cluster: Multi-domain beta-ketoacyl synthase; n=1; Psychroflexus torquis ATCC 700755|Rep: Multi-domain beta-ketoacyl synthase - Psychroflexus torquis ATCC 700755
UniRef100_Q629N6	1.0	Burkholderia mallei	KS(PKS):KR(PKS)	Putative_PKS	Cluster: Putative polyketide synthase; n=2; Burkholderia mallei|Rep: Putative polyketide synthase - Burkholderia mallei (Pseudomonas mallei)
UniRef100_Q9FDU0	1.0	Microcystis aeruginosa	KS(PKS):AT(PKS)	NRPS	Cluster: Polykeitde synthase and peptide synthetase; n=1; Microcystis aeruginosa|Rep: Polykeitde synthase and peptide synthetase - Microcystis aeruginosa
UniRef100_Q0CCC2	1.0	Aspergillus terreus	KS(PKS):AT(PKS)	Unknown	Cluster: Putative uncharacterized protein; n=1; Aspergillus terreus NIH2624|Rep: Putative uncharacterized protein - Aspergillus terreus (strain NIH 2624)
UniRef100_UPI0000168299	0.0	Rattus norvegicus	KS(PKS):AT(PKS):DH(Non-PKS):ER(PKS):KR(Non-PKS):PP(Non-PKS)	FAS	Cluster: fatty acid synthase; n=1; Rattus norvegicus|Rep: fatty acid synthase - Rattus norvegicus
UniRef100_UPI0000DACAB0	1.0	unknown	KS(PKS):AT(PKS)	Unknown	Cluster: UPI0000DACAB0 related cluster; n=1; unknown|Rep: unknown - unknown
UniRef100_A2QDU0	1.0	Aspergillus niger	KS(PKS):AT(PKS):DH(PKS):KR(PKS)	Unknown	Cluster: Remark: according to PMID:10334994; n=1; Aspergillus niger|Rep: Remark: according to PMID:10334994 - Aspergillus niger
UniRef100_A4RC46	1.0	Magnaporthe grisea	KS(PKS):AT(PKS):DH(PKS):ER(PKS):KR(PKS)	Unknown	Cluster: Putative uncharacterized protein; n=1; Magnaporthe grisea|Rep: Putative uncharacterized protein - Magnaporthe grisea (Rice blast fungus) (Pyricularia grisea)
UniRef100_A1G9H0	1.0	Salinispora arenicola	PP(PKS):KS(PKS):AT(PKS):PP(PKS)	Unknown	Cluster: Thioester reductase domain; n=1; Salinispora arenicola CNS205|Rep: Thioester reductase domain - Salinispora arenicola CNS205
UniRef100_UPI000067452C	1.0	Burkholderia pseudomallei	PP(PKS):PP(PKS):KS(PKS):DH(PKS):KR(PKS):PP(PKS):KS(PKS):PP(PKS):PP(PKS):KS(PKS):KR(PKS):PP(PKS):KS(PKS)	Hypothetical_protein	Cluster: hypothetical protein Bpse4_03004738; n=1; Burkholderia pseudomallei 406e|Rep: hypothetical protein Bpse4_03004738 - Burkholderia pseudomallei 406e
UniRef100_A0FXQ3	1.0	Burkholderia phymatum	PP(PKS):KS(PKS):AT(PKS):PP(PKS)	Amino_acid_adenylation	Cluster: Amino acid adenylation domain; n=1; Burkholderia phymatum STM815|Rep: Amino acid adenylation domain - Burkholderia phymatum STM815
UniRef100_Q2HI66	1.0	Chaetomium globosum	ER(PKS):KR(PKS):PP(PKS)	Unknown	Cluster: Putative uncharacterized protein; n=1; Chaetomium globosum|Rep: Putative uncharacterized protein - Chaetomium globosum (Soil fungus)
UniRef100_Q7VES2	1.0	Mycobacterium bovis	KS(PKS):AT(PKS):DH(PKS):ER(PKS):KR(PKS):PP(PKS):KS(PKS):AT(PKS):DH(PKS):ER(PKS):KR(PKS):PP(PKS)	Putative_PKS	Cluster: Probable polyketide synthase pks12; n=1; Mycobacterium bovis|Rep: Probable polyketide synthase pks12 - Mycobacterium bovis
UniRef100_A4X2H8	1.0	Salinispora tropica	KS(PKS):AT(PKS):KR(PKS):DH(PKS)	Acyl_synthase	Cluster: Beta-ketoacyl synthase; n=1; Salinispora tropica CNB-440|Rep: Beta-ketoacyl synthase - Salinispora tropica CNB-440
UniRef100_Q1D3S3	0.0	Myxococcus xanthus	PP(PKS):PP(Non-PKS)	NRPS	Cluster: Non-ribosomal peptide synthase; n=1; Myxococcus xanthus DK 1622|Rep: Non-ribosomal peptide synthase - Myxococcus xanthus (strain DK 1622)
UniRef100_A1KFM7	1.0	Mycobacterium bovis	AT(PKS):PP(PKS):TE(PKS)	Putative_PKS	Cluster: Probable membrane bound polyketide synthase pks6b [second part]; n=1; Mycobacterium bovis BCG str. Pasteur 1173P2|Rep: Probable membrane bound polyketide synthase pks6b [second part] - Mycobacterium bovis (strain BCG / Paris 1173P2)
UniRef100_A4RJ28	1.0	Magnaporthe grisea	KS(PKS):AT(PKS):DH(PKS):ER(PKS)	Unknown	Cluster: Putative uncharacterized protein; n=1; Magnaporthe grisea|Rep: Putative uncharacterized protein - Magnaporthe grisea (Rice blast fungus) (Pyricularia grisea)
UniRef100_Q2GPS7	0.333333333333	Chaetomium globosum	KS(PKS):AT(PKS):PP(Non-PKS)	Unknown	Cluster: Putative uncharacterized protein; n=1; Chaetomium globosum|Rep: Putative uncharacterized protein - Chaetomium globosum (Soil fungus)
UniRef100_Q7W6G2	1.0	Bordetella parapertussis	KS(PKS):AT(PKS):DH(PKS):ER(PKS):KR(PKS):PP(PKS)	Putative_PKS	Cluster: Putative type I polyketide synthase; n=1; Bordetella parapertussis|Rep: Putative type I polyketide synthase - Bordetella parapertussis
UniRef100_A3K8W2	0.666666666667	Sagittula stellata	KS(PKS):AT(PKS):KR(PKS):DH(PKS):PP(Non-PKS):TE(PKS)	NRPS	Cluster: Non-ribosomal peptide synthase; n=1; Sagittula stellata E-37|Rep: Non-ribosomal peptide synthase - Sagittula stellata E-37
UniRef100_Q8NK46	1.0	Xylaria sp.	KS(PKS):AT(PKS)	Unknown	Cluster: Melanin synthase; n=1; Xylaria sp. BCC 1067|Rep: Melanin synthase - Xylaria sp. BCC 1067
UniRef100_Q0LLR5	0.5	Herpetosiphon aurantiacus	KS(PKS):AT(PKS):KR(PKS):PP(Non-PKS):KS(PKS):AT(PKS):KR(PKS):PP(Non-PKS)	Acyl_synthase	Cluster: Beta-ketoacyl synthase; n=1; Herpetosiphon aurantiacus ATCC 23779|Rep: Beta-ketoacyl synthase - Herpetosiphon aurantiacus ATCC 23779
UniRef100_Q86IG0	1.0	Dictyostelium discoideum	KS(PKS):AT(PKS):ER(PKS)	Unknown	Cluster: Putative uncharacterized protein; n=1; Dictyostelium discoideum|Rep: Putative uncharacterized protein - Dictyostelium discoideum (Slime mold)
UniRef100_Q5AS20	1.0	Emericella nidulans	KS(PKS):AT(PKS):DH(PKS):ER(PKS):KR(PKS)	Unknown	Cluster: Putative uncharacterized protein; n=1; Emericella nidulans|Rep: Putative uncharacterized protein - Emericella nidulans (Aspergillus nidulans)
UniRef100_UPI0000F2BFEF	0.0	Monodelphis domestica	KS(PKS):AT(PKS):DH(Non-PKS):ER(PKS):KR(Non-PKS):PP(Non-PKS)	Hypothetical_protein	Cluster: PREDICTED: hypothetical protein isoform 2; n=1; Monodelphis domestica|Rep: PREDICTED: hypothetical protein isoform 2 - Monodelphis domestica
UniRef100_Q4KCD4	1.0	Pseudomonas fluorescens	PP(PKS):KS(PKS):KR(PKS):PP(PKS):KS(PKS):DH(PKS):KR(PKS):PP(PKS):KS(PKS):PP(PKS)	NRPS	Cluster: Nonribosomal peptide synthase; n=1; Pseudomonas fluorescens Pf-5|Rep: Nonribosomal peptide synthase - Pseudomonas fluorescens (strain Pf-5 / ATCC BAA-477)
UniRef100_A1B0A4	0.6	Paracoccus denitrificans	KS(PKS):AT(PKS):KR(PKS):DH(PKS):PP(Non-PKS)	Acyl_synthase	Cluster: Beta-ketoacyl synthase; n=1; Paracoccus denitrificans PD1222|Rep: Beta-ketoacyl synthase - Paracoccus denitrificans (strain Pd 1222)
UniRef100_A0UQE4	1.0	Burkholderia multivorans	KS(PKS):AT(PKS):DH(PKS):ER(PKS):KR(PKS):PP(PKS)	Acyl_synthase	Cluster: Beta-ketoacyl synthase; n=1; Burkholderia multivorans ATCC 17616|Rep: Beta-ketoacyl synthase - Burkholderia multivorans ATCC 17616
UniRef100_Q4KCD0	1.0	Pseudomonas fluorescens	PP(PKS):KS(PKS):PP(PKS)	Putative_PKS	Cluster: Yersiniabactin polyketide/nonribosomal peptide synthetase, putative; n=1; Pseudomonas fluorescens Pf-5|Rep: Yersiniabactin polyketide/nonribosomal peptide synthetase, putative - Pseudomonas fluorescens (strain Pf-5 / ATCC BAA-477)
UniRef100_Q0UAE2	1.0	Phaeosphaeria nodorum	KS(PKS):AT(PKS):DH(PKS):ER(PKS):KR(PKS)	Unknown	Cluster: Putative uncharacterized protein; n=1; Phaeosphaeria nodorum|Rep: Putative uncharacterized protein - Phaeosphaeria nodorum (Septoria nodorum)
UniRef100_UPI0000558DAC	1.0	Burkholderia mallei	KS(PKS):KR(PKS)	Hypothetical_protein	Cluster: hypothetical protein Bmal10_03001986; n=1; Burkholderia mallei ATCC 10399|Rep: hypothetical protein Bmal10_03001986 - Burkholderia mallei 10399
UniRef100_Q08TW0	1.0	Stigmatella aurantiaca	PP(PKS):KS(PKS):AT(PKS)	Acyl_synthase	Cluster: Beta-ketoacyl synthase, N-terminal domain protein; n=1; Stigmatella aurantiaca DW4/3-1|Rep: Beta-ketoacyl synthase, N-terminal domain protein - Stigmatella aurantiaca DW4/3-1
UniRef100_Q0CWP0	1.0	Aspergillus terreus	KS(PKS):AT(PKS):DH(PKS):KR(PKS)	Unknown	Cluster: Putative uncharacterized protein; n=1; Aspergillus terreus NIH2624|Rep: Putative uncharacterized protein - Aspergillus terreus (strain NIH 2624)
UniRef100_UPI000055A7C6	0.5	Burkholderia pseudomallei	TE(PKS):PP(Non-PKS):KS(PKS):AT(PKS)	Hypothetical_protein	Cluster: hypothetical protein Bpse17_02005035; n=1; Burkholderia pseudomallei 1710a|Rep: hypothetical protein Bpse17_02005035 - Burkholderia pseudomallei 1710a
UniRef100_Q4V2I7	1.0	Burkholderia mallei	PP(PKS):PP(PKS):KS(PKS):DH(PKS)	Putative_PKS	Cluster: Putative polyketide synthase; n=3; Burkholderia mallei|Rep: Putative polyketide synthase - Burkholderia mallei (Pseudomonas mallei)
UniRef100_Q1DBW4	0.0	Myxococcus xanthus	PP(Non-PKS):PP(PKS)	NRPS	Cluster: Non-ribosomal peptide synthetase; n=1; Myxococcus xanthus DK 1622|Rep: Non-ribosomal peptide synthetase - Myxococcus xanthus (strain DK 1622)
UniRef100_UPI000055A05E	1.0	Burkholderia pseudomallei	KS(PKS):AT(PKS):DH(PKS):ER(PKS):KR(PKS):PP(PKS)	Hypothetical_protein	Cluster: hypothetical protein BpseP_03000035; n=1; Burkholderia pseudomallei Pasteur|Rep: hypothetical protein BpseP_03000035 - Burkholderia pseudomallei Pasteur
UniRef100_Q0CF73	0.333333333333	Aspergillus terreus	KS(PKS):AT(PKS):PP(Non-PKS)	Unknown	Cluster: Putative uncharacterized protein; n=1; Aspergillus terreus NIH2624|Rep: Putative uncharacterized protein - Aspergillus terreus (strain NIH 2624)
UniRef100_A1DC25	1.0	Neosartorya fischeri	KS(PKS):AT(PKS):DH(PKS):KR(PKS):PP(PKS)	Putative_PKS	Cluster: Polyketide synthase, putative; n=1; Neosartorya fischeri NRRL 181|Rep: Polyketide synthase, putative - Neosartorya fischeri (strain ATCC 1020 / DSM 3700 / NRRL 181)(Aspergillus fischerianus (strain ATCC 1020 / DSM 3700 / NRRL 181))
UniRef100_A1D5V0	1.0	Neosartorya fischeri	KS(PKS):AT(PKS):DH(PKS):ER(PKS):KR(PKS)	Putative_PKS	Cluster: Polyketide synthase, putative; n=1; Neosartorya fischeri NRRL 181|Rep: Polyketide synthase, putative - Neosartorya fischeri (strain ATCC 1020 / DSM 3700 / NRRL 181)(Aspergillus fischerianus (strain ATCC 1020 / DSM 3700 / NRRL 181))
UniRef100_A1C588	1.0	Aspergillus clavatus	KS(PKS):AT(PKS):DH(PKS):ER(PKS):KR(PKS)	Putative_PKS	Cluster: Polyketide synthase, putative; n=1; Aspergillus clavatus|Rep: Polyketide synthase, putative - Aspergillus clavatus
UniRef100_Q4KCD6	1.0	Pseudomonas fluorescens	KS(PKS):DH(PKS):KR(PKS):PP(PKS):KS(PKS):DH(PKS):KR(PKS):PP(PKS):KS(PKS)	NRPS	Cluster: Nonribosomal peptide synthase; n=1; Pseudomonas fluorescens Pf-5|Rep: Nonribosomal peptide synthase - Pseudomonas fluorescens (strain Pf-5 / ATCC BAA-477)
UniRef100_Q1I2J2	1.0	Pseudomonas entomophila	KS(PKS):AT(PKS)	Putative_PKS	Cluster: Putative polyketide synthase; n=1; Pseudomonas entomophila L48|Rep: Putative polyketide synthase - Pseudomonas entomophila (strain L48)
UniRef100_A2QE52	1.0	Aspergillus niger	KS(PKS):AT(PKS):DH(PKS):ER(PKS):KR(PKS)	Unknown	Cluster: Putative frameshift; n=1; Aspergillus niger|Rep: Putative frameshift - Aspergillus niger
UniRef100_Q0LLR6	0.5	Herpetosiphon aurantiacus	KS(PKS):AT(PKS):KR(PKS):PP(Non-PKS):KS(PKS):AT(PKS):KR(PKS):PP(Non-PKS):KS(PKS):AT(PKS):KR(PKS):PP(Non-PKS)	Acyl_synthase	Cluster: Beta-ketoacyl synthase; n=1; Herpetosiphon aurantiacus ATCC 23779|Rep: Beta-ketoacyl synthase - Herpetosiphon aurantiacus ATCC 23779
UniRef100_Q4KCD7	1.0	Pseudomonas fluorescens	PP(PKS):KS(PKS):KR(PKS):PP(PKS):KS(PKS):KR(PKS):PP(PKS):KS(PKS):KR(PKS):PP(PKS)	NRPS	Cluster: Nonribosomal peptide synthase; n=1; Pseudomonas fluorescens Pf-5|Rep: Nonribosomal peptide synthase - Pseudomonas fluorescens (strain Pf-5 / ATCC BAA-477)
UniRef100_UPI0000F2BFEE	0.0	Monodelphis domestica	KS(PKS):AT(PKS):DH(Non-PKS):ER(PKS):KR(Non-PKS):PP(Non-PKS)	Hypothetical_protein	Cluster: PREDICTED: hypothetical protein isoform 1; n=1; Monodelphis domestica|Rep: PREDICTED: hypothetical protein isoform 1 - Monodelphis domestica
UniRef100_UPI000055A01F	1.0	Burkholderia pseudomallei	PP(PKS):KS(PKS):AT(PKS):DH(PKS):KR(PKS):TE(PKS)	Hypothetical_protein	Cluster: hypothetical protein Bpse1_03003952; n=1; Burkholderia pseudomallei 1655|Rep: hypothetical protein Bpse1_03003952 - Burkholderia pseudomallei 1655
UniRef100_UPI000055A01E	1.0	Burkholderia pseudomallei	KS(PKS):DH(PKS):KR(PKS):PP(PKS):KS(PKS):KS(PKS)	Hypothetical_protein	Cluster: hypothetical protein Bpse1_03002349; n=1; Burkholderia pseudomallei 1655|Rep: hypothetical protein Bpse1_03002349 - Burkholderia pseudomallei 1655
UniRef100_Q3M3K5	1.0	Anabaena variabilis	KS(PKS):AT(PKS)	Acyl_synthase	Cluster: Beta-ketoacyl synthase; n=1; Anabaena variabilis ATCC 29413|Rep: Beta-ketoacyl synthase - Anabaena variabilis (strain ATCC 29413 / PCC 7937)
UniRef100_Q2T3G8	1.0	Burkholderia thailandensis	PP(PKS):KS(PKS):DH(PKS):KR(PKS):PP(PKS):KS(PKS):PP(PKS)	Putative_PKS	Cluster: Polyketide synthase, putative; n=1; Burkholderia thailandensis E264|Rep: Polyketide synthase, putative - Burkholderia thailandensis (strain E264 / ATCC 700388 / DSM 13276 /CIP 106301)
UniRef100_Q4KCD1	0.0	Pseudomonas fluorescens	AT(PKS):AT(Non-PKS)	Unknown	Cluster: Malonyl CoA-acyl carrier protein transacylase; n=1; Pseudomonas fluorescens Pf-5|Rep: Malonyl CoA-acyl carrier protein transacylase - Pseudomonas fluorescens (strain Pf-5 / ATCC BAA-477)
UniRef100_Q0HGT0	1.0	Shewanella sp.	KS(PKS):AT(PKS):KR(PKS)	Acyl_synthase	Cluster: Beta-ketoacyl synthase; n=1; Shewanella sp. MR-4|Rep: Beta-ketoacyl synthase - Shewanella sp. (strain MR-4)
UniRef100_Q3S314	1.0	Streptomyces rimosus	KS(PKS):AT(PKS):DH(PKS)	Unknown	Cluster: Rimocidin synthase; n=1; Streptomyces rimosus|Rep: Rimocidin synthase - Streptomyces rimosus
UniRef100_A4QYW8	1.0	Magnaporthe grisea	PP(PKS):KS(PKS)	Unknown	Cluster: Putative uncharacterized protein; n=1; Magnaporthe grisea|Rep: Putative uncharacterized protein - Magnaporthe grisea (Rice blast fungus) (Pyricularia grisea)
UniRef100_Q2IGF2	1.0	Anaeromyxobacter dehalogenans	KS(PKS):KR(PKS):DH(PKS)	Acyl_synthase	Cluster: Beta-ketoacyl synthase; n=1; Anaeromyxobacter dehalogenans 2CP-C|Rep: Beta-ketoacyl synthase - Anaeromyxobacter dehalogenans (strain 2CP-C)
UniRef100_P40806	1.0	Bacillus subtilis	KS(PKS):DH(PKS):KR(PKS):PP(PKS):PP(PKS):KS(PKS):KR(PKS):PP(PKS):KS(PKS)	Putative_PKS	Cluster: Putative polyketide synthase pksJ; n=1; Bacillus subtilis|Rep: Putative polyketide synthase pksJ - Bacillus subtilis
UniRef100_Q7SHI6	1.0	Neurospora crassa	KS(PKS):AT(PKS):DH(PKS):ER(PKS):KR(PKS)	Unknown	Cluster: Putative uncharacterized protein NCU02918.1; n=1; Neurospora crassa|Rep: Putative uncharacterized protein NCU02918.1 - Neurospora crassa
UniRef100_Q4KCD3	1.0	Pseudomonas fluorescens	KS(PKS):DH(PKS):KR(PKS):PP(PKS):KS(PKS)	NRPS	Cluster: Nonribosomal peptide synthase; n=1; Pseudomonas fluorescens Pf-5|Rep: Nonribosomal peptide synthase - Pseudomonas fluorescens (strain Pf-5 / ATCC BAA-477)
UniRef100_Q83DF0	1.0	Coxiella burnetii	PP(PKS):KS(PKS):AT(PKS):KR(PKS)	Putative_PKS	Cluster: Polyketide synthase, putative; n=1; Coxiella burnetii|Rep: Polyketide synthase, putative - Coxiella burnetii
UniRef100_P49327	0.0	Homo sapiens	KS(PKS):AT(PKS):DH(Non-PKS):ER(PKS):KR(Non-PKS):PP(Non-PKS)	FAS	Cluster: Fatty acid synthase (EC 2.3.1.85) [Includes: [Acyl-carrier-protein] S- acetyltransferase (EC 2.3.1.38); [Acyl-carrier-protein] S- malonyltransferase (EC 2.3.1.39); 3-oxoacyl-[acyl-carrier-protein] synthase (EC 2.3.1.41); 3-oxoacyl-[acyl-carrier-protein] reductase (EC 1.1.1.100); 3-hydroxypalmitoyl-[acyl-carrier-protein] dehydratase (EC 4.2.1.61); Enoyl-[acyl-carrier-protein] reductase (E…
UniRef100_Q4WAZ9	1.0	Aspergillus fumigatus	KS(PKS):AT(PKS):DH(PKS):KR(PKS):PP(PKS):PP(PKS)	Putative_PKS	Cluster: Hybrid PKS-NRPS enzyme, putative; n=1; Aspergillus fumigatus|Rep: Hybrid PKS-NRPS enzyme, putative - Aspergillus fumigatus (Sartorya fumigata)
UniRef100_UPI00006744BA	1.0	Burkholderia pseudomallei	AT(PKS):PP(PKS)	Hypothetical_protein	Cluster: hypothetical protein Bpse4_03005581; n=1; Burkholderia pseudomallei 406e|Rep: hypothetical protein Bpse4_03005581 - Burkholderia pseudomallei 406e
UniRef100_Q86AE6	1.0	Dictyostelium discoideum	KS(PKS):AT(PKS):ER(PKS)	Putative_FAS	Cluster: Similar to Cryptosporidium parvum. Type I fatty acid synthase; n=2; Dictyostelium discoideum|Rep: Similar to Cryptosporidium parvum. Type I fatty acid synthase - Dictyostelium discoideum (Slime mold)
UniRef100_UPI000055B87C	0.5	Burkholderia pseudomallei	TE(PKS):PP(Non-PKS):KS(PKS):AT(PKS)	Hypothetical_protein	Cluster: hypothetical protein BpseP_03005284; n=1; Burkholderia pseudomallei Pasteur|Rep: hypothetical protein BpseP_03005284 - Burkholderia pseudomallei Pasteur
UniRef100_Q86AE5	1.0	Dictyostelium discoideum	KS(PKS):AT(PKS):ER(PKS)	Putative_FAS	Cluster: Similar to Cryptosporidium parvum. Type I fatty acid synthase; n=2; Dictyostelium discoideum|Rep: Similar to Cryptosporidium parvum. Type I fatty acid synthase - Dictyostelium discoideum (Slime mold)
UniRef100_Q17301	1.0	Caenorhabditis briggsae	KR(PKS):AT(PKS):KS(PKS):KS(PKS):AT(PKS)	Unknown	Cluster: G01D9.5 protein; n=2; Caenorhabditis briggsae|Rep: G01D9.5 protein - Caenorhabditis briggsae
UniRef100_Q5ATJ7	0.5	Emericella nidulans	KS(PKS):AT(PKS):DH(PKS):PP(Non-PKS)	Unknown	Cluster: Putative uncharacterized protein; n=1; Emericella nidulans|Rep: Putative uncharacterized protein - Emericella nidulans (Aspergillus nidulans)
UniRef100_Q86AE8	1.0	Dictyostelium discoideum	KS(PKS):AT(PKS):ER(PKS)	Putative_FAS	Cluster: Similar to Cryptosporidium parvum. Type I fatty acid synthase; n=2; Dictyostelium discoideum|Rep: Similar to Cryptosporidium parvum. Type I fatty acid synthase - Dictyostelium discoideum (Slime mold)
UniRef100_Q4WAZ4	1.0	Aspergillus fumigatus	DH(PKS):KR(PKS)	Putative_PKS	Cluster: PKS-like enzyme, putative; n=1; Aspergillus fumigatus|Rep: PKS-like enzyme, putative - Aspergillus fumigatus (Sartorya fumigata)
UniRef100_A2RWQ3	1.0	Burkholderia mallei	PP(PKS):KS(PKS):AT(PKS)	Unknown	Cluster: Thiotemplate mechanism natural product synthetase; n=2; Burkholderia mallei|Rep: Thiotemplate mechanism natural product synthetase - Burkholderia mallei NCTC 10229
UniRef100_Q08QQ6	1.0	Stigmatella aurantiaca	KS(PKS):AT(PKS):KR(PKS)	Oxidoreductase_dehydrogenase	Cluster: Oxidoreductase, short chain dehydrogenase/reductase family; n=1; Stigmatella aurantiaca DW4/3-1|Rep: Oxidoreductase, short chain dehydrogenase/reductase family - Stigmatella aurantiaca DW4/3-1
UniRef100_A5ABG0	1.0	Aspergillus niger	KS(PKS):AT(PKS):DH(PKS):ER(PKS):KR(PKS):PP(PKS)	Unknown	Cluster: Contig An11c0010, complete genome; n=1; Aspergillus niger|Rep: Contig An11c0010, complete genome - Aspergillus niger
UniRef100_Q2H9K3	1.0	Chaetomium globosum	KS(PKS):AT(PKS):DH(PKS):ER(PKS):KR(PKS):PP(PKS)	Unknown	Cluster: Putative uncharacterized protein; n=1; Chaetomium globosum|Rep: Putative uncharacterized protein - Chaetomium globosum (Soil fungus)
UniRef100_Q2KHB6	1.0	Magnaporthe grisea	KS(PKS):AT(PKS):DH(PKS):KR(PKS):PP(PKS)	Unknown	Cluster: Putative uncharacterized protein; n=1; Magnaporthe grisea 70-15|Rep: Putative uncharacterized protein - Magnaporthe grisea 70-15
UniRef100_UPI0000E47A71	1.0	Strongylocentrotus purpuratus	KS(PKS):AT(PKS):ER(PKS)	Hypothetical_protein	Cluster: PREDICTED: hypothetical protein; n=1; Strongylocentrotus purpuratus|Rep: PREDICTED: hypothetical protein - Strongylocentrotus purpuratus
UniRef100_UPI0000673333	0.0	Burkholderia mallei	PP(PKS):PP(Non-PKS)	NRPS	Cluster: COG1020: Non-ribosomal peptide synthetase modules and related proteins; n=1; Burkholderia mallei JHU|Rep: COG1020: Non-ribosomal peptide synthetase modules and related proteins - Burkholderia mallei JHU
UniRef100_Q3VZI2	1.0	Frankia sp.	PP(PKS):TE(PKS)	Thioesterase	Cluster: Thioesterase:Phosphopantetheine-binding domain; n=1; Frankia sp. EAN1pec|Rep: Thioesterase:Phosphopantetheine-binding domain - Frankia sp. EAN1pec
UniRef100_UPI0000EB2095	0.0	Canis familiaris	KS(PKS):AT(PKS):DH(Non-PKS):ER(PKS):KR(Non-PKS):PP(Non-PKS)	Unknown	Cluster: UPI0000EB2095 related cluster; n=1; Canis lupus familiaris|Rep: unknown - Canis familiaris
UniRef100_Q0CJS8	1.0	Aspergillus terreus	KS(PKS):AT(PKS):DH(PKS):ER(PKS):KR(PKS):PP(PKS)	Unknown	Cluster: Putative uncharacterized protein; n=1; Aspergillus terreus NIH2624|Rep: Putative uncharacterized protein - Aspergillus terreus (strain NIH 2624)
UniRef100_A1CFL8	1.0	Aspergillus clavatus	KS(PKS):AT(PKS):DH(PKS):KR(PKS):PP(PKS)	Unknown	Cluster: 6-methylsalicylic acid synthase MsaS; n=1; Aspergillus clavatus|Rep: 6-methylsalicylic acid synthase MsaS - Aspergillus clavatus
UniRef100_UPI0000E48CBD	1.0	Strongylocentrotus purpuratus	KS(PKS):AT(PKS):DH(PKS):KR(PKS)	Hypothetical_protein	Cluster: PREDICTED: hypothetical protein; n=1; Strongylocentrotus purpuratus|Rep: PREDICTED: hypothetical protein - Strongylocentrotus purpuratus
UniRef100_A2UVJ4	1.0	Shewanella putrefaciens	KS(PKS):AT(PKS)	Acyl_synthase	Cluster: Beta-ketoacyl synthase; n=1; Shewanella putrefaciens 200|Rep: Beta-ketoacyl synthase - Shewanella putrefaciens 200
UniRef100_A2R6H1	1.0	Aspergillus niger	KS(PKS):AT(PKS):DH(PKS):ER(PKS):KR(PKS)	Unknown	Cluster: Similarity to lovastatin nonaketide synthase lovB - Aspergillus terreus; n=1; Aspergillus niger|Rep: Similarity to lovastatin nonaketide synthase lovB - Aspergillus terreus - Aspergillus niger
UniRef100_A4X8L0	1.0	Salinispora tropica	PP(PKS):KS(PKS):AT(PKS):DH(PKS):KR(PKS):PP(PKS):KS(PKS):AT(PKS):DH(PKS):KR(PKS):PP(PKS):KS(PKS):AT(PKS):DH(PKS):KR(PKS):PP(PKS):KS(PKS):AT(PKS):DH(PKS):KR(PKS):PP(PKS)	Acyl_synthase	Cluster: Beta-ketoacyl synthase; n=1; Salinispora tropica CNB-440|Rep: Beta-ketoacyl synthase - Salinispora tropica CNB-440
UniRef100_Q3VXU3	1.0	Frankia sp.	PP(PKS):KS(PKS):AT(PKS)	Acyl_synthase	Cluster: Beta-ketoacyl synthase:Acyl transferase domain; n=1; Frankia sp. EAN1pec|Rep: Beta-ketoacyl synthase:Acyl transferase domain - Frankia sp. EAN1pec
UniRef100_A2R5P7	1.0	Aspergillus niger	KS(PKS):AT(PKS):DH(PKS):ER(PKS):KR(PKS):PP(PKS)	Unknown	Cluster: Contig An15c0180, complete genome; n=1; Aspergillus niger|Rep: Contig An15c0180, complete genome - Aspergillus niger
UniRef100_Q9RA21	1.0	Vibrio marinus	KS(PKS):AT(PKS):KR(PKS)	Unknown	Cluster: Genes, , similar to eicosapentaenoic acid synthesis gene cluster; n=1; Moritella marina|Rep: Genes, , similar to eicosapentaenoic acid synthesis gene cluster - Vibrio marinus (Moritella marina)
UniRef100_A4GZD2	0.2	Klebsiella pneumoniae	KS(PKS):AT(PKS):KR(PKS):PP(Non-PKS):TE(Non-PKS)	Unknown	Cluster: Yersiniabactin biosynthetic protein; n=1; Klebsiella pneumoniae|Rep: Yersiniabactin biosynthetic protein - Klebsiella pneumoniae
UniRef100_A4TA93	1.0	Mycobacterium gilvum	KS(PKS):AT(PKS):KR(PKS):DH(PKS):PP(PKS)	Unknown	Cluster: Acyl transferase domain protein; n=1; Mycobacterium gilvum PYR-GCK|Rep: Acyl transferase domain protein - Mycobacterium gilvum PYR-GCK
UniRef100_A2QH06	1.0	Aspergillus niger	KS(PKS):AT(PKS):ER(PKS):KR(PKS):PP(PKS)	Putative_PKS	Cluster: Similarity to polyketide synthase PKS1 - Cochliobolus heterostrophus; n=1; Aspergillus niger|Rep: Similarity to polyketide synthase PKS1 - Cochliobolus heterostrophus - Aspergillus niger
UniRef100_Q9Y8A5	1.0	Aspergillus terreus	KS(PKS):AT(PKS):DH(PKS):KR(PKS):PP(PKS)	Unknown	Cluster: Lovastatin nonaketide synthase; n=1; Aspergillus terreus|Rep: Lovastatin nonaketide synthase - Aspergillus terreus
UniRef100_UPI000055B76D	1.0	Burkholderia pseudomallei	KS(PKS):KR(PKS)	Hypothetical_protein	Cluster: hypothetical protein BpseP_03004149; n=1; Burkholderia pseudomallei Pasteur|Rep: hypothetical protein BpseP_03004149 - Burkholderia pseudomallei Pasteur
UniRef100_A0MS24	0.0	Candidatus Endobugula	AT(Non-PKS):AT(PKS)	NRPS	Cluster: BryP; n=1; Candidatus Endobugula sertula|Rep: BryP - Candidatus Endobugula sertula (Bugula neritina bacterial symbiont)
UniRef100_Q1DBW8	0.0	Myxococcus xanthus	KR(PKS):PP(Non-PKS)	NRPS	Cluster: Putative non-ribosomal peptide synthetase; n=1; Myxococcus xanthus DK 1622|Rep: Putative non-ribosomal peptide synthetase - Myxococcus xanthus (strain DK 1622)
UniRef100_A0MS26	1.0	Candidatus Endobugula	ER(PKS):KS(PKS):DH(PKS):KR(PKS):PP(PKS):KS(PKS):PP(PKS):KS(PKS):KR(PKS):KS(PKS):PP(PKS)	NRPS	Cluster: BryC; n=1; Candidatus Endobugula sertula|Rep: BryC - Candidatus Endobugula sertula (Bugula neritina bacterial symbiont)
UniRef100_A0MS27	1.0	Candidatus Endobugula	PP(PKS):KS(PKS):DH(PKS):KS(PKS):PP(PKS):KS(PKS)	NRPS	Cluster: BryX; n=1; Candidatus Endobugula sertula|Rep: BryX - Candidatus Endobugula sertula (Bugula neritina bacterial symbiont)
UniRef100_A1B557	0.0	Paracoccus denitrificans	PP(PKS):TE(Non-PKS)	Amino_acid_adenylation	Cluster: Amino acid adenylation domain; n=1; Paracoccus denitrificans PD1222|Rep: Amino acid adenylation domain - Paracoccus denitrificans (strain Pd 1222)
UniRef100_A2QG45	1.0	Aspergillus niger	KS(PKS):AT(PKS):PP(PKS)	Unknown	Cluster: Contig An03c0070, complete genome; n=1; Aspergillus niger|Rep: Contig An03c0070, complete genome - Aspergillus niger
UniRef100_Q0RMN9	1.0	Frankia alni	KS(PKS):AT(PKS):DH(PKS):KR(PKS):PP(PKS)	Putative_PKS	Cluster: Putative type I polyketide synthase; n=1; Frankia alni ACN14a|Rep: Putative type I polyketide synthase - Frankia alni (strain ACN14a)
UniRef100_Q0RMN8	1.0	Frankia alni	KS(PKS):AT(PKS):DH(PKS):ER(PKS):KR(PKS):PP(PKS)	Putative_PKS	Cluster: Putative Type I polyketide synthase; n=1; Frankia alni ACN14a|Rep: Putative Type I polyketide synthase - Frankia alni (strain ACN14a)
UniRef100_Q0RMN7	1.0	Frankia alni	KS(PKS):AT(PKS):PP(PKS)	Putative_PKS	Cluster: Putative type 1 Modular polyketide synthase; n=1; Frankia alni ACN14a|Rep: Putative type 1 Modular polyketide synthase - Frankia alni (strain ACN14a)
UniRef100_Q8XYF2	0.714285714286	Ralstonia solanacearum	PP(PKS):KS(PKS):AT(PKS):KR(PKS):PP(PKS):PP(Non-PKS):PP(PKS)	Putative_PKS	Cluster: Probable polyketide synthase protein; n=1; Ralstonia solanacearum|Rep: Probable polyketide synthase protein - Ralstonia solanacearum (Pseudomonas solanacearum)
UniRef100_A1CLP0	1.0	Aspergillus clavatus	KS(PKS):AT(PKS):DH(PKS):KR(PKS):PP(PKS):PP(PKS)	Putative_PKS	Cluster: Hybrid NRPS/PKS enzyme, putative; n=1; Aspergillus clavatus|Rep: Hybrid NRPS/PKS enzyme, putative - Aspergillus clavatus
UniRef100_A0MS28	1.0	Candidatus Endobugula	KR(PKS):KS(PKS):KR(PKS):PP(PKS):KS(PKS)	NRPS	Cluster: BryD; n=1; Candidatus Endobugula sertula|Rep: BryD - Candidatus Endobugula sertula (Bugula neritina bacterial symbiont)
UniRef100_A0MS29	1.0	Candidatus Endobugula	KS(PKS):KR(PKS):PP(PKS):KS(PKS):KR(PKS):PP(PKS):KS(PKS):PP(PKS)	NRPS	Cluster: BryA; n=1; Candidatus Endobugula sertula|Rep: BryA - Candidatus Endobugula sertula (Bugula neritina bacterial symbiont)
UniRef100_UPI0000D72341	1.0	Burkholderia pseudomallei	PP(PKS):KS(PKS):DH(PKS):PP(PKS):KS(PKS):DH(PKS):KR(PKS):PP(PKS):PP(PKS):PP(PKS)	Hypothetical_protein	Cluster: hypothetical protein Bpse17_02005154; n=1; Burkholderia pseudomallei 1710a|Rep: hypothetical protein Bpse17_02005154 - Burkholderia pseudomallei 1710a
UniRef100_Q20CI8	1.0	Bacillus cereus	KR(PKS):TE(PKS)	NRPS	Cluster: CesB; n=2; Bacillus cereus|Rep: CesB - Bacillus cereus
UniRef100_A4R6H7	1.0	Magnaporthe grisea	KS(PKS):AT(PKS)	Unknown	Cluster: Putative uncharacterized protein; n=1; Magnaporthe grisea|Rep: Putative uncharacterized protein - Magnaporthe grisea (Rice blast fungus) (Pyricularia grisea)
UniRef100_Q212V5	1.0	Rhodopseudomonas palustris	PP(PKS):KS(PKS):AT(PKS):KR(PKS):PP(PKS):PP(PKS)	Amino_acid_adenylation	Cluster: Amino acid adenylation; n=1; Rhodopseudomonas palustris BisB18|Rep: Amino acid adenylation - Rhodopseudomonas palustris (strain BisB18)
UniRef100_Q84HK8	1.0	Streptomyces sp.	KS(PKS):AT(PKS):KR(PKS):DH(PKS)	Unknown	Cluster: PskE; n=1; Streptomyces sp. 100/Eco52|Rep: PskE - Streptomyces sp. 100/Eco52
UniRef100_Q0LQP9	1.0	Herpetosiphon aurantiacus	KS(PKS):AT(PKS):KR(PKS)	Acyl_synthase	Cluster: Beta-ketoacyl synthase; n=1; Herpetosiphon aurantiacus ATCC 23779|Rep: Beta-ketoacyl synthase - Herpetosiphon aurantiacus ATCC 23779
UniRef100_Q8RJX9	1.0	Stigmatella aurantiaca	KS(PKS):AT(PKS):KR(PKS):PP(PKS)	Unknown	Cluster: StiH protein; n=1; Stigmatella aurantiaca|Rep: StiH protein - Stigmatella aurantiaca
UniRef100_Q9KID7	1.0	Streptomyces hygroscopicus	KS(PKS):AT(PKS):DH(PKS):ER(PKS):KR(PKS):PP(PKS):KS(PKS):AT(PKS):DH(PKS):KR(PKS):PP(PKS):KS(PKS):AT(PKS):DH(PKS):ER(PKS):KR(PKS):PP(PKS):KS(PKS):AT(PKS):PP(PKS)	Unknown	Cluster: FkbA; n=1; Streptomyces hygroscopicus subsp. ascomyceticus|Rep: FkbA - Streptomyces hygroscopicus subsp. ascomyceticus
UniRef100_Q7NDK9	1.0	Gloeobacter violaceus	KS(PKS):AT(PKS):KR(PKS):DH(PKS)	Unknown	Cluster: Gll4226 protein; n=1; Gloeobacter violaceus|Rep: Gll4226 protein - Gloeobacter violaceus
UniRef100_Q212V9	0.0	Rhodopseudomonas palustris	PP(Non-PKS):TE(PKS)	Amino_acid_adenylation	Cluster: Amino acid adenylation; n=1; Rhodopseudomonas palustris BisB18|Rep: Amino acid adenylation - Rhodopseudomonas palustris (strain BisB18)
UniRef100_Q7PVV2	0.0	Anopheles gambiae	KS(PKS):AT(PKS):DH(Non-PKS):ER(PKS):KR(Non-PKS):PP(Non-PKS)	Unknown	Cluster: ENSANGP00000016695; n=1; Anopheles gambiae str. PEST|Rep: ENSANGP00000016695 - Anopheles gambiae str. PEST
UniRef100_Q63NI8	0.6	Burkholderia pseudomallei	TE(PKS):PP(Non-PKS):KS(PKS):AT(PKS):KR(PKS)	Putative_PKS	Cluster: Putative multifunctional polyketide-peptide syntase; n=1; Burkholderia pseudomallei|Rep: Putative multifunctional polyketide-peptide syntase - Burkholderia pseudomallei (Pseudomonas pseudomallei)
UniRef100_Q3JP47	1.0	Burkholderia pseudomallei	KS(PKS):AT(PKS):DH(PKS):ER(PKS):KR(PKS):PP(PKS)	FAS	Cluster: Capsular polysaccharide biosynthesis fatty acid synthase; n=1; Burkholderia pseudomallei 1710b|Rep: Capsular polysaccharide biosynthesis fatty acid synthase - Burkholderia pseudomallei (strain 1710b)
UniRef100_A1JTF9	0.2	Yersinia enterocolitica	KS(PKS):AT(PKS):KR(PKS):PP(Non-PKS):TE(Non-PKS)	Unknown	Cluster: Yersiniabactin biosynthetic protein; n=1; Yersinia enterocolitica subsp. enterocolitica 8081|Rep: Yersiniabactin biosynthetic protein - Yersinia enterocolitica serotype O:8 / biotype 1B (strain 8081)
UniRef100_Q0CFN4	1.0	Aspergillus terreus	KS(PKS):AT(PKS)	Unknown	Cluster: Putative uncharacterized protein; n=1; Aspergillus terreus NIH2624|Rep: Putative uncharacterized protein - Aspergillus terreus (strain NIH 2624)
UniRef100_A1CCC0	1.0	Aspergillus clavatus	KS(PKS):AT(PKS)	Putative_PKS	Cluster: Polyketide synthase, putative; n=1; Aspergillus clavatus|Rep: Polyketide synthase, putative - Aspergillus clavatus
UniRef100_Q5BA09	0.0	Emericella nidulans	PP(Non-PKS):PP(PKS)	Unknown	Cluster: ACVS_EMENI N-(5-amino-5-carboxypentanoyl)-L-cysteinyl-D-valine synthase (Delta-(L-alpha-aminoadipyl)-L-cysteinyl-D-valine synthetase); n=1; Emericella nidulans|Rep: ACVS_EMENI N-(5-amino-5-carboxypentanoyl)-L-cysteinyl-D-valine synthase (Delta-(L-alpha-aminoadipyl)-L-cysteinyl-D-valine synthetase) - Emericella nidulans (Aspergillus nidulans)
UniRef100_A2QIQ4	1.0	Aspergillus niger	KS(PKS):AT(PKS):DH(PKS):KR(PKS):PP(PKS)	Unknown	Cluster: Contig An04c0140, complete genome; n=1; Aspergillus niger|Rep: Contig An04c0140, complete genome - Aspergillus niger
UniRef100_UPI00005FACF1	1.0	Burkholderia pseudomallei	KS(PKS):KR(PKS):PP(PKS)	Hypothetical_protein	Cluster: hypothetical protein Bpse110_02002860; n=1; Burkholderia pseudomallei 1106b|Rep: hypothetical protein Bpse110_02002860 - Burkholderia pseudomallei 1106b
UniRef100_Q0LNS7	1.0	Herpetosiphon aurantiacus	KS(PKS):AT(PKS):KR(PKS):PP(PKS)	Amino_acid_adenylation	Cluster: Amino acid adenylation; n=1; Herpetosiphon aurantiacus ATCC 23779|Rep: Amino acid adenylation - Herpetosiphon aurantiacus ATCC 23779
UniRef100_A1GFR6	1.0	Salinispora arenicola	PP(PKS):KS(PKS):AT(PKS):DH(PKS):KR(PKS):PP(PKS):KS(PKS):AT(PKS):DH(PKS):PP(PKS):KS(PKS):AT(PKS):KR(PKS):PP(PKS)	Unknown	Cluster: AMP-dependent synthetase and ligase; n=1; Salinispora arenicola CNS205|Rep: AMP-dependent synthetase and ligase - Salinispora arenicola CNS205
UniRef100_A1CVN0	1.0	Neosartorya fischeri	KS(PKS):AT(PKS):PP(PKS)	Putative_PKS	Cluster: Polyketide synthase, putative; n=1; Neosartorya fischeri NRRL 181|Rep: Polyketide synthase, putative - Neosartorya fischeri (strain ATCC 1020 / DSM 3700 / NRRL 181)(Aspergillus fischerianus (strain ATCC 1020 / DSM 3700 / NRRL 181))
UniRef100_A1KQR8	1.0	Burkholderia rhizoxina	PP(PKS):KS(PKS):KR(PKS):PP(PKS):KS(PKS):KR(PKS):PP(PKS):KS(PKS):KR(PKS):PP(PKS):PP(PKS)	Unknown	Cluster: RhiC protein; n=1; Burkholderia rhizoxina|Rep: RhiC protein - Burkholderia rhizoxina
UniRef100_Q6N4J8	1.0	Rhodopseudomonas palustris	KS(PKS):AT(PKS)	NRPS	Cluster: Possible McyE polykeitde synthase and peptide synthetase; n=1; Rhodopseudomonas palustris|Rep: Possible McyE polykeitde synthase and peptide synthetase - Rhodopseudomonas palustris
UniRef100_UPI000023CB87	1.0	Gibberella zeae	KS(PKS):AT(PKS)	Hypothetical_protein	Cluster: hypothetical protein FG04588.1; n=1; Gibberella zeae PH-1|Rep: hypothetical protein FG04588.1 - Gibberella zeae PH-1
UniRef100_A3P5L7	0.0	Burkholderia pseudomallei	PP(PKS):TE(Non-PKS)	NRPS	Cluster: Non-ribosomal peptide synthase; n=1; Burkholderia pseudomallei 1106a|Rep: Non-ribosomal peptide synthase - Burkholderia pseudomallei (strain 1106a)
UniRef100_Q54G29	1.0	Dictyostelium discoideum	KS(PKS):AT(PKS):ER(PKS)	Unknown	Cluster: Putative uncharacterized protein; n=1; Dictyostelium discoideum AX4|Rep: Putative uncharacterized protein - Dictyostelium discoideum AX4
UniRef100_Q0U070	1.0	Phaeosphaeria nodorum	KS(PKS):AT(PKS):DH(PKS):KR(PKS)	Unknown	Cluster: Putative uncharacterized protein; n=1; Phaeosphaeria nodorum|Rep: Putative uncharacterized protein - Phaeosphaeria nodorum (Septoria nodorum)
UniRef100_A1CLY8	1.0	Aspergillus clavatus	KS(PKS):AT(PKS):DH(PKS):KR(PKS)	Putative_PKS	Cluster: Hybrid NRPS/PKS enzyme, putative; n=1; Aspergillus clavatus|Rep: Hybrid NRPS/PKS enzyme, putative - Aspergillus clavatus
UniRef100_Q92S51	1.0	Rhizobium meliloti	KS(PKS):AT(PKS):DH(PKS):ER(PKS):KR(PKS)	FAS	Cluster: FATTY ACID SYNTHASE TRANSMEMBRANE PROTEIN; n=1; Sinorhizobium meliloti|Rep: FATTY ACID SYNTHASE TRANSMEMBRANE PROTEIN - Rhizobium meliloti (Sinorhizobium meliloti)
UniRef100_A4QS15	1.0	Magnaporthe grisea	KR(PKS):PP(PKS)	Unknown	Cluster: Putative uncharacterized protein; n=1; Magnaporthe grisea|Rep: Putative uncharacterized protein - Magnaporthe grisea (Rice blast fungus) (Pyricularia grisea)
UniRef100_A1GD40	1.0	Salinispora arenicola	KS(PKS):AT(PKS):KR(PKS):PP(PKS)	Acyl_synthase	Cluster: Beta-ketoacyl synthase; n=1; Salinispora arenicola CNS205|Rep: Beta-ketoacyl synthase - Salinispora arenicola CNS205
UniRef100_A1GD41	1.0	Salinispora arenicola	KS(PKS):AT(PKS):DH(PKS):KR(PKS):PP(PKS):KS(PKS):AT(PKS):DH(PKS):KR(PKS):PP(PKS)	Unknown	Cluster: Acyl transferase region; n=1; Salinispora arenicola CNS205|Rep: Acyl transferase region - Salinispora arenicola CNS205
UniRef100_UPI000051A084	0.2	Apis mellifera	KS(PKS):AT(PKS):ER(PKS):KR(Non-PKS):PP(Non-PKS)	Hypothetical_protein	Cluster: PREDICTED: similar to CG3523-PA; n=1; Apis mellifera|Rep: PREDICTED: similar to CG3523-PA - Apis mellifera
UniRef100_A1C9K7	1.0	Aspergillus clavatus	KS(PKS):AT(PKS):DH(PKS):ER(PKS):KR(PKS):PP(PKS)	Putative_PKS	Cluster: Polyketide synthase, putative; n=1; Aspergillus clavatus|Rep: Polyketide synthase, putative - Aspergillus clavatus
UniRef100_Q0V1I0	1.0	Phaeosphaeria nodorum	PP(PKS):PP(PKS)	Unknown	Cluster: Putative uncharacterized protein; n=1; Phaeosphaeria nodorum|Rep: Putative uncharacterized protein - Phaeosphaeria nodorum (Septoria nodorum)
UniRef100_Q0V6Q6	1.0	Phaeosphaeria nodorum	AT(PKS):KR(PKS)	Unknown	Cluster: Putative uncharacterized protein; n=1; Phaeosphaeria nodorum|Rep: Putative uncharacterized protein - Phaeosphaeria nodorum (Septoria nodorum)
UniRef100_A0VU09	1.0	Dinoroseobacter shibae	KS(PKS):AT(PKS)	Acyl_synthase	Cluster: Beta-ketoacyl synthase; n=1; Dinoroseobacter shibae DFL 12|Rep: Beta-ketoacyl synthase - Dinoroseobacter shibae DFL 12
UniRef100_P27742	0.0	Emericella nidulans	PP(Non-PKS):PP(PKS)	Unknown	Cluster: N-(5-amino-5-carboxypentanoyl)-L-cysteinyl-D-valine synthase (EC 6.3.2.26) (Delta-(L-alpha-aminoadipyl)-L-cysteinyl-D-valine synthetase); n=3; Emericella nidulans|Rep: N-(5-amino-5-carboxypentanoyl)-L-cysteinyl-D-valine synthase (EC 6.3.2.26) (Delta-(L-alpha-aminoadipyl)-L-cysteinyl-D-valine synthetase) - Emericella nidulans (Aspergillus nidulans)
UniRef100_Q7NJ78	1.0	Gloeobacter violaceus	KS(PKS):AT(PKS):DH(PKS):KR(PKS):PP(PKS)	Unknown	Cluster: Gll1954 protein; n=1; Gloeobacter violaceus|Rep: Gll1954 protein - Gloeobacter violaceus
UniRef100_A4U8T3	1.0	Theonella swinhoei	KS(PKS):AT(PKS):DH(PKS):ER(PKS):KR(PKS):PP(PKS):KS(PKS):AT(PKS)	Unknown	Cluster: SupA; n=1; Theonella swinhoei bacterial symbiont clone pSW1H8|Rep: SupA - Theonella swinhoei bacterial symbiont clone pSW1H8
UniRef100_Q2Q3Z3	1.0	uncultured bacterium	KS(PKS):AT(PKS):DH(PKS):ER(PKS):KR(PKS):PP(PKS):KS(PKS):AT(PKS)	Putative_PKS	Cluster: Putative polyketide synthase; n=1; uncultured bacterium 2063G|Rep: Putative polyketide synthase - uncultured bacterium 2063G
UniRef100_Q54FP8	1.0	Dictyostelium discoideum	KS(PKS):AT(PKS):ER(PKS)	Unknown	Cluster: Putative uncharacterized protein; n=1; Dictyostelium discoideum AX4|Rep: Putative uncharacterized protein - Dictyostelium discoideum AX4
UniRef100_Q0BFH8	0.0	Burkholderia cepacia	PP(PKS):PP(Non-PKS)	Amino_acid_adenylation	Cluster: Amino acid adenylation domain; n=1; Burkholderia cepacia AMMD|Rep: Amino acid adenylation domain - Burkholderia cepacia (strain ATCC 53795 / AMMD)
UniRef100_A1CFW1	1.0	Aspergillus clavatus	KS(PKS):AT(PKS):DH(PKS):ER(PKS):KR(PKS):PP(PKS)	Putative_PKS	Cluster: Polyketide synthase, putative; n=1; Aspergillus clavatus|Rep: Polyketide synthase, putative - Aspergillus clavatus
UniRef100_A1T3U1	1.0	Mycobacterium vanbaalenii	KS(PKS):AT(PKS):KR(PKS):PP(PKS):KS(PKS):AT(PKS):DH(PKS):ER(PKS):KR(PKS):PP(PKS)	Acyl_synthase	Cluster: Beta-ketoacyl synthase; n=1; Mycobacterium vanbaalenii PYR-1|Rep: Beta-ketoacyl synthase - Mycobacterium vanbaalenii (strain DSM 7251 / PYR-1)
UniRef100_Q2T3H3	1.0	Burkholderia thailandensis	TE(PKS):KS(PKS):AT(PKS):KR(PKS)	Unknown	Cluster: Thiotemplate mechanism natural product synthetase; n=1; Burkholderia thailandensis E264|Rep: Thiotemplate mechanism natural product synthetase - Burkholderia thailandensis (strain E264 / ATCC 700388 / DSM 13276 /CIP 106301)
UniRef100_A5PHD6	1.0	Acremonium strictum	KS(PKS):AT(PKS)	Unknown	Cluster: Methylorcinaldehyde synthase; n=1; Acremonium strictum|Rep: Methylorcinaldehyde synthase - Acremonium strictum (Black bundle disease fungus)
UniRef100_Q5CG21	1.0	Cryptosporidium hominis	KS(PKS):ER(PKS):KR(PKS):PP(PKS)	Unknown	Cluster: Putative uncharacterized protein; n=1; Cryptosporidium hominis|Rep: Putative uncharacterized protein - Cryptosporidium hominis
UniRef100_A1G7W7	0.5	Salinispora arenicola	KS(PKS):AT(PKS):KR(PKS):TE(Non-PKS)	Acyl_synthase	Cluster: Beta-ketoacyl synthase; n=1; Salinispora arenicola CNS205|Rep: Beta-ketoacyl synthase - Salinispora arenicola CNS205
UniRef100_Q1DVF1	1.0	Coccidioides immitis	KS(PKS):AT(PKS)	Unknown	Cluster: Putative uncharacterized protein; n=1; Coccidioides immitis|Rep: Putative uncharacterized protein - Coccidioides immitis
UniRef100_UPI00015614A8	0.0	Equus caballus	KS(PKS):AT(PKS):DH(Non-PKS):ER(PKS):KR(Non-PKS):PP(Non-PKS)	Putative_FAS	Cluster: PREDICTED: similar to fatty acid synthase; n=1; Equus caballus|Rep: PREDICTED: similar to fatty acid synthase - Equus caballus
UniRef100_Q0RTS3	1.0	Frankia alni	KS(PKS):AT(PKS):PP(PKS):KS(PKS):AT(PKS):DH(PKS):ER(PKS):KR(PKS):PP(PKS)	Unknown	Cluster: Putative 6-methylsalicylic acid synthase; n=1; Frankia alni ACN14a|Rep: Putative 6-methylsalicylic acid synthase - Frankia alni (strain ACN14a)
UniRef100_UPI0000558CCC	0.75	Burkholderia mallei	PP(PKS):KS(PKS):DH(PKS):KR(PKS):PP(PKS):KS(PKS):PP(PKS):PP(Non-PKS)	Hypothetical_protein	Cluster: hypothetical protein Bmal2_03004486; n=1; Burkholderia mallei 2002721280|Rep: hypothetical protein Bmal2_03004486 - Burkholderia mallei 2002721280
UniRef100_Q0RTS5	1.0	Frankia alni	KS(PKS):AT(PKS):DH(PKS):KR(PKS):PP(PKS):KS(PKS):AT(PKS):PP(PKS)	Putative_PKS	Cluster: Putative Type I modular polyketide synthase; n=1; Frankia alni ACN14a|Rep: Putative Type I modular polyketide synthase - Frankia alni (strain ACN14a)
UniRef100_Q7VEU8	1.0	Mycobacterium bovis	KS(PKS):AT(PKS):PP(PKS)	Putative_PKS	Cluster: Probable polyketide synthase pks9; n=2; Mycobacterium bovis|Rep: Probable polyketide synthase pks9 - Mycobacterium bovis
UniRef100_A1CCS9	1.0	Aspergillus clavatus	KS(PKS):AT(PKS):DH(PKS):ER(PKS):KR(PKS):PP(PKS)	Putative_PKS	Cluster: Polyketide synthase, putative; n=1; Aspergillus clavatus|Rep: Polyketide synthase, putative - Aspergillus clavatus
UniRef100_Q2Y7Z3	0.5	Nitrosospira multiformis	KS(PKS):AT(PKS):KR(PKS):PP(Non-PKS)	Acyl_synthase	Cluster: Beta-ketoacyl synthase; n=1; Nitrosospira multiformis ATCC 25196|Rep: Beta-ketoacyl synthase - Nitrosospira multiformis (strain ATCC 25196 / NCIMB 11849)
UniRef100_UPI0000ECBB2A	0.0	Gallus gallus	AT(PKS):KR(Non-PKS)	Unknown	Cluster: UPI0000ECBB2A related cluster; n=1; Gallus gallus|Rep: unknown - Gallus gallus
UniRef100_Q3WH62	1.0	Frankia sp.	PP(PKS):KS(PKS):AT(PKS):KR(PKS):PP(PKS):TE(PKS)	Oxidoreductase_dehydrogenase	Cluster: Beta-ketoacyl synthase:Thioesterase:Acyl transferase domain:Short- chain dehydrogenase/reductase SDR:Phosphopantetheine-binding domain; n=1; Frankia sp. EAN1pec|Rep: Beta-ketoacyl synthase:Thioesterase:Acyl transferase domain:Short- chain dehydrogenase/reductase SDR:Phosphopantetheine-binding domain - Frankia sp. EAN1pec
UniRef100_A3NK01	1.0	Burkholderia pseudomallei	KS(PKS):AT(PKS):PP(PKS)	NRPS	Cluster: Non-ribosomal peptide synthase; n=1; Burkholderia pseudomallei 668|Rep: Non-ribosomal peptide synthase - Burkholderia pseudomallei (strain 668)
UniRef100_Q5YV27	0.0	Nocardia farcinica	PP(PKS):PP(Non-PKS):PP(PKS):TE(Non-PKS)	NRPS	Cluster: Putative non-ribosomal peptide synthetase; n=1; Nocardia farcinica|Rep: Putative non-ribosomal peptide synthetase - Nocardia farcinica
UniRef100_A5W7D5	1.0	Pseudomonas putida	KS(PKS):AT(PKS):DH(PKS):ER(PKS):KR(PKS):PP(PKS)	Acyl_synthase	Cluster: Beta-ketoacyl synthase-like protein precursor; n=1; Pseudomonas putida F1|Rep: Beta-ketoacyl synthase-like protein precursor - Pseudomonas putida F1
UniRef100_A0ABX6	1.0	Streptomyces ambofaciens	KS(PKS):AT(PKS):DH(PKS):ER(PKS):KR(PKS):PP(PKS)	Putative_PKS	Cluster: Putative type I polyketide synthase; n=1; Streptomyces ambofaciens ATCC 23877|Rep: Putative type I polyketide synthase - Streptomyces ambofaciens ATCC 23877
UniRef100_A2QXP7	1.0	Aspergillus niger	KS(PKS):AT(PKS):DH(PKS):KR(PKS):PP(PKS)	Unknown	Cluster: Contig An11c0330, complete genome; n=1; Aspergillus niger|Rep: Contig An11c0330, complete genome - Aspergillus niger
UniRef100_Q1E2Q1	1.0	Coccidioides immitis	KS(PKS):AT(PKS)	Unknown	Cluster: Putative uncharacterized protein; n=1; Coccidioides immitis|Rep: Putative uncharacterized protein - Coccidioides immitis
UniRef100_UPI00005599BC	0.0	Burkholderia pseudomallei	PP(PKS):TE(Non-PKS)	Hypothetical_protein	Cluster: hypothetical protein Bpse1_03002610; n=1; Burkholderia pseudomallei 1655|Rep: hypothetical protein Bpse1_03002610 - Burkholderia pseudomallei 1655
UniRef100_Q5CIE6	1.0	Cryptosporidium hominis	ER(PKS):KR(PKS):PP(PKS):KS(PKS):AT(PKS)	Unknown	Cluster: Putative uncharacterized protein; n=1; Cryptosporidium hominis|Rep: Putative uncharacterized protein - Cryptosporidium hominis
UniRef100_Q18559	0.818181818182	Caenorhabditis elegans	KS(PKS):PP(PKS):KS(PKS):PP(PKS):PP(PKS):KR(PKS):PP(Non-PKS):AT(PKS):KS(PKS):KR(PKS):KS(PKS)	Unknown	Cluster: Putative uncharacterized protein; n=1; Caenorhabditis elegans|Rep: Putative uncharacterized protein - Caenorhabditis elegans
UniRef100_A0ACH3	1.0	Streptomyces ambofaciens	KS(PKS):AT(PKS):PP(PKS):KS(PKS):AT(PKS):DH(PKS):KR(PKS):PP(PKS):KS(PKS):AT(PKS):KR(PKS):PP(PKS):KS(PKS):AT(PKS):KR(PKS):PP(PKS)	Putative_PKS	Cluster: Putative type I polyketide synthase; n=1; Streptomyces ambofaciens ATCC 23877|Rep: Putative type I polyketide synthase - Streptomyces ambofaciens ATCC 23877
UniRef100_A0ACH1	1.0	Streptomyces ambofaciens	KS(PKS):AT(PKS):KR(PKS):PP(PKS):KS(PKS):AT(PKS):DH(PKS):ER(PKS):KR(PKS):PP(PKS):KS(PKS):AT(PKS):KR(PKS):PP(PKS):KS(PKS):AT(PKS):KR(PKS):PP(PKS):KS(PKS):AT(PKS):KR(PKS):PP(PKS)	Putative_PKS	Cluster: Putative polyketide synthase B; n=1; Streptomyces ambofaciens ATCC 23877|Rep: Putative polyketide synthase B - Streptomyces ambofaciens ATCC 23877
UniRef100_A3IW74	1.0	Cyanothece sp.	KS(PKS):AT(PKS)	Acyl_synthase	Cluster: Beta-ketoacyl synthase; n=1; Cyanothece sp. CCY 0110|Rep: Beta-ketoacyl synthase - Cyanothece sp. CCY 0110
UniRef100_UPI0000F2E723	1.0	Monodelphis domestica	KS(PKS):AT(PKS):DH(PKS):KR(PKS)	Hypothetical_protein	Cluster: PREDICTED: hypothetical protein; n=1; Monodelphis domestica|Rep: PREDICTED: hypothetical protein - Monodelphis domestica
UniRef100_Q4S1K0	1.0	Tetraodon nigroviridis	KS(PKS):AT(PKS)	Unknown	Cluster: Chromosome 6 SCAF14768, whole genome shotgun sequence; n=1; Tetraodon nigroviridis|Rep: Chromosome 6 SCAF14768, whole genome shotgun sequence - Tetraodon nigroviridis (Green puffer)
UniRef100_Q93HJ4	1.0	Streptomyces avermitilis	KS(PKS):AT(PKS):KR(PKS):PP(PKS):KS(PKS):AT(PKS):KR(PKS):PP(PKS):KS(PKS):AT(PKS):DH(PKS):KR(PKS):PP(PKS)	Unknown	Cluster: OlmA2 protein; n=1; Streptomyces avermitilis|Rep: OlmA2 protein - Streptomyces avermitilis
UniRef100_Q5BEJ6	0.333333333333	Emericella nidulans	KS(PKS):AT(PKS):PP(Non-PKS)	Unknown	Cluster: Putative uncharacterized protein; n=1; Emericella nidulans|Rep: Putative uncharacterized protein - Emericella nidulans (Aspergillus nidulans)
UniRef100_Q5BEJ4	1.0	Emericella nidulans	KS(PKS):AT(PKS):DH(PKS):ER(PKS):KR(PKS):PP(PKS)	Unknown	Cluster: Putative uncharacterized protein; n=1; Emericella nidulans|Rep: Putative uncharacterized protein - Emericella nidulans (Aspergillus nidulans)
UniRef100_UPI0000D7233F	1.0	Burkholderia pseudomallei	PP(PKS):PP(PKS):KS(PKS):DH(PKS):KR(PKS):PP(PKS):KS(PKS):PP(PKS):PP(PKS):KS(PKS):KR(PKS):PP(PKS):KS(PKS)	Hypothetical_protein	Cluster: hypothetical protein Bpse17_02002693; n=1; Burkholderia pseudomallei 1710a|Rep: hypothetical protein Bpse17_02002693 - Burkholderia pseudomallei 1710a
UniRef100_Q2PC83	1.0	Streptomyces achromogenes	PP(PKS):KS(PKS):AT(PKS):DH(PKS):KR(PKS):PP(PKS):KS(PKS):AT(PKS):PP(PKS):KS(PKS):AT(PKS):KR(PKS):PP(PKS)	Putative_PKS	Cluster: Putative polyketide synthase; n=1; Streptomyces achromogenes subsp. rubradiris|Rep: Putative polyketide synthase - Streptomyces achromogenes subsp. rubradiris
UniRef100_Q54FN2	1.0	Dictyostelium discoideum	KS(PKS):AT(PKS):ER(PKS)	Unknown	Cluster: Putative uncharacterized protein; n=1; Dictyostelium discoideum AX4|Rep: Putative uncharacterized protein - Dictyostelium discoideum AX4
UniRef100_Q83Y48	1.0	Pseudomonas syringae	PP(PKS):KS(PKS):AT(PKS):DH(PKS):KR(PKS):TE(PKS)	NRPS	Cluster: Non-ribosomal peptide synthetase; n=1; Pseudomonas syringae|Rep: Non-ribosomal peptide synthetase - Pseudomonas syringae
UniRef100_A0UXD6	1.0	Clostridium cellulolyticum	KS(PKS):KR(PKS):PP(PKS)	Acyl_synthase	Cluster: Beta-ketoacyl synthase; n=1; Clostridium cellulolyticum H10|Rep: Beta-ketoacyl synthase - Clostridium cellulolyticum H10
UniRef100_Q54FN7	1.0	Dictyostelium discoideum	KS(PKS):AT(PKS):ER(PKS)	Unknown	Cluster: Putative uncharacterized protein; n=1; Dictyostelium discoideum AX4|Rep: Putative uncharacterized protein - Dictyostelium discoideum AX4
UniRef100_Q5YMZ6	1.0	Nocardia farcinica	AT(PKS):KR(PKS)	Putative_PKS	Cluster: Putative polyketide synthase; n=1; Nocardia farcinica|Rep: Putative polyketide synthase - Nocardia farcinica
UniRef100_Q3VXL6	1.0	Frankia sp.	PP(PKS):KS(PKS):AT(PKS)	Acyl_synthase	Cluster: Beta-ketoacyl synthase:Acyl transferase domain:Phosphopantetheine- binding domain; n=1; Frankia sp. EAN1pec|Rep: Beta-ketoacyl synthase:Acyl transferase domain:Phosphopantetheine- binding domain - Frankia sp. EAN1pec
UniRef100_UPI0000F1F4D4	0.0	Danio rerio	KS(PKS):AT(PKS):DH(Non-PKS):ER(PKS):KR(Non-PKS):PP(Non-PKS)	Hypothetical_protein	Cluster: PREDICTED: hypothetical protein; n=1; Danio rerio|Rep: PREDICTED: hypothetical protein - Danio rerio
UniRef100_A3Q285	1.0	Mycobacterium sp.	KS(PKS):AT(PKS):DH(PKS):KR(PKS):PP(PKS)	Acyl_synthase	Cluster: Beta-ketoacyl synthase; n=1; Mycobacterium sp. JLS|Rep: Beta-ketoacyl synthase - Mycobacterium sp. (strain JLS)
UniRef100_A4RIS3	1.0	Magnaporthe grisea	KS(PKS):AT(PKS)	Unknown	Cluster: Putative uncharacterized protein; n=1; Magnaporthe grisea|Rep: Putative uncharacterized protein - Magnaporthe grisea (Rice blast fungus) (Pyricularia grisea)
UniRef100_A4RIS4	1.0	Magnaporthe grisea	DH(PKS):KR(PKS)	Unknown	Cluster: Putative uncharacterized protein; n=1; Magnaporthe grisea|Rep: Putative uncharacterized protein - Magnaporthe grisea (Rice blast fungus) (Pyricularia grisea)
UniRef100_UPI0000E4DC67	0.0	Danio rerio	KS(PKS):AT(PKS):DH(Non-PKS):ER(PKS):KR(Non-PKS):PP(Non-PKS)	Unknown	Cluster: UPI0000E4DC67 related cluster; n=1; Danio rerio|Rep: unknown - Danio rerio
UniRef100_Q1YZ94	1.0	Photobacterium profundum	KS(PKS):AT(PKS):KR(PKS)	FAS	Cluster: Omega-3 polyunsaturated fatty acid synthase PfaA; n=1; Photobacterium profundum 3TCK|Rep: Omega-3 polyunsaturated fatty acid synthase PfaA - Photobacterium profundum 3TCK
UniRef100_A4TA92	1.0	Mycobacterium gilvum	KS(PKS):AT(PKS):DH(PKS):KR(PKS):PP(PKS)	Acyl_synthase	Cluster: Beta-ketoacyl synthase; n=1; Mycobacterium gilvum PYR-GCK|Rep: Beta-ketoacyl synthase - Mycobacterium gilvum PYR-GCK
UniRef100_Q54B51	1.0	Dictyostelium discoideum	KS(PKS):AT(PKS):ER(PKS)	Putative_PKS	Cluster: Putative polyketide synthase; n=1; Dictyostelium discoideum AX4|Rep: Putative polyketide synthase - Dictyostelium discoideum AX4
UniRef100_Q5AV55	1.0	Emericella nidulans	KS(PKS):AT(PKS)	Putative_PKS	Cluster: STCA_EMENI Putative sterigmatocystin biosynthesis polyketide synthase; n=1; Emericella nidulans|Rep: STCA_EMENI Putative sterigmatocystin biosynthesis polyketide synthase - Emericella nidulans (Aspergillus nidulans)
UniRef100_A4TA96	1.0	Mycobacterium gilvum	KS(PKS):AT(PKS):DH(PKS):KR(PKS):PP(PKS)	Unknown	Cluster: Acyl transferase domain protein; n=1; Mycobacterium gilvum PYR-GCK|Rep: Acyl transferase domain protein - Mycobacterium gilvum PYR-GCK
UniRef100_UPI0000ECA511	0.0	Gallus gallus	KS(PKS):AT(PKS):DH(Non-PKS):ER(PKS):KR(Non-PKS):PP(Non-PKS)	FAS	Cluster: Fatty acid synthase (EC 2.3.1.85) [Includes: [Acyl-carrier-protein] S- acetyltransferase (EC 2.3.1.38); [Acyl-carrier-protein] S- malonyltransferase (EC 2.3.1.39); 3-oxoacyl-[acyl-carrier-protein] synthase (EC 2.3.1.41); 3-oxoacyl-[acyl-carrier-protein] r; n=1; Gallus gallus|Rep: Fatty acid synthase (EC 2.3.1.85) [Includes: [Acyl-carrier-protein] S- acetyltransferase (EC 2.3.1.38); [Acyl…
UniRef100_Q5ZPA8	1.0	Angiococcus disciformis	KS(PKS):AT(PKS):KR(PKS):DH(PKS):ER(PKS):PP(PKS):PP(PKS)	Unknown	Cluster: TubD protein; n=1; Angiococcus disciformis|Rep: TubD protein - Angiococcus disciformis
UniRef100_UPI00005EE3CD	1.0	Mycobacterium tuberculosis	AT(PKS):PP(PKS):TE(PKS)	Hypothetical_protein	Cluster: hypothetical protein MtubF_02000416; n=1; Mycobacterium tuberculosis F11|Rep: hypothetical protein MtubF_02000416 - Mycobacterium tuberculosis F11
UniRef100_Q66VY5	1.0	Streptomyces rimosus	KR(PKS):PP(PKS):KS(PKS):AT(PKS):KR(PKS):PP(PKS):KS(PKS):AT(PKS)	Unknown	Cluster: Rimocidin synthase; n=1; Streptomyces rimosus|Rep: Rimocidin synthase - Streptomyces rimosus
UniRef100_Q3W9K3	1.0	Frankia sp.	AT(PKS):KR(PKS):PP(PKS)	Unknown	Cluster: Acyl transferase domain:Phosphopantetheine-binding domain; n=1; Frankia sp. EAN1pec|Rep: Acyl transferase domain:Phosphopantetheine-binding domain - Frankia sp. EAN1pec
UniRef100_Q4C7P4	1.0	Crocosphaera watsonii	KS(PKS):AT(PKS):DH(PKS):ER(PKS):KR(PKS):PP(PKS)	Oxidoreductase_dehydrogenase	Cluster: Beta-ketoacyl synthase:Acyl transferase region:Zinc-containing alcohol dehydrogenase superfamily:Phosphopantetheine-binding; n=1; Crocosphaera watsonii WH 8501|Rep: Beta-ketoacyl synthase:Acyl transferase region:Zinc-containing alcohol dehydrogenase superfamily:Phosphopantetheine-binding - Crocosphaera watsonii
UniRef100_Q4C7P7	1.0	Crocosphaera watsonii	KS(PKS):AT(PKS):KR(PKS)	Acyl_synthase	Cluster: Beta-ketoacyl synthase:Acyl transferase region:Phosphopantetheine- binding; n=1; Crocosphaera watsonii WH 8501|Rep: Beta-ketoacyl synthase:Acyl transferase region:Phosphopantetheine- binding - Crocosphaera watsonii
UniRef100_Q5ZPA6	0.666666666667	Angiococcus disciformis	KS(PKS):AT(PKS):KR(PKS):DH(PKS):ER(PKS):TE(Non-PKS)	Unknown	Cluster: TubF protein; n=1; Angiococcus disciformis|Rep: TubF protein - Angiococcus disciformis
UniRef100_Q4C7P1	1.0	Crocosphaera watsonii	KS(PKS):AT(PKS):KR(PKS)	Acyl_synthase	Cluster: Beta-ketoacyl synthase:Acyl transferase region:Phosphopantetheine- binding; n=1; Crocosphaera watsonii WH 8501|Rep: Beta-ketoacyl synthase:Acyl transferase region:Phosphopantetheine- binding - Crocosphaera watsonii
UniRef100_Q4C7P2	1.0	Crocosphaera watsonii	ER(PKS):KR(PKS):PP(PKS)	Oxidoreductase_dehydrogenase	Cluster: Zinc-containing alcohol dehydrogenase superfamily:Phosphopantetheine- binding; n=1; Crocosphaera watsonii WH 8501|Rep: Zinc-containing alcohol dehydrogenase superfamily:Phosphopantetheine- binding - Crocosphaera watsonii
UniRef100_Q4C7P3	1.0	Crocosphaera watsonii	KS(PKS):AT(PKS):DH(PKS)	Acyl_synthase	Cluster: Beta-ketoacyl synthase:Acyl transferase region; n=1; Crocosphaera watsonii WH 8501|Rep: Beta-ketoacyl synthase:Acyl transferase region - Crocosphaera watsonii
UniRef100_Q4WKW9	1.0	Aspergillus fumigatus	KS(PKS):AT(PKS):DH(PKS):KR(PKS):PP(PKS)	Putative_PKS	Cluster: Polyketide synthase, putative; n=1; Aspergillus fumigatus|Rep: Polyketide synthase, putative - Aspergillus fumigatus (Sartorya fumigata)
UniRef100_A0UWE4	1.0	Clostridium cellulolyticum	KR(PKS):PP(PKS):KS(PKS):DH(PKS):KR(PKS):PP(PKS):KS(PKS):DH(PKS):KR(PKS):PP(PKS):KS(PKS):DH(PKS):PP(PKS):KS(PKS):DH(PKS)	Acyl_synthase	Cluster: Beta-ketoacyl synthase; n=1; Clostridium cellulolyticum H10|Rep: Beta-ketoacyl synthase - Clostridium cellulolyticum H10
UniRef100_Q63P18	0.0	Burkholderia pseudomallei	PP(PKS):TE(Non-PKS)	NRPS	Cluster: Putative peptide synthase protein; n=1; Burkholderia pseudomallei|Rep: Putative peptide synthase protein - Burkholderia pseudomallei (Pseudomonas pseudomallei)
UniRef100_UPI00006DD10E	1.0	Burkholderia mallei	PP(PKS):PP(PKS):KS(PKS):DH(PKS)	Hypothetical_protein	Cluster: hypothetical protein Bmal2_03002682; n=1; Burkholderia mallei 2002721280|Rep: hypothetical protein Bmal2_03002682 - Burkholderia mallei 2002721280
UniRef100_Q1L0S6	1.0	Streptomyces hygroscopicus	KS(PKS):AT(PKS):DH(PKS):ER(PKS):KR(PKS):PP(PKS)	Unknown	Cluster: NapC; n=1; Streptomyces hygroscopicus subsp. duamyceticus|Rep: NapC - Streptomyces hygroscopicus subsp. duamyceticus
UniRef100_A0UWE0	1.0	Clostridium cellulolyticum	KS(PKS):KR(PKS):KS(PKS):DH(PKS)	Acyl_synthase	Cluster: Beta-ketoacyl synthase; n=1; Clostridium cellulolyticum H10|Rep: Beta-ketoacyl synthase - Clostridium cellulolyticum H10
UniRef100_Q1L0S4	1.0	Streptomyces hygroscopicus	KS(PKS):AT(PKS):DH(PKS):KR(PKS):PP(PKS)	Unknown	Cluster: NapE; n=1; Streptomyces hygroscopicus subsp. duamyceticus|Rep: NapE - Streptomyces hygroscopicus subsp. duamyceticus
UniRef100_A0UWE2	1.0	Clostridium cellulolyticum	KR(PKS):KS(PKS):DH(PKS):KR(PKS):PP(PKS):KS(PKS):KR(PKS):PP(PKS):KS(PKS)	Acyl_synthase	Cluster: Beta-ketoacyl synthase; n=1; Clostridium cellulolyticum H10|Rep: Beta-ketoacyl synthase - Clostridium cellulolyticum H10
UniRef100_Q7NJ74	1.0	Gloeobacter violaceus	KR(PKS):DH(PKS)	Unknown	Cluster: Gll1958 protein; n=1; Gloeobacter violaceus|Rep: Gll1958 protein - Gloeobacter violaceus
UniRef100_Q1L0S8	1.0	Streptomyces hygroscopicus	PP(PKS):KS(PKS):AT(PKS):DH(PKS):KR(PKS):PP(PKS):KS(PKS):AT(PKS):DH(PKS):PP(PKS):KS(PKS):AT(PKS):KR(PKS):PP(PKS)	Unknown	Cluster: NapA; n=1; Streptomyces hygroscopicus subsp. duamyceticus|Rep: NapA - Streptomyces hygroscopicus subsp. duamyceticus
UniRef100_Q08N47	1.0	Stigmatella aurantiaca	KS(PKS):AT(PKS):AT(PKS):DH(PKS):ER(PKS)	Oxidoreductase_dehydrogenase	Cluster: Oxidoreductase, zinc-binding dehydrogenase family; n=1; Stigmatella aurantiaca DW4/3-1|Rep: Oxidoreductase, zinc-binding dehydrogenase family - Stigmatella aurantiaca DW4/3-1
UniRef100_A4LU41	1.0	Burkholderia pseudomallei	PP(PKS):KS(PKS):AT(PKS):DH(PKS):KR(PKS):TE(PKS)	NRPS	Cluster: Non-ribosomal peptide synthase; n=1; Burkholderia pseudomallei 305|Rep: Non-ribosomal peptide synthase - Burkholderia pseudomallei 305
UniRef100_A0UXC7	1.0	Clostridium cellulolyticum	KS(PKS):KR(PKS)	Acyl_synthase	Cluster: Beta-ketoacyl synthase; n=1; Clostridium cellulolyticum H10|Rep: Beta-ketoacyl synthase - Clostridium cellulolyticum H10
UniRef100_A1C5U4	1.0	Aspergillus clavatus	KS(PKS):AT(PKS):DH(PKS):KR(PKS):PP(PKS):PP(PKS)	Putative_PKS	Cluster: Hybrid NRPS/PKS enzyme, putative; n=1; Aspergillus clavatus|Rep: Hybrid NRPS/PKS enzyme, putative - Aspergillus clavatus
UniRef100_Q2JEI1	1.0	Frankia sp.	KS(PKS):AT(PKS)	Acyl_synthase	Cluster: Beta-ketoacyl synthase; n=1; Frankia sp. CcI3|Rep: Beta-ketoacyl synthase - Frankia sp. (strain CcI3)
UniRef100_Q2JEI2	1.0	Frankia sp.	KS(PKS):AT(PKS):KR(PKS)	Acyl_synthase	Cluster: Beta-ketoacyl synthase; n=1; Frankia sp. CcI3|Rep: Beta-ketoacyl synthase - Frankia sp. (strain CcI3)
UniRef100_Q0LLR7	0.714285714286	Herpetosiphon aurantiacus	KS(PKS):AT(PKS):KR(PKS):PP(Non-PKS):KS(PKS):AT(PKS):KR(PKS)	Acyl_synthase	Cluster: Beta-ketoacyl synthase; n=1; Herpetosiphon aurantiacus ATCC 23779|Rep: Beta-ketoacyl synthase - Herpetosiphon aurantiacus ATCC 23779
UniRef100_Q0SEL9	0.0	Rhodococcus sp.	PP(Non-PKS):PP(PKS)	NRPS	Cluster: Non-ribosomal peptide synthetase; n=1; Rhodococcus sp. RHA1|Rep: Non-ribosomal peptide synthetase - Rhodococcus sp. (strain RHA1)
UniRef100_UPI00005FB065	1.0	Burkholderia pseudomallei	KS(PKS):DH(PKS):KR(PKS):PP(PKS):KS(PKS):KS(PKS)	Hypothetical_protein	Cluster: hypothetical protein Bpse110_02003835; n=1; Burkholderia pseudomallei 1106b|Rep: hypothetical protein Bpse110_02003835 - Burkholderia pseudomallei 1106b
UniRef100_UPI000055B88A	1.0	Burkholderia pseudomallei	PP(PKS):PP(PKS):KS(PKS)	Hypothetical_protein	Cluster: hypothetical protein BpseP_03005321; n=1; Burkholderia pseudomallei Pasteur|Rep: hypothetical protein BpseP_03005321 - Burkholderia pseudomallei Pasteur
UniRef100_Q5LV53	0.666666666667	Silicibacter pomeroyi	KS(PKS):AT(PKS):KR(PKS):DH(PKS):PP(Non-PKS):TE(PKS)	NRPS	Cluster: Non-ribosomal peptide synthase; n=1; Silicibacter pomeroyi|Rep: Non-ribosomal peptide synthase - Silicibacter pomeroyi
UniRef100_A3P519	1.0	Burkholderia pseudomallei	PP(PKS):KS(PKS):DH(PKS):PP(PKS):KS(PKS):DH(PKS):KR(PKS):PP(PKS):PP(PKS):PP(PKS)	Putative_PKS	Cluster: Putative polyketide synthase PksJ; n=1; Burkholderia pseudomallei 1106a|Rep: Putative polyketide synthase PksJ - Burkholderia pseudomallei (strain 1106a)
UniRef100_A3P518	1.0	Burkholderia pseudomallei	PP(PKS):PP(PKS):KS(PKS):DH(PKS):KR(PKS):PP(PKS):KS(PKS):PP(PKS):PP(PKS):KS(PKS):KR(PKS):PP(PKS):KS(PKS):PP(PKS)	Putative_PKS	Cluster: Putative polyketide synthase PksL; n=1; Burkholderia pseudomallei 1106a|Rep: Putative polyketide synthase PksL - Burkholderia pseudomallei (strain 1106a)
UniRef100_A2CLL5	1.0	Candidatus Endobugula	KS(PKS):KR(PKS):KS(PKS):KR(PKS):PP(PKS):KS(PKS):PP(PKS)	NRPS	Cluster: BryA; n=1; Candidatus Endobugula sertula|Rep: BryA - Candidatus Endobugula sertula (Bugula neritina bacterial symbiont)
UniRef100_Q73WQ6	1.0	Mycobacterium paratuberculosis	KS(PKS):AT(PKS)	Unknown	Cluster: Putative uncharacterized protein; n=1; Mycobacterium avium subsp. paratuberculosis|Rep: Putative uncharacterized protein - Mycobacterium paratuberculosis
UniRef100_A6GK66	1.0	Plesiocystis pacifica	PP(PKS):PP(PKS):KS(PKS):KR(PKS)	NRPS	Cluster: Non-ribosomal peptide synthetase; n=1; Plesiocystis pacifica SIR-1|Rep: Non-ribosomal peptide synthetase - Plesiocystis pacifica SIR-1
UniRef100_Q2H2C8	1.0	Chaetomium globosum	KS(PKS):AT(PKS):DH(PKS):KR(PKS):PP(PKS)	Unknown	Cluster: Putative uncharacterized protein; n=1; Chaetomium globosum|Rep: Putative uncharacterized protein - Chaetomium globosum (Soil fungus)
UniRef100_Q4U445	0.6	Polyangium cellulosum	PP(PKS):KS(PKS):PP(PKS):KS(PKS):PP(Non-PKS)	Unknown	Cluster: DszC; n=2; Sorangium cellulosum|Rep: DszC - Polyangium cellulosum (Sorangium cellulosum)
UniRef100_A4TU83	1.0	Magnetospirillum gryphiswaldense	PP(PKS):KS(PKS):DH(PKS)	Acyl_synthase	Cluster: Beta-ketoacyl synthase; n=1; Magnetospirillum gryphiswaldense|Rep: Beta-ketoacyl synthase - Magnetospirillum gryphiswaldense
UniRef100_Q4U447	1.0	Polyangium cellulosum	KS(PKS):DH(PKS):KR(PKS):PP(PKS):KS(PKS):KR(PKS):PP(PKS):PP(PKS):KS(PKS):KR(PKS):PP(PKS):KS(PKS):DH(PKS)	Unknown	Cluster: DszA; n=1; Sorangium cellulosum|Rep: DszA - Polyangium cellulosum (Sorangium cellulosum)
UniRef100_Q5BCE6	1.0	Emericella nidulans	KS(PKS):AT(PKS):DH(PKS):KR(PKS):PP(PKS)	Unknown	Cluster: Putative uncharacterized protein; n=1; Emericella nidulans|Rep: Putative uncharacterized protein - Emericella nidulans (Aspergillus nidulans)
UniRef100_A3INX6	1.0	Cyanothece sp.	KS(PKS):AT(PKS):PP(PKS)	Acyl_synthase	Cluster: Beta-ketoacyl synthase; n=1; Cyanothece sp. CCY 0110|Rep: Beta-ketoacyl synthase - Cyanothece sp. CCY 0110
UniRef100_Q7CT25	1.0	Agrobacterium tumefaciens	KS(PKS):AT(PKS):PP(PKS)	Unknown	Cluster: AGR_L_2313p; n=2; Agrobacterium tumefaciens str. C58|Rep: AGR_L_2313p - Agrobacterium tumefaciens (strain C58 / ATCC 33970)
UniRef100_Q8XS40	0.333333333333	Ralstonia solanacearum	PP(PKS):KS(PKS):AT(PKS):PP(PKS):PP(Non-PKS):PP(Non-PKS)	NRPS	Cluster: Probable non ribosomal peptide synthetase protein; n=1; Ralstonia solanacearum|Rep: Probable non ribosomal peptide synthetase protein - Ralstonia solanacearum (Pseudomonas solanacearum)
UniRef100_A1ACH2	0.5	Escherichia coli	KS(PKS):AT(PKS):KR(PKS):PP(Non-PKS)	Unknown	Cluster: Yersiniabactin biosynthetic protein; n=1; Escherichia coli APEC O1|Rep: Yersiniabactin biosynthetic protein - Escherichia coli O1:K1 / APEC
UniRef100_UPI000055BF0F	1.0	Burkholderia pseudomallei	TE(PKS):KS(PKS):AT(PKS)	Hypothetical_protein	Cluster: hypothetical protein BpseS_03005214; n=1; Burkholderia pseudomallei S13|Rep: hypothetical protein BpseS_03005214 - Burkholderia pseudomallei S13
UniRef100_Q4WLD4	1.0	Aspergillus fumigatus	KS(PKS):AT(PKS):DH(PKS):KR(PKS):PP(PKS)	Putative_PKS	Cluster: LovB-like polyketide synthase, putative; n=1; Aspergillus fumigatus|Rep: LovB-like polyketide synthase, putative - Aspergillus fumigatus (Sartorya fumigata)
UniRef100_UPI00006743BF	1.0	Burkholderia pseudomallei	KR(PKS):PP(PKS):KS(PKS):KS(PKS)	Hypothetical_protein	Cluster: hypothetical protein Bpse4_03004737; n=1; Burkholderia pseudomallei 406e|Rep: hypothetical protein Bpse4_03004737 - Burkholderia pseudomallei 406e
UniRef100_A5NRQ0	1.0	Methylobacterium sp.	AT(PKS):DH(PKS):ER(PKS):KR(PKS):PP(PKS):KS(PKS):AT(PKS):PP(PKS)	Acyl_synthase	Cluster: Beta-ketoacyl synthase; n=1; Methylobacterium sp. 4-46|Rep: Beta-ketoacyl synthase - Methylobacterium sp. 4-46
UniRef100_A4F5Q2	0.0	Saccharopolyspora erythraea	KS(PKS):AT(Non-PKS)	Acyl_synthase	Cluster: Beta-ketoacyl synthase; n=1; Saccharopolyspora erythraea NRRL 2338|Rep: Beta-ketoacyl synthase - Saccharopolyspora erythraea (strain NRRL 23338)
UniRef100_Q1DST4	1.0	Coccidioides immitis	KS(PKS):AT(PKS):DH(PKS):KR(PKS):PP(PKS)	Unknown	Cluster: Putative uncharacterized protein; n=1; Coccidioides immitis|Rep: Putative uncharacterized protein - Coccidioides immitis
UniRef100_UPI00006743F2	0.5	Burkholderia pseudomallei	TE(PKS):PP(Non-PKS):KS(PKS):AT(PKS)	Hypothetical_protein	Cluster: hypothetical protein Bpse4_03004366; n=1; Burkholderia pseudomallei 406e|Rep: hypothetical protein Bpse4_03004366 - Burkholderia pseudomallei 406e
UniRef100_A5XMP5	1.0	Burkholderia mallei	KS(PKS):KR(PKS)	Putative_PKS	Cluster: Putative polyketide synthase; n=1; Burkholderia mallei JHU|Rep: Putative polyketide synthase - Burkholderia mallei JHU
UniRef100_Q82UT4	1.0	Nitrosomonas europaea	KS(PKS):AT(PKS):DH(PKS):ER(PKS):KR(PKS):PP(PKS)	Putative_PKS	Cluster: Putative type I polyketide synthase WcbR; n=1; Nitrosomonas europaea|Rep: Putative type I polyketide synthase WcbR - Nitrosomonas europaea
UniRef100_A6GJX9	1.0	Plesiocystis pacifica	KS(PKS):AT(PKS)	Putative_PKS	Cluster: Putative type I polyketide synthase; n=1; Plesiocystis pacifica SIR-1|Rep: Putative type I polyketide synthase - Plesiocystis pacifica SIR-1
UniRef100_P12276-2	0.0	Gallus gallus	KS(PKS):AT(PKS):DH(Non-PKS):ER(PKS):KR(Non-PKS):PP(Non-PKS)	Unknown	Cluster: Isoform 1 of P12276 ; n=1; Gallus gallus|Rep: Isoform 1 of P12276 - Gallus gallus (Chicken)
UniRef100_Q5ATG8	1.0	Emericella nidulans	KS(PKS):AT(PKS):DH(PKS):KR(PKS):PP(PKS):PP(PKS)	Unknown	Cluster: Putative uncharacterized protein; n=1; Emericella nidulans|Rep: Putative uncharacterized protein - Emericella nidulans (Aspergillus nidulans)
UniRef100_A1DAU3	1.0	Neosartorya fischeri	KS(PKS):AT(PKS)	Putative_PKS	Cluster: Polyketide synthase, putative; n=1; Neosartorya fischeri NRRL 181|Rep: Polyketide synthase, putative - Neosartorya fischeri (strain ATCC 1020 / DSM 3700 / NRRL 181)(Aspergillus fischerianus (strain ATCC 1020 / DSM 3700 / NRRL 181))
UniRef100_Q5BBP5	1.0	Emericella nidulans	KS(PKS):AT(PKS):DH(PKS):ER(PKS):KR(PKS):PP(PKS)	Unknown	Cluster: Putative uncharacterized protein; n=1; Emericella nidulans|Rep: Putative uncharacterized protein - Emericella nidulans (Aspergillus nidulans)
UniRef100_Q0VZ70	0.0	Chondromyces crocatus	PP(PKS):TE(Non-PKS)	NRPS	Cluster: Non ribosomal peptide synthase; n=1; Chondromyces crocatus|Rep: Non ribosomal peptide synthase - Chondromyces crocatus
UniRef100_UPI0000559409	1.0	Burkholderia pseudomallei	ER(PKS):KR(PKS):PP(PKS)	Hypothetical_protein	Cluster: hypothetical protein Bpse1_03000050; n=1; Burkholderia pseudomallei 1655|Rep: hypothetical protein Bpse1_03000050 - Burkholderia pseudomallei 1655
UniRef100_A3QGD3	1.0	Shewanella loihica	KS(PKS):AT(PKS):KR(PKS)	Acyl_synthase	Cluster: Beta-ketoacyl synthase; n=1; Shewanella loihica PV-4|Rep: Beta-ketoacyl synthase - Shewanella loihica (strain BAA-1088 / PV-4)
UniRef100_A0ACQ7	0.0	Streptomyces ambofaciens	PP(Non-PKS):PP(PKS)	NRPS	Cluster: Putative peptide synthetase; n=1; Streptomyces ambofaciens ATCC 23877|Rep: Putative peptide synthetase - Streptomyces ambofaciens ATCC 23877
UniRef100_Q3W1F2	1.0	Frankia sp.	KS(PKS):AT(PKS)	Acyl_synthase	Cluster: Beta-ketoacyl synthase:Acyl transferase domain; n=1; Frankia sp. EAN1pec|Rep: Beta-ketoacyl synthase:Acyl transferase domain - Frankia sp. EAN1pec
UniRef100_Q090E0	1.0	Stigmatella aurantiaca	KS(PKS):AT(PKS):DH(PKS):KR(PKS):PP(PKS):KS(PKS):AT(PKS):KR(PKS):PP(PKS)	Oxidoreductase_dehydrogenase	Cluster: Oxidoreductase, short chain dehydrogenase/reductase family; n=1; Stigmatella aurantiaca DW4/3-1|Rep: Oxidoreductase, short chain dehydrogenase/reductase family - Stigmatella aurantiaca DW4/3-1
UniRef100_Q3M9Y1	1.0	Anabaena variabilis	KS(PKS):AT(PKS)	Acyl_synthase	Cluster: Beta-ketoacyl synthase; n=1; Anabaena variabilis ATCC 29413|Rep: Beta-ketoacyl synthase - Anabaena variabilis (strain ATCC 29413 / PCC 7937)
UniRef100_A1QT50	1.0	Mycobacterium tuberculosis	KS(PKS):AT(PKS):DH(PKS):ER(PKS):KR(PKS):PP(PKS):KS(PKS):AT(PKS):DH(PKS):ER(PKS):KR(PKS):PP(PKS)	Unknown	Cluster: Putative uncharacterized protein; n=1; Mycobacterium tuberculosis F11|Rep: Putative uncharacterized protein - Mycobacterium tuberculosis (strain F11)
UniRef100_UPI00005FAD1C	0.0	Burkholderia pseudomallei	PP(PKS):TE(Non-PKS)	Hypothetical_protein	Cluster: hypothetical protein Bpse110_02000791; n=1; Burkholderia pseudomallei 1106b|Rep: hypothetical protein Bpse110_02000791 - Burkholderia pseudomallei 1106b
UniRef100_Q5BBP8	0.333333333333	Emericella nidulans	KS(PKS):AT(PKS):PP(Non-PKS)	Unknown	Cluster: Putative uncharacterized protein; n=1; Emericella nidulans|Rep: Putative uncharacterized protein - Emericella nidulans (Aspergillus nidulans)
Single domain hit proteins
UniRef100_A4LD31	single hit	Burkholderia pseudomallei	single hit	NRPS	Cluster: Non-ribosomal peptide synthase; n=1; Burkholderia pseudomallei 305|Rep: Non-ribosomal peptide synthase - Burkholderia pseudomallei 305
UniRef100_Q86AE9	single hit	Dictyostelium discoideum	single hit	Putative_PKS	Cluster: Similar to Anabaena sp. (Strain PCC 7120). Polyketide synthase; n=2; Dictyostelium discoideum|Rep: Similar to Anabaena sp. (Strain PCC 7120). Polyketide synthase - Dictyostelium discoideum (Slime mold)
UniRef100_UPI00005F6CB3	single hit	Yersinia pseudotuberculosis	single hit	Hypothetical_protein	Cluster: hypothetical protein YpseI_02000630; n=1; Yersinia pseudotuberculosis IP 31758|Rep: hypothetical protein YpseI_02000630 - Yersinia pseudotuberculosis IP 31758
UniRef100_Q54497	single hit	Streptomyces nogalater	single hit	Unknown	Cluster: Snoa3; n=1; Streptomyces nogalater|Rep: Snoa3 - Streptomyces nogalater
UniRef100_A4T2D8	single hit	Mycobacterium gilvum	single hit	Acyl_synthase	Cluster: Beta-ketoacyl synthase; n=1; Mycobacterium gilvum PYR-GCK|Rep: Beta-ketoacyl synthase - Mycobacterium gilvum PYR-GCK
UniRef100_A4UC01	single hit	Magnaporthe grisea	single hit	Unknown	Cluster: Putative uncharacterized protein; n=1; Magnaporthe grisea|Rep: Putative uncharacterized protein - Magnaporthe grisea (Rice blast fungus) (Pyricularia grisea)
UniRef100_A0YNI8	single hit	Lyngbya sp.	single hit	Unknown	Cluster: Phosphopantetheine-binding protein; n=1; Lyngbya sp. PCC 8106|Rep: Phosphopantetheine-binding protein - Lyngbya sp. PCC 8106
UniRef100_Q1A309	single hit	Polyangium cellulosum	single hit	Acyl_synthase	Cluster: Beta-ketoacyl synthase; n=1; Sorangium cellulosum|Rep: Beta-ketoacyl synthase - Polyangium cellulosum (Sorangium cellulosum)
UniRef100_Q1A308	single hit	Polyangium cellulosum	single hit	Acyl_synthase	Cluster: Beta-ketoacyl synthase; n=1; Sorangium cellulosum|Rep: Beta-ketoacyl synthase - Polyangium cellulosum (Sorangium cellulosum)
UniRef100_Q944N0	single hit	Olea europaea	single hit	Unknown	Cluster: Acyl carrier protein; n=1; Olea europaea|Rep: Acyl carrier protein - Olea europaea (Common olive)
UniRef100_Q1A303	single hit	Polyangium cellulosum	single hit	Acyl_synthase	Cluster: Beta-ketoacyl synthase; n=1; Sorangium cellulosum|Rep: Beta-ketoacyl synthase - Polyangium cellulosum (Sorangium cellulosum)
UniRef100_Q1A302	single hit	Polyangium cellulosum	single hit	Acyl_synthase	Cluster: Beta-ketoacyl synthase; n=1; Sorangium cellulosum|Rep: Beta-ketoacyl synthase - Polyangium cellulosum (Sorangium cellulosum)
UniRef100_Q0B248	single hit	Burkholderia cepacia	single hit	Unknown	Cluster: Phosphopantetheine-binding; n=1; Burkholderia cepacia AMMD|Rep: Phosphopantetheine-binding - Burkholderia cepacia (strain ATCC 53795 / AMMD)
UniRef100_Q1A307	single hit	Polyangium cellulosum	single hit	Acyl_synthase	Cluster: Beta-ketoacyl synthase; n=1; Sorangium cellulosum|Rep: Beta-ketoacyl synthase - Polyangium cellulosum (Sorangium cellulosum)
UniRef100_Q2URU3	single hit	Aspergillus oryzae	single hit	Hypothetical_protein	Cluster: Predicted protein; n=1; Aspergillus oryzae|Rep: Predicted protein - Aspergillus oryzae
UniRef100_Q1A305	single hit	Polyangium cellulosum	single hit	Acyl_synthase	Cluster: Beta-ketoacyl synthase; n=1; Sorangium cellulosum|Rep: Beta-ketoacyl synthase - Polyangium cellulosum (Sorangium cellulosum)
UniRef100_Q1A304	single hit	Polyangium cellulosum	single hit	Acyl_synthase	Cluster: Beta-ketoacyl synthase; n=1; Sorangium cellulosum|Rep: Beta-ketoacyl synthase - Polyangium cellulosum (Sorangium cellulosum)
UniRef100_Q9F636	single hit	Stigmatella aurantiaca	single hit	Unknown	Cluster: MxcG; n=1; Stigmatella aurantiaca|Rep: MxcG - Stigmatella aurantiaca
UniRef100_A0SZ02	single hit	Janthinobacterium lividum	single hit	Unknown	Cluster: Putative beta-ketomyristol-ACP synthase pigJ; n=1; Janthinobacterium lividum|Rep: Putative beta-ketomyristol-ACP synthase pigJ - Janthinobacterium lividum
UniRef100_UPI000023F471	single hit	Gibberella zeae	single hit	Hypothetical_protein	Cluster: hypothetical protein FG03257.1; n=1; Gibberella zeae PH-1|Rep: hypothetical protein FG03257.1 - Gibberella zeae PH-1
UniRef100_Q52934	single hit	Rhizobium meliloti	single hit	Unknown	Cluster: Fix23-5; n=1; Sinorhizobium meliloti|Rep: Fix23-5 - Rhizobium meliloti (Sinorhizobium meliloti)
UniRef100_Q3MCQ4	single hit	Anabaena variabilis	single hit	Unknown	Cluster: AMP-dependent synthetase and ligase; n=1; Anabaena variabilis ATCC 29413|Rep: AMP-dependent synthetase and ligase - Anabaena variabilis (strain ATCC 29413 / PCC 7937)
UniRef100_Q52931	single hit	Rhizobium meliloti	single hit	Unknown	Cluster: Fix23-2; n=1; Sinorhizobium meliloti|Rep: Fix23-2 - Rhizobium meliloti (Sinorhizobium meliloti)
UniRef100_Q2SGM8	single hit	Hahella chejuensis	single hit	Unknown	Cluster: (Acyl-carrier-protein) S-malonyltransferase; n=1; Hahella chejuensis KCTC 2396|Rep: (Acyl-carrier-protein) S-malonyltransferase - Hahella chejuensis (strain KCTC 2396)
UniRef100_UPI000038CAED	single hit	Nostoc punctiforme	single hit	Unknown	Cluster: COG0236: Acyl carrier protein; n=1; Nostoc punctiforme PCC 73102|Rep: COG0236: Acyl carrier protein - Nostoc punctiforme PCC 73102
UniRef100_Q12HS0	single hit	Shewanella denitrificans	single hit	Amino_acid_adenylation	Cluster: Amino acid adenylation; n=1; Shewanella denitrificans OS217|Rep: Amino acid adenylation - Shewanella denitrificans (strain OS217 / ATCC BAA-1090 / DSM 15013)
UniRef100_A0FHG4	single hit	uncultured bacterium	single hit	Acyl_synthase	Cluster: Ketosynthase; n=1; uncultured bacterium|Rep: Ketosynthase - uncultured bacterium
UniRef100_A0FHG7	single hit	uncultured bacterium	single hit	Acyl_synthase	Cluster: Ketosynthase; n=1; uncultured bacterium|Rep: Ketosynthase - uncultured bacterium
UniRef100_A0FHG6	single hit	uncultured bacterium	single hit	Acyl_synthase	Cluster: Ketosynthase; n=1; uncultured bacterium|Rep: Ketosynthase - uncultured bacterium
UniRef100_Q4QSI9	single hit	Pertusaria graphica	single hit	Putative_PKS	Cluster: Putative non-reducing polyketide synthase; n=1; Pertusaria graphica|Rep: Putative non-reducing polyketide synthase - Pertusaria graphica
UniRef100_Q4QSI8	single hit	Pertusaria hemisphaerica	single hit	Putative_PKS	Cluster: Putative non-reducing polyketide synthase; n=1; Pertusaria hemisphaerica|Rep: Putative non-reducing polyketide synthase - Pertusaria hemisphaerica
UniRef100_A0FHG2	single hit	uncultured bacterium	single hit	Acyl_synthase	Cluster: Ketosynthase; n=1; uncultured bacterium|Rep: Ketosynthase - uncultured bacterium
UniRef100_Q4QSI5	single hit	Pertusaria hymenea	single hit	Putative_PKS	Cluster: Putative non-reducing polyketide synthase; n=1; Pertusaria hymenea|Rep: Putative non-reducing polyketide synthase - Pertusaria hymenea
UniRef100_Q4QSI4	single hit	Pertusaria hymenea	single hit	Putative_PKS	Cluster: Putative non-reducing polyketide synthase; n=1; Pertusaria hymenea|Rep: Putative non-reducing polyketide synthase - Pertusaria hymenea
UniRef100_A4X3P7	single hit	Salinispora tropica	single hit	Amino_acid_adenylation	Cluster: Amino acid adenylation domain; n=1; Salinispora tropica CNB-440|Rep: Amino acid adenylation domain - Salinispora tropica CNB-440
UniRef100_Q4QSI6	single hit	Pertusaria hemisphaerica	single hit	Putative_PKS	Cluster: Putative non-reducing polyketide synthase; n=1; Pertusaria hemisphaerica|Rep: Putative non-reducing polyketide synthase - Pertusaria hemisphaerica
UniRef100_Q4QSI1	single hit	Pertusaria kalelae	single hit	Putative_PKS	Cluster: Putative non-reducing polyketide synthase; n=1; Pertusaria kalelae|Rep: Putative non-reducing polyketide synthase - Pertusaria kalelae
UniRef100_Q4QSI0	single hit	Pertusaria lactescens	single hit	Putative_PKS	Cluster: Putative non-reducing polyketide synthase; n=1; Pertusaria lactescens|Rep: Putative non-reducing polyketide synthase - Pertusaria lactescens
UniRef100_Q4QSI3	single hit	Pertusaria hymenea	single hit	Putative_PKS	Cluster: Putative non-reducing polyketide synthase; n=1; Pertusaria hymenea|Rep: Putative non-reducing polyketide synthase - Pertusaria hymenea
UniRef100_Q4QSI2	single hit	Pertusaria hymenea	single hit	Putative_PKS	Cluster: Putative non-reducing polyketide synthase; n=1; Pertusaria hymenea|Rep: Putative non-reducing polyketide synthase - Pertusaria hymenea
UniRef100_Q55226	single hit	Streptomyces sp	single hit	Unknown	Cluster: Acyltransferase; n=2; Streptomyces sp.|Rep: Acyltransferase - Streptomyces sp
UniRef100_Q2JDZ7	single hit	Frankia sp.	single hit	Unknown	Cluster: Acyl transferase region precursor; n=1; Frankia sp. CcI3|Rep: Acyl transferase region precursor - Frankia sp. (strain CcI3)
UniRef100_Q559U6	single hit	Dictyostelium discoideum	single hit	Unknown	Cluster: Putative uncharacterized protein; n=1; Dictyostelium discoideum AX4|Rep: Putative uncharacterized protein - Dictyostelium discoideum AX4
UniRef100_A3ZMA8	single hit	Blastopirellula marina	single hit	Unknown	Cluster: Putative uncharacterized protein; n=1; Blastopirellula marina DSM 3645|Rep: Putative uncharacterized protein - Blastopirellula marina DSM 3645
UniRef100_Q08U39	single hit	Stigmatella aurantiaca	single hit	Unknown	Cluster: JamC; n=1; Stigmatella aurantiaca DW4/3-1|Rep: JamC - Stigmatella aurantiaca DW4/3-1
UniRef100_A1B6F4	single hit	Paracoccus denitrificans	single hit	Amino_acid_adenylation	Cluster: Amino acid adenylation domain; n=2; Paracoccus denitrificans PD1222|Rep: Amino acid adenylation domain - Paracoccus denitrificans (strain Pd 1222)
UniRef100_UPI0000DAE2D8	single hit	Coxiella burnetii	single hit	Hypothetical_protein	Cluster: hypothetical protein CburD_01002027; n=1; Coxiella burnetii Dugway 7E9-12|Rep: hypothetical protein CburD_01002027 - Coxiella burnetii Dugway 7E9-12
UniRef100_Q21MX8	single hit	Saccharophagus degradans	single hit	FAS	Cluster: Beta-hydroxyacyl-(Acyl-carrier-protein) dehydratase, FabA/FabZ; n=1; Saccharophagus degradans 2-40|Rep: Beta-hydroxyacyl-(Acyl-carrier-protein) dehydratase, FabA/FabZ - Saccharophagus degradans (strain 2-40 / ATCC 43961 / DSM 17024)
UniRef100_Q4P716	single hit	Ustilago maydis	single hit	Unknown	Cluster: Putative uncharacterized protein; n=1; Ustilago maydis|Rep: Putative uncharacterized protein - Ustilago maydis (Smut fungus)
UniRef100_Q7MCU1	single hit	Vibrio vulnificus	single hit	NRPS	Cluster: Non-ribosomal peptide synthetase module; n=1; Vibrio vulnificus YJ016|Rep: Non-ribosomal peptide synthetase module - Vibrio vulnificus (strain YJ016)
UniRef100_UPI0000383D73	single hit	Magnetospirillum magnetotacticum	single hit	NRPS	Cluster: COG3208: Predicted thioesterase involved in non-ribosomal peptide biosynthesis; n=1; Magnetospirillum magnetotacticum MS-1|Rep: COG3208: Predicted thioesterase involved in non-ribosomal peptide biosynthesis - Magnetospirillum magnetotacticum MS-1
UniRef100_Q4WF61	single hit	Aspergillus fumigatus	single hit	NRPS	Cluster: Nonribosomal peptide synthase SidE; n=1; Aspergillus fumigatus|Rep: Nonribosomal peptide synthase SidE - Aspergillus fumigatus (Sartorya fumigata)
UniRef100_Q2GRP0	single hit	Chaetomium globosum	single hit	Unknown	Cluster: Putative uncharacterized protein; n=1; Chaetomium globosum|Rep: Putative uncharacterized protein - Chaetomium globosum (Soil fungus)
UniRef100_Q4ISP2	single hit	Azotobacter vinelandii	single hit	Unknown	Cluster: Phosphopantetheine-binding domain; n=1; Azotobacter vinelandii AvOP|Rep: Phosphopantetheine-binding domain - Azotobacter vinelandii AvOP
UniRef100_Q4ISP1	single hit	Azotobacter vinelandii	single hit	Amino_acid_adenylation	Cluster: Amino acid adenylation; n=1; Azotobacter vinelandii AvOP|Rep: Amino acid adenylation - Azotobacter vinelandii AvOP
UniRef100_Q4ISP4	single hit	Azotobacter vinelandii	single hit	Unknown	Cluster: AMP-dependent synthetase and ligase:Condensation domain:Phosphopantetheine-binding domain; n=1; Azotobacter vinelandii AvOP|Rep: AMP-dependent synthetase and ligase:Condensation domain:Phosphopantetheine-binding domain - Azotobacter vinelandii AvOP
UniRef100_Q8YWG9	single hit	Anabaena sp.	single hit	Unknown	Cluster: All1644 protein; n=1; Nostoc sp. PCC 7120|Rep: All1644 protein - Anabaena sp. (strain PCC 7120)
UniRef100_Q5GF18	single hit	Symploca sp.	single hit	Putative_PKS	Cluster: Putative polyketide synthase; n=1; Symploca sp. HPC-3|Rep: Putative polyketide synthase - Symploca sp. HPC-3
UniRef100_A3PYW9	single hit	Mycobacterium sp.	single hit	Unknown	Cluster: Thioester reductase domain; n=1; Mycobacterium sp. JLS|Rep: Thioester reductase domain - Mycobacterium sp. (strain JLS)
UniRef100_Q54PR1	single hit	Dictyostelium discoideum	single hit	Unknown	Cluster: Putative uncharacterized protein; n=1; Dictyostelium discoideum AX4|Rep: Putative uncharacterized protein - Dictyostelium discoideum AX4
UniRef100_Q54PR3	single hit	Dictyostelium discoideum	single hit	Unknown	Cluster: Putative uncharacterized protein; n=1; Dictyostelium discoideum AX4|Rep: Putative uncharacterized protein - Dictyostelium discoideum AX4
UniRef100_Q8NJX1	single hit	Trichoderma virens	single hit	NRPS	Cluster: Nonribosomal peptide synthetase; n=1; Hypocrea virens|Rep: Nonribosomal peptide synthetase - Trichoderma virens
UniRef100_Q7RW48	single hit	Neurospora crassa	single hit	Unknown	Cluster: Putative uncharacterized protein NCU05000.1; n=1; Neurospora crassa|Rep: Putative uncharacterized protein NCU05000.1 - Neurospora crassa
UniRef100_Q5GF16	single hit	cyanobacterium HPC-31	single hit	Putative_PKS	Cluster: Putative polyketide synthase; n=1; cyanobacterium HPC-31|Rep: Putative polyketide synthase - cyanobacterium HPC-31
UniRef100_Q2T8L7	single hit	Burkholderia thailandensis	single hit	Putative_PKS	Cluster: Polyketide synthase, putative; n=1; Burkholderia thailandensis E264|Rep: Polyketide synthase, putative - Burkholderia thailandensis (strain E264 / ATCC 700388 / DSM 13276 /CIP 106301)
UniRef100_A0UJ72	single hit	Burkholderia multivorans	single hit	Unknown	Cluster: Cytochrome P450; n=1; Burkholderia multivorans ATCC 17616|Rep: Cytochrome P450 - Burkholderia multivorans ATCC 17616
UniRef100_A0UJ76	single hit	Burkholderia multivorans	single hit	Unknown	Cluster: Acyl transferase domain protein; n=1; Burkholderia multivorans ATCC 17616|Rep: Acyl transferase domain protein - Burkholderia multivorans ATCC 17616
UniRef100_Q2J930	single hit	Frankia sp.	single hit	Unknown	Cluster: Phosphopantetheine-binding; n=1; Frankia sp. CcI3|Rep: Phosphopantetheine-binding - Frankia sp. (strain CcI3)
UniRef100_Q1A348	single hit	Polyangium cellulosum	single hit	Acyl_synthase	Cluster: Beta-ketoacyl synthase; n=1; Sorangium cellulosum|Rep: Beta-ketoacyl synthase - Polyangium cellulosum (Sorangium cellulosum)
UniRef100_Q1A301	single hit	Polyangium cellulosum	single hit	Acyl_synthase	Cluster: Beta-ketoacyl synthase; n=1; Sorangium cellulosum|Rep: Beta-ketoacyl synthase - Polyangium cellulosum (Sorangium cellulosum)
UniRef100_A1DK15	single hit	Neosartorya fischeri	single hit	NRPS	Cluster: Nonribosomal peptide synthetase, putative; n=1; Neosartorya fischeri NRRL 181|Rep: Nonribosomal peptide synthetase, putative - Neosartorya fischeri (strain ATCC 1020 / DSM 3700 / NRRL 181)(Aspergillus fischerianus (strain ATCC 1020 / DSM 3700 / NRRL 181))
UniRef100_Q5W262	single hit	Serratia sp	single hit	Unknown	Cluster: Putative Beta-ketomyristol-ACP synthase; n=1; Serratia sp.|Rep: Putative Beta-ketomyristol-ACP synthase - Serratia sp
UniRef100_Q52930	single hit	Rhizobium meliloti	single hit	Unknown	Cluster: Fix23-1; n=1; Sinorhizobium meliloti|Rep: Fix23-1 - Rhizobium meliloti (Sinorhizobium meliloti)
UniRef100_Q9HYR8	single hit	Pseudomonas aeruginosa	single hit	NRPS	Cluster: Probable non-ribosomal peptide synthetase; n=1; Pseudomonas aeruginosa|Rep: Probable non-ribosomal peptide synthetase - Pseudomonas aeruginosa
UniRef100_A1CGD9	single hit	Aspergillus clavatus	single hit	NRPS	Cluster: NRPS-like enzyme, putative; n=1; Aspergillus clavatus|Rep: NRPS-like enzyme, putative - Aspergillus clavatus
UniRef100_A4TTT7	single hit	Magnetospirillum gryphiswaldense	single hit	Acyl_synthase	Cluster: Beta-ketoacyl synthase; n=1; Magnetospirillum gryphiswaldense|Rep: Beta-ketoacyl synthase - Magnetospirillum gryphiswaldense
UniRef100_Q1A306	single hit	Polyangium cellulosum	single hit	Acyl_synthase	Cluster: Beta-ketoacyl synthase; n=1; Sorangium cellulosum|Rep: Beta-ketoacyl synthase - Polyangium cellulosum (Sorangium cellulosum)
UniRef100_Q63N11	single hit	Burkholderia pseudomallei	single hit	NRPS	Cluster: Putative non-ribosomal peptide synthetase; n=1; Burkholderia pseudomallei|Rep: Putative non-ribosomal peptide synthetase - Burkholderia pseudomallei (Pseudomonas pseudomallei)
UniRef100_A4F5Q1	single hit	Saccharopolyspora erythraea	single hit	Acyl_synthase	Cluster: Putative multi-domain beta-ketoacyl synthase; n=1; Saccharopolyspora erythraea NRRL 2338|Rep: Putative multi-domain beta-ketoacyl synthase - Saccharopolyspora erythraea (strain NRRL 23338)
UniRef100_Q4QSN0	single hit	Coccotrema maritimum	single hit	Putative_PKS	Cluster: Putative non-reducing polyketide synthase; n=1; Coccotrema maritimum|Rep: Putative non-reducing polyketide synthase - Coccotrema maritimum
UniRef100_Q4QSN1	single hit	Coccotrema cucurbitula	single hit	Putative_PKS	Cluster: Putative non-reducing polyketide synthase; n=1; Coccotrema cucurbitula|Rep: Putative non-reducing polyketide synthase - Coccotrema cucurbitula
UniRef100_Q4QSN2	single hit	Coccotrema coccophorum	single hit	Putative_PKS	Cluster: Putative non-reducing polyketide synthase; n=1; Coccotrema coccophorum|Rep: Putative non-reducing polyketide synthase - Coccotrema coccophorum
UniRef100_Q8YPY1	single hit	Anabaena sp.	single hit	Unknown	Cluster: Alr4059 protein; n=1; Nostoc sp. PCC 7120|Rep: Alr4059 protein - Anabaena sp. (strain PCC 7120)
UniRef100_UPI000055A7EF	single hit	Burkholderia pseudomallei	single hit	Hypothetical_protein	Cluster: hypothetical protein Bpse17_02005155; n=1; Burkholderia pseudomallei 1710a|Rep: hypothetical protein Bpse17_02005155 - Burkholderia pseudomallei 1710a
UniRef100_Q11F62	single hit	Mesorhizobium sp.	single hit	Amino_acid_adenylation	Cluster: Amino acid adenylation domain; n=1; Mesorhizobium sp. BNC1|Rep: Amino acid adenylation domain - Mesorhizobium sp. (strain BNC1)
UniRef100_Q1I2K0	single hit	Pseudomonas entomophila	single hit	Putative_PKS	Cluster: Putative polyketide synthase; n=1; Pseudomonas entomophila L48|Rep: Putative polyketide synthase - Pseudomonas entomophila (strain L48)
UniRef100_Q93I54	single hit	Bacillus subtilis	single hit	Unknown	Cluster: Iturin A synthetase C; n=1; Bacillus subtilis|Rep: Iturin A synthetase C - Bacillus subtilis
UniRef100_Q93I56	single hit	Bacillus subtilis	single hit	Unknown	Cluster: Iturin A synthetase A; n=1; Bacillus subtilis|Rep: Iturin A synthetase A - Bacillus subtilis
UniRef100_Q6F496	single hit	Streptomyces griseus	single hit	Putative_PKS	Cluster: Putative polyketide synthase; n=1; Streptomyces griseus|Rep: Putative polyketide synthase - Streptomyces griseus
UniRef100_Q93H11	single hit	Streptomyces avermitilis	single hit	NRPS	Cluster: Non-ribosomal peptide synthetase; n=1; Streptomyces avermitilis|Rep: Non-ribosomal peptide synthetase - Streptomyces avermitilis
UniRef100_Q6BE66	single hit	Microcystis novacekii	single hit	NRPS	Cluster: Microcystin synthetase; n=1; Microcystis novacekii|Rep: Microcystin synthetase - Microcystis novacekii
UniRef100_A2RX49	single hit	Burkholderia mallei	single hit	Unknown	Cluster: DszB; n=1; Burkholderia mallei NCTC 10229|Rep: DszB - Burkholderia mallei NCTC 10229
UniRef100_A3NKC1	single hit	Burkholderia pseudomallei	single hit	Unknown	Cluster: Acyl carrier protein; n=1; Burkholderia pseudomallei 668|Rep: Acyl carrier protein - Burkholderia pseudomallei (strain 668)
UniRef100_UPI000038DE88	single hit	Nostoc punctiforme	single hit	NRPS	Cluster: COG1020: Non-ribosomal peptide synthetase modules and related proteins; n=1; Nostoc punctiforme PCC 73102|Rep: COG1020: Non-ribosomal peptide synthetase modules and related proteins - Nostoc punctiforme PCC 73102
UniRef100_Q3JQV3	single hit	Burkholderia pseudomallei	single hit	NRPS	Cluster: Nonribosomal peptide synthetase; n=1; Burkholderia pseudomallei 1710b|Rep: Nonribosomal peptide synthetase - Burkholderia pseudomallei (strain 1710b)
UniRef100_P08817	single hit	Hordeum vulgare	single hit	Unknown	Cluster: Acyl carrier protein 2, chloroplast precursor; n=1; Hordeum vulgare|Rep: Acyl carrier protein 2, chloroplast precursor - Hordeum vulgare (Barley)
UniRef100_A0FIZ5	single hit	Streptomyces sp.	single hit	Acyl_synthase	Cluster: Type I ketoacyl synthase; n=1; Streptomyces sp. E5|Rep: Type I ketoacyl synthase - Streptomyces sp. E5
UniRef100_Q4QSG3	single hit	Pertusaria pertusa	single hit	Putative_PKS	Cluster: Putative non-reducing polyketide synthase; n=1; Pertusaria pertusa|Rep: Putative non-reducing polyketide synthase - Pertusaria pertusa
UniRef100_Q4QSG2	single hit	Pertusaria pertusa	single hit	Putative_PKS	Cluster: Putative non-reducing polyketide synthase; n=1; Pertusaria pertusa|Rep: Putative non-reducing polyketide synthase - Pertusaria pertusa
UniRef100_Q4QSG1	single hit	Pertusaria pertusa	single hit	Putative_PKS	Cluster: Putative non-reducing polyketide synthase; n=1; Pertusaria pertusa|Rep: Putative non-reducing polyketide synthase - Pertusaria pertusa
UniRef100_UPI00006743E2	single hit	Burkholderia pseudomallei	single hit	Hypothetical_protein	Cluster: hypothetical protein Bpse4_03004571; n=1; Burkholderia pseudomallei 406e|Rep: hypothetical protein Bpse4_03004571 - Burkholderia pseudomallei 406e
UniRef100_Q4QSG7	single hit	Pertusaria oculata	single hit	Putative_PKS	Cluster: Putative non-reducing polyketide synthase; n=1; Pertusaria oculata|Rep: Putative non-reducing polyketide synthase - Pertusaria oculata
UniRef100_Q4QSG6	single hit	Pertusaria oculata	single hit	Putative_PKS	Cluster: Putative non-reducing polyketide synthase; n=1; Pertusaria oculata|Rep: Putative non-reducing polyketide synthase - Pertusaria oculata
UniRef100_Q4QSG5	single hit	Pertusaria ophthalmiza	single hit	Putative_PKS	Cluster: Putative non-reducing polyketide synthase; n=1; Pertusaria ophthalmiza|Rep: Putative non-reducing polyketide synthase - Pertusaria ophthalmiza
UniRef100_Q4QSG4	single hit	Pertusaria panyrga	single hit	Putative_PKS	Cluster: Putative non-reducing polyketide synthase; n=1; Pertusaria panyrga|Rep: Putative non-reducing polyketide synthase - Pertusaria panyrga
UniRef100_A4KP11	single hit	Mycobacterium tuberculosis	single hit	FAS	Cluster: Fatty-acid-CoA ligase fadD9; n=4; Mycobacterium tuberculosis|Rep: Fatty-acid-CoA ligase fadD9 - Mycobacterium tuberculosis str. Haarlem
UniRef100_Q4QSG9	single hit	Pertusaria oculata	single hit	Putative_PKS	Cluster: Putative non-reducing polyketide synthase; n=1; Pertusaria oculata|Rep: Putative non-reducing polyketide synthase - Pertusaria oculata
UniRef100_Q4QSG8	single hit	Pertusaria oculata	single hit	Putative_PKS	Cluster: Putative non-reducing polyketide synthase; n=1; Pertusaria oculata|Rep: Putative non-reducing polyketide synthase - Pertusaria oculata
UniRef100_Q2UV60	single hit	Aspergillus oryzae	single hit	Unknown	Cluster: Gluconate kinase; n=1; Aspergillus oryzae|Rep: Gluconate kinase - Aspergillus oryzae
UniRef100_Q4BZ60	single hit	Crocosphaera watsonii	single hit	Acyl_synthase	Cluster: Beta-ketoacyl synthase:Beta-ketoacyl synthase; n=1; Crocosphaera watsonii WH 8501|Rep: Beta-ketoacyl synthase:Beta-ketoacyl synthase - Crocosphaera watsonii
UniRef100_Q4KAY8	single hit	Pseudomonas fluorescens	single hit	Unknown	Cluster: Pyochelin synthetase F; n=1; Pseudomonas fluorescens Pf-5|Rep: Pyochelin synthetase F - Pseudomonas fluorescens (strain Pf-5 / ATCC BAA-477)
UniRef100_Q0LLG2	single hit	Herpetosiphon aurantiacus	single hit	Amino_acid_adenylation	Cluster: Amino acid adenylation; n=1; Herpetosiphon aurantiacus ATCC 23779|Rep: Amino acid adenylation - Herpetosiphon aurantiacus ATCC 23779
UniRef100_Q9ZGD5	single hit	Streptomyces cyanogenus	single hit	Unknown	Cluster: Acyl carrier protein homolog; n=1; Streptomyces cyanogenus|Rep: Acyl carrier protein homolog - Streptomyces cyanogenus
UniRef100_UPI0000F51D1A	single hit	Homo sapiens	single hit	FAS	Cluster: FATTY ACID SYNTHASE; n=1; Homo sapiens|Rep: FATTY ACID SYNTHASE - Homo sapiens
UniRef100_UPI0000F0E9A7	single hit	Homo sapiens	single hit	FAS	Cluster: FATTY ACID SYNTHASE; n=1; Homo sapiens|Rep: FATTY ACID SYNTHASE - Homo sapiens
UniRef100_UPI0000674269	single hit	Burkholderia pseudomallei	single hit	Hypothetical_protein	Cluster: hypothetical protein Bpse4_03003181; n=1; Burkholderia pseudomallei 406e|Rep: hypothetical protein Bpse4_03003181 - Burkholderia pseudomallei 406e
UniRef100_Q50E75	single hit	Streptomyces filamentosus	single hit	Unknown	Cluster: Probable acyl carrier protein; n=1; Streptomyces filamentosus|Rep: Probable acyl carrier protein - Streptomyces filamentosus (Streptomyces roseosporus)
UniRef100_P36189	single hit	Anser anser	single hit	FAS	Cluster: Fatty acid synthase; n=1; Anser anser anser|Rep: Fatty acid synthase - Anser anser anser (Western graylag goose)
UniRef100_Q7X2F3	single hit	Streptomyces griseoflavus	single hit	Unknown	Cluster: Putative acyl transferase; n=1; Streptomyces griseoflavus|Rep: Putative acyl transferase - Streptomyces griseoflavus
UniRef100_A0PQ24	single hit	Mycobacterium ulcerans	single hit	FAS	Cluster: Fatty-acid-CoA ligase FadD22; n=1; Mycobacterium ulcerans Agy99|Rep: Fatty-acid-CoA ligase FadD22 - Mycobacterium ulcerans (strain Agy99)
UniRef100_Q9C1G0	single hit	Kallichroma tethys	single hit	Unknown	Cluster: Alpha-aminoadipyl-cysteinyl-valine synthetase; n=1; Kallichroma tethys|Rep: Alpha-aminoadipyl-cysteinyl-valine synthetase - Kallichroma tethys
UniRef100_Q6BE69	single hit	Microcystis aeruginosa	single hit	NRPS	Cluster: Microcystin synthetase; n=1; Microcystis aeruginosa MCS3|Rep: Microcystin synthetase - Microcystis aeruginosa MCS3
UniRef100_Q3KF64	single hit	Pseudomonas fluorescens	single hit	Amino_acid_adenylation	Cluster: Amino acid adenylation; n=1; Pseudomonas fluorescens PfO-1|Rep: Amino acid adenylation - Pseudomonas fluorescens (strain PfO-1)
UniRef100_Q93GZ7	single hit	Streptomyces avermitilis	single hit	NRPS	Cluster: Non-ribosomal peptide synthetase; n=1; Streptomyces avermitilis|Rep: Non-ribosomal peptide synthetase - Streptomyces avermitilis
UniRef100_Q552J4	single hit	Dictyostelium discoideum	single hit	Unknown	Cluster: Putative uncharacterized protein; n=1; Dictyostelium discoideum AX4|Rep: Putative uncharacterized protein - Dictyostelium discoideum AX4
UniRef100_Q552J5	single hit	Dictyostelium discoideum	single hit	Unknown	Cluster: Putative uncharacterized protein; n=2; Dictyostelium discoideum|Rep: Putative uncharacterized protein - Dictyostelium discoideum AX4
UniRef100_Q2Q405	single hit	uncultured bacterium	single hit	Unknown	Cluster: Beta ketosynthase; n=1; uncultured bacterium|Rep: Beta ketosynthase - uncultured bacterium
UniRef100_Q8DTK1	single hit	Streptococcus mutans	single hit	Putative_PKS	Cluster: Putative uncharacterized protein pksD; n=1; Streptococcus mutans|Rep: Putative uncharacterized protein pksD - Streptococcus mutans
UniRef100_A3IU64	single hit	Cyanothece sp.	single hit	Unknown	Cluster: Phosphopantetheine-binding protein; n=1; Cyanothece sp. CCY 0110|Rep: Phosphopantetheine-binding protein - Cyanothece sp. CCY 0110
UniRef100_Q2SGM9	single hit	Hahella chejuensis	single hit	NRPS	Cluster: Non-ribosomal peptide synthetase modules and related protein; n=1; Hahella chejuensis KCTC 2396|Rep: Non-ribosomal peptide synthetase modules and related protein - Hahella chejuensis (strain KCTC 2396)
UniRef100_Q4HRH7	single hit	Campylobacter upsaliensis	single hit	Unknown	Cluster: Acyl carrier protein; n=1; Campylobacter upsaliensis RM3195|Rep: Acyl carrier protein - Campylobacter upsaliensis RM3195
UniRef100_Q83X43	single hit	Streptomyces rochei	single hit	Unknown	Cluster: Putative acyl carrier protein; n=1; Streptomyces rochei|Rep: Putative acyl carrier protein - Streptomyces rochei (Streptomyces parvullus)
UniRef100_A0TEC4	single hit	Burkholderia ambifaria	single hit	Unknown	Cluster: Phosphopantetheine-binding; n=2; Burkholderia cepacia complex|Rep: Phosphopantetheine-binding - Burkholderia ambifaria MC40-6
UniRef100_UPI00005EE784	single hit	Mycobacterium tuberculosis	single hit	Unknown	Cluster: COG0318: Acyl-CoA synthetases (AMP-forming)/AMP-acid ligases II; n=1; Mycobacterium tuberculosis C|Rep: COG0318: Acyl-CoA synthetases (AMP-forming)/AMP-acid ligases II - Mycobacterium tuberculosis C
UniRef100_A1R755	single hit	Arthrobacter aurescens	single hit	Unknown	Cluster: Putative [acyl-carrier-protein] S-malonyltransferase; n=1; Arthrobacter aurescens TC1|Rep: Putative [acyl-carrier-protein] S-malonyltransferase - Arthrobacter aurescens (strain TC1)
UniRef100_UPI000045BF16	single hit	Nostoc punctiforme	single hit	NRPS	Cluster: COG1020: Non-ribosomal peptide synthetase modules and related proteins; n=1; Nostoc punctiforme PCC 73102|Rep: COG1020: Non-ribosomal peptide synthetase modules and related proteins - Nostoc punctiforme PCC 73102
UniRef100_UPI000038DA09	single hit	Nostoc punctiforme	single hit	NRPS	Cluster: COG3320: Putative dehydrogenase domain of multifunctional non-ribosomal peptide synthetases and related enzymes; n=1; Nostoc punctiforme PCC 73102|Rep: COG3320: Putative dehydrogenase domain of multifunctional non-ribosomal peptide synthetases and related enzymes - Nostoc punctiforme PCC 73102
UniRef100_Q4IYL2	single hit	Azotobacter vinelandii	single hit	NRPS	Cluster: Non-ribosomal peptide synthase:Amino acid adenylation; n=1; Azotobacter vinelandii AvOP|Rep: Non-ribosomal peptide synthase:Amino acid adenylation - Azotobacter vinelandii AvOP
UniRef100_Q8D5S5	single hit	Vibrio vulnificus	single hit	NRPS	Cluster: Non-ribosomal peptide synthetase modules; n=1; Vibrio vulnificus|Rep: Non-ribosomal peptide synthetase modules - Vibrio vulnificus
UniRef100_A5W123	single hit	Pseudomonas putida	single hit	Amino_acid_adenylation	Cluster: Amino acid adenylation domain; n=1; Pseudomonas putida F1|Rep: Amino acid adenylation domain - Pseudomonas putida F1
UniRef100_Q5MBT9	single hit	Aspergillus fumigatus	single hit	Unknown	Cluster: GliP; n=1; Aspergillus fumigatus|Rep: GliP - Aspergillus fumigatus (Sartorya fumigata)
UniRef100_Q1A347	single hit	Polyangium cellulosum	single hit	Acyl_synthase	Cluster: Beta-ketoacyl synthase; n=1; Sorangium cellulosum|Rep: Beta-ketoacyl synthase - Polyangium cellulosum (Sorangium cellulosum)
UniRef100_Q1A346	single hit	Polyangium cellulosum	single hit	Acyl_synthase	Cluster: Beta-ketoacyl synthase; n=1; Sorangium cellulosum|Rep: Beta-ketoacyl synthase - Polyangium cellulosum (Sorangium cellulosum)
UniRef100_Q1A345	single hit	Polyangium cellulosum	single hit	Acyl_synthase	Cluster: Beta-ketoacyl synthase; n=1; Sorangium cellulosum|Rep: Beta-ketoacyl synthase - Polyangium cellulosum (Sorangium cellulosum)
UniRef100_Q1A344	single hit	Polyangium cellulosum	single hit	Acyl_synthase	Cluster: Beta-ketoacyl synthase; n=1; Sorangium cellulosum|Rep: Beta-ketoacyl synthase - Polyangium cellulosum (Sorangium cellulosum)
UniRef100_Q1A343	single hit	Polyangium cellulosum	single hit	Acyl_synthase	Cluster: Beta-ketoacyl synthase; n=1; Sorangium cellulosum|Rep: Beta-ketoacyl synthase - Polyangium cellulosum (Sorangium cellulosum)
UniRef100_Q1A342	single hit	Polyangium cellulosum	single hit	Acyl_synthase	Cluster: Beta-ketoacyl synthase; n=1; Sorangium cellulosum|Rep: Beta-ketoacyl synthase - Polyangium cellulosum (Sorangium cellulosum)
UniRef100_Q1A341	single hit	Polyangium cellulosum	single hit	Acyl_synthase	Cluster: Beta-ketoacyl synthase; n=1; Sorangium cellulosum|Rep: Beta-ketoacyl synthase - Polyangium cellulosum (Sorangium cellulosum)
UniRef100_Q1A340	single hit	Polyangium cellulosum	single hit	Acyl_synthase	Cluster: Beta-ketoacyl synthase; n=1; Sorangium cellulosum|Rep: Beta-ketoacyl synthase - Polyangium cellulosum (Sorangium cellulosum)
UniRef100_Q2GPG9	single hit	Chaetomium globosum	single hit	Unknown	Cluster: Putative uncharacterized protein; n=1; Chaetomium globosum|Rep: Putative uncharacterized protein - Chaetomium globosum (Soil fungus)
UniRef100_Q3MCL6	single hit	Anabaena variabilis	single hit	Unknown	Cluster: Phosphopantetheine-binding; n=1; Anabaena variabilis ATCC 29413|Rep: Phosphopantetheine-binding - Anabaena variabilis (strain ATCC 29413 / PCC 7937)
UniRef100_Q1A349	single hit	Polyangium cellulosum	single hit	Acyl_synthase	Cluster: Beta-ketoacyl synthase; n=1; Sorangium cellulosum|Rep: Beta-ketoacyl synthase - Polyangium cellulosum (Sorangium cellulosum)
UniRef100_Q5KAT8	single hit	Cryptococcus neoformans	single hit	Oxidoreductase_dehydrogenase	Cluster: L-aminoadipate-semialdehyde dehydrogenase, putative; n=1; Filobasidiella neoformans|Rep: L-aminoadipate-semialdehyde dehydrogenase, putative - Cryptococcus neoformans (Filobasidiella neoformans)
UniRef100_A4KUA9	single hit	Streptoalloteichus hindustanus	single hit	Unknown	Cluster: TlmIX; n=1; Streptoalloteichus hindustanus|Rep: TlmIX - Streptoalloteichus hindustanus
UniRef100_P11830	single hit	Saccharopolyspora erythraea	single hit	Unknown	Cluster: Acyl carrier protein; n=3; Saccharopolyspora erythraea|Rep: Acyl carrier protein - Saccharopolyspora erythraea (strain NRRL 23338)
UniRef100_Q3W1C7	single hit	Frankia sp.	single hit	Acyl_synthase	Cluster: Beta-ketoacyl synthase; n=1; Frankia sp. EAN1pec|Rep: Beta-ketoacyl synthase - Frankia sp. EAN1pec
UniRef100_Q6WS86	single hit	Streptomyces hygroscopicus	single hit	Unknown	Cluster: Ketosyntase/methyl-malonyl-CoA transferase; n=1; Streptomyces hygroscopicus|Rep: Ketosyntase/methyl-malonyl-CoA transferase - Streptomyces hygroscopicus
UniRef100_Q6WS87	single hit	Streptomyces hygroscopicus	single hit	Unknown	Cluster: Ketosyntase/methyl-malonyl-CoA transferase; n=1; Streptomyces hygroscopicus|Rep: Ketosyntase/methyl-malonyl-CoA transferase - Streptomyces hygroscopicus
UniRef100_Q2SGN3	single hit	Hahella chejuensis	single hit	NRPS	Cluster: Non-ribosomal peptide synthetase modules and related protein; n=1; Hahella chejuensis KCTC 2396|Rep: Non-ribosomal peptide synthetase modules and related protein - Hahella chejuensis (strain KCTC 2396)
UniRef100_Q2GYX4	single hit	Chaetomium globosum	single hit	Unknown	Cluster: Putative uncharacterized protein; n=1; Chaetomium globosum|Rep: Putative uncharacterized protein - Chaetomium globosum (Soil fungus)
UniRef100_Q6WS88	single hit	Streptomyces hygroscopicus	single hit	Unknown	Cluster: Ketosyntase/methyl-malonyl-CoA transferase; n=1; Streptomyces hygroscopicus|Rep: Ketosyntase/methyl-malonyl-CoA transferase - Streptomyces hygroscopicus
UniRef100_Q6WS89	single hit	Streptomyces hygroscopicus	single hit	Unknown	Cluster: Ketosyntase/methyl-malonyl-CoA transferase; n=1; Streptomyces hygroscopicus|Rep: Ketosyntase/methyl-malonyl-CoA transferase - Streptomyces hygroscopicus
UniRef100_Q4QSJ4	single hit	Pertusaria flavida	single hit	Putative_PKS	Cluster: Putative non-reducing polyketide synthase; n=1; Pertusaria flavida|Rep: Putative non-reducing polyketide synthase - Pertusaria flavida
UniRef100_Q4QSJ5	single hit	Pertusaria excludens	single hit	Putative_PKS	Cluster: Putative non-reducing polyketide synthase; n=1; Pertusaria excludens|Rep: Putative non-reducing polyketide synthase - Pertusaria excludens
UniRef100_Q4QSJ6	single hit	Pertusaria excludens	single hit	Putative_PKS	Cluster: Putative non-reducing polyketide synthase; n=2; Pertusaria|Rep: Putative non-reducing polyketide synthase - Pertusaria excludens
UniRef100_Q4QSJ7	single hit	Pertusaria erythrella	single hit	Putative_PKS	Cluster: Putative non-reducing polyketide synthase; n=1; Pertusaria erythrella|Rep: Putative non-reducing polyketide synthase - Pertusaria erythrella
UniRef100_Q4QSJ0	single hit	Pertusaria graphica	single hit	Putative_PKS	Cluster: Putative non-reducing polyketide synthase; n=1; Pertusaria graphica|Rep: Putative non-reducing polyketide synthase - Pertusaria graphica
UniRef100_Q4QSJ1	single hit	Pertusaria gibberosa	single hit	Putative_PKS	Cluster: Putative non-reducing polyketide synthase; n=1; Pertusaria gibberosa|Rep: Putative non-reducing polyketide synthase - Pertusaria gibberosa
UniRef100_Q4QSJ2	single hit	Pertusaria flavida	single hit	Putative_PKS	Cluster: Putative non-reducing polyketide synthase; n=1; Pertusaria flavida|Rep: Putative non-reducing polyketide synthase - Pertusaria flavida
UniRef100_Q4QSJ3	single hit	Pertusaria flavida	single hit	Putative_PKS	Cluster: Putative non-reducing polyketide synthase; n=1; Pertusaria flavida|Rep: Putative non-reducing polyketide synthase - Pertusaria flavida
UniRef100_A5L511	single hit	Vibrionales bacterium	single hit	Unknown	Cluster: Putative uncharacterized protein; n=1; Vibrionales bacterium SWAT-3|Rep: Putative uncharacterized protein - Vibrionales bacterium SWAT-3
UniRef100_Q48KD6	single hit	Pseudomonas syringae	single hit	NRPS	Cluster: Pyoverdine chromophore synthetase; n=1; Pseudomonas syringae pv. phaseolicola 1448A|Rep: Pyoverdine chromophore synthetase - Pseudomonas syringae pv. phaseolicola (strain 1448A / Race 6)
UniRef100_Q4QSJ8	single hit	Pertusaria erythrella	single hit	Putative_PKS	Cluster: Putative non-reducing polyketide synthase; n=2; Pertusaria|Rep: Putative non-reducing polyketide synthase - Pertusaria erythrella
UniRef100_Q4QSJ9	single hit	Pertusaria coronata	single hit	Putative_PKS	Cluster: Putative non-reducing polyketide synthase; n=1; Pertusaria coronata|Rep: Putative non-reducing polyketide synthase - Pertusaria coronata
UniRef100_A6GEQ6	single hit	Plesiocystis pacifica	single hit	Unknown	Cluster: AMP-dependent synthetase and ligase; n=1; Plesiocystis pacifica SIR-1|Rep: AMP-dependent synthetase and ligase - Plesiocystis pacifica SIR-1
UniRef100_UPI00005FABFA	single hit	Burkholderia pseudomallei	single hit	Hypothetical_protein	Cluster: hypothetical protein Bpse110_02004364; n=1; Burkholderia pseudomallei 1106b|Rep: hypothetical protein Bpse110_02004364 - Burkholderia pseudomallei 1106b
UniRef100_A0FHG1	single hit	uncultured bacterium	single hit	Acyl_synthase	Cluster: Ketosynthase; n=1; uncultured bacterium|Rep: Ketosynthase - uncultured bacterium
UniRef100_A4ZPY1	single hit	Chromobacterium violaceum	single hit	Unknown	Cluster: DepA; n=1; Chromobacterium violaceum|Rep: DepA - Chromobacterium violaceum
UniRef100_Q096N9	single hit	Stigmatella aurantiaca	single hit	Acyl_synthase	Cluster: Beta-ketoacyl synthase; n=1; Stigmatella aurantiaca DW4/3-1|Rep: Beta-ketoacyl synthase - Stigmatella aurantiaca DW4/3-1
UniRef100_Q3WF93	single hit	Frankia sp.	single hit	Acyl_synthase	Cluster: Beta-ketoacyl synthase; n=1; Frankia sp. EAN1pec|Rep: Beta-ketoacyl synthase - Frankia sp. EAN1pec
UniRef100_A0FHG0	single hit	uncultured bacterium	single hit	Acyl_synthase	Cluster: Ketosynthase; n=1; uncultured bacterium|Rep: Ketosynthase - uncultured bacterium
UniRef100_Q8YLE3	single hit	Anabaena sp.	single hit	Unknown	Cluster: Heterocyst glycolipid synthase; n=1; Nostoc sp. PCC 7120|Rep: Heterocyst glycolipid synthase - Anabaena sp. (strain PCC 7120)
UniRef100_Q8YLE5	single hit	Anabaena sp.	single hit	Unknown	Cluster: Alr5353 protein; n=1; Nostoc sp. PCC 7120|Rep: Alr5353 protein - Anabaena sp. (strain PCC 7120)
UniRef100_Q21HW3	single hit	Saccharophagus degradans	single hit	Unknown	Cluster: Phosphopantetheine-binding; n=1; Saccharophagus degradans 2-40|Rep: Phosphopantetheine-binding - Saccharophagus degradans (strain 2-40 / ATCC 43961 / DSM 17024)
UniRef100_O30707	single hit	Streptomyces venezuelae	single hit	Unknown	Cluster: VenA; n=1; Streptomyces venezuelae|Rep: VenA - Streptomyces venezuelae
UniRef100_Q4WMV7	single hit	Aspergillus fumigatus	single hit	NRPS	Cluster: NRPS-like enzyme, putative; n=1; Aspergillus fumigatus|Rep: NRPS-like enzyme, putative - Aspergillus fumigatus (Sartorya fumigata)
UniRef100_A6GHN6	single hit	Plesiocystis pacifica	single hit	NRPS	Cluster: Non-ribosomal peptide synthase; n=1; Plesiocystis pacifica SIR-1|Rep: Non-ribosomal peptide synthase - Plesiocystis pacifica SIR-1
UniRef100_Q3VYG5	single hit	Frankia sp.	single hit	Unknown	Cluster: Acyl transferase domain; n=1; Frankia sp. EAN1pec|Rep: Acyl transferase domain - Frankia sp. EAN1pec
UniRef100_A0FHD8	single hit	uncultured bacterium	single hit	Acyl_synthase	Cluster: Ketosynthase; n=1; uncultured bacterium|Rep: Ketosynthase - uncultured bacterium
UniRef100_A0FHD9	single hit	uncultured bacterium	single hit	Acyl_synthase	Cluster: Ketosynthase; n=1; uncultured bacterium|Rep: Ketosynthase - uncultured bacterium
UniRef100_Q63LK6	single hit	Burkholderia pseudomallei	single hit	Putative_PKS	Cluster: Putative polyketide synthase; n=1; Burkholderia pseudomallei|Rep: Putative polyketide synthase - Burkholderia pseudomallei (Pseudomonas pseudomallei)
UniRef100_Q2HIB3	single hit	Chaetomium globosum	single hit	Unknown	Cluster: Putative uncharacterized protein; n=1; Chaetomium globosum|Rep: Putative uncharacterized protein - Chaetomium globosum (Soil fungus)
UniRef100_A0FHD5	single hit	uncultured bacterium	single hit	Acyl_synthase	Cluster: Ketosynthase; n=1; uncultured bacterium|Rep: Ketosynthase - uncultured bacterium
UniRef100_A0FHD6	single hit	uncultured bacterium	single hit	Acyl_synthase	Cluster: Ketosynthase; n=1; uncultured bacterium|Rep: Ketosynthase - uncultured bacterium
UniRef100_A0FHD7	single hit	uncultured bacterium	single hit	Acyl_synthase	Cluster: Ketosynthase; n=1; uncultured bacterium|Rep: Ketosynthase - uncultured bacterium
UniRef100_A0FHD0	single hit	uncultured bacterium	single hit	Acyl_synthase	Cluster: Ketosynthase; n=1; uncultured bacterium|Rep: Ketosynthase - uncultured bacterium
UniRef100_A0FHD1	single hit	uncultured bacterium	single hit	Acyl_synthase	Cluster: Ketosynthase; n=1; uncultured bacterium|Rep: Ketosynthase - uncultured bacterium
UniRef100_A0FHD2	single hit	uncultured bacterium	single hit	Acyl_synthase	Cluster: Ketosynthase; n=1; uncultured bacterium|Rep: Ketosynthase - uncultured bacterium
UniRef100_A0FHD3	single hit	uncultured bacterium	single hit	Acyl_synthase	Cluster: Ketosynthase; n=1; uncultured bacterium|Rep: Ketosynthase - uncultured bacterium
UniRef100_Q0SEM0	single hit	Rhodococcus sp.	single hit	Putative_PKS	Cluster: Probable polyketide synthase; n=1; Rhodococcus sp. RHA1|Rep: Probable polyketide synthase - Rhodococcus sp. (strain RHA1)
UniRef100_Q62C00	single hit	Burkholderia mallei	single hit	NRPS	Cluster: Putative non-ribosomal peptide synthase; n=1; Burkholderia mallei|Rep: Putative non-ribosomal peptide synthase - Burkholderia mallei (Pseudomonas mallei)
UniRef100_A1FGJ1	single hit	Pseudomonas putida	single hit	Amino_acid_adenylation	Cluster: Amino acid adenylation; n=1; Pseudomonas putida W619|Rep: Amino acid adenylation - Pseudomonas putida W619
UniRef100_Q5AUX7	single hit	Emericella nidulans	single hit	Unknown	Cluster: Putative uncharacterized protein; n=1; Emericella nidulans|Rep: Putative uncharacterized protein - Emericella nidulans (Aspergillus nidulans)
UniRef100_Q63SU2	single hit	Burkholderia pseudomallei	single hit	NRPS	Cluster: Putative siderophore non-ribosomal peptide synthase; n=1; Burkholderia pseudomallei|Rep: Putative siderophore non-ribosomal peptide synthase - Burkholderia pseudomallei (Pseudomonas pseudomallei)
UniRef100_A0FHG9	single hit	uncultured bacterium	single hit	Acyl_synthase	Cluster: Ketosynthase; n=1; uncultured bacterium|Rep: Ketosynthase - uncultured bacterium
UniRef100_A0FHG8	single hit	uncultured bacterium	single hit	Acyl_synthase	Cluster: Ketosynthase; n=1; uncultured bacterium|Rep: Ketosynthase - uncultured bacterium
UniRef100_Q0UNJ0	single hit	Phaeosphaeria nodorum	single hit	Unknown	Cluster: Putative uncharacterized protein; n=1; Phaeosphaeria nodorum|Rep: Putative uncharacterized protein - Phaeosphaeria nodorum (Septoria nodorum)
UniRef100_Q56P69	single hit	bacterium K119	single hit	FAS	Cluster: Fatty acid synthase; n=1; bacterium K119|Rep: Fatty acid synthase - bacterium K119
UniRef100_Q56P68	single hit	bacterium JL123	single hit	FAS	Cluster: Fatty acid synthase; n=1; bacterium JL123|Rep: Fatty acid synthase - bacterium JL123
UniRef100_Q56P67	single hit	bacterium JL048	single hit	FAS	Cluster: Fatty acid synthase; n=1; bacterium JL048|Rep: Fatty acid synthase - bacterium JL048
UniRef100_A3R4T2	single hit	Streptomyces sp.	single hit	Unknown	Cluster: Acyl-carrier protein; n=1; Streptomyces sp. UC 11065|Rep: Acyl-carrier protein - Streptomyces sp. UC 11065
UniRef100_Q56P65	single hit	bacterium K154	single hit	FAS	Cluster: Fatty acid synthase; n=1; bacterium K154|Rep: Fatty acid synthase - bacterium K154
UniRef100_Q56P64	single hit	bacterium K155	single hit	FAS	Cluster: Fatty acid synthase; n=1; bacterium K155|Rep: Fatty acid synthase - bacterium K155
UniRef100_A0FHI1	single hit	uncultured bacterium	single hit	Acyl_synthase	Cluster: Ketosynthase; n=1; uncultured bacterium|Rep: Ketosynthase - uncultured bacterium
UniRef100_Q56P62	single hit	bacterium K597	single hit	FAS	Cluster: Fatty acid synthase; n=1; bacterium K597|Rep: Fatty acid synthase - bacterium K597
UniRef100_Q56P61	single hit	bacterium K602	single hit	FAS	Cluster: Fatty acid synthase; n=1; bacterium K602|Rep: Fatty acid synthase - bacterium K602
UniRef100_Q71EH8	single hit	Bacillus subtilis	single hit	Putative_PKS	Cluster: Putative PksN polyketide synthase type I; n=1; Bacillus subtilis|Rep: Putative PksN polyketide synthase type I - Bacillus subtilis
UniRef100_UPI0000559FF4	single hit	Burkholderia pseudomallei	single hit	Hypothetical_protein	Cluster: hypothetical protein Bpse1_03005481; n=1; Burkholderia pseudomallei 1655|Rep: hypothetical protein Bpse1_03005481 - Burkholderia pseudomallei 1655
UniRef100_A1DC00	single hit	Neosartorya fischeri	single hit	NRPS	Cluster: Nonribosomal peptide synthase, putative; n=1; Neosartorya fischeri NRRL 181|Rep: Nonribosomal peptide synthase, putative - Neosartorya fischeri (strain ATCC 1020 / DSM 3700 / NRRL 181)(Aspergillus fischerianus (strain ATCC 1020 / DSM 3700 / NRRL 181))
UniRef100_Q2UN40	single hit	Aspergillus oryzae	single hit	NRPS	Cluster: Non-ribosomal peptide synthetase/alpha-aminoadipate reductase and related enzymes; n=1; Aspergillus oryzae|Rep: Non-ribosomal peptide synthetase/alpha-aminoadipate reductase and related enzymes - Aspergillus oryzae
UniRef100_Q62C90	single hit	Burkholderia mallei	single hit	Unknown	Cluster: Phosphopantetheine attachment site domain protein; n=7; Burkholderia|Rep: Phosphopantetheine attachment site domain protein - Burkholderia mallei (Pseudomonas mallei)
UniRef100_Q2Q414	single hit	Bacillus sp.	single hit	Unknown	Cluster: Beta ketosynthase; n=1; Bacillus sp. M118|Rep: Beta ketosynthase - Bacillus sp. M118
UniRef100_A1UXL1	single hit	Burkholderia mallei	single hit	Unknown	Cluster: Cytochrome P450-related protein; n=1; Burkholderia mallei SAVP1|Rep: Cytochrome P450-related protein - Burkholderia mallei SAVP1
UniRef100_Q2Q416	single hit	Bacillus sp.	single hit	Unknown	Cluster: Beta ketosynthase; n=1; Bacillus sp. SW21|Rep: Beta ketosynthase - Bacillus sp. SW21
UniRef100_Q2Q417	single hit	alpha proteobacterium	single hit	Unknown	Cluster: Beta ketosynthase; n=1; alpha proteobacterium F16|Rep: Beta ketosynthase - alpha proteobacterium F16
UniRef100_Q2Q410	single hit	uncultured bacterium	single hit	Unknown	Cluster: Beta ketosynthase; n=1; uncultured bacterium|Rep: Beta ketosynthase - uncultured bacterium
UniRef100_A0Z9S1	single hit	Nodularia spumigena	single hit	NRPS	Cluster: Microcystin synthetase B; n=1; Nodularia spumigena CCY 9414|Rep: Microcystin synthetase B - Nodularia spumigena CCY 9414
UniRef100_Q2Q412	single hit	uncultured bacterium	single hit	Unknown	Cluster: Beta ketosynthase; n=1; uncultured bacterium|Rep: Beta ketosynthase - uncultured bacterium
UniRef100_Q2Q413	single hit	uncultured bacterium	single hit	Unknown	Cluster: Beta ketosynthase; n=1; uncultured bacterium|Rep: Beta ketosynthase - uncultured bacterium
UniRef100_Q2Q418	single hit	Rhodococcus sp.	single hit	Unknown	Cluster: Beta ketosynthase; n=1; Rhodococcus sp. SW09|Rep: Beta ketosynthase - Rhodococcus sp. SW09
UniRef100_A6E0C0	single hit	Roseovarius sp.	single hit	Unknown	Cluster: Putative uncharacterized protein; n=1; Roseovarius sp. TM1035|Rep: Putative uncharacterized protein - Roseovarius sp. TM1035
UniRef100_A6E0C1	single hit	Roseovarius sp.	single hit	NRPS	Cluster: Non-ribosomal peptide synthase; n=1; Roseovarius sp. TM1035|Rep: Non-ribosomal peptide synthase - Roseovarius sp. TM1035
UniRef100_Q0U8H9	single hit	Phaeosphaeria nodorum	single hit	Unknown	Cluster: Putative uncharacterized protein; n=1; Phaeosphaeria nodorum|Rep: Putative uncharacterized protein - Phaeosphaeria nodorum (Septoria nodorum)
UniRef100_Q0U8H8	single hit	Phaeosphaeria nodorum	single hit	Unknown	Cluster: Putative uncharacterized protein; n=1; Phaeosphaeria nodorum|Rep: Putative uncharacterized protein - Phaeosphaeria nodorum (Septoria nodorum)
UniRef100_Q27YQ0	single hit	Streptomyces hygroscopicus	single hit	Unknown	Cluster: Putative acyltransferase; n=1; Streptomyces hygroscopicus|Rep: Putative acyltransferase - Streptomyces hygroscopicus
UniRef100_A6FY51	single hit	Plesiocystis pacifica	single hit	FAS	Cluster: Long-chain-fatty-acid CoA ligase; n=1; Plesiocystis pacifica SIR-1|Rep: Long-chain-fatty-acid CoA ligase - Plesiocystis pacifica SIR-1
UniRef100_Q50JA8	single hit	Sordaria macrospora	single hit	Putative_PKS	Cluster: Putative polyketide synthase; n=1; Sordaria macrospora|Rep: Putative polyketide synthase - Sordaria macrospora
UniRef100_Q0C171	single hit	Hyphomonas neptunium	single hit	Putative_PKS	Cluster: Putative polyketide synthase; n=1; Hyphomonas neptunium ATCC 15444|Rep: Putative polyketide synthase - Hyphomonas neptunium (strain ATCC 15444)
UniRef100_A4TWX0	single hit	Magnetospirillum gryphiswaldense	single hit	Unknown	Cluster: Acyltransferase; n=1; Magnetospirillum gryphiswaldense|Rep: Acyltransferase - Magnetospirillum gryphiswaldense
UniRef100_A6ELC8	single hit	unidentified eubacterium	single hit	Unknown	Cluster: Putative uncharacterized protein; n=1; unidentified eubacterium SCB49|Rep: Putative uncharacterized protein - unidentified eubacterium SCB49
UniRef100_A6ELC9	single hit	unidentified eubacterium	single hit	FAS	Cluster: Polyunsaturated fatty acid synthase PfaA; n=1; unidentified eubacterium SCB49|Rep: Polyunsaturated fatty acid synthase PfaA - unidentified eubacterium SCB49
UniRef100_Q26NQ0	single hit	Xanthobacter sp.	single hit	Amino_acid_adenylation	Cluster: Amino acid adenylation; n=1; Xanthobacter autotrophicus Py2|Rep: Amino acid adenylation - Xanthobacter sp. (strain Py2)
UniRef100_Q75BB3	single hit	Ashbya gossypii	single hit	Oxidoreductase_dehydrogenase	Cluster: L-aminoadipate-semialdehyde dehydrogenase large subunit; n=1; Eremothecium gossypii|Rep: L-aminoadipate-semialdehyde dehydrogenase large subunit - Ashbya gossypii (Yeast) (Eremothecium gossypii)
UniRef100_A3ML23	single hit	Burkholderia mallei	single hit	NRPS	Cluster: Linear gramicidin synthetase subunit C; n=6; Burkholderia mallei|Rep: Linear gramicidin synthetase subunit C - Burkholderia mallei NCTC 10247
UniRef100_Q49937	single hit	Mycobacterium leprae	single hit	Unknown	Cluster: L518_F2_22; n=1; Mycobacterium leprae|Rep: L518_F2_22 - Mycobacterium leprae
UniRef100_A4LS22	single hit	Burkholderia pseudomallei	single hit	Oxidoreductase_dehydrogenase	Cluster: Acyl-CoA dehydrogenase; n=1; Burkholderia pseudomallei 305|Rep: Acyl-CoA dehydrogenase - Burkholderia pseudomallei 305
UniRef100_Q3VXK0	single hit	Frankia sp.	single hit	Acyl_synthase	Cluster: Beta-ketoacyl synthase; n=1; Frankia sp. EAN1pec|Rep: Beta-ketoacyl synthase - Frankia sp. EAN1pec
UniRef100_Q3VXK6	single hit	Frankia sp.	single hit	Acyl_synthase	Cluster: Beta-ketoacyl synthase; n=1; Frankia sp. EAN1pec|Rep: Beta-ketoacyl synthase - Frankia sp. EAN1pec
UniRef100_A0FHJ8	single hit	uncultured bacterium	single hit	Acyl_synthase	Cluster: Ketosynthase; n=1; uncultured bacterium|Rep: Ketosynthase - uncultured bacterium
UniRef100_UPI00003825CB	single hit	Magnetospirillum magnetotacticum	single hit	NRPS	Cluster: COG1020: Non-ribosomal peptide synthetase modules and related proteins; n=1; Magnetospirillum magnetotacticum MS-1|Rep: COG1020: Non-ribosomal peptide synthetase modules and related proteins - Magnetospirillum magnetotacticum MS-1
UniRef100_Q2Q409	single hit	uncultured bacterium	single hit	Unknown	Cluster: Beta ketosynthase; n=1; uncultured bacterium|Rep: Beta ketosynthase - uncultured bacterium
UniRef100_Q08XI8	single hit	Stigmatella aurantiaca	single hit	Unknown	Cluster: Beta-lactamase, putative; n=1; Stigmatella aurantiaca DW4/3-1|Rep: Beta-lactamase, putative - Stigmatella aurantiaca DW4/3-1
UniRef100_Q3M9X8	single hit	Anabaena variabilis	single hit	Acyl_synthase	Cluster: Beta-ketoacyl synthase; n=1; Anabaena variabilis ATCC 29413|Rep: Beta-ketoacyl synthase - Anabaena variabilis (strain ATCC 29413 / PCC 7937)
UniRef100_UPI0000674412	single hit	Burkholderia pseudomallei	single hit	Hypothetical_protein	Cluster: hypothetical protein Bpse4_03005059; n=1; Burkholderia pseudomallei 406e|Rep: hypothetical protein Bpse4_03005059 - Burkholderia pseudomallei 406e
UniRef100_UPI000055A5CA	single hit	Burkholderia pseudomallei	single hit	Hypothetical_protein	Cluster: hypothetical protein BpseP_03003275; n=1; Burkholderia pseudomallei Pasteur|Rep: hypothetical protein BpseP_03003275 - Burkholderia pseudomallei Pasteur
UniRef100_A1D0Y7	single hit	Neosartorya fischeri	single hit	Unknown	Cluster: Putative uncharacterized protein; n=1; Neosartorya fischeri NRRL 181|Rep: Putative uncharacterized protein - Neosartorya fischeri (strain ATCC 1020 / DSM 3700 / NRRL 181)(Aspergillus fischerianus (strain ATCC 1020 / DSM 3700 / NRRL 181))
UniRef100_Q3M9X6	single hit	Anabaena variabilis	single hit	Unknown	Cluster: Thioester reductase; n=1; Anabaena variabilis ATCC 29413|Rep: Thioester reductase - Anabaena variabilis (strain ATCC 29413 / PCC 7937)
UniRef100_A0FHJ1	single hit	uncultured bacterium	single hit	Acyl_synthase	Cluster: Ketosynthase; n=1; uncultured bacterium|Rep: Ketosynthase - uncultured bacterium
UniRef100_Q7NJ88	single hit	Gloeobacter violaceus	single hit	Unknown	Cluster: Gll1944 protein; n=1; Gloeobacter violaceus|Rep: Gll1944 protein - Gloeobacter violaceus
UniRef100_A3P5I9	single hit	Burkholderia pseudomallei	single hit	Putative_PKS	Cluster: Putative non-ribosomal peptide synthase/polyketide synthase; n=1; Burkholderia pseudomallei 1106a|Rep: Putative non-ribosomal peptide synthase/polyketide synthase - Burkholderia pseudomallei (strain 1106a)
UniRef100_UPI0000558D15	single hit	Burkholderia mallei	single hit	Hypothetical_protein	Cluster: hypothetical protein Bmal10_03000434; n=1; Burkholderia mallei ATCC 10399|Rep: hypothetical protein Bmal10_03000434 - Burkholderia mallei 10399
UniRef100_A0FHD4	single hit	uncultured bacterium	single hit	Acyl_synthase	Cluster: Ketosynthase; n=1; uncultured bacterium|Rep: Ketosynthase - uncultured bacterium
UniRef100_Q0B256	single hit	Burkholderia cepacia	single hit	Unknown	Cluster: Phosphopantetheine-binding; n=1; Burkholderia cepacia AMMD|Rep: Phosphopantetheine-binding - Burkholderia cepacia (strain ATCC 53795 / AMMD)
UniRef100_Q666G1	single hit	Yersinia pseudotuberculosis	single hit	Unknown	Cluster: Possible high molecular weight siderophore biosynthesis protein; n=1; Yersinia pseudotuberculosis|Rep: Possible high molecular weight siderophore biosynthesis protein - Yersinia pseudotuberculosis
UniRef100_Q1A338	single hit	Polyangium cellulosum	single hit	Acyl_synthase	Cluster: Beta-ketoacyl synthase; n=1; Sorangium cellulosum|Rep: Beta-ketoacyl synthase - Polyangium cellulosum (Sorangium cellulosum)
UniRef100_Q1A339	single hit	Polyangium cellulosum	single hit	Acyl_synthase	Cluster: Beta-ketoacyl synthase; n=1; Sorangium cellulosum|Rep: Beta-ketoacyl synthase - Polyangium cellulosum (Sorangium cellulosum)
UniRef100_Q1A336	single hit	Polyangium cellulosum	single hit	Acyl_synthase	Cluster: Beta-ketoacyl synthase; n=1; Sorangium cellulosum|Rep: Beta-ketoacyl synthase - Polyangium cellulosum (Sorangium cellulosum)
UniRef100_Q56P56	single hit	bacterium M548	single hit	FAS	Cluster: Fatty acid synthase; n=1; bacterium M548|Rep: Fatty acid synthase - bacterium M548
UniRef100_Q1A334	single hit	Polyangium cellulosum	single hit	Acyl_synthase	Cluster: Beta-ketoacyl synthase; n=1; Sorangium cellulosum|Rep: Beta-ketoacyl synthase - Polyangium cellulosum (Sorangium cellulosum)
UniRef100_Q1A335	single hit	Polyangium cellulosum	single hit	Acyl_synthase	Cluster: Beta-ketoacyl synthase; n=1; Sorangium cellulosum|Rep: Beta-ketoacyl synthase - Polyangium cellulosum (Sorangium cellulosum)
UniRef100_Q1A332	single hit	Polyangium cellulosum	single hit	Acyl_synthase	Cluster: Beta-ketoacyl synthase; n=1; Sorangium cellulosum|Rep: Beta-ketoacyl synthase - Polyangium cellulosum (Sorangium cellulosum)
UniRef100_Q1A333	single hit	Polyangium cellulosum	single hit	Acyl_synthase	Cluster: Beta-ketoacyl synthase; n=1; Sorangium cellulosum|Rep: Beta-ketoacyl synthase - Polyangium cellulosum (Sorangium cellulosum)
UniRef100_Q1A330	single hit	Polyangium cellulosum	single hit	Acyl_synthase	Cluster: Beta-ketoacyl synthase; n=1; Sorangium cellulosum|Rep: Beta-ketoacyl synthase - Polyangium cellulosum (Sorangium cellulosum)
UniRef100_Q1A331	single hit	Polyangium cellulosum	single hit	Acyl_synthase	Cluster: Beta-ketoacyl synthase; n=1; Sorangium cellulosum|Rep: Beta-ketoacyl synthase - Polyangium cellulosum (Sorangium cellulosum)
UniRef100_Q1VPK5	single hit	Psychroflexus torquis	single hit	Unknown	Cluster: Putative uncharacterized protein; n=1; Psychroflexus torquis ATCC 700755|Rep: Putative uncharacterized protein - Psychroflexus torquis ATCC 700755
UniRef100_A4QS14	single hit	Magnaporthe grisea	single hit	Unknown	Cluster: Putative uncharacterized protein; n=1; Magnaporthe grisea|Rep: Putative uncharacterized protein - Magnaporthe grisea (Rice blast fungus) (Pyricularia grisea)
UniRef100_Q26Q20	single hit	Xanthobacter sp.	single hit	Unknown	Cluster: Similar to Acyl-CoA synthetases (AMP-forming)/AMP-acid ligases II; n=1; Xanthobacter autotrophicus Py2|Rep: Similar to Acyl-CoA synthetases (AMP-forming)/AMP-acid ligases II - Xanthobacter sp. (strain Py2)
UniRef100_Q2T5W6	single hit	Burkholderia thailandensis	single hit	Unknown	Cluster: Thiotemplate mechanism natural product synthetase; n=1; Burkholderia thailandensis E264|Rep: Thiotemplate mechanism natural product synthetase - Burkholderia thailandensis (strain E264 / ATCC 700388 / DSM 13276 /CIP 106301)
UniRef100_Q4ZV34	single hit	Pseudomonas syringae	single hit	NRPS	Cluster: Non-ribosomal peptide synthase:Amino acid adenylation; n=1; Pseudomonas syringae pv. syringae B728a|Rep: Non-ribosomal peptide synthase:Amino acid adenylation - Pseudomonas syringae pv. syringae (strain B728a)
UniRef100_A3EU90	single hit	Leptospirillum sp.	single hit	Unknown	Cluster: Acyl carrier protein; n=1; Leptospirillum sp. Group II UBA|Rep: Acyl carrier protein - Leptospirillum sp. Group II UBA
UniRef100_A4VG05	single hit	Pseudomonas stutzeri	single hit	Unknown	Cluster: Putative uncharacterized protein; n=1; Pseudomonas stutzeri A1501|Rep: Putative uncharacterized protein - Pseudomonas stutzeri (strain A1501)
UniRef100_A1T887	single hit	Mycobacterium vanbaalenii	single hit	Unknown	Cluster: Thioester reductase domain; n=1; Mycobacterium vanbaalenii PYR-1|Rep: Thioester reductase domain - Mycobacterium vanbaalenii (strain DSM 7251 / PYR-1)
UniRef100_Q3JIG8	single hit	Burkholderia pseudomallei	single hit	Unknown	Cluster: Acyl transferase domain protein; n=2; Burkholderia pseudomallei|Rep: Acyl transferase domain protein - Burkholderia pseudomallei (strain 1710b)
UniRef100_Q94FB7	single hit	Schizochytrium sp.	single hit	FAS	Cluster: Polyunsaturated fatty acid synthase subunit B; n=1; Schizochytrium sp. ATCC_20888|Rep: Polyunsaturated fatty acid synthase subunit B - Schizochytrium sp. ATCC_20888
UniRef100_UPI000023CE1D	single hit	Gibberella zeae	single hit	Hypothetical_protein	Cluster: hypothetical protein FG10459.1; n=1; Gibberella zeae PH-1|Rep: hypothetical protein FG10459.1 - Gibberella zeae PH-1
UniRef100_Q4JT69	single hit	Corynebacterium jeikeium	single hit	NRPS	Cluster: Non-ribosomal peptide synthetase; n=1; Corynebacterium jeikeium K411|Rep: Non-ribosomal peptide synthetase - Corynebacterium jeikeium (strain K411)
UniRef100_A0FHH8	single hit	uncultured bacterium	single hit	Acyl_synthase	Cluster: Ketosynthase; n=1; uncultured bacterium|Rep: Ketosynthase - uncultured bacterium
UniRef100_A0FHH9	single hit	uncultured bacterium	single hit	Acyl_synthase	Cluster: Ketosynthase; n=1; uncultured bacterium|Rep: Ketosynthase - uncultured bacterium
UniRef100_Q0G844	single hit	Streptomyces lavendulae	single hit	Acyl_synthase	Cluster: Ketoacyl synthase; n=1; Streptomyces lavendulae|Rep: Ketoacyl synthase - Streptomyces lavendulae
UniRef100_Q3WA58	single hit	Frankia sp.	single hit	Acyl_synthase	Cluster: Beta-ketoacyl synthase; n=1; Frankia sp. EAN1pec|Rep: Beta-ketoacyl synthase - Frankia sp. EAN1pec
UniRef100_A0FHH0	single hit	uncultured bacterium	single hit	Acyl_synthase	Cluster: Ketosynthase; n=1; uncultured bacterium|Rep: Ketosynthase - uncultured bacterium
UniRef100_A0FHH1	single hit	uncultured bacterium	single hit	Acyl_synthase	Cluster: Ketosynthase; n=1; uncultured bacterium|Rep: Ketosynthase - uncultured bacterium
UniRef100_A0FHH2	single hit	uncultured bacterium	single hit	Acyl_synthase	Cluster: Ketosynthase; n=1; uncultured bacterium|Rep: Ketosynthase - uncultured bacterium
UniRef100_A0FHH3	single hit	uncultured bacterium	single hit	Acyl_synthase	Cluster: Ketosynthase; n=1; uncultured bacterium|Rep: Ketosynthase - uncultured bacterium
UniRef100_A0FHH4	single hit	uncultured bacterium	single hit	Acyl_synthase	Cluster: Ketosynthase; n=1; uncultured bacterium|Rep: Ketosynthase - uncultured bacterium
UniRef100_A0FHH5	single hit	uncultured bacterium	single hit	Acyl_synthase	Cluster: Ketosynthase; n=1; uncultured bacterium|Rep: Ketosynthase - uncultured bacterium
UniRef100_A0FHH6	single hit	uncultured bacterium	single hit	Acyl_synthase	Cluster: Ketosynthase; n=1; uncultured bacterium|Rep: Ketosynthase - uncultured bacterium
UniRef100_Q0AEK6	single hit	Nitrosomonas eutropha	single hit	Acyl_synthase	Cluster: Beta-ketoacyl synthase; n=1; Nitrosomonas eutropha C91|Rep: Beta-ketoacyl synthase - Nitrosomonas eutropha (strain C71)
UniRef100_Q8KRY0	single hit	Streptomyces narbonensis	single hit	Unknown	Cluster: NbmA; n=1; Streptomyces narbonensis|Rep: NbmA - Streptomyces narbonensis
UniRef100_Q1ER08	single hit	Bacillus cereus	single hit	Unknown	Cluster: Cereulide synthetase 1; n=1; Bacillus cereus|Rep: Cereulide synthetase 1 - Bacillus cereus
UniRef100_A0UH06	single hit	Burkholderia multivorans	single hit	Amino_acid_adenylation	Cluster: Amino acid adenylation domain; n=1; Burkholderia multivorans ATCC 17616|Rep: Amino acid adenylation domain - Burkholderia multivorans ATCC 17616
UniRef100_Q56P63	single hit	bacterium K201	single hit	FAS	Cluster: Fatty acid synthase; n=1; bacterium K201|Rep: Fatty acid synthase - bacterium K201
UniRef100_A0FIL0	single hit	Pseudomonas fluorescens	single hit	NRPS	Cluster: Pyoverdine synthase; n=1; Pseudomonas fluorescens|Rep: Pyoverdine synthase - Pseudomonas fluorescens
UniRef100_Q3M1N0	single hit	Anabaena variabilis	single hit	Amino_acid_adenylation	Cluster: Amino acid adenylation; n=1; Anabaena variabilis ATCC 29413|Rep: Amino acid adenylation - Anabaena variabilis (strain ATCC 29413 / PCC 7937)
UniRef100_Q2U155	single hit	Aspergillus oryzae	single hit	Hypothetical_protein	Cluster: Predicted protein; n=1; Aspergillus oryzae|Rep: Predicted protein - Aspergillus oryzae
UniRef100_Q50179	single hit	Mycobacterium leprae	single hit	Unknown	Cluster: Acyltransferase; n=2; Mycobacterium leprae|Rep: Acyltransferase - Mycobacterium leprae
UniRef100_Q70JZ8	single hit	Bacillus amyloliquefaciens	single hit	NRPS	Cluster: BmyA protein; n=1; Bacillus amyloliquefaciens|Rep: BmyA protein - Bacillus amyloliquefaciens
UniRef100_Q11ZV9	single hit	Polaromonas sp.	single hit	Unknown	Cluster: Phosphopantetheine-binding; n=1; Polaromonas sp. JS666|Rep: Phosphopantetheine-binding - Polaromonas sp. (strain JS666 / ATCC BAA-500)
UniRef100_Q2S820	single hit	Hahella chejuensis	single hit	NRPS	Cluster: Non-ribosomal peptide synthetase modules and related protein; n=1; Hahella chejuensis KCTC 2396|Rep: Non-ribosomal peptide synthetase modules and related protein - Hahella chejuensis (strain KCTC 2396)
UniRef100_A4BRH6	single hit	Nitrococcus mobilis	single hit	Amino_acid_adenylation	Cluster: Amino acid adenylation; n=1; Nitrococcus mobilis Nb-231|Rep: Amino acid adenylation - Nitrococcus mobilis Nb-231
UniRef100_Q4P708	single hit	Ustilago maydis	single hit	Unknown	Cluster: Putative uncharacterized protein; n=1; Ustilago maydis|Rep: Putative uncharacterized protein - Ustilago maydis (Smut fungus)
UniRef100_Q5Z1T2	single hit	Nocardia farcinica	single hit	Putative_PKS	Cluster: Putative polyketide synthase; n=1; Nocardia farcinica|Rep: Putative polyketide synthase - Nocardia farcinica
UniRef100_Q882M4	single hit	Pseudomonas syringae	single hit	NRPS	Cluster: Yersiniabactin non-ribosomal peptide synthetase; n=1; Pseudomonas syringae pv. tomato|Rep: Yersiniabactin non-ribosomal peptide synthetase - Pseudomonas syringae pv. tomato
UniRef100_Q5NKN7	single hit	Bacillus subtilis	single hit	Unknown	Cluster: Bacillomycin L synthetase A; n=1; Bacillus subtilis|Rep: Bacillomycin L synthetase A - Bacillus subtilis
UniRef100_A1CTQ3	single hit	Aspergillus clavatus	single hit	NRPS	Cluster: NRPS-like enzyme, putative; n=1; Aspergillus clavatus|Rep: NRPS-like enzyme, putative - Aspergillus clavatus
UniRef100_Q0TX07	single hit	Phaeosphaeria nodorum	single hit	Unknown	Cluster: Putative uncharacterized protein; n=1; Phaeosphaeria nodorum|Rep: Putative uncharacterized protein - Phaeosphaeria nodorum (Septoria nodorum)
UniRef100_Q9AHY9	single hit	Photorhabdus luminescens	single hit	Unknown	Cluster: YfaA; n=1; Photorhabdus luminescens|Rep: YfaA - Photorhabdus luminescens (Xenorhabdus luminescens)
UniRef100_Q74QP0	single hit	Yersinia pestis	single hit	Unknown	Cluster: Putative siderophore biosysnthesis protein; n=1; Yersinia pestis|Rep: Putative siderophore biosysnthesis protein - Yersinia pestis
UniRef100_Q63HU3	single hit	Burkholderia pseudomallei	single hit	Unknown	Cluster: Cytochrome P450 family protein; n=1; Burkholderia pseudomallei|Rep: Cytochrome P450 family protein - Burkholderia pseudomallei (Pseudomonas pseudomallei)
UniRef100_UPI000023F01C	single hit	Gibberella zeae	single hit	Hypothetical_protein	Cluster: hypothetical protein FG06462.1; n=1; Gibberella zeae PH-1|Rep: hypothetical protein FG06462.1 - Gibberella zeae PH-1
UniRef100_Q094I5	single hit	Stigmatella aurantiaca	single hit	Acyl_synthase	Cluster: Beta-ketoacyl synthase; n=1; Stigmatella aurantiaca DW4/3-1|Rep: Beta-ketoacyl synthase - Stigmatella aurantiaca DW4/3-1
UniRef100_Q3W188	single hit	Frankia sp.	single hit	Unknown	Cluster: Phosphopantetheine-binding domain; n=1; Frankia sp. EAN1pec|Rep: Phosphopantetheine-binding domain - Frankia sp. EAN1pec
UniRef100_A4X899	single hit	Salinispora tropica	single hit	Amino_acid_adenylation	Cluster: Amino acid adenylation domain; n=1; Salinispora tropica CNB-440|Rep: Amino acid adenylation domain - Salinispora tropica CNB-440
UniRef100_A1ZLW0	single hit	Microscilla marina	single hit	NRPS	Cluster: Bacitracin synthetase 1 (BA1), putative; n=1; Microscilla marina ATCC 23134|Rep: Bacitracin synthetase 1 (BA1), putative - Microscilla marina ATCC 23134
UniRef100_A6E4W2	single hit	Roseovarius sp.	single hit	Unknown	Cluster: Putative uncharacterized protein; n=1; Roseovarius sp. TM1035|Rep: Putative uncharacterized protein - Roseovarius sp. TM1035
UniRef100_Q83X45	single hit	Streptomyces rochei	single hit	Putative_PKS	Cluster: Probable type I polyketide synthase; n=1; Streptomyces rochei|Rep: Probable type I polyketide synthase - Streptomyces rochei (Streptomyces parvullus)
UniRef100_Q75JV1	single hit	Dictyostelium discoideum	single hit	Putative_PKS	Cluster: Similar to Dictyostelium discoideum (Slime mold). PksA; n=1; Dictyostelium discoideum|Rep: Similar to Dictyostelium discoideum (Slime mold). PksA - Dictyostelium discoideum (Slime mold)
UniRef100_A3PXX0	single hit	Mycobacterium sp.	single hit	Unknown	Cluster: AMP-dependent synthetase and ligase; n=1; Mycobacterium sp. JLS|Rep: AMP-dependent synthetase and ligase - Mycobacterium sp. (strain JLS)
UniRef100_Q2R3H6	single hit	Oryza sativa	single hit	Unknown	Cluster: Acyl carrier protein 2, chloroplast, putative, expressed; n=1; Oryza sativa (japonica cultivar-group)|Rep: Acyl carrier protein 2, chloroplast, putative, expressed - Oryza sativa subsp. japonica (Rice)
UniRef100_Q82RP2	single hit	Streptomyces avermitilis	single hit	Putative_PKS	Cluster: Putative polyketide synthase; n=1; Streptomyces avermitilis|Rep: Putative polyketide synthase - Streptomyces avermitilis
UniRef100_Q82RP3	single hit	Streptomyces avermitilis	single hit	Putative_PKS	Cluster: Putative polyketide synthase; n=1; Streptomyces avermitilis|Rep: Putative polyketide synthase - Streptomyces avermitilis
UniRef100_UPI000055BEB6	single hit	Burkholderia pseudomallei	single hit	Hypothetical_protein	Cluster: hypothetical protein BpseS_03004773; n=1; Burkholderia pseudomallei S13|Rep: hypothetical protein BpseS_03004773 - Burkholderia pseudomallei S13
UniRef100_Q02QG1	single hit	Pseudomonas aeruginosa	single hit	NRPS	Cluster: Putative non-ribosomal peptide synthetase; n=1; Pseudomonas aeruginosa UCBPP-PA14|Rep: Putative non-ribosomal peptide synthetase - Pseudomonas aeruginosa (strain UCBPP-PA14)
UniRef100_Q2U2A1	single hit	Aspergillus oryzae	single hit	NRPS	Cluster: Non-ribosomal peptide synthetase modules and related proteins; n=1; Aspergillus oryzae|Rep: Non-ribosomal peptide synthetase modules and related proteins - Aspergillus oryzae
UniRef100_Q9X463	single hit	Streptomyces arenae	single hit	Unknown	Cluster: Acyl carrier protein; n=1; Streptomyces arenae|Rep: Acyl carrier protein - Streptomyces arenae
UniRef100_A2ZES1	single hit	Oryza sativa	single hit	Unknown	Cluster: Acyl carrier protein; n=2; Oryza sativa|Rep: Acyl carrier protein - Oryza sativa subsp. indica (Rice)
UniRef100_Q0UNI8	single hit	Phaeosphaeria nodorum	single hit	Unknown	Cluster: Putative uncharacterized protein; n=1; Phaeosphaeria nodorum|Rep: Putative uncharacterized protein - Phaeosphaeria nodorum (Septoria nodorum)
UniRef100_Q0UNI9	single hit	Phaeosphaeria nodorum	single hit	Unknown	Cluster: Putative uncharacterized protein; n=1; Phaeosphaeria nodorum|Rep: Putative uncharacterized protein - Phaeosphaeria nodorum (Septoria nodorum)
UniRef100_A1CMK6	single hit	Aspergillus clavatus	single hit	Unknown	Cluster: Beta-lactamase family protein; n=1; Aspergillus clavatus|Rep: Beta-lactamase family protein - Aspergillus clavatus
UniRef100_Q5B848	single hit	Emericella nidulans	single hit	Unknown	Cluster: Putative uncharacterized protein; n=1; Emericella nidulans|Rep: Putative uncharacterized protein - Emericella nidulans (Aspergillus nidulans)
UniRef100_Q7NJ89	single hit	Gloeobacter violaceus	single hit	Unknown	Cluster: Gsl1943 protein; n=1; Gloeobacter violaceus|Rep: Gsl1943 protein - Gloeobacter violaceus
UniRef100_Q8NJ21	single hit	Kluyveromyces lactis	single hit	Unknown	Cluster: Alpha-aminoadipate reductase; n=1; Kluyveromyces lactis|Rep: Alpha-aminoadipate reductase - Kluyveromyces lactis (Yeast) (Candida sphaerica)
UniRef100_Q558V1	single hit	Dictyostelium discoideum	single hit	Unknown	Cluster: Putative uncharacterized protein; n=2; Dictyostelium discoideum|Rep: Putative uncharacterized protein - Dictyostelium discoideum AX4
UniRef100_UPI000055BA45	single hit	Burkholderia pseudomallei	single hit	Hypothetical_protein	Cluster: hypothetical protein BpseS_03000883; n=1; Burkholderia pseudomallei S13|Rep: hypothetical protein BpseS_03000883 - Burkholderia pseudomallei S13
UniRef100_Q56P66	single hit	bacterium G365	single hit	FAS	Cluster: Fatty acid synthase; n=1; bacterium G365|Rep: Fatty acid synthase - bacterium G365
UniRef100_UPI000023F6FB	single hit	Gibberella zeae	single hit	Hypothetical_protein	Cluster: hypothetical protein FG05372.1; n=1; Gibberella zeae PH-1|Rep: hypothetical protein FG05372.1 - Gibberella zeae PH-1
UniRef100_A3NPI0	single hit	Burkholderia pseudomallei	single hit	Unknown	Cluster: Cytochrome P450 family protein; n=1; Burkholderia pseudomallei 668|Rep: Cytochrome P450 family protein - Burkholderia pseudomallei (strain 668)
UniRef100_Q0MWV9	single hit	uncultured bacterium	single hit	Acyl_synthase	Cluster: Ketoacyl synthase; n=2; uncultured bacterium|Rep: Ketoacyl synthase - uncultured bacterium
UniRef100_A3NPI2	single hit	Burkholderia pseudomallei	single hit	Unknown	Cluster: Acyl transferase domain protein; n=1; Burkholderia pseudomallei 668|Rep: Acyl transferase domain protein - Burkholderia pseudomallei (strain 668)
UniRef100_Q9KHK3	single hit	Streptomyces maritimus	single hit	Unknown	Cluster: Putative acyl transferase EncL; n=1; Streptomyces maritimus|Rep: Putative acyl transferase EncL - Streptomyces maritimus
UniRef100_A4LP47	single hit	Burkholderia pseudomallei	single hit	Unknown	Cluster: Cytochrome P450 family protein; n=2; Burkholderia pseudomallei|Rep: Cytochrome P450 family protein - Burkholderia pseudomallei 305
UniRef100_A2QW87	single hit	Aspergillus niger	single hit	Unknown	Cluster: Contig An11c0160, complete genome; n=1; Aspergillus niger|Rep: Contig An11c0160, complete genome - Aspergillus niger
UniRef100_Q63L38	single hit	Burkholderia pseudomallei	single hit	Putative_PKS	Cluster: Putative non-ribosomal peptide synthase/polyketide synthase; n=1; Burkholderia pseudomallei|Rep: Putative non-ribosomal peptide synthase/polyketide synthase - Burkholderia pseudomallei (Pseudomonas pseudomallei)
UniRef100_A0PPD8	single hit	Mycobacterium ulcerans	single hit	FAS	Cluster: Fatty-acid-CoA ligase FadD9; n=1; Mycobacterium ulcerans Agy99|Rep: Fatty-acid-CoA ligase FadD9 - Mycobacterium ulcerans (strain Agy99)
UniRef100_UPI000055BDF5	single hit	Burkholderia pseudomallei	single hit	Hypothetical_protein	Cluster: hypothetical protein BpseS_03004153; n=1; Burkholderia pseudomallei S13|Rep: hypothetical protein BpseS_03004153 - Burkholderia pseudomallei S13
UniRef100_O54513	single hit	Yersinia enterocolitica	single hit	Unknown	Cluster: Irp4 protein; n=1; Yersinia enterocolitica|Rep: Irp4 protein - Yersinia enterocolitica
UniRef100_Q6RKB1	single hit	Nocardia sp.	single hit	Unknown	Cluster: ATP/NADPH-dependent carboxylic acid reductase; n=1; Nocardia sp. NRRL 5646|Rep: ATP/NADPH-dependent carboxylic acid reductase - Nocardia sp. NRRL 5646
UniRef100_A4LP48	single hit	Burkholderia pseudomallei	single hit	Unknown	Cluster: Putative acyl transferase; n=1; Burkholderia pseudomallei 305|Rep: Putative acyl transferase - Burkholderia pseudomallei 305
UniRef100_Q48377	single hit	Kibdelosporangium aridum	single hit	Unknown	Cluster: ArdIorf3; n=1; Kibdelosporangium aridum|Rep: ArdIorf3 - Kibdelosporangium aridum
UniRef100_Q5BCQ0	single hit	Emericella nidulans	single hit	Unknown	Cluster: Putative uncharacterized protein; n=1; Emericella nidulans|Rep: Putative uncharacterized protein - Emericella nidulans (Aspergillus nidulans)
UniRef100_A3P2Y4	single hit	Burkholderia pseudomallei	single hit	Oxidoreductase_dehydrogenase	Cluster: Acyl-CoA dehydrogenase; n=1; Burkholderia pseudomallei 1106a|Rep: Acyl-CoA dehydrogenase - Burkholderia pseudomallei (strain 1106a)
UniRef100_Q982I6	single hit	Rhizobium loti	single hit	NRPS	Cluster: Peptide synthetase; n=1; Mesorhizobium loti|Rep: Peptide synthetase - Rhizobium loti (Mesorhizobium loti)
UniRef100_Q00WB5	single hit	Ostreococcus tauri	single hit	Unknown	Cluster: Putative acetolactate synthase large subunit; n=1; Ostreococcus tauri|Rep: Putative acetolactate synthase large subunit - Ostreococcus tauri
UniRef100_Q56P60	single hit	bacterium K610	single hit	FAS	Cluster: Fatty acid synthase; n=1; bacterium K610|Rep: Fatty acid synthase - bacterium K610
UniRef100_Q5X3W4	single hit	Legionella pneumophila	single hit	Unknown	Cluster: Putative uncharacterized protein; n=1; Legionella pneumophila str. Paris|Rep: Putative uncharacterized protein - Legionella pneumophila (strain Paris)
UniRef100_Q9K3G8	single hit	Streptomyces coelicolor	single hit	Unknown	Cluster: Putative acyl carrier protein; n=1; Streptomyces coelicolor|Rep: Putative acyl carrier protein - Streptomyces coelicolor
UniRef100_Q54PR2	single hit	Dictyostelium discoideum	single hit	Unknown	Cluster: Putative uncharacterized protein; n=1; Dictyostelium discoideum AX4|Rep: Putative uncharacterized protein - Dictyostelium discoideum AX4
UniRef100_Q48HQ4	single hit	Pseudomonas syringae	single hit	NRPS	Cluster: Yersiniabactin non-ribosomal peptide synthetase; n=1; Pseudomonas syringae pv. phaseolicola 1448A|Rep: Yersiniabactin non-ribosomal peptide synthetase - Pseudomonas syringae pv. phaseolicola (strain 1448A / Race 6)
UniRef100_UPI000038D5DD	single hit	Nostoc punctiforme	single hit	Unknown	Cluster: COG0236: Acyl carrier protein; n=1; Nostoc punctiforme PCC 73102|Rep: COG0236: Acyl carrier protein - Nostoc punctiforme PCC 73102
UniRef100_Q5GF17	single hit	Leptolyngbya sp.	single hit	Putative_PKS	Cluster: Putative polyketide synthase; n=1; Leptolyngbya sp. HPC-77|Rep: Putative polyketide synthase - Leptolyngbya sp. HPC-77
UniRef100_A5AAC0	single hit	Aspergillus niger	single hit	Unknown	Cluster: Contig An02c0310, complete genome; n=1; Aspergillus niger|Rep: Contig An02c0310, complete genome - Aspergillus niger
UniRef100_UPI00005FB003	single hit	Burkholderia pseudomallei	single hit	Hypothetical_protein	Cluster: hypothetical protein Bpse110_02005427; n=1; Burkholderia pseudomallei 1106b|Rep: hypothetical protein Bpse110_02005427 - Burkholderia pseudomallei 1106b
UniRef100_UPI000055A43D	single hit	Burkholderia pseudomallei	single hit	Hypothetical_protein	Cluster: hypothetical protein BpseP_03001647; n=1; Burkholderia pseudomallei Pasteur|Rep: hypothetical protein BpseP_03001647 - Burkholderia pseudomallei Pasteur
UniRef100_A1BYG8	single hit	Bacillus cereus	single hit	NRPS	Cluster: Cereulide synthetase A, CesA; n=1; Bacillus cereus|Rep: Cereulide synthetase A, CesA - Bacillus cereus
UniRef100_A1U0Y7	single hit	Marinobacter aquaeolei	single hit	Hydrolase_esterase	Cluster: Alpha/beta hydrolase fold precursor; n=1; Marinobacter aquaeolei VT8|Rep: Alpha/beta hydrolase fold precursor - Marinobacter aquaeolei (strain ATCC 700491 / DSM 11845 / VT8)(Marinobacter hydrocarbonoclasticus (strain DSM 11845))
UniRef100_A3NJX1	single hit	Burkholderia pseudomallei	single hit	Putative_PKS	Cluster: Putative non-ribosomal peptide synthase/polyketide synthase; n=1; Burkholderia pseudomallei 668|Rep: Putative non-ribosomal peptide synthase/polyketide synthase - Burkholderia pseudomallei (strain 668)
UniRef100_UPI000055B49E	single hit	Burkholderia pseudomallei	single hit	Hypothetical_protein	Cluster: hypothetical protein BpseP_03000805; n=1; Burkholderia pseudomallei Pasteur|Rep: hypothetical protein BpseP_03000805 - Burkholderia pseudomallei Pasteur
UniRef100_Q0B3F8	single hit	Burkholderia cepacia	single hit	Unknown	Cluster: AMP-dependent synthetase and ligase; n=1; Burkholderia cepacia AMMD|Rep: AMP-dependent synthetase and ligase - Burkholderia cepacia (strain ATCC 53795 / AMMD)
UniRef100_A0UUS3	single hit	Clostridium cellulolyticum	single hit	Acyl_synthase	Cluster: Beta-ketoacyl synthase; n=1; Clostridium cellulolyticum H10|Rep: Beta-ketoacyl synthase - Clostridium cellulolyticum H10
UniRef100_A2R200	single hit	Aspergillus niger	single hit	Unknown	Cluster: Contig An13c0090, complete genome; n=1; Aspergillus niger|Rep: Contig An13c0090, complete genome - Aspergillus niger
UniRef100_Q8FGE9	single hit	Escherichia coli	single hit	Unknown	Cluster: Putative uncharacterized protein; n=1; Escherichia coli O6|Rep: Putative uncharacterized protein - Escherichia coli O6
UniRef100_A1CCA1	single hit	Aspergillus clavatus	single hit	NRPS	Cluster: Nonribosomal peptide synthase SidE; n=1; Aspergillus clavatus|Rep: Nonribosomal peptide synthase SidE - Aspergillus clavatus
UniRef100_Q9ADL8	single hit	Polyangium cellulosum	single hit	Unknown	Cluster: Putative methoxymalonyl-CoA synthase; n=1; Sorangium cellulosum|Rep: Putative methoxymalonyl-CoA synthase - Polyangium cellulosum (Sorangium cellulosum)
UniRef100_A3M7U8	single hit	Acinetobacter baumannii	single hit	NRPS	Cluster: Putative nonribosomal peptide synthetase; n=1; Acinetobacter baumannii ATCC 17978|Rep: Putative nonribosomal peptide synthetase - Acinetobacter baumannii (strain ATCC 17978 / NCDC KC 755)
UniRef100_A1C177	single hit	Streptomyces echinatus	single hit	Unknown	Cluster: Acyl carrier protein; n=1; Streptomyces echinatus|Rep: Acyl carrier protein - Streptomyces echinatus
UniRef100_Q8YWG3	single hit	Anabaena sp.	single hit	Unknown	Cluster: Asl1650 protein; n=1; Nostoc sp. PCC 7120|Rep: Asl1650 protein - Anabaena sp. (strain PCC 7120)
UniRef100_Q70K00	single hit	Bacillus amyloliquefaciens	single hit	NRPS	Cluster: BmyC protein; n=1; Bacillus amyloliquefaciens|Rep: BmyC protein - Bacillus amyloliquefaciens
UniRef100_Q2H865	single hit	Chaetomium globosum	single hit	Unknown	Cluster: Putative uncharacterized protein; n=1; Chaetomium globosum|Rep: Putative uncharacterized protein - Chaetomium globosum (Soil fungus)
UniRef100_Q741P9	single hit	Mycobacterium paratuberculosis	single hit	Unknown	Cluster: FadD9; n=1; Mycobacterium avium subsp. paratuberculosis|Rep: FadD9 - Mycobacterium paratuberculosis
UniRef100_Q2T3X5	single hit	Burkholderia thailandensis	single hit	Unknown	Cluster: AMP-binding domain protein; n=1; Burkholderia thailandensis E264|Rep: AMP-binding domain protein - Burkholderia thailandensis (strain E264 / ATCC 700388 / DSM 13276 /CIP 106301)
UniRef100_A1UGH8	single hit	Mycobacterium sp.	single hit	Hydrolase_esterase	Cluster: Alpha/beta hydrolase fold; n=2; Mycobacterium|Rep: Alpha/beta hydrolase fold - Mycobacterium sp. (strain KMS)
UniRef100_Q4QSM5	single hit	Coccotrema pocillarium	single hit	Putative_PKS	Cluster: Putative non-reducing polyketide synthase; n=1; Coccotrema pocillarium|Rep: Putative non-reducing polyketide synthase - Coccotrema pocillarium
UniRef100_UPI0000559CA8	single hit	Burkholderia pseudomallei	single hit	Hypothetical_protein	Cluster: hypothetical protein Bpse1_03003954; n=1; Burkholderia pseudomallei 1655|Rep: hypothetical protein Bpse1_03003954 - Burkholderia pseudomallei 1655
UniRef100_Q1DVF2	single hit	Coccidioides immitis	single hit	Unknown	Cluster: Putative uncharacterized protein; n=1; Coccidioides immitis|Rep: Putative uncharacterized protein - Coccidioides immitis
UniRef100_Q6BE76	single hit	Microcystis aeruginosa	single hit	NRPS	Cluster: Microcystin synthetase; n=2; Microcystis|Rep: Microcystin synthetase - Microcystis aeruginosa
UniRef100_A0QWI7	single hit	Mycobacterium smegmatis	single hit	Unknown	Cluster: NAD dependent epimerase/dehydratase family protein; n=1; Mycobacterium smegmatis str. MC2 155|Rep: NAD dependent epimerase/dehydratase family protein - Mycobacterium smegmatis (strain ATCC 700084 / mc(2)155)
UniRef100_Q7NJ87	single hit	Gloeobacter violaceus	single hit	Unknown	Cluster: Gsl1945 protein; n=1; Gloeobacter violaceus|Rep: Gsl1945 protein - Gloeobacter violaceus
UniRef100_Q26Q17	single hit	Xanthobacter sp.	single hit	Amino_acid_adenylation	Cluster: Methyltransferase FkbM:Amino acid adenylation; n=1; Xanthobacter autotrophicus Py2|Rep: Methyltransferase FkbM:Amino acid adenylation - Xanthobacter sp. (strain Py2)
UniRef100_A1G2S4	single hit	Salinispora arenicola	single hit	Unknown	Cluster: Phosphopantetheine-binding; n=1; Salinispora arenicola CNS205|Rep: Phosphopantetheine-binding - Salinispora arenicola CNS205
UniRef100_A2R8H5	single hit	Aspergillus niger	single hit	Unknown	Cluster: Putative frameshift; n=1; Aspergillus niger|Rep: Putative frameshift - Aspergillus niger
UniRef100_UPI000038CE28	single hit	Nostoc punctiforme	single hit	Unknown	Cluster: COG0236: Acyl carrier protein; n=1; Nostoc punctiforme PCC 73102|Rep: COG0236: Acyl carrier protein - Nostoc punctiforme PCC 73102
UniRef100_Q6WS95	single hit	Streptomyces hygroscopicus	single hit	Unknown	Cluster: Ketosyntase/methyl-malonyl-CoA transferase; n=1; Streptomyces hygroscopicus|Rep: Ketosyntase/methyl-malonyl-CoA transferase - Streptomyces hygroscopicus
UniRef100_Q6WS94	single hit	Streptomyces hygroscopicus	single hit	Unknown	Cluster: Ketosyntase/methyl-malonyl-CoA transferase; n=1; Streptomyces hygroscopicus|Rep: Ketosyntase/methyl-malonyl-CoA transferase - Streptomyces hygroscopicus
UniRef100_Q3JIH0	single hit	Burkholderia pseudomallei	single hit	Unknown	Cluster: Cytochrome P450 family protein; n=1; Burkholderia pseudomallei 1710b|Rep: Cytochrome P450 family protein - Burkholderia pseudomallei (strain 1710b)
UniRef100_Q6BE75	single hit	Microcystis aeruginosa	single hit	NRPS	Cluster: Microcystin synthetase; n=1; Microcystis aeruginosa|Rep: Microcystin synthetase - Microcystis aeruginosa
UniRef100_Q6WS91	single hit	Streptomyces hygroscopicus	single hit	Unknown	Cluster: Ketosyntase/methyl-malonyl-CoA transferase; n=1; Streptomyces hygroscopicus|Rep: Ketosyntase/methyl-malonyl-CoA transferase - Streptomyces hygroscopicus
UniRef100_Q6WS90	single hit	Streptomyces hygroscopicus	single hit	Unknown	Cluster: Ketosyntase/methyl-malonyl-CoA transferase; n=1; Streptomyces hygroscopicus|Rep: Ketosyntase/methyl-malonyl-CoA transferase - Streptomyces hygroscopicus
UniRef100_Q6WS93	single hit	Streptomyces hygroscopicus	single hit	Unknown	Cluster: Ketosyntase/methyl-malonyl-CoA transferase; n=1; Streptomyces hygroscopicus|Rep: Ketosyntase/methyl-malonyl-CoA transferase - Streptomyces hygroscopicus
UniRef100_Q6WS92	single hit	Streptomyces hygroscopicus	single hit	Unknown	Cluster: Ketosyntase/methyl-malonyl-CoA transferase; n=1; Streptomyces hygroscopicus|Rep: Ketosyntase/methyl-malonyl-CoA transferase - Streptomyces hygroscopicus
UniRef100_Q4K902	single hit	Pseudomonas fluorescens	single hit	NRPS	Cluster: Nonribosomal peptide synthase; n=1; Pseudomonas fluorescens Pf-5|Rep: Nonribosomal peptide synthase - Pseudomonas fluorescens (strain Pf-5 / ATCC BAA-477)
UniRef100_UPI000055BC91	single hit	Burkholderia pseudomallei	single hit	Hypothetical_protein	Cluster: hypothetical protein BpseS_03002766; n=1; Burkholderia pseudomallei S13|Rep: hypothetical protein BpseS_03002766 - Burkholderia pseudomallei S13
UniRef100_A1DN15	single hit	Neosartorya fischeri	single hit	NRPS	Cluster: Nonribosomal peptide synthase GliP; n=1; Neosartorya fischeri NRRL 181|Rep: Nonribosomal peptide synthase GliP - Neosartorya fischeri (strain ATCC 1020 / DSM 3700 / NRRL 181)(Aspergillus fischerianus (strain ATCC 1020 / DSM 3700 / NRRL 181))
UniRef100_Q2Q411	single hit	uncultured bacterium	single hit	Unknown	Cluster: Beta ketosynthase; n=1; uncultured bacterium|Rep: Beta ketosynthase - uncultured bacterium
UniRef100_Q4QSK7	single hit	Pertusaria amara	single hit	Putative_PKS	Cluster: Putative non-reducing polyketide synthase; n=1; Pertusaria amara|Rep: Putative non-reducing polyketide synthase - Pertusaria amara
UniRef100_Q4QSK6	single hit	Pertusaria amara	single hit	Putative_PKS	Cluster: Putative non-reducing polyketide synthase; n=1; Pertusaria amara|Rep: Putative non-reducing polyketide synthase - Pertusaria amara
UniRef100_Q4QSK5	single hit	Pertusaria aspergilla	single hit	Putative_PKS	Cluster: Putative non-reducing polyketide synthase; n=1; Pertusaria aspergilla|Rep: Putative non-reducing polyketide synthase - Pertusaria aspergilla
UniRef100_Q4QSK2	single hit	Pertusaria corallophora	single hit	Putative_PKS	Cluster: Putative non-reducing polyketide synthase; n=1; Pertusaria corallophora|Rep: Putative non-reducing polyketide synthase - Pertusaria corallophora
UniRef100_Q4QSK1	single hit	Pertusaria corallophora	single hit	Putative_PKS	Cluster: Putative non-reducing polyketide synthase; n=1; Pertusaria corallophora|Rep: Putative non-reducing polyketide synthase - Pertusaria corallophora
UniRef100_Q4QSK0	single hit	Pertusaria coronata	single hit	Putative_PKS	Cluster: Putative non-reducing polyketide synthase; n=1; Pertusaria coronata|Rep: Putative non-reducing polyketide synthase - Pertusaria coronata
UniRef100_Q113H9	single hit	Trichodesmium erythraeum	single hit	Unknown	Cluster: AMP-dependent synthetase and ligase; n=1; Trichodesmium erythraeum IMS101|Rep: AMP-dependent synthetase and ligase - Trichodesmium erythraeum (strain IMS101)
UniRef100_Q6BE71	single hit	Microcystis wesenbergii	single hit	NRPS	Cluster: Microcystin synthetase; n=2; Microcystis|Rep: Microcystin synthetase - Microcystis wesenbergii
UniRef100_UPI00005FAD57	single hit	Burkholderia pseudomallei	single hit	Hypothetical_protein	Cluster: hypothetical protein Bpse110_02004316; n=1; Burkholderia pseudomallei 1106b|Rep: hypothetical protein Bpse110_02004316 - Burkholderia pseudomallei 1106b
UniRef100_Q8LA22	single hit	Arabidopsis thaliana	single hit	Unknown	Cluster: Acyl-carrier protein (ACP), putative; n=1; Arabidopsis thaliana|Rep: Acyl-carrier protein (ACP), putative - Arabidopsis thaliana (Mouse-ear cress)
UniRef100_Q0P7K5	single hit	Escherichia coli	single hit	Putative_PKS	Cluster: Putative polyketide synthase; n=4; Escherichia coli|Rep: Putative polyketide synthase - Escherichia coli
UniRef100_A6G4N8	single hit	Plesiocystis pacifica	single hit	Putative_PKS	Cluster: Putative polyketide synthase; n=1; Plesiocystis pacifica SIR-1|Rep: Putative polyketide synthase - Plesiocystis pacifica SIR-1
UniRef100_A4GX89	single hit	Micromonospora sp.	single hit	Unknown	Cluster: Type I ketosynthase; n=1; Micromonospora sp. 1G62|Rep: Type I ketosynthase - Micromonospora sp. 1G62
UniRef100_A3NB28	single hit	Burkholderia pseudomallei	single hit	NRPS	Cluster: Non-ribosomal peptide synthase; n=1; Burkholderia pseudomallei 668|Rep: Non-ribosomal peptide synthase - Burkholderia pseudomallei (strain 668)
UniRef100_Q2V0D4	single hit	Pseudomonas sp.	single hit	Unknown	Cluster: Putative pyoverdine chromophore synthetase; n=1; Pseudomonas sp. MIS38|Rep: Putative pyoverdine chromophore synthetase - Pseudomonas sp. MIS38
UniRef100_UPI0000DAF4DB	single hit	Pseudomonas aeruginosa	single hit	Hypothetical_protein	Cluster: hypothetical protein PaerPA_01003927; n=1; Pseudomonas aeruginosa PACS2|Rep: hypothetical protein PaerPA_01003927 - Pseudomonas aeruginosa PACS2
UniRef100_Q56PH4	single hit	Rhodobacteraceae bacterium	single hit	Putative_PKS	Cluster: Putative polyketide synthase; n=1; Rhodobacteraceae bacterium TY|Rep: Putative polyketide synthase - Rhodobacteraceae bacterium TY
UniRef100_Q559X1	single hit	Dictyostelium discoideum	single hit	Unknown	Cluster: Putative uncharacterized protein; n=1; Dictyostelium discoideum AX4|Rep: Putative uncharacterized protein - Dictyostelium discoideum AX4
UniRef100_Q56PH7	single hit	Halomonas sp.	single hit	Putative_PKS	Cluster: Putative polyketide synthase; n=1; Halomonas sp. GWS-SE-H246|Rep: Putative polyketide synthase - Halomonas sp. GWS-SE-H246
UniRef100_A3S026	single hit	Ralstonia solanacearum	single hit	Unknown	Cluster: Siderophore biosynthesis protein; n=1; Ralstonia solanacearum UW551|Rep: Siderophore biosynthesis protein - Ralstonia solanacearum UW551
UniRef100_Q06YZ4	single hit	Streptomyces fungicidicus	single hit	Unknown	Cluster: Peptidyl carrier protein; n=1; Streptomyces fungicidicus|Rep: Peptidyl carrier protein - Streptomyces fungicidicus
UniRef100_A0FHE9	single hit	uncultured bacterium	single hit	Acyl_synthase	Cluster: Ketosynthase; n=1; uncultured bacterium|Rep: Ketosynthase - uncultured bacterium
UniRef100_A0FHE8	single hit	uncultured bacterium	single hit	Acyl_synthase	Cluster: Ketosynthase; n=1; uncultured bacterium|Rep: Ketosynthase - uncultured bacterium
UniRef100_A0FHE7	single hit	uncultured bacterium	single hit	Acyl_synthase	Cluster: Ketosynthase; n=1; uncultured bacterium|Rep: Ketosynthase - uncultured bacterium
UniRef100_A0FHE6	single hit	uncultured bacterium	single hit	Acyl_synthase	Cluster: Ketosynthase; n=1; uncultured bacterium|Rep: Ketosynthase - uncultured bacterium
UniRef100_A0FHE5	single hit	uncultured bacterium	single hit	Acyl_synthase	Cluster: Ketosynthase; n=1; uncultured bacterium|Rep: Ketosynthase - uncultured bacterium
UniRef100_A0FHE4	single hit	uncultured bacterium	single hit	Acyl_synthase	Cluster: Ketosynthase; n=1; uncultured bacterium|Rep: Ketosynthase - uncultured bacterium
UniRef100_A0FHE3	single hit	uncultured bacterium	single hit	Acyl_synthase	Cluster: Ketosynthase; n=1; uncultured bacterium|Rep: Ketosynthase - uncultured bacterium
UniRef100_A0FHE2	single hit	uncultured bacterium	single hit	Acyl_synthase	Cluster: Ketosynthase; n=1; uncultured bacterium|Rep: Ketosynthase - uncultured bacterium
UniRef100_A0FHE1	single hit	uncultured bacterium	single hit	Acyl_synthase	Cluster: Ketosynthase; n=1; uncultured bacterium|Rep: Ketosynthase - uncultured bacterium
UniRef100_A0FHE0	single hit	uncultured bacterium	single hit	Acyl_synthase	Cluster: Ketosynthase; n=1; uncultured bacterium|Rep: Ketosynthase - uncultured bacterium
UniRef100_A6E0B7	single hit	Roseovarius sp.	single hit	Unknown	Cluster: Phosphopantetheine attachment site domain protein; n=1; Roseovarius sp. TM1035|Rep: Phosphopantetheine attachment site domain protein - Roseovarius sp. TM1035
UniRef100_Q091L1	single hit	Stigmatella aurantiaca	single hit	Unknown	Cluster: Acyl transferase domain protein; n=1; Stigmatella aurantiaca DW4/3-1|Rep: Acyl transferase domain protein - Stigmatella aurantiaca DW4/3-1
UniRef100_Q0CAZ2	single hit	Aspergillus terreus	single hit	Unknown	Cluster: Putative uncharacterized protein; n=1; Aspergillus terreus NIH2624|Rep: Putative uncharacterized protein - Aspergillus terreus (strain NIH 2624)
UniRef100_A0FHF0	single hit	uncultured bacterium	single hit	Acyl_synthase	Cluster: Ketosynthase; n=1; uncultured bacterium|Rep: Ketosynthase - uncultured bacterium
UniRef100_A5UUB1	single hit	Roseiflexus sp.	single hit	Hydrolase_esterase	Cluster: Alpha/beta hydrolase fold; n=1; Roseiflexus sp. RS-1|Rep: Alpha/beta hydrolase fold - Roseiflexus sp. RS-1
UniRef100_A0FHF1	single hit	uncultured bacterium	single hit	Acyl_synthase	Cluster: Ketosynthase; n=1; uncultured bacterium|Rep: Ketosynthase - uncultured bacterium
UniRef100_Q08PV4	single hit	Stigmatella aurantiaca	single hit	Acyl_synthase	Cluster: Beta-ketoacyl synthase; n=1; Stigmatella aurantiaca DW4/3-1|Rep: Beta-ketoacyl synthase - Stigmatella aurantiaca DW4/3-1
UniRef100_UPI0000382F21	single hit	Magnetospirillum magnetotacticum	single hit	NRPS	Cluster: COG1020: Non-ribosomal peptide synthetase modules and related proteins; n=1; Magnetospirillum magnetotacticum MS-1|Rep: COG1020: Non-ribosomal peptide synthetase modules and related proteins - Magnetospirillum magnetotacticum MS-1
UniRef100_Q0UI00	single hit	Phaeosphaeria nodorum	single hit	Unknown	Cluster: Putative uncharacterized protein; n=1; Phaeosphaeria nodorum|Rep: Putative uncharacterized protein - Phaeosphaeria nodorum (Septoria nodorum)
UniRef100_Q091D1	single hit	Stigmatella aurantiaca	single hit	Unknown	Cluster: Putative uncharacterized protein; n=1; Stigmatella aurantiaca DW4/3-1|Rep: Putative uncharacterized protein - Stigmatella aurantiaca DW4/3-1
UniRef100_A0FHF7	single hit	uncultured bacterium	single hit	Acyl_synthase	Cluster: Ketosynthase; n=1; uncultured bacterium|Rep: Ketosynthase - uncultured bacterium
UniRef100_UPI0000559DFD	single hit	Burkholderia pseudomallei	single hit	Hypothetical_protein	Cluster: hypothetical protein Bpse1_03004609; n=1; Burkholderia pseudomallei 1655|Rep: hypothetical protein Bpse1_03004609 - Burkholderia pseudomallei 1655
UniRef100_Q4JIM3	single hit	Penicillium expansum	single hit	Unknown	Cluster: 6-methylsalicylic acid synthase; n=1; Penicillium expansum|Rep: 6-methylsalicylic acid synthase - Penicillium expansum
UniRef100_Q5W245	single hit	Serratia marcescens	single hit	Unknown	Cluster: Putative Beta-ketomyristol-ACP synthase; n=1; Serratia marcescens|Rep: Putative Beta-ketomyristol-ACP synthase - Serratia marcescens
UniRef100_UPI000055A43E	single hit	Burkholderia pseudomallei	single hit	Hypothetical_protein	Cluster: hypothetical protein BpseP_03001646; n=1; Burkholderia pseudomallei Pasteur|Rep: hypothetical protein BpseP_03001646 - Burkholderia pseudomallei Pasteur
UniRef100_Q2Q407	single hit	uncultured bacterium	single hit	Unknown	Cluster: Beta ketosynthase; n=1; uncultured bacterium|Rep: Beta ketosynthase - uncultured bacterium
UniRef100_Q2Q406	single hit	uncultured bacterium	single hit	Unknown	Cluster: Beta ketosynthase; n=1; uncultured bacterium|Rep: Beta ketosynthase - uncultured bacterium
UniRef100_A3NWV8	single hit	Burkholderia pseudomallei	single hit	NRPS	Cluster: Non-ribosomal peptide synthase; n=1; Burkholderia pseudomallei 1106a|Rep: Non-ribosomal peptide synthase - Burkholderia pseudomallei (strain 1106a)
UniRef100_A1YBQ9	single hit	Polyangium cellulosum	single hit	Unknown	Cluster: AmbG; n=1; Sorangium cellulosum|Rep: AmbG - Polyangium cellulosum (Sorangium cellulosum)
UniRef100_Q6VT98	single hit	symbiont bacterium	single hit	Unknown	Cluster: Putative acyltransferase; n=1; symbiont bacterium of Paederus fuscipes|Rep: Putative acyltransferase - symbiont bacterium of Paederus fuscipes
UniRef100_Q9F6D9	single hit	Streptomyces sp.	single hit	Unknown	Cluster: Acyl transferase; n=1; Streptomyces sp. R1128|Rep: Acyl transferase - Streptomyces sp. R1128
UniRef100_UPI000045BBBF	single hit	Nostoc punctiforme	single hit	Unknown	Cluster: COG0318: Acyl-CoA synthetases (AMP-forming)/AMP-acid ligases II; n=1; Nostoc punctiforme PCC 73102|Rep: COG0318: Acyl-CoA synthetases (AMP-forming)/AMP-acid ligases II - Nostoc punctiforme PCC 73102
UniRef100_A4JL39	single hit	Burkholderia vietnamiensis	single hit	Unknown	Cluster: Phosphopantetheine-binding; n=1; Burkholderia vietnamiensis G4|Rep: Phosphopantetheine-binding - Burkholderia vietnamiensis G4
UniRef100_A0FHF8	single hit	uncultured bacterium	single hit	Acyl_synthase	Cluster: Ketosynthase; n=1; uncultured bacterium|Rep: Ketosynthase - uncultured bacterium
UniRef100_Q6BE67	single hit	Microcystis novacekii	single hit	NRPS	Cluster: Microcystin synthetase; n=2; Microcystis|Rep: Microcystin synthetase - Microcystis novacekii
UniRef100_Q2Q408	single hit	uncultured bacterium	single hit	Unknown	Cluster: Beta ketosynthase; n=1; uncultured bacterium|Rep: Beta ketosynthase - uncultured bacterium
UniRef100_Q3M3U8	single hit	Anabaena variabilis	single hit	Unknown	Cluster: Phosphopantetheine-binding; n=1; Anabaena variabilis ATCC 29413|Rep: Phosphopantetheine-binding - Anabaena variabilis (strain ATCC 29413 / PCC 7937)
UniRef100_UPI000038CE97	single hit	Nostoc punctiforme	single hit	Unknown	Cluster: COG0318: Acyl-CoA synthetases (AMP-forming)/AMP-acid ligases II; n=1; Nostoc punctiforme PCC 73102|Rep: COG0318: Acyl-CoA synthetases (AMP-forming)/AMP-acid ligases II - Nostoc punctiforme PCC 73102
UniRef100_Q5AU21	single hit	Emericella nidulans	single hit	Unknown	Cluster: Putative uncharacterized protein; n=1; Emericella nidulans|Rep: Putative uncharacterized protein - Emericella nidulans (Aspergillus nidulans)
UniRef100_A4R9B0	single hit	Magnaporthe grisea	single hit	Unknown	Cluster: Putative uncharacterized protein; n=1; Magnaporthe grisea|Rep: Putative uncharacterized protein - Magnaporthe grisea (Rice blast fungus) (Pyricularia grisea)
UniRef100_UPI000038CE90	single hit	Nostoc punctiforme	single hit	Unknown	Cluster: COG0236: Acyl carrier protein; n=1; Nostoc punctiforme PCC 73102|Rep: COG0236: Acyl carrier protein - Nostoc punctiforme PCC 73102
UniRef100_A3KX00	single hit	Pseudomonas aeruginosa	single hit	Unknown	Cluster: Putative uncharacterized protein; n=1; Pseudomonas aeruginosa C3719|Rep: Putative uncharacterized protein - Pseudomonas aeruginosa C3719
UniRef100_UPI0000558854	single hit	Burkholderia mallei	single hit	NRPS	Cluster: COG1020: Non-ribosomal peptide synthetase modules and related proteins; n=1; Burkholderia mallei GB8 horse 4|Rep: COG1020: Non-ribosomal peptide synthetase modules and related proteins - Burkholderia mallei GB8 horse 4
UniRef100_Q8VM37	single hit	Streptomyces noursei	single hit	Unknown	Cluster: Nourseothricin peptidyl carrier protein; n=1; Streptomyces noursei|Rep: Nourseothricin peptidyl carrier protein - Streptomyces noursei
UniRef100_UPI000058E203	single hit	Nostoc sp.	single hit	Unknown	Cluster: protein Asl1650; n=1; Nostoc sp. PCC 7120|Rep: protein Asl1650 - Nostoc sp. PCC 7120
UniRef100_Q6DWK4	single hit	Enterobacter cloacae	single hit	Unknown	Cluster: AnrF; n=2; Enterobacter cloacae|Rep: AnrF - Enterobacter cloacae
UniRef100_A5J300	single hit	Burkholderia mallei	single hit	NRPS	Cluster: Putative non-ribosomal peptide synthase; n=1; Burkholderia mallei FMH|Rep: Putative non-ribosomal peptide synthase - Burkholderia mallei FMH
UniRef100_A1JTG1	single hit	Yersinia enterocolitica	single hit	Unknown	Cluster: Yersiniabactin biosynthetic protein YbtT; n=1; Yersinia enterocolitica subsp. enterocolitica 8081|Rep: Yersiniabactin biosynthetic protein YbtT - Yersinia enterocolitica serotype O:8 / biotype 1B (strain 8081)
UniRef100_Q6VT92	single hit	symbiont bacterium	single hit	Unknown	Cluster: Putative acyl carrier protein; n=1; symbiont bacterium of Paederus fuscipes|Rep: Putative acyl carrier protein - symbiont bacterium of Paederus fuscipes
UniRef100_Q559V0	single hit	Dictyostelium discoideum	single hit	Unknown	Cluster: Putative uncharacterized protein; n=2; Dictyostelium discoideum|Rep: Putative uncharacterized protein - Dictyostelium discoideum AX4
UniRef100_Q56P52	single hit	uncultured Porifera	single hit	FAS	Cluster: Fatty acid synthase; n=1; uncultured Porifera|Rep: Fatty acid synthase - uncultured Porifera
UniRef100_Q56P53	single hit	bacterium P051	single hit	FAS	Cluster: Fatty acid synthase; n=1; bacterium P051|Rep: Fatty acid synthase - bacterium P051
UniRef100_Q56P50	single hit	uncultured Porifera	single hit	FAS	Cluster: Fatty acid synthase; n=1; uncultured Porifera|Rep: Fatty acid synthase - uncultured Porifera
UniRef100_Q56P51	single hit	uncultured Porifera	single hit	FAS	Cluster: Fatty acid synthase; n=1; uncultured Porifera|Rep: Fatty acid synthase - uncultured Porifera
UniRef100_Q54MY5	single hit	Dictyostelium discoideum	single hit	Unknown	Cluster: Putative uncharacterized protein; n=1; Dictyostelium discoideum AX4|Rep: Putative uncharacterized protein - Dictyostelium discoideum AX4
UniRef100_Q56P57	single hit	bacterium K616	single hit	FAS	Cluster: Fatty acid synthase; n=1; bacterium K616|Rep: Fatty acid synthase - bacterium K616
UniRef100_Q56P54	single hit	fungal sp.	single hit	FAS	Cluster: Fatty acid synthase; n=1; fungal sp. M565|Rep: Fatty acid synthase - fungal sp. M565
UniRef100_Q56P55	single hit	bacterium H333	single hit	FAS	Cluster: Fatty acid synthase; n=1; bacterium H333|Rep: Fatty acid synthase - bacterium H333
UniRef100_Q56P58	single hit	bacterium K615	single hit	FAS	Cluster: Fatty acid synthase; n=1; bacterium K615|Rep: Fatty acid synthase - bacterium K615
UniRef100_Q4WMJ7	single hit	Aspergillus fumigatus	single hit	NRPS	Cluster: Nonribosomal peptide synthase GliP; n=1; Aspergillus fumigatus|Rep: Nonribosomal peptide synthase GliP - Aspergillus fumigatus (Sartorya fumigata)
UniRef100_A3M107	single hit	Acinetobacter baumannii	single hit	Unknown	Cluster: Acyl carrier protein; n=1; Acinetobacter baumannii ATCC 17978|Rep: Acyl carrier protein - Acinetobacter baumannii (strain ATCC 17978 / NCDC KC 755)
UniRef100_Q2SHY9	single hit	Hahella chejuensis	single hit	NRPS	Cluster: Non-ribosomal peptide synthetase modules and related protein; n=1; Hahella chejuensis KCTC 2396|Rep: Non-ribosomal peptide synthetase modules and related protein - Hahella chejuensis (strain KCTC 2396)
UniRef100_A1DMQ4	single hit	Neosartorya fischeri	single hit	NRPS	Cluster: NRPS-like enzyme, putative; n=1; Neosartorya fischeri NRRL 181|Rep: NRPS-like enzyme, putative - Neosartorya fischeri (strain ATCC 1020 / DSM 3700 / NRRL 181)(Aspergillus fischerianus (strain ATCC 1020 / DSM 3700 / NRRL 181))
UniRef100_A1TBS8	single hit	Mycobacterium vanbaalenii	single hit	Acyl_synthase	Cluster: Beta-ketoacyl synthase; n=1; Mycobacterium vanbaalenii PYR-1|Rep: Beta-ketoacyl synthase - Mycobacterium vanbaalenii (strain DSM 7251 / PYR-1)
UniRef100_A0BUU7	single hit	Paramecium tetraurelia	single hit	Unknown	Cluster: Acyl carrier protein; n=1; Paramecium tetraurelia|Rep: Acyl carrier protein - Paramecium tetraurelia
UniRef100_Q56P75	single hit	bacterium JL123	single hit	FAS	Cluster: Fatty acid synthase; n=1; bacterium JL123|Rep: Fatty acid synthase - bacterium JL123
UniRef100_Q846Y2	single hit	Streptomyces cinnamonensis	single hit	Acyl_synthase	Cluster: Ketosynthase-like protein; n=1; Streptomyces cinnamonensis|Rep: Ketosynthase-like protein - Streptomyces cinnamonensis
UniRef100_A4R6B3	single hit	Magnaporthe grisea	single hit	Unknown	Cluster: Putative uncharacterized protein; n=1; Magnaporthe grisea|Rep: Putative uncharacterized protein - Magnaporthe grisea (Rice blast fungus) (Pyricularia grisea)
UniRef100_Q6IZA0	single hit	Mycobacterium liflandii	single hit	Putative_PKS	Cluster: Putative mycolactone polyketide synthase A; n=1; Mycobacterium liflandii|Rep: Putative mycolactone polyketide synthase A - Mycobacterium liflandii
UniRef100_A4TU84	single hit	Magnetospirillum gryphiswaldense	single hit	Oxidoreductase_dehydrogenase	Cluster: Short-chain dehydrogenase/reductase SDR; n=1; Magnetospirillum gryphiswaldense|Rep: Short-chain dehydrogenase/reductase SDR - Magnetospirillum gryphiswaldense
UniRef100_Q0CD86	single hit	Aspergillus terreus	single hit	Hypothetical_protein	Cluster: Predicted protein; n=1; Aspergillus terreus NIH2624|Rep: Predicted protein - Aspergillus terreus (strain NIH 2624)
UniRef100_A4F1Y4	single hit	Streptomyces virginiae	single hit	Unknown	Cluster: Dihydrolopoamide acyltransferase; n=1; Streptomyces virginiae|Rep: Dihydrolopoamide acyltransferase - Streptomyces virginiae
UniRef100_UPI000067450C	single hit	Burkholderia pseudomallei	single hit	Hypothetical_protein	Cluster: hypothetical protein Bpse4_03005682; n=1; Burkholderia pseudomallei 406e|Rep: hypothetical protein Bpse4_03005682 - Burkholderia pseudomallei 406e
UniRef100_A4R604	single hit	Magnaporthe grisea	single hit	Unknown	Cluster: Putative uncharacterized protein; n=1; Magnaporthe grisea|Rep: Putative uncharacterized protein - Magnaporthe grisea (Rice blast fungus) (Pyricularia grisea)
UniRef100_Q7BN95	single hit	Polyangium cellulosum	single hit	NRPS	Cluster: Nonribosomal peptide synthetase; n=1; Sorangium cellulosum|Rep: Nonribosomal peptide synthetase - Polyangium cellulosum (Sorangium cellulosum)
UniRef100_A0FHI9	single hit	uncultured bacterium	single hit	Acyl_synthase	Cluster: Ketosynthase; n=1; uncultured bacterium|Rep: Ketosynthase - uncultured bacterium
[truncated: 396 more rows]
