# Supplementary material for: A Computational Screen for Type I Polyketide Synthases in Metagenomics Shotgun Data
Source: PLoS One. 2008 Oct 27;3(10):e3515. doi: 10.1371/journal.pone.0003515 (PMC2568958; doi:10.1371/journal.pone.0003515)
Supplement: Methods S5 — SQLite data base of the integrated information and tables of selected columns in CSV-format. (4.39 MB ZIP) [file pone.0003515.s005.zip › db_and_extracts/Sup_SGS_hits_source_samples.txt]

# The output was produced by python_scripts/PKS_db_analyse_Sargasso_Sea_hit_source_samples.py
# Complete call: "python_scripts/PKS_db_analyse_Sargasso_Sea_hit_source_samples.py Result_data_base/PKS_db 0 venter.contig_sample.mapping.txt"
# 11:01:37 28.04.2008 CEST
# Multi domain hit proteins
# Protein	Domain structure	GPHS	Source samples
AACY01049101.12260.20188	KS(PKS):AT(PKS):KR(PKS)	1.0	sample_1 (0.993993993993994) sample_3 (0.00600600600600601) 
AACY01067404.156995.160318	KR(PKS):PP(PKS)	1.0	sample_1 (0.995503421309873) sample_3 (0.00410557184750733) sample_4 (0.000391006842619746) 
AACY01509568.1.887	KR(PKS):PP(PKS)	1.0	sample_3 (1) 
AACY01102661.1.1318	AT(PKS):DH(PKS)	1.0	sample_2 (0.5) sample_3 (0.5) 
AACY01032747.78934.86838	KS(PKS):AT(PKS):KR(PKS)	1.0	sample_1 (0.985623003194888) sample_2 (0.000798722044728434) sample_3 (0.0135782747603834) 
AACY01067404.160390.173748	KS(PKS):KR(PKS):PP(PKS):KS(PKS):AT(PKS):PP(PKS):PP(Non-PKS)	0.714285714286	sample_1 (0.995503421309873) sample_3 (0.00410557184750733) sample_4 (0.000391006842619746) 
AACY01015268.73998.81635	KS(PKS):AT(PKS):DH(PKS):ER(PKS):KR(PKS):PP(PKS)	1.0	sample_1 (0.996598030438675) sample_2 (0.00035810205908684) sample_3 (0.00304386750223814) 
AACY01594379.1.842	AT(PKS):DH(PKS)	1.0	sample_3 (1) 
AACY01461928.1.966	KR(PKS):PP(PKS)	1.0	sample_3 (1) 
AACY01067404.152571.156998	PP(PKS):KS(PKS):DH(PKS)	1.0	sample_1 (0.995503421309873) sample_3 (0.00410557184750733) sample_4 (0.000391006842619746) 
AACY01113306.104.1345	KR(PKS):PP(PKS)	1.0	sample_1 (0.5) sample_3 (0.5) 
AACY01108483.28.1637	PP(PKS):KS(PKS)	1.0	sample_3 (1) 
AACY01293188.1.787	KR(PKS):PP(PKS)	1.0	sample_2 (1) 
AACY01101016.1.1496	KR(PKS):PP(PKS):KS(PKS)	1.0	sample_1 (1) 
AACY01574183.1.840	PP(PKS):KS(PKS)	1.0	sample_3 (1) 


# Single domain hit proteins
# Protein	Domain structure	Source samples
AACY01002777.1.1351 KS(PKS)	sample_2 (1), 
AACY01010128.18.1004 KS(PKS)	sample_2 (1), 
AACY01016653.1123.4224 PP(PKS)	sample_1 (1), 
AACY01018314.1.1141 KS(PKS)	sample_2 (1), 
AACY01020164.1.1431 KS(PKS)	sample_2 (0.5), sample_3 (0.5), 
AACY01020547.1.811 KS(PKS)	sample_3 (1), 
AACY01030954.3.1301 AT(PKS)	sample_3 (1), 
AACY01031704.1.467 KR(PKS)	sample_3 (1), 
AACY01033870.1.1106 KS(PKS)	sample_4 (1), 
AACY01041057.1.1138 AT(PKS)	sample_1 (1), 
AACY01053362.1.1700 KS(PKS)	sample_3 (0.5), sample_4 (0.5), 
AACY01054802.1181.2293 ER(PKS)	sample_1 (0.142857142857143), sample_4 (0.857142857142857), 
AACY01060221.565.1677 ER(PKS)	sample_2 (0.333333333333333), sample_3 (0.333333333333333), sample_4 (0.333333333333333), 
AACY01060635.2831.3967 ER(PKS)	sample_1 (0.363636363636364), sample_2 (0.181818181818182), sample_3 (0.0909090909090909), sample_4 (0.363636363636364), 
AACY01077847.1.1358 DH(PKS)	sample_1 (1), 
AACY01080050.1.3484 AT(PKS)	sample_2 (0.2), sample_3 (0.6), sample_4 (0.2), 
AACY01081022.1922.2620 KS(PKS)	sample_1 (0.5), sample_4 (0.5), 
AACY01081275.1.1097 ER(PKS)	sample_2 (0.666666666666667), sample_4 (0.333333333333333), 
AACY01082839.20.1003 KS(PKS)	sample_1 (1), 
AACY01088781.1.841 KS(PKS)	sample_1 (1), 
AACY01093227.5237.6343 ER(PKS)	sample_1 (0.106382978723404), sample_2 (0.0425531914893617), sample_3 (0.659574468085106), sample_4 (0.191489361702128), 
AACY01093570.1.1512 AT(PKS)	sample_3 (1), 
AACY01094111.582.2543 KR(PKS)	sample_3 (1), 
AACY01094112.1.3044 AT(PKS)	sample_3 (0.6), sample_4 (0.4), 
AACY01094334.1.1329 KR(PKS)	sample_2 (0.5), sample_3 (0.5), 
AACY01096450.85.1581 PP(PKS)	sample_3 (1), 
AACY01099541.1.1272 DH(PKS)	sample_3 (1), 
AACY01101794.1.1793 KR(PKS)	sample_2 (0.333333333333333), sample_4 (0.666666666666667), 
AACY01108976.1.1225 KS(PKS)	sample_2 (0.333333333333333), sample_4 (0.666666666666667), 
AACY01119559.1.1224 KR(PKS)	sample_3 (0.5), sample_4 (0.5), 
AACY01120349.113941.116931 PP(PKS)	sample_1 (0.995312207012938), sample_3 (0.00468779298706169), 
AACY01123317.12.959 ER(PKS)	sample_1 (0.5), sample_2 (0.5), 
AACY01127280.2.610 PP(PKS)	sample_1 (1), 
AACY01129606.1.558 KR(PKS)	sample_1 (1), 
AACY01134255.11.965 KS(PKS)	sample_2 (0.5), sample_3 (0.5), 
AACY01144164.6.643 PP(PKS)	sample_2 (1), 
AACY01144848.1.645 PP(PKS)	sample_2 (1), 
AACY01145356.1.896 KS(PKS)	sample_2 (0.5), sample_3 (0.5), 
AACY01151022.1.992 PP(PKS)	sample_3 (1), 
AACY01153156.91.956 KS(PKS)	sample_3 (1), 
AACY01175161.1.893 KS(PKS)	sample_1 (1), 
AACY01177807.1.916 PP(PKS)	sample_1 (1), 
AACY01201658.1.837 KR(PKS)	sample_1 (1), 
AACY01230757.1.670 KS(PKS)	sample_1 (1), 
AACY01232915.1.885 PP(PKS)	no_sampl_information
AACY01237271.1.872 KS(PKS)	sample_1 (1), 
AACY01238511.7.751 PP(PKS)	sample_1 (1), 
AACY01238638.1.656 KR(PKS)	sample_1 (1), 
AACY01252889.4.808 DH(PKS)	sample_1 (1), 
AACY01253804.1.702 AT(PKS)	sample_1 (1), 
AACY01261807.1.639 DH(PKS)	sample_1 (1), 
AACY01261808.1.930 KR(PKS)	sample_1 (1), 
AACY01286667.1.889 AT(PKS)	sample_1 (1), 
AACY01286668.6.746 DH(PKS)	sample_1 (1), 
AACY01290517.1.660 ER(PKS)	sample_2 (1), 
AACY01298644.1.995 KS(PKS)	sample_2 (1), 
AACY01301834.1.876 KS(PKS)	sample_2 (1), 
AACY01302928.1.880 KS(PKS)	sample_2 (1), 
AACY01309332.1.897 KR(PKS)	sample_2 (1), 
AACY01312431.1.1015 PP(PKS)	sample_2 (1), 
AACY01325331.1.928 PP(PKS)	sample_2 (1), 
AACY01325332.1.901 ER(PKS)	sample_2 (1), 
AACY01325817.1.833 KR(PKS)	sample_2 (1), 
AACY01340301.1.913 DH(PKS)	sample_2 (1), 
AACY01340301.1.429 DH(PKS)	sample_2 (1), 
AACY01340302.1.895 KS(PKS)	sample_2 (1), 
AACY01340858.81.814 PP(PKS)	sample_2 (1), 
AACY01344905.1.716 ER(PKS)	sample_2 (1), 
AACY01346310.1.837 KS(PKS)	sample_2 (1), 
AACY01348040.112.932 KR(PKS)	sample_2 (1), 
AACY01359531.1.608 ER(PKS)	sample_2 (1), 
AACY01359532.1.791 DH(PKS)	sample_2 (1), 
AACY01360628.1.894 KS(PKS)	sample_2 (1), 
AACY01360629.1.767 DH(PKS)	sample_2 (1), 
AACY01378943.39.890 AT(PKS)	sample_2 (1), 
AACY01382637.1.952 AT(PKS)	sample_2 (1), 
AACY01384221.122.988 ER(PKS)	sample_2 (1), 
AACY01384378.1.969 DH(PKS)	sample_2 (1), 
AACY01384379.1.889 DH(PKS)	sample_2 (1), 
AACY01391457.1.568 PP(PKS)	sample_2 (1), 
AACY01391790.10.766 KR(PKS)	sample_2 (1), 
AACY01394476.1.915 AT(PKS)	sample_2 (1), 
AACY01396500.1.812 DH(PKS)	sample_2 (1), 
AACY01396501.59.886 KS(PKS)	sample_2 (1), 
AACY01398948.1.854 KS(PKS)	sample_2 (1), 
AACY01399298.1.780 KS(PKS)	sample_2 (1), 
AACY01406519.1.839 PP(PKS)	sample_2 (1), 
AACY01409748.1.886 PP(PKS)	sample_2 (1), 
AACY01409749.1.888 DH(PKS)	sample_2 (1), 
AACY01423710.1.790 AT(PKS)	sample_2 (1), 
AACY01436437.1.852 KS(PKS)	sample_2 (1), 
AACY01440167.1.908 AT(PKS)	sample_2 (1), 
AACY01445123.1.814 KR(PKS)	sample_2 (1), 
AACY01461929.1.939 KS(PKS)	sample_3 (1), 
AACY01466070.1.644 KS(PKS)	sample_3 (1), 
AACY01466955.1.915 KS(PKS)	sample_3 (1), 
AACY01469002.1.869 KS(PKS)	sample_3 (1), 
AACY01469256.1.846 AT(PKS)	sample_3 (1), 
AACY01483057.101.672 DH(PKS)	sample_3 (1), 
AACY01505253.1.763 KS(PKS)	sample_3 (1), 
AACY01509567.3.951 KS(PKS)	sample_3 (1), 
AACY01509635.1.753 KR(PKS)	sample_3 (1), 
AACY01512904.1.916 KR(PKS)	sample_3 (1), 
AACY01522998.213.889 KS(PKS)	sample_3 (1), 
AACY01527219.237.985 KS(PKS)	sample_3 (1), 
AACY01530723.1.842 AT(PKS)	sample_3 (1), 
AACY01532071.1.744 KS(PKS)	sample_3 (1), 
AACY01532633.1.911 KS(PKS)	sample_3 (1), 
AACY01539668.1.842 AT(PKS)	sample_3 (1), 
AACY01541976.1.838 KS(PKS)	sample_3 (1), 
AACY01544273.1.785 KR(PKS)	sample_3 (1), 
AACY01550733.1.656 KR(PKS)	sample_3 (1), 
AACY01560731.1.771 PP(PKS)	sample_3 (1), 
AACY01564711.14.1012 KR(PKS)	sample_3 (1), 
AACY01564712.1.929 PP(PKS)	sample_3 (1), 
AACY01577847.1.844 AT(PKS)	sample_3 (1), 
AACY01584257.7.819 KR(PKS)	sample_3 (1), 
AACY01588100.1.875 KS(PKS)	sample_3 (1), 
AACY01594378.1.747 KR(PKS)	sample_3 (1), 
AACY01595243.1.824 KR(PKS)	sample_3 (1), 
AACY01596725.1.855 AT(PKS)	sample_3 (1), 
AACY01599144.1.881 PP(PKS)	sample_3 (1), 
AACY01603690.1.653 KS(PKS)	sample_3 (1), 
AACY01603691.1.554 KS(PKS)	sample_3 (1), 
AACY01604721.1.849 KR(PKS)	sample_3 (1), 
AACY01606485.1.774 KS(PKS)	sample_3 (1), 
AACY01613312.1.908 KS(PKS)	sample_3 (1), 
AACY01613678.1.869 KR(PKS)	sample_3 (1), 
AACY01613679.1.924 AT(PKS)	sample_3 (1), 
AACY01618559.1.709 KS(PKS)	sample_3 (1), 
AACY01626763.1.590 KR(PKS)	sample_4 (1), 
AACY01634744.1.942 KS(PKS)	sample_4 (1), 
AACY01657433.1.840 KR(PKS)	sample_4 (1), 
AACY01657449.1.924 KS(PKS)	sample_4 (1), 
AACY01665199.1.836 DH(PKS)	sample_4 (1), 
AACY01677517.1.864 PP(PKS)	sample_4 (1), 
AACY01690098.1.763 ER(PKS)	sample_4 (1), 
AACY01690099.51.869 DH(PKS)	sample_4 (1), 
AACY01696745.1.882 KS(PKS)	sample_4 (1), 
AACY01705383.1.798 KR(PKS)	sample_4 (1), 
AACY01705384.1.760 KS(PKS)	sample_4 (1), 
AACY01705393.1.631 KS(PKS)	sample_4 (1), 
AACY01708313.284.787 KS(PKS)	sample_4 (1), 
AACY01708314.1.888 KS(PKS)	sample_4 (1), 
AACY01713537.1.828 AT(PKS)	sample_4 (1), 
AACY01720155.1.455 KR(PKS)	sample_4 (1), 
AACY01720156.1.871 KS(PKS)	sample_4 (1), 
AACY01720618.1.742 KS(PKS)	sample_4 (1), 
AACY01743324.1.922 KR(PKS)	sample_4 (1), 
AACY01746628.7.902 KS(PKS)	sample_4 (1), 
AACY01747565.1.823 DH(PKS)	sample_4 (1), 
AACY01748742.1.912 KS(PKS)	sample_4 (1), 
AACY01748743.415.952 PP(PKS)	sample_4 (1), 
AACY01749894.1.728 AT(PKS)	sample_4 (1), 
AACY01752879.1.828 KS(PKS)	sample_4 (1), 
AACY01770161.1.746 KS(PKS)	sample_4 (1), 
AACY01772590.1.684 KS(PKS)	sample_4 (1), 
AACY01772591.1.879 KR(PKS)	sample_4 (1), 
AACY01773736.1.814 AT(PKS)	sample_4 (1), 
AACY01776834.1.888 KR(PKS)	sample_4 (1), 
AACY01782133.1.691 PP(PKS)	sample_4 (1), 
AACY01782744.1.872 PP(PKS)	sample_4 (1), 
AACY01789332.1.593 ER(PKS)	sample_4 (1), 
AACY01795421.1.757 KR(PKS)	sample_4 (1), 
AACY01797045.1.905 ER(PKS)	sample_4 (1), 
AACY01797046.1.821 KS(PKS)	sample_4 (1), 
AACY01806790.1.934 AT(PKS)	sample_4 (1), 
AACY01807194.1.784 ER(PKS)	sample_4 (1), 
AACY01810870.1.714 KS(PKS)	sample_4 (1), 
