# Supplementary material for: A Computational Screen for Type I Polyketide Synthases in Metagenomics Shotgun Data
Source: PLoS One. 2008 Oct 27;3(10):e3515. doi: 10.1371/journal.pone.0003515 (PMC2568958; doi:10.1371/journal.pone.0003515)
Supplement: Methods S5 — SQLite data base of the integrated information and tables of selected columns in CSV-format. (4.39 MB ZIP) [file pone.0003515.s005.zip › db_and_extracts/PKS_db_hit_overview_with_tree_based_annotations.csv]

hit name	HMM name	tree position	number header	added by cluster	e-value	bitscore	hit length	hit start position	hit end position	hit protein name	hit protein domain structure	hit protein annotation	hit protein length	source	species	annotation group	taxonomy	annotation by tree position	comments
UniRef100_Q9S1Z9_from_904_to_1204	AT	1	3243	-	2.2e-08	-45.3	301	904	1204	UniRef100_Q9S1Z9	KS(PKS):AT(Non-PKS)	Cluster: Putative multi-domain beta keto-acyl synthase; n=1; Streptomyces coelicolor|Rep: Putative multi-domain beta keto-acyl synthase - Streptomyces coelicolor	2240	UniRef	Streptomyces coelicolor	Unknown	root|cellular organisms|Bacteria|Actinobacteria|Actinobacteria (class)|Actinobacteridae|Actinomycetales|Streptomycineae|Streptomycetaceae|Streptomyces|Streptomyces coelicolor|Streptomyces coelicolor A3(2)	Non-PKS	-
UniRef100_A1I9L7_from_1068_to_1386	AT	2	3219	-	2.2e-09	-32.3	319	1068	1386	UniRef100_A1I9L7	KS(PKS):AT(Non-PKS)	Cluster: Polyketide synthase modules and related proteins-like; n=1; Candidatus Desulfococcus oleovorans Hxd3|Rep: Polyketide synthase modules and related proteins-like - Candidatus Desulfococcus oleovorans Hxd3	2376	UniRef	Candidatus Desulfococcus	PKS	root|cellular organisms|Bacteria|Proteobacteria|delta/epsilon subdivisions|Deltaproteobacteria|Desulfobacterales|Desulfobacteraceae|Desulfococcus|Candidatus Desulfococcus oleovorans Hxd3	Non-PKS	-
UniRef100_Q1K1L4_from_1000_to_1317	AT	3	3264	-	3.5e-07	-60.8	318	1000	1317	UniRef100_Q1K1L4	KS(PKS):AT(Non-PKS)	Cluster: Beta-hydroxyacyl-(Acyl-carrier-protein) dehydratase, FabA/FabZ; n=1; Desulfuromonas acetoxidans DSM 684|Rep: Beta-hydroxyacyl-(Acyl-carrier-protein) dehydratase, FabA/FabZ - Desulfuromonas acetoxidans DSM 684	2241	UniRef	Desulfuromonas acetoxidans	FAS	root|cellular organisms|Bacteria|Proteobacteria|delta/epsilon subdivisions|Deltaproteobacteria|Desulfuromonadales|Desulfuromonadaceae|Desulfuromonas|Desulfuromonas acetoxidans|Desulfuromonas acetoxidans DSM 684	Non-PKS	-
UniRef100_A1ATM5_from_1059_to_1367	AT	4	3216	-	2e-09	-31.8	309	1059	1367	UniRef100_A1ATM5	KS(PKS):KS(PKS):AT(Non-PKS)	Cluster: Beta-hydroxyacyl-(Acyl-carrier-protein) dehydratase, FabA/FabZ; n=1; Pelobacter propionicus DSM 2379|Rep: Beta-hydroxyacyl-(Acyl-carrier-protein) dehydratase, FabA/FabZ - Pelobacter propionicus (strain DSM 2379)	2336	UniRef	Pelobacter propionicus	FAS	root|cellular organisms|Bacteria|Proteobacteria|delta/epsilon subdivisions|Deltaproteobacteria|Desulfuromonadales|Pelobacteraceae|Pelobacter|Pelobacter propionicus|Pelobacter propionicus DSM 2379	Non-PKS	-
UniRef100_A0W5R7_from_1033_to_1358	AT	5	3226	-	3.9e-09	-35.6	326	1033	1358	UniRef100_A0W5R7	KS(PKS):KS(PKS):AT(Non-PKS)	Cluster: Beta-ketoacyl synthase; n=1; Geobacter lovleyi SZ|Rep: Beta-ketoacyl synthase - Geobacter lovleyi SZ	2276	UniRef	Geobacter lovleyi	Acyl_synthase	root|cellular organisms|Bacteria|Proteobacteria|delta/epsilon subdivisions|Deltaproteobacteria|Desulfuromonadales|Geobacteraceae|Geobacter|Geobacter lovleyi|Geobacter lovleyi SZ	Non-PKS	-
UniRef100_A5GFJ6_from_1046_to_1363	AT	6	3229	-	5.5e-09	-37.5	318	1046	1363	UniRef100_A5GFJ6	KS(PKS):KS(PKS):AT(Non-PKS)	Cluster: Beta-hydroxyacyl-(Acyl-carrier-protein) dehydratase, FabA/FabZ; n=1; Geobacter uraniumreducens Rf4|Rep: Beta-hydroxyacyl-(Acyl-carrier-protein) dehydratase, FabA/FabZ - Geobacter uraniumreducens Rf4	2348	UniRef	Geobacter uraniumreducens	FAS	root|cellular organisms|Bacteria|Proteobacteria|delta/epsilon subdivisions|Deltaproteobacteria|Desulfuromonadales|Geobacteraceae|Geobacter|Geobacter uraniumreducens|Geobacter uraniumreducens Rf4	Non-PKS	-
UniRef100_Q0YLU5_from_1042_to_1350	AT	7	3228	-	5.4e-09	-37.4	309	1042	1350	UniRef100_Q0YLU5	KS(PKS):KS(PKS):AT(Non-PKS)	Cluster: Beta-ketoacyl synthase:Acyl transferase region; n=1; Geobacter sp. FRC-32|Rep: Beta-ketoacyl synthase:Acyl transferase region - Geobacter sp. FRC-32	2342	UniRef	Geobacter sp.	Acyl_synthase	root|cellular organisms|Bacteria|Proteobacteria|delta/epsilon subdivisions|Deltaproteobacteria|Desulfuromonadales|Geobacteraceae|Geobacter|Geobacter sp. VES-1	Non-PKS	-
AACY01032747.87075.89192_from_314_to_644	AT	8	3709	-	0.0015	-116.1	331	314	644	AACY01032747.87075.89192	AT(Non-PKS)	(forward) (from CDS)	706	SGS	-	Unknown	-	Non-PKS	-
AACY01049101.9903.12101_from_341_to_673	AT	9	3727	-	0.011	-126.9	333	341	673	AACY01049101.9903.12101	AT(Non-PKS)	(reverse) (from CDS)	733	SGS	-	Unknown	-	Non-PKS	-
AACY01102341.1.2219_from_72_to_395	AT	10	3698	-	0.00033	-107.4	324	72	395	AACY01102341.1.2219	AT(Non-PKS)	(forward) (from CDS)	739	SGS	-	Unknown	-	Non-PKS	-
AACY01109547.1.1649_from_81_to_369	AT	11	3729	-	0.011	-127.2	289	81	369	AACY01109547.1.1649	AT(Non-PKS)	(reverse) (from CDS)	550	SGS	-	Unknown	-	Non-PKS	-
AACY01094110.3.1237_from_64_to_369	AT	12	3740	-	0.041	-134.5	306	64	369	AACY01094110.3.1237	AT(Non-PKS)	(reverse) (from CDS)	411	SGS	-	Unknown	-	Non-PKS	-
UniRef100_A4F5Q2_from_1011_to_1335	AT	13	3280	-	4.3e-06	-74.8	325	1011	1335	UniRef100_A4F5Q2	KS(PKS):AT(Non-PKS)	Cluster: Beta-ketoacyl synthase; n=1; Saccharopolyspora erythraea NRRL 2338|Rep: Beta-ketoacyl synthase - Saccharopolyspora erythraea (strain NRRL 23338)	2322	UniRef	Saccharopolyspora erythraea	Acyl_synthase	root|cellular organisms|Bacteria|Actinobacteria|Actinobacteria (class)|Actinobacteridae|Actinomycetales|Pseudonocardineae|Pseudonocardiaceae|Saccharopolyspora|Saccharopolyspora erythraea|Saccharopolyspora erythraea NRRL 2338	Non-PKS	-
UniRef100_Q7NCZ4_from_447_to_766	AT	14	3265	-	3.6e-07	-60.9	320	447	766	UniRef100_Q7NCZ4	AT(Non-PKS)	Cluster: Gll2832 protein; n=1; Gloeobacter violaceus|Rep: Gll2832 protein - Gloeobacter violaceus	869	UniRef	Gloeobacter violaceus	Unknown	root|cellular organisms|Bacteria|Cyanobacteria|Gloeobacteria|Gloeobacterales|Gloeobacter|Gloeobacter violaceus|Gloeobacter violaceus PCC 8105	Non-PKS	-
UniRef100_Q3M3T9_from_450_to_769	AT	15	3285	-	6.7e-06	-77.3	320	450	769	UniRef100_Q3M3T9	AT(Non-PKS)	Cluster: Beta-ketoacyl synthase; n=1; Anabaena variabilis ATCC 29413|Rep: Beta-ketoacyl synthase - Anabaena variabilis (strain ATCC 29413 / PCC 7937)	1605	UniRef	Anabaena variabilis	Acyl_synthase	root|cellular organisms|Bacteria|Cyanobacteria|Nostocales|Nostocaceae|Anabaena|Anabaena variabilis|Anabaena variabilis CIBNOR 23	Non-PKS	-
UniRef100_Q8YWH0_from_446_to_765	AT	16	3278	-	2.9e-06	-72.6	320	446	765	UniRef100_Q8YWH0	AT(Non-PKS)	Cluster: All1643 protein; n=1; Nostoc sp. PCC 7120|Rep: All1643 protein - Anabaena sp. (strain PCC 7120)	1601	UniRef	Anabaena sp.	Unknown	root|cellular organisms|Bacteria|Cyanobacteria|Nostocales|Nostocaceae|Anabaena|Anabaena sp. LMECYA 182	Non-PKS	-
2004017847_from_44_to_334	AT	17	3311	-	0.019	-152.4	291	44	334	2004017847	AT(Non-PKS)	(acyl-carrier-protein) S-malonyltransferase [Human Gut Community Subject 7]	364	HGUT	-	Unknown	-	Non-PKS	-
UniRef100_A0ACW2_from_18_to_339	AT	18	3062	-	2.2e-14	31.9	322	18	339	UniRef100_A0ACW2	AT(Non-PKS)	Cluster: Putative acyltransferase; n=1; Streptomyces ambofaciens ATCC 23877|Rep: Putative acyltransferase - Streptomyces ambofaciens ATCC 23877	347	UniRef	Streptomyces ambofaciens	Unknown	root|cellular organisms|Bacteria|Actinobacteria|Actinobacteria (class)|Actinobacteridae|Actinomycetales|Streptomycineae|Streptomycetaceae|Streptomyces|Streptomyces ambofaciens|Streptomyces ambofaciens ATCC 23877	Non-PKS	-
UniRef100_Q9RK63_from_18_to_319	AT	19	3087	-	6.4e-14	26.0	302	18	319	UniRef100_Q9RK63	AT(Non-PKS)	Cluster: Putative acyltransferase; n=1; Streptomyces coelicolor|Rep: Putative acyltransferase - Streptomyces coelicolor	333	UniRef	Streptomyces coelicolor	Unknown	root|cellular organisms|Bacteria|Actinobacteria|Actinobacteria (class)|Actinobacteridae|Actinomycetales|Streptomycineae|Streptomycetaceae|Streptomyces|Streptomyces coelicolor|Streptomyces coelicolor A3(2)	Non-PKS	-
UniRef100_UPI000038CB0A_from_210_to_512	AT	20	2901	-	6.7e-20	85.9	303	210	512	UniRef100_UPI000038CB0A	AT(PKS):KS(PKS):KR(PKS)	Cluster: COG3321: Polyketide synthase modules and related proteins; n=1; Nostoc punctiforme PCC 73102|Rep: COG3321: Polyketide synthase modules and related proteins - Nostoc punctiforme PCC 73102	2230	UniRef	Nostoc punctiforme	PKS	root|cellular organisms|Bacteria|Cyanobacteria|Nostocales|Nostocaceae|Nostoc|Nostoc punctiforme|Nostoc punctiforme PCC 73102	PKS	-
UniRef100_Q1D6R4_from_214_to_522	AT	21	3064	-	2.3e-14	31.8	309	214	522	UniRef100_Q1D6R4	AT(PKS):KS(PKS):KR(PKS):DH(PKS)	Cluster: Polyketide synthase type I; n=1; Myxococcus xanthus DK 1622|Rep: Polyketide synthase type I - Myxococcus xanthus (strain DK 1622)	2216	UniRef	Myxococcus xanthus	PKS	root|cellular organisms|Bacteria|Proteobacteria|delta/epsilon subdivisions|Deltaproteobacteria|Myxococcales|Cystobacterineae|Myxococcaceae|Myxococcus|Myxococcus xanthus|Myxococcus xanthus DK 1622	PKS	-
UniRef100_Q091L1_from_9_to_311	AT	22	2786	-	4.7e-27	109.7	303	9	311	UniRef100_Q091L1	AT(PKS)	Cluster: Acyl transferase domain protein; n=1; Stigmatella aurantiaca DW4/3-1|Rep: Acyl transferase domain protein - Stigmatella aurantiaca DW4/3-1	336	UniRef	Stigmatella aurantiaca	Unknown	root|cellular organisms|Bacteria|Proteobacteria|delta/epsilon subdivisions|Deltaproteobacteria|Myxococcales|Cystobacterineae|Cystobacteraceae|Stigmatella|Stigmatella aurantiaca|Stigmatella aurantiaca DW4/3-1	PKS	-
UniRef100_A0UJ76_from_17_to_330	AT	23	2351	-	1.2e-39	151.5	314	17	330	UniRef100_A0UJ76	AT(PKS)	Cluster: Acyl transferase domain protein; n=1; Burkholderia multivorans ATCC 17616|Rep: Acyl transferase domain protein - Burkholderia multivorans ATCC 17616	533	UniRef	Burkholderia multivorans	Unknown	root|cellular organisms|Bacteria|Proteobacteria|Betaproteobacteria|Burkholderiales|Burkholderiaceae|Burkholderia|Burkholderia cepacia complex|Burkholderia multivorans|Burkholderia multivorans ATCC 17616	PKS	-
UniRef100_Q2T2R3_from_14_to_322	AT	24	2606	-	3.9e-33	129.9	309	14	322	UniRef100_Q2T2R3	AT(PKS)	Cluster: Acyl transferase domain protein; n=1; Burkholderia thailandensis E264|Rep: Acyl transferase domain protein - Burkholderia thailandensis (strain E264 / ATCC 700388 / DSM 13276 /CIP 106301)	538	UniRef	Burkholderia thailandensis	Unknown	root|cellular organisms|Bacteria|Proteobacteria|Betaproteobacteria|Burkholderiales|Burkholderiaceae|Burkholderia|pseudomallei group|Burkholderia thailandensis|Burkholderia thailandensis E264	PKS	-
UniRef100_Q3JIG8_from_14_to_319	AT	25	2565	-	4.8e-34	132.9	306	14	319	UniRef100_Q3JIG8	AT(PKS)	Cluster: Acyl transferase domain protein; n=2; Burkholderia pseudomallei|Rep: Acyl transferase domain protein - Burkholderia pseudomallei (strain 1710b)	544	UniRef	Burkholderia pseudomallei	Unknown	root|cellular organisms|Bacteria|Proteobacteria|Betaproteobacteria|Burkholderiales|Burkholderiaceae|Burkholderia|pseudomallei group|Burkholderia pseudomallei|Burkholderia pseudomallei 1106a	PKS	-
UniRef100_A3NPI2_from_7_to_315	AT	26	2639	-	2.1e-32	127.5	309	7	315	UniRef100_A3NPI2	AT(PKS)	Cluster: Acyl transferase domain protein; n=1; Burkholderia pseudomallei 668|Rep: Acyl transferase domain protein - Burkholderia pseudomallei (strain 668)	541	UniRef	Burkholderia pseudomallei	Unknown	root|cellular organisms|Bacteria|Proteobacteria|Betaproteobacteria|Burkholderiales|Burkholderiaceae|Burkholderia|pseudomallei group|Burkholderia pseudomallei|Burkholderia pseudomallei 1106a	PKS	-
UniRef100_A4LP48_from_15_to_323	AT	27	2642	-	2.5e-32	127.2	309	15	323	UniRef100_A4LP48	AT(PKS)	Cluster: Putative acyl transferase; n=1; Burkholderia pseudomallei 305|Rep: Putative acyl transferase - Burkholderia pseudomallei 305	549	UniRef	Burkholderia pseudomallei	Unknown	root|cellular organisms|Bacteria|Proteobacteria|Betaproteobacteria|Burkholderiales|Burkholderiaceae|Burkholderia|pseudomallei group|Burkholderia pseudomallei|Burkholderia pseudomallei 1106a	PKS	-
UniRef100_UPI00005FAD57_from_14_to_322	AT	28	2632	-	1.7e-32	127.8	309	14	322	UniRef100_UPI00005FAD57	AT(PKS)	Cluster: hypothetical protein Bpse110_02004316; n=1; Burkholderia pseudomallei 1106b|Rep: hypothetical protein Bpse110_02004316 - Burkholderia pseudomallei 1106b	548	UniRef	Burkholderia pseudomallei	Hypothetical_protein	root|cellular organisms|Bacteria|Proteobacteria|Betaproteobacteria|Burkholderiales|Burkholderiaceae|Burkholderia|pseudomallei group|Burkholderia pseudomallei|Burkholderia pseudomallei 1106a	PKS	-
UniRef100_UPI000055BDF5_from_14_to_322	AT	29	2631	-	1.7e-32	127.8	309	14	322	UniRef100_UPI000055BDF5	AT(PKS)	Cluster: hypothetical protein BpseS_03004153; n=1; Burkholderia pseudomallei S13|Rep: hypothetical protein BpseS_03004153 - Burkholderia pseudomallei S13	544	UniRef	Burkholderia pseudomallei	Hypothetical_protein	root|cellular organisms|Bacteria|Proteobacteria|Betaproteobacteria|Burkholderiales|Burkholderiaceae|Burkholderia|pseudomallei group|Burkholderia pseudomallei|Burkholderia pseudomallei 1106a	PKS	-
UniRef100_UPI0000559DA4_from_14_to_322	AT	30	2630	-	1.7e-32	127.8	309	14	322	UniRef100_UPI0000559DA4	AT(PKS)	Cluster: hypothetical protein Bpse4_03005363; n=1; Burkholderia pseudomallei 406e|Rep: hypothetical protein Bpse4_03005363 - Burkholderia pseudomallei 406e	547	UniRef	Burkholderia pseudomallei	Hypothetical_protein	root|cellular organisms|Bacteria|Proteobacteria|Betaproteobacteria|Burkholderiales|Burkholderiaceae|Burkholderia|pseudomallei group|Burkholderia pseudomallei|Burkholderia pseudomallei 1106a	PKS	-
UniRef100_A3PA17_from_7_to_315	AT	31	2629	-	1.7e-32	127.8	309	7	315	UniRef100_A3PA17	AT(PKS)	Cluster: Putative acyl transferase; n=1; Burkholderia pseudomallei 1106a|Rep: Putative acyl transferase - Burkholderia pseudomallei (strain 1106a)	541	UniRef	Burkholderia pseudomallei	Unknown	root|cellular organisms|Bacteria|Proteobacteria|Betaproteobacteria|Burkholderiales|Burkholderiaceae|Burkholderia|pseudomallei group|Burkholderia pseudomallei|Burkholderia pseudomallei 1106a	PKS	-
UniRef100_UPI000055856E_from_14_to_322	AT	32	2637	-	2e-32	127.5	309	14	322	UniRef100_UPI000055856E	AT(PKS)	Cluster: COG3321: Polyketide synthase modules and related proteins; n=1; Burkholderia mallei GB8 horse 4|Rep: COG3321: Polyketide synthase modules and related proteins - Burkholderia mallei GB8 horse 4	548	UniRef	Burkholderia mallei	PKS	root|cellular organisms|Bacteria|Proteobacteria|Betaproteobacteria|Burkholderiales|Burkholderiaceae|Burkholderia|Burkholderia mallei|Burkholderia mallei ATCC 10399	PKS	-
UniRef100_Q629N5_from_1_to_283	AT	33	2966	-	6.4e-17	64.6	283	1	283	UniRef100_Q629N5	AT(PKS)	Cluster: Acyl transferase domain protein; n=7; Burkholderia mallei|Rep: Acyl transferase domain protein - Burkholderia mallei (Pseudomonas mallei)	509	UniRef	Burkholderia mallei	Unknown	root|cellular organisms|Bacteria|Proteobacteria|Betaproteobacteria|Burkholderiales|Burkholderiaceae|Burkholderia|Burkholderia mallei|Burkholderia mallei ATCC 10399	PKS	-
UniRef100_A4FI70_from_41_to_356	AT	34	2233	-	2e-43	164.1	316	41	356	UniRef100_A4FI70	AT(PKS):KR(PKS)	Cluster: Multi-domain beta-ketoacyl synthase; n=1; Saccharopolyspora erythraea NRRL 2338|Rep: Multi-domain beta-ketoacyl synthase - Saccharopolyspora erythraea (strain NRRL 23338)	1568	UniRef	Saccharopolyspora erythraea	Acyl_synthase	root|cellular organisms|Bacteria|Actinobacteria|Actinobacteria (class)|Actinobacteridae|Actinomycetales|Pseudonocardineae|Pseudonocardiaceae|Saccharopolyspora|Saccharopolyspora erythraea|Saccharopolyspora erythraea NRRL 2338	PKS	-
UniRef100_Q2IGF9_from_1008_to_1307	AT	35	2146	-	1.1e-48	181.6	300	1008	1307	UniRef100_Q2IGF9	KS(PKS):KS(PKS):AT(PKS)	Cluster: Beta-ketoacyl synthase, Acyl transferase subunit; n=1; Anaeromyxobacter dehalogenans 2CP-C|Rep: Beta-ketoacyl synthase, Acyl transferase subunit - Anaeromyxobacter dehalogenans (strain 2CP-C)	1959	UniRef	Anaeromyxobacter dehalogenans	Acyl_synthase	root|cellular organisms|Bacteria|Proteobacteria|delta/epsilon subdivisions|Deltaproteobacteria|Myxococcales|Cystobacterineae|Myxococcaceae|Anaeromyxobacter|Anaeromyxobacter dehalogenans|Anaeromyxobacter dehalogenans 2CP-1	PKS	-
UniRef100_Q09DD3_from_1064_to_1388	AT	36	2834	-	9.2e-25	102.1	325	1064	1388	UniRef100_Q09DD3	KS(PKS):KS(PKS):AT(PKS)	Cluster: MxaC; n=1; Stigmatella aurantiaca DW4/3-1|Rep: MxaC - Stigmatella aurantiaca DW4/3-1	1392	UniRef	Stigmatella aurantiaca	PKS	root|cellular organisms|Bacteria|Proteobacteria|delta/epsilon subdivisions|Deltaproteobacteria|Myxococcales|Cystobacterineae|Cystobacteraceae|Stigmatella|Stigmatella aurantiaca|Stigmatella aurantiaca DW4/3-1	PKS	-
AACY01030954.3.1301_from_227_to_433	AT	37	3613	-	5.1e-09	-45.5	207	227	433	AACY01030954.3.1301	AT(PKS)	(forward) (from CDS)	433	SGS	-	Unknown	-	PKS	-
Contig16730.gene1_from_2_to_162	AT	38	3358	-	1e-08	-59.3	161	2	162	Contig16730.gene1	AT(PKS)	3 to 1004 + strand	333	MFS	-	Unknown	-	PKS	-
UniRef100_A5UXC0_from_621_to_924	AT	39	2236	-	2.3e-43	163.9	304	621	924	UniRef100_A5UXC0	KS(PKS):AT(PKS):KR(PKS)	Cluster: Beta-ketoacyl synthase; n=2; Roseiflexus sp. RS-1|Rep: Beta-ketoacyl synthase - Roseiflexus sp. RS-1	3243	UniRef	Roseiflexus sp.	Acyl_synthase	root|cellular organisms|Bacteria|Chloroflexi|Chloroflexi (class)|Chloroflexales|Chloroflexaceae|Roseiflexus|Roseiflexus sp. RS-1	PKS	-
UniRef100_A0IBE7_from_651_to_954	AT	40	2215	-	4.5e-44	166.2	304	651	954	UniRef100_A0IBE7	KS(PKS):AT(PKS):KR(PKS)	Cluster: Beta-ketoacyl synthase; n=1; Roseiflexus castenholzii DSM 13941|Rep: Beta-ketoacyl synthase - Roseiflexus castenholzii DSM 13941	3145	UniRef	Roseiflexus castenholzii	Acyl_synthase	root|cellular organisms|Bacteria|Chloroflexi|Chloroflexi (class)|Chloroflexales|Chloroflexaceae|Roseiflexus|Roseiflexus castenholzii|Roseiflexus castenholzii DSM 13941	PKS	-
UniRef100_Q022P4_from_616_to_926	AT	41	2096	-	4.3e-53	196.2	311	616	926	UniRef100_Q022P4	KS(PKS):AT(PKS):KR(PKS):DH(PKS)	Cluster: Beta-ketoacyl synthase; n=1; Solibacter usitatus Ellin6076|Rep: Beta-ketoacyl synthase - Solibacter usitatus (strain Ellin6076)	2635	UniRef	Solibacter usitatus	Acyl_synthase	root|cellular organisms|Bacteria|Fibrobacteres/Acidobacteria group|Acidobacteria|Solibacteres|Solibacterales|Solibacteraceae|Solibacter|Solibacter usitatus|Solibacter usitatus Ellin6076	PKS	-
UniRef100_Q1IUI0_from_603_to_935	AT	42	2120	-	2e-50	187.3	333	603	935	UniRef100_Q1IUI0	KS(PKS):AT(PKS):KR(PKS):DH(PKS)	Cluster: Beta-ketoacyl synthase; n=1; Acidobacteria bacterium Ellin345|Rep: Beta-ketoacyl synthase - Acidobacteria bacterium (strain Ellin345)	2772	UniRef	Acidobacteria bacterium	Acyl_synthase	root|cellular organisms|Bacteria|Fibrobacteres/Acidobacteria group|Acidobacteria|unclassifed Acidobacteria|unclassified Acidobacteria (miscellaneous)|Acidobacteria bacterium Ellin7188	PKS	-
Contig40310.gene2_from_93_to_319	AT	43	3345	-	3.7e-15	23.5	227	93	319	Contig40310.gene2	AT(PKS)	923 to 1891 - strand	322	MFS	-	Unknown	-	PKS	-
UniRef100_A3DBP7_from_611_to_915	AT	44	2286	-	1.7e-41	157.7	305	611	915	UniRef100_A3DBP7	KS(PKS):AT(PKS):KR(PKS)	Cluster: Beta-ketoacyl synthase; n=1; Clostridium thermocellum ATCC 27405|Rep: Beta-ketoacyl synthase - Clostridium thermocellum (strain ATCC 27405 / DSM 1237)	2754	UniRef	Clostridium thermocellum	Acyl_synthase	root|cellular organisms|Bacteria|Firmicutes|Clostridia|Clostridiales|Clostridiaceae|Clostridium|Clostridium thermocellum|Clostridium thermocellum ATCC 27405	PKS	-
AGZO_AGZO18523.b2.gene1_from_2_to_198	AT	45	3773	-	8.2e-08	-73.3	197	2	198	AGZO_AGZO18523.b2.gene1	AT(PKS)	186 to 878 + strand	230	WLF	-	Unknown	-	PKS	-
AGZO_AGZO8839.b2.gene1_from_4_to_296	AT	46	3759	-	1.4e-16	39.7	293	4	296	AGZO_AGZO8839.b2.gene1	AT(PKS)	21 to 939 + strand	306	WLF	-	Unknown	-	PKS	-
AGZO_AGZO6687.g2.gene1_from_4_to_281	AT	47	3758	-	1.8e-17	50.9	278	4	281	AGZO_AGZO6687.g2.gene1	AT(PKS)	75 to 926 + strand	283	WLF	-	Unknown	-	PKS	-
UniRef100_A3ZWB0_from_1055_to_1349	AT	48	2803	-	3.2e-26	106.9	295	1055	1349	UniRef100_A3ZWB0	KS(PKS):AT(PKS):KR(PKS):KR(PKS)	Cluster: Probable multi-domain beta keto-acyl synthase-possibly involved in fatty acid or polyketide biosynthesis; n=1; Blastopirellula marina DSM 3645|Rep: Probable multi-domain beta keto-acyl synthase-possibly involved in fatty acid or polyketide biosynthesis - Blastopirellula marina DSM 3645	3565	UniRef	Blastopirellula marina	Unknown	root|cellular organisms|Bacteria|Planctomycetes|Planctomycetacia|Planctomycetales|Planctomycetaceae|Blastopirellula|Blastopirellula marina|Blastopirellula marina DSM 3645	PKS	-
UniRef100_Q7UEZ5_from_1452_to_1747	AT	49	2870	-	3.4e-22	93.5	296	1452	1747	UniRef100_Q7UEZ5	KS(PKS):AT(PKS):KR(PKS)	Cluster: Probable multi-domain beta keto-acyl synthase-possibly involved in fatty acid or polyketide biosynthesis; n=1; Pirellula sp.|Rep: Probable multi-domain beta keto-acyl synthase-possibly involved in fatty acid or polyketide biosynthesis - Rhodopirellula baltica	2941	UniRef	Rhodopirellula baltica	Unknown	root|cellular organisms|Bacteria|Planctomycetes|Planctomycetacia|Planctomycetales|Planctomycetaceae|Rhodopirellula|Rhodopirellula baltica|Rhodopirellula baltica SH 1	PKS	-
UniRef100_A0VU09_from_584_to_896	AT	50	3102	-	2.1e-13	19.4	313	584	896	UniRef100_A0VU09	KS(PKS):AT(PKS)	Cluster: Beta-ketoacyl synthase; n=1; Dinoroseobacter shibae DFL 12|Rep: Beta-ketoacyl synthase - Dinoroseobacter shibae DFL 12	1631	UniRef	Dinoroseobacter shibae	Acyl_synthase	root|cellular organisms|Bacteria|Proteobacteria|Alphaproteobacteria|Rhodobacterales|Rhodobacteraceae|Dinoroseobacter|Dinoroseobacter shibae|Dinoroseobacter shibae DFL 12	PKS	-
UniRef100_Q026V6_from_593_to_907	AT	51	3106	-	2.3e-13	18.9	315	593	907	UniRef100_Q026V6	KS(PKS):AT(PKS)	Cluster: Beta-ketoacyl synthase; n=1; Solibacter usitatus Ellin6076|Rep: Beta-ketoacyl synthase - Solibacter usitatus (strain Ellin6076)	1646	UniRef	Solibacter usitatus	Acyl_synthase	root|cellular organisms|Bacteria|Fibrobacteres/Acidobacteria group|Acidobacteria|Solibacteres|Solibacterales|Solibacteraceae|Solibacter|Solibacter usitatus|Solibacter usitatus Ellin6076	PKS	-
Contig36830.gene1_from_91_to_261	AT	52	3369	-	0.0031	-130.0	171	91	261	Contig36830.gene1	AT(PKS)	19 to 810 - strand	263	MFS	-	Unknown	-	PKS	-
UniRef100_Q7NDL0_from_574_to_889	AT	53	3005	-	8.2e-16	50.3	316	574	889	UniRef100_Q7NDL0	KS(PKS):AT(PKS)	Cluster: Gll4225 protein; n=1; Gloeobacter violaceus|Rep: Gll4225 protein - Gloeobacter violaceus	1625	UniRef	Gloeobacter violaceus	Unknown	root|cellular organisms|Bacteria|Cyanobacteria|Gloeobacteria|Gloeobacterales|Gloeobacter|Gloeobacter violaceus|Gloeobacter violaceus PCC 8105	PKS	-
UniRef100_A3VRU3_from_589_to_902	AT	54	3089	-	7.6e-14	25.0	314	589	902	UniRef100_A3VRU3	KS(PKS):AT(PKS)	Cluster: Probable glycolipid synthase; n=1; Parvularcula bermudensis HTCC2503|Rep: Probable glycolipid synthase - Parvularcula bermudensis HTCC2503	1252	UniRef	Parvularcula bermudensis	Unknown	root|cellular organisms|Bacteria|Proteobacteria|Alphaproteobacteria|Parvularculales|Parvularculaceae|Parvularcula|Parvularcula bermudensis|Parvularcula bermudensis HTCC2503	PKS	-
UniRef100_A4FC68_from_548_to_817	AT	55	3122	-	7.6e-13	12.1	270	548	817	UniRef100_A4FC68	KS(PKS):AT(PKS):DH(PKS)	Cluster: Modular polyketide synthase; n=2; Saccharopolyspora erythraea|Rep: Modular polyketide synthase - Saccharopolyspora erythraea (strain NRRL 23338)	1442	UniRef	Saccharopolyspora erythraea	PKS	root|cellular organisms|Bacteria|Actinobacteria|Actinobacteria (class)|Actinobacteridae|Actinomycetales|Pseudonocardineae|Pseudonocardiaceae|Saccharopolyspora|Saccharopolyspora erythraea|Saccharopolyspora erythraea NRRL 2338	PKS	-
UniRef100_Q0RLP7_from_645_to_992	AT	56	3123	-	7.7e-13	12.1	348	645	992	UniRef100_Q0RLP7	KS(PKS):AT(PKS)	Cluster: Modular polyketide synthase; n=1; Frankia alni ACN14a|Rep: Modular polyketide synthase - Frankia alni (strain ACN14a)	1644	UniRef	Frankia alni	PKS	root|cellular organisms|Bacteria|Actinobacteria|Actinobacteria (class)|Actinobacteridae|Actinomycetales|Frankineae|Frankiaceae|Frankia|Frankia alni|Frankia alni ACN14a	PKS	-
UniRef100_Q93HI0_from_578_to_866	AT	57	3223	-	3.5e-09	-35.0	289	578	866	UniRef100_Q93HI0	KS(PKS):AT(PKS)	Cluster: Modular polyketide synthase; n=1; Streptomyces avermitilis|Rep: Modular polyketide synthase - Streptomyces avermitilis	1523	UniRef	Streptomyces avermitilis	PKS	root|cellular organisms|Bacteria|Actinobacteria|Actinobacteria (class)|Actinobacteridae|Actinomycetales|Streptomycineae|Streptomycetaceae|Streptomyces|Streptomyces avermitilis|Streptomyces avermitilis MA-4680	PKS	-
UniRef100_Q3W1F2_from_627_to_894	AT	58	3247	-	4.7e-08	-49.6	268	627	894	UniRef100_Q3W1F2	KS(PKS):AT(PKS)	Cluster: Beta-ketoacyl synthase:Acyl transferase domain; n=1; Frankia sp. EAN1pec|Rep: Beta-ketoacyl synthase:Acyl transferase domain - Frankia sp. EAN1pec	1733	UniRef	Frankia sp.	Acyl_synthase	root|cellular organisms|Bacteria|Actinobacteria|Actinobacteria (class)|Actinobacteridae|Actinomycetales|Frankineae|Frankiaceae|Frankia|Frankia sp. Mdk3-L	PKS	-
UniRef100_Q2JEI1_from_647_to_957	AT	59	3238	-	1.4e-08	-42.7	311	647	957	UniRef100_Q2JEI1	KS(PKS):AT(PKS)	Cluster: Beta-ketoacyl synthase; n=1; Frankia sp. CcI3|Rep: Beta-ketoacyl synthase - Frankia sp. (strain CcI3)	1740	UniRef	Frankia sp.	Acyl_synthase	root|cellular organisms|Bacteria|Actinobacteria|Actinobacteria (class)|Actinobacteridae|Actinomycetales|Frankineae|Frankiaceae|Frankia|Frankia sp. Mdk3-L	PKS	-
UniRef100_Q0RQG9_from_655_to_923	AT	60	3203	-	4.1e-10	-23.1	269	655	923	UniRef100_Q0RQG9	KS(PKS):AT(PKS)	Cluster: Modular polyketide synthase; n=1; Frankia alni ACN14a|Rep: Modular polyketide synthase - Frankia alni (strain ACN14a)	1812	UniRef	Frankia alni	PKS	root|cellular organisms|Bacteria|Actinobacteria|Actinobacteria (class)|Actinobacteridae|Actinomycetales|Frankineae|Frankiaceae|Frankia|Frankia alni|Frankia alni ACN14a	PKS	-
UniRef100_Q609J6_from_591_to_944	AT	61	2568	-	5.5e-34	132.7	354	591	944	UniRef100_Q609J6	KS(PKS):AT(PKS):KR(PKS)	Cluster: Polyketide synthase; n=1; Methylococcus capsulatus|Rep: Polyketide synthase - Methylococcus capsulatus	2888	UniRef	Methylococcus capsulatus	PKS	root|cellular organisms|Bacteria|Proteobacteria|Gammaproteobacteria|Methylococcales|Methylococcaceae|Methylococcus|Methylococcus capsulatus|Methylococcus capsulatus str. Bath	PKS	-
UniRef100_Q0LQP9_from_580_to_860	AT	62	2861	-	6.8e-23	95.9	281	580	860	UniRef100_Q0LQP9	KS(PKS):AT(PKS):KR(PKS)	Cluster: Beta-ketoacyl synthase; n=1; Herpetosiphon aurantiacus ATCC 23779|Rep: Beta-ketoacyl synthase - Herpetosiphon aurantiacus ATCC 23779	1908	UniRef	Herpetosiphon aurantiacus	Acyl_synthase	root|cellular organisms|Bacteria|Chloroflexi|Chloroflexi (class)|Herpetosiphonales|Herpetosiphonaceae|Herpetosiphon|Herpetosiphon aurantiacus|Herpetosiphon aurantiacus ATCC 23779	PKS	-
UniRef100_Q6WVH2_from_585_to_870	AT	63	2809	-	5e-26	106.3	286	585	870	UniRef100_Q6WVH2	KS(PKS):AT(PKS):KR(PKS):DH(PKS)	Cluster: EspE; n=1; Actinomadura verrucosospora|Rep: EspE - Actinomadura verrucosospora	1864	UniRef	Actinomadura verrucosospora	Unknown	root|cellular organisms|Bacteria|Actinobacteria|Actinobacteria (class)|Actinobacteridae|Actinomycetales|Streptosporangineae|Thermomonosporaceae|Actinomadura|Actinomadura verrucosospora	PKS	-
UniRef100_Q84HM3_from_584_to_871	AT	64	3007	-	9.4e-16	49.6	288	584	871	UniRef100_Q84HM3	KS(PKS):AT(PKS):KR(PKS):DH(PKS)	Cluster: PksE; n=1; Lechevalieria aerocolonigenes|Rep: PksE - Nocardia aerocolonigenes (Lechevalieria aerocolonigenes)	1892	UniRef	Nocardia aerocolonigenes	PKS	root|cellular organisms|Bacteria|Actinobacteria|Actinobacteria (class)|Actinobacteridae|Actinomycetales|Pseudonocardineae|Actinosynnemataceae|Lechevalieria	PKS	-
UniRef100_A4X2H8_from_586_to_872	AT	65	3015	-	1.7e-15	46.4	287	586	872	UniRef100_A4X2H8	KS(PKS):AT(PKS):KR(PKS):DH(PKS)	Cluster: Beta-ketoacyl synthase; n=1; Salinispora tropica CNB-440|Rep: Beta-ketoacyl synthase - Salinispora tropica CNB-440	1951	UniRef	Salinispora tropica	Acyl_synthase	root|cellular organisms|Bacteria|Actinobacteria|Actinobacteria (class)|Actinobacteridae|Actinomycetales|Micromonosporineae|Micromonosporaceae|Salinispora|Salinispora tropica|Salinispora tropica CNB-440	PKS	-
UniRef100_Q8GCW1_from_577_to_853	AT	66	2838	-	1.4e-24	101.5	277	577	853	UniRef100_Q8GCW1	KS(PKS):AT(PKS):KR(PKS):DH(PKS)	Cluster: Enediyne warhead iterative type I polykedtide synthase; n=1; Micromonospora chersina|Rep: Enediyne warhead iterative type I polykedtide synthase - Micromonospora chersina	1900	UniRef	Micromonospora chersina	Unknown	root|cellular organisms|Bacteria|Actinobacteria|Actinobacteria (class)|Actinobacteridae|Actinomycetales|Micromonosporineae|Micromonosporaceae|Micromonospora|Micromonospora chersina	PKS	-
UniRef100_Q84HI8_from_577_to_853	AT	67	2837	-	1.4e-24	101.5	277	577	853	UniRef100_Q84HI8	KS(PKS):AT(PKS):KR(PKS):DH(PKS)	Cluster: PksE; n=1; Micromonospora chersina|Rep: PksE - Micromonospora chersina	1900	UniRef	Micromonospora chersina	PKS	root|cellular organisms|Bacteria|Actinobacteria|Actinobacteria (class)|Actinobacteridae|Actinomycetales|Micromonosporineae|Micromonosporaceae|Micromonospora|Micromonospora chersina	PKS	-
UniRef100_Q8KNG1_from_584_to_867	AT	68	2810	-	5.1e-26	106.2	284	584	867	UniRef100_Q8KNG1	KS(PKS):AT(PKS):KR(PKS):DH(PKS)	Cluster: CalE8; n=1; Micromonospora echinospora|Rep: CalE8 - Micromonospora echinospora (Micromonospora purpurea)	1919	UniRef	Micromonospora echinospora	PKS	root|cellular organisms|Bacteria|Actinobacteria|Actinobacteria (class)|Actinobacteridae|Actinomycetales|Micromonosporineae|Micromonosporaceae|Micromonospora|Micromonospora echinospora	PKS	-
UniRef100_A1GFD8_from_585_to_855	AT	69	2912	-	2.7e-19	83.9	271	585	855	UniRef100_A1GFD8	KS(PKS):AT(PKS):KR(PKS):DH(PKS)	Cluster: Beta-ketoacyl synthase precursor; n=1; Salinispora arenicola CNS205|Rep: Beta-ketoacyl synthase precursor - Salinispora arenicola CNS205	1927	UniRef	Salinispora arenicola	Acyl_synthase	root|cellular organisms|Bacteria|Actinobacteria|Actinobacteria (class)|Actinobacteridae|Actinomycetales|Micromonosporineae|Micromonosporaceae|Salinispora|Salinispora arenicola|Salinispora arenicola CNS205	PKS	-
UniRef100_Q84HP6_from_586_to_867	AT	70	2718	-	7.6e-30	119.0	282	586	867	UniRef100_Q84HP6	KS(PKS):AT(PKS):KR(PKS):DH(PKS)	Cluster: PksE; n=1; Amycolatopsis orientalis|Rep: PksE - Amycolatopsis orientalis	1939	UniRef	Amycolatopsis orientalis	PKS	root|cellular organisms|Bacteria|Actinobacteria|Actinobacteria (class)|Actinobacteridae|Actinomycetales|Pseudonocardineae|Pseudonocardiaceae|Amycolatopsis|Amycolatopsis orientalis	PKS	-
UniRef100_Q84HL8_from_590_to_885	AT	71	2410	-	4.5e-38	146.3	296	590	885	UniRef100_Q84HL8	KS(PKS):AT(PKS):KR(PKS):DH(PKS)	Cluster: PksE; n=1; Streptomyces kaniharaensis|Rep: PksE - Streptomyces kaniharaensis	1933	UniRef	Streptomyces kaniharaensis	PKS	root|cellular organisms|Bacteria|Actinobacteria|Actinobacteria (class)|Actinobacteridae|Actinomycetales|Streptomycineae|Streptomycetaceae|Streptomyces|Streptomyces kaniharaensis	PKS	-
UniRef100_Q84HL3_from_591_to_872	AT	72	2264	-	3.9e-42	159.8	282	591	872	UniRef100_Q84HL3	KS(PKS):AT(PKS):KR(PKS):DH(PKS)	Cluster: PksE; n=1; Streptomyces citricolor|Rep: PksE - Streptomyces citricolor	1958	UniRef	Streptomyces citricolor	PKS	root|cellular organisms|Bacteria|Actinobacteria|Actinobacteria (class)|Actinobacteridae|Actinomycetales|Streptomycineae|Streptomycetaceae|Streptomyces|Streptomyces citricolor	PKS	-
UniRef100_Q84HK8_from_598_to_880	AT	73	2726	-	1.1e-29	118.4	283	598	880	UniRef100_Q84HK8	KS(PKS):AT(PKS):KR(PKS):DH(PKS)	Cluster: PskE; n=1; Streptomyces sp. 100/Eco52|Rep: PskE - Streptomyces sp. 100/Eco52	1960	UniRef	Streptomyces sp.	Unknown	root|cellular organisms|Bacteria|Actinobacteria|Actinobacteria (class)|Actinobacteridae|Actinomycetales|Streptomycineae|Streptomycetaceae|Streptomyces|Streptomyces sp. 303A09	PKS	-
UniRef100_Q84HQ0_from_583_to_862	AT	74	2408	-	4.1e-38	146.4	280	583	862	UniRef100_Q84HQ0	KS(PKS):AT(PKS):KR(PKS):DH(PKS)	Cluster: PksE; n=1; Micromonospora megalomicea subsp. nigra|Rep: PksE - Micromonospora megalomicea subsp. nigra	1927	UniRef	Micromonospora megalomicea	PKS	root|cellular organisms|Bacteria|Actinobacteria|Actinobacteria (class)|Actinobacteridae|Actinomycetales|Micromonosporineae|Micromonosporaceae|Micromonospora|Micromonospora megalomicea|Micromonospora megalomicea subsp. nigra	PKS	-
UniRef100_A1G3B1_from_583_to_864	AT	75	2674	-	2.6e-31	123.8	282	583	864	UniRef100_A1G3B1	KS(PKS):AT(PKS):KR(PKS):DH(PKS)	Cluster: Erythronolide synthase; n=1; Salinispora arenicola CNS205|Rep: Erythronolide synthase - Salinispora arenicola CNS205	1935	UniRef	Salinispora arenicola	PKS	root|cellular organisms|Bacteria|Actinobacteria|Actinobacteria (class)|Actinobacteridae|Actinomycetales|Micromonosporineae|Micromonosporaceae|Salinispora|Salinispora arenicola|Salinispora arenicola CNS205	PKS	-
UniRef100_A4X8E1_from_583_to_863	AT	76	2499	-	2.3e-35	137.3	281	583	863	UniRef100_A4X8E1	KS(PKS):AT(PKS):KR(PKS):DH(PKS)	Cluster: Beta-ketoacyl synthase; n=1; Salinispora tropica CNB-440|Rep: Beta-ketoacyl synthase - Salinispora tropica CNB-440	1923	UniRef	Salinispora tropica	Acyl_synthase	root|cellular organisms|Bacteria|Actinobacteria|Actinobacteria (class)|Actinobacteridae|Actinomycetales|Micromonosporineae|Micromonosporaceae|Salinispora|Salinispora tropica|Salinispora tropica CNB-440	PKS	-
UniRef100_Q6WS81_from_586_to_871	AT	77	2745	-	7.9e-29	115.6	286	586	871	UniRef100_Q6WS81	KS(PKS):AT(PKS):KR(PKS):DH(PKS)	Cluster: Enediyne polyketide synthase; n=1; Actinomadura madurae|Rep: Enediyne polyketide synthase - Actinomadura madurae	1944	UniRef	Actinomadura madurae	PKS	root|cellular organisms|Bacteria|Actinobacteria|Actinobacteria (class)|Actinobacteridae|Actinomycetales|Streptosporangineae|Thermomonosporaceae|Actinomadura|Actinomadura madurae	PKS	-
UniRef100_Q84HJ3_from_584_to_856	AT	78	2609	-	4.6e-33	129.7	273	584	856	UniRef100_Q84HJ3	KS(PKS):AT(PKS):KR(PKS):DH(PKS)	Cluster: PksE; n=1; Streptomyces macromomyceticus|Rep: PksE - Streptomyces macromomyceticus	1936	UniRef	Streptomyces macromomyceticus	PKS	root|cellular organisms|Bacteria|Actinobacteria|Actinobacteria (class)|Actinobacteridae|Actinomycetales|Streptomycineae|Streptomycetaceae|Streptomyces|Streptomyces macromomyceticus	PKS	-
UniRef100_Q8GME1_from_587_to_859	AT	79	2610	-	4.8e-33	129.6	273	587	859	UniRef100_Q8GME1	KS(PKS):AT(PKS):KR(PKS):DH(PKS)	Cluster: Polyketide synthase; n=1; Streptomyces globisporus|Rep: Polyketide synthase - Streptomyces globisporus	1939	UniRef	Streptomyces globisporus	PKS	root|cellular organisms|Bacteria|Actinobacteria|Actinobacteria (class)|Actinobacteridae|Actinomycetales|Streptomycineae|Streptomycetaceae|Streptomyces|Streptomyces globisporus|Streptomyces globisporus subsp. globisporus	PKS	-
UniRef100_Q84HN8_from_584_to_856	AT	80	2583	-	1.2e-33	131.6	273	584	856	UniRef100_Q84HN8	KS(PKS):AT(PKS):KR(PKS):DH(PKS)	Cluster: PksE; n=1; Streptomyces ghanaensis|Rep: PksE - Streptomyces ghanaensis	1956	UniRef	Streptomyces ghanaensis	PKS	root|cellular organisms|Bacteria|Actinobacteria|Actinobacteria (class)|Actinobacteridae|Actinomycetales|Streptomycineae|Streptomycetaceae|Streptomyces|Streptomyces ghanaensis	PKS	-
UniRef100_Q83TF5_from_584_to_855	AT	81	2698	-	1.6e-30	121.2	272	584	855	UniRef100_Q83TF5	KS(PKS):AT(PKS):KR(PKS):DH(PKS)	Cluster: Warhead-forming iterative polyketide synthase; n=1; Streptomyces carzinostaticus subsp. neocarzinostaticus|Rep: Warhead-forming iterative polyketide synthase - Streptomyces carzinostaticus subsp. neocarzinostaticus	1977	UniRef	Streptomyces carzinostaticus	PKS	root|cellular organisms|Bacteria|Actinobacteria|Actinobacteria (class)|Actinobacteridae|Actinomycetales|Streptomycineae|Streptomycetaceae|Streptomyces|Streptomyces carzinostaticus|Streptomyces carzinostaticus subsp. neocarzinostaticus	PKS	-
UniRef100_Q84HJ8_from_584_to_878	AT	82	2907	-	1.7e-19	84.6	295	584	878	UniRef100_Q84HJ8	KS(PKS):AT(PKS):KR(PKS):DH(PKS)	Cluster: PksE; n=1; Streptomyces sp. 171/Eco105|Rep: PksE - Streptomyces sp. 171/Eco105	1952	UniRef	Streptomyces sp.	PKS	root|cellular organisms|Bacteria|Actinobacteria|Actinobacteria (class)|Actinobacteridae|Actinomycetales|Streptomycineae|Streptomycetaceae|Streptomyces|Streptomyces sp. 303A09	PKS	-
UniRef100_Q84HK3_from_580_to_874	AT	83	2731	-	2.1e-29	117.5	295	580	874	UniRef100_Q84HK3	KS(PKS):AT(PKS):KR(PKS):DH(PKS)	Cluster: PksE; n=1; Micromonospora sp. 046/Eco11|Rep: PksE - Micromonospora sp. 046/Eco11	1926	UniRef	Micromonospora sp.	PKS	root|cellular organisms|Bacteria|Actinobacteria|Actinobacteria (class)|Actinobacteridae|Actinomycetales|Micromonosporineae|Micromonosporaceae|Micromonospora|Micromonospora sp. 319C04	PKS	-
UniRef100_Q84HN4_from_599_to_895	AT	84	2319	-	2.4e-40	153.8	297	599	895	UniRef100_Q84HN4	KS(PKS):AT(PKS):KR(PKS)	Cluster: PksE; n=1; Kitasatospora sp. CECT 4991|Rep: PksE - Kitasatospora sp. CECT 4991	1958	UniRef	Kitasatospora sp.	PKS	root|cellular organisms|Bacteria|Actinobacteria|Actinobacteria (class)|Actinobacteridae|Actinomycetales|Streptomycineae|Streptomycetaceae|Kitasatospora|Kitasatospora sp. SOK7/17-05	PKS	-
UniRef100_Q84HM9_from_601_to_897	AT	85	2576	-	8.9e-34	132.0	297	601	897	UniRef100_Q84HM9	KS(PKS):AT(PKS):KR(PKS)	Cluster: PksE; n=1; Streptomyces cavourensis subsp. washingtonensis|Rep: PksE - Streptomyces cavourensis subsp. washingtonensis	1961	UniRef	Streptomyces cavourensis	PKS	root|cellular organisms|Bacteria|Actinobacteria|Actinobacteria (class)|Actinobacteridae|Actinomycetales|Streptomycineae|Streptomycetaceae|Streptomyces|Streptomyces cavourensis|Streptomyces cavourensis subsp. cavourensis	PKS	-
UniRef100_A1I9L6_from_587_to_917	AT	86	2592	-	1.7e-33	131.0	331	587	917	UniRef100_A1I9L6	KS(PKS):AT(PKS):KR(PKS)	Cluster: Polyketide synthase modules and related proteins-like; n=1; Candidatus Desulfococcus oleovorans Hxd3|Rep: Polyketide synthase modules and related proteins-like - Candidatus Desulfococcus oleovorans Hxd3	2189	UniRef	Candidatus Desulfococcus	PKS	root|cellular organisms|Bacteria|Proteobacteria|delta/epsilon subdivisions|Deltaproteobacteria|Desulfobacterales|Desulfobacteraceae|Desulfococcus|Candidatus Desulfococcus oleovorans Hxd3	PKS	-
UniRef100_Q1JYV0_from_581_to_890	AT	87	2833	-	7.7e-25	102.3	310	581	890	UniRef100_Q1JYV0	KS(PKS):AT(PKS):KR(PKS)	Cluster: Erythronolide synthase; n=1; Desulfuromonas acetoxidans DSM 684|Rep: Erythronolide synthase - Desulfuromonas acetoxidans DSM 684	2367	UniRef	Desulfuromonas acetoxidans	PKS	root|cellular organisms|Bacteria|Proteobacteria|delta/epsilon subdivisions|Deltaproteobacteria|Desulfuromonadales|Desulfuromonadaceae|Desulfuromonas|Desulfuromonas acetoxidans|Desulfuromonas acetoxidans DSM 684	PKS	-
UniRef100_A0W5R6_from_579_to_882	AT	88	2614	-	6.4e-33	129.2	304	579	882	UniRef100_A0W5R6	KS(PKS):AT(PKS):KR(PKS)	Cluster: Beta-ketoacyl synthase; n=1; Geobacter lovleyi SZ|Rep: Beta-ketoacyl synthase - Geobacter lovleyi SZ	2249	UniRef	Geobacter lovleyi	Acyl_synthase	root|cellular organisms|Bacteria|Proteobacteria|delta/epsilon subdivisions|Deltaproteobacteria|Desulfuromonadales|Geobacteraceae|Geobacter|Geobacter lovleyi|Geobacter lovleyi SZ	PKS	-
UniRef100_A5GFJ7_from_580_to_890	AT	89	2636	-	2e-32	127.5	311	580	890	UniRef100_A5GFJ7	KS(PKS):AT(PKS):KR(PKS)	Cluster: Erythronolide synthase; n=1; Geobacter uraniumreducens Rf4|Rep: Erythronolide synthase - Geobacter uraniumreducens Rf4	2298	UniRef	Geobacter uraniumreducens	PKS	root|cellular organisms|Bacteria|Proteobacteria|delta/epsilon subdivisions|Deltaproteobacteria|Desulfuromonadales|Geobacteraceae|Geobacter|Geobacter uraniumreducens|Geobacter uraniumreducens Rf4	PKS	-
UniRef100_Q0YLU6_from_580_to_888	AT	90	2482	-	7.9e-36	138.8	309	580	888	UniRef100_Q0YLU6	KS(PKS):AT(PKS):KR(PKS)	Cluster: Beta-ketoacyl synthase:Acyl transferase region:Short-chain dehydrogenase/reductase SDR precursor; n=1; Geobacter sp. FRC-32|Rep: Beta-ketoacyl synthase:Acyl transferase region:Short-chain dehydrogenase/reductase SDR precursor - Geobacter sp. FRC-32	2273	UniRef	Geobacter sp.	Oxidoreductase_dehydrogenase	root|cellular organisms|Bacteria|Proteobacteria|delta/epsilon subdivisions|Deltaproteobacteria|Desulfuromonadales|Geobacteraceae|Geobacter|Geobacter sp. VES-1	PKS	-
UniRef100_A4LZ00_from_524_to_829	AT	91	2666	-	1.4e-31	124.7	306	524	829	UniRef100_A4LZ00	KS(PKS):AT(PKS):KR(PKS)	Cluster: KR; n=1; Geobacter bemidjiensis Bem|Rep: KR - Geobacter bemidjiensis Bem	2422	UniRef	Geobacter bemidjiensis	Unknown	root|cellular organisms|Bacteria|Proteobacteria|delta/epsilon subdivisions|Deltaproteobacteria|Desulfuromonadales|Geobacteraceae|Geobacter|Geobacter bemidjiensis|Geobacter bemidjiensis Bem	PKS	-
UniRef100_A1ATM4_from_549_to_860	AT	92	2626	-	1.5e-32	127.9	312	549	860	UniRef100_A1ATM4	KS(PKS):AT(PKS):KR(PKS):DH(PKS)	Cluster: Beta-ketoacyl synthase; n=1; Pelobacter propionicus DSM 2379|Rep: Beta-ketoacyl synthase - Pelobacter propionicus (strain DSM 2379)	2266	UniRef	Pelobacter propionicus	Acyl_synthase	root|cellular organisms|Bacteria|Proteobacteria|delta/epsilon subdivisions|Deltaproteobacteria|Desulfuromonadales|Pelobacteraceae|Pelobacter|Pelobacter propionicus|Pelobacter propionicus DSM 2379	PKS	-
UniRef100_Q7NDK9_from_1256_to_1581	AT	93	2162	-	3.4e-47	176.6	326	1256	1581	UniRef100_Q7NDK9	KS(PKS):AT(PKS):KR(PKS):DH(PKS)	Cluster: Gll4226 protein; n=1; Gloeobacter violaceus|Rep: Gll4226 protein - Gloeobacter violaceus	3029	UniRef	Gloeobacter violaceus	Unknown	root|cellular organisms|Bacteria|Cyanobacteria|Gloeobacteria|Gloeobacterales|Gloeobacter|Gloeobacter violaceus|Gloeobacter violaceus PCC 8105	PKS	-
UniRef100_A3VRX4_from_1249_to_1586	AT	94	2274	-	6.9e-42	159.0	338	1249	1586	UniRef100_A3VRX4	KS(PKS):AT(PKS):KR(PKS)	Cluster: Probable modular polyketide synthase; n=1; Parvularcula bermudensis HTCC2503|Rep: Probable modular polyketide synthase - Parvularcula bermudensis HTCC2503	2831	UniRef	Parvularcula bermudensis	Putative_PKS	root|cellular organisms|Bacteria|Proteobacteria|Alphaproteobacteria|Parvularculales|Parvularculaceae|Parvularcula|Parvularcula bermudensis|Parvularcula bermudensis HTCC2503	PKS	-
UniRef100_A0VU10_from_1285_to_1591	AT	95	2192	-	5.8e-45	169.2	307	1285	1591	UniRef100_A0VU10	KS(PKS):AT(PKS):KR(PKS)	Cluster: Beta-ketoacyl synthase; n=1; Dinoroseobacter shibae DFL 12|Rep: Beta-ketoacyl synthase - Dinoroseobacter shibae DFL 12	2576	UniRef	Dinoroseobacter shibae	Acyl_synthase	root|cellular organisms|Bacteria|Proteobacteria|Alphaproteobacteria|Rhodobacterales|Rhodobacteraceae|Dinoroseobacter|Dinoroseobacter shibae|Dinoroseobacter shibae DFL 12	PKS	-
UniRef100_Q02DB0_from_1272_to_1578	AT	96	2191	-	4.2e-45	169.6	307	1272	1578	UniRef100_Q02DB0	KS(PKS):AT(PKS):KR(PKS):DH(PKS)	Cluster: Beta-ketoacyl synthase precursor; n=1; Solibacter usitatus Ellin6076|Rep: Beta-ketoacyl synthase precursor - Solibacter usitatus (strain Ellin6076)	2860	UniRef	Solibacter usitatus	Acyl_synthase	root|cellular organisms|Bacteria|Fibrobacteres/Acidobacteria group|Acidobacteria|Solibacteres|Solibacterales|Solibacteraceae|Solibacter|Solibacter usitatus|Solibacter usitatus Ellin6076	PKS	-
UniRef100_Q4IWW3_from_1184_to_1491	AT	97	2417	-	7.2e-38	145.6	308	1184	1491	UniRef100_Q4IWW3	KS(PKS):AT(PKS):KR(PKS)	Cluster: Beta-ketoacyl synthase:Beta-ketoacyl synthase:Acyl transferase domain; n=1; Azotobacter vinelandii AvOP|Rep: Beta-ketoacyl synthase:Beta-ketoacyl synthase:Acyl transferase domain - Azotobacter vinelandii AvOP	2421	UniRef	Azotobacter vinelandii	Acyl_synthase	root|cellular organisms|Bacteria|Proteobacteria|Gammaproteobacteria|Pseudomonadales|Pseudomonadaceae|Azotobacter group|Azotobacter|Azotobacter vinelandii|Azotobacter vinelandii AvOP	PKS	-
UniRef100_Q3W1F1_from_1338_to_1641	AT	98	2762	-	2.6e-28	113.9	304	1338	1641	UniRef100_Q3W1F1	KS(PKS):AT(PKS):KR(PKS)	Cluster: Beta-ketoacyl synthase:Acyl transferase domain; n=1; Frankia sp. EAN1pec|Rep: Beta-ketoacyl synthase:Acyl transferase domain - Frankia sp. EAN1pec	2816	UniRef	Frankia sp.	Acyl_synthase	root|cellular organisms|Bacteria|Actinobacteria|Actinobacteria (class)|Actinobacteridae|Actinomycetales|Frankineae|Frankiaceae|Frankia|Frankia sp. Mdk3-L	PKS	-
UniRef100_Q2JEI2_from_1302_to_1607	AT	99	2509	-	3.2e-35	136.8	306	1302	1607	UniRef100_Q2JEI2	KS(PKS):AT(PKS):KR(PKS)	Cluster: Beta-ketoacyl synthase; n=1; Frankia sp. CcI3|Rep: Beta-ketoacyl synthase - Frankia sp. (strain CcI3)	2628	UniRef	Frankia sp.	Acyl_synthase	root|cellular organisms|Bacteria|Actinobacteria|Actinobacteria (class)|Actinobacteridae|Actinomycetales|Frankineae|Frankiaceae|Frankia|Frankia sp. Mdk3-L	PKS	-
UniRef100_Q0RQH0_from_1356_to_1654	AT	100	2539	-	1.8e-34	134.3	299	1356	1654	UniRef100_Q0RQH0	KS(PKS):AT(PKS):KR(PKS)	Cluster: Putative modular polyketide synthase; n=1; Frankia alni ACN14a|Rep: Putative modular polyketide synthase - Frankia alni (strain ACN14a)	2819	UniRef	Frankia alni	Putative_PKS	root|cellular organisms|Bacteria|Actinobacteria|Actinobacteria (class)|Actinobacteridae|Actinomycetales|Frankineae|Frankiaceae|Frankia|Frankia alni|Frankia alni ACN14a	PKS	-
UniRef100_A4FC67_from_1200_to_1503	AT	101	2677	-	3.8e-31	123.3	304	1200	1503	UniRef100_A4FC67	KS(PKS):AT(PKS):KR(PKS)	Cluster: Modular polyketide synthase; n=1; Saccharopolyspora erythraea NRRL 2338|Rep: Modular polyketide synthase - Saccharopolyspora erythraea (strain NRRL 23338)	2208	UniRef	Saccharopolyspora erythraea	PKS	root|cellular organisms|Bacteria|Actinobacteria|Actinobacteria (class)|Actinobacteridae|Actinomycetales|Pseudonocardineae|Pseudonocardiaceae|Saccharopolyspora|Saccharopolyspora erythraea|Saccharopolyspora erythraea NRRL 2338	PKS	-
UniRef100_Q93HH9_from_1209_to_1509	AT	102	2604	-	3.4e-33	130.1	301	1209	1509	UniRef100_Q93HH9	KS(PKS):AT(PKS):KR(PKS)	Cluster: Modular polyketide synthase; n=1; Streptomyces avermitilis|Rep: Modular polyketide synthase - Streptomyces avermitilis	2365	UniRef	Streptomyces avermitilis	PKS	root|cellular organisms|Bacteria|Actinobacteria|Actinobacteria (class)|Actinobacteridae|Actinomycetales|Streptomycineae|Streptomycetaceae|Streptomyces|Streptomyces avermitilis|Streptomyces avermitilis MA-4680	PKS	-
UniRef100_Q0RLP6_from_1323_to_1747	AT	103	2700	-	1.9e-30	120.9	425	1323	1747	UniRef100_Q0RLP6	KS(PKS):AT(PKS):KR(PKS)	Cluster: Putative modular polyketide synthase; n=1; Frankia alni ACN14a|Rep: Putative modular polyketide synthase - Frankia alni (strain ACN14a)	2767	UniRef	Frankia alni	Putative_PKS	root|cellular organisms|Bacteria|Actinobacteria|Actinobacteria (class)|Actinobacteridae|Actinomycetales|Frankineae|Frankiaceae|Frankia|Frankia alni|Frankia alni ACN14a	PKS	-
UniRef100_A6G4P0_from_597_to_907	AT	104	2111	-	4.1e-51	189.6	311	597	907	UniRef100_A6G4P0	KS(PKS):AT(PKS)	Cluster: Putative multi-domain beta keto-acyl synthase; n=1; Plesiocystis pacifica SIR-1|Rep: Putative multi-domain beta keto-acyl synthase - Plesiocystis pacifica SIR-1	1179	UniRef	Plesiocystis pacifica	Unknown	root|cellular organisms|Bacteria|Proteobacteria|delta/epsilon subdivisions|Deltaproteobacteria|Myxococcales|Nannocystineae|Nannocystaceae|Plesiocystis|Plesiocystis pacifica|Plesiocystis pacifica SIR-1	PKS	-
UniRef100_Q21MX9_from_588_to_903	AT	105	2223	-	8.3e-44	165.3	316	588	903	UniRef100_Q21MX9	KS(PKS):AT(PKS):KR(PKS)	Cluster: Beta-ketoacyl synthase; n=1; Saccharophagus degradans 2-40|Rep: Beta-ketoacyl synthase - Saccharophagus degradans (strain 2-40 / ATCC 43961 / DSM 17024)	2260	UniRef	Saccharophagus degradans	Acyl_synthase	root|cellular organisms|Bacteria|Proteobacteria|Gammaproteobacteria|Alteromonadales|Alteromonadaceae|Saccharophagus|Saccharophagus degradans|Saccharophagus degradans 2-40	PKS	-
UniRef100_Q9S200_from_612_to_1014	AT	106	2174	-	2.4e-46	173.8	403	612	1014	UniRef100_Q9S200	KS(PKS):AT(PKS):KR(PKS)	Cluster: Putative multi-domain beta keto-acyl synthase; n=1; Streptomyces coelicolor|Rep: Putative multi-domain beta keto-acyl synthase - Streptomyces coelicolor	2082	UniRef	Streptomyces coelicolor	Unknown	root|cellular organisms|Bacteria|Actinobacteria|Actinobacteria (class)|Actinobacteridae|Actinomycetales|Streptomycineae|Streptomycetaceae|Streptomyces|Streptomyces coelicolor|Streptomyces coelicolor A3(2)	PKS	-
UniRef100_Q0RQ47_from_644_to_950	AT	107	2107	-	1.8e-51	190.8	307	644	950	UniRef100_Q0RQ47	KS(PKS):AT(PKS):KR(PKS)	Cluster: Modular polyketide synthase; n=1; Frankia alni ACN14a|Rep: Modular polyketide synthase - Frankia alni (strain ACN14a)	2439	UniRef	Frankia alni	PKS	root|cellular organisms|Bacteria|Actinobacteria|Actinobacteria (class)|Actinobacteridae|Actinomycetales|Frankineae|Frankiaceae|Frankia|Frankia alni|Frankia alni ACN14a	PKS	-
UniRef100_A4F5Q0_from_574_to_876	AT	108	2507	-	2.9e-35	137.0	303	574	876	UniRef100_A4F5Q0	KS(PKS):AT(PKS)	Cluster: Putative multi-domain beta-ketoacyl synthase; n=1; Saccharopolyspora erythraea NRRL 2338|Rep: Putative multi-domain beta-ketoacyl synthase - Saccharopolyspora erythraea (strain NRRL 23338)	1314	UniRef	Saccharopolyspora erythraea	Acyl_synthase	root|cellular organisms|Bacteria|Actinobacteria|Actinobacteria (class)|Actinobacteridae|Actinomycetales|Pseudonocardineae|Pseudonocardiaceae|Saccharopolyspora|Saccharopolyspora erythraea|Saccharopolyspora erythraea NRRL 2338	PKS	-
UniRef100_Q2J8V3_from_579_to_897	AT	109	2345	-	9e-40	151.9	319	579	897	UniRef100_Q2J8V3	KS(PKS):AT(PKS):KR(PKS)	Cluster: Beta-ketoacyl synthase; n=1; Frankia sp. CcI3|Rep: Beta-ketoacyl synthase - Frankia sp. (strain CcI3)	2560	UniRef	Frankia sp.	Acyl_synthase	root|cellular organisms|Bacteria|Actinobacteria|Actinobacteria (class)|Actinobacteridae|Actinomycetales|Frankineae|Frankiaceae|Frankia|Frankia sp. Mdk3-L	PKS	-
UniRef100_Q0RKW8_from_586_to_951	AT	110	2142	-	5.7e-49	182.5	366	586	951	UniRef100_Q0RKW8	KS(PKS):AT(PKS):KR(PKS)	Cluster: Putative multi-domain beta-ketoacyl synthase; n=1; Frankia alni ACN14a|Rep: Putative multi-domain beta-ketoacyl synthase - Frankia alni (strain ACN14a)	2481	UniRef	Frankia alni	Acyl_synthase	root|cellular organisms|Bacteria|Actinobacteria|Actinobacteria (class)|Actinobacteridae|Actinomycetales|Frankineae|Frankiaceae|Frankia|Frankia alni|Frankia alni ACN14a	PKS	-
UniRef100_Q3WG61_from_589_to_911	AT	111	2513	-	3.7e-35	136.6	323	589	911	UniRef100_Q3WG61	KS(PKS):AT(PKS)	Cluster: Erythronolide synthase; n=1; Frankia sp. EAN1pec|Rep: Erythronolide synthase - Frankia sp. EAN1pec	1455	UniRef	Frankia sp.	PKS	root|cellular organisms|Bacteria|Actinobacteria|Actinobacteria (class)|Actinobacteridae|Actinomycetales|Frankineae|Frankiaceae|Frankia|Frankia sp. Mdk3-L	PKS	-
UniRef100_A4UCN6_from_592_to_798	AT	112	3220	-	2.4e-09	-33.0	207	592	798	UniRef100_A4UCN6	KS(PKS):AT(PKS)	Cluster: Polyketide synthase P3-A6-PKS; n=1; Chromobacterium violaceum|Rep: Polyketide synthase P3-A6-PKS - Chromobacterium violaceum	798	UniRef	Chromobacterium violaceum	PKS	root|cellular organisms|Bacteria|Proteobacteria|Betaproteobacteria|Neisseriales|Neisseriaceae|Chromobacterium group|Chromobacterium|Chromobacterium violaceum|Chromobacterium violaceum ATCC 12472	PKS	-
UniRef100_Q7NJ73_from_593_to_900	AT	113	2137	-	3.4e-49	183.2	308	593	900	UniRef100_Q7NJ73	KS(PKS):AT(PKS)	Cluster: Gll1959 protein; n=1; Gloeobacter violaceus|Rep: Gll1959 protein - Gloeobacter violaceus	1296	UniRef	Gloeobacter violaceus	Unknown	root|cellular organisms|Bacteria|Cyanobacteria|Gloeobacteria|Gloeobacterales|Gloeobacter|Gloeobacter violaceus|Gloeobacter violaceus PCC 8105	PKS	-
UniRef100_A6ELD0_from_586_to_889	AT	114	2396	-	2.4e-38	147.2	304	586	889	UniRef100_A6ELD0	KS(PKS):AT(PKS)	Cluster: Polyunsaturated fatty acid synthase PfaA; n=1; unidentified eubacterium SCB49|Rep: Polyunsaturated fatty acid synthase PfaA - unidentified eubacterium SCB49	1539	UniRef	unidentified eubacterium	FAS	root|cellular organisms|Bacteria|unclassified Bacteria|unclassified Bacteria (miscellaneous)|unidentified eubacterium clone BSV81	PKS	-
UniRef100_Q1VPK6_from_586_to_889	AT	115	2320	-	2.5e-40	153.8	304	586	889	UniRef100_Q1VPK6	KS(PKS):AT(PKS)	Cluster: Multi-domain beta-ketoacyl synthase; n=1; Psychroflexus torquis ATCC 700755|Rep: Multi-domain beta-ketoacyl synthase - Psychroflexus torquis ATCC 700755	1751	UniRef	Psychroflexus torquis	Acyl_synthase	root|cellular organisms|Bacteria|Bacteroidetes/Chlorobi group|Bacteroidetes|Flavobacteria|Flavobacteriales|Flavobacteriaceae|Psychroflexus|Psychroflexus torquis|Psychroflexus torquis ATCC 700755	PKS	-
XZS67626.g1.gene1_from_2_to_285	AT	116	3332	-	1.5e-23	93.3	284	2	285	XZS67626.g1.gene1	AT(PKS)	8 to 877 - strand	289	MFS	-	Unknown	-	PKS	-
UniRef100_Q7NCX8_from_622_to_933	AT	117	2273	-	6.4e-42	159.1	312	622	933	UniRef100_Q7NCX8	KS(PKS):AT(PKS)	Cluster: Glr2848 protein; n=1; Gloeobacter violaceus|Rep: Glr2848 protein - Gloeobacter violaceus	1335	UniRef	Gloeobacter violaceus	Unknown	root|cellular organisms|Bacteria|Cyanobacteria|Gloeobacteria|Gloeobacterales|Gloeobacter|Gloeobacter violaceus|Gloeobacter violaceus PCC 8105	PKS	-
UniRef100_Q8YWG7_from_591_to_899	AT	118	2190	-	3.5e-45	169.9	309	591	899	UniRef100_Q8YWG7	KS(PKS):AT(PKS)	Cluster: Heterocyst glycolipid synthase; n=1; Nostoc sp. PCC 7120|Rep: Heterocyst glycolipid synthase - Anabaena sp. (strain PCC 7120)	1263	UniRef	Anabaena sp.	Unknown	root|cellular organisms|Bacteria|Cyanobacteria|Nostocales|Nostocaceae|Anabaena|Anabaena sp. LMECYA 182	PKS	-
UniRef100_Q3M3U2_from_591_to_899	AT	119	2266	-	4.1e-42	159.7	309	591	899	UniRef100_Q3M3U2	KS(PKS):AT(PKS)	Cluster: Beta-ketoacyl synthase; n=1; Anabaena variabilis ATCC 29413|Rep: Beta-ketoacyl synthase - Anabaena variabilis (strain ATCC 29413 / PCC 7937)	1272	UniRef	Anabaena variabilis	Acyl_synthase	root|cellular organisms|Bacteria|Cyanobacteria|Nostocales|Nostocaceae|Anabaena|Anabaena variabilis|Anabaena variabilis CIBNOR 23	PKS	-
UniRef100_UPI000038CE2D_from_632_to_939	AT	120	2234	-	2.3e-43	163.9	308	632	939	UniRef100_UPI000038CE2D	KS(PKS):AT(PKS):KR(PKS)	Cluster: COG3321: Polyketide synthase modules and related proteins; n=1; Nostoc punctiforme PCC 73102|Rep: COG3321: Polyketide synthase modules and related proteins - Nostoc punctiforme PCC 73102	2372	UniRef	Nostoc punctiforme	PKS	root|cellular organisms|Bacteria|Cyanobacteria|Nostocales|Nostocaceae|Nostoc|Nostoc punctiforme|Nostoc punctiforme PCC 73102	PKS	-
UniRef100_A0ZCD9_from_626_to_940	AT	121	2292	-	3e-41	156.8	315	626	940	UniRef100_A0ZCD9	KS(PKS):AT(PKS):KR(PKS)	Cluster: Beta-ketoacyl synthase; n=1; Nodularia spumigena CCY 9414|Rep: Beta-ketoacyl synthase - Nodularia spumigena CCY 9414	2330	UniRef	Nodularia spumigena	Acyl_synthase	root|cellular organisms|Bacteria|Cyanobacteria|Nostocales|Nostocaceae|Nodularia|Nodularia spumigena|Nodularia spumigena NSOR10	PKS	-
UniRef100_Q3M9Y1_from_627_to_934	AT	122	2404	-	2.9e-38	146.9	308	627	934	UniRef100_Q3M9Y1	KS(PKS):AT(PKS)	Cluster: Beta-ketoacyl synthase; n=1; Anabaena variabilis ATCC 29413|Rep: Beta-ketoacyl synthase - Anabaena variabilis (strain ATCC 29413 / PCC 7937)	1764	UniRef	Anabaena variabilis	Acyl_synthase	root|cellular organisms|Bacteria|Cyanobacteria|Nostocales|Nostocaceae|Anabaena|Anabaena variabilis|Anabaena variabilis CIBNOR 23	PKS	-
UniRef100_Q8YLE7_from_627_to_934	AT	123	2472	-	4.7e-36	139.6	308	627	934	UniRef100_Q8YLE7	KS(PKS):AT(PKS)	Cluster: Heterocyst glycolipid synthase; n=1; Nostoc sp. PCC 7120|Rep: Heterocyst glycolipid synthase - Anabaena sp. (strain PCC 7120)	1541	UniRef	Anabaena sp.	Unknown	root|cellular organisms|Bacteria|Cyanobacteria|Nostocales|Nostocaceae|Anabaena|Anabaena sp. LMECYA 182	PKS	-
UniRef100_A0ZFX6_from_627_to_934	AT	124	2788	-	5.8e-27	109.4	308	627	934	UniRef100_A0ZFX6	KS(PKS):AT(PKS)	Cluster: Heterocyst glycolipid synthase; n=1; Nodularia spumigena CCY 9414|Rep: Heterocyst glycolipid synthase - Nodularia spumigena CCY 9414	1735	UniRef	Nodularia spumigena	Unknown	root|cellular organisms|Bacteria|Cyanobacteria|Nostocales|Nostocaceae|Nodularia|Nodularia spumigena|Nodularia spumigena NSOR10	PKS	-
UniRef100_UPI000038D4B1_from_638_to_945	AT	125	2688	-	6.9e-31	122.4	308	638	945	UniRef100_UPI000038D4B1	KS(PKS):AT(PKS)	Cluster: COG3321: Polyketide synthase modules and related proteins; n=1; Nostoc punctiforme PCC 73102|Rep: COG3321: Polyketide synthase modules and related proteins - Nostoc punctiforme PCC 73102	1809	UniRef	Nostoc punctiforme	PKS	root|cellular organisms|Bacteria|Cyanobacteria|Nostocales|Nostocaceae|Nostoc|Nostoc punctiforme|Nostoc punctiforme PCC 73102	PKS	-
UniRef100_O30776_from_638_to_945	AT	126	2687	-	6.9e-31	122.4	308	638	945	UniRef100_O30776	KS(PKS):AT(PKS)	Cluster: Heterocyst glycolipid synthase; n=1; Nostoc punctiforme PCC 73102|Rep: Heterocyst glycolipid synthase - Nostoc punctiforme PCC 73102	1053	UniRef	Nostoc punctiforme	Unknown	root|cellular organisms|Bacteria|Cyanobacteria|Nostocales|Nostocaceae|Nostoc|Nostoc punctiforme|Nostoc punctiforme PCC 73102	PKS	-
UniRef100_Q1ZF67_from_611_to_922	AT	127	2719	-	8e-30	118.9	312	611	922	UniRef100_Q1ZF67	KS(PKS):AT(PKS):KR(PKS)	Cluster: Omega-3 polyunsaturated fatty acid synthase PfaA; n=1; Psychromonas sp. CNPT3|Rep: Omega-3 polyunsaturated fatty acid synthase PfaA - Psychromonas sp. CNPT3	2645	UniRef	Psychromonas sp.	FAS	root|cellular organisms|Bacteria|Proteobacteria|Gammaproteobacteria|Alteromonadales|Psychromonadaceae|Psychromonas|Psychromonas sp. NTW-2	PKS	-
UniRef100_A1SVG1_from_601_to_909	AT	128	2628	-	1.6e-32	127.8	309	601	909	UniRef100_A1SVG1	KS(PKS):AT(PKS):KR(PKS)	Cluster: Polyunsaturated fatty acid synthase PfaA; n=1; Psychromonas ingrahamii 37|Rep: Polyunsaturated fatty acid synthase PfaA - Psychromonas ingrahamii (strain 37)	2661	UniRef	Psychromonas ingrahamii	FAS	root|cellular organisms|Bacteria|Proteobacteria|Gammaproteobacteria|Alteromonadales|Psychromonadaceae|Psychromonas|Psychromonas ingrahamii|Psychromonas ingrahamii 37	PKS	-
UniRef100_Q47ZG8_from_609_to_920	AT	129	2820	-	1.3e-25	104.9	312	609	920	UniRef100_Q47ZG8	KS(PKS):AT(PKS):KR(PKS)	Cluster: Polyunsaturated fatty acid synthase PfaA; n=1; Colwellia psychrerythraea 34H|Rep: Polyunsaturated fatty acid synthase PfaA - Colwellia psychrerythraea (strain 34H / ATCC BAA-681) (Vibriopsychroerythus)	2771	UniRef	Colwellia psychrerythraea	FAS	root|cellular organisms|Bacteria|Proteobacteria|Gammaproteobacteria|Alteromonadales|Colwelliaceae|Colwellia|Colwellia psychrerythraea|Colwellia psychrerythraea 34H	PKS	-
UniRef100_A6FC08_from_605_to_913	AT	130	2743	-	7.2e-29	115.7	309	605	913	UniRef100_A6FC08	KS(PKS):AT(PKS):KR(PKS)	Cluster: Polyunsaturated fatty acid synthase PfaA; n=1; Moritella sp. PE36|Rep: Polyunsaturated fatty acid synthase PfaA - Moritella sp. PE36	2799	UniRef	Moritella sp.	FAS	root|cellular organisms|Bacteria|Proteobacteria|Gammaproteobacteria|Alteromonadales|Moritellaceae|Moritella|Moritella sp. PS10-13	PKS	-
UniRef100_Q9RA21_from_605_to_913	AT	131	2618	-	8.6e-33	128.7	309	605	913	UniRef100_Q9RA21	KS(PKS):AT(PKS):KR(PKS)	Cluster: Genes, , similar to eicosapentaenoic acid synthesis gene cluster; n=1; Moritella marina|Rep: Genes, , similar to eicosapentaenoic acid synthesis gene cluster - Vibrio marinus (Moritella marina)	2652	UniRef	Vibrio marinus	Unknown	root|cellular organisms|Bacteria|Proteobacteria|Gammaproteobacteria|Alteromonadales|Moritellaceae|Moritella	PKS	-
AACY01382637.1.952_from_1_to_208	AT	132	3606	-	1.9e-09	-39.9	208	1	208	AACY01382637.1.952	AT(PKS)	(forward) (from CDS)	317	SGS	-	Unknown	-	PKS	-
AACY01080050.1.3484_from_140_to_447	AT	133	3388	-	1.2e-30	119.5	308	140	447	AACY01080050.1.3484	AT(PKS)	(forward) (from CDS)	1161	SGS	-	Unknown	-	PKS	-
AACY01469256.1.846_from_32_to_281	AT	134	3457	-	9.5e-16	41.1	250	32	281	AACY01469256.1.846	AT(PKS)	(forward) (from CDS)	281	SGS	-	Unknown	-	PKS	-
AACY01539668.1.842_from_69_to_281	AT	135	3654	-	9.5e-07	-74.8	213	69	281	AACY01539668.1.842	AT(PKS)	(reverse) (from CDS)	281	SGS	-	Unknown	-	PKS	-
AACY01093570.1.1512_from_1_to_311	AT	136	3415	-	8.7e-19	80.0	311	1	311	AACY01093570.1.1512	AT(PKS)	(forward) (from CDS)	504	SGS	-	Unknown	-	PKS	-
AACY01577847.1.844_from_21_to_281	AT	137	3452	-	6.2e-16	43.4	261	21	281	AACY01577847.1.844	AT(PKS)	(reverse) (from CDS)	281	SGS	-	Unknown	-	PKS	-
AACY01094112.1.3044_from_211_to_549	AT	138	3408	-	3.4e-21	88.0	339	211	549	AACY01094112.1.3044	AT(PKS)	(reverse) (from CDS)	1014	SGS	-	Unknown	-	PKS	-
UniRef100_Q94FB8_from_604_to_913	AT	139	2654	-	6.2e-32	125.9	310	604	913	UniRef100_Q94FB8	KS(PKS):AT(PKS):KR(PKS)	Cluster: Polyunsaturated fatty acid synthase subunit A; n=1; Schizochytrium sp. ATCC_20888|Rep: Polyunsaturated fatty acid synthase subunit A - Schizochytrium sp. ATCC_20888	2910	UniRef	Schizochytrium sp.	FAS	root|cellular organisms|Eukaryota|stramenopiles|Labyrinthulida|Thraustochytriidae|Schizochytrium|Schizochytrium sp. KH105	PKS	-
UniRef100_A1S4L6_from_594_to_920	AT	140	2573	-	7e-34	132.4	327	594	920	UniRef100_A1S4L6	KS(PKS):AT(PKS):KR(PKS)	Cluster: Erythronolide synthase; n=1; Shewanella amazonensis SB2B|Rep: Erythronolide synthase - Shewanella amazonensis (strain ATCC BAA-1098 / SB2B)	2542	UniRef	Shewanella amazonensis	PKS	root|cellular organisms|Bacteria|Proteobacteria|Gammaproteobacteria|Alteromonadales|Shewanellaceae|Shewanella|Shewanella amazonensis|Shewanella amazonensis SB2B	PKS	-
UniRef100_A3Y1F0_from_599_to_910	AT	141	2288	-	2.3e-41	157.3	312	599	910	UniRef100_A3Y1F0	KS(PKS):AT(PKS):KR(PKS)	Cluster: Omega-3 polyunsaturated fatty acid synthase PfaA; n=1; Vibrio sp. MED222|Rep: Omega-3 polyunsaturated fatty acid synthase PfaA - Vibrio sp. MED222	2613	UniRef	Vibrio sp.	FAS	root|cellular organisms|Bacteria|Proteobacteria|Gammaproteobacteria|Vibrionales|Vibrionaceae|Vibrio|Vibrio sp. PP-638	PKS	-
UniRef100_A3UT72_from_599_to_910	AT	142	2287	-	2.3e-41	157.3	312	599	910	UniRef100_A3UT72	KS(PKS):AT(PKS):KR(PKS)	Cluster: Omega-3 polyunsaturated fatty acid synthase PfaA; n=1; Vibrio splendidus 12B01|Rep: Omega-3 polyunsaturated fatty acid synthase PfaA - Vibrio splendidus 12B01	2620	UniRef	Vibrio splendidus	FAS	root|cellular organisms|Bacteria|Proteobacteria|Gammaproteobacteria|Vibrionales|Vibrionaceae|Vibrio|Vibrio splendidus|Vibrio splendidus 12B01	PKS	-
UniRef100_Q1YZ94_from_600_to_911	AT	143	2316	-	1.8e-40	154.3	312	600	911	UniRef100_Q1YZ94	KS(PKS):AT(PKS):KR(PKS)	Cluster: Omega-3 polyunsaturated fatty acid synthase PfaA; n=1; Photobacterium profundum 3TCK|Rep: Omega-3 polyunsaturated fatty acid synthase PfaA - Photobacterium profundum 3TCK	2554	UniRef	Photobacterium profundum	FAS	root|cellular organisms|Bacteria|Proteobacteria|Gammaproteobacteria|Vibrionales|Vibrionaceae|Photobacterium|Photobacterium profundum|Photobacterium profundum SS9	PKS	-
UniRef100_Q6LS55_from_607_to_918	AT	144	2328	-	3.9e-40	153.2	312	607	918	UniRef100_Q6LS55	KS(PKS):AT(PKS):KR(PKS)	Cluster: Omega-3 polyunsaturated fatty acid synthase PfaA; n=1; Photobacterium profundum|Rep: Omega-3 polyunsaturated fatty acid synthase PfaA - Photobacterium profundum (Photobacterium sp. (strain SS9))	2581	UniRef	Photobacterium profundum	FAS	root|cellular organisms|Bacteria|Proteobacteria|Gammaproteobacteria|Vibrionales|Vibrionaceae|Photobacterium|Photobacterium profundum|Photobacterium profundum SS9	PKS	-
UniRef100_Q93CG8_from_599_to_910	AT	145	2327	-	3.9e-40	153.2	312	599	910	UniRef100_Q93CG8	KS(PKS):AT(PKS):KR(PKS)	Cluster: Omega-3 polyunsaturated fatty acid synthase PfaA; n=1; Photobacterium profundum|Rep: Omega-3 polyunsaturated fatty acid synthase PfaA - Photobacterium profundum (Photobacterium sp. (strain SS9))	2573	UniRef	Photobacterium profundum	FAS	root|cellular organisms|Bacteria|Proteobacteria|Gammaproteobacteria|Vibrionales|Vibrionaceae|Photobacterium|Photobacterium profundum|Photobacterium profundum SS9	PKS	-
UniRef100_Q1KML3_from_609_to_923	AT	146	2882	-	1.3e-21	91.6	315	609	923	UniRef100_Q1KML3	KS(PKS):AT(PKS):KR(PKS)	Cluster: Polyunsaturated fatty acid synthase; n=1; Pseudoalteromonas sp. DS-12|Rep: Polyunsaturated fatty acid synthase - Pseudoalteromonas sp. DS-12	2760	UniRef	Pseudoalteromonas sp.	FAS	root|cellular organisms|Bacteria|Proteobacteria|Gammaproteobacteria|Alteromonadales|Pseudoalteromonadaceae|Pseudoalteromonas|Pseudoalteromonas sp. 1-1-10-2	PKS	-
UniRef100_Q12KX0_from_602_to_916	AT	147	2542	-	2.4e-34	133.9	315	602	916	UniRef100_Q12KX0	KS(PKS):AT(PKS):KR(PKS)	Cluster: Beta-ketoacyl synthase; n=1; Shewanella denitrificans OS217|Rep: Beta-ketoacyl synthase - Shewanella denitrificans (strain OS217 / ATCC BAA-1090 / DSM 15013)	2664	UniRef	Shewanella denitrificans	Acyl_synthase	root|cellular organisms|Bacteria|Proteobacteria|Gammaproteobacteria|Alteromonadales|Shewanellaceae|Shewanella|Shewanella denitrificans|Shewanella denitrificans OS217	PKS	-
AACY01253804.1.702_from_1_to_229	AT	148	3519	-	3.7e-13	7.7	229	1	229	AACY01253804.1.702	AT(PKS)	(reverse) (from CDS)	233	SGS	-	Unknown	-	PKS	-
UniRef100_A6BLS5_from_602_to_918	AT	149	2620	-	1e-32	128.5	317	602	918	UniRef100_A6BLS5	KS(PKS):AT(PKS):KR(PKS)	Cluster: Beta-ketoacyl synthase; n=1; Shewanella livingstonensis|Rep: Beta-ketoacyl synthase - Shewanella livingstonensis	2624	UniRef	Shewanella livingstonensis	Acyl_synthase	root|cellular organisms|Bacteria|Proteobacteria|Gammaproteobacteria|Alteromonadales|Shewanellaceae|Shewanella|Shewanella livingstonensis	PKS	-
UniRef100_Q085J1_from_602_to_918	AT	150	2665	-	1.4e-31	124.7	317	602	918	UniRef100_Q085J1	KS(PKS):AT(PKS):KR(PKS)	Cluster: Beta-ketoacyl synthase; n=1; Shewanella frigidimarina NCIMB 400|Rep: Beta-ketoacyl synthase - Shewanella frigidimarina (strain NCIMB 400)	2620	UniRef	Shewanella frigidimarina	Acyl_synthase	root|cellular organisms|Bacteria|Proteobacteria|Gammaproteobacteria|Alteromonadales|Shewanellaceae|Shewanella|Shewanella frigidimarina|Shewanella frigidimarina NCIMB 400	PKS	-
UniRef100_A3QGD3_from_595_to_911	AT	151	2450	-	1.5e-36	141.2	317	595	911	UniRef100_A3QGD3	KS(PKS):AT(PKS):KR(PKS)	Cluster: Beta-ketoacyl synthase; n=1; Shewanella loihica PV-4|Rep: Beta-ketoacyl synthase - Shewanella loihica (strain BAA-1088 / PV-4)	2619	UniRef	Shewanella loihica	Acyl_synthase	root|cellular organisms|Bacteria|Proteobacteria|Gammaproteobacteria|Alteromonadales|Shewanellaceae|Shewanella|Shewanella loihica|Shewanella loihica PV-4	PKS	-
UniRef100_A0J0C5_from_621_to_938	AT	152	2765	-	4.6e-28	113.0	318	621	938	UniRef100_A0J0C5	KS(PKS):AT(PKS):KR(PKS)	Cluster: Beta-ketoacyl synthase; n=1; Shewanella woodyi ATCC 51908|Rep: Beta-ketoacyl synthase - Shewanella woodyi ATCC 51908	2750	UniRef	Shewanella woodyi	Acyl_synthase	root|cellular organisms|Bacteria|Proteobacteria|Gammaproteobacteria|Alteromonadales|Shewanellaceae|Shewanella|Shewanella woodyi|Shewanella woodyi ATCC 51908	PKS	-
UniRef100_O33904_from_605_to_922	AT	153	2711	-	4.3e-30	119.8	318	605	922	UniRef100_O33904	KS(PKS):AT(PKS):KR(PKS)	Cluster: Putative uncharacterized protein; n=1; Shewanella sp. SCRC-2738|Rep: Putative uncharacterized protein - Shewanella sp. SCRC-2738	2756	UniRef	Shewanella sp.	Unknown	root|cellular organisms|Bacteria|Proteobacteria|Gammaproteobacteria|Alteromonadales|Shewanellaceae|Shewanella|Shewanella sp. MTW-1	PKS	-
UniRef100_A0WZC9_from_614_to_931	AT	154	2717	-	7.4e-30	119.0	318	614	931	UniRef100_A0WZC9	KS(PKS):AT(PKS):KR(PKS)	Cluster: Erythronolide synthase; n=1; Shewanella pealeana ATCC 700345|Rep: Erythronolide synthase - Shewanella pealeana ATCC 700345	2683	UniRef	Shewanella pealeana	PKS	root|cellular organisms|Bacteria|Proteobacteria|Gammaproteobacteria|Alteromonadales|Shewanellaceae|Shewanella|Shewanella pealeana|Shewanella pealeana ATCC 700345	PKS	-
UniRef100_Q0HGT0_from_605_to_921	AT	155	2406	-	3.6e-38	146.6	317	605	921	UniRef100_Q0HGT0	KS(PKS):AT(PKS):KR(PKS)	Cluster: Beta-ketoacyl synthase; n=1; Shewanella sp. MR-4|Rep: Beta-ketoacyl synthase - Shewanella sp. (strain MR-4)	2657	UniRef	Shewanella sp.	Acyl_synthase	root|cellular organisms|Bacteria|Proteobacteria|Gammaproteobacteria|Alteromonadales|Shewanellaceae|Shewanella|Shewanella sp. MTW-1	PKS	-
UniRef100_A0KZ48_from_605_to_921	AT	156	2402	-	2.9e-38	146.9	317	605	921	UniRef100_A0KZ48	KS(PKS):AT(PKS):KR(PKS)	Cluster: Beta-ketoacyl synthase; n=1; Shewanella sp. ANA-3|Rep: Beta-ketoacyl synthase - Shewanella sp. (strain ANA-3)	2624	UniRef	Shewanella sp.	Acyl_synthase	root|cellular organisms|Bacteria|Proteobacteria|Gammaproteobacteria|Alteromonadales|Shewanellaceae|Shewanella|Shewanella sp. MTW-1	PKS	-
AACY01049101.12260.20188_from_605_to_921	AT	157	3380	-	2.6e-38	144.9	317	605	921	AACY01049101.12260.20188	KS(PKS):AT(PKS):KR(PKS)	(reverse) (from CDS)	2643	SGS	-	Unknown	-	PKS	-
AACY01032747.78934.86838_from_605_to_921	AT	158	3381	-	3.1e-37	141.3	317	605	921	AACY01032747.78934.86838	KS(PKS):AT(PKS):KR(PKS)	(forward) (from CDS)	2635	SGS	-	Unknown	-	PKS	-
UniRef100_Q0HT37_from_605_to_921	AT	159	2433	-	2.6e-37	143.8	317	605	921	UniRef100_Q0HT37	KS(PKS):AT(PKS):KR(PKS)	Cluster: Beta-ketoacyl synthase; n=1; Shewanella sp. MR-7|Rep: Beta-ketoacyl synthase - Shewanella sp. (strain MR-7)	2640	UniRef	Shewanella sp.	Acyl_synthase	root|cellular organisms|Bacteria|Proteobacteria|Gammaproteobacteria|Alteromonadales|Shewanellaceae|Shewanella|Shewanella sp. MTW-1	PKS	-
UniRef100_Q8EGK0_from_605_to_917	AT	160	2377	-	8.4e-39	148.7	313	605	917	UniRef100_Q8EGK0	KS(PKS):AT(PKS):KR(PKS)	Cluster: Multi-domain beta-ketoacyl synthase; n=1; Shewanella oneidensis|Rep: Multi-domain beta-ketoacyl synthase - Shewanella oneidensis	2531	UniRef	Shewanella oneidensis	Acyl_synthase	root|cellular organisms|Bacteria|Proteobacteria|Gammaproteobacteria|Alteromonadales|Shewanellaceae|Shewanella|Shewanella oneidensis|Shewanella oneidensis MR-1	PKS	-
UniRef100_A5NCG8_from_610_to_927	AT	161	2552	-	3.3e-34	133.5	318	610	927	UniRef100_A5NCG8	KS(PKS):AT(PKS):KR(PKS)	Cluster: Beta-ketoacyl synthase; n=1; Shewanella baltica OS223|Rep: Beta-ketoacyl synthase - Shewanella baltica OS223	2704	UniRef	Shewanella baltica	Acyl_synthase	root|cellular organisms|Bacteria|Proteobacteria|Gammaproteobacteria|Alteromonadales|Shewanellaceae|Shewanella|Shewanella baltica|Shewanella baltica OS195	PKS	-
UniRef100_Q0KSZ2_from_608_to_931	AT	162	2676	-	3.5e-31	123.4	324	608	931	UniRef100_Q0KSZ2	KS(PKS):AT(PKS):KR(PKS)	Cluster: Beta-ketoacyl synthase; n=1; Shewanella baltica OS195|Rep: Beta-ketoacyl synthase - Shewanella baltica OS195	2694	UniRef	Shewanella baltica	Acyl_synthase	root|cellular organisms|Bacteria|Proteobacteria|Gammaproteobacteria|Alteromonadales|Shewanellaceae|Shewanella|Shewanella baltica|Shewanella baltica OS195	PKS	-
UniRef100_A3D2I0_from_608_to_931	AT	163	2661	-	1.2e-31	124.9	324	608	931	UniRef100_A3D2I0	KS(PKS):AT(PKS):KR(PKS)	Cluster: Beta-ketoacyl synthase; n=1; Shewanella baltica OS155|Rep: Beta-ketoacyl synthase - Shewanella baltica OS155	2693	UniRef	Shewanella baltica	Acyl_synthase	root|cellular organisms|Bacteria|Proteobacteria|Gammaproteobacteria|Alteromonadales|Shewanellaceae|Shewanella|Shewanella baltica|Shewanella baltica OS195	PKS	-
UniRef100_A4MLT5_from_610_to_933	AT	164	2725	-	1.1e-29	118.4	324	610	933	UniRef100_A4MLT5	KS(PKS):AT(PKS):KR(PKS)	Cluster: Erythronolide synthase; n=1; Shewanella baltica OS185|Rep: Erythronolide synthase - Shewanella baltica OS185	2703	UniRef	Shewanella baltica	PKS	root|cellular organisms|Bacteria|Proteobacteria|Gammaproteobacteria|Alteromonadales|Shewanellaceae|Shewanella|Shewanella baltica|Shewanella baltica OS195	PKS	-
UniRef100_A2UVJ4_from_621_to_945	AT	165	2732	-	2.2e-29	117.5	325	621	945	UniRef100_A2UVJ4	KS(PKS):AT(PKS)	Cluster: Beta-ketoacyl synthase; n=1; Shewanella putrefaciens 200|Rep: Beta-ketoacyl synthase - Shewanella putrefaciens 200	1442	UniRef	Shewanella putrefaciens	Acyl_synthase	root|cellular organisms|Bacteria|Proteobacteria|Gammaproteobacteria|Alteromonadales|Shewanellaceae|Shewanella|Shewanella putrefaciens|Shewanella putrefaciens 200	PKS	-
UniRef100_A4Y521_from_619_to_936	AT	166	2602	-	2.9e-33	130.3	318	619	936	UniRef100_A4Y521	KS(PKS):AT(PKS):KR(PKS)	Cluster: Erythronolide synthase; n=1; Shewanella putrefaciens CN-32|Rep: Erythronolide synthase - Shewanella putrefaciens CN-32	2642	UniRef	Shewanella putrefaciens	PKS	root|cellular organisms|Bacteria|Proteobacteria|Gammaproteobacteria|Alteromonadales|Shewanellaceae|Shewanella|Shewanella putrefaciens|Shewanella putrefaciens 200	PKS	-
UniRef100_A1RLP9_from_621_to_938	AT	167	2578	-	1e-33	131.8	318	621	938	UniRef100_A1RLP9	KS(PKS):AT(PKS):KR(PKS)	Cluster: Erythronolide synthase; n=1; Shewanella sp. W3-18-1|Rep: Erythronolide synthase - Shewanella sp. (strain W3-18-1)	2644	UniRef	Shewanella sp.	PKS	root|cellular organisms|Bacteria|Proteobacteria|Gammaproteobacteria|Alteromonadales|Shewanellaceae|Shewanella|Shewanella sp. MTW-1	PKS	-
UniRef100_Q2SGM8_from_13_to_326	AT	168	2969	-	6.7e-17	64.4	314	13	326	UniRef100_Q2SGM8	AT(PKS)	Cluster: (Acyl-carrier-protein) S-malonyltransferase; n=1; Hahella chejuensis KCTC 2396|Rep: (Acyl-carrier-protein) S-malonyltransferase - Hahella chejuensis (strain KCTC 2396)	414	UniRef	Hahella chejuensis	Unknown	root|cellular organisms|Bacteria|Proteobacteria|Gammaproteobacteria|Oceanospirillales|Hahellaceae|Hahella|Hahella chejuensis|Hahella chejuensis KCTC 2396	PKS	-
UniRef100_Q6C5F2_from_7_to_305	AT	169	3090	-	8.1e-14	24.6	299	7	305	UniRef100_Q6C5F2	AT(Non-PKS)	Cluster: Yarrowia lipolytica chromosome E of strain CLIB 122 of Yarrowia lipolytica; n=1; Yarrowia lipolytica|Rep: Yarrowia lipolytica chromosome E of strain CLIB 122 of Yarrowia lipolytica - Yarrowia lipolytica (Candida lipolytica)	306	UniRef	Yarrowia lipolytica	Unknown	root|cellular organisms|Eukaryota|Fungi/Metazoa group|Fungi|Dikarya|Ascomycota|Saccharomycotina|Saccharomycetes|Saccharomycetales|Dipodascaceae|Yarrowia|Yarrowia lipolytica|Yarrowia lipolytica CLIB122	Non-PKS	-
UniRef100_Q6BGV2_from_41_to_321	AT	170	3242	-	2.2e-08	-45.3	281	41	321	UniRef100_Q6BGV2	AT(Non-PKS)	Cluster: Similar to CA4087|IPF5013 Candida albicans IPF5013; n=1; Debaryomyces hansenii|Rep: Similar to CA4087|IPF5013 Candida albicans IPF5013 - Debaryomyces hansenii (Yeast) (Torulaspora hansenii)	338	UniRef	Debaryomyces hansenii	Unknown	root|cellular organisms|Eukaryota|Fungi/Metazoa group|Fungi|Dikarya|Ascomycota|Saccharomycotina|Saccharomycetes|Saccharomycetales|Saccharomycetaceae|Debaryomyces|Debaryomyces hansenii|Debaryomyces hansenii var. hansenii|Debaryomyces hansenii CBS767	Non-PKS	-
UniRef100_A5DLD5_from_20_to_306	AT	171	3254	-	9.1e-08	-53.2	287	20	306	UniRef100_A5DLD5	AT(Non-PKS)	Cluster: Putative uncharacterized protein; n=1; Pichia guilliermondii|Rep: Putative uncharacterized protein - Pichia guilliermondii (Yeast) (Candida guilliermondii)	315	UniRef	Pichia guilliermondii	Unknown	root|cellular organisms|Eukaryota|Fungi/Metazoa group|Fungi|Dikarya|Ascomycota|Saccharomycotina|Saccharomycetes|Saccharomycetales|Saccharomycetaceae|Pichia|Pichia guilliermondii|Pichia guilliermondii ATCC 6260	Non-PKS	-
UniRef100_Q59PS1_from_23_to_312	AT	172	3233	-	8.8e-09	-40.2	290	23	312	UniRef100_Q59PS1	AT(Non-PKS)	Cluster: Putative uncharacterized protein MCT1; n=1; Candida albicans|Rep: Putative uncharacterized protein MCT1 - Candida albicans (Yeast)	341	UniRef	Candida albicans	Unknown	root|cellular organisms|Eukaryota|Fungi/Metazoa group|Fungi|Dikarya|Ascomycota|Saccharomycotina|Saccharomycetes|Saccharomycetales|mitosporic Saccharomycetales|Candida|Candida albicans|Candida albicans var. stellatoidea	Non-PKS	-
UniRef100_A5E0U4_from_14_to_309	AT	173	3268	-	8.2e-07	-65.5	296	14	309	UniRef100_A5E0U4	AT(Non-PKS)	Cluster: Putative uncharacterized protein; n=1; Lodderomyces elongisporus NRRL YB-4239|Rep: Putative uncharacterized protein - Lodderomyces elongisporus (Yeast) (Saccharomyces elongisporus)	322	UniRef	Lodderomyces elongisporus	Unknown	root|cellular organisms|Eukaryota|Fungi/Metazoa group|Fungi|Dikarya|Ascomycota|Saccharomycotina|Saccharomycetes|Saccharomycetales|Saccharomycetaceae|Lodderomyces|Lodderomyces elongisporus|Lodderomyces elongisporus NRRL YB-4239	Non-PKS	-
UniRef100_A3LP92_from_17_to_310	AT	174	3189	-	1.1e-10	-15.5	294	17	310	UniRef100_A3LP92	AT(Non-PKS)	Cluster: Malonyl CoA-acyl carrier protein transacylase; n=1; Pichia stipitis CBS 6054|Rep: Malonyl CoA-acyl carrier protein transacylase - Pichia stipitis CBS 6054	334	UniRef	Pichia stipitis	Unknown	root|cellular organisms|Eukaryota|Fungi/Metazoa group|Fungi|Dikarya|Ascomycota|Saccharomycotina|Saccharomycetes|Saccharomycetales|Saccharomycetaceae|Pichia|Pichia stipitis|Pichia stipitis CBS 6054	Non-PKS	-
UniRef100_Q0USP7_from_53_to_394	AT	175	2977	-	2.1e-16	58.0	342	53	394	UniRef100_Q0USP7	AT(Non-PKS)	Cluster: Putative uncharacterized protein; n=1; Phaeosphaeria nodorum|Rep: Putative uncharacterized protein - Phaeosphaeria nodorum (Septoria nodorum)	411	UniRef	Phaeosphaeria nodorum	Unknown	root|cellular organisms|Eukaryota|Fungi/Metazoa group|Fungi|Dikarya|Ascomycota|Pezizomycotina|Dothideomycetes|Pleosporomycetidae|Pleosporales|Phaeosphaeriaceae|Phaeosphaeria|Phaeosphaeria nodorum|Phaeosphaeria nodorum SN15	Non-PKS	-
UniRef100_Q9UUS5_from_14_to_360	AT	176	3128	-	1e-12	10.5	347	14	360	UniRef100_Q9UUS5	AT(Non-PKS)	Cluster: Malonyl CoA-acyl carrier protein transacylase; n=1; Glomerella cingulata|Rep: Malonyl CoA-acyl carrier protein transacylase - Colletotrichum gloeosporioides (Anthracnose fungus) (Glomerellacingulata)	380	UniRef	Colletotrichum gloeosporioides	Unknown	root|cellular organisms|Eukaryota|Fungi/Metazoa group|Fungi|Dikarya|Ascomycota|Pezizomycotina|Sordariomycetes|Sordariomycetes incertae sedis|Phyllachorales|Phyllachoraceae|Glomerella|Glomerella cingulata|Colletotrichum gloeosporioides f. sp. aeschynomene	Non-PKS	-
UniRef100_Q870P4_from_61_to_408	AT	177	3073	-	3.6e-14	29.2	348	61	408	UniRef100_Q870P4	AT(Non-PKS)	Cluster: Related to [acyl-carrier-protein] S-malonyltransferase; n=1; Neurospora crassa|Rep: Related to [acyl-carrier-protein] S-malonyltransferase - Neurospora crassa	435	UniRef	Neurospora crassa	Unknown	root|cellular organisms|Eukaryota|Fungi/Metazoa group|Fungi|Dikarya|Ascomycota|Pezizomycotina|Sordariomycetes|Sordariomycetidae|Sordariales|Sordariaceae|Neurospora|Neurospora crassa|Neurospora crassa OR74A	Non-PKS	-
UniRef100_Q2GTQ5_from_54_to_366	AT	178	3173	-	4.2e-11	-10.2	313	54	366	UniRef100_Q2GTQ5	AT(Non-PKS)	Cluster: Putative uncharacterized protein; n=1; Chaetomium globosum|Rep: Putative uncharacterized protein - Chaetomium globosum (Soil fungus)	371	UniRef	Chaetomium globosum	Unknown	root|cellular organisms|Eukaryota|Fungi/Metazoa group|Fungi|Dikarya|Ascomycota|Pezizomycotina|Sordariomycetes|Sordariomycetidae|Sordariales|Chaetomiaceae|Chaetomium|Chaetomium globosum|Chaetomium globosum CBS 148.51	Non-PKS	-
UniRef100_UPI000023EB4A_from_670_to_1001	AT	179	3149	-	3.4e-12	3.8	332	670	1001	UniRef100_UPI000023EB4A	AT(Non-PKS)	Cluster: hypothetical protein FG09962.1; n=1; Gibberella zeae PH-1|Rep: hypothetical protein FG09962.1 - Gibberella zeae PH-1	1033	UniRef	Gibberella zeae	Hypothetical_protein	root|cellular organisms|Eukaryota|Fungi/Metazoa group|Fungi|Dikarya|Ascomycota|Pezizomycotina|Sordariomycetes|Hypocreomycetidae|Hypocreales|Nectriaceae|Gibberella|Gibberella zeae|Gibberella zeae PH-1	Non-PKS	-
UniRef100_A4RIA5_from_93_to_420	AT	180	3068	-	3.1e-14	29.9	328	93	420	UniRef100_A4RIA5	AT(Non-PKS)	Cluster: Putative uncharacterized protein; n=1; Magnaporthe grisea|Rep: Putative uncharacterized protein - Magnaporthe grisea (Rice blast fungus) (Pyricularia grisea)	455	UniRef	Magnaporthe grisea	Unknown	root|cellular organisms|Eukaryota|Fungi/Metazoa group|Fungi|Dikarya|Ascomycota|Pezizomycotina|Sordariomycetes|Sordariomycetes incertae sedis|Magnaporthaceae|Magnaporthe|Magnaporthe grisea|Magnaporthe grisea 70-15	Non-PKS	-
UniRef100_A1CGP1_from_11_to_323	AT	181	3170	-	2.4e-11	-7.1	313	11	323	UniRef100_A1CGP1	AT(Non-PKS)	Cluster: Malonyl CoA-acyl carrier protein transacylase, putative; n=1; Aspergillus clavatus|Rep: Malonyl CoA-acyl carrier protein transacylase, putative - Aspergillus clavatus	341	UniRef	Aspergillus clavatus	Unknown	root|cellular organisms|Eukaryota|Fungi/Metazoa group|Fungi|Dikarya|Ascomycota|Pezizomycotina|Eurotiomycetes|Eurotiomycetidae|Eurotiales|Trichocomaceae|mitosporic Trichocomaceae|Aspergillus|Aspergillus clavatus|Aspergillus clavatus NRRL 1	Non-PKS	-
UniRef100_Q0CHJ9_from_1_to_293	AT	182	3211	-	1.2e-09	-29.0	293	1	293	UniRef100_Q0CHJ9	AT(Non-PKS)	Cluster: Putative uncharacterized protein; n=1; Aspergillus terreus NIH2624|Rep: Putative uncharacterized protein - Aspergillus terreus (strain NIH 2624)	313	UniRef	Aspergillus terreus	Unknown	root|cellular organisms|Eukaryota|Fungi/Metazoa group|Fungi|Dikarya|Ascomycota|Pezizomycotina|Eurotiomycetes|Eurotiomycetidae|Eurotiales|Trichocomaceae|mitosporic Trichocomaceae|Aspergillus|Aspergillus terreus|Aspergillus terreus var. boedijni	Non-PKS	-
UniRef100_A2QHI9_from_20_to_365	AT	183	3154	-	3.8e-12	3.1	346	20	365	UniRef100_A2QHI9	AT(Non-PKS)	Cluster: Contig An04c0010, complete genome. precursor; n=1; Aspergillus niger|Rep: Contig An04c0010, complete genome. precursor - Aspergillus niger	374	UniRef	Aspergillus niger	Unknown	root|cellular organisms|Eukaryota|Fungi/Metazoa group|Fungi|Dikarya|Ascomycota|Pezizomycotina|Eurotiomycetes|Eurotiomycetidae|Eurotiales|Trichocomaceae|mitosporic Trichocomaceae|Aspergillus|Aspergillus niger|Aspergillus niger ATCC 1015	Non-PKS	-
UniRef100_Q5B586_from_1_to_307	AT	184	3166	-	1.2e-11	-3.3	307	1	307	UniRef100_Q5B586	AT(Non-PKS)	Cluster: Putative uncharacterized protein; n=1; Emericella nidulans|Rep: Putative uncharacterized protein - Emericella nidulans (Aspergillus nidulans)	321	UniRef	Emericella nidulans	Unknown	root|cellular organisms|Eukaryota|Fungi/Metazoa group|Fungi|Dikarya|Ascomycota|Pezizomycotina|Eurotiomycetes|Eurotiomycetidae|Eurotiales|Trichocomaceae|Emericella|Emericella nidulans|Emericella nidulans var. nidulans	Non-PKS	-
UniRef100_Q2UG19_from_64_to_395	AT	185	3114	-	3.8e-13	16.0	332	64	395	UniRef100_Q2UG19	AT(Non-PKS)	Cluster: (acyl-carrier-protein) S-malonyltransferase; n=1; Aspergillus oryzae|Rep: (acyl-carrier-protein) S-malonyltransferase - Aspergillus oryzae	413	UniRef	Aspergillus oryzae	Unknown	root|cellular organisms|Eukaryota|Fungi/Metazoa group|Fungi|Dikarya|Ascomycota|Pezizomycotina|Eurotiomycetes|Eurotiomycetidae|Eurotiales|Trichocomaceae|mitosporic Trichocomaceae|Aspergillus|Aspergillus oryzae|Aspergillus oryzae var. oryzae	Non-PKS	-
UniRef100_A1CY36_from_45_to_378	AT	186	3120	-	7e-13	12.6	334	45	378	UniRef100_A1CY36	AT(Non-PKS)	Cluster: Malonyl CoA-acyl carrier protein transacylase, putative; n=1; Neosartorya fischeri NRRL 181|Rep: Malonyl CoA-acyl carrier protein transacylase, putative - Neosartorya fischeri (strain ATCC 1020 / DSM 3700 / NRRL 181)(Aspergillus fischerianus (strain ATCC 1020 / DSM 3700 / NRRL 181))	396	UniRef	Neosartorya fischeri	Unknown	root|cellular organisms|Eukaryota|Fungi/Metazoa group|Fungi|Dikarya|Ascomycota|Pezizomycotina|Eurotiomycetes|Eurotiomycetidae|Eurotiales|Trichocomaceae|Neosartorya|Neosartorya fischeri group|Neosartorya fischeri|Neosartorya fischeri NRRL 181	Non-PKS	-
UniRef100_Q4WNI3_from_6_to_286	AT	187	3184	-	9.3e-11	-14.7	281	6	286	UniRef100_Q4WNI3	AT(Non-PKS)	Cluster: Malonyl CoA-acyl carrier protein transacylase, putative; n=1; Aspergillus fumigatus|Rep: Malonyl CoA-acyl carrier protein transacylase, putative - Aspergillus fumigatus (Sartorya fumigata)	304	UniRef	Aspergillus fumigatus	Unknown	root|cellular organisms|Eukaryota|Fungi/Metazoa group|Fungi|Dikarya|Ascomycota|Pezizomycotina|Eurotiomycetes|Eurotiomycetidae|Eurotiales|Trichocomaceae|mitosporic Trichocomaceae|Aspergillus|Aspergillus fumigatus|Aspergillus fumigatus Af293	Non-PKS	-
UniRef100_A4QAR9_from_6_to_294	AT	188	3052	-	1.4e-14	34.4	289	6	294	UniRef100_A4QAR9	AT(Non-PKS)	Cluster: Putative uncharacterized protein; n=1; Corynebacterium glutamicum R|Rep: Putative uncharacterized protein - Corynebacterium glutamicum (strain R)	308	UniRef	Corynebacterium glutamicum	Unknown	root|cellular organisms|Bacteria|Actinobacteria|Actinobacteria (class)|Actinobacteridae|Actinomycetales|Corynebacterineae|Corynebacteriaceae|Corynebacterium|Corynebacterium glutamicum|Corynebacterium glutamicum ATCC 13032	Non-PKS	-
UniRef100_A0R6Q1_from_7_to_292	AT	189	3126	-	9.5e-13	10.9	286	7	292	UniRef100_A0R6Q1	AT(Non-PKS)	Cluster: Malonate decarboxylase, epsilon subunit; n=1; Mycobacterium smegmatis str. MC2 155|Rep: Malonate decarboxylase, epsilon subunit - Mycobacterium smegmatis (strain ATCC 700084 / mc(2)155)	299	UniRef	Mycobacterium smegmatis	Unknown	root|cellular organisms|Bacteria|Actinobacteria|Actinobacteria (class)|Actinobacteridae|Actinomycetales|Corynebacterineae|Mycobacteriaceae|Mycobacterium|Mycobacterium smegmatis|Mycobacterium smegmatis str. MC2 155	Non-PKS	-
UniRef100_Q3Y0W6_from_6_to_292	AT	190	3202	-	4.1e-10	-23.0	287	6	292	UniRef100_Q3Y0W6	AT(Non-PKS)	Cluster: Acyl transferase region; n=1; Enterococcus faecium DO|Rep: Acyl transferase region - Enterococcus faecium DO	303	UniRef	Enterococcus faecium	Unknown	root|cellular organisms|Bacteria|Firmicutes|Bacilli|Lactobacillales|Enterococcaceae|Enterococcus|Enterococcus faecium|Enterococcus faecium DO	Non-PKS	-
UniRef100_Q20XM7_from_6_to_306	AT	191	2909	-	1.9e-19	84.4	301	6	306	UniRef100_Q20XM7	AT(Non-PKS)	Cluster: Acyl transferase region; n=1; Rhodopseudomonas palustris BisB18|Rep: Acyl transferase region - Rhodopseudomonas palustris (strain BisB18)	311	UniRef	Rhodopseudomonas palustris	Unknown	root|cellular organisms|Bacteria|Proteobacteria|Alphaproteobacteria|Rhizobiales|Bradyrhizobiaceae|Rhodopseudomonas|Rhodopseudomonas palustris|Rhodopseudomonas palustris TIE-1	Non-PKS	-
UniRef100_A0FV03_from_5_to_307	AT	192	3048	-	1.3e-14	34.7	303	5	307	UniRef100_A0FV03	AT(Non-PKS)	Cluster: Acyl transferase region; n=1; Burkholderia phymatum STM815|Rep: Acyl transferase region - Burkholderia phymatum STM815	311	UniRef	Burkholderia phymatum	Unknown	root|cellular organisms|Bacteria|Proteobacteria|Betaproteobacteria|Burkholderiales|Burkholderiaceae|Burkholderia|Burkholderia phymatum|Burkholderia phymatum STM815	Non-PKS	-
AACY01013187.7723.8775_from_46_to_348	AT	193	3437	-	3e-17	60.4	303	46	348	AACY01013187.7723.8775	AT(Non-PKS)	(reverse) (from misc_feature)	351	SGS	-	Unknown	-	Non-PKS	-
UniRef100_Q13P71_from_5_to_307	AT	194	3053	-	1.5e-14	34.2	303	5	307	UniRef100_Q13P71	AT(Non-PKS)	Cluster: Putative acyl transferase; n=1; Burkholderia xenovorans LB400|Rep: Putative acyl transferase - Burkholderia xenovorans (strain LB400)	310	UniRef	Burkholderia xenovorans	Unknown	root|cellular organisms|Bacteria|Proteobacteria|Betaproteobacteria|Burkholderiales|Burkholderiaceae|Burkholderia|Burkholderia xenovorans|Burkholderia xenovorans LB400	Non-PKS	-
UniRef100_A0GRQ6_from_22_to_245	AT	195	3214	-	1.4e-09	-30.1	224	22	245	UniRef100_A0GRQ6	AT(Non-PKS)	Cluster: Putative acyl transferase; n=1; Burkholderia phytofirmans PsJN|Rep: Putative acyl transferase - Burkholderia phytofirmans PsJN	248	UniRef	Burkholderia phytofirmans	Unknown	root|cellular organisms|Bacteria|Proteobacteria|Betaproteobacteria|Burkholderiales|Burkholderiaceae|Burkholderia|Burkholderia phytofirmans|Burkholderia phytofirmans PsJN	Non-PKS	-
UniRef100_A1VKU1_from_6_to_306	AT	196	2999	-	7.1e-16	51.2	301	6	306	UniRef100_A1VKU1	AT(Non-PKS)	Cluster: Acyl transferase domain protein; n=1; Polaromonas naphthalenivorans CJ2|Rep: Acyl transferase domain protein - Polaromonas naphthalenivorans (strain CJ2)	311	UniRef	Polaromonas naphthalenivorans	Unknown	root|cellular organisms|Bacteria|Proteobacteria|Betaproteobacteria|Burkholderiales|Comamonadaceae|Polaromonas|Polaromonas naphthalenivorans|Polaromonas naphthalenivorans CJ2	Non-PKS	-
UniRef100_Q46RF5_from_6_to_307	AT	197	3013	-	1.5e-15	47.1	302	6	307	UniRef100_Q46RF5	AT(Non-PKS)	Cluster: Acyl transferase region; n=1; Ralstonia eutropha JMP134|Rep: Acyl transferase region - Ralstonia eutropha (strain JMP134) (Alcaligenes eutrophus)	308	UniRef	Ralstonia eutropha	Unknown	root|cellular organisms|Bacteria|Proteobacteria|Betaproteobacteria|Burkholderiales|Burkholderiaceae|Cupriavidus|Cupriavidus necator|Ralstonia eutropha H16	Non-PKS	-
UniRef100_A1HFU3_from_6_to_298	AT	198	3075	-	3.7e-14	29.0	293	6	298	UniRef100_A1HFU3	AT(Non-PKS)	Cluster: Putative acyl transferase; n=1; Ralstonia pickettii 12J|Rep: Putative acyl transferase - Ralstonia pickettii 12J	311	UniRef	Ralstonia pickettii	Unknown	root|cellular organisms|Bacteria|Proteobacteria|Betaproteobacteria|Burkholderiales|Burkholderiaceae|Ralstonia|Ralstonia pickettii|Ralstonia pickettii 12J	Non-PKS	-
UniRef100_A4WFE8_from_7_to_287	AT	199	3031	-	3.9e-15	41.7	281	7	287	UniRef100_A4WFE8	AT(Non-PKS)	Cluster: Acyl transferase domain protein; n=1; Enterobacter sp. 638|Rep: Acyl transferase domain protein - Enterobacter sp. 638	299	UniRef	Enterobacter sp.	Unknown	root|cellular organisms|Bacteria|Proteobacteria|Gammaproteobacteria|Enterobacteriales|Enterobacteriaceae|Enterobacter|Enterobacter sp. B5-2b	Non-PKS	-
UniRef100_O32717_from_6_to_288	AT	200	3104	-	2.2e-13	19.2	283	6	288	UniRef100_O32717	AT(Non-PKS)	Cluster: MdcH; n=1; Klebsiella pneumoniae|Rep: MdcH - Klebsiella pneumoniae	300	UniRef	Klebsiella pneumoniae	Unknown	root|cellular organisms|Bacteria|Proteobacteria|Gammaproteobacteria|Enterobacteriales|Enterobacteriaceae|Klebsiella|Klebsiella pneumoniae|Klebsiella pneumoniae subsp. rhinoscleromatis	Non-PKS	-
UniRef100_P71427_from_33_to_315	AT	201	3093	-	1.3e-13	22.0	283	33	315	UniRef100_P71427	AT(Non-PKS)	Cluster: MdcG; n=1; Klebsiella pneumoniae|Rep: MdcG - Klebsiella pneumoniae	327	UniRef	Klebsiella pneumoniae	Unknown	root|cellular organisms|Bacteria|Proteobacteria|Gammaproteobacteria|Enterobacteriales|Enterobacteriaceae|Klebsiella|Klebsiella pneumoniae|Klebsiella pneumoniae subsp. rhinoscleromatis	Non-PKS	-
UniRef100_A1T0S2_from_6_to_298	AT	202	3168	-	1.8e-11	-5.4	293	6	298	UniRef100_A1T0S2	AT(Non-PKS)	Cluster: Acyl transferase region; n=1; Psychromonas ingrahamii 37|Rep: Acyl transferase region - Psychromonas ingrahamii (strain 37)	307	UniRef	Psychromonas ingrahamii	Unknown	root|cellular organisms|Bacteria|Proteobacteria|Gammaproteobacteria|Alteromonadales|Psychromonadaceae|Psychromonas|Psychromonas ingrahamii|Psychromonas ingrahamii 37	Non-PKS	-
UniRef100_A3M4L1_from_1_to_252	AT	203	3078	-	5e-14	27.4	252	1	252	UniRef100_A3M4L1	AT(Non-PKS)	Cluster: Malonate decarboxylase epsilon subunit; n=1; Acinetobacter baumannii ATCC 17978|Rep: Malonate decarboxylase epsilon subunit - Acinetobacter baumannii (strain ATCC 17978 / NCDC KC 755)	269	UniRef	Acinetobacter baumannii	Unknown	root|cellular organisms|Bacteria|Proteobacteria|Gammaproteobacteria|Pseudomonadales|Moraxellaceae|Acinetobacter|Acinetobacter baumannii|Acinetobacter baumannii ATCC 17978	Non-PKS	-
UniRef100_Q6FBG4_from_6_to_305	AT	204	3070	-	3.3e-14	29.7	300	6	305	UniRef100_Q6FBG4	AT(Non-PKS)	Cluster: Malonate decarboxylase, epsilon subunit; n=1; Acinetobacter sp. ADP1|Rep: Malonate decarboxylase, epsilon subunit - Acinetobacter sp. (strain ADP1)	308	UniRef	Acinetobacter sp.	Unknown	root|cellular organisms|Bacteria|Proteobacteria|Gammaproteobacteria|Pseudomonadales|Moraxellaceae|Acinetobacter|Acinetobacter sp. GOBB3-C105	Non-PKS	-
UniRef100_UPI0000D73551_from_6_to_305	AT	205	2828	-	4.1e-25	103.3	300	6	305	UniRef100_UPI0000D73551	AT(Non-PKS)	Cluster: hypothetical protein PaerP_01004693; n=1; Pseudomonas aeruginosa PA7|Rep: hypothetical protein PaerP_01004693 - Pseudomonas aeruginosa PA7	310	UniRef	Pseudomonas aeruginosa	Hypothetical_protein	root|cellular organisms|Bacteria|Proteobacteria|Gammaproteobacteria|Pseudomonadales|Pseudomonadaceae|Pseudomonas|Pseudomonas aeruginosa group|Pseudomonas nitroreducens	Non-PKS	-
UniRef100_Q9I6S4_from_6_to_305	AT	206	2905	-	1.2e-19	85.1	300	6	305	UniRef100_Q9I6S4	AT(Non-PKS)	Cluster: Probable acyl transferase; n=3; Pseudomonas aeruginosa|Rep: Probable acyl transferase - Pseudomonas aeruginosa	310	UniRef	Pseudomonas aeruginosa	Unknown	root|cellular organisms|Bacteria|Proteobacteria|Gammaproteobacteria|Pseudomonadales|Pseudomonadaceae|Pseudomonas|Pseudomonas aeruginosa group|Pseudomonas nitroreducens	Non-PKS	-
UniRef100_Q02UM1_from_6_to_305	AT	207	2911	-	2.7e-19	83.9	300	6	305	UniRef100_Q02UM1	AT(Non-PKS)	Cluster: Putative epsilon subunit of malonate decarboxylase; n=1; Pseudomonas aeruginosa UCBPP-PA14|Rep: Putative epsilon subunit of malonate decarboxylase - Pseudomonas aeruginosa (strain UCBPP-PA14)	310	UniRef	Pseudomonas aeruginosa	Unknown	root|cellular organisms|Bacteria|Proteobacteria|Gammaproteobacteria|Pseudomonadales|Pseudomonadaceae|Pseudomonas|Pseudomonas aeruginosa group|Pseudomonas nitroreducens	Non-PKS	-
UniRef100_Q4K4G1_from_6_to_306	AT	208	3043	-	8.6e-15	37.2	301	6	306	UniRef100_Q4K4G1	AT(Non-PKS)	Cluster: Malonyl CoA-acyl carrier protein transacylase; n=1; Pseudomonas fluorescens Pf-5|Rep: Malonyl CoA-acyl carrier protein transacylase - Pseudomonas fluorescens (strain Pf-5 / ATCC BAA-477)	311	UniRef	Pseudomonas fluorescens	Unknown	root|cellular organisms|Bacteria|Proteobacteria|Gammaproteobacteria|Pseudomonadales|Pseudomonadaceae|Pseudomonas|Pseudomonas fluorescens group|Pseudomonas orientalis	Non-PKS	-
UniRef100_Q3K5C1_from_6_to_301	AT	209	2983	-	2.6e-16	56.7	296	6	301	UniRef100_Q3K5C1	AT(Non-PKS)	Cluster: Acyl transferase region; n=1; Pseudomonas fluorescens PfO-1|Rep: Acyl transferase region - Pseudomonas fluorescens (strain PfO-1)	306	UniRef	Pseudomonas fluorescens	Unknown	root|cellular organisms|Bacteria|Proteobacteria|Gammaproteobacteria|Pseudomonadales|Pseudomonadaceae|Pseudomonas|Pseudomonas fluorescens group|Pseudomonas orientalis	Non-PKS	-
UniRef100_Q87V60_from_6_to_306	AT	210	2852	-	1.9e-23	97.7	301	6	306	UniRef100_Q87V60	AT(Non-PKS)	Cluster: Malonyl CoA-acyl carrier protein transacylase, putative; n=1; Pseudomonas syringae pv. tomato|Rep: Malonyl CoA-acyl carrier protein transacylase, putative - Pseudomonas syringae pv. tomato	311	UniRef	Pseudomonas syringae	Unknown	root|cellular organisms|Bacteria|Proteobacteria|Gammaproteobacteria|Pseudomonadales|Pseudomonadaceae|Pseudomonas|Pseudomonas syringae group|Pseudomonas syringae group genomosp. 1|Pseudomonas syringae|Pseudomonas syringae pv. aptata	Non-PKS	-
UniRef100_Q48PC7_from_6_to_306	AT	211	2866	-	2.2e-22	94.2	301	6	306	UniRef100_Q48PC7	AT(Non-PKS)	Cluster: Malonate decarboxylase, epsilon subunit; n=1; Pseudomonas syringae pv. phaseolicola 1448A|Rep: Malonate decarboxylase, epsilon subunit - Pseudomonas syringae pv. phaseolicola (strain 1448A / Race 6)	311	UniRef	Pseudomonas syringae	Unknown	root|cellular organisms|Bacteria|Proteobacteria|Gammaproteobacteria|Pseudomonadales|Pseudomonadaceae|Pseudomonas|Pseudomonas syringae group|Pseudomonas syringae group genomosp. 1|Pseudomonas syringae|Pseudomonas syringae pv. aptata	Non-PKS	-
UniRef100_Q4ZZA4_from_6_to_306	AT	212	2845	-	4.3e-24	99.8	301	6	306	UniRef100_Q4ZZA4	AT(Non-PKS)	Cluster: Acyl transferase region; n=1; Pseudomonas syringae pv. syringae B728a|Rep: Acyl transferase region - Pseudomonas syringae pv. syringae (strain B728a)	311	UniRef	Pseudomonas syringae	Unknown	root|cellular organisms|Bacteria|Proteobacteria|Gammaproteobacteria|Pseudomonadales|Pseudomonadaceae|Pseudomonas|Pseudomonas syringae group|Pseudomonas syringae group genomosp. 1|Pseudomonas syringae|Pseudomonas syringae pv. aptata	Non-PKS	-
UniRef100_Q4IX88_from_329_to_629	AT	213	2862	-	1e-22	95.3	301	329	629	UniRef100_Q4IX88	AT(Non-PKS)	Cluster: Acyl transferase domain; n=1; Azotobacter vinelandii AvOP|Rep: Acyl transferase domain - Azotobacter vinelandii AvOP	634	UniRef	Azotobacter vinelandii	Unknown	root|cellular organisms|Bacteria|Proteobacteria|Gammaproteobacteria|Pseudomonadales|Pseudomonadaceae|Azotobacter group|Azotobacter|Azotobacter vinelandii|Azotobacter vinelandii AvOP	Non-PKS	-
UniRef100_A4VRY5_from_6_to_303	AT	214	2952	-	2.4e-17	70.1	298	6	303	UniRef100_A4VRY5	AT(Non-PKS)	Cluster: Malonyl CoA-acyl carrier protein transacylase; n=1; Pseudomonas stutzeri A1501|Rep: Malonyl CoA-acyl carrier protein transacylase - Pseudomonas stutzeri (strain A1501)	308	UniRef	Pseudomonas stutzeri	Unknown	root|cellular organisms|Bacteria|Proteobacteria|Gammaproteobacteria|Pseudomonadales|Pseudomonadaceae|Pseudomonas|Pseudomonas stutzeri group|Pseudomonas xanthomarina	Non-PKS	-
UniRef100_A3HDA9_from_6_to_301	AT	215	2992	-	4.2e-16	54.1	296	6	301	UniRef100_A3HDA9	AT(Non-PKS)	Cluster: Acyl transferase domain protein; n=1; Pseudomonas putida GB-1|Rep: Acyl transferase domain protein - Pseudomonas putida (strain GB-1)	306	UniRef	Pseudomonas putida	Unknown	root|cellular organisms|Bacteria|Proteobacteria|Gammaproteobacteria|Pseudomonadales|Pseudomonadaceae|Pseudomonas|Pseudomonas putida group|Pseudomonas monteilii	Non-PKS	-
UniRef100_Q2M5L2_from_6_to_301	AT	216	3032	-	4.1e-15	41.3	296	6	301	UniRef100_Q2M5L2	AT(Non-PKS)	Cluster: Putative malonate decarboxylase subunit; n=1; Pseudomonas putida|Rep: Putative malonate decarboxylase subunit - Pseudomonas putida	306	UniRef	Pseudomonas putida	Unknown	root|cellular organisms|Bacteria|Proteobacteria|Gammaproteobacteria|Pseudomonadales|Pseudomonadaceae|Pseudomonas|Pseudomonas putida group|Pseudomonas monteilii	Non-PKS	-
UniRef100_Q9Z447_from_6_to_301	AT	217	2998	-	6.6e-16	51.5	296	6	301	UniRef100_Q9Z447	AT(Non-PKS)	Cluster: Epsilon subunit of malonate decarboxylase; n=1; Pseudomonas putida|Rep: Epsilon subunit of malonate decarboxylase - Pseudomonas putida	306	UniRef	Pseudomonas putida	Unknown	root|cellular organisms|Bacteria|Proteobacteria|Gammaproteobacteria|Pseudomonadales|Pseudomonadaceae|Pseudomonas|Pseudomonas putida group|Pseudomonas monteilii	Non-PKS	-
UniRef100_A1FC84_from_6_to_301	AT	218	2984	-	2.6e-16	56.7	296	6	301	UniRef100_A1FC84	AT(Non-PKS)	Cluster: Acyl transferase region; n=1; Pseudomonas putida W619|Rep: Acyl transferase region - Pseudomonas putida W619	306	UniRef	Pseudomonas putida	Unknown	root|cellular organisms|Bacteria|Proteobacteria|Gammaproteobacteria|Pseudomonadales|Pseudomonadaceae|Pseudomonas|Pseudomonas putida group|Pseudomonas monteilii	Non-PKS	-
UniRef100_A1AP59_from_11_to_310	AT	219	3147	-	3.2e-12	4.2	300	11	310	UniRef100_A1AP59	AT(Non-PKS)	Cluster: Malonyl CoA-ACP transacylase; n=1; Pelobacter propionicus DSM 2379|Rep: Malonyl CoA-ACP transacylase - Pelobacter propionicus (strain DSM 2379)	319	UniRef	Pelobacter propionicus	Unknown	root|cellular organisms|Bacteria|Proteobacteria|delta/epsilon subdivisions|Deltaproteobacteria|Desulfuromonadales|Pelobacteraceae|Pelobacter|Pelobacter propionicus|Pelobacter propionicus DSM 2379	Non-PKS	-
UniRef100_Q478J0_from_6_to_299	AT	220	3197	-	3.1e-10	-21.5	294	6	299	UniRef100_Q478J0	AT(Non-PKS)	Cluster: Acyl transferase region; n=1; Dechloromonas aromatica RCB|Rep: Acyl transferase region - Dechloromonas aromatica (strain RCB)	304	UniRef	Dechloromonas aromatica	Unknown	root|cellular organisms|Bacteria|Proteobacteria|Betaproteobacteria|Rhodocyclales|Rhodocyclaceae|Dechloromonas|Dechloromonas aromatica|Dechloromonas aromatica RCB	Non-PKS	-
UniRef100_Q9RGM2_from_6_to_297	AT	221	3267	-	4.3e-07	-61.9	292	6	297	UniRef100_Q9RGM2	AT(Non-PKS)	Cluster: Malonyl-CoA;ACP transacylase MdcG; n=1; Acinetobacter calcoaceticus|Rep: Malonyl-CoA;ACP transacylase MdcG - Acinetobacter calcoaceticus	307	UniRef	Acinetobacter calcoaceticus	Unknown	root|cellular organisms|Bacteria|Proteobacteria|Gammaproteobacteria|Pseudomonadales|Moraxellaceae|Acinetobacter|Acinetobacter calcoaceticus|Acinetobacter calcoaceticus subsp. anitratus	Non-PKS	-
UniRef100_A1WLW9_from_7_to_283	AT	222	3174	-	4.6e-11	-10.8	277	7	283	UniRef100_A1WLW9	AT(Non-PKS)	Cluster: Acyl-carrier-protein S-malonyltransferase; n=1; Verminephrobacter eiseniae EF01-2|Rep: Acyl-carrier-protein S-malonyltransferase - Verminephrobacter eiseniae (strain EF01-2)	303	UniRef	Verminephrobacter eiseniae	Unknown	root|cellular organisms|Bacteria|Proteobacteria|Betaproteobacteria|Burkholderiales|Comamonadaceae|Verminephrobacter|Verminephrobacter eiseniae|Verminephrobacter eiseniae EF01-2	Non-PKS	-
UniRef100_A4G559_from_8_to_308	AT	223	3215	-	1.6e-09	-30.7	301	8	308	UniRef100_A4G559	AT(Non-PKS)	Cluster: Malonyl CoA-ACP transacylase; n=1; Herminiimonas arsenicoxydans|Rep: Malonyl CoA-ACP transacylase - Herminiimonas arsenicoxydans	315	UniRef	Herminiimonas arsenicoxydans	Unknown	root|cellular organisms|Bacteria|Proteobacteria|Betaproteobacteria|Burkholderiales|Oxalobacteraceae|Herminiimonas|Herminiimonas arsenicoxydans	Non-PKS	-
UniRef100_A0V8W4_from_6_to_300	AT	224	3042	-	8.2e-15	37.5	295	6	300	UniRef100_A0V8W4	AT(Non-PKS)	Cluster: (Acyl-carrier protein) S-malonyltransferase; n=1; Delftia acidovorans SPH-1|Rep: (Acyl-carrier protein) S-malonyltransferase - Delftia acidovorans SPH-1	303	UniRef	Delftia acidovorans	Unknown	root|cellular organisms|Bacteria|Proteobacteria|Betaproteobacteria|Burkholderiales|Comamonadaceae|Delftia|Delftia acidovorans|Delftia acidovorans SPH-1	Non-PKS	-
UniRef100_Q93L28_from_6_to_299	AT	225	3119	-	6.8e-13	12.7	294	6	299	UniRef100_Q93L28	AT(Non-PKS)	Cluster: Malonate decarboxylase epsilon-subunit; n=2; Burkholderiales|Rep: Malonate decarboxylase epsilon-subunit - Burkholderia cepacia (Pseudomonas cepacia)	302	UniRef	Burkholderia cepacia	Unknown	root|cellular organisms|Bacteria|Proteobacteria|Betaproteobacteria|Burkholderiales|Burkholderiaceae|Burkholderia|Burkholderia cepacia complex|Burkholderia multivorans|Burkholderia multivorans E243	Non-PKS	-
UniRef100_Q21XC8_from_6_to_303	AT	226	3177	-	5.8e-11	-12.1	298	6	303	UniRef100_Q21XC8	AT(Non-PKS)	Cluster: (Acyl-carrier protein) S-malonyltransferase; n=1; Rhodoferax ferrireducens T118|Rep: (Acyl-carrier protein) S-malonyltransferase - Rhodoferax ferrireducens (strain DSM 15236 / ATCC BAA-621 / T118)	307	UniRef	Rhodoferax ferrireducens	Unknown	root|cellular organisms|Bacteria|Proteobacteria|Betaproteobacteria|Burkholderiales|Comamonadaceae|Rhodoferax|Rhodoferax ferrireducens|Rhodoferax ferrireducens T118	Non-PKS	-
UniRef100_A6GLG3_from_6_to_299	AT	227	3132	-	1.1e-12	10.0	294	6	299	UniRef100_A6GLG3	AT(Non-PKS)	Cluster: Acyl-carrier-protein S-malonyltransferase; n=1; Limnobacter sp. MED105|Rep: Acyl-carrier-protein S-malonyltransferase - Limnobacter sp. MED105	301	UniRef	Limnobacter sp.	Unknown	root|cellular organisms|Bacteria|Proteobacteria|Betaproteobacteria|Burkholderiales|Burkholderiaceae|Limnobacter|Limnobacter sp. DG1290	Non-PKS	-
UniRef100_UPI00003830EF_from_6_to_288	AT	228	3037	-	6.2e-15	39.0	283	6	288	UniRef100_UPI00003830EF	AT(Non-PKS)	Cluster: COG0331: (acyl-carrier-protein) S-malonyltransferase; n=1; Magnetospirillum magnetotacticum MS-1|Rep: COG0331: (acyl-carrier-protein) S-malonyltransferase - Magnetospirillum magnetotacticum MS-1	288	UniRef	Magnetospirillum magnetotacticum	Unknown	root|cellular organisms|Bacteria|Proteobacteria|Alphaproteobacteria|Rhodospirillales|Rhodospirillaceae|Magnetospirillum|Magnetospirillum magnetotacticum|Magnetospirillum magnetotacticum MS-1	Non-PKS	-
UniRef100_A1FV61_from_6_to_301	AT	229	3160	-	5.8e-12	0.8	296	6	301	UniRef100_A1FV61	AT(Non-PKS)	Cluster: Malonyl CoA-ACP transacylase; n=1; Stenotrophomonas maltophilia R551-3|Rep: Malonyl CoA-ACP transacylase - Stenotrophomonas maltophilia R551-3	306	UniRef	Stenotrophomonas maltophilia	Unknown	root|cellular organisms|Bacteria|Proteobacteria|Gammaproteobacteria|Xanthomonadales|Xanthomonadaceae|Stenotrophomonas|Stenotrophomonas maltophilia|Stenotrophomonas maltophilia R551-3	Non-PKS	-
UniRef100_Q4UZ64_from_6_to_305	AT	230	3004	-	8.2e-16	50.3	300	6	305	UniRef100_Q4UZ64	AT(Non-PKS)	Cluster: Malonyl CoA-ACP transacylase; n=2; Xanthomonas campestris pv. campestris|Rep: Malonyl CoA-ACP transacylase - Xanthomonas campestris pv. campestris (strain 8004)	306	UniRef	Xanthomonas campestris	Unknown	root|cellular organisms|Bacteria|Proteobacteria|Gammaproteobacteria|Xanthomonadales|Xanthomonadaceae|Xanthomonas|Xanthomonas campestris|Xanthomonas campestris pv. cannabis	Non-PKS	-
UniRef100_Q8PPW7_from_6_to_306	AT	231	3023	-	2.3e-15	44.6	301	6	306	UniRef100_Q8PPW7	AT(Non-PKS)	Cluster: Malonyl CoA-ACP transacylase; n=1; Xanthomonas axonopodis pv. citri|Rep: Malonyl CoA-ACP transacylase - Xanthomonas axonopodis pv. citri	306	UniRef	Xanthomonas axonopodis	Unknown	root|cellular organisms|Bacteria|Proteobacteria|Gammaproteobacteria|Xanthomonadales|Xanthomonadaceae|Xanthomonas|Xanthomonas axonopodis|Xanthomonas axonopodis pv. dieffenbachiae	Non-PKS	-
UniRef100_Q3BY32_from_6_to_306	AT	232	3020	-	2e-15	45.4	301	6	306	UniRef100_Q3BY32	AT(Non-PKS)	Cluster: [acyl-carrier protein] S-malonyltransferase; n=1; Xanthomonas campestris pv. vesicatoria str. 85-10|Rep: [acyl-carrier protein] S-malonyltransferase - Xanthomonas campestris pv. vesicatoria (strain 85-10)	306	UniRef	Xanthomonas campestris	Unknown	root|cellular organisms|Bacteria|Proteobacteria|Gammaproteobacteria|Xanthomonadales|Xanthomonadaceae|Xanthomonas|Xanthomonas campestris|Xanthomonas campestris pv. cannabis	Non-PKS	-
UniRef100_UPI000038332B_from_6_to_303	AT	233	3167	-	1.4e-11	-4.1	298	6	303	UniRef100_UPI000038332B	AT(Non-PKS)	Cluster: COG0331: (acyl-carrier-protein) S-malonyltransferase; n=1; Magnetospirillum magnetotacticum MS-1|Rep: COG0331: (acyl-carrier-protein) S-malonyltransferase - Magnetospirillum magnetotacticum MS-1	307	UniRef	Magnetospirillum magnetotacticum	Unknown	root|cellular organisms|Bacteria|Proteobacteria|Alphaproteobacteria|Rhodospirillales|Rhodospirillaceae|Magnetospirillum|Magnetospirillum magnetotacticum|Magnetospirillum magnetotacticum MS-1	Non-PKS	-
UniRef100_A5NSV6_from_6_to_295	AT	234	3169	-	2.3e-11	-6.9	290	6	295	UniRef100_A5NSV6	AT(Non-PKS)	Cluster: Acyl transferase domain protein; n=1; Methylobacterium sp. 4-46|Rep: Acyl transferase domain protein - Methylobacterium sp. 4-46	309	UniRef	Methylobacterium sp.	Unknown	root|cellular organisms|Bacteria|Proteobacteria|Alphaproteobacteria|Rhizobiales|Methylobacteriaceae|Methylobacterium|Methylobacterium sp. C-14	Non-PKS	-
UniRef100_A5VEB6_from_6_to_304	AT	235	3241	-	1.8e-08	-44.2	299	6	304	UniRef100_A5VEB6	AT(Non-PKS)	Cluster: (Acyl-carrier-protein) S-malonyltransferase-like protein; n=2; Sphingomonas wittichii RW1|Rep: (Acyl-carrier-protein) S-malonyltransferase-like protein - Sphingomonas wittichii RW1	304	UniRef	Sphingomonas wittichii	Unknown	root|cellular organisms|Bacteria|Proteobacteria|Alphaproteobacteria|Sphingomonadales|Sphingomonadaceae|Sphingomonas|Sphingomonas wittichii|Sphingomonas wittichii RW1	Non-PKS	-
UniRef100_Q89UY8_from_25_to_301	AT	236	3186	-	9.7e-11	-14.9	277	25	301	UniRef100_Q89UY8	AT(Non-PKS)	Cluster: MdcH protein; n=1; Bradyrhizobium japonicum|Rep: MdcH protein - Bradyrhizobium japonicum	306	UniRef	Bradyrhizobium japonicum	Unknown	root|cellular organisms|Bacteria|Proteobacteria|Alphaproteobacteria|Rhizobiales|Bradyrhizobiaceae|Bradyrhizobium|Bradyrhizobium japonicum|Bradyrhizobium japonicum bv. genistearum	Non-PKS	-
UniRef100_Q89XP5_from_6_to_309	AT	237	3182	-	7.9e-11	-13.8	304	6	309	UniRef100_Q89XP5	AT(Non-PKS)	Cluster: Bll0263 protein; n=1; Bradyrhizobium japonicum|Rep: Bll0263 protein - Bradyrhizobium japonicum	312	UniRef	Bradyrhizobium japonicum	Unknown	root|cellular organisms|Bacteria|Proteobacteria|Alphaproteobacteria|Rhizobiales|Bradyrhizobiaceae|Bradyrhizobium|Bradyrhizobium japonicum|Bradyrhizobium japonicum bv. genistearum	Non-PKS	-
UniRef100_A0UJG7_from_6_to_307	AT	238	3205	-	5e-10	-24.1	302	6	307	UniRef100_A0UJG7	AT(Non-PKS)	Cluster: Acyl-carrier-protein S-malonyltransferase; n=1; Burkholderia multivorans ATCC 17616|Rep: Acyl-carrier-protein S-malonyltransferase - Burkholderia multivorans ATCC 17616	310	UniRef	Burkholderia multivorans	Unknown	root|cellular organisms|Bacteria|Proteobacteria|Betaproteobacteria|Burkholderiales|Burkholderiaceae|Burkholderia|Burkholderia cepacia complex|Burkholderia multivorans|Burkholderia multivorans ATCC 17616	Non-PKS	-
UniRef100_A4JD86_from_6_to_307	AT	239	3213	-	1.4e-09	-30.1	302	6	307	UniRef100_A4JD86	AT(Non-PKS)	Cluster: Acyl-carrier-protein S-malonyltransferase; n=1; Burkholderia vietnamiensis G4|Rep: Acyl-carrier-protein S-malonyltransferase - Burkholderia vietnamiensis G4	310	UniRef	Burkholderia vietnamiensis	Unknown	root|cellular organisms|Bacteria|Proteobacteria|Betaproteobacteria|Burkholderiales|Burkholderiaceae|Burkholderia|Burkholderia cepacia complex|Burkholderia vietnamiensis|Burkholderia vietnamiensis G4	Non-PKS	-
UniRef100_A0TC10_from_6_to_307	AT	240	3198	-	3.3e-10	-21.9	302	6	307	UniRef100_A0TC10	AT(Non-PKS)	Cluster: Acyl-carrier-protein S-malonyltransferase; n=1; Burkholderia ambifaria MC40-6|Rep: Acyl-carrier-protein S-malonyltransferase - Burkholderia ambifaria MC40-6	310	UniRef	Burkholderia ambifaria	Unknown	root|cellular organisms|Bacteria|Proteobacteria|Betaproteobacteria|Burkholderiales|Burkholderiaceae|Burkholderia|Burkholderia cepacia complex|Burkholderia ambifaria|Burkholderia ambifaria IOP40-10	Non-PKS	-
UniRef100_Q0BGL2_from_6_to_307	AT	241	3193	-	2.3e-10	-19.8	302	6	307	UniRef100_Q0BGL2	AT(Non-PKS)	Cluster: Acyl-carrier-protein S-malonyltransferase; n=1; Burkholderia cepacia AMMD|Rep: Acyl-carrier-protein S-malonyltransferase - Burkholderia cepacia (strain ATCC 53795 / AMMD)	310	UniRef	Burkholderia cepacia	Unknown	root|cellular organisms|Bacteria|Proteobacteria|Betaproteobacteria|Burkholderiales|Burkholderiaceae|Burkholderia|Burkholderia cepacia complex|Burkholderia multivorans|Burkholderia multivorans E243	Non-PKS	-
UniRef100_Q39HQ2_from_6_to_307	AT	242	3208	-	6.7e-10	-25.8	302	6	307	UniRef100_Q39HQ2	AT(Non-PKS)	Cluster: Putative malonyl CoA-acylcarrier protein transacylase; n=1; Burkholderia sp. 383|Rep: Putative malonyl CoA-acylcarrier protein transacylase - Burkholderia sp. (strain 383) (Burkholderia cepacia (strain ATCC 17760/ NCIB 9086 / R18194))	310	UniRef	Burkholderia sp.	Unknown	root|cellular organisms|Bacteria|Proteobacteria|Betaproteobacteria|Burkholderiales|Burkholderiaceae|Burkholderia|Burkholderia sp. 41-2	Non-PKS	-
UniRef100_Q1BXF1_from_6_to_307	AT	243	3210	-	1.1e-09	-28.7	302	6	307	UniRef100_Q1BXF1	AT(Non-PKS)	Cluster: Putative malonyl CoA-acylcarrier protein transacylase; n=2; Burkholderia cenocepacia|Rep: Putative malonyl CoA-acylcarrier protein transacylase - Burkholderia cenocepacia (strain AU 1054)	310	UniRef	Burkholderia cenocepacia	Unknown	root|cellular organisms|Bacteria|Proteobacteria|Betaproteobacteria|Burkholderiales|Burkholderiaceae|Burkholderia|Burkholderia cepacia complex|Burkholderia cenocepacia|Burkholderia cenocepacia AU 1054	Non-PKS	-
UniRef100_A0TUV2_from_6_to_307	AT	244	3201	-	3.7e-10	-22.5	302	6	307	UniRef100_A0TUV2	AT(Non-PKS)	Cluster: Putative malonyl CoA-acylcarrier protein transacylase; n=1; Burkholderia cenocepacia MC0-3|Rep: Putative malonyl CoA-acylcarrier protein transacylase - Burkholderia cenocepacia MC0-3	310	UniRef	Burkholderia cenocepacia	Unknown	root|cellular organisms|Bacteria|Proteobacteria|Betaproteobacteria|Burkholderiales|Burkholderiaceae|Burkholderia|Burkholderia cepacia complex|Burkholderia cenocepacia|Burkholderia cenocepacia AU 1054	Non-PKS	-
UniRef100_Q2SUU0_from_6_to_298	AT	245	3196	-	2.8e-10	-20.9	293	6	298	UniRef100_Q2SUU0	AT(Non-PKS)	Cluster: Acyl transferase domain protein; n=1; Burkholderia thailandensis E264|Rep: Acyl transferase domain protein - Burkholderia thailandensis (strain E264 / ATCC 700388 / DSM 13276 /CIP 106301)	312	UniRef	Burkholderia thailandensis	Unknown	root|cellular organisms|Bacteria|Proteobacteria|Betaproteobacteria|Burkholderiales|Burkholderiaceae|Burkholderia|pseudomallei group|Burkholderia thailandensis|Burkholderia thailandensis E264	Non-PKS	-
UniRef100_Q63VA6_from_6_to_298	AT	246	3172	-	3.6e-11	-9.4	293	6	298	UniRef100_Q63VA6	AT(Non-PKS)	Cluster: Putative malonyl CoA-acyl carrier protein transacylase; n=1; Burkholderia pseudomallei|Rep: Putative malonyl CoA-acyl carrier protein transacylase - Burkholderia pseudomallei (Pseudomonas pseudomallei)	312	UniRef	Burkholderia pseudomallei	Unknown	root|cellular organisms|Bacteria|Proteobacteria|Betaproteobacteria|Burkholderiales|Burkholderiaceae|Burkholderia|pseudomallei group|Burkholderia pseudomallei|Burkholderia pseudomallei 1106a	Non-PKS	-
UniRef100_A4MGZ5_from_6_to_298	AT	247	3179	-	6.2e-11	-12.5	293	6	298	UniRef100_A4MGZ5	AT(Non-PKS)	Cluster: Malonate decarboxylase, epsilon subunit; n=1; Burkholderia pseudomallei 305|Rep: Malonate decarboxylase, epsilon subunit - Burkholderia pseudomallei 305	312	UniRef	Burkholderia pseudomallei	Unknown	root|cellular organisms|Bacteria|Proteobacteria|Betaproteobacteria|Burkholderiales|Burkholderiaceae|Burkholderia|pseudomallei group|Burkholderia pseudomallei|Burkholderia pseudomallei 1106a	Non-PKS	-
UniRef100_UPI0000559FA4_from_6_to_298	AT	248	3183	-	8e-11	-13.9	293	6	298	UniRef100_UPI0000559FA4	AT(Non-PKS)	Cluster: hypothetical protein Bpse1_03005361; n=1; Burkholderia pseudomallei 1655|Rep: hypothetical protein Bpse1_03005361 - Burkholderia pseudomallei 1655	312	UniRef	Burkholderia pseudomallei	Hypothetical_protein	root|cellular organisms|Bacteria|Proteobacteria|Betaproteobacteria|Burkholderiales|Burkholderiaceae|Burkholderia|pseudomallei group|Burkholderia pseudomallei|Burkholderia pseudomallei 1106a	Non-PKS	-
UniRef100_Q62FJ8_from_6_to_298	AT	249	3194	-	2.6e-10	-20.4	293	6	298	UniRef100_Q62FJ8	AT(Non-PKS)	Cluster: Acyl transferase domain protein; n=7; Burkholderia mallei|Rep: Acyl transferase domain protein - Burkholderia mallei (Pseudomonas mallei)	312	UniRef	Burkholderia mallei	Unknown	root|cellular organisms|Bacteria|Proteobacteria|Betaproteobacteria|Burkholderiales|Burkholderiaceae|Burkholderia|Burkholderia mallei|Burkholderia mallei ATCC 10399	Non-PKS	-
UniRef100_A3NTU0_from_6_to_298	AT	250	3176	-	5.3e-11	-11.5	293	6	298	UniRef100_A3NTU0	AT(Non-PKS)	Cluster: Acyl-carrier-protein S-malonyltransferase; n=2; Burkholderia pseudomallei|Rep: Acyl-carrier-protein S-malonyltransferase - Burkholderia pseudomallei (strain 1106a)	312	UniRef	Burkholderia pseudomallei	Unknown	root|cellular organisms|Bacteria|Proteobacteria|Betaproteobacteria|Burkholderiales|Burkholderiaceae|Burkholderia|pseudomallei group|Burkholderia pseudomallei|Burkholderia pseudomallei 1106a	Non-PKS	-
UniRef100_UPI000055B8EC_from_6_to_298	AT	251	3175	-	5.1e-11	-11.4	293	6	298	UniRef100_UPI000055B8EC	AT(Non-PKS)	Cluster: hypothetical protein BpseP_03005604; n=1; Burkholderia pseudomallei Pasteur|Rep: hypothetical protein BpseP_03005604 - Burkholderia pseudomallei Pasteur	312	UniRef	Burkholderia pseudomallei	Hypothetical_protein	root|cellular organisms|Bacteria|Proteobacteria|Betaproteobacteria|Burkholderiales|Burkholderiaceae|Burkholderia|pseudomallei group|Burkholderia pseudomallei|Burkholderia pseudomallei 1106a	Non-PKS	-
UniRef100_A3N830_from_6_to_298	AT	252	3178	-	6e-11	-12.3	293	6	298	UniRef100_A3N830	AT(Non-PKS)	Cluster: Malonyl CoA-acyl carrier protein transacylase; n=1; Burkholderia pseudomallei 668|Rep: Malonyl CoA-acyl carrier protein transacylase - Burkholderia pseudomallei (strain 668)	312	UniRef	Burkholderia pseudomallei	Unknown	root|cellular organisms|Bacteria|Proteobacteria|Betaproteobacteria|Burkholderiales|Burkholderiaceae|Burkholderia|pseudomallei group|Burkholderia pseudomallei|Burkholderia pseudomallei 1106a	Non-PKS	-
UniRef100_Q820Y8_from_21_to_322	AT	253	3222	-	2.8e-09	-33.8	302	21	322	UniRef100_Q820Y8	AT(Non-PKS)	Cluster: Malonyl coa:acyl carrier protein malonyltransferase; n=1; Tropheryma whipplei TW08/27|Rep: Malonyl coa:acyl carrier protein malonyltransferase - Tropheryma whipplei (strain TW08/27) (Whipples bacillus)	339	UniRef	Tropheryma whipplei	Unknown	root|cellular organisms|Bacteria|Actinobacteria|Actinobacteria (class)|Actinobacteridae|Actinomycetales|Micrococcineae|Cellulomonadaceae|Tropheryma|Tropheryma whipplei|Tropheryma whipplei TW08/27	Non-PKS	-
UniRef100_Q83GL2_from_21_to_322	AT	254	3221	-	2.5e-09	-33.2	302	21	322	UniRef100_Q83GL2	AT(Non-PKS)	Cluster: Malonyl CoA-acyl carrier protein transacylase; n=1; Tropheryma whipplei str. Twist|Rep: Malonyl CoA-acyl carrier protein transacylase - Tropheryma whipplei (strain Twist) (Whipples bacillus)	339	UniRef	Tropheryma whipplei	Unknown	root|cellular organisms|Bacteria|Actinobacteria|Actinobacteria (class)|Actinobacteridae|Actinomycetales|Micrococcineae|Cellulomonadaceae|Tropheryma|Tropheryma whipplei|Tropheryma whipplei TW08/27	Non-PKS	-
UniRef100_UPI000050FA9B_from_5_to_294	AT	255	2956	-	2.9e-17	69.0	290	5	294	UniRef100_UPI000050FA9B	AT(Non-PKS)	Cluster: COG0331: (acyl-carrier-protein) S-malonyltransferase; n=1; Brevibacterium linens BL2|Rep: COG0331: (acyl-carrier-protein) S-malonyltransferase - Brevibacterium linens BL2	301	UniRef	Brevibacterium linens	Unknown	root|cellular organisms|Bacteria|Actinobacteria|Actinobacteria (class)|Actinobacteridae|Actinomycetales|Micrococcineae|Brevibacteriaceae|Brevibacterium|Brevibacterium linens|Brevibacterium linens BL2	Non-PKS	-
UniRef100_Q6A929_from_28_to_333	AT	256	2995	-	5.1e-16	52.9	306	28	333	UniRef100_Q6A929	AT(Non-PKS)	Cluster: Malonyl CoA-acyl carrier protein malonyltransferase; n=1; Propionibacterium acnes|Rep: Malonyl CoA-acyl carrier protein malonyltransferase - Propionibacterium acnes	333	UniRef	Propionibacterium acnes	Unknown	root|cellular organisms|Bacteria|Actinobacteria|Actinobacteria (class)|Actinobacteridae|Actinomycetales|Propionibacterineae|Propionibacteriaceae|Propionibacterium|Propionibacterium acnes|Propionibacterium acnes KPA171202	Non-PKS	-
UniRef100_Q410A2_from_5_to_310	AT	257	3066	-	2.4e-14	31.4	306	5	310	UniRef100_Q410A2	AT(Non-PKS)	Cluster: Acyl transferase region; n=1; Kineococcus radiotolerans SRS30216|Rep: Acyl transferase region - Kineococcus radiotolerans SRS30216	321	UniRef	Kineococcus radiotolerans	Unknown	root|cellular organisms|Bacteria|Actinobacteria|Actinobacteria (class)|Actinobacteridae|Actinomycetales|Frankineae|Kineosporiaceae|Kineococcus|Kineococcus radiotolerans|Kineococcus radiotolerans SRS30216	Non-PKS	-
UniRef100_A5CRG2_from_5_to_294	AT	258	2917	-	1.3e-18	81.6	290	5	294	UniRef100_A5CRG2	AT(Non-PKS)	Cluster: Putative malonyl CoA-acyl carrier protein transacylase; n=1; Clavibacter michiganensis subsp. michiganensis NCPPB 382|Rep: Putative malonyl CoA-acyl carrier protein transacylase - Clavibacter michiganensis subsp. michiganensis (strain NCPPB 382)	306	UniRef	Clavibacter michiganensis	Unknown	root|cellular organisms|Bacteria|Actinobacteria|Actinobacteria (class)|Actinobacteridae|Actinomycetales|Micrococcineae|Microbacteriaceae|Clavibacter|Clavibacter michiganensis|Clavibacter michiganensis subsp. insidiosus	Non-PKS	-
UniRef100_A4AG81_from_5_to_306	AT	259	2994	-	4.8e-16	53.3	302	5	306	UniRef100_A4AG81	AT(Non-PKS)	Cluster: Acyl-carrier-protein S-malonyltransferase; n=1; marine actinobacterium PHSC20C1|Rep: Acyl-carrier-protein S-malonyltransferase - marine actinobacterium PHSC20C1	306	UniRef	marine actinobacterium	Unknown	root|cellular organisms|Bacteria|Actinobacteria|Actinobacteria (class)|unclassified Actinobacteria|unclassified Actinobacteria (miscellaneous)|marine actinobacterium PHSC20C1	Non-PKS	-
UniRef100_Q6AET3_from_5_to_291	AT	260	3055	-	1.7e-14	33.5	287	5	291	UniRef100_Q6AET3	AT(Non-PKS)	Cluster: [acyl-carrier protein] S-malonyltransferase; n=1; Leifsonia xyli subsp. xyli|Rep: [acyl-carrier protein] S-malonyltransferase - Leifsonia xyli subsp. xyli	306	UniRef	Leifsonia xyli	Unknown	root|cellular organisms|Bacteria|Actinobacteria|Actinobacteria (class)|Actinobacteridae|Actinomycetales|Micrococcineae|Microbacteriaceae|Leifsonia|Leifsonia xyli|Leifsonia xyli subsp. xyli|Leifsonia xyli subsp. xyli str. CTCB07	Non-PKS	-
UniRef100_A1SI65_from_5_to_326	AT	261	3072	-	3.5e-14	29.4	322	5	326	UniRef100_A1SI65	AT(Non-PKS)	Cluster: (Acyl-carrier-protein) S-malonyltransferase; n=1; Nocardioides sp. JS614|Rep: (Acyl-carrier-protein) S-malonyltransferase - Nocardioides sp. (strain BAA-499 / JS614)	399	UniRef	Nocardioides sp.	Unknown	root|cellular organisms|Bacteria|Actinobacteria|Actinobacteria (class)|Actinobacteridae|Actinomycetales|Propionibacterineae|Nocardioidaceae|Nocardioides|Nocardioides sp. 14III/A01/020	Non-PKS	-
UniRef100_A3TM19_from_5_to_316	AT	262	3103	-	2.1e-13	19.3	312	5	316	UniRef100_A3TM19	AT(Non-PKS)	Cluster: Acyl-carrier-protein S-malonyltransferase; n=1; Janibacter sp. HTCC2649|Rep: Acyl-carrier-protein S-malonyltransferase - Janibacter sp. HTCC2649	392	UniRef	Janibacter sp.	Unknown	root|cellular organisms|Bacteria|Actinobacteria|Actinobacteria (class)|Actinobacteridae|Actinomycetales|Micrococcineae|Intrasporangiaceae|Janibacter|Janibacter sp. Ho-13	Non-PKS	-
UniRef100_A0JXS5_from_21_to_317	AT	263	2959	-	3.1e-17	68.7	297	21	317	UniRef100_A0JXS5	AT(Non-PKS)	Cluster: Putative malonyl-CoA:acyl carrier protein malonyltransferase; n=1; Arthrobacter sp. FB24|Rep: Putative malonyl-CoA:acyl carrier protein malonyltransferase - Arthrobacter sp. (strain FB24)	325	UniRef	Arthrobacter sp.	Unknown	root|cellular organisms|Bacteria|Actinobacteria|Actinobacteria (class)|Actinobacteridae|Actinomycetales|Micrococcineae|Micrococcaceae|Arthrobacter|Arthrobacter sp. 41-3	Non-PKS	-
UniRef100_A1R7F1_from_16_to_316	AT	264	2970	-	1.2e-16	61.1	301	16	316	UniRef100_A1R7F1	AT(Non-PKS)	Cluster: Putative [acyl-carrier-protein] S-malonyltransferase; n=1; Arthrobacter aurescens TC1|Rep: Putative [acyl-carrier-protein] S-malonyltransferase - Arthrobacter aurescens (strain TC1)	320	UniRef	Arthrobacter aurescens	Unknown	root|cellular organisms|Bacteria|Actinobacteria|Actinobacteria (class)|Actinobacteridae|Actinomycetales|Micrococcineae|Micrococcaceae|Arthrobacter|Arthrobacter aurescens|Arthrobacter aurescens TC1	Non-PKS	-
UniRef100_Q5PT45_from_7_to_295	AT	265	2972	-	1.6e-16	59.5	289	7	295	UniRef100_Q5PT45	AT(Non-PKS)	Cluster: FabD; n=1; Streptomyces echinatus|Rep: FabD - Streptomyces echinatus	317	UniRef	Streptomyces echinatus	FAS	root|cellular organisms|Bacteria|Actinobacteria|Actinobacteria (class)|Actinobacteridae|Actinomycetales|Streptomycineae|Streptomycetaceae|Streptomyces|Streptomyces echinatus	Non-PKS	-
UniRef100_Q82BB7_from_5_to_315	AT	266	2919	-	3e-18	80.4	311	5	315	UniRef100_Q82BB7	AT(Non-PKS)	Cluster: Putative malonyl-CoA:acyl carrier protein malonyltransferase; n=1; Streptomyces avermitilis|Rep: Putative malonyl-CoA:acyl carrier protein malonyltransferase - Streptomyces avermitilis	316	UniRef	Streptomyces avermitilis	Unknown	root|cellular organisms|Bacteria|Actinobacteria|Actinobacteria (class)|Actinobacteridae|Actinomycetales|Streptomycineae|Streptomycetaceae|Streptomyces|Streptomyces avermitilis|Streptomyces avermitilis MA-4680	Non-PKS	-
UniRef100_Q54205_from_5_to_291	AT	267	2945	-	1.6e-17	72.2	287	5	291	UniRef100_Q54205	AT(Non-PKS)	Cluster: FabD protein; n=1; Streptomyces glaucescens|Rep: FabD protein - Streptomyces glaucescens	303	UniRef	Streptomyces glaucescens	FAS	root|cellular organisms|Bacteria|Actinobacteria|Actinobacteria (class)|Actinobacteridae|Actinomycetales|Streptomycineae|Streptomycetaceae|Streptomyces|Streptomyces glaucescens	Non-PKS	-
UniRef100_P72391_from_5_to_302	AT	268	2944	-	1.5e-17	72.8	298	5	302	UniRef100_P72391	AT(Non-PKS)	Cluster: Malonyl CoA:acyl carrier protein malonyltransferase; n=2; Streptomyces coelicolor|Rep: Malonyl CoA:acyl carrier protein malonyltransferase - Streptomyces coelicolor	316	UniRef	Streptomyces coelicolor	Unknown	root|cellular organisms|Bacteria|Actinobacteria|Actinobacteria (class)|Actinobacteridae|Actinomycetales|Streptomycineae|Streptomycetaceae|Streptomyces|Streptomyces coelicolor|Streptomyces coelicolor A3(2)	Non-PKS	-
UniRef100_UPI00006CA32A_from_6_to_293	AT	269	2935	-	8.2e-18	76.1	288	6	293	UniRef100_UPI00006CA32A	AT(Non-PKS)	Cluster: MALONYL/PALMITOYL TRANSFERASE; n=1; Thermomyces lanuginosus|Rep: MALONYL/PALMITOYL TRANSFERASE - Thermomyces lanuginosus	305	UniRef	Thermomyces lanuginosus	Unknown	root|cellular organisms|Eukaryota|Fungi/Metazoa group|Fungi|Dikarya|Ascomycota|mitosporic Ascomycota|Thermomyces|Thermomyces lanuginosus	Non-PKS	-
UniRef100_UPI000011361B_from_5_to_292	AT	270	2934	-	8.2e-18	76.1	288	5	292	UniRef100_UPI000011361B	AT(Non-PKS)	Cluster: FATTY ACID SYNTHASE, MAT DOMAIN; n=1; Sus scrofa|Rep: FATTY ACID SYNTHASE, MAT DOMAIN - Sus scrofa	304	UniRef	Sus scrofa	FAS	root|cellular organisms|Eukaryota|Fungi/Metazoa group|Metazoa|Eumetazoa|Bilateria|Coelomata|Deuterostomia|Chordata|Craniata|Vertebrata|Gnathostomata|Teleostomi|Euteleostomi|Sarcopterygii|Tetrapoda|Amniota|Mammalia|Theria|Eutheria|Laurasiatheria|Cetartiodactyla|Suina|Suidae|Sus|Sus scrofa|Sus scrofa cristatus	Non-PKS	-
UniRef100_Q47NG3_from_5_to_307	AT	271	2990	-	3.4e-16	55.2	303	5	307	UniRef100_Q47NG3	AT(Non-PKS)	Cluster: (Acyl-carrier protein) S-malonyltransferase; n=1; Thermobifida fusca YX|Rep: (Acyl-carrier protein) S-malonyltransferase - Thermobifida fusca (strain YX)	319	UniRef	Thermobifida fusca	Unknown	root|cellular organisms|Bacteria|Actinobacteria|Actinobacteria (class)|Actinobacteridae|Actinomycetales|Streptosporangineae|Nocardiopsaceae|Thermobifida|Thermobifida fusca|Thermobifida fusca YX	Non-PKS	-
UniRef100_A0LT91_from_5_to_340	AT	272	3051	-	1.4e-14	34.4	336	5	340	UniRef100_A0LT91	AT(Non-PKS)	Cluster: (Acyl-carrier-protein) S-malonyltransferase-like; n=1; Acidothermus cellulolyticus 11B|Rep: (Acyl-carrier-protein) S-malonyltransferase-like - Acidothermus cellulolyticus (strain ATCC 43068 / 11B)	402	UniRef	Acidothermus cellulolyticus	Unknown	root|cellular organisms|Bacteria|Actinobacteria|Actinobacteria (class)|Actinobacteridae|Actinomycetales|Frankineae|Acidothermaceae|Acidothermus|Acidothermus cellulolyticus|Acidothermus cellulolyticus 11B	Non-PKS	-
UniRef100_Q3W1U6_from_5_to_321	AT	273	3159	-	5e-12	1.6	317	5	321	UniRef100_Q3W1U6	AT(Non-PKS)	Cluster: [Acyl-carrier protein] S-malonyltransferase; n=1; Frankia sp. EAN1pec|Rep: [Acyl-carrier protein] S-malonyltransferase - Frankia sp. EAN1pec	328	UniRef	Frankia sp.	Unknown	root|cellular organisms|Bacteria|Actinobacteria|Actinobacteria (class)|Actinobacteridae|Actinomycetales|Frankineae|Frankiaceae|Frankia|Frankia sp. Mdk3-L	Non-PKS	-
UniRef100_Q0RE14_from_5_to_327	AT	274	3118	-	6.7e-13	12.9	323	5	327	UniRef100_Q0RE14	AT(Non-PKS)	Cluster: Putative malonyl CoA-acyl carrier protein transacylase; n=1; Frankia alni ACN14a|Rep: Putative malonyl CoA-acyl carrier protein transacylase - Frankia alni (strain ACN14a)	341	UniRef	Frankia alni	Unknown	root|cellular organisms|Bacteria|Actinobacteria|Actinobacteria (class)|Actinobacteridae|Actinomycetales|Frankineae|Frankiaceae|Frankia|Frankia alni|Frankia alni ACN14a	Non-PKS	-
UniRef100_Q2J7A8_from_5_to_324	AT	275	3143	-	2.3e-12	5.8	320	5	324	UniRef100_Q2J7A8	AT(Non-PKS)	Cluster: S-malonyltransferase; n=1; Frankia sp. CcI3|Rep: S-malonyltransferase - Frankia sp. (strain CcI3)	343	UniRef	Frankia sp.	Unknown	root|cellular organisms|Bacteria|Actinobacteria|Actinobacteria (class)|Actinobacteridae|Actinomycetales|Frankineae|Frankiaceae|Frankia|Frankia sp. Mdk3-L	Non-PKS	-
UniRef100_A4XA65_from_5_to_293	AT	276	3129	-	1.1e-12	10.3	289	5	293	UniRef100_A4XA65	AT(Non-PKS)	Cluster: Acyl transferase domain protein; n=1; Salinispora tropica CNB-440|Rep: Acyl transferase domain protein - Salinispora tropica CNB-440	389	UniRef	Salinispora tropica	Unknown	root|cellular organisms|Bacteria|Actinobacteria|Actinobacteria (class)|Actinobacteridae|Actinomycetales|Micromonosporineae|Micromonosporaceae|Salinispora|Salinispora tropica|Salinispora tropica CNB-440	Non-PKS	-
UniRef100_A1GCM4_from_5_to_293	AT	277	3133	-	1.3e-12	9.0	289	5	293	UniRef100_A1GCM4	AT(Non-PKS)	Cluster: Acyl transferase region; n=1; Salinispora arenicola CNS205|Rep: Acyl transferase region - Salinispora arenicola CNS205	389	UniRef	Salinispora arenicola	Unknown	root|cellular organisms|Bacteria|Actinobacteria|Actinobacteria (class)|Actinobacteridae|Actinomycetales|Micromonosporineae|Micromonosporaceae|Salinispora|Salinispora arenicola|Salinispora arenicola CNS205	Non-PKS	-
UniRef100_A4F9X3_from_2_to_278	AT	278	3105	-	2.2e-13	19.0	277	2	278	UniRef100_A4F9X3	AT(Non-PKS)	Cluster: [acyl-carrier protein] S-malonyltransferase; n=1; Saccharopolyspora erythraea NRRL 2338|Rep: [acyl-carrier protein] S-malonyltransferase - Saccharopolyspora erythraea (strain NRRL 23338)	294	UniRef	Saccharopolyspora erythraea	Unknown	root|cellular organisms|Bacteria|Actinobacteria|Actinobacteria (class)|Actinobacteridae|Actinomycetales|Pseudonocardineae|Pseudonocardiaceae|Saccharopolyspora|Saccharopolyspora erythraea|Saccharopolyspora erythraea NRRL 2338	Non-PKS	-
UniRef100_Q0SHG1_from_5_to_291	AT	279	3088	-	6.9e-14	25.5	287	5	291	UniRef100_Q0SHG1	AT(Non-PKS)	Cluster: [acyl-carrier protein] S-malonyltransferase; n=1; Rhodococcus sp. RHA1|Rep: [acyl-carrier protein] S-malonyltransferase - Rhodococcus sp. (strain RHA1)	305	UniRef	Rhodococcus sp.	Unknown	root|cellular organisms|Bacteria|Actinobacteria|Actinobacteria (class)|Actinobacteridae|Actinomycetales|Corynebacterineae|Nocardiaceae|Rhodococcus|Rhodococcus sp. PEG604	Non-PKS	-
UniRef100_Q5YZD0_from_4_to_304	AT	280	3101	-	1.9e-13	19.8	301	4	304	UniRef100_Q5YZD0	AT(Non-PKS)	Cluster: Putative malonyl-CoA-ACP transacylase; n=1; Nocardia farcinica|Rep: Putative malonyl-CoA-ACP transacylase - Nocardia farcinica	304	UniRef	Nocardia farcinica	Unknown	root|cellular organisms|Bacteria|Actinobacteria|Actinobacteria (class)|Actinobacteridae|Actinomycetales|Corynebacterineae|Nocardiaceae|Nocardia|Nocardia farcinica|Nocardia farcinica IFM 10152	Non-PKS	-
UniRef100_A0QER5_from_5_to_301	AT	281	3137	-	1.5e-12	8.3	297	5	301	UniRef100_A0QER5	AT(Non-PKS)	Cluster: Malonyl CoA-acyl carrier protein transacylase; n=2; Mycobacterium avium|Rep: Malonyl CoA-acyl carrier protein transacylase - Mycobacterium avium (strain 104)	302	UniRef	Mycobacterium avium	Unknown	root|cellular organisms|Bacteria|Actinobacteria|Actinobacteria (class)|Actinobacteridae|Actinomycetales|Corynebacterineae|Mycobacteriaceae|Mycobacterium|Mycobacterium avium complex (MAC)|Mycobacterium sp. RiVM 9701619	Non-PKS	-
UniRef100_A0PNE7_from_5_to_294	AT	282	3080	-	5e-14	27.4	290	5	294	UniRef100_A0PNE7	AT(Non-PKS)	Cluster: Malonyl CoA-acyl carrier protein transacylase FabD; n=1; Mycobacterium ulcerans Agy99|Rep: Malonyl CoA-acyl carrier protein transacylase FabD - Mycobacterium ulcerans (strain Agy99)	302	UniRef	Mycobacterium ulcerans	FAS	root|cellular organisms|Bacteria|Actinobacteria|Actinobacteria (class)|Actinobacteridae|Actinomycetales|Corynebacterineae|Mycobacteriaceae|Mycobacterium|Mycobacterium ulcerans|Mycobacterium ulcerans 1615	Non-PKS	-
UniRef100_P63459_from_5_to_294	AT	283	3071	-	3.5e-14	29.4	290	5	294	UniRef100_P63459	AT(Non-PKS)	Cluster: Malonyl CoA-acyl carrier protein transacylase; n=6; Mycobacterium tuberculosis complex|Rep: Malonyl CoA-acyl carrier protein transacylase - Mycobacterium bovis	302	UniRef	Mycobacterium bovis	Unknown	root|cellular organisms|Bacteria|Actinobacteria|Actinobacteria (class)|Actinobacteridae|Actinomycetales|Corynebacterineae|Mycobacteriaceae|Mycobacterium|Mycobacterium tuberculosis complex|Mycobacterium bovis|Mycobacterium bovis BCG|Mycobacterium bovis BCG str. Moreau RDJ	Non-PKS	-
UniRef100_O69476_from_5_to_295	AT	284	3155	-	4.3e-12	2.5	291	5	295	UniRef100_O69476	AT(Non-PKS)	Cluster: Malonyl CoA-acyl carrier protein transacylase; n=1; Mycobacterium leprae|Rep: Malonyl CoA-acyl carrier protein transacylase - Mycobacterium leprae	304	UniRef	Mycobacterium leprae	Unknown	root|cellular organisms|Bacteria|Actinobacteria|Actinobacteria (class)|Actinobacteridae|Actinomycetales|Corynebacterineae|Mycobacteriaceae|Mycobacterium|Mycobacterium leprae|Mycobacterium leprae TN	Non-PKS	-
UniRef100_Q2XPZ0_from_9_to_277	AT	285	3206	-	5.4e-10	-24.6	269	9	277	UniRef100_Q2XPZ0	AT(Non-PKS)	Cluster: FabD; n=1; Mycobacterium aurum|Rep: FabD - Mycobacterium aurum	306	UniRef	Mycobacterium aurum	FAS	root|cellular organisms|Bacteria|Actinobacteria|Actinobacteria (class)|Actinobacteridae|Actinomycetales|Corynebacterineae|Mycobacteriaceae|Mycobacterium|Mycobacterium aurum	Non-PKS	-
UniRef100_A1TBI6_from_10_to_314	AT	286	3056	-	1.7e-14	33.3	305	10	314	UniRef100_A1TBI6	AT(Non-PKS)	Cluster: (Acyl-carrier protein) S-malonyltransferase; n=1; Mycobacterium vanbaalenii PYR-1|Rep: (Acyl-carrier protein) S-malonyltransferase - Mycobacterium vanbaalenii (strain DSM 7251 / PYR-1)	314	UniRef	Mycobacterium vanbaalenii	Unknown	root|cellular organisms|Bacteria|Actinobacteria|Actinobacteria (class)|Actinobacteridae|Actinomycetales|Corynebacterineae|Mycobacteriaceae|Mycobacterium|Mycobacterium vanbaalenii|Mycobacterium vanbaalenii PYR-1	Non-PKS	-
UniRef100_A4T248_from_10_to_309	AT	287	2991	-	3.9e-16	54.5	300	10	309	UniRef100_A4T248	AT(Non-PKS)	Cluster: (Acyl-carrier protein) S-malonyltransferase; n=1; Mycobacterium gilvum PYR-GCK|Rep: (Acyl-carrier protein) S-malonyltransferase - Mycobacterium gilvum PYR-GCK	309	UniRef	Mycobacterium gilvum	Unknown	root|cellular organisms|Bacteria|Actinobacteria|Actinobacteria (class)|Actinobacteridae|Actinomycetales|Corynebacterineae|Mycobacteriaceae|Mycobacterium|Mycobacterium gilvum|Mycobacterium gilvum PYR-GCK	Non-PKS	-
UniRef100_A1UIG2_from_11_to_306	AT	288	3112	-	3.6e-13	16.3	296	11	306	UniRef100_A1UIG2	AT(Non-PKS)	Cluster: (Acyl-carrier-protein) S-malonyltransferase; n=3; Mycobacterium|Rep: (Acyl-carrier-protein) S-malonyltransferase - Mycobacterium sp. (strain KMS)	314	UniRef	Mycobacterium sp.	Unknown	root|cellular organisms|Bacteria|Actinobacteria|Actinobacteria (class)|Actinobacteridae|Actinomycetales|Corynebacterineae|Mycobacteriaceae|Mycobacterium|Mycobacterium sp. 6BR15	Non-PKS	-
UniRef100_A0R0B2_from_6_to_270	AT	289	3153	-	3.6e-12	3.5	265	6	270	UniRef100_A0R0B2	AT(Non-PKS)	Cluster: Malonyl CoA-acyl carrier protein transacylase; n=1; Mycobacterium smegmatis str. MC2 155|Rep: Malonyl CoA-acyl carrier protein transacylase - Mycobacterium smegmatis (strain ATCC 700084 / mc(2)155)	290	UniRef	Mycobacterium smegmatis	Unknown	root|cellular organisms|Bacteria|Actinobacteria|Actinobacteria (class)|Actinobacteridae|Actinomycetales|Corynebacterineae|Mycobacteriaceae|Mycobacterium|Mycobacterium smegmatis|Mycobacterium smegmatis str. MC2 155	Non-PKS	-
UniRef100_Q3F0M7_from_5_to_296	AT	290	2946	-	1.8e-17	71.5	292	5	296	UniRef100_Q3F0M7	AT(Non-PKS)	Cluster: Malonyl-CoA-[acyl-carrier-protein] transacylase; n=1; Bacillus thuringiensis serovar israelensis ATCC 35646|Rep: Malonyl-CoA-[acyl-carrier-protein] transacylase - Bacillus thuringiensis serovar israelensis ATCC 35646	316	UniRef	Bacillus thuringiensis	Unknown	root|cellular organisms|Bacteria|Firmicutes|Bacilli|Bacillales|Bacillaceae|Bacillus|Bacillus cereus group|Bacillus thuringiensis|Bacillus thuringiensis serovar entomocidus	Non-PKS	-
AGZO_AGZO18093.b2.gene1_from_1_to_235	AT	291	3763	-	8.9e-13	-9.4	235	1	235	AGZO_AGZO18093.b2.gene1	AT(Non-PKS)	46 to 756 - strand	236	WLF	-	Unknown	-	Non-PKS	-
UniRef100_Q1N376_from_15_to_310	AT	292	2701	-	2.9e-30	120.4	296	15	310	UniRef100_Q1N376	AT(Non-PKS)	Cluster: Malonyl CoA-acyl carrier protein transacylase; n=1; Oceanobacter sp. RED65|Rep: Malonyl CoA-acyl carrier protein transacylase - Oceanobacter sp. RED65	316	UniRef	Oceanobacter sp.	Unknown	root|cellular organisms|Bacteria|Proteobacteria|Gammaproteobacteria|Oceanospirillales|Oceanospirillaceae|Oceanobacter|Oceanobacter sp. RED65	Non-PKS	-
UniRef100_A1WKY4_from_1_to_296	AT	293	2922	-	4.6e-18	79.3	296	1	296	UniRef100_A1WKY4	AT(Non-PKS)	Cluster: Acyl transferase domain protein precursor; n=1; Verminephrobacter eiseniae EF01-2|Rep: Acyl transferase domain protein precursor - Verminephrobacter eiseniae (strain EF01-2)	315	UniRef	Verminephrobacter eiseniae	Unknown	root|cellular organisms|Bacteria|Proteobacteria|Betaproteobacteria|Burkholderiales|Comamonadaceae|Verminephrobacter|Verminephrobacter eiseniae|Verminephrobacter eiseniae EF01-2	Non-PKS	-
2004008265_from_6_to_198	AT	294	3309	-	2.9e-14	-0.2	193	6	198	2004008265	AT(Non-PKS)	(acyl-carrier-protein) S-malonyltransferase [Human Gut Community Subject 7]	199	HGUT	-	Unknown	-	Non-PKS	-
UniRef100_A4E9I4_from_7_to_299	AT	295	2584	-	1.3e-33	131.5	293	7	299	UniRef100_A4E9I4	AT(Non-PKS)	Cluster: Putative uncharacterized protein; n=1; Collinsella aerofaciens ATCC 25986|Rep: Putative uncharacterized protein - Collinsella aerofaciens ATCC 25986	308	UniRef	Collinsella aerofaciens	Unknown	root|cellular organisms|Bacteria|Actinobacteria|Actinobacteria (class)|Coriobacteridae|Coriobacteriales|Coriobacterineae|Coriobacteriaceae|Collinsella|Collinsella aerofaciens|Collinsella aerofaciens ATCC 25986	Non-PKS	-
2004020740_from_7_to_299	AT	296	3308	-	1.5e-40	146.6	293	7	299	2004020740	AT(Non-PKS)	(acyl-carrier-protein) S-malonyltransferase [Human Gut Community Subject 7]	308	HGUT	-	Unknown	-	Non-PKS	-
2004032561_from_7_to_131	AT	297	3320	-	0.1	-160.5	125	7	131	2004032561	AT(Non-PKS)	(acyl-carrier-protein) S-malonyltransferase [Human Gut Community Subject 8]	131	HGUT	-	Unknown	-	Non-PKS	-
UniRef100_Q83X89_from_7_to_293	AT	298	2601	-	2.8e-33	130.4	287	7	293	UniRef100_Q83X89	AT(Non-PKS)	Cluster: Probable acyltransferase; n=1; Streptomyces rochei|Rep: Probable acyltransferase - Streptomyces rochei (Streptomyces parvullus)	293	UniRef	Streptomyces rochei	Unknown	root|cellular organisms|Bacteria|Actinobacteria|Actinobacteria (class)|Actinobacteridae|Actinomycetales|Streptomycineae|Streptomycetaceae|Streptomyces|Streptomyces rochei	Non-PKS	-
UniRef100_Q2SGJ0_from_5_to_293	AT	299	2730	-	1.9e-29	117.7	289	5	293	UniRef100_Q2SGJ0	AT(Non-PKS)	Cluster: (Acyl-carrier-protein) S-malonyltransferase; n=1; Hahella chejuensis KCTC 2396|Rep: (Acyl-carrier-protein) S-malonyltransferase - Hahella chejuensis (strain KCTC 2396)	293	UniRef	Hahella chejuensis	Unknown	root|cellular organisms|Bacteria|Proteobacteria|Gammaproteobacteria|Oceanospirillales|Hahellaceae|Hahella|Hahella chejuensis|Hahella chejuensis KCTC 2396	Non-PKS	-
UniRef100_Q8GGP5_from_5_to_352	AT	300	2438	-	4.5e-37	143.0	348	5	352	UniRef100_Q8GGP5	AT(Non-PKS)	Cluster: Acyltransferase/oxidoreductase; n=1; Streptomyces atroolivaceus|Rep: Acyltransferase/oxidoreductase - Streptomyces atroolivaceus	795	UniRef	Streptomyces atroolivaceus	Oxidoreductase_dehydrogenase	root|cellular organisms|Bacteria|Actinobacteria|Actinobacteria (class)|Actinobacteridae|Actinomycetales|Streptomycineae|Streptomycetaceae|Streptomyces|Streptomyces atroolivaceus	Non-PKS	-
UniRef100_A4PHM2_from_6_to_293	AT	301	2658	-	7.9e-32	125.6	288	6	293	UniRef100_A4PHM2	AT(Non-PKS)	Cluster: Acyltransferase; n=1; Streptomyces virginiae|Rep: Acyltransferase - Streptomyces virginiae	295	UniRef	Streptomyces virginiae	Unknown	root|cellular organisms|Bacteria|Actinobacteria|Actinobacteria (class)|Actinobacteridae|Actinomycetales|Streptomycineae|Streptomycetaceae|Streptomyces|Streptomyces virginiae	Non-PKS	-
UniRef100_Q2T3G3_from_5_to_287	AT	302	2796	-	1.5e-26	108.0	283	5	287	UniRef100_Q2T3G3	AT(Non-PKS)	Cluster: Malonyl CoA-acyl carrier protein transacylase; n=1; Burkholderia thailandensis E264|Rep: Malonyl CoA-acyl carrier protein transacylase - Burkholderia thailandensis (strain E264 / ATCC 700388 / DSM 13276 /CIP 106301)	299	UniRef	Burkholderia thailandensis	Unknown	root|cellular organisms|Bacteria|Proteobacteria|Betaproteobacteria|Burkholderiales|Burkholderiaceae|Burkholderia|pseudomallei group|Burkholderia thailandensis|Burkholderia thailandensis E264	Non-PKS	-
UniRef100_Q62B69_from_5_to_298	AT	303	2723	-	1e-29	118.5	294	5	298	UniRef100_Q62B69	AT(Non-PKS)	Cluster: Malonyl CoA-acyl carrier protein transacylase; n=9; Burkholderia|Rep: Malonyl CoA-acyl carrier protein transacylase - Burkholderia mallei (Pseudomonas mallei)	299	UniRef	Burkholderia mallei	Unknown	root|cellular organisms|Bacteria|Proteobacteria|Betaproteobacteria|Burkholderiales|Burkholderiaceae|Burkholderia|Burkholderia mallei|Burkholderia mallei ATCC 10399	Non-PKS	-
UniRef100_A3NGQ9_from_5_to_298	AT	304	2748	-	1.2e-28	115.0	294	5	298	UniRef100_A3NGQ9	AT(Non-PKS)	Cluster: Malonyl CoA-acyl carrier protein transacylase; n=1; Burkholderia pseudomallei 668|Rep: Malonyl CoA-acyl carrier protein transacylase - Burkholderia pseudomallei (strain 668)	299	UniRef	Burkholderia pseudomallei	Unknown	root|cellular organisms|Bacteria|Proteobacteria|Betaproteobacteria|Burkholderiales|Burkholderiaceae|Burkholderia|pseudomallei group|Burkholderia pseudomallei|Burkholderia pseudomallei 1106a	Non-PKS	-
UniRef100_Q49HJ4_from_94_to_369	AT	305	2445	-	7.4e-37	142.2	276	94	369	UniRef100_Q49HJ4	AT(Non-PKS)	Cluster: Acyltransferase; n=1; uncultured bacterial symbiont of Discodermia dissoluta|Rep: Acyltransferase - uncultured bacterial symbiont of Discodermia dissoluta	369	UniRef	uncultured bacterial	Unknown	root|cellular organisms|Bacteria|environmental samples	Non-PKS	-
UniRef100_Q2N3T2_from_5_to_377	AT	306	2185	-	2.8e-45	170.3	373	5	377	UniRef100_Q2N3T2	AT(Non-PKS)	Cluster: Acyltransferase/oxidoreductase; n=1; Sorangium cellulosum|Rep: Acyltransferase/oxidoreductase - Polyangium cellulosum (Sorangium cellulosum)	806	UniRef	Polyangium cellulosum	Oxidoreductase_dehydrogenase	root|cellular organisms|Bacteria|Proteobacteria|delta/epsilon subdivisions|Deltaproteobacteria|Myxococcales|Sorangineae|Polyangiaceae|Sorangium|Sorangium cellulosum	Non-PKS	-
UniRef100_A5G652_from_5_to_311	AT	307	2693	-	1.1e-30	121.8	307	5	311	UniRef100_A5G652	AT(Non-PKS)	Cluster: Malonyl CoA-acyl carrier protein transacylase; n=1; Geobacter uraniumreducens Rf4|Rep: Malonyl CoA-acyl carrier protein transacylase - Geobacter uraniumreducens Rf4	764	UniRef	Geobacter uraniumreducens	Unknown	root|cellular organisms|Bacteria|Proteobacteria|delta/epsilon subdivisions|Deltaproteobacteria|Desulfuromonadales|Geobacteraceae|Geobacter|Geobacter uraniumreducens|Geobacter uraniumreducens Rf4	Non-PKS	-
UniRef100_Q1RS57_from_44_to_329	AT	308	2825	-	2.5e-25	104.0	286	44	329	UniRef100_Q1RS57	AT(Non-PKS)	Cluster: Malonyl CoA [acyl-carrier-protein] transacylase; n=1; Bacillus amyloliquefaciens|Rep: Malonyl CoA [acyl-carrier-protein] transacylase - Bacillus amyloliquefaciens	791	UniRef	Bacillus amyloliquefaciens	Unknown	root|cellular organisms|Bacteria|Firmicutes|Bacilli|Bacillales|Bacillaceae|Bacillus|Bacillus amyloliquefaciens|Bacillus amyloliquefaciens FZB42	Non-PKS	-
UniRef100_Q1RS80_from_9_to_293	AT	309	2886	-	2.6e-21	90.6	285	9	293	UniRef100_Q1RS80	AT(Non-PKS)	Cluster: Malonyl-CoA-[acyl-carrier-protein] transacylase; n=1; Bacillus amyloliquefaciens|Rep: Malonyl-CoA-[acyl-carrier-protein] transacylase - Bacillus amyloliquefaciens	293	UniRef	Bacillus amyloliquefaciens	Unknown	root|cellular organisms|Bacteria|Firmicutes|Bacilli|Bacillales|Bacillaceae|Bacillus|Bacillus amyloliquefaciens|Bacillus amyloliquefaciens FZB42	Non-PKS	-
UniRef100_O34825_from_5_to_288	AT	310	2773	-	9.3e-28	112.0	284	5	288	UniRef100_O34825	AT(Non-PKS)	Cluster: PksC protein; n=1; Bacillus subtilis|Rep: PksC protein - Bacillus subtilis	288	UniRef	Bacillus subtilis	PKS	root|cellular organisms|Bacteria|Firmicutes|Bacilli|Bacillales|Bacillaceae|Bacillus|Bacillus subtilis|Bacillus subtilis subsp. subtilis|Bacillus subtilis subsp. subtilis str. 168	Non-PKS	-
UniRef100_Q1RS78_from_5_to_307	AT	311	2541	-	2e-34	134.1	303	5	307	UniRef100_Q1RS78	AT(Non-PKS)	Cluster: Malonyl-CoA-[acyl-carrier protein] transacylase; n=1; Bacillus amyloliquefaciens|Rep: Malonyl-CoA-[acyl-carrier protein] transacylase - Bacillus amyloliquefaciens	746	UniRef	Bacillus amyloliquefaciens	Unknown	root|cellular organisms|Bacteria|Firmicutes|Bacilli|Bacillales|Bacillaceae|Bacillus|Bacillus amyloliquefaciens|Bacillus amyloliquefaciens FZB42	Non-PKS	-
UniRef100_O34787_from_5_to_294	AT	312	2670	-	1.8e-31	124.4	290	5	294	UniRef100_O34787	AT(Non-PKS)	Cluster: PksE protein; n=1; Bacillus subtilis|Rep: PksE protein - Bacillus subtilis	767	UniRef	Bacillus subtilis	PKS	root|cellular organisms|Bacteria|Firmicutes|Bacilli|Bacillales|Bacillaceae|Bacillus|Bacillus subtilis|Bacillus subtilis subsp. subtilis|Bacillus subtilis subsp. subtilis str. 168	Non-PKS	-
UniRef100_Q1MX63_from_5_to_342	AT	313	2330	-	4.7e-40	152.9	338	5	342	UniRef100_Q1MX63	AT(Non-PKS):PP(PKS):KS(PKS):PP(PKS):KS(PKS):PP(PKS):KR(PKS)	Cluster: Type I polyketide synthase-related protein; n=1; Streptomyces sp. NRRL 11266|Rep: Type I polyketide synthase-related protein - Streptomyces sp. NRRL 11266	2488	UniRef	Streptomyces sp.	PKS	root|cellular organisms|Bacteria|Actinobacteria|Actinobacteria (class)|Actinobacteridae|Actinomycetales|Streptomycineae|Streptomycetaceae|Streptomyces|Streptomyces sp. 303A09	Non-PKS	-
UniRef100_A6DK31_from_6_to_280	AT	314	2706	-	3.7e-30	120.0	275	6	280	UniRef100_A6DK31	AT(Non-PKS)	Cluster: Polyketide synthesis protein; n=1; Lentisphaera araneosa HTCC2155|Rep: Polyketide synthesis protein - Lentisphaera araneosa HTCC2155	280	UniRef	Lentisphaera araneosa	PKS	root|cellular organisms|Bacteria|Chlamydiae/Verrucomicrobia group|Lentisphaerae|Lentisphaerales|Lentisphaera|Lentisphaera araneosa|Lentisphaera araneosa HTCC2155	Non-PKS	-
UniRef100_A0MS24_from_1_to_292	AT	315	3100	-	1.8e-13	20.1	292	1	292	UniRef100_A0MS24	AT(Non-PKS):AT(PKS)	Cluster: BryP; n=1; Candidatus Endobugula sertula|Rep: BryP - Candidatus Endobugula sertula (Bugula neritina bacterial symbiont)	617	UniRef	Candidatus Endobugula	NRPS	root|cellular organisms|Bacteria|Proteobacteria|Gammaproteobacteria|Alteromonadales|Alteromonadales genera incertae sedis|Candidatus Endobugula|Candidatus Endobugula glebosa	Non-PKS	-
UniRef100_A2CLL7_from_6_to_308	AT	316	2979	-	2.1e-16	57.9	303	6	308	UniRef100_A2CLL7	AT(Non-PKS):AT(PKS)	Cluster: BryP; n=1; Candidatus Endobugula sertula|Rep: BryP - Candidatus Endobugula sertula (Bugula neritina bacterial symbiont)	633	UniRef	Candidatus Endobugula	NRPS	root|cellular organisms|Bacteria|Proteobacteria|Gammaproteobacteria|Alteromonadales|Alteromonadales genera incertae sedis|Candidatus Endobugula|Candidatus Endobugula glebosa	Non-PKS	-
UniRef100_Q4U443_from_5_to_298	AT	317	2281	-	1.4e-41	157.9	294	5	298	UniRef100_Q4U443	AT(Non-PKS)	Cluster: DszD; n=1; Sorangium cellulosum|Rep: DszD - Polyangium cellulosum (Sorangium cellulosum)	841	UniRef	Polyangium cellulosum	Unknown	root|cellular organisms|Bacteria|Proteobacteria|delta/epsilon subdivisions|Deltaproteobacteria|Myxococcales|Sorangineae|Polyangiaceae|Sorangium|Sorangium cellulosum	Non-PKS	-
UniRef100_A0UWD6_from_5_to_308	AT	318	2889	-	3e-21	90.4	304	5	308	UniRef100_A0UWD6	AT(Non-PKS)	Cluster: Malonyl CoA-acyl carrier protein transacylase; n=1; Clostridium cellulolyticum H10|Rep: Malonyl CoA-acyl carrier protein transacylase - Clostridium cellulolyticum H10	803	UniRef	Clostridium cellulolyticum	Unknown	root|cellular organisms|Bacteria|Firmicutes|Clostridia|Clostridiales|Clostridiaceae|Clostridium|Clostridium cellulolyticum|Clostridium cellulolyticum H10	Non-PKS	-
UniRef100_Q1RS67_from_5_to_352	AT	319	2510	-	3.2e-35	136.8	348	5	352	UniRef100_Q1RS67	AT(Non-PKS)	Cluster: Malonyl CoA [acyl-carrier-protein] transacylase; n=1; Bacillus amyloliquefaciens|Rep: Malonyl CoA [acyl-carrier-protein] transacylase - Bacillus amyloliquefaciens	768	UniRef	Bacillus amyloliquefaciens	Unknown	root|cellular organisms|Bacteria|Firmicutes|Bacilli|Bacillales|Bacillaceae|Bacillus|Bacillus amyloliquefaciens|Bacillus amyloliquefaciens FZB42	Non-PKS	-
UniRef100_A4TWC3_from_5_to_317	AT	320	2869	-	3.3e-22	93.6	313	5	317	UniRef100_A4TWC3	AT(Non-PKS)	Cluster: Malonyl CoA-acyl carrier protein transacylase; n=1; Magnetospirillum gryphiswaldense|Rep: Malonyl CoA-acyl carrier protein transacylase - Magnetospirillum gryphiswaldense	397	UniRef	Magnetospirillum gryphiswaldense	Unknown	root|cellular organisms|Bacteria|Proteobacteria|Alphaproteobacteria|Rhodospirillales|Rhodospirillaceae|Magnetospirillum|Magnetospirillum gryphiswaldense|Magnetospirillum gryphiswaldense MSR-1	Non-PKS	-
UniRef100_A4TKT7_from_8_to_281	AT	321	3028	-	2.9e-15	43.2	274	8	281	UniRef100_A4TKT7	AT(Non-PKS)	Cluster: Acyl transferase; n=7; Yersinia|Rep: Acyl transferase - Yersinia pestis (strain Pestoides F)	282	UniRef	Yersinia pestis	Unknown	root|cellular organisms|Bacteria|Proteobacteria|Gammaproteobacteria|Enterobacteriales|Enterobacteriaceae|Yersinia|Yersinia pestis|Yersinia pestis CA88-4125	Non-PKS	-
AACY01565817.1.531_from_1_to_173	AT	322	3591	-	2.1e-10	-27.8	173	1	173	AACY01565817.1.531	AT(Non-PKS)	(forward) (from CDS)	177	SGS	-	Unknown	-	Non-PKS	-
UniRef100_A6FZ59_from_6_to_338	AT	323	2540	-	1.9e-34	134.3	333	6	338	UniRef100_A6FZ59	AT(Non-PKS)	Cluster: MmpIII; n=1; Plesiocystis pacifica SIR-1|Rep: MmpIII - Plesiocystis pacifica SIR-1	842	UniRef	Plesiocystis pacifica	PKS	root|cellular organisms|Bacteria|Proteobacteria|delta/epsilon subdivisions|Deltaproteobacteria|Myxococcales|Nannocystineae|Nannocystaceae|Plesiocystis|Plesiocystis pacifica|Plesiocystis pacifica SIR-1	Non-PKS	-
UniRef100_Q8RL73_from_333_to_620	AT	324	2613	-	6e-33	129.3	288	333	620	UniRef100_Q8RL73	AT(PKS):AT(Non-PKS)	Cluster: MmpIII; n=1; Pseudomonas fluorescens|Rep: MmpIII - Pseudomonas fluorescens	1110	UniRef	Pseudomonas fluorescens	PKS	root|cellular organisms|Bacteria|Proteobacteria|Gammaproteobacteria|Pseudomonadales|Pseudomonadaceae|Pseudomonas|Pseudomonas fluorescens group|Pseudomonas orientalis	Non-PKS	-
UniRef100_A1KQR5_from_386_to_665	AT	325	2361	-	3e-39	150.2	280	386	665	UniRef100_A1KQR5	AT(PKS):AT(Non-PKS)	Cluster: RhiG protein; n=1; Burkholderia rhizoxina|Rep: RhiG protein - Burkholderia rhizoxina	665	UniRef	Burkholderia rhizoxina	Unknown	root|cellular organisms|Bacteria|Proteobacteria|Betaproteobacteria|Burkholderiales|Burkholderiaceae|Burkholderia|Burkholderia rhizoxina	Non-PKS	-
UniRef100_Q4KCD1_from_398_to_677	AT	326	2784	-	3.4e-27	110.2	280	398	677	UniRef100_Q4KCD1	AT(PKS):AT(Non-PKS)	Cluster: Malonyl CoA-acyl carrier protein transacylase; n=1; Pseudomonas fluorescens Pf-5|Rep: Malonyl CoA-acyl carrier protein transacylase - Pseudomonas fluorescens (strain Pf-5 / ATCC BAA-477)	677	UniRef	Pseudomonas fluorescens	Unknown	root|cellular organisms|Bacteria|Proteobacteria|Gammaproteobacteria|Pseudomonadales|Pseudomonadaceae|Pseudomonas|Pseudomonas fluorescens group|Pseudomonas orientalis	Non-PKS	-
UniRef100_Q2T4N0_from_334_to_700	AT	327	2546	-	2.8e-34	133.7	367	334	700	UniRef100_Q2T4N0	AT(PKS):AT(Non-PKS)	Cluster: MmpIII; n=1; Burkholderia thailandensis E264|Rep: MmpIII - Burkholderia thailandensis (strain E264 / ATCC 700388 / DSM 13276 /CIP 106301)	1154	UniRef	Burkholderia thailandensis	PKS	root|cellular organisms|Bacteria|Proteobacteria|Betaproteobacteria|Burkholderiales|Burkholderiaceae|Burkholderia|pseudomallei group|Burkholderia thailandensis|Burkholderia thailandensis E264	Non-PKS	-
UniRef100_Q1D5F1_from_367_to_654	AT	328	2427	-	1.6e-37	144.5	288	367	654	UniRef100_Q1D5F1	AT(PKS):AT(Non-PKS)	Cluster: Acyltranferase/malonyl CoA-acyl carrier protein transacylase; n=1; Myxococcus xanthus DK 1622|Rep: Acyltranferase/malonyl CoA-acyl carrier protein transacylase - Myxococcus xanthus (strain DK 1622)	657	UniRef	Myxococcus xanthus	Unknown	root|cellular organisms|Bacteria|Proteobacteria|delta/epsilon subdivisions|Deltaproteobacteria|Myxococcales|Cystobacterineae|Myxococcaceae|Myxococcus|Myxococcus xanthus|Myxococcus xanthus DK 1622	Non-PKS	-
UniRef100_Q4ZND1_from_394_to_678	AT	329	2808	-	4.6e-26	106.4	285	394	678	UniRef100_Q4ZND1	AT(PKS):AT(Non-PKS)	Cluster: Malonyl CoA-acyl carrier protein transacylase; n=1; Pseudomonas syringae pv. syringae B728a|Rep: Malonyl CoA-acyl carrier protein transacylase - Pseudomonas syringae pv. syringae (strain B728a)	1055	UniRef	Pseudomonas syringae	Unknown	root|cellular organisms|Bacteria|Proteobacteria|Gammaproteobacteria|Pseudomonadales|Pseudomonadaceae|Pseudomonas|Pseudomonas syringae group|Pseudomonas syringae group genomosp. 1|Pseudomonas syringae|Pseudomonas syringae pv. aptata	Non-PKS	-
UniRef100_Q6VT97_from_1_to_298	AT	330	2920	-	3.1e-18	80.4	298	1	298	UniRef100_Q6VT97	AT(Non-PKS)	Cluster: Putative acyltransferase; n=1; symbiont bacterium of Paederus fuscipes|Rep: Putative acyltransferase - symbiont bacterium of Paederus fuscipes	349	UniRef	symbiont bacterium	Unknown	root|cellular organisms|Bacteria|unclassified Bacteria|unclassified Bacteria (miscellaneous)|symbiont bacterium of Theonella swinhoei	Non-PKS	-
UniRef100_A5G640_from_5_to_281	AT	331	2827	-	3.8e-25	103.3	277	5	281	UniRef100_A5G640	AT(Non-PKS)	Cluster: Malonyl CoA-acyl carrier protein transacylase; n=1; Geobacter uraniumreducens Rf4|Rep: Malonyl CoA-acyl carrier protein transacylase - Geobacter uraniumreducens Rf4	410	UniRef	Geobacter uraniumreducens	Unknown	root|cellular organisms|Bacteria|Proteobacteria|delta/epsilon subdivisions|Deltaproteobacteria|Desulfuromonadales|Geobacteraceae|Geobacter|Geobacter uraniumreducens|Geobacter uraniumreducens Rf4	Non-PKS	-
UniRef100_A4LGP8_from_6_to_326	AT	332	2879	-	1.2e-21	91.7	321	6	326	UniRef100_A4LGP8	AT(Non-PKS)	Cluster: Malonyl CoA-acyl carrier protein transacylase; n=1; Burkholderia pseudomallei 305|Rep: Malonyl CoA-acyl carrier protein transacylase - Burkholderia pseudomallei 305	394	UniRef	Burkholderia pseudomallei	Unknown	root|cellular organisms|Bacteria|Proteobacteria|Betaproteobacteria|Burkholderiales|Burkholderiaceae|Burkholderia|pseudomallei group|Burkholderia pseudomallei|Burkholderia pseudomallei 1106a	Non-PKS	-
UniRef100_A3NJF0_from_51_to_388	AT	333	2893	-	1.3e-20	88.3	338	51	388	UniRef100_A3NJF0	AT(Non-PKS)	Cluster: Malonyl CoA-acyl carrier protein transacylase; n=1; Burkholderia pseudomallei 668|Rep: Malonyl CoA-acyl carrier protein transacylase - Burkholderia pseudomallei (strain 668)	437	UniRef	Burkholderia pseudomallei	Unknown	root|cellular organisms|Bacteria|Proteobacteria|Betaproteobacteria|Burkholderiales|Burkholderiaceae|Burkholderia|pseudomallei group|Burkholderia pseudomallei|Burkholderia pseudomallei 1106a	Non-PKS	-
UniRef100_Q63LL1_from_6_to_345	AT	334	2894	-	1.3e-20	88.3	340	6	345	UniRef100_Q63LL1	AT(Non-PKS)	Cluster: Putative acyl transferase; n=1; Burkholderia pseudomallei|Rep: Putative acyl transferase - Burkholderia pseudomallei (Pseudomonas pseudomallei)	394	UniRef	Burkholderia pseudomallei	Unknown	root|cellular organisms|Bacteria|Proteobacteria|Betaproteobacteria|Burkholderiales|Burkholderiaceae|Burkholderia|pseudomallei group|Burkholderia pseudomallei|Burkholderia pseudomallei 1106a	Non-PKS	-
UniRef100_Q62BS7_from_6_to_345	AT	335	2899	-	5.1e-20	86.3	340	6	345	UniRef100_Q62BS7	AT(Non-PKS)	Cluster: Malonyl CoA-acyl carrier protein transacylase; n=7; Burkholderia mallei|Rep: Malonyl CoA-acyl carrier protein transacylase - Burkholderia mallei (Pseudomonas mallei)	394	UniRef	Burkholderia mallei	Unknown	root|cellular organisms|Bacteria|Proteobacteria|Betaproteobacteria|Burkholderiales|Burkholderiaceae|Burkholderia|Burkholderia mallei|Burkholderia mallei ATCC 10399	Non-PKS	-
UniRef100_UPI000055B7DF_from_1_to_325	AT	336	3000	-	7.1e-16	51.1	325	1	325	UniRef100_UPI000055B7DF	AT(Non-PKS)	Cluster: hypothetical protein BpseP_03004684; n=1; Burkholderia pseudomallei Pasteur|Rep: hypothetical protein BpseP_03004684 - Burkholderia pseudomallei Pasteur	374	UniRef	Burkholderia pseudomallei	Hypothetical_protein	root|cellular organisms|Bacteria|Proteobacteria|Betaproteobacteria|Burkholderiales|Burkholderiaceae|Burkholderia|pseudomallei group|Burkholderia pseudomallei|Burkholderia pseudomallei 1106a	Non-PKS	-
UniRef100_UPI000055A077_from_1_to_325	AT	337	3001	-	7.6e-16	50.7	325	1	325	UniRef100_UPI000055A077	AT(Non-PKS)	Cluster: hypothetical protein Bpse17_02002689; n=1; Burkholderia pseudomallei 1710a|Rep: hypothetical protein Bpse17_02002689 - Burkholderia pseudomallei 1710a	374	UniRef	Burkholderia pseudomallei	Hypothetical_protein	root|cellular organisms|Bacteria|Proteobacteria|Betaproteobacteria|Burkholderiales|Burkholderiaceae|Burkholderia|pseudomallei group|Burkholderia pseudomallei|Burkholderia pseudomallei 1106a	Non-PKS	-
UniRef100_A3P513_from_6_to_341	AT	338	2891	-	6.4e-21	89.3	336	6	341	UniRef100_A3P513	AT(Non-PKS)	Cluster: Malonyl CoA-acyl carrier protein transacylase; n=2; Burkholderia pseudomallei|Rep: Malonyl CoA-acyl carrier protein transacylase - Burkholderia pseudomallei (strain 1106a)	390	UniRef	Burkholderia pseudomallei	Unknown	root|cellular organisms|Bacteria|Proteobacteria|Betaproteobacteria|Burkholderiales|Burkholderiaceae|Burkholderia|pseudomallei group|Burkholderia pseudomallei|Burkholderia pseudomallei 1106a	Non-PKS	-
UniRef100_UPI000067443C_from_1_to_290	AT	339	2982	-	2.5e-16	57.0	290	1	290	UniRef100_UPI000067443C	AT(Non-PKS)	Cluster: hypothetical protein Bpse4_03005177; n=1; Burkholderia pseudomallei 406e|Rep: hypothetical protein Bpse4_03005177 - Burkholderia pseudomallei 406e	376	UniRef	Burkholderia pseudomallei	Hypothetical_protein	root|cellular organisms|Bacteria|Proteobacteria|Betaproteobacteria|Burkholderiales|Burkholderiaceae|Burkholderia|pseudomallei group|Burkholderia pseudomallei|Burkholderia pseudomallei 1106a	Non-PKS	-
UniRef100_UPI000055BD7F_from_1_to_333	AT	340	3012	-	1.5e-15	47.1	333	1	333	UniRef100_UPI000055BD7F	AT(Non-PKS)	Cluster: hypothetical protein BpseS_03002436; n=1; Burkholderia pseudomallei S13|Rep: hypothetical protein BpseS_03002436 - Burkholderia pseudomallei S13	382	UniRef	Burkholderia pseudomallei	Hypothetical_protein	root|cellular organisms|Bacteria|Proteobacteria|Betaproteobacteria|Burkholderiales|Burkholderiaceae|Burkholderia|pseudomallei group|Burkholderia pseudomallei|Burkholderia pseudomallei 1106a	Non-PKS	-
UniRef100_UPI0000559925_from_1_to_333	AT	341	3011	-	1.4e-15	47.5	333	1	333	UniRef100_UPI0000559925	AT(Non-PKS)	Cluster: hypothetical protein Bpse1_03002347; n=1; Burkholderia pseudomallei 1655|Rep: hypothetical protein Bpse1_03002347 - Burkholderia pseudomallei 1655	382	UniRef	Burkholderia pseudomallei	Hypothetical_protein	root|cellular organisms|Bacteria|Proteobacteria|Betaproteobacteria|Burkholderiales|Burkholderiaceae|Burkholderia|pseudomallei group|Burkholderia pseudomallei|Burkholderia pseudomallei 1106a	Non-PKS	-
UniRef100_Q7X2G9_from_5_to_307	AT	342	2910	-	2e-19	84.3	303	5	307	UniRef100_Q7X2G9	AT(Non-PKS)	Cluster: Putative malonyl-CoA acyl carrier protein transacylase; n=1; Streptomyces griseoflavus|Rep: Putative malonyl-CoA acyl carrier protein transacylase - Streptomyces griseoflavus	310	UniRef	Streptomyces griseoflavus	Unknown	root|cellular organisms|Bacteria|Actinobacteria|Actinobacteria (class)|Actinobacteridae|Actinomycetales|Streptomycineae|Streptomycetaceae|Streptomyces|Streptomyces griseoflavus|Streptomyces griseoflavus subsp. pyrindicus	Non-PKS	-
UniRef100_Q56H93_from_7_to_303	AT	343	2332	-	5.3e-40	152.7	297	7	303	UniRef100_Q56H93	AT(Non-PKS)	Cluster: Aur1M; n=1; Streptomyces aureofaciens|Rep: Aur1M - Streptomyces aureofaciens	316	UniRef	Streptomyces aureofaciens	Unknown	root|cellular organisms|Bacteria|Actinobacteria|Actinobacteria (class)|Actinobacteridae|Actinomycetales|Streptomycineae|Streptomycetaceae|Streptomyces|Streptomyces aureofaciens	Non-PKS	-
UniRef100_Q93LX6_from_7_to_303	AT	344	2247	-	7.8e-43	162.1	297	7	303	UniRef100_Q93LX6	AT(Non-PKS)	Cluster: Putative malonyl-CoA acyl carrier protein transacylase PgaH; n=1; Streptomyces sp. PGA64|Rep: Putative malonyl-CoA acyl carrier protein transacylase PgaH - Streptomyces sp. PGA64	317	UniRef	Streptomyces sp.	Unknown	root|cellular organisms|Bacteria|Actinobacteria|Actinobacteria (class)|Actinobacteridae|Actinomycetales|Streptomycineae|Streptomycetaceae|Streptomyces|Streptomyces sp. 303A09	Non-PKS	-
UniRef100_Q72LL1_from_5_to_300	AT	345	2132	-	1.6e-49	184.3	296	5	300	UniRef100_Q72LL1	AT(Non-PKS)	Cluster: Malonyl-CoA-[acyl-carrier-protein] transacylase; n=2; Thermus thermophilus|Rep: Malonyl-CoA-[acyl-carrier-protein] transacylase - Thermus thermophilus (strain HB27 / ATCC BAA-163 / DSM 7039)	305	UniRef	Thermus thermophilus	Unknown	root|cellular organisms|Bacteria|Deinococcus-Thermus|Deinococci|Thermales|Thermaceae|Thermus|Thermus thermophilus|Thermus thermophilus HB27	Non-PKS	-
UniRef100_Q1J197_from_6_to_300	AT	346	2342	-	7.7e-40	152.2	295	6	300	UniRef100_Q1J197	AT(Non-PKS)	Cluster: Malonyl CoA-acyl carrier protein transacylase; n=1; Deinococcus geothermalis DSM 11300|Rep: Malonyl CoA-acyl carrier protein transacylase - Deinococcus geothermalis (strain DSM 11300)	302	UniRef	Deinococcus geothermalis	Unknown	root|cellular organisms|Bacteria|Deinococcus-Thermus|Deinococci|Deinococcales|Deinococcaceae|Deinococcus|Deinococcus geothermalis|Deinococcus geothermalis DSM 11300	Non-PKS	-
UniRef100_Q9RT24_from_9_to_299	AT	347	2305	-	8.3e-41	155.4	291	9	299	UniRef100_Q9RT24	AT(Non-PKS)	Cluster: Malonyl CoA-acyl carrier protein transacylase; n=1; Deinococcus radiodurans|Rep: Malonyl CoA-acyl carrier protein transacylase - Deinococcus radiodurans	305	UniRef	Deinococcus radiodurans	Unknown	root|cellular organisms|Bacteria|Deinococcus-Thermus|Deinococci|Deinococcales|Deinococcaceae|Deinococcus|Deinococcus radiodurans|Deinococcus radiodurans R1	Non-PKS	-
UniRef100_Q1NLQ5_from_9_to_300	AT	348	2119	-	1.8e-50	187.5	292	9	300	UniRef100_Q1NLQ5	AT(Non-PKS)	Cluster: Malonyl CoA-acyl carrier protein transacylase; n=1; delta proteobacterium MLMS-1|Rep: Malonyl CoA-acyl carrier protein transacylase - delta proteobacterium MLMS-1	301	UniRef	delta proteobacterium	Unknown	root|cellular organisms|Bacteria|Proteobacteria|delta/epsilon subdivisions|Deltaproteobacteria|unclassified Deltaproteobacteria|unclassified Deltaproteobacteria (miscellaneous)|delta proteobacterium 112	Non-PKS	-
UniRef100_Q6AK47_from_25_to_322	AT	349	2738	-	5.5e-29	116.1	298	25	322	UniRef100_Q6AK47	AT(Non-PKS)	Cluster: Related to malonyl CoA-acyl carrier protein transacylase; n=1; Desulfotalea psychrophila|Rep: Related to malonyl CoA-acyl carrier protein transacylase - Desulfotalea psychrophila	334	UniRef	Desulfotalea psychrophila	Unknown	root|cellular organisms|Bacteria|Proteobacteria|delta/epsilon subdivisions|Deltaproteobacteria|Desulfobacterales|Desulfobulbaceae|Desulfotalea|Desulfotalea psychrophila|Desulfotalea psychrophila LSv54	Non-PKS	-
AGZO_AGZO3152.g1.gene1_from_1_to_180	AT	350	3770	-	1.6e-08	-64.3	180	1	180	AGZO_AGZO3152.g1.gene1	AT(Non-PKS)	279 to 863 - strand	194	WLF	-	Unknown	-	Non-PKS	-
UniRef100_Q1MRU3_from_1_to_293	AT	351	2976	-	2e-16	58.2	293	1	293	UniRef100_Q1MRU3	AT(Non-PKS)	Cluster: (Acyl-carrier-protein) S-malonyltransferase; n=1; Lawsonia intracellularis PHE/MN1-00|Rep: (Acyl-carrier-protein) S-malonyltransferase - Lawsonia intracellularis (strain PHE/MN1-00)	306	UniRef	Lawsonia intracellularis	Unknown	root|cellular organisms|Bacteria|Proteobacteria|delta/epsilon subdivisions|Deltaproteobacteria|Desulfovibrionales|Desulfovibrionaceae|Lawsonia|Lawsonia intracellularis|Lawsonia intracellularis PHE/MN1-00	Non-PKS	-
UniRef100_Q30Z05_from_9_to_310	AT	352	2789	-	6.2e-27	109.3	302	9	310	UniRef100_Q30Z05	AT(Non-PKS)	Cluster: Malonyl CoA-acyl carrier protein transacylase; n=1; Desulfovibrio desulfuricans G20|Rep: Malonyl CoA-acyl carrier protein transacylase - Desulfovibrio desulfuricans (strain G20)	314	UniRef	Desulfovibrio desulfuricans	Unknown	root|cellular organisms|Bacteria|Proteobacteria|delta/epsilon subdivisions|Deltaproteobacteria|Desulfovibrionales|Desulfovibrionaceae|Desulfovibrio|Desulfovibrio desulfuricans|Desulfovibrio desulfuricans subsp. aestuarii	Non-PKS	-
UniRef100_Q72CN4_from_10_to_309	AT	353	2303	-	6.2e-41	155.8	300	10	309	UniRef100_Q72CN4	AT(Non-PKS)	Cluster: Malonyl CoA-acyl carrier protein transacylase; n=1; Desulfovibrio vulgaris subsp. vulgaris str. Hildenborough|Rep: Malonyl CoA-acyl carrier protein transacylase - Desulfovibrio vulgaris (strain Hildenborough / ATCC 29579 / NCIMB8303)	317	UniRef	Desulfovibrio vulgaris	Unknown	root|cellular organisms|Bacteria|Proteobacteria|delta/epsilon subdivisions|Deltaproteobacteria|Desulfovibrionales|Desulfovibrionaceae|Desulfovibrio|Desulfovibrio vulgaris|Desulfovibrio vulgaris subsp. oxamicus|Desulfovibrio vulgaris subsp. oxamicus (strain Monticello)	Non-PKS	-
UniRef100_A1VEG4_from_10_to_309	AT	354	2280	-	1.4e-41	158.0	300	10	309	UniRef100_A1VEG4	AT(Non-PKS)	Cluster: Malonyl CoA-acyl carrier protein transacylase; n=1; Desulfovibrio vulgaris subsp. vulgaris DP4|Rep: Malonyl CoA-acyl carrier protein transacylase - Desulfovibrio vulgaris subsp. vulgaris (strain DP4)	317	UniRef	Desulfovibrio vulgaris	Unknown	root|cellular organisms|Bacteria|Proteobacteria|delta/epsilon subdivisions|Deltaproteobacteria|Desulfovibrionales|Desulfovibrionaceae|Desulfovibrio|Desulfovibrio vulgaris|Desulfovibrio vulgaris subsp. oxamicus|Desulfovibrio vulgaris subsp. oxamicus (strain Monticello)	Non-PKS	-
UniRef100_Q2LXP8_from_16_to_314	AT	355	2708	-	3.7e-30	120.0	299	16	314	UniRef100_Q2LXP8	AT(Non-PKS)	Cluster: Malonyl-CoA-[acyl-carrier-protein] transacylase; n=1; Syntrophus aciditrophicus SB|Rep: Malonyl-CoA-[acyl-carrier-protein] transacylase - Syntrophus aciditrophicus (strain SB)	321	UniRef	Syntrophus aciditrophicus	Unknown	root|cellular organisms|Bacteria|Proteobacteria|delta/epsilon subdivisions|Deltaproteobacteria|Syntrophobacterales|Syntrophaceae|Syntrophus|Syntrophus aciditrophicus|Syntrophus aciditrophicus SB	Non-PKS	-
UniRef100_A6G7N3_from_6_to_288	AT	356	3237	-	1.4e-08	-42.6	283	6	288	UniRef100_A6G7N3	AT(Non-PKS)	Cluster: Malonyl CoA-acyl carrier protein transacylase; n=1; Plesiocystis pacifica SIR-1|Rep: Malonyl CoA-acyl carrier protein transacylase - Plesiocystis pacifica SIR-1	326	UniRef	Plesiocystis pacifica	Unknown	root|cellular organisms|Bacteria|Proteobacteria|delta/epsilon subdivisions|Deltaproteobacteria|Myxococcales|Nannocystineae|Nannocystaceae|Plesiocystis|Plesiocystis pacifica|Plesiocystis pacifica SIR-1	Non-PKS	-
UniRef100_A2QSI6_from_1622_to_1925	AT	357	3288	-	8.5e-06	-78.6	304	1622	1925	UniRef100_A2QSI6	AT(Non-PKS)	Cluster: Contig An08c0280, complete genome; n=1; Aspergillus niger|Rep: Contig An08c0280, complete genome - Aspergillus niger	2005	UniRef	Aspergillus niger	Unknown	root|cellular organisms|Eukaryota|Fungi/Metazoa group|Fungi|Dikarya|Ascomycota|Pezizomycotina|Eurotiomycetes|Eurotiomycetidae|Eurotiales|Trichocomaceae|mitosporic Trichocomaceae|Aspergillus|Aspergillus niger|Aspergillus niger ATCC 1015	Non-PKS	-
UniRef100_A1CFM8_from_1595_to_1975	AT	358	3273	-	1.6e-06	-69.2	381	1595	1975	UniRef100_A1CFM8	AT(Non-PKS)	Cluster: Fatty acid synthase subunit beta, putative; n=1; Aspergillus clavatus|Rep: Fatty acid synthase subunit beta, putative - Aspergillus clavatus	1983	UniRef	Aspergillus clavatus	Putative_FAS	root|cellular organisms|Eukaryota|Fungi/Metazoa group|Fungi|Dikarya|Ascomycota|Pezizomycotina|Eurotiomycetes|Eurotiomycetidae|Eurotiales|Trichocomaceae|mitosporic Trichocomaceae|Aspergillus|Aspergillus clavatus|Aspergillus clavatus NRRL 1	Non-PKS	-
UniRef100_A0FJY8_from_1584_to_2033	AT	359	3279	-	3.5e-06	-73.7	450	1584	2033	UniRef100_A0FJY8	AT(Non-PKS)	Cluster: Type I fatty acid synthase; n=1; Schizochytrium sp. ATCC 20888|Rep: Type I fatty acid synthase - Schizochytrium sp. ATCC 20888	4136	UniRef	Schizochytrium sp.	FAS	root|cellular organisms|Eukaryota|stramenopiles|Labyrinthulida|Thraustochytriidae|Schizochytrium|Schizochytrium sp. KH105	Non-PKS	-
UniRef100_Q4P0A3_from_1748_to_2208	AT	360	3269	-	8.8e-07	-65.9	461	1748	2208	UniRef100_Q4P0A3	AT(Non-PKS)	Cluster: Putative uncharacterized protein; n=1; Ustilago maydis|Rep: Putative uncharacterized protein - Ustilago maydis (Smut fungus)	3704	UniRef	Ustilago maydis	Unknown	root|cellular organisms|Eukaryota|Fungi/Metazoa group|Fungi|Dikarya|Basidiomycota|Ustilaginomycotina|Ustilaginomycetes|Ustilaginales|Ustilaginaceae|Ustilago|Ustilago maydis|Ustilago maydis 521	Non-PKS	-
UniRef100_Q2HYU4_from_1690_to_2157	AT	361	3271	-	1.2e-06	-67.7	468	1690	2157	UniRef100_Q2HYU4	AT(Non-PKS)	Cluster: Fatty acid synthase beta subunit; n=1; Filobasidiella neoformans|Rep: Fatty acid synthase beta subunit - Cryptococcus neoformans (Filobasidiella neoformans)	2514	UniRef	Cryptococcus neoformans	FAS	root|cellular organisms|Eukaryota|Fungi/Metazoa group|Fungi|Dikarya|Basidiomycota|Agaricomycotina|Tremellomycetes|Tremellales|Tremellaceae|Filobasidiella|Filobasidiella neoformans|mitosporic Filobasidiella neoformans|Cryptococcus neoformans var. neoformans|Cryptococcus neoformans var. neoformans JEC21	Non-PKS	-
UniRef100_Q5KG98_from_1690_to_2157	AT	362	3283	-	4.7e-06	-75.3	468	1690	2157	UniRef100_Q5KG98	AT(Non-PKS)	Cluster: Fatty-acid synthase complex protein, putative; n=1; Filobasidiella neoformans|Rep: Fatty-acid synthase complex protein, putative - Cryptococcus neoformans (Filobasidiella neoformans)	2513	UniRef	Cryptococcus neoformans	Putative_FAS	root|cellular organisms|Eukaryota|Fungi/Metazoa group|Fungi|Dikarya|Basidiomycota|Agaricomycotina|Tremellomycetes|Tremellales|Tremellaceae|Filobasidiella|Filobasidiella neoformans|mitosporic Filobasidiella neoformans|Cryptococcus neoformans var. neoformans|Cryptococcus neoformans var. neoformans JEC21	Non-PKS	-
UniRef100_Q55RU4_from_1690_to_2157	AT	363	3284	-	4.8e-06	-75.4	468	1690	2157	UniRef100_Q55RU4	AT(Non-PKS)	Cluster: Putative uncharacterized protein; n=1; Filobasidiella neoformans|Rep: Putative uncharacterized protein - Cryptococcus neoformans (Filobasidiella neoformans)	2513	UniRef	Cryptococcus neoformans	Unknown	root|cellular organisms|Eukaryota|Fungi/Metazoa group|Fungi|Dikarya|Basidiomycota|Agaricomycotina|Tremellomycetes|Tremellales|Tremellaceae|Filobasidiella|Filobasidiella neoformans|mitosporic Filobasidiella neoformans|Cryptococcus neoformans var. neoformans|Cryptococcus neoformans var. neoformans JEC21	Non-PKS	-
UniRef100_Q59497_from_1296_to_1664	AT	364	3258	-	1.8e-07	-57.0	369	1296	1664	UniRef100_Q59497	AT(Non-PKS)	Cluster: Fatty-acid synthase; n=1; Corynebacterium ammoniagenes|Rep: Fatty-acid synthase - Corynebacterium ammoniagenes (Brevibacterium ammoniagenes)	3063	UniRef	Corynebacterium ammoniagenes	FAS	root|cellular organisms|Bacteria|Actinobacteria|Actinobacteria (class)|Actinobacteridae|Actinomycetales|Corynebacterineae|Corynebacteriaceae|Corynebacterium|Corynebacterium ammoniagenes	Non-PKS	-
UniRef100_Q6NFP1_from_1278_to_1702	AT	365	3274	-	1.6e-06	-69.2	425	1278	1702	UniRef100_Q6NFP1	AT(Non-PKS)	Cluster: Putative fatty acid synthase; n=1; Corynebacterium diphtheriae|Rep: Putative fatty acid synthase - Corynebacterium diphtheriae	2977	UniRef	Corynebacterium diphtheriae	Putative_FAS	root|cellular organisms|Bacteria|Actinobacteria|Actinobacteria (class)|Actinobacteridae|Actinomycetales|Corynebacterineae|Corynebacteriaceae|Corynebacterium|Corynebacterium diphtheriae|Corynebacterium diphtheriae NCTC 13129	Non-PKS	-
UniRef100_Q8FMV7_from_1295_to_1721	AT	366	3287	-	8.4e-06	-78.5	427	1295	1721	UniRef100_Q8FMV7	AT(Non-PKS)	Cluster: Fatty-acid synthase II; n=1; Corynebacterium efficiens|Rep: Fatty-acid synthase II - Corynebacterium efficiens	3022	UniRef	Corynebacterium efficiens	FAS	root|cellular organisms|Bacteria|Actinobacteria|Actinobacteria (class)|Actinobacteridae|Actinomycetales|Corynebacterineae|Corynebacteriaceae|Corynebacterium|Corynebacterium efficiens|Corynebacterium efficiens YS-314	Non-PKS	-
UniRef100_A4QGP8_from_1286_to_1716	AT	367	3275	-	2.4e-06	-71.5	431	1286	1716	UniRef100_A4QGP8	AT(Non-PKS)	Cluster: Putative uncharacterized protein; n=1; Corynebacterium glutamicum R|Rep: Putative uncharacterized protein - Corynebacterium glutamicum (strain R)	2996	UniRef	Corynebacterium glutamicum	Unknown	root|cellular organisms|Bacteria|Actinobacteria|Actinobacteria (class)|Actinobacteridae|Actinomycetales|Corynebacterineae|Corynebacteriaceae|Corynebacterium|Corynebacterium glutamicum|Corynebacterium glutamicum ATCC 13032	Non-PKS	-
UniRef100_Q8NMS0_from_1283_to_1713	AT	368	3282	-	4.4e-06	-74.9	431	1283	1713	UniRef100_Q8NMS0	AT(Non-PKS)	Cluster: 3-oxoacyl-(Acyl-carrier-protein) synthase; n=1; Corynebacterium glutamicum|Rep: 3-oxoacyl-(Acyl-carrier-protein) synthase - Corynebacterium glutamicum (Brevibacterium flavum)	2993	UniRef	Corynebacterium glutamicum	Unknown	root|cellular organisms|Bacteria|Actinobacteria|Actinobacteria (class)|Actinobacteridae|Actinomycetales|Corynebacterineae|Corynebacteriaceae|Corynebacterium|Corynebacterium glutamicum|Corynebacterium glutamicum ATCC 13032	Non-PKS	-
UniRef100_Q6M2X6_from_1286_to_1716	AT	369	3281	-	4.4e-06	-74.9	431	1286	1716	UniRef100_Q6M2X6	AT(Non-PKS)	Cluster: FATTY ACID SYNTHASE; n=1; Corynebacterium glutamicum|Rep: FATTY ACID SYNTHASE - Corynebacterium glutamicum (Brevibacterium flavum)	2996	UniRef	Corynebacterium glutamicum	FAS	root|cellular organisms|Bacteria|Actinobacteria|Actinobacteria (class)|Actinobacteridae|Actinomycetales|Corynebacterineae|Corynebacteriaceae|Corynebacterium|Corynebacterium glutamicum|Corynebacterium glutamicum ATCC 13032	Non-PKS	-
XZS34367.x1.gene1_from_7_to_226	AT	370	3363	-	1.3e-07	-73.4	220	7	226	XZS34367.x1.gene1	AT(Non-PKS)	2 to 680 - strand	226	MFS	-	Unknown	-	Non-PKS	-
UniRef100_Q23A00_from_13_to_324	AT	371	3185	-	9.6e-11	-14.9	312	13	324	UniRef100_Q23A00	AT(Non-PKS)	Cluster: Acyl transferase domain containing protein; n=1; Tetrahymena thermophila SB210|Rep: Acyl transferase domain containing protein - Tetrahymena thermophila SB210	335	UniRef	Tetrahymena thermophila	Unknown	root|cellular organisms|Eukaryota|Alveolata|Ciliophora|Intramacronucleata|Oligohymenophorea|Hymenostomatida|Tetrahymenina|Tetrahymenidae|Tetrahymena|Tetrahymena thermophila|Tetrahymena thermophila SB210	Non-PKS	-
UniRef100_A0BGY1_from_7_to_272	AT	372	3217	-	2.1e-09	-32.0	266	7	272	UniRef100_A0BGY1	AT(Non-PKS)	Cluster: Chromosome undetermined scaffold_107, whole genome shotgun sequence; n=1; Paramecium tetraurelia|Rep: Chromosome undetermined scaffold_107, whole genome shotgun sequence - Paramecium tetraurelia	274	UniRef	Paramecium tetraurelia	Unknown	root|cellular organisms|Eukaryota|Alveolata|Ciliophora|Intramacronucleata|Oligohymenophorea|Peniculida|Parameciidae|Paramecium|Paramecium tetraurelia	Non-PKS	-
UniRef100_Q4PD32_from_295_to_716	AT	373	3235	-	1.1e-08	-41.3	422	295	716	UniRef100_Q4PD32	AT(Non-PKS)	Cluster: Putative uncharacterized protein; n=1; Ustilago maydis|Rep: Putative uncharacterized protein - Ustilago maydis (Smut fungus)	764	UniRef	Ustilago maydis	Unknown	root|cellular organisms|Eukaryota|Fungi/Metazoa group|Fungi|Dikarya|Basidiomycota|Ustilaginomycotina|Ustilaginomycetes|Ustilaginales|Ustilaginaceae|Ustilago|Ustilago maydis|Ustilago maydis 521	Non-PKS	-
UniRef100_Q74GK6_from_5_to_270	AT	374	3230	-	5.7e-09	-37.7	266	5	270	UniRef100_Q74GK6	AT(Non-PKS)	Cluster: Malonyl Coa-acyl carrier protein transacylase, putative; n=1; Geobacter sulfurreducens|Rep: Malonyl Coa-acyl carrier protein transacylase, putative - Geobacter sulfurreducens	280	UniRef	Geobacter sulfurreducens	Unknown	root|cellular organisms|Bacteria|Proteobacteria|delta/epsilon subdivisions|Deltaproteobacteria|Desulfuromonadales|Geobacteraceae|Geobacter|Geobacter sulfurreducens|Geobacter sulfurreducens PCA	Non-PKS	-
UniRef100_A0WAW5_from_5_to_280	AT	375	3276	-	2.4e-06	-71.6	276	5	280	UniRef100_A0WAW5	AT(Non-PKS)	Cluster: Acyl transferase region; n=1; Geobacter lovleyi SZ|Rep: Acyl transferase region - Geobacter lovleyi SZ	280	UniRef	Geobacter lovleyi	Unknown	root|cellular organisms|Bacteria|Proteobacteria|delta/epsilon subdivisions|Deltaproteobacteria|Desulfuromonadales|Geobacteraceae|Geobacter|Geobacter lovleyi|Geobacter lovleyi SZ	Non-PKS	-
UniRef100_Q39V02_from_1_to_269	AT	376	3255	-	1e-07	-53.7	269	1	269	UniRef100_Q39V02	AT(Non-PKS)	Cluster: Acyl transferase region; n=1; Geobacter metallireducens GS-15|Rep: Acyl transferase region - Geobacter metallireducens (strain GS-15 / ATCC 53774 / DSM 7210)	276	UniRef	Geobacter metallireducens	Unknown	root|cellular organisms|Bacteria|Proteobacteria|delta/epsilon subdivisions|Deltaproteobacteria|Desulfuromonadales|Geobacteraceae|Geobacter|Geobacter metallireducens|Geobacter metallireducens GS-15	Non-PKS	-
UniRef100_A5G7J6_from_5_to_273	AT	377	3250	-	6.6e-08	-51.5	269	5	273	UniRef100_A5G7J6	AT(Non-PKS)	Cluster: (Acyl-carrier-protein) S-malonyltransferase-like protein; n=1; Geobacter uraniumreducens Rf4|Rep: (Acyl-carrier-protein) S-malonyltransferase-like protein - Geobacter uraniumreducens Rf4	279	UniRef	Geobacter uraniumreducens	Unknown	root|cellular organisms|Bacteria|Proteobacteria|delta/epsilon subdivisions|Deltaproteobacteria|Desulfuromonadales|Geobacteraceae|Geobacter|Geobacter uraniumreducens|Geobacter uraniumreducens Rf4	Non-PKS	-
UniRef100_Q41D37_from_7_to_299	AT	378	2318	-	2.3e-40	153.9	293	7	299	UniRef100_Q41D37	AT(Non-PKS)	Cluster: Malonyl CoA-acyl carrier protein transacylase; n=1; Exiguobacterium sibiricum 255-15|Rep: Malonyl CoA-acyl carrier protein transacylase - Exiguobacterium sibiricum 255-15	306	UniRef	Exiguobacterium sibiricum	Unknown	root|cellular organisms|Bacteria|Firmicutes|Bacilli|Bacillales|Bacillaceae|Exiguobacterium|Exiguobacterium sibiricum|Exiguobacterium sibiricum 255-15	Non-PKS	-
Contig17862.gene1_from_1_to_246	AT	379	3340	-	4.3e-17	48.4	246	1	246	Contig17862.gene1	AT(Non-PKS)	75 to 824 + strand	249	MFS	-	Unknown	-	Non-PKS	-
UniRef100_Q1AW86_from_8_to_265	AT	380	2913	-	4.1e-19	83.3	258	8	265	UniRef100_Q1AW86	AT(Non-PKS)	Cluster: Acyl transferase region; n=1; Rubrobacter xylanophilus DSM 9941|Rep: Acyl transferase region - Rubrobacter xylanophilus (strain DSM 9941 / NBRC 16129)	273	UniRef	Rubrobacter xylanophilus	Unknown	root|cellular organisms|Bacteria|Actinobacteria|Actinobacteria (class)|Rubrobacteridae|Rubrobacterales|Rubrobacterineae|Rubrobacteraceae|Rubrobacter|Rubrobacter xylanophilus|Rubrobacter xylanophilus DSM 9941	Non-PKS	-
UniRef100_Q1ARL2_from_9_to_264	AT	381	2865	-	2.1e-22	94.2	256	9	264	UniRef100_Q1ARL2	AT(Non-PKS)	Cluster: Acyl transferase region; n=1; Rubrobacter xylanophilus DSM 9941|Rep: Acyl transferase region - Rubrobacter xylanophilus (strain DSM 9941 / NBRC 16129)	286	UniRef	Rubrobacter xylanophilus	Unknown	root|cellular organisms|Bacteria|Actinobacteria|Actinobacteria (class)|Rubrobacteridae|Rubrobacterales|Rubrobacterineae|Rubrobacteraceae|Rubrobacter|Rubrobacter xylanophilus|Rubrobacter xylanophilus DSM 9941	Non-PKS	-
AACY01611366.385.916_from_7_to_177	AT	382	3662	-	2.2e-06	-79.5	171	7	177	AACY01611366.385.916	AT(Non-PKS)	(forward) (from CDS)	177	SGS	-	Unknown	-	Non-PKS	-
UniRef100_Q7NIN8_from_6_to_295	AT	383	2589	-	1.7e-33	131.1	290	6	295	UniRef100_Q7NIN8	AT(Non-PKS)	Cluster: Malonyl coenzyme A-acyl carrier protein transacylase; n=1; Gloeobacter violaceus|Rep: Malonyl coenzyme A-acyl carrier protein transacylase - Gloeobacter violaceus	295	UniRef	Gloeobacter violaceus	Unknown	root|cellular organisms|Bacteria|Cyanobacteria|Gloeobacteria|Gloeobacterales|Gloeobacter|Gloeobacter violaceus|Gloeobacter violaceus PCC 8105	Non-PKS	-
UniRef100_Q2JS91_from_6_to_288	AT	384	2150	-	2.6e-48	180.3	283	6	288	UniRef100_Q2JS91	AT(Non-PKS)	Cluster: Malonyl CoA-acyl carrier protein transacylase; n=1; Synechococcus sp. JA-3-3Ab|Rep: Malonyl CoA-acyl carrier protein transacylase - Synechococcus sp. (strain JA-3-3Ab) (Cyanobacteria bacteriumYellowstone A-Prime)	289	UniRef	Synechococcus sp.	Unknown	root|cellular organisms|Bacteria|Cyanobacteria|Chroococcales|Synechococcus|Synechococcus sp. 37	Non-PKS	-
UniRef100_Q2JJA3_from_6_to_288	AT	385	2311	-	1.2e-40	154.8	283	6	288	UniRef100_Q2JJA3	AT(Non-PKS)	Cluster: Malonyl CoA-acyl carrier protein transacylase; n=1; Synechococcus sp. JA-2-3Ba(2-13)|Rep: Malonyl CoA-acyl carrier protein transacylase - Synechococcus sp. (strain JA-2-3Ba(2-13)) (Cyanobacteria bacteriumYellowstone B-Prime)	288	UniRef	Synechococcus sp.	Unknown	root|cellular organisms|Bacteria|Cyanobacteria|Chroococcales|Synechococcus|Synechococcus sp. 37	Non-PKS	-
UniRef100_Q8DMS0_from_9_to_296	AT	386	2180	-	9.2e-46	171.8	288	9	296	UniRef100_Q8DMS0	AT(Non-PKS)	Cluster: Malonyl coenzyme A-acyl carrier protein transacylase; n=1; Synechococcus elongatus|Rep: Malonyl coenzyme A-acyl carrier protein transacylase - Synechococcus elongatus (Thermosynechococcus elongatus)	298	UniRef	Synechococcus elongatus	Unknown	root|cellular organisms|Bacteria|Cyanobacteria|Chroococcales|Synechococcus|Synechococcus elongatus|Synechococcus elongatus CCMP1630	Non-PKS	-
UniRef100_A0YR77_from_7_to_290	AT	387	2262	-	3.3e-42	160.0	284	7	290	UniRef100_A0YR77	AT(Non-PKS)	Cluster: Acyl-carrier-protein S-malonyltransferase; n=1; Lyngbya sp. PCC 8106|Rep: Acyl-carrier-protein S-malonyltransferase - Lyngbya sp. PCC 8106	293	UniRef	Lyngbya sp.	Unknown	root|cellular organisms|Bacteria|Cyanobacteria|Oscillatoriales|Lyngbya|Lyngbya sp. 0ES35S5	Non-PKS	-
UniRef100_Q5N5X6_from_7_to_290	AT	388	2369	-	5.1e-39	149.4	284	7	290	UniRef100_Q5N5X6	AT(Non-PKS)	Cluster: Malonyl coenzyme A-acyl carrier; n=2; Synechococcus elongatus|Rep: Malonyl coenzyme A-acyl carrier - Synechococcus sp. (strain ATCC 27144 / PCC 6301 / SAUG 1402/1)(Anacystis nidulans)	293	UniRef	Synechococcus sp.	Unknown	root|cellular organisms|Bacteria|Cyanobacteria|Chroococcales|Synechococcus|Synechococcus sp. 37	Non-PKS	-
UniRef100_P73242_from_6_to_289	AT	389	2352	-	1.2e-39	151.5	284	6	289	UniRef100_P73242	AT(Non-PKS)	Cluster: Malonyl CoA-acyl carrier protein transacylase; n=1; Synechocystis sp. PCC 6803|Rep: Malonyl CoA-acyl carrier protein transacylase - Synechocystis sp. (strain PCC 6803)	293	UniRef	Synechocystis sp.	Unknown	root|cellular organisms|Bacteria|Cyanobacteria|Chroococcales|Synechocystis|Synechocystis sp. PCC 7008	Non-PKS	-
UniRef100_A3IXE8_from_6_to_289	AT	390	2379	-	1e-38	148.4	284	6	289	UniRef100_A3IXE8	AT(Non-PKS)	Cluster: Acyl-carrier-protein S-malonyltransferase; n=1; Cyanothece sp. CCY 0110|Rep: Acyl-carrier-protein S-malonyltransferase - Cyanothece sp. CCY 0110	290	UniRef	Cyanothece sp.	Unknown	root|cellular organisms|Bacteria|Cyanobacteria|Chroococcales|Cyanothece|Cyanothece sp. PCC 7418	Non-PKS	-
UniRef100_Q4C5L8_from_6_to_285	AT	391	2452	-	1.6e-36	141.1	280	6	285	UniRef100_Q4C5L8	AT(Non-PKS)	Cluster: Malonyl CoA-acyl carrier protein transacylase; n=1; Crocosphaera watsonii WH 8501|Rep: Malonyl CoA-acyl carrier protein transacylase - Crocosphaera watsonii	290	UniRef	Crocosphaera watsonii	Unknown	root|cellular organisms|Bacteria|Cyanobacteria|Chroococcales|Crocosphaera|Crocosphaera watsonii|Crocosphaera watsonii WH 0002	Non-PKS	-
UniRef100_Q4BXV4_from_17_to_299	AT	392	3098	-	1.8e-13	20.2	283	17	299	UniRef100_Q4BXV4	AT(Non-PKS)	Cluster: Acyl transferase region; n=1; Crocosphaera watsonii WH 8501|Rep: Acyl transferase region - Crocosphaera watsonii	322	UniRef	Crocosphaera watsonii	Unknown	root|cellular organisms|Bacteria|Cyanobacteria|Chroococcales|Crocosphaera|Crocosphaera watsonii|Crocosphaera watsonii WH 0002	Non-PKS	-
UniRef100_A3IV78_from_16_to_307	AT	393	3019	-	1.9e-15	45.6	292	16	307	UniRef100_A3IV78	AT(Non-PKS)	Cluster: Acyl-carrier-protein S-malonyltransferase; n=1; Cyanothece sp. CCY 0110|Rep: Acyl-carrier-protein S-malonyltransferase - Cyanothece sp. CCY 0110	321	UniRef	Cyanothece sp.	Unknown	root|cellular organisms|Bacteria|Cyanobacteria|Chroococcales|Cyanothece|Cyanothece sp. PCC 7418	Non-PKS	-
UniRef100_A0ZJ13_from_7_to_288	AT	394	2556	-	3.4e-34	133.4	282	7	288	UniRef100_A0ZJ13	AT(Non-PKS)	Cluster: Malonyl coenzyme A-acyl carrier protein transacylase; n=1; Nodularia spumigena CCY 9414|Rep: Malonyl coenzyme A-acyl carrier protein transacylase - Nodularia spumigena CCY 9414	293	UniRef	Nodularia spumigena	Unknown	root|cellular organisms|Bacteria|Cyanobacteria|Nostocales|Nostocaceae|Nodularia|Nodularia spumigena|Nodularia spumigena NSOR10	Non-PKS	-
UniRef100_UPI000038C744_from_7_to_289	AT	395	2477	-	6.3e-36	139.2	283	7	289	UniRef100_UPI000038C744	AT(Non-PKS)	Cluster: COG0331: (acyl-carrier-protein) S-malonyltransferase; n=1; Nostoc punctiforme PCC 73102|Rep: COG0331: (acyl-carrier-protein) S-malonyltransferase - Nostoc punctiforme PCC 73102	294	UniRef	Nostoc punctiforme	Unknown	root|cellular organisms|Bacteria|Cyanobacteria|Nostocales|Nostocaceae|Nostoc|Nostoc punctiforme|Nostoc punctiforme PCC 73102	Non-PKS	-
UniRef100_Q8Z061_from_7_to_287	AT	396	2355	-	2.1e-39	150.7	281	7	287	UniRef100_Q8Z061	AT(Non-PKS)	Cluster: Malonyl coenzyme A-acyl carrier protein transacylase; n=1; Nostoc sp. PCC 7120|Rep: Malonyl coenzyme A-acyl carrier protein transacylase - Anabaena sp. (strain PCC 7120)	292	UniRef	Anabaena sp.	Unknown	root|cellular organisms|Bacteria|Cyanobacteria|Nostocales|Nostocaceae|Anabaena|Anabaena sp. LMECYA 182	Non-PKS	-
UniRef100_Q3M9J3_from_7_to_287	AT	397	2389	-	2e-38	147.5	281	7	287	UniRef100_Q3M9J3	AT(Non-PKS)	Cluster: Malonyl CoA-acyl carrier protein transacylase; n=1; Anabaena variabilis ATCC 29413|Rep: Malonyl CoA-acyl carrier protein transacylase - Anabaena variabilis (strain ATCC 29413 / PCC 7937)	292	UniRef	Anabaena variabilis	Unknown	root|cellular organisms|Bacteria|Cyanobacteria|Nostocales|Nostocaceae|Anabaena|Anabaena variabilis|Anabaena variabilis CIBNOR 23	Non-PKS	-
UniRef100_A2BUB3_from_6_to_289	AT	398	2897	-	3.1e-20	87.1	284	6	289	UniRef100_A2BUB3	AT(Non-PKS)	Cluster: Malonyl coenzyme A-acyl carrier protein transacylase; n=1; Prochlorococcus marinus str. MIT 9515|Rep: Malonyl coenzyme A-acyl carrier protein transacylase - Prochlorococcus marinus (strain MIT 9515)	292	UniRef	Prochlorococcus marinus	Unknown	root|cellular organisms|Bacteria|Cyanobacteria|Prochlorales|Prochlorococcaceae|Prochlorococcus|Prochlorococcus marinus|Prochlorococcus marinus str. PAC2	Non-PKS	-
AACY01358615.1.788_from_6_to_261	AT	399	3453	-	6.4e-16	43.3	256	6	261	AACY01358615.1.788	AT(Non-PKS)	(forward) (from CDS)	262	SGS	-	Unknown	-	Non-PKS	-
UniRef100_Q7V3D9_from_6_to_295	AT	400	2892	-	7e-21	89.2	290	6	295	UniRef100_Q7V3D9	AT(Non-PKS)	Cluster: Malonyl coenzyme A-acyl carrier protein transacylase; n=1; Prochlorococcus marinus subsp. pastoris str. CCMP1986|Rep: Malonyl coenzyme A-acyl carrier protein transacylase - Prochlorococcus marinus subsp. pastoris (strain CCMP 1378 / MED4)	298	UniRef	Prochlorococcus marinus	Unknown	root|cellular organisms|Bacteria|Cyanobacteria|Prochlorales|Prochlorococcaceae|Prochlorococcus|Prochlorococcus marinus|Prochlorococcus marinus str. PAC2	Non-PKS	-
AACY01068939.919.1815_from_6_to_298	AT	401	3409	-	4.3e-21	87.7	293	6	298	AACY01068939.919.1815	AT(Non-PKS)	(forward) (from CDS)	299	SGS	-	Unknown	-	Non-PKS	-
AACY01037743.1.487_from_6_to_162	AT	402	3716	-	0.0031	-119.9	157	6	162	AACY01037743.1.487	AT(Non-PKS)	(reverse) (from CDS)	162	SGS	-	Unknown	-	Non-PKS	-
UniRef100_A3PAK4_from_6_to_295	AT	403	2885	-	1.9e-21	91.1	290	6	295	UniRef100_A3PAK4	AT(Non-PKS)	Cluster: Malonyl coenzyme A-acyl carrier protein transacylase; n=1; Prochlorococcus marinus str. MIT 9301|Rep: Malonyl coenzyme A-acyl carrier protein transacylase - Prochlorococcus marinus (strain MIT 9301)	298	UniRef	Prochlorococcus marinus	Unknown	root|cellular organisms|Bacteria|Cyanobacteria|Prochlorales|Prochlorococcaceae|Prochlorococcus|Prochlorococcus marinus|Prochlorococcus marinus str. PAC2	Non-PKS	-
AACY01171951.1.695_from_1_to_227	AT	404	3480	-	1.9e-14	24.4	227	1	227	AACY01171951.1.695	AT(Non-PKS)	(forward) (from CDS)	231	SGS	-	Unknown	-	Non-PKS	-
AACY01025265.4694.5490_from_1_to_261	AT	405	3444	-	1.6e-16	51.2	261	1	261	AACY01025265.4694.5490	AT(Non-PKS)	(reverse) (from CDS)	265	SGS	-	Unknown	-	Non-PKS	-
UniRef100_A2BNT1_from_6_to_295	AT	406	2887	-	2.7e-21	90.6	290	6	295	UniRef100_A2BNT1	AT(Non-PKS)	Cluster: Malonyl coenzyme A-acyl carrier protein transacylase; n=1; Prochlorococcus marinus str. AS9601|Rep: Malonyl coenzyme A-acyl carrier protein transacylase - Prochlorococcus marinus (strain AS9601)	298	UniRef	Prochlorococcus marinus	Unknown	root|cellular organisms|Bacteria|Cyanobacteria|Prochlorales|Prochlorococcaceae|Prochlorococcus|Prochlorococcus marinus|Prochlorococcus marinus str. PAC2	Non-PKS	-
AACY01002376.1201.1958_from_6_to_250	AT	407	3468	-	3e-15	34.6	245	6	250	AACY01002376.1201.1958	AT(Non-PKS)	(forward) (from CDS)	253	SGS	-	Unknown	-	Non-PKS	-
AACY01049766.1783.2679_from_6_to_295	AT	408	3403	-	6.7e-22	90.4	290	6	295	AACY01049766.1783.2679	AT(Non-PKS)	(forward) (from CDS)	299	SGS	-	Unknown	-	Non-PKS	-
UniRef100_Q31D44_from_6_to_295	AT	409	2937	-	1e-17	75.0	290	6	295	UniRef100_Q31D44	AT(Non-PKS)	Cluster: Malonyl CoA-acyl carrier protein transacylase; n=1; Prochlorococcus marinus str. MIT 9312|Rep: Malonyl CoA-acyl carrier protein transacylase - Prochlorococcus marinus (strain MIT 9312)	298	UniRef	Prochlorococcus marinus	Unknown	root|cellular organisms|Bacteria|Cyanobacteria|Prochlorales|Prochlorococcaceae|Prochlorococcus|Prochlorococcus marinus|Prochlorococcus marinus str. PAC2	Non-PKS	-
AACY01013124.2486.3382_from_6_to_295	AT	410	3405	-	1.5e-21	89.2	290	6	295	AACY01013124.2486.3382	AT(Non-PKS)	(forward) (from CDS)	299	SGS	-	Unknown	-	Non-PKS	-
AACY01213688.440.968_from_1_to_172	AT	411	3704	-	0.00067	-111.4	172	1	172	AACY01213688.440.968	AT(Non-PKS)	(reverse) (from CDS)	176	SGS	-	Unknown	-	Non-PKS	-
UniRef100_A5GQJ1_from_6_to_291	AT	412	2514	-	3.8e-35	136.6	286	6	291	UniRef100_A5GQJ1	AT(Non-PKS)	Cluster: Malonyl CoA-acyl carrier protein transacylase; n=1; Synechococcus sp. RCC307|Rep: Malonyl CoA-acyl carrier protein transacylase - Synechococcus sp. RCC307	297	UniRef	Synechococcus sp.	Unknown	root|cellular organisms|Bacteria|Cyanobacteria|Chroococcales|Synechococcus|Synechococcus sp. 37	Non-PKS	-
UniRef100_A2BZW3_from_6_to_293	AT	413	2849	-	9.3e-24	98.7	288	6	293	UniRef100_A2BZW3	AT(Non-PKS)	Cluster: Malonyl coenzyme A-acyl carrier protein transacylase; n=1; Prochlorococcus marinus str. NATL1A|Rep: Malonyl coenzyme A-acyl carrier protein transacylase - Prochlorococcus marinus (strain NATL1A)	298	UniRef	Prochlorococcus marinus	Unknown	root|cellular organisms|Bacteria|Cyanobacteria|Prochlorales|Prochlorococcaceae|Prochlorococcus|Prochlorococcus marinus|Prochlorococcus marinus str. PAC2	Non-PKS	-
UniRef100_Q46HN7_from_6_to_293	AT	414	2877	-	8.6e-22	92.2	288	6	293	UniRef100_Q46HN7	AT(Non-PKS)	Cluster: Malonyl CoA-acyl carrier protein transacylase; n=1; Prochlorococcus marinus str. NATL2A|Rep: Malonyl CoA-acyl carrier protein transacylase - Prochlorococcus marinus (strain NATL2A)	298	UniRef	Prochlorococcus marinus	Unknown	root|cellular organisms|Bacteria|Cyanobacteria|Prochlorales|Prochlorococcaceae|Prochlorococcus|Prochlorococcus marinus|Prochlorococcus marinus str. PAC2	Non-PKS	-
UniRef100_Q7VE54_from_6_to_293	AT	415	2816	-	9.2e-26	105.4	288	6	293	UniRef100_Q7VE54	AT(Non-PKS)	Cluster: (Acyl-carrier-protein) S-malonyltransferase; n=1; Prochlorococcus marinus|Rep: (Acyl-carrier-protein) S-malonyltransferase - Prochlorococcus marinus	298	UniRef	Prochlorococcus marinus	Unknown	root|cellular organisms|Bacteria|Cyanobacteria|Prochlorales|Prochlorococcaceae|Prochlorococcus|Prochlorococcus marinus|Prochlorococcus marinus str. PAC2	Non-PKS	-
UniRef100_A3S508_from_6_to_296	AT	416	2805	-	3.8e-26	106.7	291	6	296	UniRef100_A3S508	AT(Non-PKS)	Cluster: (Acyl-carrier-protein) S-malonyltransferase; n=1; Prochlorococcus marinus str. MIT 9211|Rep: (Acyl-carrier-protein) S-malonyltransferase - Prochlorococcus marinus str. MIT 9211	300	UniRef	Prochlorococcus marinus	Unknown	root|cellular organisms|Bacteria|Cyanobacteria|Prochlorales|Prochlorococcaceae|Prochlorococcus|Prochlorococcus marinus|Prochlorococcus marinus str. PAC2	Non-PKS	-
AACY01182282.3.386_from_4_to_127	AT	417	3714	-	0.0021	-117.8	124	4	127	AACY01182282.3.386	AT(Non-PKS)	(forward) (from CDS)	127	SGS	-	Unknown	-	Non-PKS	-
UniRef100_A3YXI2_from_6_to_294	AT	418	2660	-	1e-31	125.1	289	6	294	UniRef100_A3YXI2	AT(Non-PKS)	Cluster: Malonyl CoA-acyl carrier protein transacylase; n=1; Synechococcus sp. WH 5701|Rep: Malonyl CoA-acyl carrier protein transacylase - Synechococcus sp. WH 5701	299	UniRef	Synechococcus sp.	Unknown	root|cellular organisms|Bacteria|Cyanobacteria|Chroococcales|Synechococcus|Synechococcus sp. 37	Non-PKS	-
UniRef100_Q7U426_from_6_to_293	AT	419	2690	-	9.4e-31	122.0	288	6	293	UniRef100_Q7U426	AT(Non-PKS)	Cluster: Malonyl coenzyme A-acyl carrier protein transacylase; n=1; Synechococcus sp. WH 8102|Rep: Malonyl coenzyme A-acyl carrier protein transacylase - Synechococcus sp. (strain WH8102)	298	UniRef	Synechococcus sp.	Unknown	root|cellular organisms|Bacteria|Cyanobacteria|Chroococcales|Synechococcus|Synechococcus sp. 37	Non-PKS	-
AACY01030014.1263.2159_from_6_to_293	AT	420	3391	-	9.1e-30	116.5	288	6	293	AACY01030014.1263.2159	AT(Non-PKS)	(reverse) (from CDS)	299	SGS	-	Unknown	-	Non-PKS	-
UniRef100_Q063M1_from_6_to_298	AT	421	2793	-	1.1e-26	108.5	293	6	298	UniRef100_Q063M1	AT(Non-PKS)	Cluster: Malonyl CoA-acyl carrier protein transacylase; n=1; Synechococcus sp. BL107|Rep: Malonyl CoA-acyl carrier protein transacylase - Synechococcus sp. BL107	298	UniRef	Synechococcus sp.	Unknown	root|cellular organisms|Bacteria|Cyanobacteria|Chroococcales|Synechococcus|Synechococcus sp. 37	Non-PKS	-
UniRef100_Q3B050_from_6_to_298	AT	422	2860	-	6.4e-23	96.0	293	6	298	UniRef100_Q3B050	AT(Non-PKS)	Cluster: Malonyl CoA-acyl carrier protein transacylase; n=1; Synechococcus sp. CC9902|Rep: Malonyl CoA-acyl carrier protein transacylase - Synechococcus sp. (strain CC9902)	298	UniRef	Synechococcus sp.	Unknown	root|cellular organisms|Bacteria|Cyanobacteria|Chroococcales|Synechococcus|Synechococcus sp. 37	Non-PKS	-
AACY01182282.61.675_from_1_to_199	AT	423	3539	-	1.3e-12	0.6	199	1	199	AACY01182282.61.675	AT(Non-PKS)	(forward) (from CDS)	205	SGS	-	Unknown	-	Non-PKS	-
UniRef100_Q3AH13_from_6_to_293	AT	424	2671	-	2.4e-31	124.0	288	6	293	UniRef100_Q3AH13	AT(Non-PKS)	Cluster: Malonyl CoA-acyl carrier protein transacylase; n=1; Synechococcus sp. CC9605|Rep: Malonyl CoA-acyl carrier protein transacylase - Synechococcus sp. (strain CC9605)	298	UniRef	Synechococcus sp.	Unknown	root|cellular organisms|Bacteria|Cyanobacteria|Chroococcales|Synechococcus|Synechococcus sp. 37	Non-PKS	-
AACY01252041.46.817_from_1_to_251	AT	425	3422	-	2e-18	75.5	251	1	251	AACY01252041.46.817	AT(Non-PKS)	(reverse) (from CDS)	257	SGS	-	Unknown	-	Non-PKS	-
UniRef100_Q0I6Y4_from_6_to_296	AT	426	2702	-	2.9e-30	120.3	291	6	296	UniRef100_Q0I6Y4	AT(Non-PKS)	Cluster: Malonyl CoA-acyl carrier protein transacylase; n=1; Synechococcus sp. CC9311|Rep: Malonyl CoA-acyl carrier protein transacylase - Synechococcus sp. (strain CC9311)	298	UniRef	Synechococcus sp.	Unknown	root|cellular organisms|Bacteria|Cyanobacteria|Chroococcales|Synechococcus|Synechococcus sp. 37	Non-PKS	-
UniRef100_A4CQC7_from_6_to_293	AT	427	2692	-	9.7e-31	121.9	288	6	293	UniRef100_A4CQC7	AT(Non-PKS)	Cluster: Malonyl coenzyme A-acyl carrier protein transacylase; n=1; Synechococcus sp. WH 7805|Rep: Malonyl coenzyme A-acyl carrier protein transacylase - Synechococcus sp. (strain WH7805)	298	UniRef	Synechococcus sp.	Unknown	root|cellular organisms|Bacteria|Cyanobacteria|Chroococcales|Synechococcus|Synechococcus sp. 37	Non-PKS	-
UniRef100_A5GP12_from_6_to_294	AT	428	2766	-	5.6e-28	112.8	289	6	294	UniRef100_A5GP12	AT(Non-PKS)	Cluster: Malonyl CoA-acyl carrier protein transacylase; n=1; Synechococcus sp. WH 7803|Rep: Malonyl CoA-acyl carrier protein transacylase - Synechococcus sp. (strain WH7803)	298	UniRef	Synechococcus sp.	Unknown	root|cellular organisms|Bacteria|Cyanobacteria|Chroococcales|Synechococcus|Synechococcus sp. 37	Non-PKS	-
UniRef100_A3Z327_from_1_to_166	AT	429	3251	-	7.4e-08	-52.1	166	1	166	UniRef100_A3Z327	AT(Non-PKS)	Cluster: Malonyl coenzyme A-acyl carrier protein transacylase; n=1; Synechococcus sp. RS9917|Rep: Malonyl coenzyme A-acyl carrier protein transacylase - Synechococcus sp. RS9917	170	UniRef	Synechococcus sp.	Unknown	root|cellular organisms|Bacteria|Cyanobacteria|Chroococcales|Synechococcus|Synechococcus sp. 37	Non-PKS	-
UniRef100_Q05VU3_from_6_to_293	AT	430	2390	-	2.1e-38	147.4	288	6	293	UniRef100_Q05VU3	AT(Non-PKS)	Cluster: Malonyl coenzyme A-acyl carrier protein transacylase; n=1; Synechococcus sp. RS9916|Rep: Malonyl coenzyme A-acyl carrier protein transacylase - Synechococcus sp. RS9916	298	UniRef	Synechococcus sp.	Unknown	root|cellular organisms|Bacteria|Cyanobacteria|Chroococcales|Synechococcus|Synechococcus sp. 37	Non-PKS	-
UniRef100_Q7V4F5_from_6_to_295	AT	431	2744	-	7.3e-29	115.7	290	6	295	UniRef100_Q7V4F5	AT(Non-PKS)	Cluster: Malonyl coenzyme A-acyl carrier protein transacylase; n=1; Prochlorococcus marinus str. MIT 9313|Rep: Malonyl coenzyme A-acyl carrier protein transacylase - Prochlorococcus marinus (strain MIT 9313)	298	UniRef	Prochlorococcus marinus	Unknown	root|cellular organisms|Bacteria|Cyanobacteria|Prochlorales|Prochlorococcaceae|Prochlorococcus|Prochlorococcus marinus|Prochlorococcus marinus str. PAC2	Non-PKS	-
UniRef100_A2CD26_from_6_to_298	AT	432	2779	-	1.7e-27	111.1	293	6	298	UniRef100_A2CD26	AT(Non-PKS)	Cluster: Malonyl coenzyme A-acyl carrier protein transacylase; n=1; Prochlorococcus marinus str. MIT 9303|Rep: Malonyl coenzyme A-acyl carrier protein transacylase - Prochlorococcus marinus (strain MIT 9303)	298	UniRef	Prochlorococcus marinus	Unknown	root|cellular organisms|Bacteria|Cyanobacteria|Prochlorales|Prochlorococcaceae|Prochlorococcus|Prochlorococcus marinus|Prochlorococcus marinus str. PAC2	Non-PKS	-
AACY01092976.131.769_from_1_to_212	AT	433	3644	-	3.3e-07	-68.8	212	1	212	AACY01092976.131.769	AT(Non-PKS)	(forward) (from CDS)	213	SGS	-	Unknown	-	Non-PKS	-
AACY01118419.418.1314_from_5_to_287	AT	434	3592	-	2.3e-10	-28.3	283	5	287	AACY01118419.418.1314	AT(Non-PKS)	(forward) (from CDS)	299	SGS	-	Unknown	-	Non-PKS	-
UniRef100_A5JZB1_from_12_to_288	AT	435	3259	-	2.2e-07	-58.1	277	12	288	UniRef100_A5JZB1	AT(Non-PKS)	Cluster: Malonyl CoA-acyl carrier protein transacylase, putative; n=1; Plasmodium vivax|Rep: Malonyl CoA-acyl carrier protein transacylase, putative - Plasmodium vivax	288	UniRef	Plasmodium vivax	Unknown	root|cellular organisms|Eukaryota|Alveolata|Apicomplexa|Aconoidasida|Haemosporida|Plasmodium|Plasmodium (Plasmodium)|Plasmodium vivax|Plasmodium vivax (strain Belem)	Non-PKS	-
UniRef100_Q966X7_from_105_to_402	AT	436	3252	-	8e-08	-52.5	298	105	402	UniRef100_Q966X7	AT(Non-PKS)	Cluster: Malonyl CoA-acyl carrier protein transacylase precursor; n=2; Plasmodium falciparum|Rep: Malonyl CoA-acyl carrier protein transacylase precursor - Plasmodium falciparum	403	UniRef	Plasmodium falciparum	Unknown	root|cellular organisms|Eukaryota|Alveolata|Apicomplexa|Aconoidasida|Haemosporida|Plasmodium|Plasmodium (Laverania)|Plasmodium falciparum|Plasmodium falciparum HB3	Non-PKS	-
UniRef100_Q4YUW4_from_99_to_397	AT	437	3240	-	1.8e-08	-44.1	299	99	397	UniRef100_Q4YUW4	AT(Non-PKS)	Cluster: Malonyl coa-acyl carrier, putative; n=1; Plasmodium berghei|Rep: Malonyl coa-acyl carrier, putative - Plasmodium berghei	397	UniRef	Plasmodium berghei	Unknown	root|cellular organisms|Eukaryota|Alveolata|Apicomplexa|Aconoidasida|Haemosporida|Plasmodium|Plasmodium (Vinckeia)|Plasmodium berghei|Plasmodium berghei strain ANKA	Non-PKS	-
UniRef100_Q7RDD0_from_99_to_397	AT	438	3225	-	3.8e-09	-35.5	299	99	397	UniRef100_Q7RDD0	AT(Non-PKS)	Cluster: Malonyl CoA-acyl carrier protein transacylase; n=1; Plasmodium yoelii yoelii|Rep: Malonyl CoA-acyl carrier protein transacylase - Plasmodium yoelii yoelii	397	UniRef	Plasmodium yoelii	Unknown	root|cellular organisms|Eukaryota|Alveolata|Apicomplexa|Aconoidasida|Haemosporida|Plasmodium|Plasmodium (Vinckeia)|Plasmodium yoelii|Plasmodium yoelii nigeriensis	Non-PKS	-
UniRef100_A3ZNA2_from_7_to_300	AT	439	2915	-	9.7e-19	82.1	294	7	300	UniRef100_A3ZNA2	AT(Non-PKS)	Cluster: Malonyl CoA-acyl carrier protein transacylase; n=1; Blastopirellula marina DSM 3645|Rep: Malonyl CoA-acyl carrier protein transacylase - Blastopirellula marina DSM 3645	302	UniRef	Blastopirellula marina	Unknown	root|cellular organisms|Bacteria|Planctomycetes|Planctomycetacia|Planctomycetales|Planctomycetaceae|Blastopirellula|Blastopirellula marina|Blastopirellula marina DSM 3645	Non-PKS	-
UniRef100_A6CF50_from_7_to_294	AT	440	2881	-	1.3e-21	91.6	288	7	294	UniRef100_A6CF50	AT(Non-PKS)	Cluster: Malonyl CoA-acyl carrier protein transacylase; n=1; Planctomyces maris DSM 8797|Rep: Malonyl CoA-acyl carrier protein transacylase - Planctomyces maris DSM 8797	294	UniRef	Planctomyces maris	Unknown	root|cellular organisms|Bacteria|Planctomycetes|Planctomycetacia|Planctomycetales|Planctomycetaceae|Planctomyces|Planctomyces maris|Planctomyces maris DSM 8797	Non-PKS	-
XZS38668.g1.gene2_from_7_to_279	AT	441	3346	-	4.9e-15	22.0	273	7	279	XZS38668.g1.gene2	AT(Non-PKS)	143 to 1025 + strand	294	MFS	-	Unknown	-	Non-PKS	-
UniRef100_Q7UYY3_from_11_to_309	AT	442	2903	-	8.3e-20	85.6	299	11	309	UniRef100_Q7UYY3	AT(Non-PKS)	Cluster: Malonyl CoA-acyl carrier protein transacylase; n=1; Pirellula sp.|Rep: Malonyl CoA-acyl carrier protein transacylase - Rhodopirellula baltica	309	UniRef	Rhodopirellula baltica	Unknown	root|cellular organisms|Bacteria|Planctomycetes|Planctomycetacia|Planctomycetales|Planctomycetaceae|Rhodopirellula|Rhodopirellula baltica|Rhodopirellula baltica SH 1	Non-PKS	-
UniRef100_Q6X5U6_from_1_to_226	AT	443	3261	-	3e-07	-59.9	226	1	226	UniRef100_Q6X5U6	AT(Non-PKS)	Cluster: Malonyl-CoA:ACP transacylase; n=1; Mallomonas rasilis|Rep: Malonyl-CoA:ACP transacylase - Mallomonas rasilis	226	UniRef	Mallomonas rasilis	Unknown	root|cellular organisms|Eukaryota|stramenopiles|Synurophyceae|Synurales|Mallomonadaceae|Mallomonas|Mallomonas rasilis	Non-PKS	-
UniRef100_Q6X5U2_from_1_to_265	AT	444	3140	-	2.1e-12	6.4	265	1	265	UniRef100_Q6X5U2	AT(Non-PKS)	Cluster: Malonyl-CoA:ACP transacylase; n=1; Prymnesium parvum|Rep: Malonyl-CoA:ACP transacylase - Prymnesium parvum	268	UniRef	Prymnesium parvum	Unknown	root|cellular organisms|Eukaryota|Haptophyceae|Prymnesiales|Prymnesiaceae|Prymnesium|Prymnesium parvum|Prymnesium parvum f. patelliferum	Non-PKS	-
UniRef100_Q6X5U7_from_1_to_264	AT	445	3192	-	2.2e-10	-19.5	264	1	264	UniRef100_Q6X5U7	AT(Non-PKS)	Cluster: Malonyl-CoA:ACP transacylase; n=1; Phaeodactylum tricornutum|Rep: Malonyl-CoA:ACP transacylase - Phaeodactylum tricornutum	267	UniRef	Phaeodactylum tricornutum	Unknown	root|cellular organisms|Eukaryota|stramenopiles|Bacillariophyta|Bacillariophyceae|Bacillariophycidae|Naviculales|Phaeodactylaceae|Phaeodactylum|Phaeodactylum tricornutum	Non-PKS	-
UniRef100_Q6X5U5_from_1_to_229	AT	446	3232	-	8.5e-09	-40.0	229	1	229	UniRef100_Q6X5U5	AT(Non-PKS)	Cluster: Malonyl-CoA:ACP transacylase; n=1; Hemiselmis virescens|Rep: Malonyl-CoA:ACP transacylase - Hemiselmis virescens	229	UniRef	Hemiselmis virescens	Unknown	root|cellular organisms|Eukaryota|Cryptophyta|Hemiselmis|Hemiselmis virescens	Non-PKS	-
UniRef100_Q6X5U4_from_1_to_264	AT	447	3157	-	4.5e-12	2.2	264	1	264	UniRef100_Q6X5U4	AT(Non-PKS)	Cluster: Malonyl-CoA:ACP transacylase; n=1; Guillardia theta|Rep: Malonyl-CoA:ACP transacylase - Guillardia theta (Cryptomonas phi)	267	UniRef	Guillardia theta	Unknown	root|cellular organisms|Eukaryota|Cryptophyta|Cryptomonadaceae|Guillardia|Guillardia theta	Non-PKS	-
AACY01603534.9.729_from_1_to_239	AT	448	3594	-	2.8e-10	-29.4	239	1	239	AACY01603534.9.729	AT(Non-PKS)	(forward) (from CDS)	240	SGS	-	Unknown	-	Non-PKS	-
UniRef100_A4S2U9_from_1_to_288	AT	449	3069	-	3.2e-14	29.9	288	1	288	UniRef100_A4S2U9	AT(Non-PKS)	Cluster: Predicted protein; n=1; Ostreococcus lucimarinus CCE9901|Rep: Predicted protein - Ostreococcus lucimarinus CCE9901	290	UniRef	Ostreococcus lucimarinus	Hypothetical_protein	root|cellular organisms|Eukaryota|Viridiplantae|Chlorophyta|Prasinophyceae|Mamiellales|Mamiellaceae|Ostreococcus|Ostreococcus lucimarinus|Ostreococcus lucimarinus CCE9901	Non-PKS	-
UniRef100_Q011G6_from_1_to_271	AT	450	3116	-	5.7e-13	13.7	271	1	271	UniRef100_Q011G6	AT(Non-PKS)	Cluster: Probable; n=1; Ostreococcus tauri|Rep: Probable - Ostreococcus tauri	276	UniRef	Ostreococcus tauri	Unknown	root|cellular organisms|Eukaryota|Viridiplantae|Chlorophyta|Prasinophyceae|Mamiellales|Mamiellaceae|Ostreococcus|Ostreococcus tauri	Non-PKS	-
UniRef100_Q8L5U2_from_67_to_366	AT	451	3008	-	1.1e-15	48.5	300	67	366	UniRef100_Q8L5U2	AT(Non-PKS)	Cluster: Putative malonyl-CoA:Acyl carrier protein transacylase; n=1; Arabidopsis thaliana|Rep: Putative malonyl-CoA:Acyl carrier protein transacylase - Arabidopsis thaliana (Mouse-ear cress)	367	UniRef	Arabidopsis thaliana	Unknown	root|cellular organisms|Eukaryota|Viridiplantae|Streptophyta|Streptophytina|Embryophyta|Tracheophyta|Euphyllophyta|Spermatophyta|Magnoliophyta|eudicotyledons|core eudicotyledons|rosids|eurosids II|Brassicales|Brassicaceae|Arabidopsis|Arabidopsis thaliana	Non-PKS	-
UniRef100_Q8RU07_from_93_to_392	AT	452	3018	-	1.9e-15	45.7	300	93	392	UniRef100_Q8RU07	AT(Non-PKS)	Cluster: Putative malonyl-CoA:Acyl carrier protein transacylase; n=1; Arabidopsis thaliana|Rep: Putative malonyl-CoA:Acyl carrier protein transacylase - Arabidopsis thaliana (Mouse-ear cress)	393	UniRef	Arabidopsis thaliana	Unknown	root|cellular organisms|Eukaryota|Viridiplantae|Streptophyta|Streptophytina|Embryophyta|Tracheophyta|Euphyllophyta|Spermatophyta|Magnoliophyta|eudicotyledons|core eudicotyledons|rosids|eurosids II|Brassicales|Brassicaceae|Arabidopsis|Arabidopsis thaliana	Non-PKS	-
UniRef100_Q3EBR8_from_93_to_360	AT	453	3131	-	1.1e-12	10.0	268	93	360	UniRef100_Q3EBR8	AT(Non-PKS)	Cluster: Protein At2g30200; n=1; Arabidopsis thaliana|Rep: Protein At2g30200 - Arabidopsis thaliana (Mouse-ear cress)	369	UniRef	Arabidopsis thaliana	Unknown	root|cellular organisms|Eukaryota|Viridiplantae|Streptophyta|Streptophytina|Embryophyta|Tracheophyta|Euphyllophyta|Spermatophyta|Magnoliophyta|eudicotyledons|core eudicotyledons|rosids|eurosids II|Brassicales|Brassicaceae|Arabidopsis|Arabidopsis thaliana	Non-PKS	-
UniRef100_Q9XGM0_from_51_to_349	AT	454	3003	-	8.2e-16	50.3	299	51	349	UniRef100_Q9XGM0	AT(Non-PKS)	Cluster: [acyl-carrier protein] S-malonyltransferase precursor; n=1; Brassica napus|Rep: [acyl-carrier protein] S-malonyltransferase precursor - Brassica napus (Rape)	349	UniRef	Brassica napus	Unknown	root|cellular organisms|Eukaryota|Viridiplantae|Streptophyta|Streptophytina|Embryophyta|Tracheophyta|Euphyllophyta|Spermatophyta|Magnoliophyta|eudicotyledons|core eudicotyledons|rosids|eurosids II|Brassicales|Brassicaceae|Brassica|Brassica napus|Brassica napus var. napus	Non-PKS	-
UniRef100_Q2VA66_from_44_to_343	AT	455	2985	-	2.7e-16	56.5	300	44	343	UniRef100_Q2VA66	AT(Non-PKS)	Cluster: Malonyltransferase; n=1; Glycine max|Rep: Malonyltransferase - Glycine max (Soybean)	344	UniRef	Glycine max	Unknown	root|cellular organisms|Eukaryota|unclassified eukaryotes|mixed EST libraries|Glycine max/Phytophthora sojae mixed EST library	Non-PKS	-
UniRef100_Q9FR04_from_76_to_375	AT	456	3026	-	2.5e-15	44.0	300	76	375	UniRef100_Q9FR04	AT(Non-PKS)	Cluster: Malonyl-CoA:ACP transacylase; n=1; Perilla frutescens|Rep: Malonyl-CoA:ACP transacylase - Perilla frutescens (Beefsteak plant) (Chinese basil)	376	UniRef	Perilla frutescens	Unknown	root|cellular organisms|Eukaryota|Viridiplantae|Streptophyta|Streptophytina|Embryophyta|Tracheophyta|Euphyllophyta|Spermatophyta|Magnoliophyta|eudicotyledons|core eudicotyledons|asterids|lamiids|Lamiales|Lamiaceae|Nepetoideae|Elsholtzieae|Perilla|Perilla frutescens|Perilla frutescens var. auriculatodentata	Non-PKS	-
UniRef100_A2XFM4_from_1_to_296	AT	457	3027	-	2.9e-15	43.3	296	1	296	UniRef100_A2XFM4	AT(Non-PKS)	Cluster: Putative uncharacterized protein; n=1; Oryza sativa (indica cultivar-group)|Rep: Putative uncharacterized protein - Oryza sativa subsp. indica (Rice)	297	UniRef	Oryza sativa	Unknown	root|cellular organisms|Eukaryota|unclassified eukaryotes|mixed EST libraries|Oryza sativa/Pyricularia oryzae mixed EST library	Non-PKS	-
UniRef100_A3AH08_from_67_to_366	AT	458	2950	-	2.3e-17	70.3	300	67	366	UniRef100_A3AH08	AT(Non-PKS)	Cluster: Putative uncharacterized protein; n=1; Oryza sativa (japonica cultivar-group)|Rep: Putative uncharacterized protein - Oryza sativa subsp. japonica (Rice)	367	UniRef	Oryza sativa	Unknown	root|cellular organisms|Eukaryota|unclassified eukaryotes|mixed EST libraries|Oryza sativa/Pyricularia oryzae mixed EST library	Non-PKS	-
UniRef100_Q10MS3_from_87_to_386	AT	459	2948	-	1.8e-17	71.5	300	87	386	UniRef100_Q10MS3	AT(Non-PKS)	Cluster: Malonyl CoA-acyl carrier protein transacylase containing protein, expressed; n=1; Oryza sativa (japonica cultivar-group)|Rep: Malonyl CoA-acyl carrier protein transacylase containing protein, expressed - Oryza sativa subsp. japonica (Rice)	387	UniRef	Oryza sativa	Unknown	root|cellular organisms|Eukaryota|unclassified eukaryotes|mixed EST libraries|Oryza sativa/Pyricularia oryzae mixed EST library	Non-PKS	-
UniRef100_A2XFM0_from_67_to_366	AT	460	2947	-	1.8e-17	71.5	300	67	366	UniRef100_A2XFM0	AT(Non-PKS)	Cluster: Putative uncharacterized protein; n=1; Oryza sativa (indica cultivar-group)|Rep: Putative uncharacterized protein - Oryza sativa subsp. indica (Rice)	367	UniRef	Oryza sativa	Unknown	root|cellular organisms|Eukaryota|unclassified eukaryotes|mixed EST libraries|Oryza sativa/Pyricularia oryzae mixed EST library	Non-PKS	-
UniRef100_Q00S12_from_21_to_318	AT	461	2964	-	4.9e-17	66.1	298	21	318	UniRef100_Q00S12	AT(Non-PKS)	Cluster: Malonyl-CoA:ACP transacylase; n=1; Ostreococcus tauri|Rep: Malonyl-CoA:ACP transacylase - Ostreococcus tauri	331	UniRef	Ostreococcus tauri	Unknown	root|cellular organisms|Eukaryota|Viridiplantae|Chlorophyta|Prasinophyceae|Mamiellales|Mamiellaceae|Ostreococcus|Ostreococcus tauri	Non-PKS	-
AACY01066159.1.1109_from_61_to_367	AT	462	3412	-	1.2e-19	82.9	307	61	367	AACY01066159.1.1109	AT(Non-PKS)	(forward) (from CDS)	369	SGS	-	Unknown	-	Non-PKS	-
UniRef100_A4SAC5_from_19_to_323	AT	463	2943	-	1.3e-17	73.7	305	19	323	UniRef100_A4SAC5	AT(Non-PKS)	Cluster: Predicted protein; n=1; Ostreococcus lucimarinus CCE9901|Rep: Predicted protein - Ostreococcus lucimarinus CCE9901	328	UniRef	Ostreococcus lucimarinus	Hypothetical_protein	root|cellular organisms|Eukaryota|Viridiplantae|Chlorophyta|Prasinophyceae|Mamiellales|Mamiellaceae|Ostreococcus|Ostreococcus lucimarinus|Ostreococcus lucimarinus CCE9901	Non-PKS	-
UniRef100_UPI0000519DF2_from_108_to_396	AT	464	3262	-	3.4e-07	-60.6	289	108	396	UniRef100_UPI0000519DF2	AT(Non-PKS)	Cluster: PREDICTED: similar to CG7842-PA; n=1; Apis mellifera|Rep: PREDICTED: similar to CG7842-PA - Apis mellifera	414	UniRef	Apis mellifera	Hypothetical_protein	root|cellular organisms|Eukaryota|Fungi/Metazoa group|Metazoa|Eumetazoa|Bilateria|Coelomata|Protostomia|Panarthropoda|Arthropoda|Mandibulata|Pancrustacea|Hexapoda|Insecta|Dicondylia|Pterygota|Neoptera|Endopterygota|Hymenoptera|Apocrita|Aculeata|Apoidea|Apidae|Apinae|Apini|Apis|Apis mellifera|Apis mellifera ligustica	Non-PKS	-
UniRef100_Q8ITY6_from_97_to_398	AT	465	3248	-	4.8e-08	-49.7	302	97	398	UniRef100_Q8ITY6	AT(Non-PKS)	Cluster: Putative uncharacterized protein; n=1; Caenorhabditis elegans|Rep: Putative uncharacterized protein - Caenorhabditis elegans	411	UniRef	Caenorhabditis elegans	Unknown	root|cellular organisms|Eukaryota|unclassified eukaryotes|mixed EST libraries|Caenorhabditis elegans/Monacrosporium haptotylum mixed EST library	Non-PKS	-
UniRef100_Q61QJ9_from_549_to_842	AT	466	3256	-	1.3e-07	-55.2	294	549	842	UniRef100_Q61QJ9	AT(Non-PKS)	Cluster: Putative uncharacterized protein CBG06989; n=1; Caenorhabditis briggsae|Rep: Putative uncharacterized protein CBG06989 - Caenorhabditis briggsae	842	UniRef	Caenorhabditis briggsae	Unknown	root|cellular organisms|Eukaryota|Fungi/Metazoa group|Metazoa|Eumetazoa|Bilateria|Pseudocoelomata|Nematoda|Chromadorea|Rhabditida|Rhabditoidea|Rhabditidae|Peloderinae|Caenorhabditis|Caenorhabditis briggsae	Non-PKS	-
UniRef100_UPI0000D558AA_from_98_to_402	AT	467	3127	-	9.7e-13	10.8	305	98	402	UniRef100_UPI0000D558AA	AT(Non-PKS)	Cluster: PREDICTED: similar to CG7842-PA; n=1; Tribolium castaneum|Rep: PREDICTED: similar to CG7842-PA - Tribolium castaneum	406	UniRef	Tribolium castaneum	Hypothetical_protein	root|cellular organisms|Eukaryota|Fungi/Metazoa group|Metazoa|Eumetazoa|Bilateria|Coelomata|Protostomia|Panarthropoda|Arthropoda|Mandibulata|Pancrustacea|Hexapoda|Insecta|Dicondylia|Pterygota|Neoptera|Endopterygota|Coleoptera|Polyphaga|Cucujiformia|Tenebrionoidea|Tenebrionidae|Tribolium|Tribolium castaneum	Non-PKS	-
UniRef100_Q17JB6_from_89_to_391	AT	468	3111	-	3.5e-13	16.5	303	89	391	UniRef100_Q17JB6	AT(Non-PKS)	Cluster: Malonyl coa-acyl carrier protein transacylase; n=1; Aedes aegypti|Rep: Malonyl coa-acyl carrier protein transacylase - Aedes aegypti (Yellowfever mosquito)	397	UniRef	Aedes aegypti	Unknown	root|cellular organisms|Eukaryota|Fungi/Metazoa group|Metazoa|Eumetazoa|Bilateria|Coelomata|Protostomia|Panarthropoda|Arthropoda|Mandibulata|Pancrustacea|Hexapoda|Insecta|Dicondylia|Pterygota|Neoptera|Endopterygota|Diptera|Nematocera|Culicimorpha|Culicoidea|Culicidae|Culicinae|Culicini|Aedes/Ochlerotatus group|Aedes|Stegomyia|Aedes aegypti	Non-PKS	-
UniRef100_Q7PNS5_from_6_to_306	AT	469	3091	-	9.2e-14	23.9	301	6	306	UniRef100_Q7PNS5	AT(Non-PKS)	Cluster: ENSANGP00000028947; n=1; Anopheles gambiae str. PEST|Rep: ENSANGP00000028947 - Anopheles gambiae str. PEST	308	UniRef	Anopheles gambiae	Unknown	root|cellular organisms|Eukaryota|Fungi/Metazoa group|Metazoa|Eumetazoa|Bilateria|Coelomata|Protostomia|Panarthropoda|Arthropoda|Mandibulata|Pancrustacea|Hexapoda|Insecta|Dicondylia|Pterygota|Neoptera|Endopterygota|Diptera|Nematocera|Culicimorpha|Culicoidea|Culicidae|Anophelinae|Anopheles|Cellia|Pyretophorus|gambiae species complex|Anopheles gambiae|Anopheles gambiae S	Non-PKS	-
UniRef100_Q8T3L6_from_71_to_379	AT	470	3067	-	3e-14	30.2	309	71	379	UniRef100_Q8T3L6	AT(Non-PKS)	Cluster: Probable malonyl CoA-acyl carrier protein transacylase, mitochondrial precursor; n=1; Drosophila melanogaster|Rep: Probable malonyl CoA-acyl carrier protein transacylase, mitochondrial precursor - Drosophila melanogaster (Fruit fly)	379	UniRef	Drosophila melanogaster	Unknown	root|cellular organisms|Eukaryota|Fungi/Metazoa group|Metazoa|Eumetazoa|Bilateria|Coelomata|Protostomia|Panarthropoda|Arthropoda|Mandibulata|Pancrustacea|Hexapoda|Insecta|Dicondylia|Pterygota|Neoptera|Endopterygota|Diptera|Brachycera|Muscomorpha|Schizophora|Acalyptratae|Ephydroidea|Drosophilidae|Drosophilinae|Drosophilini|Drosophilina|Drosophiliti|Drosophila|Sophophora|melanogaster group|melanoga…	Non-PKS	-
UniRef100_Q29EX9_from_64_to_370	AT	471	3094	-	1.3e-13	21.8	307	64	370	UniRef100_Q29EX9	AT(Non-PKS)	Cluster: GA20625-PA; n=1; Drosophila pseudoobscura|Rep: GA20625-PA - Drosophila pseudoobscura (Fruit fly)	372	UniRef	Drosophila pseudoobscura	Unknown	root|cellular organisms|Eukaryota|Fungi/Metazoa group|Metazoa|Eumetazoa|Bilateria|Coelomata|Protostomia|Panarthropoda|Arthropoda|Mandibulata|Pancrustacea|Hexapoda|Insecta|Dicondylia|Pterygota|Neoptera|Endopterygota|Diptera|Brachycera|Muscomorpha|Schizophora|Acalyptratae|Ephydroidea|Drosophilidae|Drosophilinae|Drosophilini|Drosophilina|Drosophiliti|Drosophila|Sophophora|obscura group|pseudoobscura…	Non-PKS	-
UniRef100_UPI0000E4706B_from_107_to_413	AT	472	3181	-	7.8e-11	-13.8	307	107	413	UniRef100_UPI0000E4706B	AT(Non-PKS)	Cluster: PREDICTED: hypothetical protein; n=1; Strongylocentrotus purpuratus|Rep: PREDICTED: hypothetical protein - Strongylocentrotus purpuratus	416	UniRef	Strongylocentrotus purpuratus	Hypothetical_protein	root|cellular organisms|Eukaryota|Fungi/Metazoa group|Metazoa|Eumetazoa|Bilateria|Coelomata|Deuterostomia|Echinodermata|Eleutherozoa|Echinozoa|Echinoidea|Euechinoidea|Echinacea|Echinoida|Strongylocentrotidae|Strongylocentrotus|Strongylocentrotus purpuratus	Non-PKS	-
UniRef100_A3KNQ6_from_51_to_360	AT	473	3050	-	1.4e-14	34.6	310	51	360	UniRef100_A3KNQ6	AT(Non-PKS)	Cluster: Malonyl CoA:ACP acyltransferase; n=1; Danio rerio|Rep: Malonyl CoA:ACP acyltransferase - Danio rerio (Zebrafish) (Brachydanio rerio)	364	UniRef	Danio rerio	Unknown	root|cellular organisms|Eukaryota|Fungi/Metazoa group|Metazoa|Eumetazoa|Bilateria|Coelomata|Deuterostomia|Chordata|Craniata|Vertebrata|Gnathostomata|Teleostomi|Euteleostomi|Actinopterygii|Actinopteri|Neopterygii|Teleostei|Elopocephala|Clupeocephala|Otocephala|Ostariophysi|Otophysi|Cypriniphysi|Cypriniformes|Cyprinoidea|Cyprinidae|Rasborinae|Danio|Danio rerio	Non-PKS	-
UniRef100_Q5RGV8_from_51_to_360	AT	474	3046	-	1.2e-14	35.1	310	51	360	UniRef100_Q5RGV8	AT(Non-PKS)	Cluster: Novel protein similar to vertebrate mitochondrial malonyl-CoA:acyl carrier protein transacylase; n=1; Danio rerio|Rep: Novel protein similar to vertebrate mitochondrial malonyl-CoA:acyl carrier protein transacylase - Danio rerio (Zebrafish) (Brachydanio rerio)	364	UniRef	Danio rerio	Hypothetical_protein	root|cellular organisms|Eukaryota|Fungi/Metazoa group|Metazoa|Eumetazoa|Bilateria|Coelomata|Deuterostomia|Chordata|Craniata|Vertebrata|Gnathostomata|Teleostomi|Euteleostomi|Actinopterygii|Actinopteri|Neopterygii|Teleostei|Elopocephala|Clupeocephala|Otocephala|Ostariophysi|Otophysi|Cypriniphysi|Cypriniformes|Cyprinoidea|Cyprinidae|Rasborinae|Danio|Danio rerio	Non-PKS	-
UniRef100_Q4SA94_from_59_to_370	AT	475	3099	-	1.8e-13	20.1	312	59	370	UniRef100_Q4SA94	AT(Non-PKS)	Cluster: Chromosome 19 SCAF14691, whole genome shotgun sequence; n=1; Tetraodon nigroviridis|Rep: Chromosome 19 SCAF14691, whole genome shotgun sequence - Tetraodon nigroviridis (Green puffer)	372	UniRef	Tetraodon nigroviridis	Unknown	root|cellular organisms|Eukaryota|Fungi/Metazoa group|Metazoa|Eumetazoa|Bilateria|Coelomata|Deuterostomia|Chordata|Craniata|Vertebrata|Gnathostomata|Teleostomi|Euteleostomi|Actinopterygii|Actinopteri|Neopterygii|Teleostei|Elopocephala|Clupeocephala|Euteleostei|Neognathi|Neoteleostei|Eurypterygii|Ctenosquamata|Acanthomorpha|Euacanthomorpha|Holacanthopterygii|Acanthopterygii|Euacanthopterygii|Perco…	Non-PKS	-
UniRef100_UPI000065D03F_from_59_to_372	AT	476	3115	-	4e-13	15.8	314	59	372	UniRef100_UPI000065D03F	AT(Non-PKS)	Cluster: Homolog of Homo sapiens Splice Isoform 1 of Malonyl CoA-acyl carrier protein transacylase, mitochondrial precursor; n=1; Takifugu rubripes|Rep: Homolog of Homo sapiens Splice Isoform 1 of Malonyl CoA-acyl carrier protein transacylase, mitochondrial precursor - Takifugu rubripes	372	UniRef	Takifugu rubripes	Unknown	root|cellular organisms|Eukaryota|Fungi/Metazoa group|Metazoa|Eumetazoa|Bilateria|Coelomata|Deuterostomia|Chordata|Craniata|Vertebrata|Gnathostomata|Teleostomi|Euteleostomi|Actinopterygii|Actinopteri|Neopterygii|Teleostei|Elopocephala|Clupeocephala|Euteleostei|Neognathi|Neoteleostei|Eurypterygii|Ctenosquamata|Acanthomorpha|Euacanthomorpha|Holacanthopterygii|Acanthopterygii|Euacanthopterygii|Perco…	Non-PKS	-
UniRef100_Q5HZZ3_from_71_to_377	AT	477	3058	-	2e-14	32.6	307	71	377	UniRef100_Q5HZZ3	AT(Non-PKS)	Cluster: LOC496310 protein; n=1; Xenopus laevis|Rep: LOC496310 protein - Xenopus laevis (African clawed frog)	388	UniRef	Xenopus laevis	Unknown	root|cellular organisms|Eukaryota|Fungi/Metazoa group|Metazoa|Eumetazoa|Bilateria|Coelomata|Deuterostomia|Chordata|Craniata|Vertebrata|Gnathostomata|Teleostomi|Euteleostomi|Sarcopterygii|Tetrapoda|Amphibia|Batrachia|Anura|Mesobatrachia|Pipoidea|Pipidae|Xenopodinae|Xenopus|Xenopus|Xenopus laevis|Xenopus laevis victorianus	Non-PKS	-
UniRef100_Q6GLG9_from_74_to_380	AT	478	3063	-	2.2e-14	31.8	307	74	380	UniRef100_Q6GLG9	AT(Non-PKS)	Cluster: Malonyl CoA:ACP acyltransferase; n=1; Xenopus tropicalis|Rep: Malonyl CoA:ACP acyltransferase - Xenopus tropicalis (Western clawed frog) (Silurana tropicalis)	392	UniRef	Xenopus tropicalis	Unknown	root|cellular organisms|Eukaryota|Fungi/Metazoa group|Metazoa|Eumetazoa|Bilateria|Coelomata|Deuterostomia|Chordata|Craniata|Vertebrata|Gnathostomata|Teleostomi|Euteleostomi|Sarcopterygii|Tetrapoda|Amphibia|Batrachia|Anura|Mesobatrachia|Pipoidea|Pipidae|Xenopodinae|Xenopus|Silurana|Xenopus tropicalis	Non-PKS	-
UniRef100_UPI00006A19A7_from_74_to_380	AT	479	3081	-	5.5e-14	26.8	307	74	380	UniRef100_UPI00006A19A7	AT(Non-PKS)	Cluster: MGC69498 protein.; n=1; Xenopus tropicalis|Rep: MGC69498 protein. - Xenopus tropicalis	392	UniRef	Xenopus tropicalis	Unknown	root|cellular organisms|Eukaryota|Fungi/Metazoa group|Metazoa|Eumetazoa|Bilateria|Coelomata|Deuterostomia|Chordata|Craniata|Vertebrata|Gnathostomata|Teleostomi|Euteleostomi|Sarcopterygii|Tetrapoda|Amphibia|Batrachia|Anura|Mesobatrachia|Pipoidea|Pipidae|Xenopodinae|Xenopus|Silurana|Xenopus tropicalis	Non-PKS	-
UniRef100_UPI0000ECD2AF_from_63_to_369	AT	480	3107	-	2.3e-13	18.7	307	63	369	UniRef100_UPI0000ECD2AF	AT(Non-PKS)	Cluster: UPI0000ECD2AF related cluster; n=1; Gallus gallus|Rep: unknown - Gallus gallus	375	UniRef	Gallus gallus	Unknown	root|cellular organisms|Eukaryota|Fungi/Metazoa group|Metazoa|Eumetazoa|Bilateria|Coelomata|Deuterostomia|Chordata|Craniata|Vertebrata|Gnathostomata|Teleostomi|Euteleostomi|Sarcopterygii|Tetrapoda|Amniota|Sauropsida|Sauria|Archosauria|Dinosauria|Saurischia|Theropoda|Coelurosauria|Aves|Neognathae|Galliformes|Phasianidae|Phasianinae|Gallus|Gallus gallus|Gallus gallus gallus	Non-PKS	-
UniRef100_UPI0000E7F95A_from_76_to_355	AT	481	3142	-	2.3e-12	6.0	280	76	355	UniRef100_UPI0000E7F95A	AT(Non-PKS)	Cluster: PREDICTED: similar to OTTHUMP00000028966; n=1; Gallus gallus|Rep: PREDICTED: similar to OTTHUMP00000028966 - Gallus gallus	361	UniRef	Gallus gallus	Hypothetical_protein	root|cellular organisms|Eukaryota|Fungi/Metazoa group|Metazoa|Eumetazoa|Bilateria|Coelomata|Deuterostomia|Chordata|Craniata|Vertebrata|Gnathostomata|Teleostomi|Euteleostomi|Sarcopterygii|Tetrapoda|Amniota|Sauropsida|Sauria|Archosauria|Dinosauria|Saurischia|Theropoda|Coelurosauria|Aves|Neognathae|Galliformes|Phasianidae|Phasianinae|Gallus|Gallus gallus|Gallus gallus gallus	Non-PKS	-
UniRef100_UPI0000F2E38D_from_71_to_380	AT	482	3038	-	6.6e-15	38.7	310	71	380	UniRef100_UPI0000F2E38D	AT(Non-PKS)	Cluster: PREDICTED: similar to FLJ16641 protein,; n=1; Monodelphis domestica|Rep: PREDICTED: similar to FLJ16641 protein, - Monodelphis domestica	392	UniRef	Monodelphis domestica	Hypothetical_protein	root|cellular organisms|Eukaryota|Fungi/Metazoa group|Metazoa|Eumetazoa|Bilateria|Coelomata|Deuterostomia|Chordata|Craniata|Vertebrata|Gnathostomata|Teleostomi|Euteleostomi|Sarcopterygii|Tetrapoda|Amniota|Mammalia|Theria|Metatheria|Didelphimorphia|Didelphidae|Didelphinae|Monodelphis|Monodelphis domestica	Non-PKS	-
UniRef100_UPI00005A2155_from_87_to_400	AT	483	3060	-	2e-14	32.5	314	87	400	UniRef100_UPI00005A2155	AT(Non-PKS)	Cluster: PREDICTED: similar to Malonyl CoA-acyl carrier protein transacylase, mitochondrial precursor (MCT) (Mitochondrial malonyltransferase); n=1; Canis lupus familiaris|Rep: PREDICTED: similar to Malonyl CoA-acyl carrier protein transacylase, mitochondrial precursor (MCT) (Mitochondrial malonyltransferase) - Canis familiaris	403	UniRef	Canis familiaris	Hypothetical_protein	root|cellular organisms|Eukaryota|Fungi/Metazoa group|Metazoa|Eumetazoa|Bilateria|Coelomata|Deuterostomia|Chordata|Craniata|Vertebrata|Gnathostomata|Teleostomi|Euteleostomi|Sarcopterygii|Tetrapoda|Amniota|Mammalia|Theria|Eutheria|Laurasiatheria|Carnivora|Caniformia|Canidae|Canis|Canis lupus|Canis lupus familiaris	Non-PKS	-
UniRef100_UPI0000EB2B1B_from_52_to_365	AT	484	3059	-	2e-14	32.5	314	52	365	UniRef100_UPI0000EB2B1B	AT(Non-PKS)	Cluster: UPI0000EB2B1B related cluster; n=1; Canis lupus familiaris|Rep: unknown - Canis familiaris	366	UniRef	Canis familiaris	Unknown	root|cellular organisms|Eukaryota|Fungi/Metazoa group|Metazoa|Eumetazoa|Bilateria|Coelomata|Deuterostomia|Chordata|Craniata|Vertebrata|Gnathostomata|Teleostomi|Euteleostomi|Sarcopterygii|Tetrapoda|Amniota|Mammalia|Theria|Eutheria|Laurasiatheria|Carnivora|Caniformia|Canidae|Canis|Canis lupus|Canis lupus familiaris	Non-PKS	-
UniRef100_UPI00005BC712_from_68_to_381	AT	485	3097	-	1.5e-13	21.1	314	68	381	UniRef100_UPI00005BC712	AT(Non-PKS)	Cluster: PREDICTED: similar to Malonyl CoA:ACP acyltransferase (mitochondrial) isoform 1; n=2; Bos taurus|Rep: PREDICTED: similar to Malonyl CoA:ACP acyltransferase (mitochondrial) isoform 1 - Bos taurus	387	UniRef	Bos taurus	Hypothetical_protein	root|cellular organisms|Eukaryota|Fungi/Metazoa group|Metazoa|Eumetazoa|Bilateria|Coelomata|Deuterostomia|Chordata|Craniata|Vertebrata|Gnathostomata|Teleostomi|Euteleostomi|Sarcopterygii|Tetrapoda|Amniota|Mammalia|Theria|Eutheria|Laurasiatheria|Cetartiodactyla|Ruminantia|Pecora|Bovidae|Bovinae|Bos taurus X Bison bison	Non-PKS	-
UniRef100_UPI0000D9C9A5_from_66_to_377	AT	486	3041	-	7.8e-15	37.7	312	66	377	UniRef100_UPI0000D9C9A5	AT(Non-PKS)	Cluster: PREDICTED: mitochondrial malonyltransferase isoform 3; n=1; Macaca mulatta|Rep: PREDICTED: mitochondrial malonyltransferase isoform 3 - Macaca mulatta	390	UniRef	Macaca mulatta	Hypothetical_protein	root|cellular organisms|Eukaryota|Fungi/Metazoa group|Metazoa|Eumetazoa|Bilateria|Coelomata|Deuterostomia|Chordata|Craniata|Vertebrata|Gnathostomata|Teleostomi|Euteleostomi|Sarcopterygii|Tetrapoda|Amniota|Mammalia|Theria|Eutheria|Euarchontoglires|Primates|Haplorrhini|Simiiformes|Catarrhini|Cercopithecoidea|Cercopithecidae|Cercopithecinae|Macaca|Macaca mulatta	Non-PKS	-
UniRef100_UPI00001CA0DF_from_63_to_379	AT	487	3144	-	2.7e-12	5.0	317	63	379	UniRef100_UPI00001CA0DF	AT(Non-PKS)	Cluster: PREDICTED: similar to Malonyl CoA-acyl carrier protein transacylase, mitochondrial precursor (MCT) (Mitochondrial malonyltransferase); n=1; Rattus norvegicus|Rep: PREDICTED: similar to Malonyl CoA-acyl carrier protein transacylase, mitochondrial precursor (MCT) (Mitochondrial malonyltransferase) - Rattus norvegicus	380	UniRef	Rattus norvegicus	Hypothetical_protein	root|cellular organisms|Eukaryota|Fungi/Metazoa group|Metazoa|Eumetazoa|Bilateria|Coelomata|Deuterostomia|Chordata|Craniata|Vertebrata|Gnathostomata|Teleostomi|Euteleostomi|Sarcopterygii|Tetrapoda|Amniota|Mammalia|Theria|Eutheria|Euarchontoglires|Glires|Rodentia|Sciurognathi|Muroidea|Muridae|Murinae|Rattus|Rattus norvegicus	Non-PKS	-
UniRef100_Q8R3F5_from_64_to_373	AT	488	3164	-	8.4e-12	-1.3	310	64	373	UniRef100_Q8R3F5	AT(Non-PKS)	Cluster: Malonyl CoA-acyl carrier protein transacylase, mitochondrial precursor; n=1; Mus musculus|Rep: Malonyl CoA-acyl carrier protein transacylase, mitochondrial precursor - Mus musculus (Mouse)	381	UniRef	Mus musculus	Unknown	root|cellular organisms|Eukaryota|Fungi/Metazoa group|Metazoa|Eumetazoa|Bilateria|Coelomata|Deuterostomia|Chordata|Craniata|Vertebrata|Gnathostomata|Teleostomi|Euteleostomi|Sarcopterygii|Tetrapoda|Amniota|Mammalia|Theria|Eutheria|Euarchontoglires|Glires|Rodentia|Sciurognathi|Muroidea|Muridae|Murinae|Mus|Mus musculus|Mus musculus musculus	Non-PKS	-
UniRef100_UPI0000E25B8B_from_66_to_377	AT	489	3044	-	8.6e-15	37.2	312	66	377	UniRef100_UPI0000E25B8B	AT(Non-PKS)	Cluster: PREDICTED: mitochondrial malonyltransferase isoform 3; n=1; Pan troglodytes|Rep: PREDICTED: mitochondrial malonyltransferase isoform 3 - Pan troglodytes	390	UniRef	Pan troglodytes	Hypothetical_protein	root|cellular organisms|Eukaryota|Fungi/Metazoa group|Metazoa|Eumetazoa|Bilateria|Coelomata|Deuterostomia|Chordata|Craniata|Vertebrata|Gnathostomata|Teleostomi|Euteleostomi|Sarcopterygii|Tetrapoda|Amniota|Mammalia|Theria|Eutheria|Euarchontoglires|Primates|Haplorrhini|Simiiformes|Catarrhini|Hominoidea|Hominidae|Homo/Pan/Gorilla group|Pan|Pan troglodytes|Pan troglodytes schweinfurthii	Non-PKS	-
UniRef100_Q8IVS2_from_66_to_377	AT	490	3047	-	1.3e-14	35.0	312	66	377	UniRef100_Q8IVS2	AT(Non-PKS)	Cluster: Malonyl CoA-acyl carrier protein transacylase, mitochondrial precursor; n=1; Homo sapiens|Rep: Malonyl CoA-acyl carrier protein transacylase, mitochondrial precursor - Homo sapiens (Human)	390	UniRef	Homo sapiens	Unknown	root|cellular organisms|Eukaryota|Fungi/Metazoa group|Metazoa|Eumetazoa|Bilateria|Coelomata|Deuterostomia|Chordata|Craniata|Vertebrata|Gnathostomata|Teleostomi|Euteleostomi|Sarcopterygii|Tetrapoda|Amniota|Mammalia|Theria|Eutheria|Euarchontoglires|Primates|Haplorrhini|Simiiformes|Catarrhini|Hominoidea|Hominidae|Homo/Pan/Gorilla group|Homo|Homo sapiens|Homo sapiens neanderthalensis	Non-PKS	-
UniRef100_UPI0000688189_from_30_to_338	AT	491	3045	-	9.8e-15	36.5	309	30	338	UniRef100_UPI0000688189	AT(Non-PKS)	Cluster: MALONYL COA-ACYL CARRIER PROTEIN TRANSACYLASE; n=1; Homo sapiens|Rep: MALONYL COA-ACYL CARRIER PROTEIN TRANSACYLASE - Homo sapiens	339	UniRef	Homo sapiens	Unknown	root|cellular organisms|Eukaryota|Fungi/Metazoa group|Metazoa|Eumetazoa|Bilateria|Coelomata|Deuterostomia|Chordata|Craniata|Vertebrata|Gnathostomata|Teleostomi|Euteleostomi|Sarcopterygii|Tetrapoda|Amniota|Mammalia|Theria|Eutheria|Euarchontoglires|Primates|Haplorrhini|Simiiformes|Catarrhini|Hominoidea|Hominidae|Homo/Pan/Gorilla group|Homo|Homo sapiens|Homo sapiens neanderthalensis	Non-PKS	-
AACY01095079.830.1586_from_11_to_244	AT	492	3440	-	4.5e-17	58.2	234	11	244	AACY01095079.830.1586	AT(Non-PKS)	(reverse) (from CDS)	252	SGS	-	Unknown	-	Non-PKS	-
Contig29568.gene2_from_1_to_164	AT	493	3361	-	3.7e-08	-66.5	164	1	164	Contig29568.gene2	AT(Non-PKS)	408 to 902 - strand	164	MFS	-	Unknown	-	Non-PKS	-
UniRef100_Q0LMW5_from_6_to_298	AT	494	2569	-	6e-34	132.6	293	6	298	UniRef100_Q0LMW5	AT(Non-PKS)	Cluster: Malonyl CoA-acyl carrier protein transacylase; n=1; Herpetosiphon aurantiacus ATCC 23779|Rep: Malonyl CoA-acyl carrier protein transacylase - Herpetosiphon aurantiacus ATCC 23779	310	UniRef	Herpetosiphon aurantiacus	Unknown	root|cellular organisms|Bacteria|Chloroflexi|Chloroflexi (class)|Herpetosiphonales|Herpetosiphonaceae|Herpetosiphon|Herpetosiphon aurantiacus|Herpetosiphon aurantiacus ATCC 23779	Non-PKS	-
UniRef100_A0H1N2_from_6_to_319	AT	495	2423	-	1.1e-37	145.0	314	6	319	UniRef100_A0H1N2	AT(Non-PKS)	Cluster: Malonyl CoA-acyl carrier protein transacylase; n=1; Chloroflexus aggregans DSM 9485|Rep: Malonyl CoA-acyl carrier protein transacylase - Chloroflexus aggregans DSM 9485	319	UniRef	Chloroflexus aggregans	Unknown	root|cellular organisms|Bacteria|Chloroflexi|Chloroflexi (class)|Chloroflexales|Chloroflexaceae|Chloroflexus|Chloroflexus aggregans|Chloroflexus aggregans DSM 9485	Non-PKS	-
UniRef100_Q3DVH3_from_6_to_318	AT	496	2290	-	2.8e-41	156.9	313	6	318	UniRef100_Q3DVH3	AT(Non-PKS)	Cluster: Malonyl CoA-acyl carrier protein transacylase; n=1; Chloroflexus aurantiacus J-10-fl|Rep: Malonyl CoA-acyl carrier protein transacylase - Chloroflexus aurantiacus J-10-fl	318	UniRef	Chloroflexus aurantiacus	Unknown	root|cellular organisms|Bacteria|Chloroflexi|Chloroflexi (class)|Chloroflexales|Chloroflexaceae|Chloroflexus|Chloroflexus aurantiacus|Chloroflexus aurantiacus J-10-fl	Non-PKS	-
UniRef100_Q09DD4_from_1_to_268	AT	497	2798	-	1.8e-26	107.7	268	1	268	UniRef100_Q09DD4	AT(Non-PKS)	Cluster: Malonyl CoA-acyl carrier protein transacylase; n=1; Stigmatella aurantiaca DW4/3-1|Rep: Malonyl CoA-acyl carrier protein transacylase - Stigmatella aurantiaca DW4/3-1	289	UniRef	Stigmatella aurantiaca	Unknown	root|cellular organisms|Bacteria|Proteobacteria|delta/epsilon subdivisions|Deltaproteobacteria|Myxococcales|Cystobacterineae|Cystobacteraceae|Stigmatella|Stigmatella aurantiaca|Stigmatella aurantiaca DW4/3-1	Non-PKS	-
Contig17573.gene1_from_1_to_234	AT	498	3348	-	2.8e-14	12.2	234	1	234	Contig17573.gene1	AT(Non-PKS)	1 to 724 - strand	241	MFS	-	Unknown	-	Non-PKS	-
UniRef100_A5UYX4_from_8_to_315	AT	499	2093	-	2.3e-53	197.1	308	8	315	UniRef100_A5UYX4	AT(Non-PKS)	Cluster: Malonyl CoA-acyl carrier protein transacylase; n=1; Roseiflexus sp. RS-1|Rep: Malonyl CoA-acyl carrier protein transacylase - Roseiflexus sp. RS-1	324	UniRef	Roseiflexus sp.	Unknown	root|cellular organisms|Bacteria|Chloroflexi|Chloroflexi (class)|Chloroflexales|Chloroflexaceae|Roseiflexus|Roseiflexus sp. RS-1	Non-PKS	-
UniRef100_A0I5K9_from_124_to_424	AT	500	2097	-	5.3e-53	195.9	301	124	424	UniRef100_A0I5K9	AT(Non-PKS)	Cluster: Malonyl CoA-acyl carrier protein transacylase; n=1; Roseiflexus castenholzii DSM 13941|Rep: Malonyl CoA-acyl carrier protein transacylase - Roseiflexus castenholzii DSM 13941	440	UniRef	Roseiflexus castenholzii	Unknown	root|cellular organisms|Bacteria|Chloroflexi|Chloroflexi (class)|Chloroflexales|Chloroflexaceae|Roseiflexus|Roseiflexus castenholzii|Roseiflexus castenholzii DSM 13941	Non-PKS	-
XZS558.g1.gene1_from_2_to_257	AT	501	3343	-	9e-17	44.3	256	2	257	XZS558.g1.gene1	AT(Non-PKS)	2 to 788 - strand	262	MFS	-	Unknown	-	Non-PKS	-
UniRef100_Q6X5U3_from_1_to_230	AT	502	3239	-	1.4e-08	-42.7	230	1	230	UniRef100_Q6X5U3	AT(Non-PKS)	Cluster: Malonyl-CoA:ACP transacylase; n=1; Thraustotheca clavata|Rep: Malonyl-CoA:ACP transacylase - Thraustotheca clavata	230	UniRef	Thraustotheca clavata	Unknown	root|cellular organisms|Eukaryota|stramenopiles|Oomycetes|Saprolegniales|Saprolegniaceae|Thraustotheca|Thraustotheca clavata	Non-PKS	-
AACY01635672.1.781_from_3_to_259	AT	503	3426	-	9.4e-18	66.9	257	3	259	AACY01635672.1.781	AT(Non-PKS)	(forward) (from CDS)	259	SGS	-	Unknown	-	Non-PKS	-
AACY01038145.886.1679_from_4_to_261	AT	504	3396	-	2.6e-25	101.7	258	4	261	AACY01038145.886.1679	AT(Non-PKS)	(forward) (from CDS)	265	SGS	-	Unknown	-	Non-PKS	-
AACY01600310.1.900_from_1_to_280	AT	505	3392	-	1.4e-29	115.9	280	1	280	AACY01600310.1.900	AT(Non-PKS)	(reverse) (from CDS)	300	SGS	-	Unknown	-	Non-PKS	-
AACY01313482.405.936_from_11_to_177	AT	506	3694	-	0.00022	-105.3	167	11	177	AACY01313482.405.936	AT(Non-PKS)	(forward) (from CDS)	177	SGS	-	Unknown	-	Non-PKS	-
UniRef100_Q6MAF6_from_25_to_315	AT	507	2975	-	1.9e-16	58.6	291	25	315	UniRef100_Q6MAF6	AT(Non-PKS)	Cluster: Putative malonyl CoA-acyl carrier protein transacylase, fabD; n=1; Candidatus Protochlamydia amoebophila UWE25|Rep: Putative malonyl CoA-acyl carrier protein transacylase, fabD - Protochlamydia amoebophila (strain UWE25)	329	UniRef	Protochlamydia amoebophila	Putative_FAS	root|cellular organisms|Bacteria|Chlamydiae/Verrucomicrobia group|Chlamydiae|Chlamydiae (class)|Chlamydiales|Parachlamydiaceae|Candidatus Protochlamydia	Non-PKS	-
UniRef100_Q9PKF6_from_7_to_299	AT	508	2622	-	1.2e-32	128.2	293	7	299	UniRef100_Q9PKF6	AT(Non-PKS)	Cluster: Malonyl CoA-acyl carrier protein transacylase; n=1; Chlamydia muridarum|Rep: Malonyl CoA-acyl carrier protein transacylase - Chlamydia muridarum	308	UniRef	Chlamydia muridarum	Unknown	root|cellular organisms|Bacteria|Chlamydiae/Verrucomicrobia group|Chlamydiae|Chlamydiae (class)|Chlamydiales|Chlamydiaceae|Chlamydia|Chlamydia muridarum|Chlamydia muridarum Nigg	Non-PKS	-
UniRef100_O84241_from_7_to_299	AT	509	2759	-	2e-28	114.2	293	7	299	UniRef100_O84241	AT(Non-PKS)	Cluster: Malonyl CoA-Acyl Carrier Transacylase; n=1; Chlamydia trachomatis|Rep: Malonyl CoA-Acyl Carrier Transacylase - Chlamydia trachomatis	308	UniRef	Chlamydia trachomatis	Unknown	root|cellular organisms|Bacteria|Chlamydiae/Verrucomicrobia group|Chlamydiae|Chlamydiae (class)|Chlamydiales|Chlamydiaceae|Chlamydia|Chlamydia trachomatis	Non-PKS	-
UniRef100_Q3KMC4_from_7_to_299	AT	510	2758	-	2e-28	114.2	293	7	299	UniRef100_Q3KMC4	AT(Non-PKS)	Cluster: Malonyl-CoA-[acyl-carrier-protein] transacylase; n=1; Chlamydia trachomatis A/HAR-13|Rep: Malonyl-CoA-[acyl-carrier-protein] transacylase - Chlamydia trachomatis (strain A/HAR-13 / ATCC VR-571B)	308	UniRef	Chlamydia trachomatis	Unknown	root|cellular organisms|Bacteria|Chlamydiae/Verrucomicrobia group|Chlamydiae|Chlamydiae (class)|Chlamydiales|Chlamydiaceae|Chlamydia|Chlamydia trachomatis	Non-PKS	-
UniRef100_Q9Z8P1_from_8_to_286	AT	511	2875	-	7.3e-22	92.4	279	8	286	UniRef100_Q9Z8P1	AT(Non-PKS)	Cluster: Malonyl Acyl Carrier Transcyclase; n=1; Chlamydophila pneumoniae|Rep: Malonyl Acyl Carrier Transcyclase - Chlamydia pneumoniae (Chlamydophila pneumoniae)	308	UniRef	Chlamydia pneumoniae	Unknown	root|cellular organisms|Bacteria|Chlamydiae/Verrucomicrobia group|Chlamydiae|Chlamydiae (class)|Chlamydiales|Chlamydiaceae|Chlamydophila|Chlamydophila pneumoniae	Non-PKS	-
UniRef100_Q9JSG5_from_8_to_286	AT	512	2876	-	8.4e-22	92.2	279	8	286	UniRef100_Q9JSG5	AT(Non-PKS)	Cluster: Malonyl acyl carrier transcyclase; n=1; Chlamydophila pneumoniae|Rep: Malonyl acyl carrier transcyclase - Chlamydia pneumoniae (Chlamydophila pneumoniae)	308	UniRef	Chlamydia pneumoniae	Unknown	root|cellular organisms|Bacteria|Chlamydiae/Verrucomicrobia group|Chlamydiae|Chlamydiae (class)|Chlamydiales|Chlamydiaceae|Chlamydophila|Chlamydophila pneumoniae	Non-PKS	-
UniRef100_Q5L607_from_8_to_286	AT	513	2752	-	1.6e-28	114.6	279	8	286	UniRef100_Q5L607	AT(Non-PKS)	Cluster: Malonyl CoA-acyl carrier protein transacylase; n=1; Chlamydophila abortus|Rep: Malonyl CoA-acyl carrier protein transacylase - Chlamydophila abortus	308	UniRef	Chlamydophila abortus	Unknown	root|cellular organisms|Bacteria|Chlamydiae/Verrucomicrobia group|Chlamydiae|Chlamydiae (class)|Chlamydiales|Chlamydiaceae|Chlamydophila|Chlamydophila abortus|Chlamydophila abortus S26/3	Non-PKS	-
UniRef100_Q823D6_from_8_to_286	AT	514	2829	-	5.7e-25	102.8	279	8	286	UniRef100_Q823D6	AT(Non-PKS)	Cluster: Malonyl CoA-acyl carrier protein transacylase; n=1; Chlamydophila caviae|Rep: Malonyl CoA-acyl carrier protein transacylase - Chlamydophila caviae	308	UniRef	Chlamydophila caviae	Unknown	root|cellular organisms|Bacteria|Chlamydiae/Verrucomicrobia group|Chlamydiae|Chlamydiae (class)|Chlamydiales|Chlamydiaceae|Chlamydophila|Chlamydophila caviae|Chlamydophila caviae GPIC	Non-PKS	-
UniRef100_Q254J4_from_8_to_286	AT	515	2819	-	9.7e-26	105.3	279	8	286	UniRef100_Q254J4	AT(Non-PKS)	Cluster: Malonyl acyl carrier transcyclase; n=1; Chlamydophila felis Fe/C-56|Rep: Malonyl acyl carrier transcyclase - Chlamydophila felis (strain Fe/C-56)	308	UniRef	Chlamydophila felis	Unknown	root|cellular organisms|Bacteria|Chlamydiae/Verrucomicrobia group|Chlamydiae|Chlamydiae (class)|Chlamydiales|Chlamydiaceae|Chlamydophila|Chlamydophila felis|Chlamydophila felis Fe/C-56	Non-PKS	-
UniRef100_Q2S6I3_from_34_to_333	AT	516	2104	-	1e-51	191.7	300	34	333	UniRef100_Q2S6I3	AT(Non-PKS)	Cluster: Malonyl CoA-acyl carrier protein transacylase; n=1; Salinibacter ruber DSM 13855|Rep: Malonyl CoA-acyl carrier protein transacylase - Salinibacter ruber (strain DSM 13855)	340	UniRef	Salinibacter ruber	Unknown	root|cellular organisms|Bacteria|Bacteroidetes/Chlorobi group|Bacteroidetes|Sphingobacteria|Sphingobacteriales|Sphingobacteriales genera incertae sedis|Salinibacter|Salinibacter ruber|Salinibacter ruber DSM 13855	Non-PKS	-
XZS85619.b1.gene1_from_1_to_248	AT	517	3344	-	6.7e-16	33.1	248	1	248	XZS85619.b1.gene1	AT(Non-PKS)	1 to 751 - strand	250	MFS	-	Unknown	-	Non-PKS	-
UniRef100_Q3VWC9_from_5_to_296	AT	518	2103	-	7.2e-52	192.1	292	5	296	UniRef100_Q3VWC9	AT(Non-PKS)	Cluster: Malonyl CoA-acyl carrier protein transacylase; n=1; Prosthecochloris aestuarii DSM 271|Rep: Malonyl CoA-acyl carrier protein transacylase - Prosthecochloris aestuarii DSM 271	304	UniRef	Prosthecochloris aestuarii	Unknown	root|cellular organisms|Bacteria|Bacteroidetes/Chlorobi group|Chlorobi|Chlorobia|Chlorobiales|Chlorobiaceae|Prosthecochloris|Prosthecochloris aestuarii|Prosthecochloris aestuarii DSM 271	Non-PKS	-
UniRef100_Q4AJ00_from_1_to_235	AT	519	3009	-	1.2e-15	48.1	235	1	235	UniRef100_Q4AJ00	AT(Non-PKS)	Cluster: Acyl transferase region; n=1; Chlorobium phaeobacteroides BS1|Rep: Acyl transferase region - Chlorobium phaeobacteroides BS1	242	UniRef	Chlorobium phaeobacteroides	Unknown	root|cellular organisms|Bacteria|Bacteroidetes/Chlorobi group|Chlorobi|Chlorobia|Chlorobiales|Chlorobiaceae|Chlorobium/Pelodictyon group|Chlorobium|Chlorobium phaeobacteroides|Chlorobium phaeobacteroides DSM 266	Non-PKS	-
UniRef100_Q8KAP1_from_5_to_297	AT	520	2141	-	4.7e-49	182.8	293	5	297	UniRef100_Q8KAP1	AT(Non-PKS)	Cluster: Malonyl CoA-acyl carrier protein transacylase; n=1; Chlorobaculum tepidum|Rep: Malonyl CoA-acyl carrier protein transacylase - Chlorobium tepidum	305	UniRef	Chlorobium tepidum	Unknown	root|cellular organisms|Bacteria|Bacteroidetes/Chlorobi group|Chlorobi|Chlorobia|Chlorobiales|Chlorobiaceae|Chlorobaculum|Chlorobaculum tepidum|Chlorobium tepidum TLS	Non-PKS	-
UniRef100_A4SCL3_from_5_to_299	AT	521	2160	-	1.6e-47	177.7	295	5	299	UniRef100_A4SCL3	AT(Non-PKS)	Cluster: Malonyl CoA-acyl carrier protein transacylase; n=1; Prosthecochloris vibrioformis DSM 265|Rep: Malonyl CoA-acyl carrier protein transacylase - Prosthecochloris vibrioformis DSM 265	306	UniRef	Prosthecochloris vibrioformis	Unknown	root|cellular organisms|Bacteria|Bacteroidetes/Chlorobi group|Chlorobi|Chlorobia|Chlorobiales|Chlorobiaceae|Chlorobium/Pelodictyon group|Chlorobium|Chlorobium phaeovibrioides|Prosthecochloris vibrioformis DSM 265	Non-PKS	-
UniRef100_Q3AQ10_from_5_to_301	AT	522	2109	-	2.6e-51	190.3	297	5	301	UniRef100_Q3AQ10	AT(Non-PKS)	Cluster: Malonyl CoA-acyl carrier protein transacylase; n=1; Chlorobium chlorochromatii CaD3|Rep: Malonyl CoA-acyl carrier protein transacylase - Chlorobium chlorochromatii (strain CaD3)	303	UniRef	Chlorobium chlorochromatii	Unknown	root|cellular organisms|Bacteria|Bacteroidetes/Chlorobi group|Chlorobi|Chlorobia|Chlorobiales|Chlorobiaceae|Chlorobium/Pelodictyon group|Chlorobium|Chlorobium chlorochromatii|Chlorobium chlorochromatii CaD3	Non-PKS	-
UniRef100_Q3B6K9_from_5_to_301	AT	523	2237	-	2.7e-43	163.6	297	5	301	UniRef100_Q3B6K9	AT(Non-PKS)	Cluster: Malonyl CoA-acyl carrier protein transacylase; n=1; Pelodictyon luteolum DSM 273|Rep: Malonyl CoA-acyl carrier protein transacylase - Pelodictyon luteolum (strain DSM 273) (Chlorobium luteolum (strain DSM273))	301	UniRef	Pelodictyon luteolum	Unknown	root|cellular organisms|Bacteria|Bacteroidetes/Chlorobi group|Chlorobi|Chlorobia|Chlorobiales|Chlorobiaceae|Chlorobium/Pelodictyon group|Pelodictyon|Pelodictyon luteolum|Pelodictyon luteolum DSM 273	Non-PKS	-
UniRef100_Q44T52_from_5_to_296	AT	524	2209	-	3.2e-44	166.7	292	5	296	UniRef100_Q44T52	AT(Non-PKS)	Cluster: Malonyl CoA-acyl carrier protein transacylase; n=1; Chlorobium limicola DSM 245|Rep: Malonyl CoA-acyl carrier protein transacylase - Chlorobium limicola DSM 245	302	UniRef	Chlorobium limicola	Unknown	root|cellular organisms|Bacteria|Bacteroidetes/Chlorobi group|Chlorobi|Chlorobia|Chlorobiales|Chlorobiaceae|Chlorobium/Pelodictyon group|Chlorobium|Chlorobium limicola|Chlorobium limicola DSM 245	Non-PKS	-
UniRef100_Q3VJS0_from_5_to_301	AT	525	2182	-	9.6e-46	171.8	297	5	301	UniRef100_Q3VJS0	AT(Non-PKS)	Cluster: Malonyl CoA-acyl carrier protein transacylase; n=1; Pelodictyon phaeoclathratiforme BU-1|Rep: Malonyl CoA-acyl carrier protein transacylase - Pelodictyon phaeoclathratiforme BU-1	302	UniRef	Pelodictyon phaeoclathratiforme	Unknown	root|cellular organisms|Bacteria|Bacteroidetes/Chlorobi group|Chlorobi|Chlorobia|Chlorobiales|Chlorobiaceae|Chlorobium/Pelodictyon group|Pelodictyon|Pelodictyon phaeoclathratiforme|Pelodictyon phaeoclathratiforme BU-1	Non-PKS	-
UniRef100_Q0YPK6_from_5_to_296	AT	526	2168	-	8.6e-47	175.3	292	5	296	UniRef100_Q0YPK6	AT(Non-PKS)	Cluster: Malonyl CoA-acyl carrier protein transacylase; n=1; Chlorobium ferrooxidans DSM 13031|Rep: Malonyl CoA-acyl carrier protein transacylase - Chlorobium ferrooxidans DSM 13031	302	UniRef	Chlorobium ferrooxidans	Unknown	root|cellular organisms|Bacteria|Bacteroidetes/Chlorobi group|Chlorobi|Chlorobia|Chlorobiales|Chlorobiaceae|Chlorobium/Pelodictyon group|Chlorobium|Chlorobium ferrooxidans|Chlorobium ferrooxidans DSM 13031	Non-PKS	-
UniRef100_A1BJA2_from_5_to_296	AT	527	2483	-	8.4e-36	138.8	292	5	296	UniRef100_A1BJA2	AT(Non-PKS)	Cluster: Malonyl CoA-acyl carrier protein transacylase; n=1; Chlorobium phaeobacteroides DSM 266|Rep: Malonyl CoA-acyl carrier protein transacylase - Chlorobium phaeobacteroides (strain DSM 266)	302	UniRef	Chlorobium phaeobacteroides	Unknown	root|cellular organisms|Bacteria|Bacteroidetes/Chlorobi group|Chlorobi|Chlorobia|Chlorobiales|Chlorobiaceae|Chlorobium/Pelodictyon group|Chlorobium|Chlorobium phaeobacteroides|Chlorobium phaeobacteroides DSM 266	Non-PKS	-
AACY01096801.1143.1665_from_2_to_168	AT	528	3696	-	0.00031	-107.2	167	2	168	AACY01096801.1143.1665	AT(Non-PKS)	(reverse) (from CDS)	174	SGS	-	Unknown	-	Non-PKS	-
AACY01405742.1.742_from_6_to_241	AT	529	3563	-	1.9e-11	-14.3	236	6	241	AACY01405742.1.742	AT(Non-PKS)	(forward) (from misc_feature)	247	SGS	-	Unknown	-	Non-PKS	-
AACY01048739.1.691_from_7_to_224	AT	530	3582	-	1.1e-10	-24.3	218	7	224	AACY01048739.1.691	AT(Non-PKS)	(forward) (from CDS)	230	SGS	-	Unknown	-	Non-PKS	-
AACY01088091.2631.3515_from_6_to_288	AT	531	3461	-	1.6e-15	38.2	283	6	288	AACY01088091.2631.3515	AT(Non-PKS)	(reverse) (from CDS)	295	SGS	-	Unknown	-	Non-PKS	-
AACY01802904.332.844_from_6_to_171	AT	532	3691	-	0.00015	-103.0	166	6	171	AACY01802904.332.844	AT(Non-PKS)	(forward) (from CDS)	171	SGS	-	Unknown	-	Non-PKS	-
AACY01754772.1.749_from_1_to_240	AT	533	3472	-	5.3e-15	31.5	240	1	240	AACY01754772.1.749	AT(Non-PKS)	(forward) (from CDS)	249	SGS	-	Unknown	-	Non-PKS	-
AACY01342124.389.826_from_1_to_137	AT	534	3736	-	0.021	-130.7	137	1	137	AACY01342124.389.826	AT(Non-PKS)	(reverse) (from CDS)	146	SGS	-	Unknown	-	Non-PKS	-
AACY01089611.1170.2105_from_11_to_303	AT	535	3425	-	4.9e-18	70.5	293	11	303	AACY01089611.1170.2105	AT(Non-PKS)	(reverse) (from CDS)	312	SGS	-	Unknown	-	Non-PKS	-
AACY01025858.836.1608_from_11_to_257	AT	536	3464	-	2e-15	37.0	247	11	257	AACY01025858.836.1608	AT(Non-PKS)	(forward) (from CDS)	258	SGS	-	Unknown	-	Non-PKS	-
AACY01586023.1.662_from_7_to_221	AT	537	3624	-	2.4e-08	-54.2	215	7	221	AACY01586023.1.662	AT(Non-PKS)	(reverse) (from CDS)	221	SGS	-	Unknown	-	Non-PKS	-
AACY01491021.215.827_from_7_to_204	AT	538	3663	-	2.4e-06	-79.9	198	7	204	AACY01491021.215.827	AT(Non-PKS)	(forward) (from CDS)	204	SGS	-	Unknown	-	Non-PKS	-
AACY01603055.1.679_from_7_to_226	AT	539	3504	-	1.3e-13	13.6	220	7	226	AACY01603055.1.679	AT(Non-PKS)	(reverse) (from CDS)	226	SGS	-	Unknown	-	Non-PKS	-
AACY01508127.199.830_from_7_to_210	AT	540	3571	-	4.4e-11	-18.9	204	7	210	AACY01508127.199.830	AT(Non-PKS)	(forward) (from CDS)	211	SGS	-	Unknown	-	Non-PKS	-
AACY01615929.245.900_from_1_to_210	AT	541	3608	-	3.1e-09	-42.8	210	1	210	AACY01615929.245.900	AT(Non-PKS)	(reverse) (from CDS)	218	SGS	-	Unknown	-	Non-PKS	-
AACY01100504.1.818_from_2_to_264	AT	542	3448	-	3.9e-16	46.0	263	2	264	AACY01100504.1.818	AT(Non-PKS)	(forward) (from CDS)	272	SGS	-	Unknown	-	Non-PKS	-
AACY01106147.305.1225_from_6_to_304	AT	543	3402	-	2.7e-23	95.0	299	6	304	AACY01106147.305.1225	AT(Non-PKS)	(reverse) (from CDS)	307	SGS	-	Unknown	-	Non-PKS	-
AACY01011240.1.579_from_6_to_192	AT	544	3655	-	1e-06	-75.1	187	6	192	AACY01011240.1.579	AT(Non-PKS)	(reverse) (from CDS)	193	SGS	-	Unknown	-	Non-PKS	-
AACY01602793.65.831_from_1_to_245	AT	545	3459	-	1.1e-15	40.3	245	1	245	AACY01602793.65.831	AT(Non-PKS)	(reverse) (from CDS)	255	SGS	-	Unknown	-	Non-PKS	-
AACY01569198.61.735_from_1_to_215	AT	546	3532	-	7.5e-13	3.8	215	1	215	AACY01569198.61.735	AT(Non-PKS)	(forward) (from CDS)	225	SGS	-	Unknown	-	Non-PKS	-
AACY01011239.2492.3043_from_1_to_174	AT	547	3651	-	7.4e-07	-73.4	174	1	174	AACY01011239.2492.3043	AT(Non-PKS)	(reverse) (from CDS)	184	SGS	-	Unknown	-	Non-PKS	-
AACY01780721.107.870_from_19_to_251	AT	548	3460	-	1.5e-15	38.7	233	19	251	AACY01780721.107.870	AT(Non-PKS)	(reverse) (from CDS)	254	SGS	-	Unknown	-	Non-PKS	-
AACY01342752.1.490_from_1_to_163	AT	549	3702	-	0.0005	-109.8	163	1	163	AACY01342752.1.490	AT(Non-PKS)	(forward) (from CDS)	163	SGS	-	Unknown	-	Non-PKS	-
AACY01393397.1.706_from_5_to_235	AT	550	3517	-	3e-13	8.8	231	5	235	AACY01393397.1.706	AT(Non-PKS)	(reverse) (from CDS)	235	SGS	-	Unknown	-	Non-PKS	-
AACY01301044.1.860_from_5_to_285	AT	551	3436	-	3e-17	60.4	281	5	285	AACY01301044.1.860	AT(Non-PKS)	(reverse) (from CDS)	286	SGS	-	Unknown	-	Non-PKS	-
AACY01040238.2386.3264_from_5_to_291	AT	552	3419	-	1.7e-18	76.3	287	5	291	AACY01040238.2386.3264	AT(Non-PKS)	(reverse) (from CDS)	293	SGS	-	Unknown	-	Non-PKS	-
AACY01503038.1.599_from_6_to_197	AT	553	3626	-	2.6e-08	-54.8	192	6	197	AACY01503038.1.599	AT(Non-PKS)	(forward) (from CDS)	199	SGS	-	Unknown	-	Non-PKS	-
AACY01780777.486.906_from_2_to_140	AT	554	3742	-	0.048	-135.4	139	2	140	AACY01780777.486.906	AT(Non-PKS)	(reverse) (from CDS)	140	SGS	-	Unknown	-	Non-PKS	-
AACY01112721.439.1311_from_5_to_291	AT	555	3417	-	1.5e-18	77.2	287	5	291	AACY01112721.439.1311	AT(Non-PKS)	(reverse) (from CDS)	291	SGS	-	Unknown	-	Non-PKS	-
AACY01168195.332.947_from_5_to_205	AT	556	3619	-	1.5e-08	-51.5	201	5	205	AACY01168195.332.947	AT(Non-PKS)	(forward) (from CDS)	205	SGS	-	Unknown	-	Non-PKS	-
AACY01119420.529.1395_from_5_to_289	AT	557	3416	-	1.4e-18	77.7	285	5	289	AACY01119420.529.1395	AT(Non-PKS)	(forward) (from CDS)	289	SGS	-	Unknown	-	Non-PKS	-
AACY01534226.1.583_from_5_to_194	AT	558	3599	-	5e-10	-32.6	190	5	194	AACY01534226.1.583	AT(Non-PKS)	(reverse) (from CDS)	194	SGS	-	Unknown	-	Non-PKS	-
Contig20701.gene1_from_5_to_163	AT	559	3366	-	5.7e-06	-94.7	159	5	163	Contig20701.gene1	AT(Non-PKS)	3 to 492 - strand	163	MFS	-	Unknown	-	Non-PKS	-
XZS116032.b1.gene1_from_8_to_237	AT	560	3342	-	8.4e-17	44.7	230	8	237	XZS116032.b1.gene1	AT(Non-PKS)	58 to 771 - strand	237	MFS	-	Unknown	-	Non-PKS	-
AHAA_Contig4468.gene1_from_3_to_273	AT	561	3752	-	3.6e-19	72.9	271	3	273	AHAA_Contig4468.gene1	AT(Non-PKS)	3 to 827 + strand	274	WLF	-	Unknown	-	Non-PKS	-
AGZO_AGZO6942.g2.gene2_from_4_to_175	AT	562	3769	-	1.4e-09	-50.6	172	4	175	AGZO_AGZO6942.g2.gene2	AT(Non-PKS)	268 to 795 - strand	175	WLF	-	Unknown	-	Non-PKS	-
AGZO_AGZO1879.b1.gene1_from_1_to_132	AT	563	3776	-	0.0027	-131.4	132	1	132	AGZO_AGZO1879.b1.gene1	AT(Non-PKS)	98 to 499 + strand	133	WLF	-	Unknown	-	Non-PKS	-
AACY01614269.22.811_from_17_to_263	AT	564	3421	-	1.9e-18	75.8	247	17	263	AACY01614269.22.811	AT(Non-PKS)	(reverse) (from CDS)	263	SGS	-	Unknown	-	Non-PKS	-
UniRef100_Q11S91_from_5_to_291	AT	565	2686	-	6.4e-31	122.5	287	5	291	UniRef100_Q11S91	AT(Non-PKS)	Cluster: [acyl-carrier protein] S-malonyltransferase; n=1; Cytophaga hutchinsonii ATCC 33406|Rep: [acyl-carrier protein] S-malonyltransferase - Cytophaga hutchinsonii (strain ATCC 33406 / NCIMB 9469)	291	UniRef	Cytophaga hutchinsonii	Unknown	root|cellular organisms|Bacteria|Bacteroidetes/Chlorobi group|Bacteroidetes|Sphingobacteria|Sphingobacteriales|Flexibacteraceae|Cytophaga|Cytophaga hutchinsonii|Cytophaga hutchinsonii ATCC 33406	Non-PKS	-
2000086630_from_6_to_295	AT	566	3302	-	7.1e-35	128.5	290	6	295	2000086630	AT(Non-PKS)	(acyl-carrier-protein) S-malonyltransferase [Sludge US Phrap]	296	EBPRS	-	Unknown	-	Non-PKS	-
2001115890_from_6_to_295	AT	567	3298	-	3.5e-35	128.5	290	6	295	2001115890	AT(Non-PKS)	(acyl-carrier-protein) S-malonyltransferase [Sludge US Jazz]	296	EBPRS	-	Unknown	-	Non-PKS	-
UniRef100_A2T0A1_from_3_to_177	AT	568	3218	-	2.1e-09	-32.2	175	3	177	UniRef100_A2T0A1	AT(Non-PKS)	Cluster: Malonyl CoA-acyl carrier protein transacylase; n=1; uncultured bacterium|Rep: Malonyl CoA-acyl carrier protein transacylase - uncultured bacterium	178	UniRef	uncultured bacterium	Unknown	root|cellular organisms|Bacteria|environmental samples	Non-PKS	-
UniRef100_A6L7C8_from_5_to_294	AT	569	2299	-	4.2e-41	156.4	290	5	294	UniRef100_A6L7C8	AT(Non-PKS)	Cluster: Malonyl CoA-acyl carrier protein transacylase; n=1; Bacteroides vulgatus ATCC 8482|Rep: Malonyl CoA-acyl carrier protein transacylase - Bacteroides vulgatus ATCC 8482	295	UniRef	Bacteroides vulgatus	Unknown	root|cellular organisms|Bacteria|Bacteroidetes/Chlorobi group|Bacteroidetes|Bacteroidetes (class)|Bacteroidales|Bacteroidaceae|Bacteroides|Bacteroides vulgatus|Bacteroides vulgatus ATCC 8482	Non-PKS	-
UniRef100_Q64U24_from_5_to_294	AT	570	2313	-	1.4e-40	154.7	290	5	294	UniRef100_Q64U24	AT(Non-PKS)	Cluster: Malonyl CoA-acyl carrier protein transacylase; n=2; Bacteroides fragilis|Rep: Malonyl CoA-acyl carrier protein transacylase - Bacteroides fragilis	295	UniRef	Bacteroides fragilis	Unknown	root|cellular organisms|Bacteria|Bacteroidetes/Chlorobi group|Bacteroidetes|Bacteroidetes (class)|Bacteroidales|Bacteroidaceae|Bacteroides|Bacteroides fragilis|Bacteroides fragilis NCTC 9343	Non-PKS	-
UniRef100_Q8A9M6_from_5_to_294	AT	571	2360	-	2.8e-39	150.3	290	5	294	UniRef100_Q8A9M6	AT(Non-PKS)	Cluster: Malonyl CoA-acyl carrier protein transacylase; n=1; Bacteroides thetaiotaomicron|Rep: Malonyl CoA-acyl carrier protein transacylase - Bacteroides thetaiotaomicron	295	UniRef	Bacteroides thetaiotaomicron	Unknown	root|cellular organisms|Bacteria|Bacteroidetes/Chlorobi group|Bacteroidetes|Bacteroidetes (class)|Bacteroidales|Bacteroidaceae|Bacteroides|Bacteroides thetaiotaomicron|Bacteroides thetaiotaomicron VPI-5482	Non-PKS	-
UniRef100_A5ZCQ4_from_31_to_320	AT	572	2387	-	1.8e-38	147.6	290	31	320	UniRef100_A5ZCQ4	AT(Non-PKS)	Cluster: Putative uncharacterized protein; n=1; Bacteroides caccae ATCC 43185|Rep: Putative uncharacterized protein - Bacteroides caccae ATCC 43185	321	UniRef	Bacteroides caccae	Unknown	root|cellular organisms|Bacteria|Bacteroidetes/Chlorobi group|Bacteroidetes|Bacteroidetes (class)|Bacteroidales|Bacteroidaceae|Bacteroides|Bacteroides caccae|Bacteroides caccae ATCC 43185	Non-PKS	-
UniRef100_Q26HU6_from_5_to_292	AT	573	2308	-	1e-40	155.1	288	5	292	UniRef100_Q26HU6	AT(Non-PKS)	Cluster: Malonyl CoA-acyl carrier protein transacylase; n=1; Flavobacteria bacterium BBFL7|Rep: Malonyl CoA-acyl carrier protein transacylase - Flavobacteria bacterium BBFL7	295	UniRef	Flavobacteria bacterium	Unknown	root|cellular organisms|Bacteria|Bacteroidetes/Chlorobi group|Bacteroidetes|Flavobacteria|unclassified Flavobacteria|Flavobacteria bacterium UST061013-076	Non-PKS	-
UniRef100_A3XKS2_from_5_to_293	AT	574	2244	-	5.2e-43	162.7	289	5	293	UniRef100_A3XKS2	AT(Non-PKS)	Cluster: Malonyl CoA-acyl carrier protein transacylase; n=1; Leeuwenhoekiella blandensis MED217|Rep: Malonyl CoA-acyl carrier protein transacylase - Leeuwenhoekiella blandensis MED217	293	UniRef	Leeuwenhoekiella blandensis	Unknown	root|cellular organisms|Bacteria|Bacteroidetes/Chlorobi group|Bacteroidetes|Flavobacteria|Flavobacteriales|Flavobacteriaceae|Leeuwenhoekiella|Leeuwenhoekiella blandensis|Leeuwenhoekiella blandensis MED217	Non-PKS	-
UniRef100_Q1VYT4_from_5_to_294	AT	575	2479	-	6.9e-36	139.0	290	5	294	UniRef100_Q1VYT4	AT(Non-PKS)	Cluster: Malonyl CoA-acyl carrier protein transacylase; n=1; Psychroflexus torquis ATCC 700755|Rep: Malonyl CoA-acyl carrier protein transacylase - Psychroflexus torquis ATCC 700755	294	UniRef	Psychroflexus torquis	Unknown	root|cellular organisms|Bacteria|Bacteroidetes/Chlorobi group|Bacteroidetes|Flavobacteria|Flavobacteriales|Flavobacteriaceae|Psychroflexus|Psychroflexus torquis|Psychroflexus torquis ATCC 700755	Non-PKS	-
UniRef100_A4CG56_from_5_to_293	AT	576	2164	-	5.5e-47	175.9	289	5	293	UniRef100_A4CG56	AT(Non-PKS)	Cluster: Malonyl CoA-acyl carrier protein transacylase; n=1; Robiginitalea biformata HTCC2501|Rep: Malonyl CoA-acyl carrier protein transacylase - Robiginitalea biformata HTCC2501	295	UniRef	Robiginitalea biformata	Unknown	root|cellular organisms|Bacteria|Bacteroidetes/Chlorobi group|Bacteroidetes|Flavobacteria|Flavobacteriales|Flavobacteriaceae|Robiginitalea|Robiginitalea biformata|Robiginitalea biformata HTCC2501	Non-PKS	-
UniRef100_Q2PY16_from_5_to_284	AT	577	2598	-	2.5e-33	130.5	280	5	284	UniRef100_Q2PY16	AT(Non-PKS)	Cluster: Malonyl CoA-acyl carrier protein transacylase; n=1; uncultured marine bacterium Ant39E11|Rep: Malonyl CoA-acyl carrier protein transacylase - uncultured marine bacterium Ant39E11	288	UniRef	uncultured marine	Unknown		Non-PKS	-
UniRef100_A5FJ54_from_5_to_289	AT	578	2257	-	2e-42	160.8	285	5	289	UniRef100_A5FJ54	AT(Non-PKS)	Cluster: Malonyl CoA-acyl carrier protein transacylase; n=1; Flavobacterium johnsoniae UW101|Rep: Malonyl CoA-acyl carrier protein transacylase - Flavobacterium johnsoniae UW101	290	UniRef	Flavobacterium johnsoniae	Unknown	root|cellular organisms|Bacteria|Bacteroidetes/Chlorobi group|Bacteroidetes|Flavobacteria|Flavobacteriales|Flavobacteriaceae|Flavobacterium|Flavobacterium johnsoniae|Flexibacter aurantiacus subsp. excathedrus	Non-PKS	-
AACY01168264.1.583_from_5_to_193	AT	579	3572	-	4.9e-11	-19.6	189	5	193	AACY01168264.1.583	AT(Non-PKS)	(reverse) (from CDS)	194	SGS	-	Unknown	-	Non-PKS	-
UniRef100_A3J4B8_from_5_to_290	AT	580	2480	-	7e-36	139.0	286	5	290	UniRef100_A3J4B8	AT(Non-PKS)	Cluster: Malonyl CoA-acyl carrier protein transacylase; n=1; Flavobacteria bacterium BAL38|Rep: Malonyl CoA-acyl carrier protein transacylase - Flavobacteria bacterium BAL38	290	UniRef	Flavobacteria bacterium	Unknown	root|cellular organisms|Bacteria|Bacteroidetes/Chlorobi group|Bacteroidetes|Flavobacteria|unclassified Flavobacteria|Flavobacteria bacterium UST061013-076	Non-PKS	-
UniRef100_A6GWP6_from_5_to_290	AT	581	2358	-	2.5e-39	150.5	286	5	290	UniRef100_A6GWP6	AT(Non-PKS)	Cluster: Malonyl CoA-acyl carrier protein transacylase; n=1; Flavobacterium psychrophilum JIP02/86|Rep: Malonyl CoA-acyl carrier protein transacylase - Flavobacterium psychrophilum JIP02/86	290	UniRef	Flavobacterium psychrophilum	Unknown	root|cellular organisms|Bacteria|Bacteroidetes/Chlorobi group|Bacteroidetes|Flavobacteria|Flavobacteriales|Flavobacteriaceae|Flavobacterium|Flavobacterium psychrophilum|Flavobacterium psychrophilum JIP02/86	Non-PKS	-
2000525560_from_1_to_209	AT	582	3296	-	3.2e-17	40.1	209	1	209	2000525560	AT(Non-PKS)	(acyl-carrier-protein) S-malonyltransferase [Sludge Australian Phrap]	211	EBPRS	-	Unknown	-	Non-PKS	-
UniRef100_A3HYI8_from_5_to_291	AT	583	2691	-	9.7e-31	121.9	287	5	291	UniRef100_A3HYI8	AT(Non-PKS)	Cluster: Malonyl CoA-acyl carrier protein transacylase; n=1; Algoriphagus sp. PR1|Rep: Malonyl CoA-acyl carrier protein transacylase - Algoriphagus sp. PR1	291	UniRef	Algoriphagus sp.	Unknown	root|cellular organisms|Bacteria|Bacteroidetes/Chlorobi group|Bacteroidetes|Sphingobacteria|Sphingobacteriales|Flexibacteraceae|Algoriphagus|Algoriphagus sp. RE3	Non-PKS	-
UniRef100_A1ZI66_from_14_to_294	AT	584	2694	-	1.2e-30	121.6	281	14	294	UniRef100_A1ZI66	AT(Non-PKS)	Cluster: Malonyl CoA-acyl carrier protein transacylase; n=1; Microscilla marina ATCC 23134|Rep: Malonyl CoA-acyl carrier protein transacylase - Microscilla marina ATCC 23134	299	UniRef	Microscilla marina	Unknown	root|cellular organisms|Bacteria|Bacteroidetes/Chlorobi group|Bacteroidetes|Sphingobacteria|Sphingobacteriales|Flexibacteraceae|Microscilla|Microscilla marina|Microscilla marina ATCC 23134	Non-PKS	-
UniRef100_A6EK87_from_5_to_292	AT	585	2272	-	5.5e-42	159.3	288	5	292	UniRef100_A6EK87	AT(Non-PKS)	Cluster: Malonyl CoA-acyl carrier protein transacylase; n=1; Pedobacter sp. BAL39|Rep: Malonyl CoA-acyl carrier protein transacylase - Pedobacter sp. BAL39	293	UniRef	Pedobacter sp.	Unknown	root|cellular organisms|Bacteria|Bacteroidetes/Chlorobi group|Bacteroidetes|Sphingobacteria|Sphingobacteriales|Sphingobacteriaceae|Pedobacter|Pedobacter sp. W48	Non-PKS	-
UniRef100_Q7MXN4_from_5_to_293	AT	586	2105	-	1.3e-51	191.3	289	5	293	UniRef100_Q7MXN4	AT(Non-PKS)	Cluster: Malonyl CoA-acyl carrier protein transacylase; n=1; Porphyromonas gingivalis|Rep: Malonyl CoA-acyl carrier protein transacylase - Porphyromonas gingivalis (Bacteroides gingivalis)	293	UniRef	Porphyromonas gingivalis	Unknown	root|cellular organisms|Bacteria|Bacteroidetes/Chlorobi group|Bacteroidetes|Bacteroidetes (class)|Bacteroidales|Porphyromonadaceae|Porphyromonas|Porphyromonas gingivalis|Porphyromonas gingivalis ATCC 33277	Non-PKS	-
UniRef100_A6LCU3_from_5_to_293	AT	587	2161	-	3e-47	176.8	289	5	293	UniRef100_A6LCU3	AT(Non-PKS)	Cluster: Malonyl CoA-acyl carrier protein transacylase; n=1; Parabacteroides distasonis ATCC 8503|Rep: Malonyl CoA-acyl carrier protein transacylase - Parabacteroides distasonis ATCC 8503	293	UniRef	Parabacteroides distasonis	Unknown	root|cellular organisms|Bacteria|Bacteroidetes/Chlorobi group|Bacteroidetes|Bacteroidetes (class)|Bacteroidales|Porphyromonadaceae|Parabacteroides|Parabacteroides distasonis|Parabacteroides distasonis ATCC 8503	Non-PKS	-
UniRef100_A0LY17_from_5_to_292	AT	588	2457	-	2.2e-36	140.7	288	5	292	UniRef100_A0LY17	AT(Non-PKS)	Cluster: Malonyl CoA-acyl carrier protein transacylase; n=1; Gramella forsetii KT0803|Rep: Malonyl CoA-acyl carrier protein transacylase - Gramella forsetii (strain KT0803)	293	UniRef	Gramella forsetii	Unknown	root|cellular organisms|Bacteria|Bacteroidetes/Chlorobi group|Bacteroidetes|Flavobacteria|Flavobacteriales|Flavobacteriaceae|Gramella|Gramella forsetii|Gramella forsetii KT0803	Non-PKS	-
AHAI_AHAI16785.y1.gene1_from_6_to_187	AT	589	3768	-	4.3e-10	-43.9	182	6	187	AHAI_AHAI16785.y1.gene1	AT(Non-PKS)	140 to 754 - strand	204	WLF	-	Unknown	-	Non-PKS	-
UniRef100_A4AMG9_from_5_to_294	AT	590	2315	-	1.5e-40	154.6	290	5	294	UniRef100_A4AMG9	AT(Non-PKS)	Cluster: Malonyl CoA-acyl carrier protein transacylase; n=1; Flavobacteriales bacterium HTCC2170|Rep: Malonyl CoA-acyl carrier protein transacylase - Flavobacteriales bacterium HTCC2170	294	UniRef	Flavobacteriales bacterium	Unknown	root|cellular organisms|Bacteria|Bacteroidetes/Chlorobi group|Bacteroidetes|Flavobacteria|Flavobacteriales|unclassified Flavobacteriales|unclassified Flavobacteriales (miscellaneous)|Flavobacteriales bacterium HTCC2170	Non-PKS	-
AHAI_Contig7645.gene4_from_5_to_297	AT	591	3749	-	5.6e-54	193.8	293	5	297	AHAI_Contig7645.gene4	AT(Non-PKS)	1184 to 2083 - strand	299	WLF	-	Unknown	-	Non-PKS	-
AHAI_Contig662.gene1_from_5_to_280	AT	592	3751	-	2.7e-44	161.6	276	5	280	AHAI_Contig662.gene1	AT(Non-PKS)	1 to 841 - strand	280	WLF	-	Unknown	-	Non-PKS	-
UniRef100_A2TSC8_from_5_to_291	AT	593	2265	-	4e-42	159.7	287	5	291	UniRef100_A2TSC8	AT(Non-PKS)	Cluster: Malonyl CoA-acyl carrier protein transacylase; n=1; Dokdonia donghaensis MED134|Rep: Malonyl CoA-acyl carrier protein transacylase - Dokdonia donghaensis MED134	294	UniRef	Dokdonia donghaensis	Unknown	root|cellular organisms|Bacteria|Bacteroidetes/Chlorobi group|Bacteroidetes|Flavobacteria|Flavobacteriales|Flavobacteriaceae|Dokdonia|Dokdonia donghaensis|Dokdonia donghaensis MED134	Non-PKS	-
UniRef100_A3UB44_from_12_to_300	AT	594	2684	-	5.8e-31	122.7	289	12	300	UniRef100_A3UB44	AT(Non-PKS)	Cluster: Malonyl CoA-acyl carrier protein transacylase; n=1; Croceibacter atlanticus HTCC2559|Rep: Malonyl CoA-acyl carrier protein transacylase - Croceibacter atlanticus HTCC2559	300	UniRef	Croceibacter atlanticus	Unknown	root|cellular organisms|Bacteria|Bacteroidetes/Chlorobi group|Bacteroidetes|Flavobacteria|Flavobacteriales|Flavobacteriaceae|Croceibacter|Croceibacter atlanticus|Croceibacter atlanticus HTCC2559	Non-PKS	-
UniRef100_A6ERU9_from_5_to_293	AT	595	2551	-	3.2e-34	133.5	289	5	293	UniRef100_A6ERU9	AT(Non-PKS)	Cluster: Malonyl CoA-acyl carrier protein transacylase; n=1; unidentified eubacterium SCB49|Rep: Malonyl CoA-acyl carrier protein transacylase - unidentified eubacterium SCB49	293	UniRef	unidentified eubacterium	Unknown	root|cellular organisms|Bacteria|unclassified Bacteria|unclassified Bacteria (miscellaneous)|unidentified eubacterium clone BSV81	Non-PKS	-
AHAI_AHAI12809.x1.gene2_from_1_to_177	AT	596	3767	-	8.2e-11	-34.7	177	1	177	AHAI_AHAI12809.x1.gene2	AT(Non-PKS)	309 to 842 - strand	177	WLF	-	Unknown	-	Non-PKS	-
UniRef100_A2TZG0_from_21_to_309	AT	597	2225	-	9.7e-44	165.1	289	21	309	UniRef100_A2TZG0	AT(Non-PKS)	Cluster: Malonyl CoA-acyl carrier protein transacylase; n=1; Polaribacter dokdonensis MED152|Rep: Malonyl CoA-acyl carrier protein transacylase - Polaribacter dokdonensis MED152	310	UniRef	Polaribacter dokdonensis	Unknown	root|cellular organisms|Bacteria|Bacteroidetes/Chlorobi group|Bacteroidetes|Flavobacteria|Flavobacteriales|Flavobacteriaceae|Polaribacter|Polaribacter dokdonensis|Polaribacter dokdonensis MED152	Non-PKS	-
UniRef100_A4C2G5_from_5_to_294	AT	598	2203	-	1.8e-44	167.6	290	5	294	UniRef100_A4C2G5	AT(Non-PKS)	Cluster: Malonyl CoA-acyl carrier protein transacylase; n=1; Polaribacter irgensii 23-P|Rep: Malonyl CoA-acyl carrier protein transacylase - Polaribacter irgensii 23-P	295	UniRef	Polaribacter irgensii	Unknown	root|cellular organisms|Bacteria|Bacteroidetes/Chlorobi group|Bacteroidetes|Flavobacteria|Flavobacteriales|Flavobacteriaceae|Polaribacter|Polaribacter irgensii|Polaribacter irgensii 23-P	Non-PKS	-
AHAA_AHAA4543.g1.gene1_from_1_to_246	AT	599	3754	-	7.4e-19	68.9	246	1	246	AHAA_AHAA4543.g1.gene1	AT(Non-PKS)	180 to 929 - strand	249	WLF	-	Unknown	-	Non-PKS	-
UniRef100_A0NI22_from_11_to_310	AT	600	2858	-	4.1e-23	96.6	300	11	310	UniRef100_A0NI22	AT(Non-PKS)	Cluster: Malonyl CoA-acyl carrier protein transacylase; n=1; Oenococcus oeni ATCC BAA-1163|Rep: Malonyl CoA-acyl carrier protein transacylase - Oenococcus oeni ATCC BAA-1163	315	UniRef	Oenococcus oeni	Unknown	root|cellular organisms|Bacteria|Firmicutes|Bacilli|Lactobacillales|Leuconostocaceae|Oenococcus|Oenococcus oeni|Oenococcus oeni ATCC BAA-1163	Non-PKS	-
UniRef100_Q04DN0_from_11_to_310	AT	601	2900	-	5.1e-20	86.3	300	11	310	UniRef100_Q04DN0	AT(Non-PKS)	Cluster: (Acyl-carrier-protein) S-malonyltransferase; n=1; Oenococcus oeni PSU-1|Rep: (Acyl-carrier-protein) S-malonyltransferase - Oenococcus oeni (strain BAA-331 / PSU-1)	315	UniRef	Oenococcus oeni	Unknown	root|cellular organisms|Bacteria|Firmicutes|Bacilli|Lactobacillales|Leuconostocaceae|Oenococcus|Oenococcus oeni|Oenococcus oeni ATCC BAA-1163	Non-PKS	-
UniRef100_Q03ZD5_from_6_to_297	AT	602	2873	-	6.7e-22	92.6	292	6	297	UniRef100_Q03ZD5	AT(Non-PKS)	Cluster: (Acyl-carrier-protein) S-malonyltransferase; n=1; Leuconostoc mesenteroides subsp. mesenteroides ATCC 8293|Rep: (Acyl-carrier-protein) S-malonyltransferase - Leuconostoc mesenteroides subsp. mesenteroides (strain ATCC 8293 /NCDO 523)	312	UniRef	Leuconostoc mesenteroides	Unknown	root|cellular organisms|Bacteria|Firmicutes|Bacilli|Lactobacillales|Leuconostocaceae|Leuconostoc|Leuconostoc mesenteroides|Leuconostoc mesenteroides subsp. mesenteroides|Leuconostoc mesenteroides subsp. mesenteroides ATCC 8293	Non-PKS	-
UniRef100_Q036K6_from_6_to_297	AT	603	2704	-	3.3e-30	120.2	292	6	297	UniRef100_Q036K6	AT(Non-PKS)	Cluster: (Acyl-carrier-protein) S-malonyltransferase; n=1; Lactobacillus casei ATCC 334|Rep: (Acyl-carrier-protein) S-malonyltransferase - Lactobacillus casei (strain ATCC 334)	307	UniRef	Lactobacillus casei	Unknown	root|cellular organisms|Bacteria|Firmicutes|Bacilli|Lactobacillales|Lactobacillaceae|Lactobacillus|Lactobacillus casei|Lactobacillus casei ATCC 334	Non-PKS	-
UniRef100_Q88WG6_from_6_to_290	AT	604	2847	-	7e-24	99.1	285	6	290	UniRef100_Q88WG6	AT(Non-PKS)	Cluster: [acyl-carrier protein] S-malonyltransferase; n=1; Lactobacillus plantarum|Rep: [acyl-carrier protein] S-malonyltransferase - Lactobacillus plantarum	310	UniRef	Lactobacillus plantarum	Unknown	root|cellular organisms|Bacteria|Firmicutes|Bacilli|Lactobacillales|Lactobacillaceae|Lactobacillus|Lactobacillus plantarum|Lactobacillus plantarum subsp. plantarum	Non-PKS	-
UniRef100_Q03RV4_from_6_to_297	AT	605	2960	-	3.2e-17	68.4	292	6	297	UniRef100_Q03RV4	AT(Non-PKS)	Cluster: (Acyl-carrier-protein) S-malonyltransferase; n=1; Lactobacillus brevis ATCC 367|Rep: (Acyl-carrier-protein) S-malonyltransferase - Lactobacillus brevis (strain ATCC 367 / JCM 1170)	304	UniRef	Lactobacillus brevis	Unknown	root|cellular organisms|Bacteria|Firmicutes|Bacilli|Lactobacillales|Lactobacillaceae|Lactobacillus|Lactobacillus brevis|Lactobacillus brevis ATCC 367	Non-PKS	-
UniRef100_Q03FV6_from_7_to_300	AT	606	2955	-	2.7e-17	69.5	294	7	300	UniRef100_Q03FV6	AT(Non-PKS)	Cluster: (Acyl-carrier-protein) S-malonyltransferase; n=1; Pediococcus pentosaceus ATCC 25745|Rep: (Acyl-carrier-protein) S-malonyltransferase - Pediococcus pentosaceus (strain ATCC 25745 / 183-1w)	310	UniRef	Pediococcus pentosaceus	Unknown	root|cellular organisms|Bacteria|Firmicutes|Bacilli|Lactobacillales|Lactobacillaceae|Pediococcus|Pediococcus pentosaceus|Pediococcus pentosaceus ATCC 25745	Non-PKS	-
UniRef100_Q38XG2_from_7_to_312	AT	607	2619	-	8.9e-33	128.7	306	7	312	UniRef100_Q38XG2	AT(Non-PKS)	Cluster: Malonyl-CoA:ACP transacylase; n=1; Lactobacillus sakei subsp. sakei 23K|Rep: Malonyl-CoA:ACP transacylase - Lactobacillus sakei subsp. sakei (strain 23K)	313	UniRef	Lactobacillus sakei	Unknown	root|cellular organisms|Bacteria|Firmicutes|Bacilli|Lactobacillales|Lactobacillaceae|Lactobacillus|Lactobacillus sakei|Lactobacillus sakei subsp. sakei|Lactobacillus sakei subsp. sakei 23K	Non-PKS	-
UniRef100_Q1WUS2_from_6_to_301	AT	608	3110	-	3.3e-13	16.9	296	6	301	UniRef100_Q1WUS2	AT(Non-PKS)	Cluster: Malonyl-CoA-[acyl-carrier-protein] transacylase; n=1; Lactobacillus salivarius subsp. salivarius UCC118|Rep: Malonyl-CoA-[acyl-carrier-protein] transacylase - Lactobacillus salivarius subsp. salivarius (strain UCC118)	312	UniRef	Lactobacillus salivarius	Unknown	root|cellular organisms|Bacteria|Firmicutes|Bacilli|Lactobacillales|Lactobacillaceae|Lactobacillus|Lactobacillus salivarius|Lactobacillus salivarius subsp. salivarius|Lactobacillus salivarius subsp. salivarius UCC118	Non-PKS	-
UniRef100_Q04AU6_from_6_to_300	AT	609	2989	-	3.2e-16	55.6	295	6	300	UniRef100_Q04AU6	AT(Non-PKS)	Cluster: (Acyl-carrier-protein) S-malonyltransferase; n=2; Lactobacillus delbrueckii subsp. bulgaricus|Rep: (Acyl-carrier-protein) S-malonyltransferase - Lactobacillus delbrueckii subsp. bulgaricus (strain ATCC BAA-365)	314	UniRef	Lactobacillus delbrueckii	Unknown	root|cellular organisms|Bacteria|Firmicutes|Bacilli|Lactobacillales|Lactobacillaceae|Lactobacillus|Lactobacillus delbrueckii|Lactobacillus delbrueckii subsp. lactis	Non-PKS	-
UniRef100_A4L2R2_from_6_to_298	AT	610	3077	-	4.4e-14	28.1	293	6	298	UniRef100_A4L2R2	AT(Non-PKS)	Cluster: FabD; n=1; Lactobacillus reuteri|Rep: FabD - Lactobacillus reuteri	316	UniRef	Lactobacillus reuteri	FAS	root|cellular organisms|Bacteria|Firmicutes|Bacilli|Lactobacillales|Lactobacillaceae|Lactobacillus|Lactobacillus reuteri|Lactobacillus reuteri 100-23	Non-PKS	-
UniRef100_A5VK76_from_1_to_277	AT	611	3209	-	6.9e-10	-26.0	277	1	277	UniRef100_A5VK76	AT(Non-PKS)	Cluster: (Acyl-carrier-protein) S-malonyltransferase-like protein; n=1; Lactobacillus reuteri F275|Rep: (Acyl-carrier-protein) S-malonyltransferase-like protein - Lactobacillus reuteri F275	295	UniRef	Lactobacillus reuteri	Unknown	root|cellular organisms|Bacteria|Firmicutes|Bacilli|Lactobacillales|Lactobacillaceae|Lactobacillus|Lactobacillus reuteri|Lactobacillus reuteri 100-23	Non-PKS	-
UniRef100_Q55DQ6_from_14_to_356	AT	612	3145	-	2.9e-12	4.6	343	14	356	UniRef100_Q55DQ6	AT(Non-PKS)	Cluster: Putative uncharacterized protein; n=1; Dictyostelium discoideum AX4|Rep: Putative uncharacterized protein - Dictyostelium discoideum AX4	370	UniRef	Dictyostelium discoideum	Unknown	root|cellular organisms|Eukaryota|Mycetozoa|Dictyosteliida|Dictyostelium|Dictyostelium discoideum|Dictyostelium discoideum AX2	Non-PKS	-
AACY01140038.1.503_from_1_to_155	AT	613	3739	-	0.04	-134.3	155	1	155	AACY01140038.1.503	AT(Non-PKS)	(forward) (from CDS)	167	SGS	-	Unknown	-	Non-PKS	-
UniRef100_A3IBP3_from_6_to_298	AT	614	2932	-	6.6e-18	77.3	293	6	298	UniRef100_A3IBP3	AT(Non-PKS)	Cluster: Malonyl CoA-acyl carrier protein transacylase; n=1; Bacillus sp. B14905|Rep: Malonyl CoA-acyl carrier protein transacylase - Bacillus sp. B14905	417	UniRef	Bacillus sp.	Unknown	root|cellular organisms|Bacteria|Firmicutes|Bacilli|Bacillales|Bacillaceae|Bacillus|Bacillus sp. 7BR8	Non-PKS	-
UniRef100_Q9XBU4_from_6_to_297	AT	615	2973	-	1.7e-16	59.1	292	6	297	UniRef100_Q9XBU4	AT(Non-PKS)	Cluster: Putative malonyl CoA-acyl carrier protein transacylase; n=1; Bacillus cereus|Rep: Putative malonyl CoA-acyl carrier protein transacylase - Bacillus cereus	405	UniRef	Bacillus cereus	Unknown	root|cellular organisms|Bacteria|Firmicutes|Bacilli|Bacillales|Bacillaceae|Bacillus|Bacillus cereus group|bromate-reducing bacterium B6	Non-PKS	-
UniRef100_A4VCC6_from_6_to_297	AT	616	2981	-	2.4e-16	57.2	292	6	297	UniRef100_A4VCC6	AT(Non-PKS)	Cluster: Putative malonyl CoA-acyl carrier protein; n=1; Bacillus thuringiensis|Rep: Putative malonyl CoA-acyl carrier protein - Bacillus thuringiensis	405	UniRef	Bacillus thuringiensis	Unknown	root|cellular organisms|Bacteria|Firmicutes|Bacilli|Bacillales|Bacillaceae|Bacillus|Bacillus cereus group|Bacillus thuringiensis|Bacillus thuringiensis serovar entomocidus	Non-PKS	-
UniRef100_Q8VW49_from_6_to_297	AT	617	2980	-	2.4e-16	57.2	292	6	297	UniRef100_Q8VW49	AT(Non-PKS)	Cluster: Putative malonyl CoA-acyl carrier protein transacylase; n=1; Bacillus thuringiensis serovar kurstaki|Rep: Putative malonyl CoA-acyl carrier protein transacylase - Bacillus thuringiensis subsp. kurstaki	405	UniRef	Bacillus thuringiensis	Unknown	root|cellular organisms|Bacteria|Firmicutes|Bacilli|Bacillales|Bacillaceae|Bacillus|Bacillus cereus group|Bacillus thuringiensis|Bacillus thuringiensis serovar entomocidus	Non-PKS	-
UniRef100_A6LQ17_from_7_to_312	AT	618	2926	-	5.5e-18	78.3	306	7	312	UniRef100_A6LQ17	AT(Non-PKS)	Cluster: Malonyl CoA-acyl carrier protein transacylase; n=1; Clostridium beijerinckii NCIMB 8052|Rep: Malonyl CoA-acyl carrier protein transacylase - Clostridium beijerinckii NCIMB 8052	422	UniRef	Clostridium beijerinckii	Unknown	root|cellular organisms|Bacteria|Firmicutes|Clostridia|Clostridiales|Clostridiaceae|Clostridium|Clostridium beijerinckii|Clostridium beijerinckii NCIMB 8052	Non-PKS	-
UniRef100_A0UXD1_from_7_to_340	AT	619	2214	-	3.7e-44	166.5	334	7	340	UniRef100_A0UXD1	AT(Non-PKS)	Cluster: Malonyl CoA-acyl carrier protein transacylase; n=1; Clostridium cellulolyticum H10|Rep: Malonyl CoA-acyl carrier protein transacylase - Clostridium cellulolyticum H10	423	UniRef	Clostridium cellulolyticum	Unknown	root|cellular organisms|Bacteria|Firmicutes|Clostridia|Clostridiales|Clostridiaceae|Clostridium|Clostridium cellulolyticum|Clostridium cellulolyticum H10	Non-PKS	-
UniRef100_A0UUS5_from_7_to_309	AT	620	2317	-	2.2e-40	154.0	303	7	309	UniRef100_A0UUS5	AT(Non-PKS)	Cluster: Malonyl CoA-acyl carrier protein transacylase; n=1; Clostridium cellulolyticum H10|Rep: Malonyl CoA-acyl carrier protein transacylase - Clostridium cellulolyticum H10	409	UniRef	Clostridium cellulolyticum	Unknown	root|cellular organisms|Bacteria|Firmicutes|Clostridia|Clostridiales|Clostridiaceae|Clostridium|Clostridium cellulolyticum|Clostridium cellulolyticum H10	Non-PKS	-
UniRef100_A5N8Z3_from_7_to_323	AT	621	2763	-	4.1e-28	113.2	317	7	323	UniRef100_A5N8Z3	AT(Non-PKS)	Cluster: Predicted PKS acyltransferase domain; n=1; Clostridium kluyveri DSM 555|Rep: Predicted PKS acyltransferase domain - Clostridium kluyveri DSM 555	424	UniRef	Clostridium kluyveri	PKS	root|cellular organisms|Bacteria|Firmicutes|Clostridia|Clostridiales|Clostridiaceae|Clostridium|Clostridium kluyveri|Clostridium kluyveri DSM 555	Non-PKS	-
UniRef100_A5MZS2_from_7_to_311	AT	622	2848	-	7.1e-24	99.1	305	7	311	UniRef100_A5MZS2	AT(Non-PKS)	Cluster: Predicted PKS acyl carrier; n=1; Clostridium kluyveri DSM 555|Rep: Predicted PKS acyl carrier - Clostridium kluyveri DSM 555	421	UniRef	Clostridium kluyveri	PKS	root|cellular organisms|Bacteria|Firmicutes|Clostridia|Clostridiales|Clostridiaceae|Clostridium|Clostridium kluyveri|Clostridium kluyveri DSM 555	Non-PKS	-
UniRef100_A0UVI0_from_7_to_302	AT	623	2954	-	2.4e-17	70.0	296	7	302	UniRef100_A0UVI0	AT(Non-PKS)	Cluster: Acyl transferase region; n=1; Clostridium cellulolyticum H10|Rep: Acyl transferase region - Clostridium cellulolyticum H10	429	UniRef	Clostridium cellulolyticum	Unknown	root|cellular organisms|Bacteria|Firmicutes|Clostridia|Clostridiales|Clostridiaceae|Clostridium|Clostridium cellulolyticum|Clostridium cellulolyticum H10	Non-PKS	-
UniRef100_Q0P7J7_from_8_to_311	AT	624	2930	-	6.3e-18	77.6	304	8	311	UniRef100_Q0P7J7	AT(Non-PKS)	Cluster: Putative malonyl-CoA transacylase; n=4; Escherichia coli|Rep: Putative malonyl-CoA transacylase - Escherichia coli	422	UniRef	Escherichia coli	Unknown	root|cellular organisms|Bacteria|Proteobacteria|Gammaproteobacteria|Enterobacteriales|Enterobacteriaceae|Escherichia|Escherichia coli|Escherichia coli O63:HNM	Non-PKS	-
UniRef100_Q9R9J2_from_7_to_323	AT	625	2753	-	1.6e-28	114.6	317	7	323	UniRef100_Q9R9J2	AT(Non-PKS)	Cluster: FenF; n=1; Bacillus subtilis|Rep: FenF - Bacillus subtilis	400	UniRef	Bacillus subtilis	NRPS	root|cellular organisms|Bacteria|Firmicutes|Bacilli|Bacillales|Bacillaceae|Bacillus|Bacillus subtilis|Bacillus subtilis subsp. subtilis|Bacillus subtilis subsp. subtilis str. 168	Non-PKS	-
UniRef100_Q45564_from_7_to_323	AT	626	2451	-	1.6e-36	141.1	317	7	323	UniRef100_Q45564	AT(Non-PKS)	Cluster: Transacylase; n=1; Bacillus subtilis|Rep: Transacylase - Bacillus subtilis	400	UniRef	Bacillus subtilis	Unknown	root|cellular organisms|Bacteria|Firmicutes|Bacilli|Bacillales|Bacillaceae|Bacillus|Bacillus subtilis|Bacillus subtilis subsp. subtilis|Bacillus subtilis subsp. subtilis str. 168	Non-PKS	-
UniRef100_Q70JZ7_from_7_to_315	AT	627	2310	-	1.2e-40	154.8	309	7	315	UniRef100_Q70JZ7	AT(Non-PKS)	Cluster: BmyD protein; n=1; Bacillus amyloliquefaciens|Rep: BmyD protein - Bacillus amyloliquefaciens	400	UniRef	Bacillus amyloliquefaciens	NRPS	root|cellular organisms|Bacteria|Firmicutes|Bacilli|Bacillales|Bacillaceae|Bacillus|Bacillus amyloliquefaciens|Bacillus amyloliquefaciens FZB42	Non-PKS	-
UniRef100_Q6YK42_from_7_to_315	AT	628	2277	-	7.6e-42	158.8	309	7	315	UniRef100_Q6YK42	AT(Non-PKS)	Cluster: BamD; n=1; Bacillus subtilis|Rep: BamD - Bacillus subtilis	400	UniRef	Bacillus subtilis	Lipopeptide	root|cellular organisms|Bacteria|Firmicutes|Bacilli|Bacillales|Bacillaceae|Bacillus|Bacillus subtilis|Bacillus subtilis subsp. subtilis|Bacillus subtilis subsp. subtilis str. 168	Non-PKS	-
UniRef100_Q5NKN8_from_7_to_315	AT	629	2296	-	3.8e-41	156.5	309	7	315	UniRef100_Q5NKN8	AT(Non-PKS)	Cluster: Putative malonyl-CoA transacylase; n=1; Bacillus subtilis|Rep: Putative malonyl-CoA transacylase - Bacillus subtilis	400	UniRef	Bacillus subtilis	Unknown	root|cellular organisms|Bacteria|Firmicutes|Bacilli|Bacillales|Bacillaceae|Bacillus|Bacillus subtilis|Bacillus subtilis subsp. subtilis|Bacillus subtilis subsp. subtilis str. 168	Non-PKS	-
UniRef100_Q93I57_from_7_to_315	AT	630	2321	-	2.5e-40	153.8	309	7	315	UniRef100_Q93I57	AT(Non-PKS)	Cluster: Putative malonyl-CoA transacylase; n=1; Bacillus subtilis|Rep: Putative malonyl-CoA transacylase - Bacillus subtilis	400	UniRef	Bacillus subtilis	Unknown	root|cellular organisms|Bacteria|Firmicutes|Bacilli|Bacillales|Bacillaceae|Bacillus|Bacillus subtilis|Bacillus subtilis subsp. subtilis|Bacillus subtilis subsp. subtilis str. 168	Non-PKS	-
UniRef100_Q8GNC4_from_7_to_315	AT	631	2412	-	4.6e-38	146.3	309	7	315	UniRef100_Q8GNC4	AT(Non-PKS)	Cluster: Ita22; n=1; Bacillus sp. CY22|Rep: Ita22 - Bacillus sp. CY22	400	UniRef	Bacillus sp.	Unknown	root|cellular organisms|Bacteria|Firmicutes|Bacilli|Bacillales|Bacillaceae|Bacillus|Bacillus sp. 7BR8	Non-PKS	-
AACY01749349.484.973_from_5_to_163	AT	632	3731	-	0.017	-129.4	159	5	163	AACY01749349.484.973	AT(Non-PKS)	(forward) (from CDS)	163	SGS	-	Unknown	-	Non-PKS	-
AACY01298635.348.872_from_9_to_175	AT	633	3738	-	0.036	-133.7	167	9	175	AACY01298635.348.872	AT(Non-PKS)	(forward) (from CDS)	175	SGS	-	Unknown	-	Non-PKS	-
UniRef100_Q4IWV4_from_12_to_315	AT	634	3010	-	1.2e-15	48.0	304	12	315	UniRef100_Q4IWV4	AT(Non-PKS)	Cluster: Acyl transferase domain precursor; n=1; Azotobacter vinelandii AvOP|Rep: Acyl transferase domain precursor - Azotobacter vinelandii AvOP	458	UniRef	Azotobacter vinelandii	Unknown	root|cellular organisms|Bacteria|Proteobacteria|Gammaproteobacteria|Pseudomonadales|Pseudomonadaceae|Azotobacter group|Azotobacter|Azotobacter vinelandii|Azotobacter vinelandii AvOP	Non-PKS	-
AACY01600323.51.851_from_1_to_255	AT	635	3562	-	1.6e-11	-13.3	255	1	255	AACY01600323.51.851	AT(Non-PKS)	(forward) (from misc_feature)	267	SGS	-	Unknown	-	Non-PKS	-
AACY01082664.1333.2292_from_3_to_309	AT	636	3458	-	1.1e-15	40.4	307	3	309	AACY01082664.1333.2292	AT(Non-PKS)	(forward) (from CDS)	320	SGS	-	Unknown	-	Non-PKS	-
AACY01082563.1.514_from_3_to_171	AT	637	3701	-	0.00045	-109.3	169	3	171	AACY01082563.1.514	AT(Non-PKS)	(reverse) (from CDS)	171	SGS	-	Unknown	-	Non-PKS	-
AACY01663227.54.928_from_27_to_284	AT	638	3456	-	9.3e-16	41.2	258	27	284	AACY01663227.54.928	AT(Non-PKS)	(forward) (from CDS)	292	SGS	-	Unknown	-	Non-PKS	-
AACY01150615.1.594_from_1_to_188	AT	639	3703	-	0.00064	-111.2	188	1	188	AACY01150615.1.594	AT(Non-PKS)	(forward) (from CDS)	198	SGS	-	Unknown	-	Non-PKS	-
AACY01455711.1.633_from_1_to_201	AT	640	3669	-	6.9e-06	-85.8	201	1	201	AACY01455711.1.633	AT(Non-PKS)	(forward) (from CDS)	211	SGS	-	Unknown	-	Non-PKS	-
AACY01082265.331.1287_from_3_to_309	AT	641	3434	-	2.2e-17	62.2	307	3	309	AACY01082265.331.1287	AT(Non-PKS)	(forward) (from CDS)	319	SGS	-	Unknown	-	Non-PKS	-
AACY01681019.230.910_from_1_to_217	AT	642	3648	-	5.3e-07	-71.5	217	1	217	AACY01681019.230.910	AT(Non-PKS)	(reverse) (from CDS)	227	SGS	-	Unknown	-	Non-PKS	-
UniRef100_Q73Q43_from_7_to_316	AT	643	2794	-	1.1e-26	108.5	310	7	316	UniRef100_Q73Q43	AT(Non-PKS)	Cluster: Malonyl CoA-acyl carrier protein transacylase, putative; n=1; Treponema denticola|Rep: Malonyl CoA-acyl carrier protein transacylase, putative - Treponema denticola	325	UniRef	Treponema denticola	Unknown	root|cellular organisms|Bacteria|Spirochaetes|Spirochaetes (class)|Spirochaetales|Spirochaetaceae|Treponema|Treponema denticola|Treponema denticola ATCC 35405	Non-PKS	-
AACY01443649.1.587_from_9_to_194	AT	644	3741	-	0.043	-134.7	186	9	194	AACY01443649.1.587	AT(Non-PKS)	(reverse) (from CDS)	195	SGS	-	Unknown	-	Non-PKS	-
AACY01527656.119.827_from_11_to_226	AT	645	3604	-	1.4e-09	-38.5	216	11	226	AACY01527656.119.827	AT(Non-PKS)	(reverse) (from CDS)	236	SGS	-	Unknown	-	Non-PKS	-
UniRef100_Q8DTJ3_from_10_to_293	AT	646	3234	-	9.2e-09	-40.4	284	10	293	UniRef100_Q8DTJ3	AT(Non-PKS)	Cluster: Putative malonyl-CoA acyl-carrier-protein transacylase; n=1; Streptococcus mutans|Rep: Putative malonyl-CoA acyl-carrier-protein transacylase - Streptococcus mutans	405	UniRef	Streptococcus mutans	Unknown	root|cellular organisms|Bacteria|Firmicutes|Bacilli|Lactobacillales|Streptococcaceae|Streptococcus|Streptococcus mutans|Streptococcus mutans UA159	Non-PKS	-
UniRef100_O13698_from_5_to_314	AT	647	3246	-	2.9e-08	-46.8	310	5	314	UniRef100_O13698	AT(Non-PKS)	Cluster: SPAC11G7.05c protein; n=1; Schizosaccharomyces pombe|Rep: SPAC11G7.05c protein - Schizosaccharomyces pombe (Fission yeast)	318	UniRef	Schizosaccharomyces pombe	Unknown	root|cellular organisms|Eukaryota|Fungi/Metazoa group|Fungi|Dikarya|Ascomycota|Taphrinomycotina|Schizosaccharomycetes|Schizosaccharomycetales|Schizosaccharomycetaceae|Schizosaccharomyces|Schizosaccharomyces pombe|Schizosaccharomyces pombe 972h-	Non-PKS	-
AACY01509729.1.609_from_1_to_202	AT	648	3726	-	0.0066	-124.2	202	1	202	AACY01509729.1.609	AT(Non-PKS)	(forward) (from CDS)	203	SGS	-	Unknown	-	Non-PKS	-
AACY01261254.12.798_from_27_to_260	AT	649	3659	-	1.2e-06	-76.2	234	27	260	AACY01261254.12.798	AT(Non-PKS)	(reverse) (from CDS)	262	SGS	-	Unknown	-	Non-PKS	-
AACY01074999.3084.3977_from_1_to_297	AT	650	3479	-	1.7e-14	25.0	297	1	297	AACY01074999.3084.3977	AT(Non-PKS)	(reverse) (from CDS)	298	SGS	-	Unknown	-	Non-PKS	-
AACY01193163.1.674_from_1_to_223	AT	651	3622	-	1.9e-08	-52.9	223	1	223	AACY01193163.1.674	AT(Non-PKS)	(forward) (from CDS)	224	SGS	-	Unknown	-	Non-PKS	-
AACY01017356.1586.2476_from_1_to_296	AT	652	3478	-	1.6e-14	25.2	296	1	296	AACY01017356.1586.2476	AT(Non-PKS)	(reverse) (from CDS)	297	SGS	-	Unknown	-	Non-PKS	-
AACY01056305.2915.3805_from_1_to_296	AT	653	3473	-	5.3e-15	31.4	296	1	296	AACY01056305.2915.3805	AT(Non-PKS)	(reverse) (from CDS)	297	SGS	-	Unknown	-	Non-PKS	-
AACY01106245.1.752_from_4_to_249	AT	654	3598	-	4.4e-10	-31.8	246	4	249	AACY01106245.1.752	AT(Non-PKS)	(forward) (from CDS)	250	SGS	-	Unknown	-	Non-PKS	-
UniRef100_Q7MA14_from_7_to_286	AT	655	2883	-	1.3e-21	91.6	280	7	286	UniRef100_Q7MA14	AT(Non-PKS)	Cluster: MALONYL COENZYME A-ACYL CARRIER PROTEIN TRANSACYLASE; n=1; Wolinella succinogenes|Rep: MALONYL COENZYME A-ACYL CARRIER PROTEIN TRANSACYLASE - Wolinella succinogenes	312	UniRef	Wolinella succinogenes	Unknown	root|cellular organisms|Bacteria|Proteobacteria|delta/epsilon subdivisions|Epsilonproteobacteria|Campylobacterales|Helicobacteraceae|Wolinella|Wolinella succinogenes|Wolinella succinogenes DSM 1740	Non-PKS	-
UniRef100_Q7VGN8_from_1_to_286	AT	656	3124	-	8.5e-13	11.5	286	1	286	UniRef100_Q7VGN8	AT(Non-PKS)	Cluster: Malonyl CoA-acyl carrier protein transacylase; n=1; Helicobacter hepaticus|Rep: Malonyl CoA-acyl carrier protein transacylase - Helicobacter hepaticus	295	UniRef	Helicobacter hepaticus	Unknown	root|cellular organisms|Bacteria|Proteobacteria|delta/epsilon subdivisions|Epsilonproteobacteria|Campylobacterales|Helicobacteraceae|Helicobacter|Helicobacter hepaticus|Helicobacter hepaticus ATCC 51449	Non-PKS	-
UniRef100_Q17VU1_from_6_to_297	AT	657	3054	-	1.6e-14	33.7	292	6	297	UniRef100_Q17VU1	AT(Non-PKS)	Cluster: Malonyl CoA-acyl carrier protein transacylase; n=1; Helicobacter acinonychis str. Sheeba|Rep: Malonyl CoA-acyl carrier protein transacylase - Helicobacter acinonychis (strain Sheeba)	309	UniRef	Helicobacter acinonychis	Unknown	root|cellular organisms|Bacteria|Proteobacteria|delta/epsilon subdivisions|Epsilonproteobacteria|Campylobacterales|Helicobacteraceae|Helicobacter|Helicobacter acinonychis|Helicobacter acinonychis str. Sheeba	Non-PKS	-
UniRef100_Q1CV64_from_6_to_297	AT	658	3030	-	3.4e-15	42.4	292	6	297	UniRef100_Q1CV64	AT(Non-PKS)	Cluster: Malonyl coenzyme A-acyl carrier protein transacylase; n=1; Helicobacter pylori HPAG1|Rep: Malonyl coenzyme A-acyl carrier protein transacylase - Helicobacter pylori (strain HPAG1)	309	UniRef	Helicobacter pylori	Unknown	root|cellular organisms|Bacteria|Proteobacteria|delta/epsilon subdivisions|Epsilonproteobacteria|Campylobacterales|Helicobacteraceae|Helicobacter|Helicobacter pylori|Helicobacter pylori J99	Non-PKS	-
UniRef100_O24916_from_6_to_297	AT	659	3014	-	1.6e-15	46.5	292	6	297	UniRef100_O24916	AT(Non-PKS)	Cluster: Malonyl coenzyme A-acyl carrier protein transacylase; n=1; Helicobacter pylori|Rep: Malonyl coenzyme A-acyl carrier protein transacylase - Helicobacter pylori (Campylobacter pylori)	309	UniRef	Helicobacter pylori	Unknown	root|cellular organisms|Bacteria|Proteobacteria|delta/epsilon subdivisions|Epsilonproteobacteria|Campylobacterales|Helicobacteraceae|Helicobacter|Helicobacter pylori|Helicobacter pylori J99	Non-PKS	-
UniRef100_Q9ZMY1_from_6_to_297	AT	660	3021	-	2.2e-15	44.9	292	6	297	UniRef100_Q9ZMY1	AT(Non-PKS)	Cluster: MALONYL COA-ACYL CARRIER PROTEIN TRANSACYLASE; n=1; Helicobacter pylori J99|Rep: MALONYL COA-ACYL CARRIER PROTEIN TRANSACYLASE - Helicobacter pylori J99 (Campylobacter pylori J99)	309	UniRef	Helicobacter pylori	Unknown	root|cellular organisms|Bacteria|Proteobacteria|delta/epsilon subdivisions|Epsilonproteobacteria|Campylobacterales|Helicobacteraceae|Helicobacter|Helicobacter pylori|Helicobacter pylori J99	Non-PKS	-
UniRef100_Q56S05_from_6_to_297	AT	661	3025	-	2.4e-15	44.3	292	6	297	UniRef100_Q56S05	AT(Non-PKS)	Cluster: Malonyl coenzyme A-acyl carrier protein transacylase; n=2; Helicobacter pylori|Rep: Malonyl coenzyme A-acyl carrier protein transacylase - Helicobacter pylori (Campylobacter pylori)	309	UniRef	Helicobacter pylori	Unknown	root|cellular organisms|Bacteria|Proteobacteria|delta/epsilon subdivisions|Epsilonproteobacteria|Campylobacterales|Helicobacteraceae|Helicobacter|Helicobacter pylori|Helicobacter pylori J99	Non-PKS	-
AGZO_Contig5145.gene2_from_7_to_299	AT	662	3755	-	8.1e-19	68.3	293	7	299	AGZO_Contig5145.gene2	AT(Non-PKS)	1358 to 2290 + strand	310	WLF	-	Unknown	-	Non-PKS	-
AGZO_Contig3288.gene1_from_8_to_297	AT	663	3756	-	2.5e-18	62.1	290	8	297	AGZO_Contig3288.gene1	AT(Non-PKS)	146 to 1081 + strand	311	WLF	-	Unknown	-	Non-PKS	-
UniRef100_Q30QR1_from_7_to_301	AT	664	2974	-	1.7e-16	59.1	295	7	301	UniRef100_Q30QR1	AT(Non-PKS)	Cluster: Malonyl CoA-acyl carrier protein transacylase; n=1; Thiomicrospira denitrificans ATCC 33889|Rep: Malonyl CoA-acyl carrier protein transacylase - Thiomicrospira denitrificans (strain ATCC 33889 / DSM 1351)	312	UniRef	Thiomicrospira denitrificans	Unknown	root|cellular organisms|Bacteria|Proteobacteria|delta/epsilon subdivisions|Epsilonproteobacteria|Campylobacterales|Helicobacteraceae|Thiomicrospira denitrificans|Thiomicrospira denitrificans ATCC 33889	Non-PKS	-
AGZO_Contig2806.gene1_from_7_to_235	AT	665	3766	-	3e-12	-16.2	229	7	235	AGZO_Contig2806.gene1	AT(Non-PKS)	1 to 706 - strand	235	WLF	-	Unknown	-	Non-PKS	-
UniRef100_A6DBX3_from_6_to_281	AT	666	3065	-	2.4e-14	31.5	276	6	281	UniRef100_A6DBX3	AT(Non-PKS)	Cluster: Acyl-carrier-protein S-malonyltransferase; n=1; Caminibacter mediatlanticus TB-2|Rep: Acyl-carrier-protein S-malonyltransferase - Caminibacter mediatlanticus TB-2	303	UniRef	Caminibacter mediatlanticus	Unknown	root|cellular organisms|Bacteria|Proteobacteria|delta/epsilon subdivisions|Epsilonproteobacteria|Nautiliales|Nautiliaceae|Caminibacter|Caminibacter mediatlanticus|Caminibacter mediatlanticus TB-2	Non-PKS	-
UniRef100_A0RR17_from_8_to_296	AT	667	3180	-	7.2e-11	-13.3	289	8	296	UniRef100_A0RR17	AT(Non-PKS)	Cluster: Malonyl CoA-acyl carrier protein transacylase; n=1; Campylobacter fetus subsp. fetus 82-40|Rep: Malonyl CoA-acyl carrier protein transacylase - Campylobacter fetus subsp. fetus (strain 82-40)	305	UniRef	Campylobacter fetus	Unknown	root|cellular organisms|Bacteria|Proteobacteria|delta/epsilon subdivisions|Epsilonproteobacteria|Campylobacterales|Campylobacteraceae|Campylobacter|Campylobacter fetus|Campylobacter fetus subsp. venerealis	Non-PKS	-
UniRef100_UPI0000DB005F_from_8_to_304	AT	668	3033	-	4.4e-15	41.0	297	8	304	UniRef100_UPI0000DB005F	AT(Non-PKS)	Cluster: hypothetical protein Ccur5_02001492; n=1; Campylobacter curvus 525.92|Rep: hypothetical protein Ccur5_02001492 - Campylobacter curvus 525.92	310	UniRef	Campylobacter curvus	Hypothetical_protein	root|cellular organisms|Bacteria|Proteobacteria|delta/epsilon subdivisions|Epsilonproteobacteria|Campylobacterales|Campylobacteraceae|Campylobacter|Campylobacter curvus|Campylobacter curvus 525.92	Non-PKS	-
UniRef100_UPI0000DAFDD3_from_7_to_301	AT	669	3074	-	3.7e-14	29.0	295	7	301	UniRef100_UPI0000DAFDD3	AT(Non-PKS)	Cluster: hypothetical protein Ccon1_01001833; n=1; Campylobacter concisus 13826|Rep: hypothetical protein Ccon1_01001833 - Campylobacter concisus 13826	309	UniRef	Campylobacter concisus	Hypothetical_protein	root|cellular organisms|Bacteria|Proteobacteria|delta/epsilon subdivisions|Epsilonproteobacteria|Campylobacterales|Campylobacteraceae|Campylobacter|Campylobacter concisus|Campylobacter concisus 13826	Non-PKS	-
UniRef100_Q4HM22_from_1_to_268	AT	670	3272	-	1.3e-06	-68.1	268	1	268	UniRef100_Q4HM22	AT(Non-PKS)	Cluster: Malonyl coenzyme A-acyl carrier protein transacylase; n=1; Campylobacter lari RM2100|Rep: Malonyl coenzyme A-acyl carrier protein transacylase - Campylobacter lari RM2100	290	UniRef	Campylobacter lari	Unknown	root|cellular organisms|Bacteria|Proteobacteria|delta/epsilon subdivisions|Epsilonproteobacteria|Campylobacterales|Campylobacteraceae|Campylobacter|Campylobacter lari|Campylobacter lari RM2100	Non-PKS	-
UniRef100_Q4HQY8_from_6_to_298	AT	671	3139	-	2.1e-12	6.6	293	6	298	UniRef100_Q4HQY8	AT(Non-PKS)	Cluster: Malonyl coenzyme A-acyl carrier protein transacylase; n=1; Campylobacter upsaliensis RM3195|Rep: Malonyl coenzyme A-acyl carrier protein transacylase - Campylobacter upsaliensis RM3195	307	UniRef	Campylobacter upsaliensis	Unknown	root|cellular organisms|Bacteria|Proteobacteria|delta/epsilon subdivisions|Epsilonproteobacteria|Campylobacterales|Campylobacteraceae|Campylobacter|Campylobacter upsaliensis|Campylobacter upsaliensis RM3195	Non-PKS	-
UniRef100_Q4HFN9_from_24_to_316	AT	672	3117	-	5.9e-13	13.5	293	24	316	UniRef100_Q4HFN9	AT(Non-PKS)	Cluster: Malonyl CoA-acyl carrier protein transacylase; n=1; Campylobacter coli RM2228|Rep: Malonyl CoA-acyl carrier protein transacylase - Campylobacter coli RM2228	324	UniRef	Campylobacter coli	Unknown	root|cellular organisms|Bacteria|Proteobacteria|delta/epsilon subdivisions|Epsilonproteobacteria|Campylobacterales|Campylobacteraceae|Campylobacter|Campylobacter coli|Campylobacter coli RM2228	Non-PKS	-
UniRef100_UPI0000DB0D1C_from_6_to_298	AT	673	3125	-	9.3e-13	11.0	293	6	298	UniRef100_UPI0000DB0D1C	AT(Non-PKS)	Cluster: hypothetical protein Cjejd_02000120; n=1; Campylobacter jejuni subsp. doylei 269.97|Rep: hypothetical protein Cjejd_02000120 - Campylobacter jejuni subsp. doylei 269.97	306	UniRef	Campylobacter jejuni	Hypothetical_protein	root|cellular organisms|Bacteria|Proteobacteria|delta/epsilon subdivisions|Epsilonproteobacteria|Campylobacterales|Campylobacteraceae|Campylobacter|Campylobacter jejuni|Campylobacter jejuni subsp. jejuni|Campylobacter jejuni subsp. jejuni NCTC 11168	Non-PKS	-
UniRef100_Q0PC21_from_6_to_298	AT	674	3148	-	3.3e-12	4.0	293	6	298	UniRef100_Q0PC21	AT(Non-PKS)	Cluster: Malonyl CoA-acyl carrier protein transacylase; n=4; Campylobacter jejuni|Rep: Malonyl CoA-acyl carrier protein transacylase - Campylobacter jejuni	306	UniRef	Campylobacter jejuni	Unknown	root|cellular organisms|Bacteria|Proteobacteria|delta/epsilon subdivisions|Epsilonproteobacteria|Campylobacterales|Campylobacteraceae|Campylobacter|Campylobacter jejuni|Campylobacter jejuni subsp. jejuni|Campylobacter jejuni subsp. jejuni NCTC 11168	Non-PKS	-
UniRef100_A3YQ59_from_6_to_298	AT	675	3151	-	3.5e-12	3.6	293	6	298	UniRef100_A3YQ59	AT(Non-PKS)	Cluster: Malonyl CoA-acyl carrier protein transacylase; n=2; Campylobacter jejuni|Rep: Malonyl CoA-acyl carrier protein transacylase - Campylobacter jejuni subsp. jejuni 260.94	306	UniRef	Campylobacter jejuni	Unknown	root|cellular organisms|Bacteria|Proteobacteria|delta/epsilon subdivisions|Epsilonproteobacteria|Campylobacterales|Campylobacteraceae|Campylobacter|Campylobacter jejuni|Campylobacter jejuni subsp. jejuni|Campylobacter jejuni subsp. jejuni NCTC 11168	Non-PKS	-
UniRef100_A5KI30_from_38_to_330	AT	676	3158	-	4.6e-12	2.1	293	38	330	UniRef100_A5KI30	AT(Non-PKS)	Cluster: Malonyl CoA-acyl carrier protein transacylase; n=1; Campylobacter jejuni subsp. jejuni CG8486|Rep: Malonyl CoA-acyl carrier protein transacylase - Campylobacter jejuni subsp. jejuni CG8486	338	UniRef	Campylobacter jejuni	Unknown	root|cellular organisms|Bacteria|Proteobacteria|delta/epsilon subdivisions|Epsilonproteobacteria|Campylobacterales|Campylobacteraceae|Campylobacter|Campylobacter jejuni|Campylobacter jejuni subsp. jejuni|Campylobacter jejuni subsp. jejuni NCTC 11168	Non-PKS	-
UniRef100_A1VXJ9_from_6_to_298	AT	677	3161	-	5.9e-12	0.7	293	6	298	UniRef100_A1VXJ9	AT(Non-PKS)	Cluster: Malonyl CoA-acyl carrier protein transacylase; n=1; Campylobacter jejuni subsp. jejuni 81-176|Rep: Malonyl CoA-acyl carrier protein transacylase - Campylobacter jejuni subsp. jejuni serotype O:23/36 (strain 81-176)	306	UniRef	Campylobacter jejuni	Unknown	root|cellular organisms|Bacteria|Proteobacteria|delta/epsilon subdivisions|Epsilonproteobacteria|Campylobacterales|Campylobacteraceae|Campylobacter|Campylobacter jejuni|Campylobacter jejuni subsp. jejuni|Campylobacter jejuni subsp. jejuni NCTC 11168	Non-PKS	-
UniRef100_Q8K9J6_from_7_to_298	AT	678	3156	-	4.4e-12	2.3	292	7	298	UniRef100_Q8K9J6	AT(Non-PKS)	Cluster: Malonyl CoA-acyl carrier protein transacylase; n=1; Buchnera aphidicola (Schizaphis graminum)|Rep: Malonyl CoA-acyl carrier protein transacylase - Buchnera aphidicola subsp. Schizaphis graminum	310	UniRef	Buchnera aphidicola	Unknown	root|cellular organisms|Bacteria|Proteobacteria|Gammaproteobacteria|Enterobacteriales|Enterobacteriaceae|Buchnera|Buchnera aphidicola|Buchnera aphidicola (Uroleucon caligatum)	Non-PKS	-
UniRef100_Q89AH0_from_33_to_309	AT	679	3257	-	1.3e-07	-55.3	277	33	309	UniRef100_Q89AH0	AT(Non-PKS)	Cluster: Malonyl CoA-acyl carrier protein transacylase; n=1; Buchnera aphidicola (Baizongia pistaciae)|Rep: Malonyl CoA-acyl carrier protein transacylase - Buchnera aphidicola subsp. Baizongia pistaciae	311	UniRef	Buchnera aphidicola	Unknown	root|cellular organisms|Bacteria|Proteobacteria|Gammaproteobacteria|Enterobacteriales|Enterobacteriaceae|Buchnera|Buchnera aphidicola|Buchnera aphidicola (Uroleucon caligatum)	Non-PKS	-
AACY01027229.729.1340_from_3_to_195	AT	680	3670	-	7e-06	-86.0	193	3	195	AACY01027229.729.1340	AT(Non-PKS)	(reverse) (from CDS)	204	SGS	-	Unknown	-	Non-PKS	-
AACY01115760.133.1101_from_9_to_304	AT	681	3545	-	3.9e-12	-5.4	296	9	304	AACY01115760.133.1101	AT(Non-PKS)	(forward) (from misc_feature)	323	SGS	-	Unknown	-	Non-PKS	-
AACY01226388.155.943_from_7_to_262	AT	682	3618	-	1.4e-08	-51.2	256	7	262	AACY01226388.155.943	AT(Non-PKS)	(forward) (from CDS)	263	SGS	-	Unknown	-	Non-PKS	-
AACY01109063.188.1117_from_6_to_298	AT	683	3493	-	6.2e-14	17.7	293	6	298	AACY01109063.188.1117	AT(Non-PKS)	(forward) (from CDS)	310	SGS	-	Unknown	-	Non-PKS	-
AACY01222531.153.918_from_6_to_251	AT	684	3512	-	2.3e-13	10.3	246	6	251	AACY01222531.153.918	AT(Non-PKS)	(forward) (from CDS)	255	SGS	-	Unknown	-	Non-PKS	-
AACY01072286.16.945_from_6_to_296	AT	685	3471	-	5.2e-15	31.5	291	6	296	AACY01072286.16.945	AT(Non-PKS)	(forward) (from CDS)	310	SGS	-	Unknown	-	Non-PKS	-
AACY01039751.1770.2475_from_6_to_234	AT	686	3589	-	1.8e-10	-27.0	229	6	234	AACY01039751.1770.2475	AT(Non-PKS)	(forward) (from CDS)	235	SGS	-	Unknown	-	Non-PKS	-
AACY01527196.13.755_from_5_to_247	AT	687	3557	-	1.4e-11	-12.5	243	5	247	AACY01527196.13.755	AT(Non-PKS)	(forward) (from CDS)	247	SGS	-	Unknown	-	Non-PKS	-
AACY01102611.1654.2583_from_6_to_307	AT	688	3442	-	7.9e-17	55.0	302	6	307	AACY01102611.1654.2583	AT(Non-PKS)	(forward) (from CDS)	310	SGS	-	Unknown	-	Non-PKS	-
AACY01095730.4816.5451_from_1_to_209	AT	689	3676	-	2.2e-05	-92.3	209	1	209	AACY01095730.4816.5451	AT(Non-PKS)	(reverse) (from CDS)	212	SGS	-	Unknown	-	Non-PKS	-
AACY01443068.1.691_from_7_to_230	AT	690	3625	-	2.5e-08	-54.5	224	7	230	AACY01443068.1.691	AT(Non-PKS)	(reverse) (from CDS)	230	SGS	-	Unknown	-	Non-PKS	-
AACY01091689.259.1176_from_7_to_285	AT	691	3462	-	1.7e-15	37.8	279	7	285	AACY01091689.259.1176	AT(Non-PKS)	(forward) (from CDS)	306	SGS	-	Unknown	-	Non-PKS	-
AACY01069440.899.1701_from_26_to_246	AT	692	3561	-	1.5e-11	-13.1	221	26	246	AACY01069440.899.1701	AT(Non-PKS)	(reverse) (from CDS)	267	SGS	-	Unknown	-	Non-PKS	-
AACY01066453.953.1870_from_7_to_298	AT	693	3528	-	6.6e-13	4.5	292	7	298	AACY01066453.953.1870	AT(Non-PKS)	(reverse) (from CDS)	306	SGS	-	Unknown	-	Non-PKS	-
AACY01535519.1.909_from_3_to_281	AT	694	3474	-	8.6e-15	28.8	279	3	281	AACY01535519.1.909	AT(Non-PKS)	(forward) (from CDS)	303	SGS	-	Unknown	-	Non-PKS	-
AACY01141214.67.979_from_7_to_285	AT	695	3467	-	2.7e-15	35.3	279	7	285	AACY01141214.67.979	AT(Non-PKS)	(forward) (from CDS)	304	SGS	-	Unknown	-	Non-PKS	-
AACY01115326.1.618_from_3_to_185	AT	696	3675	-	1.4e-05	-89.7	183	3	185	AACY01115326.1.618	AT(Non-PKS)	(forward) (from CDS)	206	SGS	-	Unknown	-	Non-PKS	-
AACY01002996.17.556_from_1_to_159	AT	697	3715	-	0.0026	-119.0	159	1	159	AACY01002996.17.556	AT(Non-PKS)	(forward) (from CDS)	180	SGS	-	Unknown	-	Non-PKS	-
AACY01494060.1.716_from_2_to_217	AT	698	3574	-	5.5e-11	-20.3	216	2	217	AACY01494060.1.716	AT(Non-PKS)	(forward) (from CDS)	238	SGS	-	Unknown	-	Non-PKS	-
AACY01531269.1.819_from_8_to_272	AT	699	3581	-	1e-10	-23.8	265	8	272	AACY01531269.1.819	AT(Non-PKS)	(reverse) (from CDS)	273	SGS	-	Unknown	-	Non-PKS	-
AACY01068804.1639.2316_from_8_to_226	AT	700	3617	-	1.3e-08	-50.8	219	8	226	AACY01068804.1639.2316	AT(Non-PKS)	(forward) (from CDS)	226	SGS	-	Unknown	-	Non-PKS	-
AACY01039599.1115.2053_from_8_to_304	AT	701	3465	-	2.1e-15	36.7	297	8	304	AACY01039599.1115.2053	AT(Non-PKS)	(forward) (from CDS)	313	SGS	-	Unknown	-	Non-PKS	-
AACY01121210.660.1439_from_8_to_257	AT	702	3575	-	5.8e-11	-20.5	250	8	257	AACY01121210.660.1439	AT(Non-PKS)	(forward) (from CDS)	260	SGS	-	Unknown	-	Non-PKS	-
AACY01099113.705.1340_from_8_to_210	AT	703	3657	-	1.1e-06	-75.6	203	8	210	AACY01099113.705.1340	AT(Non-PKS)	(forward) (from CDS)	212	SGS	-	Unknown	-	Non-PKS	-
AACY01086745.4206.5126_from_8_to_298	AT	704	3427	-	1.1e-17	66.0	291	8	298	AACY01086745.4206.5126	AT(Non-PKS)	(reverse) (from CDS)	307	SGS	-	Unknown	-	Non-PKS	-
AACY01026328.3181.4101_from_8_to_298	AT	705	3488	-	4e-14	20.2	291	8	298	AACY01026328.3181.4101	AT(Non-PKS)	(reverse) (from CDS)	307	SGS	-	Unknown	-	Non-PKS	-
AACY01085206.223.1146_from_8_to_299	AT	706	3470	-	3.5e-15	33.8	292	8	299	AACY01085206.223.1146	AT(Non-PKS)	(forward) (from CDS)	308	SGS	-	Unknown	-	Non-PKS	-
AACY01457375.293.880_from_8_to_196	AT	707	3697	-	0.00032	-107.3	189	8	196	AACY01457375.293.880	AT(Non-PKS)	(forward) (from CDS)	196	SGS	-	Unknown	-	Non-PKS	-
AACY01136185.1.793_from_8_to_264	AT	708	3506	-	1.7e-13	12.2	257	8	264	AACY01136185.1.793	AT(Non-PKS)	(reverse) (from CDS)	264	SGS	-	Unknown	-	Non-PKS	-
AACY01003669.4144.5064_from_8_to_298	AT	709	3431	-	1.8e-17	63.2	291	8	298	AACY01003669.4144.5064	AT(Non-PKS)	(reverse) (from CDS)	307	SGS	-	Unknown	-	Non-PKS	-
AACY01628076.135.844_from_3_to_228	AT	710	3567	-	3e-11	-16.9	226	3	228	AACY01628076.135.844	AT(Non-PKS)	(reverse) (from CDS)	236	SGS	-	Unknown	-	Non-PKS	-
AACY01116203.40.960_from_8_to_297	AT	711	3433	-	1.9e-17	63.0	290	8	297	AACY01116203.40.960	AT(Non-PKS)	(forward) (from CDS)	307	SGS	-	Unknown	-	Non-PKS	-
AACY01018571.2502.3308_from_28_to_259	AT	712	3585	-	1.2e-10	-24.6	232	28	259	AACY01018571.2502.3308	AT(Non-PKS)	(reverse) (from CDS)	269	SGS	-	Unknown	-	Non-PKS	-
AACY01430125.283.784_from_2_to_156	AT	713	3730	-	0.012	-127.6	155	2	156	AACY01430125.283.784	AT(Non-PKS)	(reverse) (from CDS)	167	SGS	-	Unknown	-	Non-PKS	-
UniRef100_Q3Z711_from_9_to_308	AT	714	2554	-	3.4e-34	133.4	300	9	308	UniRef100_Q3Z711	AT(Non-PKS)	Cluster: Malonyl CoA-acyl carrier protein transacylase; n=1; Dehalococcoides ethenogenes 195|Rep: Malonyl CoA-acyl carrier protein transacylase - Dehalococcoides ethenogenes (strain 195)	310	UniRef	Dehalococcoides ethenogenes	Unknown	root|cellular organisms|Bacteria|Chloroflexi|Dehalococcoidetes|Dehalococcoides|Dehalococcoides ethenogenes|Dehalococcoides ethenogenes 195	Non-PKS	-
UniRef100_A5FQ61_from_9_to_308	AT	715	2675	-	3.1e-31	123.6	300	9	308	UniRef100_A5FQ61	AT(Non-PKS)	Cluster: Malonyl CoA-acyl carrier protein transacylase; n=2; Dehalococcoides|Rep: Malonyl CoA-acyl carrier protein transacylase - Dehalococcoides sp. BAV1	310	UniRef	Dehalococcoides sp.	Unknown	root|cellular organisms|Bacteria|Chloroflexi|Dehalococcoidetes|Dehalococcoides|environmental samples|Dehalococcoides sp. enrichment culture clone pDehV1	Non-PKS	-
AACY01153026.1.671_from_2_to_207	AT	716	3642	-	2.3e-07	-66.9	206	2	207	AACY01153026.1.671	AT(Non-PKS)	(forward) (from CDS)	223	SGS	-	Unknown	-	Non-PKS	-
LeptoIII_scaffold_251.gene3_from_6_to_306	AT	717	3289	-	8.7e-28	105.4	301	6	306	LeptoIII_scaffold_251.gene3	AT(Non-PKS)	950 to 1879 - strand	309	AMD	-	Unknown	-	Non-PKS	-
UniRef100_A3EU92_from_13_to_312	AT	718	2855	-	3.4e-23	96.9	300	13	312	UniRef100_A3EU92	AT(Non-PKS)	Cluster: (Acyl-carrier-protein) S-malonyltransferase; n=1; Leptospirillum sp. Group II UBA|Rep: (Acyl-carrier-protein) S-malonyltransferase - Leptospirillum sp. Group II UBA	314	UniRef	Leptospirillum sp.	Unknown	root|cellular organisms|Bacteria|Nitrospirae|Nitrospira (class)|Nitrospirales|Nitrospiraceae|Leptospirillum|Leptospirillum sp. LfLa	Non-PKS	-
UniRef100_Q8RGX6_from_7_to_298	AT	719	2597	-	2.4e-33	130.6	292	7	298	UniRef100_Q8RGX6	AT(Non-PKS)	Cluster: Malonyl-CoA-[acyl-carrier-protein] transacylase; n=1; Fusobacterium nucleatum subsp. nucleatum|Rep: Malonyl-CoA-[acyl-carrier-protein] transacylase - Fusobacterium nucleatum subsp. nucleatum	299	UniRef	Fusobacterium nucleatum	Unknown	root|cellular organisms|Bacteria|Fusobacteria|Fusobacteria (class)|Fusobacteriales|Fusobacteriaceae|Fusobacterium|Fusobacterium nucleatum|Fusobacterium nucleatum subsp. polymorphum|Fusobacterium nucleatum subsp. polymorphum ATCC 10953	Non-PKS	-
UniRef100_A5TSV5_from_7_to_295	AT	720	2487	-	8.9e-36	138.7	289	7	295	UniRef100_A5TSV5	AT(Non-PKS)	Cluster: [acyl-carrier protein] S-malonyltransferase; n=1; Fusobacterium nucleatum subsp. polymorphum ATCC 10953|Rep: [acyl-carrier protein] S-malonyltransferase - Fusobacterium nucleatum subsp. polymorphum ATCC 10953	297	UniRef	Fusobacterium nucleatum	Unknown	root|cellular organisms|Bacteria|Fusobacteria|Fusobacteria (class)|Fusobacteriales|Fusobacteriaceae|Fusobacterium|Fusobacterium nucleatum|Fusobacterium nucleatum subsp. polymorphum|Fusobacterium nucleatum subsp. polymorphum ATCC 10953	Non-PKS	-
UniRef100_Q7P489_from_7_to_295	AT	721	2603	-	3.4e-33	130.1	289	7	295	UniRef100_Q7P489	AT(Non-PKS)	Cluster: Malonyl-CoA-[acyl-carrier-protein] transacylase; n=1; Fusobacterium nucleatum subsp. vincentii ATCC 49256|Rep: Malonyl-CoA-[acyl-carrier-protein] transacylase - Fusobacterium nucleatum subsp. vincentii ATCC 49256	297	UniRef	Fusobacterium nucleatum	Unknown	root|cellular organisms|Bacteria|Fusobacteria|Fusobacteria (class)|Fusobacteriales|Fusobacteriaceae|Fusobacterium|Fusobacterium nucleatum|Fusobacterium nucleatum subsp. polymorphum|Fusobacterium nucleatum subsp. polymorphum ATCC 10953	Non-PKS	-
UniRef100_Q0AVV5_from_7_to_300	AT	722	2177	-	5.3e-46	172.6	294	7	300	UniRef100_Q0AVV5	AT(Non-PKS)	Cluster: (Acyl-carrier-protein) S-malonyltransferase; n=1; Syntrophomonas wolfei subsp. wolfei str. Goettingen|Rep: (Acyl-carrier-protein) S-malonyltransferase - Syntrophomonas wolfei subsp. wolfei (strain Goettingen)	307	UniRef	Syntrophomonas wolfei	Unknown	root|cellular organisms|Bacteria|Firmicutes|Clostridia|Clostridiales|Syntrophomonadaceae|Syntrophomonas|Syntrophomonas wolfei|Syntrophomonas wolfei subsp. wolfei|Syntrophomonas wolfei subsp. wolfei str. Goettingen	Non-PKS	-
UniRef100_Q24U42_from_7_to_307	AT	723	2263	-	3.3e-42	160.0	301	7	307	UniRef100_Q24U42	AT(Non-PKS)	Cluster: Putative uncharacterized protein; n=1; Desulfitobacterium hafniense Y51|Rep: Putative uncharacterized protein - Desulfitobacterium hafniense (strain Y51)	313	UniRef	Desulfitobacterium hafniense	Unknown	root|cellular organisms|Bacteria|Firmicutes|Clostridia|Clostridiales|Peptococcaceae|Desulfitobacterium|Desulfitobacterium hafniense|Desulfitobacterium hafniense Y51	Non-PKS	-
UniRef100_Q190G0_from_7_to_307	AT	724	2240	-	3.3e-43	163.4	301	7	307	UniRef100_Q190G0	AT(Non-PKS)	Cluster: Malonyl CoA-acyl carrier protein transacylase; n=1; Desulfitobacterium hafniense DCB-2|Rep: Malonyl CoA-acyl carrier protein transacylase - Desulfitobacterium hafniense (strain DCB-2)	313	UniRef	Desulfitobacterium hafniense	Unknown	root|cellular organisms|Bacteria|Firmicutes|Clostridia|Clostridiales|Peptococcaceae|Desulfitobacterium|Desulfitobacterium hafniense|Desulfitobacterium hafniense Y51	Non-PKS	-
UniRef100_Q2AD52_from_8_to_304	AT	725	2114	-	1.1e-50	188.2	297	8	304	UniRef100_Q2AD52	AT(Non-PKS)	Cluster: Malonyl CoA-acyl carrier protein transacylase; n=1; Halothermothrix orenii H 168|Rep: Malonyl CoA-acyl carrier protein transacylase - Halothermothrix orenii H 168	309	UniRef	Halothermothrix orenii	Unknown	root|cellular organisms|Bacteria|Firmicutes|Clostridia|Halanaerobiales|Halanaerobiaceae|Halothermothrix|Halothermothrix orenii|Halothermothrix orenii H 168	Non-PKS	-
UniRef100_Q899P1_from_8_to_300	AT	726	2720	-	8.3e-30	118.8	293	8	300	UniRef100_Q899P1	AT(Non-PKS)	Cluster: Malonyl coA-acyl carrier protein transacylase; n=1; Clostridium tetani|Rep: Malonyl coA-acyl carrier protein transacylase - Clostridium tetani	312	UniRef	Clostridium tetani	Unknown	root|cellular organisms|Bacteria|Firmicutes|Clostridia|Clostridiales|Clostridiaceae|Clostridium|Clostridium tetani|Clostridium tetani E88	Non-PKS	-
UniRef100_Q97DA5_from_7_to_292	AT	727	2226	-	1.2e-43	164.8	286	7	292	UniRef100_Q97DA5	AT(Non-PKS)	Cluster: Malonyl CoA-acyl carrier protein transacylase; n=1; Clostridium acetobutylicum|Rep: Malonyl CoA-acyl carrier protein transacylase - Clostridium acetobutylicum	308	UniRef	Clostridium acetobutylicum	Unknown	root|cellular organisms|Bacteria|Firmicutes|Clostridia|Clostridiales|Clostridiaceae|Clostridium|Clostridium acetobutylicum|Clostridium acetobutylicum ATCC 824	Non-PKS	-
UniRef100_A5N4E4_from_7_to_299	AT	728	2814	-	8.5e-26	105.5	293	7	299	UniRef100_A5N4E4	AT(Non-PKS)	Cluster: FabD; n=1; Clostridium kluyveri DSM 555|Rep: FabD - Clostridium kluyveri DSM 555	312	UniRef	Clostridium kluyveri	FAS	root|cellular organisms|Bacteria|Firmicutes|Clostridia|Clostridiales|Clostridiaceae|Clostridium|Clostridium kluyveri|Clostridium kluyveri DSM 555	Non-PKS	-
UniRef100_A5I7X5_from_7_to_306	AT	729	2624	-	1.4e-32	128.0	300	7	306	UniRef100_A5I7X5	AT(Non-PKS)	Cluster: Malonyl CoA-acyl carrier protein transacylase; n=1; Clostridium botulinum A str. ATCC 3502|Rep: Malonyl CoA-acyl carrier protein transacylase - Clostridium botulinum A str. ATCC 3502	314	UniRef	Clostridium botulinum	Unknown	root|cellular organisms|Bacteria|Firmicutes|Clostridia|Clostridiales|Clostridiaceae|Clostridium|Clostridium botulinum|Clostridium botulinum A|Clostridium botulinum A str. Hall	Non-PKS	-
UniRef100_A0PXB9_from_7_to_306	AT	730	2663	-	1.3e-31	124.8	300	7	306	UniRef100_A0PXB9	AT(Non-PKS)	Cluster: Malonyl CoA-acyl carrier protein transacylase; n=1; Clostridium novyi NT|Rep: Malonyl CoA-acyl carrier protein transacylase - Clostridium novyi (strain NT)	314	UniRef	Clostridium novyi	Unknown	root|cellular organisms|Bacteria|Firmicutes|Clostridia|Clostridiales|Clostridiaceae|Clostridium|Clostridium novyi|Clostridium novyi NT	Non-PKS	-
UniRef100_Q18B46_from_7_to_306	AT	731	2818	-	9.6e-26	105.3	300	7	306	UniRef100_Q18B46	AT(Non-PKS)	Cluster: Malonyl CoA-acyl carrier protein transacylase; n=1; Clostridium difficile 630|Rep: Malonyl CoA-acyl carrier protein transacylase - Clostridium difficile (strain 630)	316	UniRef	Clostridium difficile	Unknown	root|cellular organisms|Bacteria|Firmicutes|Clostridia|Clostridiales|Clostridiaceae|Clostridium|Clostridium difficile|Clostridium difficile 630	Non-PKS	-
UniRef100_Q3C334_from_7_to_300	AT	732	2777	-	1.3e-27	111.5	294	7	300	UniRef100_Q3C334	AT(Non-PKS)	Cluster: Malonyl CoA-acyl carrier protein transacylase; n=1; Alkaliphilus metalliredigens QYMF|Rep: Malonyl CoA-acyl carrier protein transacylase - Alkaliphilus metalliredigens QYMF	314	UniRef	Alkaliphilus metalliredigens	Unknown	root|cellular organisms|Bacteria|Firmicutes|Clostridia|Clostridiales|Clostridiaceae|Alkaliphilus|Alkaliphilus metalliredigens|Alkaliphilus metalliredigens QYMF	Non-PKS	-
UniRef100_Q1ETY3_from_7_to_303	AT	733	2963	-	3.7e-17	67.6	297	7	303	UniRef100_Q1ETY3	AT(Non-PKS)	Cluster: Malonyl CoA-acyl carrier protein transacylase; n=1; Clostridium sp. OhILAs|Rep: Malonyl CoA-acyl carrier protein transacylase - Clostridium sp. OhILAs	316	UniRef	Clostridium sp.	Unknown	root|cellular organisms|Bacteria|Firmicutes|Clostridia|Clostridiales|Clostridiaceae|Clostridium|Clostridium sp. pandaD	Non-PKS	-
UniRef100_Q8R9V9_from_6_to_309	AT	734	2251	-	1.3e-42	161.3	304	6	309	UniRef100_Q8R9V9	AT(Non-PKS)	Cluster: (Acyl-carrier-protein) S-malonyltransferase; n=1; Thermoanaerobacter tengcongensis|Rep: (Acyl-carrier-protein) S-malonyltransferase - Thermoanaerobacter tengcongensis	309	UniRef	Thermoanaerobacter tengcongensis	Unknown	root|cellular organisms|Bacteria|Firmicutes|Clostridia|Thermoanaerobacteriales|Thermoanaerobacteriaceae|Thermoanaerobacter|Thermoanaerobacter tengcongensis|Thermoanaerobacter tengcongensis MB4	Non-PKS	-
UniRef100_Q3CEK7_from_6_to_309	AT	735	2314	-	1.4e-40	154.6	304	6	309	UniRef100_Q3CEK7	AT(Non-PKS)	Cluster: Malonyl CoA-acyl carrier protein transacylase; n=1; Thermoanaerobacter ethanolicus ATCC 33223|Rep: Malonyl CoA-acyl carrier protein transacylase - Thermoanaerobacter ethanolicus ATCC 33223	309	UniRef	Thermoanaerobacter ethanolicus	Unknown	root|cellular organisms|Bacteria|Firmicutes|Clostridia|Thermoanaerobacteriales|Thermoanaerobacteriaceae|Thermoanaerobacter|Thermoanaerobacter ethanolicus|Thermoanaerobacter ethanolicus ATCC 33223	Non-PKS	-
UniRef100_A3DDZ0_from_7_to_305	AT	736	2478	-	6.7e-36	139.1	299	7	305	UniRef100_A3DDZ0	AT(Non-PKS)	Cluster: Malonyl CoA-acyl carrier protein transacylase; n=1; Clostridium thermocellum ATCC 27405|Rep: Malonyl CoA-acyl carrier protein transacylase - Clostridium thermocellum (strain ATCC 27405 / DSM 1237)	311	UniRef	Clostridium thermocellum	Unknown	root|cellular organisms|Bacteria|Firmicutes|Clostridia|Clostridiales|Clostridiaceae|Clostridium|Clostridium thermocellum|Clostridium thermocellum ATCC 27405	Non-PKS	-
UniRef100_A0V0F1_from_7_to_306	AT	737	2679	-	4.4e-31	123.1	300	7	306	UniRef100_A0V0F1	AT(Non-PKS)	Cluster: Malonyl CoA-acyl carrier protein transacylase; n=1; Clostridium cellulolyticum H10|Rep: Malonyl CoA-acyl carrier protein transacylase - Clostridium cellulolyticum H10	310	UniRef	Clostridium cellulolyticum	Unknown	root|cellular organisms|Bacteria|Firmicutes|Clostridia|Clostridiales|Clostridiaceae|Clostridium|Clostridium cellulolyticum|Clostridium cellulolyticum H10	Non-PKS	-
2004030282_from_8_to_302	AT	738	3316	-	2.7e-25	96.3	295	8	302	2004030282	AT(Non-PKS)	(acyl-carrier-protein) S-malonyltransferase [Human Gut Community Subject 8]	307	HGUT	-	Unknown	-	Non-PKS	-
UniRef100_Q1FH65_from_7_to_288	AT	739	2503	-	2.5e-35	137.2	282	7	288	UniRef100_Q1FH65	AT(Non-PKS)	Cluster: Malonyl CoA-acyl carrier protein transacylase; n=1; Clostridium phytofermentans ISDg|Rep: Malonyl CoA-acyl carrier protein transacylase - Clostridium phytofermentans ISDg	305	UniRef	Clostridium phytofermentans	Unknown	root|cellular organisms|Bacteria|Firmicutes|Clostridia|Clostridiales|Clostridiaceae|Clostridium|Clostridium phytofermentans|Clostridium phytofermentans ISDg	Non-PKS	-
2004043556_from_7_to_296	AT	740	3313	-	2.6e-46	166.1	290	7	296	2004043556	AT(Non-PKS)	(acyl-carrier-protein) S-malonyltransferase [Human Gut Community Subject 8]	308	HGUT	-	Unknown	-	Non-PKS	-
UniRef100_A5KP04_from_7_to_299	AT	741	2126	-	3.9e-50	186.4	293	7	299	UniRef100_A5KP04	AT(Non-PKS)	Cluster: Putative uncharacterized protein; n=1; Ruminococcus torques ATCC 27756|Rep: Putative uncharacterized protein - Ruminococcus torques ATCC 27756	306	UniRef	Ruminococcus torques	Unknown	root|cellular organisms|Bacteria|Firmicutes|Clostridia|Clostridiales|Lachnospiraceae|Ruminococcus|Ruminococcus torques|Ruminococcus torques ATCC 27756	Non-PKS	-
2004039775_from_7_to_299	AT	742	3312	-	6.1e-51	181.5	293	7	299	2004039775	AT(Non-PKS)	(acyl-carrier-protein) S-malonyltransferase [Human Gut Community Subject 8]	306	HGUT	-	Unknown	-	Non-PKS	-
2004027676_from_7_to_297	AT	743	3314	-	3.8e-38	139.0	291	7	297	2004027676	AT(Non-PKS)	(acyl-carrier-protein) S-malonyltransferase [Human Gut Community Subject 8]	308	HGUT	-	Unknown	-	Non-PKS	-
UniRef100_A5ZXU3_from_7_to_299	AT	744	2368	-	4.7e-39	149.5	293	7	299	UniRef100_A5ZXU3	AT(Non-PKS)	Cluster: Putative uncharacterized protein; n=1; Ruminococcus obeum ATCC 29174|Rep: Putative uncharacterized protein - Ruminococcus obeum ATCC 29174	306	UniRef	Ruminococcus obeum	Unknown	root|cellular organisms|Bacteria|Firmicutes|Clostridia|Clostridiales|Lachnospiraceae|Ruminococcus|Ruminococcus obeum|Ruminococcus obeum ATCC 29174	Non-PKS	-
2004034202_from_1_to_242	AT	745	3318	-	2.3e-20	79.7	242	1	242	2004034202	AT(Non-PKS)	(acyl-carrier-protein) S-malonyltransferase [Human Gut Community Subject 8]	258	HGUT	-	Unknown	-	Non-PKS	-
2004042972_from_7_to_293	AT	746	3315	-	4e-38	138.9	287	7	293	2004042972	AT(Non-PKS)	(acyl-carrier-protein) S-malonyltransferase [Human Gut Community Subject 8]	306	HGUT	-	Unknown	-	Non-PKS	-
UniRef100_A5ZAF8_from_7_to_302	AT	747	2863	-	1.3e-22	95.0	296	7	302	UniRef100_A5ZAF8	AT(Non-PKS)	Cluster: Putative uncharacterized protein; n=1; Eubacterium ventriosum ATCC 27560|Rep: Putative uncharacterized protein - Eubacterium ventriosum ATCC 27560	310	UniRef	Eubacterium ventriosum	Unknown	root|cellular organisms|Bacteria|Firmicutes|Clostridia|Clostridiales|Eubacteriaceae|Eubacterium|Eubacterium ventriosum|Eubacterium ventriosum ATCC 27560	Non-PKS	-
2004026220_from_3_to_246	AT	748	3317	-	5.8e-21	81.9	244	3	246	2004026220	AT(Non-PKS)	(acyl-carrier-protein) S-malonyltransferase [Human Gut Community Subject 8]	263	HGUT	-	Unknown	-	Non-PKS	-
UniRef100_A6BCU9_from_7_to_308	AT	749	2179	-	7.6e-46	172.1	302	7	308	UniRef100_A6BCU9	AT(Non-PKS)	Cluster: Putative uncharacterized protein; n=1; Dorea longicatena DSM 13814|Rep: Putative uncharacterized protein - Dorea longicatena DSM 13814	315	UniRef	Dorea longicatena	Unknown	root|cellular organisms|Bacteria|Firmicutes|Clostridia|Clostridiales|Clostridiaceae|Dorea|Dorea longicatena|Dorea longicatena DSM 13814	Non-PKS	-
UniRef100_A4XJW1_from_7_to_293	AT	750	2826	-	2.7e-25	103.9	287	7	293	UniRef100_A4XJW1	AT(Non-PKS)	Cluster: Malonyl CoA-acyl carrier protein transacylase; n=1; Caldicellulosiruptor saccharolyticus DSM 8903|Rep: Malonyl CoA-acyl carrier protein transacylase - Caldicellulosiruptor saccharolyticus DSM 8903	303	UniRef	Caldicellulosiruptor saccharolyticus	Unknown	root|cellular organisms|Bacteria|Firmicutes|Clostridia|Clostridiales|Syntrophomonadaceae|Caldicellulosiruptor|Caldicellulosiruptor saccharolyticus|Caldicellulosiruptor saccharolyticus DSM 8903	Non-PKS	-
2004039814_from_8_to_265	AT	751	3319	-	3e-18	52.4	258	8	265	2004039814	AT(Non-PKS)	(acyl-carrier-protein) S-malonyltransferase [Human Gut Community Subject 8]	271	HGUT	-	Unknown	-	Non-PKS	-
2004006030_from_3_to_164	AT	752	3310	-	2.9e-06	-103.1	162	3	164	2004006030	AT(Non-PKS)	(acyl-carrier-protein) S-malonyltransferase [Human Gut Community Subject 7]	174	HGUT	-	Unknown	-	Non-PKS	-
UniRef100_A6LSC4_from_9_to_297	AT	753	2830	-	6.2e-25	102.7	289	9	297	UniRef100_A6LSC4	AT(Non-PKS)	Cluster: Malonyl CoA-acyl carrier protein transacylase; n=1; Clostridium beijerinckii NCIMB 8052|Rep: Malonyl CoA-acyl carrier protein transacylase - Clostridium beijerinckii NCIMB 8052	314	UniRef	Clostridium beijerinckii	Unknown	root|cellular organisms|Bacteria|Firmicutes|Clostridia|Clostridiales|Clostridiaceae|Clostridium|Clostridium beijerinckii|Clostridium beijerinckii NCIMB 8052	Non-PKS	-
UniRef100_Q0TRG9_from_7_to_310	AT	754	2854	-	3.3e-23	96.9	304	7	310	UniRef100_Q0TRG9	AT(Non-PKS)	Cluster: Malonyl CoA-acyl carrier protein transacylase; n=1; Clostridium perfringens ATCC 13124|Rep: Malonyl CoA-acyl carrier protein transacylase - Clostridium perfringens (strain ATCC 13124 / NCTC 8237 / Type A)	314	UniRef	Clostridium perfringens	Unknown	root|cellular organisms|Bacteria|Firmicutes|Clostridia|Clostridiales|Clostridiaceae|Clostridium|Clostridium perfringens|Clostridium perfringens C|Clostridium perfringens C str. JGS1495	Non-PKS	-
UniRef100_Q8XLH2_from_7_to_310	AT	755	2846	-	5.3e-24	99.5	304	7	310	UniRef100_Q8XLH2	AT(Non-PKS)	Cluster: Malonyl CoA-acyl carrier protein transacylase; n=1; Clostridium perfringens|Rep: Malonyl CoA-acyl carrier protein transacylase - Clostridium perfringens	314	UniRef	Clostridium perfringens	Unknown	root|cellular organisms|Bacteria|Firmicutes|Clostridia|Clostridiales|Clostridiaceae|Clostridium|Clostridium perfringens|Clostridium perfringens C|Clostridium perfringens C str. JGS1495	Non-PKS	-
UniRef100_Q0STU8_from_7_to_310	AT	756	2906	-	1.6e-19	84.7	304	7	310	UniRef100_Q0STU8	AT(Non-PKS)	Cluster: Malonyl CoA-acyl carrier protein transacylase; n=1; Clostridium perfringens SM101|Rep: Malonyl CoA-acyl carrier protein transacylase - Clostridium perfringens (strain SM101 / Type A)	314	UniRef	Clostridium perfringens	Unknown	root|cellular organisms|Bacteria|Firmicutes|Clostridia|Clostridiales|Clostridiaceae|Clostridium|Clostridium perfringens|Clostridium perfringens C|Clostridium perfringens C str. JGS1495	Non-PKS	-
UniRef100_Q830B1_from_6_to_308	AT	757	2148	-	2.2e-48	180.5	303	6	308	UniRef100_Q830B1	AT(Non-PKS)	Cluster: Malonyl CoA-acyl carrier protein transacylase; n=1; Enterococcus faecalis|Rep: Malonyl CoA-acyl carrier protein transacylase - Enterococcus faecalis (Streptococcus faecalis)	309	UniRef	Enterococcus faecalis	Unknown	root|cellular organisms|Bacteria|Firmicutes|Bacilli|Lactobacillales|Enterococcaceae|Enterococcus|Enterococcus faecalis|Enterococcus faecalis V583	Non-PKS	-
UniRef100_Q3Y0S5_from_6_to_292	AT	758	2170	-	1.1e-46	175.0	287	6	292	UniRef100_Q3Y0S5	AT(Non-PKS)	Cluster: Malonyl CoA-acyl carrier protein transacylase; n=1; Enterococcus faecium DO|Rep: Malonyl CoA-acyl carrier protein transacylase - Enterococcus faecium DO	305	UniRef	Enterococcus faecium	Unknown	root|cellular organisms|Bacteria|Firmicutes|Bacilli|Lactobacillales|Enterococcaceae|Enterococcus|Enterococcus faecium|Enterococcus faecium DO	Non-PKS	-
UniRef100_Q3D767_from_7_to_299	AT	759	2416	-	6.2e-38	145.8	293	7	299	UniRef100_Q3D767	AT(Non-PKS)	Cluster: Malonyl CoA-acyl carrier protein transacylase; n=1; Streptococcus agalactiae COH1|Rep: Malonyl CoA-acyl carrier protein transacylase - Streptococcus agalactiae COH1	308	UniRef	Streptococcus agalactiae	Unknown	root|cellular organisms|Bacteria|Firmicutes|Bacilli|Lactobacillales|Streptococcaceae|Streptococcus|Streptococcus agalactiae|Streptococcus agalactiae serogroup Ia|Streptococcus agalactiae A909	Non-PKS	-
UniRef100_Q3DJQ5_from_7_to_299	AT	760	2376	-	7.9e-39	148.8	293	7	299	UniRef100_Q3DJQ5	AT(Non-PKS)	Cluster: Malonyl CoA-acyl carrier protein transacylase; n=1; Streptococcus agalactiae 515|Rep: Malonyl CoA-acyl carrier protein transacylase - Streptococcus agalactiae 515	308	UniRef	Streptococcus agalactiae	Unknown	root|cellular organisms|Bacteria|Firmicutes|Bacilli|Lactobacillales|Streptococcaceae|Streptococcus|Streptococcus agalactiae|Streptococcus agalactiae serogroup Ia|Streptococcus agalactiae A909	Non-PKS	-
UniRef100_Q3DT30_from_7_to_299	AT	761	2459	-	2.3e-36	140.6	293	7	299	UniRef100_Q3DT30	AT(Non-PKS)	Cluster: Malonyl CoA-acyl carrier protein transacylase; n=2; Streptococcus agalactiae|Rep: Malonyl CoA-acyl carrier protein transacylase - Streptococcus agalactiae 18RS21	308	UniRef	Streptococcus agalactiae	Unknown	root|cellular organisms|Bacteria|Firmicutes|Bacilli|Lactobacillales|Streptococcaceae|Streptococcus|Streptococcus agalactiae|Streptococcus agalactiae serogroup Ia|Streptococcus agalactiae A909	Non-PKS	-
UniRef100_Q3D096_from_7_to_299	AT	762	2458	-	2.3e-36	140.6	293	7	299	UniRef100_Q3D096	AT(Non-PKS)	Cluster: Malonyl CoA-acyl carrier protein transacylase; n=4; Streptococcus agalactiae|Rep: Malonyl CoA-acyl carrier protein transacylase - Streptococcus agalactiae H36B	308	UniRef	Streptococcus agalactiae	Unknown	root|cellular organisms|Bacteria|Firmicutes|Bacilli|Lactobacillales|Streptococcaceae|Streptococcus|Streptococcus agalactiae|Streptococcus agalactiae serogroup Ia|Streptococcus agalactiae A909	Non-PKS	-
UniRef100_A2RCX3_from_7_to_297	AT	763	2193	-	6.1e-45	169.1	291	7	297	UniRef100_A2RCX3	AT(Non-PKS)	Cluster: Putative malonyl CoA-acyl carrier protein transacylase; n=1; Streptococcus pyogenes str. Manfredo|Rep: Putative malonyl CoA-acyl carrier protein transacylase - Streptococcus pyogenes serotype M5 (strain Manfredo)	312	UniRef	Streptococcus pyogenes	Unknown	root|cellular organisms|Bacteria|Firmicutes|Bacilli|Lactobacillales|Streptococcaceae|Streptococcus|Streptococcus pyogenes|Streptococcus pyogenes serotype M6|Streptococcus pyogenes MGAS10394	Non-PKS	-
UniRef100_Q5XAE3_from_9_to_299	AT	764	2213	-	3.7e-44	166.5	291	9	299	UniRef100_Q5XAE3	AT(Non-PKS)	Cluster: Malonyl-CoA-[acyl-carrier-protein] transacylase; n=1; Streptococcus pyogenes serotype M6|Rep: Malonyl-CoA-[acyl-carrier-protein] transacylase - Streptococcus pyogenes serotype M6	314	UniRef	Streptococcus pyogenes	Unknown	root|cellular organisms|Bacteria|Firmicutes|Bacilli|Lactobacillales|Streptococcaceae|Streptococcus|Streptococcus pyogenes|Streptococcus pyogenes serotype M6|Streptococcus pyogenes MGAS10394	Non-PKS	-
UniRef100_Q8NZN1_from_7_to_297	AT	765	2212	-	3.7e-44	166.5	291	7	297	UniRef100_Q8NZN1	AT(Non-PKS)	Cluster: Putative malonyl CoA-acyl carrier protein transacylase; n=1; Streptococcus pyogenes serotype M18|Rep: Putative malonyl CoA-acyl carrier protein transacylase - Streptococcus pyogenes serotype M18	312	UniRef	Streptococcus pyogenes	Unknown	root|cellular organisms|Bacteria|Firmicutes|Bacilli|Lactobacillales|Streptococcaceae|Streptococcus|Streptococcus pyogenes|Streptococcus pyogenes serotype M6|Streptococcus pyogenes MGAS10394	Non-PKS	-
UniRef100_Q7CEU2_from_7_to_297	AT	766	2196	-	7.6e-45	168.8	291	7	297	UniRef100_Q7CEU2	AT(Non-PKS)	Cluster: Putative malonyl CoA-acyl carrier protein transacylase; n=2; Streptococcus pyogenes|Rep: Putative malonyl CoA-acyl carrier protein transacylase - Streptococcus pyogenes serotype M3	312	UniRef	Streptococcus pyogenes	Unknown	root|cellular organisms|Bacteria|Firmicutes|Bacilli|Lactobacillales|Streptococcaceae|Streptococcus|Streptococcus pyogenes|Streptococcus pyogenes serotype M6|Streptococcus pyogenes MGAS10394	Non-PKS	-
UniRef100_Q1JFD5_from_9_to_299	AT	767	2195	-	7.6e-45	168.8	291	9	299	UniRef100_Q1JFD5	AT(Non-PKS)	Cluster: Malonyl-CoA-(Acyl-carrier-protein) transacylase; n=4; Streptococcus pyogenes|Rep: Malonyl-CoA-(Acyl-carrier-protein) transacylase - Streptococcus pyogenes serotype M2 (strain MGAS10270)	314	UniRef	Streptococcus pyogenes	Unknown	root|cellular organisms|Bacteria|Firmicutes|Bacilli|Lactobacillales|Streptococcaceae|Streptococcus|Streptococcus pyogenes|Streptococcus pyogenes serotype M6|Streptococcus pyogenes MGAS10394	Non-PKS	-
UniRef100_Q1JKE3_from_9_to_299	AT	768	2220	-	5.9e-44	165.8	291	9	299	UniRef100_Q1JKE3	AT(Non-PKS)	Cluster: Malonyl-CoA-[acyl-carrier-protein] transacylase; n=1; Streptococcus pyogenes MGAS9429|Rep: Malonyl-CoA-[acyl-carrier-protein] transacylase - Streptococcus pyogenes serotype M12 (strain MGAS9429)	314	UniRef	Streptococcus pyogenes	Unknown	root|cellular organisms|Bacteria|Firmicutes|Bacilli|Lactobacillales|Streptococcaceae|Streptococcus|Streptococcus pyogenes|Streptococcus pyogenes serotype M6|Streptococcus pyogenes MGAS10394	Non-PKS	-
UniRef100_Q1JA90_from_9_to_299	AT	769	2246	-	7.3e-43	162.2	291	9	299	UniRef100_Q1JA90	AT(Non-PKS)	Cluster: Malonyl-CoA-(Acyl-carrier-protein) transacylase; n=1; Streptococcus pyogenes MGAS2096|Rep: Malonyl-CoA-(Acyl-carrier-protein) transacylase - Streptococcus pyogenes serotype M12 (strain MGAS2096)	314	UniRef	Streptococcus pyogenes	Unknown	root|cellular organisms|Bacteria|Firmicutes|Bacilli|Lactobacillales|Streptococcaceae|Streptococcus|Streptococcus pyogenes|Streptococcus pyogenes serotype M6|Streptococcus pyogenes MGAS10394	Non-PKS	-
UniRef100_Q2ZZI6_from_7_to_296	AT	770	2112	-	9e-51	188.5	290	7	296	UniRef100_Q2ZZI6	AT(Non-PKS)	Cluster: Malonyl CoA-acyl carrier protein transacylase; n=1; Streptococcus suis 89/1591|Rep: Malonyl CoA-acyl carrier protein transacylase - Streptococcus suis 89/1591	306	UniRef	Streptococcus suis	Unknown	root|cellular organisms|Bacteria|Firmicutes|Bacilli|Lactobacillales|Streptococcaceae|Streptococcus|Streptococcus suis|Streptococcus suis P1/7	Non-PKS	-
UniRef100_A4VXD1_from_11_to_300	AT	771	2122	-	3.1e-50	186.7	290	11	300	UniRef100_A4VXD1	AT(Non-PKS)	Cluster: (Acyl-carrier-protein) S-malonyltransferase; n=2; Streptococcus suis|Rep: (Acyl-carrier-protein) S-malonyltransferase - Streptococcus suis (strain 05ZYH33)	310	UniRef	Streptococcus suis	Unknown	root|cellular organisms|Bacteria|Firmicutes|Bacilli|Lactobacillales|Streptococcaceae|Streptococcus|Streptococcus suis|Streptococcus suis P1/7	Non-PKS	-
UniRef100_Q8CWW8_from_7_to_303	AT	772	2566	-	4.9e-34	132.9	297	7	303	UniRef100_Q8CWW8	AT(Non-PKS)	Cluster: Putative malonyl-CoA (Acyl-carrier-protein) transacylase; n=1; Streptococcus mutans|Rep: Putative malonyl-CoA (Acyl-carrier-protein) transacylase - Streptococcus mutans	306	UniRef	Streptococcus mutans	Unknown	root|cellular organisms|Bacteria|Firmicutes|Bacilli|Lactobacillales|Streptococcaceae|Streptococcus|Streptococcus mutans|Streptococcus mutans UA159	Non-PKS	-
UniRef100_Q5M5R8_from_9_to_296	AT	773	2323	-	2.7e-40	153.7	288	9	296	UniRef100_Q5M5R8	AT(Non-PKS)	Cluster: Malonyl CoA-ACP transacylase; n=2; Streptococcus thermophilus|Rep: Malonyl CoA-ACP transacylase - Streptococcus thermophilus (strain ATCC BAA-250 / LMG 18311)	308	UniRef	Streptococcus thermophilus	Unknown	root|cellular organisms|Bacteria|Firmicutes|Bacilli|Lactobacillales|Streptococcaceae|Streptococcus|Streptococcus thermophilus|Streptococcus thermophilus LMD-9	Non-PKS	-
UniRef100_Q03M52_from_7_to_294	AT	774	2322	-	2.7e-40	153.7	288	7	294	UniRef100_Q03M52	AT(Non-PKS)	Cluster: (Acyl-carrier-protein) S-malonyltransferase; n=1; Streptococcus thermophilus LMD-9|Rep: (Acyl-carrier-protein) S-malonyltransferase - Streptococcus thermophilus (strain ATCC BAA-491 / LMD-9)	306	UniRef	Streptococcus thermophilus	Unknown	root|cellular organisms|Bacteria|Firmicutes|Bacilli|Lactobacillales|Streptococcaceae|Streptococcus|Streptococcus thermophilus|Streptococcus thermophilus LMD-9	Non-PKS	-
UniRef100_A3CQ57_from_7_to_305	AT	775	2136	-	3.3e-49	183.3	299	7	305	UniRef100_A3CQ57	AT(Non-PKS)	Cluster: Malonyl-CoA:ACP transacylase, putative; n=1; Streptococcus sanguinis SK36|Rep: Malonyl-CoA:ACP transacylase, putative - Streptococcus sanguinis (strain SK36)	306	UniRef	Streptococcus sanguinis	Unknown	root|cellular organisms|Bacteria|Firmicutes|Bacilli|Lactobacillales|Streptococcaceae|Streptococcus|Streptococcus sanguinis|Streptococcus sanguinis SK36	Non-PKS	-
UniRef100_Q9FBC4_from_7_to_302	AT	776	2155	-	8.7e-48	178.6	296	7	302	UniRef100_Q9FBC4	AT(Non-PKS)	Cluster: Malonyl-CoA:ACP transacylase; n=9; Streptococcus pneumoniae|Rep: Malonyl-CoA:ACP transacylase - Streptococcus pneumoniae	306	UniRef	Streptococcus pneumoniae	Unknown	root|cellular organisms|Bacteria|Firmicutes|Bacilli|Lactobacillales|Streptococcaceae|Streptococcus|Streptococcus pneumoniae|Streptococcus pneumoniae SP195	Non-PKS	-
UniRef100_Q04M55_from_7_to_302	AT	777	2156	-	8.8e-48	178.5	296	7	302	UniRef100_Q04M55	AT(Non-PKS)	Cluster: Malonyl CoA-acyl carrier protein transacylase; n=2; Streptococcus pneumoniae|Rep: Malonyl CoA-acyl carrier protein transacylase - Streptococcus pneumoniae serotype 2 (strain D39 / NCTC 7466)	306	UniRef	Streptococcus pneumoniae	Unknown	root|cellular organisms|Bacteria|Firmicutes|Bacilli|Lactobacillales|Streptococcaceae|Streptococcus|Streptococcus pneumoniae|Streptococcus pneumoniae SP195	Non-PKS	-
UniRef100_Q9CHF8_from_7_to_307	AT	778	2230	-	1.4e-43	164.6	301	7	307	UniRef100_Q9CHF8	AT(Non-PKS)	Cluster: Malonyl CoA-acyl carrier protein transacylase; n=1; Lactococcus lactis subsp. lactis|Rep: Malonyl CoA-acyl carrier protein transacylase - Lactococcus lactis subsp. lactis (Streptococcus lactis)	308	UniRef	Lactococcus lactis	Unknown	root|cellular organisms|Bacteria|Firmicutes|Bacilli|Lactobacillales|Streptococcaceae|Lactococcus|Lactococcus lactis|Lactococcus lactis subsp. hordniae	Non-PKS	-
UniRef100_Q030J6_from_7_to_306	AT	779	2295	-	3.4e-41	156.7	300	7	306	UniRef100_Q030J6	AT(Non-PKS)	Cluster: (Acyl-carrier-protein) S-malonyltransferase; n=1; Lactococcus lactis subsp. cremoris SK11|Rep: (Acyl-carrier-protein) S-malonyltransferase - Lactococcus lactis subsp. cremoris (strain SK11)	306	UniRef	Lactococcus lactis	Unknown	root|cellular organisms|Bacteria|Firmicutes|Bacilli|Lactobacillales|Streptococcaceae|Lactococcus|Lactococcus lactis|Lactococcus lactis subsp. hordniae	Non-PKS	-
UniRef100_A2RM30_from_7_to_306	AT	780	2260	-	2.5e-42	160.4	300	7	306	UniRef100_A2RM30	AT(Non-PKS)	Cluster: Malonyl CoA-acyl carrier protein transacylase; n=1; Lactococcus lactis subsp. cremoris MG1363|Rep: Malonyl CoA-acyl carrier protein transacylase - Lactococcus lactis subsp. cremoris (strain MG1363)	306	UniRef	Lactococcus lactis	Unknown	root|cellular organisms|Bacteria|Firmicutes|Bacilli|Lactobacillales|Streptococcaceae|Lactococcus|Lactococcus lactis|Lactococcus lactis subsp. hordniae	Non-PKS	-
UniRef100_Q8ER08_from_7_to_304	AT	781	2302	-	6.1e-41	155.8	298	7	304	UniRef100_Q8ER08	AT(Non-PKS)	Cluster: Malonyl CoA-acyl carrier protein transacylase; n=1; Oceanobacillus iheyensis|Rep: Malonyl CoA-acyl carrier protein transacylase - Oceanobacillus iheyensis	312	UniRef	Oceanobacillus iheyensis	Unknown	root|cellular organisms|Bacteria|Firmicutes|Bacilli|Bacillales|Bacillaceae|Oceanobacillus|Oceanobacillus iheyensis|Oceanobacillus iheyensis HTE831	Non-PKS	-
UniRef100_Q4L5T2_from_7_to_304	AT	782	2811	-	6.3e-26	105.9	298	7	304	UniRef100_Q4L5T2	AT(Non-PKS)	Cluster: Malonyl CoA-acyl carrier protein transacylase; n=1; Staphylococcus haemolyticus JCSC1435|Rep: Malonyl CoA-acyl carrier protein transacylase - Staphylococcus haemolyticus (strain JCSC1435)	309	UniRef	Staphylococcus haemolyticus	Unknown	root|cellular organisms|Bacteria|Firmicutes|Bacilli|Bacillales|Staphylococcaceae|Staphylococcus|Staphylococcus haemolyticus|Staphylococcus haemolyticus JCSC1435	Non-PKS	-
UniRef100_Q49X14_from_7_to_304	AT	783	2657	-	7.5e-32	125.6	298	7	304	UniRef100_Q49X14	AT(Non-PKS)	Cluster: Malonyl CoA-acyl carrier protein transacylase; n=1; Staphylococcus saprophyticus subsp. saprophyticus ATCC 15305|Rep: Malonyl CoA-acyl carrier protein transacylase - Staphylococcus saprophyticus subsp. saprophyticus (strain ATCC 15305 /DSM 20229)	308	UniRef	Staphylococcus saprophyticus	Unknown	root|cellular organisms|Bacteria|Firmicutes|Bacilli|Bacillales|Staphylococcaceae|Staphylococcus|Staphylococcus saprophyticus|Staphylococcus saprophyticus subsp. saprophyticus|Staphylococcus saprophyticus subsp. saprophyticus ATCC 15305	Non-PKS	-
UniRef100_Q5HPW1_from_7_to_304	AT	784	2664	-	1.4e-31	124.7	298	7	304	UniRef100_Q5HPW1	AT(Non-PKS)	Cluster: Malonyl CoA-acyl carrier protein transacylase; n=1; Staphylococcus epidermidis RP62A|Rep: Malonyl CoA-acyl carrier protein transacylase - Staphylococcus epidermidis (strain ATCC 35984 / RP62A)	309	UniRef	Staphylococcus epidermidis	Unknown	root|cellular organisms|Bacteria|Firmicutes|Bacilli|Bacillales|Staphylococcaceae|Staphylococcus|Staphylococcus epidermidis|Staphylococcus epidermidis ATCC 12228	Non-PKS	-
UniRef100_Q8CPI4_from_7_to_304	AT	785	2547	-	2.9e-34	133.6	298	7	304	UniRef100_Q8CPI4	AT(Non-PKS)	Cluster: Malonyl CoA-acyl carrier protein transacylase; n=1; Staphylococcus epidermidis ATCC 12228|Rep: Malonyl CoA-acyl carrier protein transacylase - Staphylococcus epidermidis (strain ATCC 12228)	308	UniRef	Staphylococcus epidermidis	Unknown	root|cellular organisms|Bacteria|Firmicutes|Bacilli|Bacillales|Staphylococcaceae|Staphylococcus|Staphylococcus epidermidis|Staphylococcus epidermidis ATCC 12228	Non-PKS	-
UniRef100_Q6GHK5_from_7_to_304	AT	786	2749	-	1.3e-28	114.9	298	7	304	UniRef100_Q6GHK5	AT(Non-PKS)	Cluster: Malonyl CoA-acyl carrier protein transacylase; n=1; Staphylococcus aureus subsp. aureus MRSA252|Rep: Malonyl CoA-acyl carrier protein transacylase - Staphylococcus aureus (strain MRSA252)	308	UniRef	Staphylococcus aureus	Unknown	root|cellular organisms|Bacteria|Firmicutes|Bacilli|Bacillales|Staphylococcaceae|Staphylococcus|Staphylococcus aureus|Staphylococcus aureus D30	Non-PKS	-
UniRef100_Q2YXI6_from_7_to_304	AT	787	2747	-	1.2e-28	115.0	298	7	304	UniRef100_Q2YXI6	AT(Non-PKS)	Cluster: Malonyl CoA-acyl carrier protein transacylase; n=1; Staphylococcus aureus RF122|Rep: Malonyl CoA-acyl carrier protein transacylase - Staphylococcus aureus (strain bovine RF122)	308	UniRef	Staphylococcus aureus	Unknown	root|cellular organisms|Bacteria|Firmicutes|Bacilli|Bacillales|Staphylococcaceae|Staphylococcus|Staphylococcus aureus|Staphylococcus aureus D30	Non-PKS	-
UniRef100_Q93QD4_from_7_to_304	AT	788	2768	-	6.8e-28	112.5	298	7	304	UniRef100_Q93QD4	AT(Non-PKS)	Cluster: Malonyl-CoA-acyl carrier protein transacylase; n=4; Staphylococcus aureus|Rep: Malonyl-CoA-acyl carrier protein transacylase - Staphylococcus aureus	308	UniRef	Staphylococcus aureus	Unknown	root|cellular organisms|Bacteria|Firmicutes|Bacilli|Bacillales|Staphylococcaceae|Staphylococcus|Staphylococcus aureus|Staphylococcus aureus D30	Non-PKS	-
UniRef100_Q99UN8_from_7_to_304	AT	789	2764	-	4.5e-28	113.1	298	7	304	UniRef100_Q99UN8	AT(Non-PKS)	Cluster: Malonyl CoA-acyl carrier protein transacylase; n=5; Staphylococcus aureus subsp. aureus|Rep: Malonyl CoA-acyl carrier protein transacylase - Staphylococcus aureus (strain Mu50 / ATCC 700699)	308	UniRef	Staphylococcus aureus	Unknown	root|cellular organisms|Bacteria|Firmicutes|Bacilli|Bacillales|Staphylococcaceae|Staphylococcus|Staphylococcus aureus|Staphylococcus aureus D30	Non-PKS	-
UniRef100_Q6G9Y3_from_7_to_304	AT	790	2761	-	2.4e-28	114.0	298	7	304	UniRef100_Q6G9Y3	AT(Non-PKS)	Cluster: Malonyl CoA-acyl carrier protein transacylase; n=1; Staphylococcus aureus subsp. aureus MSSA476|Rep: Malonyl CoA-acyl carrier protein transacylase - Staphylococcus aureus (strain MSSA476)	308	UniRef	Staphylococcus aureus	Unknown	root|cellular organisms|Bacteria|Firmicutes|Bacilli|Bacillales|Staphylococcaceae|Staphylococcus|Staphylococcus aureus|Staphylococcus aureus D30	Non-PKS	-
UniRef100_Q5WFM3_from_7_to_314	AT	791	2072	-	8e-57	208.6	308	7	314	UniRef100_Q5WFM3	AT(Non-PKS)	Cluster: Malonyl CoA-acyl carrier protein transacylase; n=1; Bacillus clausii KSM-K16|Rep: Malonyl CoA-acyl carrier protein transacylase - Bacillus clausii (strain KSM-K16)	317	UniRef	Bacillus clausii	Unknown	root|cellular organisms|Bacteria|Firmicutes|Bacilli|Bacillales|Bacillaceae|Bacillus|Bacillus clausii|Bacillus clausii KSM-K16	Non-PKS	-
UniRef100_A0AJR3_from_7_to_299	AT	792	2259	-	2.2e-42	160.6	293	7	299	UniRef100_A0AJR3	AT(Non-PKS)	Cluster: FabD protein; n=1; Listeria welshimeri serovar 6b str. SLCC5334|Rep: FabD protein - Listeria welshimeri serovar 6b (strain ATCC 35897 / DSM 20650 /SLCC5334)	313	UniRef	Listeria welshimeri	FAS	root|cellular organisms|Bacteria|Firmicutes|Bacilli|Bacillales|Listeriaceae|Listeria|Listeria welshimeri|Listeria welshimeri serovar 6b str. SLCC5334	Non-PKS	-
UniRef100_A3G9F8_from_7_to_313	AT	793	2231	-	1.4e-43	164.5	307	7	313	UniRef100_A3G9F8	AT(Non-PKS)	Cluster: Malonyl CoA-acyl carrier protein transacylase; n=1; Listeria monocytogenes 10403S|Rep: Malonyl CoA-acyl carrier protein transacylase - Listeria monocytogenes 10403S	313	UniRef	Listeria monocytogenes	Unknown	root|cellular organisms|Bacteria|Firmicutes|Bacilli|Bacillales|Listeriaceae|Listeria|Listeria monocytogenes|Listeria monocytogenes XFL0605	Non-PKS	-
UniRef100_Q92AK0_from_7_to_313	AT	794	2216	-	5e-44	166.1	307	7	313	UniRef100_Q92AK0	AT(Non-PKS)	Cluster: FabD protein; n=1; Listeria innocua|Rep: FabD protein - Listeria innocua	313	UniRef	Listeria innocua	FAS	root|cellular organisms|Bacteria|Firmicutes|Bacilli|Bacillales|Listeriaceae|Listeria|Listeria innocua|Listeria innocua Clip11262	Non-PKS	-
UniRef100_Q8Y689_from_7_to_313	AT	795	2197	-	1.2e-44	168.1	307	7	313	UniRef100_Q8Y689	AT(Non-PKS)	Cluster: FabD protein; n=1; Listeria monocytogenes|Rep: FabD protein - Listeria monocytogenes	313	UniRef	Listeria monocytogenes	FAS	root|cellular organisms|Bacteria|Firmicutes|Bacilli|Bacillales|Listeriaceae|Listeria|Listeria monocytogenes|Listeria monocytogenes XFL0605	Non-PKS	-
UniRef100_A4E3D1_from_7_to_313	AT	796	2217	-	5.5e-44	165.9	307	7	313	UniRef100_A4E3D1	AT(Non-PKS)	Cluster: Malonyl CoA-acyl carrier protein transacylase; n=2; Listeria monocytogenes|Rep: Malonyl CoA-acyl carrier protein transacylase - Listeria monocytogenes HPB2262	313	UniRef	Listeria monocytogenes	Unknown	root|cellular organisms|Bacteria|Firmicutes|Bacilli|Bacillales|Listeriaceae|Listeria|Listeria monocytogenes|Listeria monocytogenes XFL0605	Non-PKS	-
UniRef100_Q4EDU2_from_7_to_313	AT	797	2250	-	1.2e-42	161.5	307	7	313	UniRef100_Q4EDU2	AT(Non-PKS)	Cluster: Malonyl CoA-acyl carrier protein transacylase; n=2; Listeria monocytogenes|Rep: Malonyl CoA-acyl carrier protein transacylase - Listeria monocytogenes str. 4b H7858	313	UniRef	Listeria monocytogenes	Unknown	root|cellular organisms|Bacteria|Firmicutes|Bacilli|Bacillales|Listeriaceae|Listeria|Listeria monocytogenes|Listeria monocytogenes XFL0605	Non-PKS	-
UniRef100_A3G3A8_from_7_to_313	AT	798	2222	-	6.7e-44	165.6	307	7	313	UniRef100_A3G3A8	AT(Non-PKS)	Cluster: Malonyl CoA-acyl carrier protein transacylase; n=5; Listeria monocytogenes|Rep: Malonyl CoA-acyl carrier protein transacylase - Listeria monocytogenes J2818	313	UniRef	Listeria monocytogenes	Unknown	root|cellular organisms|Bacteria|Firmicutes|Bacilli|Bacillales|Listeriaceae|Listeria|Listeria monocytogenes|Listeria monocytogenes XFL0605	Non-PKS	-
UniRef100_Q2B7A8_from_7_to_314	AT	799	2157	-	9.7e-48	178.4	308	7	314	UniRef100_Q2B7A8	AT(Non-PKS)	Cluster: Acyl-carrier-protein S-malonyltransferase; n=1; Bacillus sp. NRRL B-14911|Rep: Acyl-carrier-protein S-malonyltransferase - Bacillus sp. NRRL B-14911	315	UniRef	Bacillus sp.	Unknown	root|cellular organisms|Bacteria|Firmicutes|Bacilli|Bacillales|Bacillaceae|Bacillus|Bacillus sp. 7BR8	Non-PKS	-
UniRef100_A6CS71_from_7_to_306	AT	800	2334	-	5.8e-40	152.6	300	7	306	UniRef100_A6CS71	AT(Non-PKS)	Cluster: Acyl-carrier-protein S-malonyltransferase; n=1; Bacillus sp. SG-1|Rep: Acyl-carrier-protein S-malonyltransferase - Bacillus sp. SG-1	315	UniRef	Bacillus sp.	Unknown	root|cellular organisms|Bacteria|Firmicutes|Bacilli|Bacillales|Bacillaceae|Bacillus|Bacillus sp. 7BR8	Non-PKS	-
UniRef100_A4IM64_from_7_to_314	AT	801	2139	-	3.8e-49	183.1	308	7	314	UniRef100_A4IM64	AT(Non-PKS)	Cluster: Malonyl CoA-acyl carrier protein transacylase; n=1; Geobacillus thermodenitrificans NG80-2|Rep: Malonyl CoA-acyl carrier protein transacylase - Geobacillus thermodenitrificans (strain NG80-2)	314	UniRef	Geobacillus thermodenitrificans	Unknown	root|cellular organisms|Bacteria|Firmicutes|Bacilli|Bacillales|Bacillaceae|Geobacillus|Geobacillus thermodenitrificans|Geobacillus thermodenitrificans NG80-2	Non-PKS	-
UniRef100_Q5L0Q6_from_7_to_312	AT	802	2143	-	6e-49	182.4	306	7	312	UniRef100_Q5L0Q6	AT(Non-PKS)	Cluster: Malonyl CoA-acyl carrier protein transacylase; n=1; Geobacillus kaustophilus|Rep: Malonyl CoA-acyl carrier protein transacylase - Geobacillus kaustophilus	313	UniRef	Geobacillus kaustophilus	Unknown	root|cellular organisms|Bacteria|Firmicutes|Bacilli|Bacillales|Bacillaceae|Geobacillus|Geobacillus kaustophilus|Geobacillus kaustophilus HTA426	Non-PKS	-
UniRef100_Q65JQ8_from_7_to_302	AT	803	2210	-	3.4e-44	166.6	296	7	302	UniRef100_Q65JQ8	AT(Non-PKS)	Cluster: FabD; n=1; Bacillus licheniformis ATCC 14580|Rep: FabD - Bacillus licheniformis (strain DSM 13 / ATCC 14580)	319	UniRef	Bacillus licheniformis	FAS	root|cellular organisms|Bacteria|Firmicutes|Bacilli|Bacillales|Bacillaceae|Bacillus|Bacillus licheniformis|Bacillus licheniformis ATCC 14580	Non-PKS	-
UniRef100_P71019_from_7_to_314	AT	804	2289	-	2.4e-41	157.2	308	7	314	UniRef100_P71019	AT(Non-PKS)	Cluster: Malonyl CoA-acyl carrier protein transacylase; n=1; Bacillus subtilis|Rep: Malonyl CoA-acyl carrier protein transacylase - Bacillus subtilis	317	UniRef	Bacillus subtilis	Unknown	root|cellular organisms|Bacteria|Firmicutes|Bacilli|Bacillales|Bacillaceae|Bacillus|Bacillus subtilis|Bacillus subtilis subsp. subtilis|Bacillus subtilis subsp. subtilis str. 168	Non-PKS	-
UniRef100_Q9KA02_from_7_to_301	AT	805	2130	-	7.5e-50	185.4	295	7	301	UniRef100_Q9KA02	AT(Non-PKS)	Cluster: Malonyl CoA-acyl carrier protein transacylase; n=1; Bacillus halodurans|Rep: Malonyl CoA-acyl carrier protein transacylase - Bacillus halodurans	313	UniRef	Bacillus halodurans	Unknown	root|cellular organisms|Bacteria|Firmicutes|Bacilli|Bacillales|Bacillaceae|Bacillus|Bacillus halodurans|Bacillus halodurans C-125	Non-PKS	-
UniRef100_Q3ER45_from_1_to_195	AT	806	3212	-	1.3e-09	-29.4	195	1	195	UniRef100_Q3ER45	AT(Non-PKS)	Cluster: Malonyl-CoA-[acyl-carrier-protein] transacylase; n=1; Bacillus thuringiensis serovar israelensis ATCC 35646|Rep: Malonyl-CoA-[acyl-carrier-protein] transacylase - Bacillus thuringiensis serovar israelensis ATCC 35646	195	UniRef	Bacillus thuringiensis	Unknown	root|cellular organisms|Bacteria|Firmicutes|Bacilli|Bacillales|Bacillaceae|Bacillus|Bacillus cereus group|Bacillus thuringiensis|Bacillus thuringiensis serovar entomocidus	Non-PKS	-
UniRef100_Q2AKX4_from_7_to_314	AT	807	2113	-	1e-50	188.3	308	7	314	UniRef100_Q2AKX4	AT(Non-PKS)	Cluster: Malonyl CoA-acyl carrier protein transacylase; n=1; Bacillus weihenstephanensis KBAB4|Rep: Malonyl CoA-acyl carrier protein transacylase - Bacillus weihenstephanensis KBAB4	314	UniRef	Bacillus weihenstephanensis	Unknown	root|cellular organisms|Bacteria|Firmicutes|Bacilli|Bacillales|Bacillaceae|Bacillus|Bacillus cereus group|Bacillus weihenstephanensis|Bacillus weihenstephanensis KBAB4	Non-PKS	-
UniRef100_Q819V5_from_7_to_314	AT	808	2133	-	1.9e-49	184.1	308	7	314	UniRef100_Q819V5	AT(Non-PKS)	Cluster: Malonyl-CoA-[acyl-carrier-protein] transacylase; n=1; Bacillus cereus ATCC 14579|Rep: Malonyl-CoA-[acyl-carrier-protein] transacylase - Bacillus cereus (strain ATCC 14579 / DSM 31)	314	UniRef	Bacillus cereus	Unknown	root|cellular organisms|Bacteria|Firmicutes|Bacilli|Bacillales|Bacillaceae|Bacillus|Bacillus cereus group|bromate-reducing bacterium B6	Non-PKS	-
UniRef100_Q732L8_from_7_to_314	AT	809	2138	-	3.7e-49	183.1	308	7	314	UniRef100_Q732L8	AT(Non-PKS)	Cluster: Malonyl CoA-acyl carrier protein transacylase; n=1; Bacillus cereus ATCC 10987|Rep: Malonyl CoA-acyl carrier protein transacylase - Bacillus cereus (strain ATCC 10987)	314	UniRef	Bacillus cereus	Unknown	root|cellular organisms|Bacteria|Firmicutes|Bacilli|Bacillales|Bacillaceae|Bacillus|Bacillus cereus group|bromate-reducing bacterium B6	Non-PKS	-
UniRef100_Q4MH01_from_7_to_314	AT	810	2158	-	1e-47	178.3	308	7	314	UniRef100_Q4MH01	AT(Non-PKS)	Cluster: Malonyl CoA-acyl carrier protein transacylase; n=1; Bacillus cereus G9241|Rep: Malonyl CoA-acyl carrier protein transacylase - Bacillus cereus G9241	314	UniRef	Bacillus cereus	Unknown	root|cellular organisms|Bacteria|Firmicutes|Bacilli|Bacillales|Bacillaceae|Bacillus|Bacillus cereus group|bromate-reducing bacterium B6	Non-PKS	-
UniRef100_Q6HEW3_from_7_to_314	AT	811	2134	-	2.1e-49	183.9	308	7	314	UniRef100_Q6HEW3	AT(Non-PKS)	Cluster: Malonyl CoA-acyl carrier protein transacylase; n=2; Bacillus cereus group|Rep: Malonyl CoA-acyl carrier protein transacylase - Bacillus thuringiensis subsp. konkukian	314	UniRef	Bacillus thuringiensis	Unknown	root|cellular organisms|Bacteria|Firmicutes|Bacilli|Bacillales|Bacillaceae|Bacillus|Bacillus cereus group|Bacillus thuringiensis|Bacillus thuringiensis serovar entomocidus	Non-PKS	-
UniRef100_A0RHM5_from_7_to_314	AT	812	2144	-	7e-49	182.2	308	7	314	UniRef100_A0RHM5	AT(Non-PKS)	Cluster: Malonyl CoA-acyl carrier protein transacylase; n=1; Bacillus thuringiensis str. Al Hakam|Rep: Malonyl CoA-acyl carrier protein transacylase - Bacillus thuringiensis (strain Al Hakam)	314	UniRef	Bacillus thuringiensis	Unknown	root|cellular organisms|Bacteria|Firmicutes|Bacilli|Bacillales|Bacillaceae|Bacillus|Bacillus cereus group|Bacillus thuringiensis|Bacillus thuringiensis serovar entomocidus	Non-PKS	-
UniRef100_Q81WI6_from_7_to_314	AT	813	2145	-	8e-49	182.0	308	7	314	UniRef100_Q81WI6	AT(Non-PKS)	Cluster: Malonyl CoA-acyl carrier protein transacylase; n=1; Bacillus anthracis|Rep: Malonyl CoA-acyl carrier protein transacylase - Bacillus anthracis	314	UniRef	Bacillus anthracis	Unknown	root|cellular organisms|Bacteria|Firmicutes|Bacilli|Bacillales|Bacillaceae|Bacillus|Bacillus cereus group|Bacillus anthracis|Bacillus anthracis str. CNEVA-9066	Non-PKS	-
UniRef100_Q2RJX6_from_7_to_312	AT	814	2009	-	9.3e-66	238.3	306	7	312	UniRef100_Q2RJX6	AT(Non-PKS)	Cluster: Malonyl CoA-acyl carrier protein transacylase; n=1; Moorella thermoacetica ATCC 39073|Rep: Malonyl CoA-acyl carrier protein transacylase - Moorella thermoacetica (strain ATCC 39073)	312	UniRef	Moorella thermoacetica	Unknown	root|cellular organisms|Bacteria|Firmicutes|Clostridia|Thermoanaerobacteriales|Thermoanaerobacteriaceae|Moorella group|Moorella|Moorella thermoacetica|Moorella thermoacetica ATCC 39073	Non-PKS	-
UniRef100_A0LNF6_from_7_to_306	AT	815	2741	-	6.8e-29	115.8	300	7	306	UniRef100_A0LNF6	AT(Non-PKS)	Cluster: Malonyl CoA-acyl carrier protein transacylase; n=1; Syntrophobacter fumaroxidans MPOB|Rep: Malonyl CoA-acyl carrier protein transacylase - Syntrophobacter fumaroxidans (strain DSM 10017 / MPOB)	306	UniRef	Syntrophobacter fumaroxidans	Unknown	root|cellular organisms|Bacteria|Proteobacteria|delta/epsilon subdivisions|Deltaproteobacteria|Syntrophobacterales|Syntrophobacteraceae|Syntrophobacter|Syntrophobacter fumaroxidans|Syntrophobacter fumaroxidans MPOB	Non-PKS	-
UniRef100_Q67PF8_from_7_to_314	AT	816	2127	-	3.9e-50	186.4	308	7	314	UniRef100_Q67PF8	AT(Non-PKS)	Cluster: Malonyl CoA-acyl carrier protein transacylase; n=1; Symbiobacterium thermophilum|Rep: Malonyl CoA-acyl carrier protein transacylase - Symbiobacterium thermophilum	314	UniRef	Symbiobacterium thermophilum	Unknown	root|cellular organisms|Bacteria|Firmicutes|Bacilli|Lactobacillales|unclassified Lactobacillales|Symbiobacterium|Symbiobacterium thermophilum|Symbiobacterium thermophilum IAM 14863	Non-PKS	-
UniRef100_Q1PYH4_from_7_to_305	AT	817	2923	-	4.8e-18	79.0	299	7	305	UniRef100_Q1PYH4	AT(Non-PKS)	Cluster: Strongly similar to malonyl-CoA acyl carrier protein transacylase; n=1; Candidatus Kuenenia stuttgartiensis|Rep: Strongly similar to malonyl-CoA acyl carrier protein transacylase - Candidatus Kuenenia stuttgartiensis	306	UniRef	Candidatus Kuenenia	Unknown	root|cellular organisms|Bacteria|Planctomycetes|Planctomycetacia|Planctomycetales|unclassified Planctomycetales|Candidatus Kuenenia|Candidatus Kuenenia stuttgartiensis	Non-PKS	-
UniRef100_A5D1E7_from_6_to_312	AT	818	2154	-	5.7e-48	179.2	307	6	312	UniRef100_A5D1E7	AT(Non-PKS)	Cluster: (Acyl-carrier-protein) S-malonyltransferase; n=1; Pelotomaculum thermopropionicum SI|Rep: (Acyl-carrier-protein) S-malonyltransferase - Pelotomaculum thermopropionicum SI	313	UniRef	Pelotomaculum thermopropionicum	Unknown	root|cellular organisms|Bacteria|Firmicutes|Clostridia|Clostridiales|Peptococcaceae|Pelotomaculum|Pelotomaculum thermopropionicum|Pelotomaculum thermopropionicum SI	Non-PKS	-
UniRef100_A4J687_from_7_to_306	AT	819	2208	-	2.9e-44	166.8	300	7	306	UniRef100_A4J687	AT(Non-PKS)	Cluster: Malonyl CoA-acyl carrier protein transacylase; n=1; Desulfotomaculum reducens MI-1|Rep: Malonyl CoA-acyl carrier protein transacylase - Desulfotomaculum reducens MI-1	314	UniRef	Desulfotomaculum reducens	Unknown	root|cellular organisms|Bacteria|Firmicutes|Clostridia|Clostridiales|Peptococcaceae|Desulfotomaculum|Desulfotomaculum reducens|Desulfotomaculum reducens MI-1	Non-PKS	-
UniRef100_A1HN87_from_7_to_307	AT	820	2153	-	4.8e-48	179.4	301	7	307	UniRef100_A1HN87	AT(Non-PKS)	Cluster: Malonyl CoA-acyl carrier protein transacylase; n=1; Thermosinus carboxydivorans Nor1|Rep: Malonyl CoA-acyl carrier protein transacylase - Thermosinus carboxydivorans Nor1	314	UniRef	Thermosinus carboxydivorans	Unknown	root|cellular organisms|Bacteria|Firmicutes|Clostridia|Clostridiales|Acidaminococcaceae|Thermosinus|Thermosinus carboxydivorans|Thermosinus carboxydivorans Nor1	Non-PKS	-
AACY01035749.259.1173_from_5_to_297	AT	821	3379	-	1.6e-39	148.9	293	5	297	AACY01035749.259.1173	AT(Non-PKS)	(reverse) (from CDS)	305	SGS	-	Unknown	-	Non-PKS	-
AACY01077998.633.1277_from_1_to_206	AT	822	3565	-	2.7e-11	-16.2	206	1	206	AACY01077998.633.1277	AT(Non-PKS)	(reverse) (from CDS)	215	SGS	-	Unknown	-	Non-PKS	-
XZS96850.g1.gene2_from_1_to_187	AT	823	3360	-	2.6e-08	-64.5	187	1	187	XZS96850.g1.gene2	AT(Non-PKS)	320 to 883 - strand	187	MFS	-	Unknown	-	Non-PKS	-
Contig15946.gene1_from_1_to_243	AT	824	3337	-	3.2e-18	62.9	243	1	243	Contig15946.gene1	AT(Non-PKS)	1 to 730 - strand	243	MFS	-	Unknown	-	Non-PKS	-
UniRef100_Q024I9_from_8_to_297	AT	825	2476	-	5.9e-36	139.2	290	8	297	UniRef100_Q024I9	AT(Non-PKS)	Cluster: Malonyl CoA-acyl carrier protein transacylase; n=1; Solibacter usitatus Ellin6076|Rep: Malonyl CoA-acyl carrier protein transacylase - Solibacter usitatus (strain Ellin6076)	310	UniRef	Solibacter usitatus	Unknown	root|cellular organisms|Bacteria|Fibrobacteres/Acidobacteria group|Acidobacteria|Solibacteres|Solibacterales|Solibacteraceae|Solibacter|Solibacter usitatus|Solibacter usitatus Ellin6076	Non-PKS	-
UniRef100_Q1IHS7_from_11_to_317	AT	826	2054	-	7.4e-60	218.6	307	11	317	UniRef100_Q1IHS7	AT(Non-PKS)	Cluster: Malonyl CoA-acyl carrier protein transacylase; n=1; Acidobacteria bacterium Ellin345|Rep: Malonyl CoA-acyl carrier protein transacylase - Acidobacteria bacterium (strain Ellin345)	321	UniRef	Acidobacteria bacterium	Unknown	root|cellular organisms|Bacteria|Fibrobacteres/Acidobacteria group|Acidobacteria|unclassifed Acidobacteria|unclassified Acidobacteria (miscellaneous)|Acidobacteria bacterium Ellin7188	Non-PKS	-
UniRef100_Q1D340_from_7_to_311	AT	827	2131	-	1.3e-49	184.7	305	7	311	UniRef100_Q1D340	AT(Non-PKS)	Cluster: Malonyl CoA-acyl carrier protein transacylase; n=1; Myxococcus xanthus DK 1622|Rep: Malonyl CoA-acyl carrier protein transacylase - Myxococcus xanthus (strain DK 1622)	313	UniRef	Myxococcus xanthus	Unknown	root|cellular organisms|Bacteria|Proteobacteria|delta/epsilon subdivisions|Deltaproteobacteria|Myxococcales|Cystobacterineae|Myxococcaceae|Myxococcus|Myxococcus xanthus|Myxococcus xanthus DK 1622	Non-PKS	-
UniRef100_Q08WK5_from_7_to_312	AT	828	2167	-	8.1e-47	175.3	306	7	312	UniRef100_Q08WK5	AT(Non-PKS)	Cluster: Malonyl CoA-acyl carrier protein transacylase; n=1; Stigmatella aurantiaca DW4/3-1|Rep: Malonyl CoA-acyl carrier protein transacylase - Stigmatella aurantiaca DW4/3-1	312	UniRef	Stigmatella aurantiaca	Unknown	root|cellular organisms|Bacteria|Proteobacteria|delta/epsilon subdivisions|Deltaproteobacteria|Myxococcales|Cystobacterineae|Cystobacteraceae|Stigmatella|Stigmatella aurantiaca|Stigmatella aurantiaca DW4/3-1	Non-PKS	-
UniRef100_A1HY04_from_7_to_313	AT	829	2307	-	9e-41	155.3	307	7	313	UniRef100_A1HY04	AT(Non-PKS)	Cluster: Malonyl CoA-acyl carrier protein transacylase; n=1; Anaeromyxobacter sp. Fw109-5|Rep: Malonyl CoA-acyl carrier protein transacylase - Anaeromyxobacter sp. Fw109-5	313	UniRef	Anaeromyxobacter sp.	Unknown	root|cellular organisms|Bacteria|Proteobacteria|delta/epsilon subdivisions|Deltaproteobacteria|Myxococcales|Cystobacterineae|Myxococcaceae|Anaeromyxobacter|Anaeromyxobacter sp. FAc12	Non-PKS	-
UniRef100_Q2ILI5_from_7_to_313	AT	830	2181	-	9.3e-46	171.8	307	7	313	UniRef100_Q2ILI5	AT(Non-PKS)	Cluster: Malonyl CoA-acyl carrier protein transacylase; n=1; Anaeromyxobacter dehalogenans 2CP-C|Rep: Malonyl CoA-acyl carrier protein transacylase - Anaeromyxobacter dehalogenans (strain 2CP-C)	313	UniRef	Anaeromyxobacter dehalogenans	Unknown	root|cellular organisms|Bacteria|Proteobacteria|delta/epsilon subdivisions|Deltaproteobacteria|Myxococcales|Cystobacterineae|Myxococcaceae|Anaeromyxobacter|Anaeromyxobacter dehalogenans|Anaeromyxobacter dehalogenans 2CP-1	Non-PKS	-
UniRef100_Q3A4M4_from_5_to_297	AT	831	2171	-	1.3e-46	174.7	293	5	297	UniRef100_Q3A4M4	AT(Non-PKS)	Cluster: Malonyl CoA-acyl carrier protein transacylase; n=1; Pelobacter carbinolicus DSM 2380|Rep: Malonyl CoA-acyl carrier protein transacylase - Pelobacter carbinolicus (strain DSM 2380 / Gra Bd 1)	304	UniRef	Pelobacter carbinolicus	Unknown	root|cellular organisms|Bacteria|Proteobacteria|delta/epsilon subdivisions|Deltaproteobacteria|Desulfuromonadales|Pelobacteraceae|Pelobacter|Pelobacter carbinolicus|Pelobacter carbinolicus DSM 2380	Non-PKS	-
UniRef100_Q1K0L2_from_6_to_304	AT	832	2386	-	1.8e-38	147.6	299	6	304	UniRef100_Q1K0L2	AT(Non-PKS)	Cluster: Malonyl CoA-acyl carrier protein transacylase; n=1; Desulfuromonas acetoxidans DSM 684|Rep: Malonyl CoA-acyl carrier protein transacylase - Desulfuromonas acetoxidans DSM 684	305	UniRef	Desulfuromonas acetoxidans	Unknown	root|cellular organisms|Bacteria|Proteobacteria|delta/epsilon subdivisions|Deltaproteobacteria|Desulfuromonadales|Desulfuromonadaceae|Desulfuromonas|Desulfuromonas acetoxidans|Desulfuromonas acetoxidans DSM 684	Non-PKS	-
UniRef100_A1APT5_from_7_to_305	AT	833	2165	-	6.3e-47	175.7	299	7	305	UniRef100_A1APT5	AT(Non-PKS)	Cluster: Malonyl CoA-acyl carrier protein transacylase; n=1; Pelobacter propionicus DSM 2379|Rep: Malonyl CoA-acyl carrier protein transacylase - Pelobacter propionicus (strain DSM 2379)	306	UniRef	Pelobacter propionicus	Unknown	root|cellular organisms|Bacteria|Proteobacteria|delta/epsilon subdivisions|Deltaproteobacteria|Desulfuromonadales|Pelobacteraceae|Pelobacter|Pelobacter propionicus|Pelobacter propionicus DSM 2379	Non-PKS	-
UniRef100_A4M0T9_from_7_to_310	AT	834	2357	-	2.4e-39	150.5	304	7	310	UniRef100_A4M0T9	AT(Non-PKS)	Cluster: Malonyl CoA-acyl carrier protein transacylase; n=1; Geobacter bemidjiensis Bem|Rep: Malonyl CoA-acyl carrier protein transacylase - Geobacter bemidjiensis Bem	311	UniRef	Geobacter bemidjiensis	Unknown	root|cellular organisms|Bacteria|Proteobacteria|delta/epsilon subdivisions|Deltaproteobacteria|Desulfuromonadales|Geobacteraceae|Geobacter|Geobacter bemidjiensis|Geobacter bemidjiensis Bem	Non-PKS	-
UniRef100_Q74CS0_from_7_to_306	AT	835	2205	-	2e-44	167.4	300	7	306	UniRef100_Q74CS0	AT(Non-PKS)	Cluster: Malonyl CoA-acyl carrier protein transacylase; n=1; Geobacter sulfurreducens|Rep: Malonyl CoA-acyl carrier protein transacylase - Geobacter sulfurreducens	307	UniRef	Geobacter sulfurreducens	Unknown	root|cellular organisms|Bacteria|Proteobacteria|delta/epsilon subdivisions|Deltaproteobacteria|Desulfuromonadales|Geobacteraceae|Geobacter|Geobacter sulfurreducens|Geobacter sulfurreducens PCA	Non-PKS	-
UniRef100_Q39V92_from_7_to_297	AT	836	2428	-	1.8e-37	144.3	291	7	297	UniRef100_Q39V92	AT(Non-PKS)	Cluster: Malonyl CoA-acyl carrier protein transacylase; n=1; Geobacter metallireducens GS-15|Rep: Malonyl CoA-acyl carrier protein transacylase - Geobacter metallireducens (strain GS-15 / ATCC 53774 / DSM 7210)	308	UniRef	Geobacter metallireducens	Unknown	root|cellular organisms|Bacteria|Proteobacteria|delta/epsilon subdivisions|Deltaproteobacteria|Desulfuromonadales|Geobacteraceae|Geobacter|Geobacter metallireducens|Geobacter metallireducens GS-15	Non-PKS	-
UniRef100_A5GF61_from_7_to_310	AT	837	2403	-	2.9e-38	146.9	304	7	310	UniRef100_A5GF61	AT(Non-PKS)	Cluster: Malonyl CoA-acyl carrier protein transacylase; n=1; Geobacter uraniumreducens Rf4|Rep: Malonyl CoA-acyl carrier protein transacylase - Geobacter uraniumreducens Rf4	311	UniRef	Geobacter uraniumreducens	Unknown	root|cellular organisms|Bacteria|Proteobacteria|delta/epsilon subdivisions|Deltaproteobacteria|Desulfuromonadales|Geobacteraceae|Geobacter|Geobacter uraniumreducens|Geobacter uraniumreducens Rf4	Non-PKS	-
UniRef100_Q0YNC1_from_7_to_300	AT	838	2615	-	6.6e-33	129.1	294	7	300	UniRef100_Q0YNC1	AT(Non-PKS)	Cluster: Malonyl CoA-acyl carrier protein transacylase; n=1; Geobacter sp. FRC-32|Rep: Malonyl CoA-acyl carrier protein transacylase - Geobacter sp. FRC-32	311	UniRef	Geobacter sp.	Unknown	root|cellular organisms|Bacteria|Proteobacteria|delta/epsilon subdivisions|Deltaproteobacteria|Desulfuromonadales|Geobacteraceae|Geobacter|Geobacter sp. VES-1	Non-PKS	-
UniRef100_Q8GE36_from_7_to_300	AT	839	2169	-	9.6e-47	175.1	294	7	300	UniRef100_Q8GE36	AT(Non-PKS)	Cluster: Malonyl-CoA-[acyl-carrier-protein] transacylase; n=1; Heliobacillus mobilis|Rep: Malonyl-CoA-[acyl-carrier-protein] transacylase - Heliobacillus mobilis	308	UniRef	Heliobacillus mobilis	Unknown	root|cellular organisms|Bacteria|Firmicutes|Clostridia|Clostridiales|Heliobacteriaceae|Heliobacillus|Heliobacillus mobilis	Non-PKS	-
XZS78929.b1.gene2_from_10_to_205	AT	840	3352	-	1.1e-12	-8.2	196	10	205	XZS78929.b1.gene2	AT(Non-PKS)	250 to 867 + strand	205	MFS	-	Unknown	-	Non-PKS	-
UniRef100_A6G9T8_from_15_to_311	AT	841	2797	-	1.7e-26	107.9	297	15	311	UniRef100_A6G9T8	AT(Non-PKS)	Cluster: Malonyl CoA-acyl carrier protein transacylase; n=1; Plesiocystis pacifica SIR-1|Rep: Malonyl CoA-acyl carrier protein transacylase - Plesiocystis pacifica SIR-1	322	UniRef	Plesiocystis pacifica	Unknown	root|cellular organisms|Bacteria|Proteobacteria|delta/epsilon subdivisions|Deltaproteobacteria|Myxococcales|Nannocystineae|Nannocystaceae|Plesiocystis|Plesiocystis pacifica|Plesiocystis pacifica SIR-1	Non-PKS	-
UniRef100_A0L8U0_from_7_to_310	AT	842	2649	-	4.2e-32	126.5	304	7	310	UniRef100_A0L8U0	AT(Non-PKS)	Cluster: Malonyl CoA-acyl carrier protein transacylase; n=1; Magnetococcus sp. MC-1|Rep: Malonyl CoA-acyl carrier protein transacylase - Magnetococcus sp. (strain MC-1)	312	UniRef	Magnetococcus sp.	Unknown	root|cellular organisms|Bacteria|Proteobacteria|unclassified Proteobacteria|Magnetococcus|Magnetococcus sp. MC-1	Non-PKS	-
UniRef100_A3VU21_from_11_to_312	AT	843	2149	-	2.3e-48	180.5	302	11	312	UniRef100_A3VU21	AT(Non-PKS)	Cluster: Acyl-carrier-protein S-malonyltransferase; n=1; Parvularcula bermudensis HTCC2503|Rep: Acyl-carrier-protein S-malonyltransferase - Parvularcula bermudensis HTCC2503	314	UniRef	Parvularcula bermudensis	Unknown	root|cellular organisms|Bacteria|Proteobacteria|Alphaproteobacteria|Parvularculales|Parvularculaceae|Parvularcula|Parvularcula bermudensis|Parvularcula bermudensis HTCC2503	Non-PKS	-
UniRef100_Q2GCH2_from_5_to_295	AT	844	2724	-	1.1e-29	118.4	291	5	295	UniRef100_Q2GCH2	AT(Non-PKS)	Cluster: Malonyl CoA-acyl carrier protein transacylase; n=1; Neorickettsia sennetsu str. Miyayama|Rep: Malonyl CoA-acyl carrier protein transacylase - Neorickettsia sennetsu (strain Miyayama)	309	UniRef	Neorickettsia sennetsu	Unknown	root|cellular organisms|Bacteria|Proteobacteria|Alphaproteobacteria|Rickettsiales|Anaplasmataceae|Neorickettsia|Neorickettsia sennetsu|Neorickettsia sennetsu str. Miyayama	Non-PKS	-
AACY01774859.459.916_from_1_to_142	AT	845	3690	-	0.00012	-102.0	142	1	142	AACY01774859.459.916	AT(Non-PKS)	(reverse) (from CDS)	152	SGS	-	Unknown	-	Non-PKS	-
AACY01458798.1.534_from_6_to_178	AT	846	3695	-	0.00024	-105.8	173	6	178	AACY01458798.1.534	AT(Non-PKS)	(reverse) (from CDS)	178	SGS	-	Unknown	-	Non-PKS	-
UniRef100_Q1YIE9_from_6_to_303	AT	847	2388	-	1.8e-38	147.6	298	6	303	UniRef100_Q1YIE9	AT(Non-PKS)	Cluster: Malonyl Coenzyme A-acyl carrier protein transacylase; n=1; Aurantimonas sp. SI85-9A1|Rep: Malonyl Coenzyme A-acyl carrier protein transacylase - Aurantimonas sp. SI85-9A1	310	UniRef	Aurantimonas sp.	Unknown	root|cellular organisms|Bacteria|Proteobacteria|Alphaproteobacteria|Rhizobiales|Aurantimonadaceae|Aurantimonas|Aurantimonas sp. N1	Non-PKS	-
UniRef100_Q0G6L8_from_1_to_296	AT	848	2965	-	6.2e-17	64.7	296	1	296	UniRef100_Q0G6L8	AT(Non-PKS)	Cluster: Acyl-carrier-protein S-malonyltransferase; n=1; Fulvimarina pelagi HTCC2506|Rep: Acyl-carrier-protein S-malonyltransferase - Fulvimarina pelagi HTCC2506	296	UniRef	Fulvimarina pelagi	Unknown	root|cellular organisms|Bacteria|Proteobacteria|Alphaproteobacteria|Rhizobiales|Aurantimonadaceae|Fulvimarina|Fulvimarina pelagi|Fulvimarina pelagi HTCC2506	Non-PKS	-
UniRef100_Q11HG2_from_6_to_304	AT	849	2557	-	3.5e-34	133.4	299	6	304	UniRef100_Q11HG2	AT(Non-PKS)	Cluster: Malonyl CoA-acyl carrier protein transacylase; n=1; Mesorhizobium sp. BNC1|Rep: Malonyl CoA-acyl carrier protein transacylase - Mesorhizobium sp. (strain BNC1)	313	UniRef	Mesorhizobium sp.	Unknown	root|cellular organisms|Bacteria|Proteobacteria|Alphaproteobacteria|Rhizobiales|Phyllobacteriaceae|Mesorhizobium|Mesorhizobium sp. CV-16	Non-PKS	-
UniRef100_Q984T5_from_6_to_313	AT	850	2545	-	2.7e-34	133.7	308	6	313	UniRef100_Q984T5	AT(Non-PKS)	Cluster: Malonyl CoA-acyl carrier protein transacylase; n=1; Mesorhizobium loti|Rep: Malonyl CoA-acyl carrier protein transacylase - Rhizobium loti (Mesorhizobium loti)	315	UniRef	Rhizobium loti	Unknown	root|cellular organisms|Bacteria|Proteobacteria|Alphaproteobacteria|Rhizobiales|Rhizobiacea	Non-PKS	-
UniRef100_A1US58_from_6_to_304	AT	851	2512	-	3.6e-35	136.6	299	6	304	UniRef100_A1US58	AT(Non-PKS)	Cluster: Malonyl CoA-acyl carrier protein transacylase; n=1; Bartonella bacilliformis KC583|Rep: Malonyl CoA-acyl carrier protein transacylase - Bartonella bacilliformis (strain ATCC 35685 / KC583)	314	UniRef	Bartonella bacilliformis	Unknown	root|cellular organisms|Bacteria|Proteobacteria|Alphaproteobacteria|Rhizobiales|Bartonellaceae|Bartonella|Bartonella bacilliformis|Bartonella bacilliformis KC583	Non-PKS	-
UniRef100_Q6G058_from_6_to_304	AT	852	2579	-	1.1e-33	131.8	299	6	304	UniRef100_Q6G058	AT(Non-PKS)	Cluster: Malonyl CoA-acyl carrier protein transacylase; n=1; Bartonella quintana|Rep: Malonyl CoA-acyl carrier protein transacylase - Bartonella quintana (Rochalimaea quintana)	314	UniRef	Bartonella quintana	Unknown	root|cellular organisms|Bacteria|Proteobacteria|Alphaproteobacteria|Rhizobiales|Bartonellaceae|Bartonella|Bartonella quintana|Bartonella quintana str. Toulouse	Non-PKS	-
UniRef100_Q6G444_from_6_to_304	AT	853	2567	-	5.2e-34	132.8	299	6	304	UniRef100_Q6G444	AT(Non-PKS)	Cluster: Malonyl CoA-acyl carrier protein transacylase; n=1; Bartonella henselae|Rep: Malonyl CoA-acyl carrier protein transacylase - Bartonella henselae (Rochalimaea henselae)	314	UniRef	Bartonella henselae	Unknown	root|cellular organisms|Bacteria|Proteobacteria|Alphaproteobacteria|Rhizobiales|Bartonellaceae|Bartonella|Bartonella henselae|Bartonella henselae str. Houston-1	Non-PKS	-
UniRef100_Q8G272_from_6_to_314	AT	854	2553	-	3.4e-34	133.4	309	6	314	UniRef100_Q8G272	AT(Non-PKS)	Cluster: Malonyl CoA-acyl carrier protein transacylase; n=1; Brucella suis|Rep: Malonyl CoA-acyl carrier protein transacylase - Brucella suis	314	UniRef	Brucella suis	Unknown	root|cellular organisms|Bacteria|Proteobacteria|Alphaproteobacteria|Rhizobiales|Brucellaceae|Brucella|Brucella suis|Brucella suis ATCC 23445	Non-PKS	-
UniRef100_A5VP28_from_6_to_314	AT	855	2575	-	7.5e-34	132.3	309	6	314	UniRef100_A5VP28	AT(Non-PKS)	Cluster: Malonyl CoA-acyl carrier protein transacylase; n=1; Brucella ovis ATCC 25840|Rep: Malonyl CoA-acyl carrier protein transacylase - Brucella ovis ATCC 25840	314	UniRef	Brucella ovis	Unknown	root|cellular organisms|Bacteria|Proteobacteria|Alphaproteobacteria|Rhizobiales|Brucellaceae|Brucella|Brucella ovis|Brucella ovis ATCC 25840	Non-PKS	-
UniRef100_Q8YFP2_from_6_to_314	AT	856	2616	-	6.8e-33	129.1	309	6	314	UniRef100_Q8YFP2	AT(Non-PKS)	Cluster: MALONYL COA-ACYL CARRIER PROTEIN TRANSACYLASE; n=1; Brucella melitensis|Rep: MALONYL COA-ACYL CARRIER PROTEIN TRANSACYLASE - Brucella melitensis	314	UniRef	Brucella melitensis	Unknown	root|cellular organisms|Bacteria|Proteobacteria|Alphaproteobacteria|Rhizobiales|Brucellaceae|Brucella|Brucella melitensis|Brucella melitensis biovar Melitensis	Non-PKS	-
UniRef100_Q57ER0_from_6_to_314	AT	857	2586	-	1.4e-33	131.3	309	6	314	UniRef100_Q57ER0	AT(Non-PKS)	Cluster: FabD, malonyl CoA-acyl carrier protein transacylase; n=2; Brucella abortus|Rep: FabD, malonyl CoA-acyl carrier protein transacylase - Brucella abortus	314	UniRef	Brucella abortus	FAS	root|cellular organisms|Bacteria|Proteobacteria|Alphaproteobacteria|Rhizobiales|Brucellaceae|Brucella|Brucella abortus|Brucella abortus S19	Non-PKS	-
UniRef100_Q8UGE4_from_23_to_331	AT	858	2333	-	5.4e-40	152.7	309	23	331	UniRef100_Q8UGE4	AT(Non-PKS)	Cluster: Malonyl-CoA:acyl carrier protein transacylase; n=1; Agrobacterium tumefaciens str. C58|Rep: Malonyl-CoA:acyl carrier protein transacylase - Agrobacterium tumefaciens (strain C58 / ATCC 33970)	331	UniRef	Agrobacterium tumefaciens	Unknown	root|cellular organisms|Bacteria|Proteobacteria|Alphaproteobacteria|Rhizobiales|Rhizobiaceae|Rhizobium/Agrobacterium group|Agrobacterium|Agrobacterium tumefaciens|Agrobacterium tumefaciens (strain RS5)	Non-PKS	-
UniRef100_Q1MJ08_from_6_to_314	AT	859	2525	-	7.2e-35	135.6	309	6	314	UniRef100_Q1MJ08	AT(Non-PKS)	Cluster: Putative malonyl CoA-acyl carrier protein transacylase; n=1; Rhizobium leguminosarum bv. viciae 3841|Rep: Putative malonyl CoA-acyl carrier protein transacylase - Rhizobium leguminosarum bv. viciae (strain 3841)	314	UniRef	Rhizobium leguminosarum	Unknown	root|cellular organisms|Bacteria|Proteobacteria|Alphaproteobacteria|Rhizobiales|Rhizobiaceae|Rhizobium/Agrobacterium group|Rhizobium|Rhizobium leguminosarum|Rhizobium leguminosarum bv. phaseoli	Non-PKS	-
UniRef100_Q2KA91_from_8_to_316	AT	860	2442	-	5.9e-37	142.6	309	8	316	UniRef100_Q2KA91	AT(Non-PKS)	Cluster: [acyl-carrier protein] S-malonyltransferase protein; n=1; Rhizobium etli CFN 42|Rep: [acyl-carrier protein] S-malonyltransferase protein - Rhizobium etli (strain CFN 42 / ATCC 51251)	316	UniRef	Rhizobium etli	Unknown	root|cellular organisms|Bacteria|Proteobacteria|Alphaproteobacteria|Rhizobiales|Rhizobiaceae|Rhizobium/Agrobacterium group|Rhizobium|Rhizobium etli|Rhizobium etli bv. mimosae	Non-PKS	-
UniRef100_Q9KGT1_from_6_to_314	AT	861	2382	-	1.3e-38	148.1	309	6	314	UniRef100_Q9KGT1	AT(Non-PKS)	Cluster: Malonyl-CoA:acyl carrier protein transacylase; n=1; Sinorhizobium meliloti|Rep: Malonyl-CoA:acyl carrier protein transacylase - Rhizobium meliloti (Sinorhizobium meliloti)	314	UniRef	Rhizobium meliloti	Unknown	root|cellular organisms|Bacteria|Proteobacteria|Alphaproteobacteria|Rhizobiales|Rhizobiacea	Non-PKS	-
UniRef100_Q0M8K1_from_6_to_314	AT	862	2326	-	3.7e-40	153.2	309	6	314	UniRef100_Q0M8K1	AT(Non-PKS)	Cluster: Acyl-carrier-protein S-malonyltransferase; n=1; Sinorhizobium medicae WSM419|Rep: Acyl-carrier-protein S-malonyltransferase - Sinorhizobium medicae WSM419	314	UniRef	Sinorhizobium medicae	Unknown	root|cellular organisms|Bacteria|Proteobacteria|Alphaproteobacteria|Rhizobiales|Rhizobiaceae|Sinorhizobium/Ensifer group|Sinorhizobium|Sinorhizobium medicae|Sinorhizobium medicae WSM419	Non-PKS	-
AACY01250545.408.893_from_6_to_162	AT	863	3660	-	1.3e-06	-76.5	157	6	162	AACY01250545.408.893	AT(Non-PKS)	(forward) (from CDS)	162	SGS	-	Unknown	-	Non-PKS	-
AACY01296689.245.798_from_6_to_184	AT	864	3674	-	1.3e-05	-89.6	179	6	184	AACY01296689.245.798	AT(Non-PKS)	(forward) (from CDS)	184	SGS	-	Unknown	-	Non-PKS	-
UniRef100_Q9A7P6_from_6_to_306	AT	865	2364	-	3.8e-39	149.9	301	6	306	UniRef100_Q9A7P6	AT(Non-PKS)	Cluster: Malonyl CoA-acyl carrier protein transacylase; n=1; Caulobacter vibrioides|Rep: Malonyl CoA-acyl carrier protein transacylase - Caulobacter crescentus (Caulobacter vibrioides)	314	UniRef	Caulobacter crescentus	Unknown	root|cellular organisms|Bacteria|Proteobacteria|Alphaproteobacteria|Caulobacterales|Caulobacteraceae|Caulobacter|Caulobacter vibrioides|Caulobacter crescentus CB15	Non-PKS	-
UniRef100_Q0M1Z3_from_6_to_306	AT	866	2470	-	4.4e-36	139.7	301	6	306	UniRef100_Q0M1Z3	AT(Non-PKS)	Cluster: Malonyl CoA-acyl carrier protein transacylase; n=1; Caulobacter sp. K31|Rep: Malonyl CoA-acyl carrier protein transacylase - Caulobacter sp. K31	314	UniRef	Caulobacter sp.	Unknown	root|cellular organisms|Bacteria|Proteobacteria|Alphaproteobacteria|Caulobacterales|Caulobacteraceae|Caulobacter|Caulobacter sp. SKA25	Non-PKS	-
AGZO_AGZO17187.b2.gene2_from_7_to_239	AT	867	3761	-	4.2e-16	33.4	233	7	239	AGZO_AGZO17187.b2.gene2	AT(Non-PKS)	273 to 996 + strand	241	WLF	-	Unknown	-	Non-PKS	-
UniRef100_Q0C086_from_6_to_305	AT	868	2621	-	1.1e-32	128.4	300	6	305	UniRef100_Q0C086	AT(Non-PKS)	Cluster: Malonyl CoA-acyl carrier protein transacylase; n=1; Hyphomonas neptunium ATCC 15444|Rep: Malonyl CoA-acyl carrier protein transacylase - Hyphomonas neptunium (strain ATCC 15444)	316	UniRef	Hyphomonas neptunium	Unknown	root|cellular organisms|Bacteria|Proteobacteria|Alphaproteobacteria|Rhodobacterales|Hyphomonadaceae|Hyphomonas|Hyphomonas neptunium|Hyphomonas neptunium ATCC 15444	Non-PKS	-
UniRef100_A3UJ79_from_6_to_313	AT	869	2527	-	7.7e-35	135.5	308	6	313	UniRef100_A3UJ79	AT(Non-PKS)	Cluster: Acyl-carrier-protein S-malonyltransferase; n=1; Oceanicaulis alexandrii HTCC2633|Rep: Acyl-carrier-protein S-malonyltransferase - Oceanicaulis alexandrii HTCC2633	313	UniRef	Oceanicaulis alexandrii	Unknown	root|cellular organisms|Bacteria|Proteobacteria|Alphaproteobacteria|Rhodobacterales|Hyphomonadaceae|Oceanicaulis|Oceanicaulis alexandrii|Oceanicaulis alexandrii HTCC2633	Non-PKS	-
UniRef100_Q0AQD1_from_6_to_315	AT	870	2422	-	1e-37	145.1	310	6	315	UniRef100_Q0AQD1	AT(Non-PKS)	Cluster: Malonyl CoA-acyl carrier protein transacylase; n=1; Maricaulis maris MCS10|Rep: Malonyl CoA-acyl carrier protein transacylase - Maricaulis maris (strain MCS10)	315	UniRef	Maricaulis maris	Unknown	root|cellular organisms|Bacteria|Proteobacteria|Alphaproteobacteria|Rhodobacterales|Hyphomonadaceae|Maricaulis|Maricaulis maris|Maricaulis maris MCS10	Non-PKS	-
AHAA_Contig4364.gene2_from_1_to_252	AT	871	3760	-	1.4e-16	39.5	252	1	252	AHAA_Contig4364.gene2	AT(Non-PKS)	466 to 1224 - strand	252	WLF	-	Unknown	-	Non-PKS	-
AHAI_AHAI14638.y1.gene1_from_1_to_171	AT	872	3771	-	2.3e-08	-66.2	171	1	171	AHAI_AHAI14638.y1.gene1	AT(Non-PKS)	114 to 662 - strand	182	WLF	-	Unknown	-	Non-PKS	-
AGZO_Contig5399.gene3_from_4_to_187	AT	873	3772	-	2.5e-08	-66.7	184	4	187	AGZO_Contig5399.gene3	AT(Non-PKS)	1334 to 1927 - strand	197	WLF	-	Unknown	-	Non-PKS	-
UniRef100_UPI00003837F3_from_1_to_240	AT	874	2996	-	5.1e-16	52.9	240	1	240	UniRef100_UPI00003837F3	AT(Non-PKS)	Cluster: COG0331: (acyl-carrier-protein) S-malonyltransferase; n=1; Magnetospirillum magnetotacticum MS-1|Rep: COG0331: (acyl-carrier-protein) S-malonyltransferase - Magnetospirillum magnetotacticum MS-1	245	UniRef	Magnetospirillum magnetotacticum	Unknown	root|cellular organisms|Bacteria|Proteobacteria|Alphaproteobacteria|Rhodospirillales|Rhodospirillaceae|Magnetospirillum|Magnetospirillum magnetotacticum|Magnetospirillum magnetotacticum MS-1	Non-PKS	-
UniRef100_A5NNC5_from_6_to_305	AT	875	2710	-	4.2e-30	119.8	300	6	305	UniRef100_A5NNC5	AT(Non-PKS)	Cluster: Malonyl CoA-acyl carrier protein transacylase; n=1; Methylobacterium sp. 4-46|Rep: Malonyl CoA-acyl carrier protein transacylase - Methylobacterium sp. 4-46	311	UniRef	Methylobacterium sp.	Unknown	root|cellular organisms|Bacteria|Proteobacteria|Alphaproteobacteria|Rhizobiales|Methylobacteriaceae|Methylobacterium|Methylobacterium sp. C-14	Non-PKS	-
UniRef100_Q0BPZ2_from_10_to_315	AT	876	2297	-	3.9e-41	156.5	306	10	315	UniRef100_Q0BPZ2	AT(Non-PKS)	Cluster: Malonyl-CoA-[acyl-carrier-protein] transacylase; n=1; Granulibacter bethesdensis CGDNIH1|Rep: Malonyl-CoA-[acyl-carrier-protein] transacylase - Granulobacter bethesdensis (strain ATCC BAA-1260 / CGDNIH1)	323	UniRef	Granulobacter bethesdensis	Unknown	root|cellular organisms|Bacteria|Proteobacteria|Alphaproteobacteria|Rhodospirillales|Acetobacteraceae|Granulibacter|Granulibacter bethesdensis	Non-PKS	-
UniRef100_A5FYQ1_from_7_to_310	AT	877	2279	-	1.1e-41	158.2	304	7	310	UniRef100_A5FYQ1	AT(Non-PKS)	Cluster: Malonyl CoA-acyl carrier protein transacylase; n=1; Acidiphilium cryptum JF-5|Rep: Malonyl CoA-acyl carrier protein transacylase - Acidiphilium cryptum JF-5	319	UniRef	Acidiphilium cryptum	Unknown	root|cellular organisms|Bacteria|Proteobacteria|Alphaproteobacteria|Rhodospirillales|Acetobacteraceae|Acidiphilium|Acidiphilium cryptum|Acidiphilium cryptum JF-5	Non-PKS	-
UniRef100_Q5FPC1_from_26_to_322	AT	878	2449	-	1.2e-36	141.5	297	26	322	UniRef100_Q5FPC1	AT(Non-PKS)	Cluster: Malonyl-CoA-[acyl-carrier-protein] transacylase; n=1; Gluconobacter oxydans|Rep: Malonyl-CoA-[acyl-carrier-protein] transacylase - Gluconobacter oxydans (Gluconobacter suboxydans)	333	UniRef	Gluconobacter oxydans	Unknown	root|cellular organisms|Bacteria|Proteobacteria|Alphaproteobacteria|Rhodospirillales|Acetobacteraceae|Gluconobacter|Gluconobacter oxydans|Gluconobacter oxydans 621H	Non-PKS	-
UniRef100_Q5NN63_from_5_to_303	AT	879	2795	-	1.4e-26	108.1	299	5	303	UniRef100_Q5NN63	AT(Non-PKS)	Cluster: Malonyl CoA-acyl carrier protein transacylase; n=1; Zymomonas mobilis|Rep: Malonyl CoA-acyl carrier protein transacylase - Zymomonas mobilis	311	UniRef	Zymomonas mobilis	Unknown	root|cellular organisms|Bacteria|Proteobacteria|Alphaproteobacteria|Sphingomonadales|Sphingomonadaceae|Zymomonas|Zymomonas mobilis|Zymomonas mobilis subsp. mobilis|Zymomonas mobilis subsp. mobilis ZM4	Non-PKS	-
UniRef100_A5V2E2_from_5_to_299	AT	880	2734	-	2.5e-29	117.3	295	5	299	UniRef100_A5V2E2	AT(Non-PKS)	Cluster: Malonyl CoA-acyl carrier protein transacylase; n=2; Sphingomonas wittichii RW1|Rep: Malonyl CoA-acyl carrier protein transacylase - Sphingomonas wittichii RW1	311	UniRef	Sphingomonas wittichii	Unknown	root|cellular organisms|Bacteria|Proteobacteria|Alphaproteobacteria|Sphingomonadales|Sphingomonadaceae|Sphingomonas|Sphingomonas wittichii|Sphingomonas wittichii RW1	Non-PKS	-
UniRef100_Q1GRW3_from_5_to_304	AT	881	2538	-	1.8e-34	134.3	300	5	304	UniRef100_Q1GRW3	AT(Non-PKS)	Cluster: Malonyl CoA-acyl carrier protein transacylase; n=1; Sphingopyxis alaskensis|Rep: Malonyl CoA-acyl carrier protein transacylase - Sphingopyxis alaskensis (Sphingomonas alaskensis)	312	UniRef	Sphingopyxis alaskensis	Unknown	root|cellular organisms|Bacteria|Proteobacteria|Alphaproteobacteria|Sphingomonadales|Sphingomonadaceae|Sphingopyxis|Sphingopyxis alaskensis|Sphingopyxis alaskensis RB2256	Non-PKS	-
UniRef100_Q2G8F2_from_5_to_304	AT	882	2460	-	2.5e-36	140.5	300	5	304	UniRef100_Q2G8F2	AT(Non-PKS)	Cluster: Malonyl CoA-acyl carrier protein transacylase; n=1; Novosphingobium aromaticivorans DSM 12444|Rep: Malonyl CoA-acyl carrier protein transacylase - Novosphingobium aromaticivorans (strain DSM 12444)	311	UniRef	Novosphingobium aromaticivorans	Unknown	root|cellular organisms|Bacteria|Proteobacteria|Alphaproteobacteria|Sphingomonadales|Sphingomonadaceae|Novosphingobium|Novosphingobium aromaticivorans|Novosphingobium aromaticivorans DSM 12444	Non-PKS	-
UniRef100_Q1NAY8_from_6_to_304	AT	883	2713	-	4.5e-30	119.7	299	6	304	UniRef100_Q1NAY8	AT(Non-PKS)	Cluster: Malonyl CoA-acyl carrier protein transacylase; n=1; Sphingomonas sp. SKA58|Rep: Malonyl CoA-acyl carrier protein transacylase - Sphingomonas sp. SKA58	312	UniRef	Sphingomonas sp.	Unknown	root|cellular organisms|Bacteria|Proteobacteria|Alphaproteobacteria|Sphingomonadales|Sphingomonadaceae|Sphingomonas|Sphingomonas sp. Y49	Non-PKS	-
AHAI_AHAI20547.g2.gene1_from_1_to_288	AT	884	3753	-	5.9e-19	70.1	288	1	288	AHAI_AHAI20547.g2.gene1	AT(Non-PKS)	74 to 964 - strand	296	WLF	-	Unknown	-	Non-PKS	-
UniRef100_A5P849_from_5_to_301	AT	885	2640	-	2.1e-32	127.5	297	5	301	UniRef100_A5P849	AT(Non-PKS)	Cluster: Malonyl CoA-acyl carrier protein transacylase; n=1; Erythrobacter sp. SD-21|Rep: Malonyl CoA-acyl carrier protein transacylase - Erythrobacter sp. SD-21	312	UniRef	Erythrobacter sp.	Unknown	root|cellular organisms|Bacteria|Proteobacteria|Alphaproteobacteria|Sphingomonadales|Erythrobacteraceae|Erythrobacter|Erythrobacter sp. AS-5	Non-PKS	-
UniRef100_Q2N9T1_from_5_to_311	AT	886	2594	-	1.8e-33	131.0	307	5	311	UniRef100_Q2N9T1	AT(Non-PKS)	Cluster: Malonyl CoA-acyl carrier protein transacylase; n=1; Erythrobacter litoralis HTCC2594|Rep: Malonyl CoA-acyl carrier protein transacylase - Erythrobacter litoralis (strain HTCC2594)	312	UniRef	Erythrobacter litoralis	Unknown	root|cellular organisms|Bacteria|Proteobacteria|Alphaproteobacteria|Sphingomonadales|Erythrobacteraceae|Erythrobacter|Erythrobacter litoralis|Erythrobacter litoralis HTCC2594	Non-PKS	-
UniRef100_A3WBK1_from_5_to_302	AT	887	2644	-	2.6e-32	127.2	298	5	302	UniRef100_A3WBK1	AT(Non-PKS)	Cluster: Acyl-carrier-protein S-malonyltransferase; n=1; Erythrobacter sp. NAP1|Rep: Acyl-carrier-protein S-malonyltransferase - Erythrobacter sp. NAP1	311	UniRef	Erythrobacter sp.	Unknown	root|cellular organisms|Bacteria|Proteobacteria|Alphaproteobacteria|Sphingomonadales|Erythrobacteraceae|Erythrobacter|Erythrobacter sp. AS-5	Non-PKS	-
UniRef100_A1H5Y3_from_6_to_306	AT	888	2350	-	1.2e-39	151.5	301	6	306	UniRef100_A1H5Y3	AT(Non-PKS)	Cluster: S-malonyltransferase; n=1; Parvibaculum lavamentivorans DS-1|Rep: S-malonyltransferase - Parvibaculum lavamentivorans DS-1	313	UniRef	Parvibaculum lavamentivorans	Unknown	root|cellular organisms|Bacteria|Proteobacteria|Alphaproteobacteria|Rhizobiales|Phyllobacteriaceae|Parvibaculum|Parvibaculum lavamentivorans|Parvibaculum lavamentivorans DS-1	Non-PKS	-
UniRef100_Q26LP1_from_14_to_322	AT	889	2605	-	3.7e-33	130.0	309	14	322	UniRef100_Q26LP1	AT(Non-PKS)	Cluster: Malonyl CoA-acyl carrier protein transacylase; n=1; Xanthobacter autotrophicus Py2|Rep: Malonyl CoA-acyl carrier protein transacylase - Xanthobacter sp. (strain Py2)	328	UniRef	Xanthobacter sp.	Unknown	root|cellular organisms|Bacteria|Proteobacteria|Alphaproteobacteria|Rhizobiales|Xanthobacteraceae|Xanthobacter|Xanthobacter sp. HK	Non-PKS	-
UniRef100_A0NMV0_from_6_to_312	AT	890	2599	-	2.6e-33	130.5	307	6	312	UniRef100_A0NMV0	AT(Non-PKS)	Cluster: Acyl-carrier-protein S-malonyltransferase; n=1; Stappia aggregata IAM 12614|Rep: Acyl-carrier-protein S-malonyltransferase - Stappia aggregata IAM 12614	314	UniRef	Stappia aggregata	Unknown	root|cellular organisms|Bacteria|Proteobacteria|Alphaproteobacteria|Rhodobacterales|Rhodobacteraceae|Stappia|Stappia aggregata|Stappia aggregata IAM 12614	Non-PKS	-
XZS97165.b1.gene1_from_1_to_286	AT	891	3333	-	4.8e-22	88.3	286	1	286	XZS97165.b1.gene1	AT(Non-PKS)	2 to 869 - strand	289	MFS	-	Unknown	-	Non-PKS	-
XZS42593.x1.gene2_from_4_to_190	AT	892	3359	-	1.3e-08	-60.9	187	4	190	XZS42593.x1.gene2	AT(Non-PKS)	161 to 736 - strand	191	MFS	-	Unknown	-	Non-PKS	-
UniRef100_Q6N5A6_from_6_to_303	AT	893	2517	-	4.2e-35	136.4	298	6	303	UniRef100_Q6N5A6	AT(Non-PKS)	Cluster: Putative malonyl CoA-acyl carrier protein transacylase; n=1; Rhodopseudomonas palustris|Rep: Putative malonyl CoA-acyl carrier protein transacylase - Rhodopseudomonas palustris	319	UniRef	Rhodopseudomonas palustris	Unknown	root|cellular organisms|Bacteria|Proteobacteria|Alphaproteobacteria|Rhizobiales|Bradyrhizobiaceae|Rhodopseudomonas|Rhodopseudomonas palustris|Rhodopseudomonas palustris TIE-1	Non-PKS	-
UniRef100_Q135N0_from_6_to_303	AT	894	2581	-	1.1e-33	131.7	298	6	303	UniRef100_Q135N0	AT(Non-PKS)	Cluster: Malonyl CoA-acyl carrier protein transacylase; n=1; Rhodopseudomonas palustris BisB5|Rep: Malonyl CoA-acyl carrier protein transacylase - Rhodopseudomonas palustris (strain BisB5)	317	UniRef	Rhodopseudomonas palustris	Unknown	root|cellular organisms|Bacteria|Proteobacteria|Alphaproteobacteria|Rhizobiales|Bradyrhizobiaceae|Rhodopseudomonas|Rhodopseudomonas palustris|Rhodopseudomonas palustris TIE-1	Non-PKS	-
UniRef100_A4YT78_from_6_to_303	AT	895	2497	-	2e-35	137.5	298	6	303	UniRef100_A4YT78	AT(Non-PKS)	Cluster: Malonyl CoA-acyl carrier protein transacylase; n=1; Bradyrhizobium sp. ORS278|Rep: Malonyl CoA-acyl carrier protein transacylase - Bradyrhizobium sp. (strain ORS278)	319	UniRef	Bradyrhizobium sp.	Unknown	root|cellular organisms|Bacteria|Proteobacteria|Alphaproteobacteria|Rhizobiales|Bradyrhizobiaceae|Bradyrhizobium|Bradyrhizobium sp. Sj4	Non-PKS	-
UniRef100_A5EI99_from_6_to_303	AT	896	2530	-	1.1e-34	135.1	298	6	303	UniRef100_A5EI99	AT(Non-PKS)	Cluster: Malonyl CoA-acyl carrier protein transacylase; n=1; Bradyrhizobium sp. BTAi1|Rep: Malonyl CoA-acyl carrier protein transacylase - Bradyrhizobium sp. (strain BTAi1 / ATCC BAA-1182)	319	UniRef	Bradyrhizobium sp.	Unknown	root|cellular organisms|Bacteria|Proteobacteria|Alphaproteobacteria|Rhizobiales|Bradyrhizobiaceae|Bradyrhizobium|Bradyrhizobium sp. Sj4	Non-PKS	-
UniRef100_Q2IX89_from_6_to_318	AT	897	2524	-	6.9e-35	135.7	313	6	318	UniRef100_Q2IX89	AT(Non-PKS)	Cluster: Malonyl CoA-acyl carrier protein transacylase; n=1; Rhodopseudomonas palustris HaA2|Rep: Malonyl CoA-acyl carrier protein transacylase - Rhodopseudomonas palustris (strain HaA2)	319	UniRef	Rhodopseudomonas palustris	Unknown	root|cellular organisms|Bacteria|Proteobacteria|Alphaproteobacteria|Rhizobiales|Bradyrhizobiaceae|Rhodopseudomonas|Rhodopseudomonas palustris|Rhodopseudomonas palustris TIE-1	Non-PKS	-
UniRef100_Q07LE4_from_6_to_303	AT	898	2669	-	1.6e-31	124.5	298	6	303	UniRef100_Q07LE4	AT(Non-PKS)	Cluster: Malonyl CoA-acyl carrier protein transacylase; n=1; Rhodopseudomonas palustris BisA53|Rep: Malonyl CoA-acyl carrier protein transacylase - Rhodopseudomonas palustris (strain BisA53)	319	UniRef	Rhodopseudomonas palustris	Unknown	root|cellular organisms|Bacteria|Proteobacteria|Alphaproteobacteria|Rhizobiales|Bradyrhizobiaceae|Rhodopseudomonas|Rhodopseudomonas palustris|Rhodopseudomonas palustris TIE-1	Non-PKS	-
UniRef100_Q215T4_from_6_to_303	AT	899	2683	-	5.8e-31	122.7	298	6	303	UniRef100_Q215T4	AT(Non-PKS)	Cluster: Malonyl CoA-acyl carrier protein transacylase; n=1; Rhodopseudomonas palustris BisB18|Rep: Malonyl CoA-acyl carrier protein transacylase - Rhodopseudomonas palustris (strain BisB18)	319	UniRef	Rhodopseudomonas palustris	Unknown	root|cellular organisms|Bacteria|Proteobacteria|Alphaproteobacteria|Rhizobiales|Bradyrhizobiaceae|Rhodopseudomonas|Rhodopseudomonas palustris|Rhodopseudomonas palustris TIE-1	Non-PKS	-
UniRef100_Q89MW0_from_6_to_303	AT	900	2393	-	2.1e-38	147.4	298	6	303	UniRef100_Q89MW0	AT(Non-PKS)	Cluster: Malonyl-CoA:acyl carrier protein transacylase; n=1; Bradyrhizobium japonicum|Rep: Malonyl-CoA:acyl carrier protein transacylase - Bradyrhizobium japonicum	319	UniRef	Bradyrhizobium japonicum	Unknown	root|cellular organisms|Bacteria|Proteobacteria|Alphaproteobacteria|Rhizobiales|Bradyrhizobiaceae|Bradyrhizobium|Bradyrhizobium japonicum|Bradyrhizobium japonicum bv. genistearum	Non-PKS	-
UniRef100_Q3SRZ0_from_6_to_303	AT	901	2340	-	6.8e-40	152.3	298	6	303	UniRef100_Q3SRZ0	AT(Non-PKS)	Cluster: Malonyl CoA-acyl carrier protein transacylase; n=1; Nitrobacter winogradskyi Nb-255|Rep: Malonyl CoA-acyl carrier protein transacylase - Nitrobacter winogradskyi (strain Nb-255 / ATCC 25391)	317	UniRef	Nitrobacter winogradskyi	Unknown	root|cellular organisms|Bacteria|Proteobacteria|Alphaproteobacteria|Rhizobiales|Bradyrhizobiaceae|Nitrobacter|Nitrobacter winogradskyi|Nitrobacter winogradskyi Nb-255	Non-PKS	-
UniRef100_Q1QKV1_from_6_to_303	AT	902	2501	-	2.5e-35	137.2	298	6	303	UniRef100_Q1QKV1	AT(Non-PKS)	Cluster: Malonyl CoA-acyl carrier protein transacylase; n=1; Nitrobacter hamburgensis X14|Rep: Malonyl CoA-acyl carrier protein transacylase - Nitrobacter hamburgensis (strain X14 / DSM 10229)	319	UniRef	Nitrobacter hamburgensis	Unknown	root|cellular organisms|Bacteria|Proteobacteria|Alphaproteobacteria|Rhizobiales|Bradyrhizobiaceae|Nitrobacter|Nitrobacter hamburgensis|Nitrobacter hamburgensis X14	Non-PKS	-
UniRef100_A3WZ42_from_1_to_287	AT	903	2835	-	9.3e-25	102.1	287	1	287	UniRef100_A3WZ42	AT(Non-PKS)	Cluster: Acyl-carrier-protein S-malonyltransferase; n=1; Nitrobacter sp. Nb-311A|Rep: Acyl-carrier-protein S-malonyltransferase - Nitrobacter sp. Nb-311A	303	UniRef	Nitrobacter sp.	Unknown	root|cellular organisms|Bacteria|Proteobacteria|Alphaproteobacteria|Rhizobiales|Bradyrhizobiaceae|Nitrobacter|Nitrobacter sp.	Non-PKS	-
AHAA_AHAA2222.g1.gene1_from_1_to_264	AT	904	3757	-	2.5e-18	62.1	264	1	264	AHAA_AHAA2222.g1.gene1	AT(Non-PKS)	60 to 854 + strand	264	WLF	-	Unknown	-	Non-PKS	-
UniRef100_Q2RXC5_from_6_to_312	AT	905	2464	-	3.3e-36	140.1	307	6	312	UniRef100_Q2RXC5	AT(Non-PKS)	Cluster: Malonyl CoA-acyl carrier protein transacylase; n=1; Rhodospirillum rubrum ATCC 11170|Rep: Malonyl CoA-acyl carrier protein transacylase - Rhodospirillum rubrum (strain ATCC 11170 / NCIB 8255)	312	UniRef	Rhodospirillum rubrum	Unknown	root|cellular organisms|Bacteria|Proteobacteria|Alphaproteobacteria|Rhodospirillales|Rhodospirillaceae|Rhodospirillum|Rhodospirillum rubrum|Rhodospirillum rubrum ATCC 11170	Non-PKS	-
UniRef100_Q2W5G6_from_6_to_303	AT	906	2384	-	1.7e-38	147.7	298	6	303	UniRef100_Q2W5G6	AT(Non-PKS)	Cluster: S-malonyltransferase; n=1; Magnetospirillum magneticum AMB-1|Rep: S-malonyltransferase - Magnetospirillum magneticum (strain AMB-1 / ATCC 700264)	313	UniRef	Magnetospirillum magneticum	Unknown	root|cellular organisms|Bacteria|Proteobacteria|Alphaproteobacteria|Rhodospirillales|Rhodospirillaceae|Magnetospirillum|Magnetospirillum magneticum|Magnetospirillum magneticum AMB-1	Non-PKS	-
UniRef100_A4TZ54_from_6_to_305	AT	907	2407	-	3.9e-38	146.5	300	6	305	UniRef100_A4TZ54	AT(Non-PKS)	Cluster: Malonyl CoA-acyl carrier protein transacylase; n=1; Magnetospirillum gryphiswaldense|Rep: Malonyl CoA-acyl carrier protein transacylase - Magnetospirillum gryphiswaldense	313	UniRef	Magnetospirillum gryphiswaldense	Unknown	root|cellular organisms|Bacteria|Proteobacteria|Alphaproteobacteria|Rhodospirillales|Rhodospirillaceae|Magnetospirillum|Magnetospirillum gryphiswaldense|Magnetospirillum gryphiswaldense MSR-1	Non-PKS	-
UniRef100_Q2CHT6_from_5_to_312	AT	908	2239	-	3.2e-43	163.4	308	5	312	UniRef100_Q2CHT6	AT(Non-PKS)	Cluster: Acyl-carrier-protein S-malonyltransferase; n=1; Oceanicola granulosus HTCC2516|Rep: Acyl-carrier-protein S-malonyltransferase - Oceanicola granulosus HTCC2516	312	UniRef	Oceanicola granulosus	Unknown	root|cellular organisms|Bacteria|Proteobacteria|Alphaproteobacteria|Rhodobacterales|Rhodobacteraceae|Oceanicola|Oceanicola granulosus|Oceanicola granulosus HTCC2516	Non-PKS	-
UniRef100_A4WRV8_from_6_to_310	AT	909	2787	-	5.7e-27	109.4	305	6	310	UniRef100_A4WRV8	AT(Non-PKS)	Cluster: Malonyl CoA-acyl carrier protein transacylase; n=1; Rhodobacter sphaeroides ATCC 17025|Rep: Malonyl CoA-acyl carrier protein transacylase - Rhodobacter sphaeroides ATCC 17025	310	UniRef	Rhodobacter sphaeroides	Unknown	root|cellular organisms|Bacteria|Proteobacteria|Alphaproteobacteria|Rhodobacterales|Rhodobacteraceae|Rhodobacter|Rhodobacter sphaeroides|Rhodobacter sphaeroides ATCC 17029	Non-PKS	-
UniRef100_A3PJD4_from_6_to_310	AT	910	2813	-	6.9e-26	105.8	305	6	310	UniRef100_A3PJD4	AT(Non-PKS)	Cluster: Malonyl CoA-acyl carrier protein transacylase; n=1; Rhodobacter sphaeroides ATCC 17029|Rep: Malonyl CoA-acyl carrier protein transacylase - Rhodobacter sphaeroides (strain ATCC 17029 / ATH 2.4.9)	310	UniRef	Rhodobacter sphaeroides	Unknown	root|cellular organisms|Bacteria|Proteobacteria|Alphaproteobacteria|Rhodobacterales|Rhodobacteraceae|Rhodobacter|Rhodobacter sphaeroides|Rhodobacter sphaeroides ATCC 17029	Non-PKS	-
UniRef100_Q3J2Z7_from_6_to_310	AT	911	2799	-	2e-26	107.6	305	6	310	UniRef100_Q3J2Z7	AT(Non-PKS)	Cluster: Malonyl-CoA-acyl carrier protein transacylase; n=1; Rhodobacter sphaeroides 2.4.1|Rep: Malonyl-CoA-acyl carrier protein transacylase - Rhodobacter sphaeroides (strain ATCC 17023 / 2.4.1 / NCIB 8253 / DSM158)	310	UniRef	Rhodobacter sphaeroides	Unknown	root|cellular organisms|Bacteria|Proteobacteria|Alphaproteobacteria|Rhodobacterales|Rhodobacteraceae|Rhodobacter|Rhodobacter sphaeroides|Rhodobacter sphaeroides ATCC 17029	Non-PKS	-
UniRef100_A0VS39_from_6_to_314	AT	912	2634	-	1.7e-32	127.7	309	6	314	UniRef100_A0VS39	AT(Non-PKS)	Cluster: Malonyl CoA-acyl carrier protein transacylase precursor; n=1; Dinoroseobacter shibae DFL 12|Rep: Malonyl CoA-acyl carrier protein transacylase precursor - Dinoroseobacter shibae DFL 12	315	UniRef	Dinoroseobacter shibae	Unknown	root|cellular organisms|Bacteria|Proteobacteria|Alphaproteobacteria|Rhodobacterales|Rhodobacteraceae|Dinoroseobacter|Dinoroseobacter shibae|Dinoroseobacter shibae DFL 12	Non-PKS	-
UniRef100_A4ELB5_from_5_to_311	AT	913	2591	-	1.7e-33	131.1	307	5	311	UniRef100_A4ELB5	AT(Non-PKS)	Cluster: Acyl-carrier-protein S-malonyltransferase; n=1; Roseobacter sp. CCS2|Rep: Acyl-carrier-protein S-malonyltransferase - Roseobacter sp. CCS2	312	UniRef	Roseobacter sp.	Unknown	root|cellular organisms|Bacteria|Proteobacteria|Alphaproteobacteria|Rhodobacterales|Rhodobacteraceae|Roseobacter|Roseobacter sp. JLN-A036	Non-PKS	-
UniRef100_Q28RX1_from_6_to_313	AT	914	2543	-	2.7e-34	133.8	308	6	313	UniRef100_Q28RX1	AT(Non-PKS)	Cluster: Malonyl CoA-acyl carrier protein transacylase; n=1; Jannaschia sp. CCS1|Rep: Malonyl CoA-acyl carrier protein transacylase - Jannaschia sp. (strain CCS1)	313	UniRef	Jannaschia sp.	Unknown	root|cellular organisms|Bacteria|Proteobacteria|Alphaproteobacteria|Rhodobacterales|Rhodobacteraceae|Jannaschia|Jannaschia sp. DFL-38	Non-PKS	-
UniRef100_Q164P0_from_6_to_303	AT	915	2440	-	4.8e-37	142.9	298	6	303	UniRef100_Q164P0	AT(Non-PKS)	Cluster: Malonyl CoA-acyl carrier protein transacylase; n=1; Roseobacter denitrificans OCh 114|Rep: Malonyl CoA-acyl carrier protein transacylase - Roseobacter denitrificans (strain ATCC 33942 / OCh 114) (Erythrobactersp. (strain OCh 114)) (Roseobacter denitrificans)	310	UniRef	Roseobacter denitrificans	Unknown	root|cellular organisms|Bacteria|Proteobacteria|Alphaproteobacteria|Rhodobacterales|Rhodobacteraceae|Roseobacter|Roseobacter denitrificans|Roseobacter denitrificans OCh 114	Non-PKS	-
UniRef100_A3SCX0_from_6_to_305	AT	916	2409	-	4.3e-38	146.3	300	6	305	UniRef100_A3SCX0	AT(Non-PKS)	Cluster: Acyl-carrier-protein S-malonyltransferase; n=1; Sulfitobacter sp. EE-36|Rep: Acyl-carrier-protein S-malonyltransferase - Sulfitobacter sp. EE-36	310	UniRef	Sulfitobacter sp.	Unknown	root|cellular organisms|Bacteria|Proteobacteria|Alphaproteobacteria|Rhodobacterales|Rhodobacteraceae|Sulfitobacter|Sulfitobacter sp. GAI-109	Non-PKS	-
UniRef100_A3SY12_from_6_to_305	AT	917	2435	-	2.9e-37	143.6	300	6	305	UniRef100_A3SY12	AT(Non-PKS)	Cluster: Acyl-carrier-protein S-malonyltransferase; n=1; Sulfitobacter sp. NAS-14.1|Rep: Acyl-carrier-protein S-malonyltransferase - Sulfitobacter sp. NAS-14.1	310	UniRef	Sulfitobacter sp.	Unknown	root|cellular organisms|Bacteria|Proteobacteria|Alphaproteobacteria|Rhodobacterales|Rhodobacteraceae|Sulfitobacter|Sulfitobacter sp. GAI-109	Non-PKS	-
UniRef100_A6E3V5_from_6_to_314	AT	918	2519	-	5.6e-35	136.0	309	6	314	UniRef100_A6E3V5	AT(Non-PKS)	Cluster: Acyl-carrier-protein S-malonyltransferase; n=1; Roseovarius sp. TM1035|Rep: Acyl-carrier-protein S-malonyltransferase - Roseovarius sp. TM1035	315	UniRef	Roseovarius sp.	Unknown	root|cellular organisms|Bacteria|Proteobacteria|Alphaproteobacteria|Rhodobacterales|Rhodobacteraceae|Roseovarius|Roseovarius sp. DFL-35	Non-PKS	-
UniRef100_A3VXI7_from_18_to_316	AT	919	2757	-	2e-28	114.2	299	18	316	UniRef100_A3VXI7	AT(Non-PKS)	Cluster: Acyl-carrier-protein S-malonyltransferase; n=1; Roseovarius sp. 217|Rep: Acyl-carrier-protein S-malonyltransferase - Roseovarius sp. 217	327	UniRef	Roseovarius sp.	Unknown	root|cellular organisms|Bacteria|Proteobacteria|Alphaproteobacteria|Rhodobacterales|Rhodobacteraceae|Roseovarius|Roseovarius sp. DFL-35	Non-PKS	-
UniRef100_Q0FKC6_from_6_to_313	AT	920	2346	-	9.5e-40	151.9	308	6	313	UniRef100_Q0FKC6	AT(Non-PKS)	Cluster: Acyl-carrier-protein S-malonyltransferase; n=1; Roseovarius sp. HTCC2601|Rep: Acyl-carrier-protein S-malonyltransferase - Roseovarius sp. HTCC2601	313	UniRef	Roseovarius sp.	Unknown	root|cellular organisms|Bacteria|Proteobacteria|Alphaproteobacteria|Rhodobacterales|Rhodobacteraceae|Roseovarius|Roseovarius sp. DFL-35	Non-PKS	-
UniRef100_A3XC60_from_6_to_310	AT	921	2650	-	4.4e-32	126.4	305	6	310	UniRef100_A3XC60	AT(Non-PKS)	Cluster: Acyl-carrier-protein S-malonyltransferase; n=1; Roseobacter sp. MED193|Rep: Acyl-carrier-protein S-malonyltransferase - Roseobacter sp. MED193	311	UniRef	Roseobacter sp.	Unknown	root|cellular organisms|Bacteria|Proteobacteria|Alphaproteobacteria|Rhodobacterales|Rhodobacteraceae|Roseobacter|Roseobacter sp. JLN-A036	Non-PKS	-
UniRef100_A3JZ83_from_6_to_313	AT	922	2301	-	5.5e-41	156.0	308	6	313	UniRef100_A3JZ83	AT(Non-PKS)	Cluster: Acyl-carrier-protein S-malonyltransferase; n=1; Sagittula stellata E-37|Rep: Acyl-carrier-protein S-malonyltransferase - Sagittula stellata E-37	313	UniRef	Sagittula stellata	Unknown	root|cellular organisms|Bacteria|Proteobacteria|Alphaproteobacteria|Rhodobacterales|Rhodobacteraceae|Sagittula|Sagittula stellata|Sagittula stellata E-37	Non-PKS	-
UniRef100_Q0FG69_from_5_to_307	AT	923	2712	-	4.5e-30	119.7	303	5	307	UniRef100_Q0FG69	AT(Non-PKS)	Cluster: Acyl-carrier-protein S-malonyltransferase; n=1; alpha proteobacterium HTCC2255|Rep: Acyl-carrier-protein S-malonyltransferase - alpha proteobacterium HTCC2255	311	UniRef	alpha proteobacterium	Unknown	root|cellular organisms|Bacteria|Proteobacteria|Alphaproteobacteria|unclassified Alphaproteobacteria|unclassified Alphaproteobacteria (miscellaneous)|alpha proteobacterium S-N(0)-14A	Non-PKS	-
AACY01346247.1.575_from_1_to_176	AT	924	3671	-	9.7e-06	-87.8	176	1	176	AACY01346247.1.575	AT(Non-PKS)	(forward) (from CDS)	191	SGS	-	Unknown	-	Non-PKS	-
AACY01211828.50.859_from_6_to_255	AT	925	3522	-	4.7e-13	6.4	250	6	255	AACY01211828.50.859	AT(Non-PKS)	(reverse) (from CDS)	270	SGS	-	Unknown	-	Non-PKS	-
AACY01450838.213.918_from_15_to_235	AT	926	3564	-	2e-11	-14.7	221	15	235	AACY01450838.213.918	AT(Non-PKS)	(forward) (from CDS)	235	SGS	-	Unknown	-	Non-PKS	-
AACY01014117.2305.3261_from_15_to_307	AT	927	3404	-	7.3e-22	90.3	293	15	307	AACY01014117.2305.3261	AT(Non-PKS)	(forward) (from CDS)	319	SGS	-	Unknown	-	Non-PKS	-
AACY01539848.1.606_from_1_to_195	AT	928	3633	-	5.4e-08	-58.8	195	1	195	AACY01539848.1.606	AT(Non-PKS)	(forward) (from misc_feature)	202	SGS	-	Unknown	-	Non-PKS	-
UniRef100_A3SHM0_from_1_to_297	AT	929	2884	-	1.3e-21	91.6	297	1	297	UniRef100_A3SHM0	AT(Non-PKS)	Cluster: Acyl-carrier-protein S-malonyltransferase; n=1; Roseovarius nubinhibens ISM|Rep: Acyl-carrier-protein S-malonyltransferase - Roseovarius nubinhibens ISM	297	UniRef	Roseovarius nubinhibens	Unknown	root|cellular organisms|Bacteria|Proteobacteria|Alphaproteobacteria|Rhodobacterales|Rhodobacteraceae|Roseovarius|Roseovarius nubinhibens|Roseovarius nubinhibens ISM	Non-PKS	-
UniRef100_A3V986_from_5_to_311	AT	930	2627	-	1.6e-32	127.8	307	5	311	UniRef100_A3V986	AT(Non-PKS)	Cluster: Acyl-carrier-protein S-malonyltransferase; n=1; Loktanella vestfoldensis SKA53|Rep: Acyl-carrier-protein S-malonyltransferase - Loktanella vestfoldensis SKA53	312	UniRef	Loktanella vestfoldensis	Unknown	root|cellular organisms|Bacteria|Proteobacteria|Alphaproteobacteria|Rhodobacterales|Rhodobacteraceae|Loktanella|Loktanella vestfoldensis|Loktanella vestfoldensis SKA53	Non-PKS	-
UniRef100_A3U3T8_from_6_to_313	AT	931	2529	-	8.2e-35	135.5	308	6	313	UniRef100_A3U3T8	AT(Non-PKS)	Cluster: Acyl-carrier-protein S-malonyltransferase; n=1; Oceanicola batsensis HTCC2597|Rep: Acyl-carrier-protein S-malonyltransferase - Oceanicola batsensis HTCC2597	313	UniRef	Oceanicola batsensis	Unknown	root|cellular organisms|Bacteria|Proteobacteria|Alphaproteobacteria|Rhodobacterales|Rhodobacteraceae|Oceanicola|Oceanicola batsensis|Oceanicola batsensis HTCC2597	Non-PKS	-
AHAA_AHAA5901.x1.gene1_from_1_to_131	AT	932	3777	-	0.025	-143.9	131	1	131	AHAA_AHAA5901.x1.gene1	AT(Non-PKS)	71 to 502 + strand	143	WLF	-	Unknown	-	Non-PKS	-
AACY01214893.76.947_from_6_to_290	AT	933	3386	-	3e-31	121.4	285	6	290	AACY01214893.76.947	AT(Non-PKS)	(forward) (from CDS)	291	SGS	-	Unknown	-	Non-PKS	-
[truncated: 21,173 more rows]
