# Supplementary material for: A Computational Screen for Type I Polyketide Synthases in Metagenomics Shotgun Data
Source: PLoS One. 2008 Oct 27;3(10):e3515. doi: 10.1371/journal.pone.0003515 (PMC2568958; doi:10.1371/journal.pone.0003515)
Supplement: Methods S6 — Source code of programs (C and Python) and patches. (0.06 MB ZIP) [file pone.0003515.s006.zip]

Archive with 37 entries (33 files):
- programs/
- programs/phyml_patch/
- programs/phyml_patch/utilities.c.patch
- programs/c/
- programs/c/random_tree.c
- programs/python/
- programs/python/PKS_db_add_cluster_members.py
- programs/python/PKS_db_add_hmm_hit_properties.py
- programs/python/PKS_db_add_manually_fixed_species_properties.py
- programs/python/PKS_db_add_protein_properties.py
- programs/python/PKS_db_add_species_properties.py
- programs/python/PKS_db_add_tree_based_hit_annotations.py
- programs/python/PKS_db_add_tree_positions.py
- programs/python/PKS_db_analyse_Sargasso_Sea_hit_source_samples.py
- programs/python/PKS_db_analyse_annotation_strings.py
- programs/python/PKS_db_analyse_domain_combinations.py
- programs/python/PKS_db_create_AT_KS_UniRef_comparison.py
- programs/python/PKS_db_create_bit_score_countings.py
- programs/python/PKS_db_create_detailed_hit_statistics.py
- programs/python/PKS_db_create_global_protein_hit_score_statistics.py
- programs/python/PKS_db_create_hit_overview_CSV_file.py
- programs/python/PKS_db_create_hit_statistics.py
- programs/python/PKS_db_create_iTOL_color_files.py
- programs/python/PKS_db_create_new_HMM_search_comparison.py
- programs/python/PKS_db_create_protein_hit_GPHS_vs_annotation_overview.py
- programs/python/PKS_db_create_species_statistics.py
- programs/python/PKS_db_create_protein_hit_statistics.py
- programs/python/PKS_db_create_protein_overview_CSV_file.py
- programs/python/PKS_db_find_PKSDB_seq_marked_as_Non-PKS.py
- programs/python/PKS_db_find_new_PKS_producing_organisms_in_UniRef.py
- programs/python/PKS_db_find_new_PKSs_in_UniRef.py
- programs/python/PKS_db_find_species_without_tax_string.py
- programs/python/fastaparser.py
- programs/python/kuffileproc.py
- programs/python/metagenomicseq.py
- programs/python/recover_full_headers_fasta.py
- programs/python/simplify_fasta_headers.py
