# Supplementary material for: A Computational Screen for Type I Polyketide Synthases in Metagenomics Shotgun Data
Source: PLoS One. 2008 Oct 27;3(10):e3515. doi: 10.1371/journal.pone.0003515 (PMC2568958; doi:10.1371/journal.pone.0003515)
Supplement: Methods S6 — Source code of programs (C and Python) and patches. (0.06 MB ZIP) [file pone.0003515.s006.zip › programs/phyml_patch/utilities.c.patch]

--- utilities.c.orig	Fri Jan 11 14:18:40 2008
+++ phyml_v2.4.5_modified/utilities.c	Fri Jan 11 14:09:49 2008
@@ -1650,8 +1650,10 @@
     {
       return allocated;
     }
+  /*
   else
     Exit("\n. Err: low memory\n");
+  */
   return NULL;
 }
 
@@ -1661,8 +1663,10 @@
 {
   if((p = realloc(p,(size_t)nb*size)) != NULL)
 	return p;
+  /*
   else
     Exit("\n. Err: low memory\n");
+  */
   return NULL;
 }
 
