# Supplementary material for: A Computational Screen for Type I Polyketide Synthases in Metagenomics Shotgun Data
Source: PLoS One. 2008 Oct 27;3(10):e3515. doi: 10.1371/journal.pone.0003515 (PMC2568958; doi:10.1371/journal.pone.0003515)
Supplement: Methods S7 — Sequences, alignment and tree files of the different domains. (6.92 MB ZIP) [file pone.0003515.s007.zip]

Archive with 37 entries (36 files):
- sequences_alignments_and_trees/
- sequences_alignments_and_trees/PKS_KS_ref_tree_and_pullouts.fa.head_repl_PKS_KS.hmm_aligned.phy
- sequences_alignments_and_trees/PKS_AT_ref_tree_and_pullouts.fa
- sequences_alignments_and_trees/PKS_KS_ref_tree_and_pullouts.fa.head_repl_PKS_KS.hmm_aligned.phy_phyml_tree.txt
- sequences_alignments_and_trees/PKS_TE_ref_tree_and_pullouts.fa.head_repl_PKS_TE.hmm_aligned.phy_phyml_tree.txt
- sequences_alignments_and_trees/PKS_DH_ref_tree_and_pullouts.fa.repl_table
- sequences_alignments_and_trees/PKS_ER_ref_tree_and_pullouts.fa
- sequences_alignments_and_trees/PKS_ER_ref_tree_and_pullouts.fa.head_repl_PKS_ER.hmm_aligned.phy
- sequences_alignments_and_trees/PKS_KR_ref_tree_and_pullouts.fa
- sequences_alignments_and_trees/PKS_ER_ref_tree_and_pullouts.fa.head_repl_PKS_ER.hmm_aligned.phy_phyml_tree.txt
- sequences_alignments_and_trees/PKS_ER_ref_tree_and_pullouts.fa.repl_table
- sequences_alignments_and_trees/PKS_KR_ref_tree_and_pullouts.fa.head_repl_PKS_KR.hmm_aligned.phy
- sequences_alignments_and_trees/PKS_KR_ref_tree_and_pullouts.fa.head_repl_PKS_KR.hmm_aligned.phy_phyml_tree.txt
- sequences_alignments_and_trees/PKS_KR_ref_tree_and_pullouts.fa.repl_table
- sequences_alignments_and_trees/PKS_AT_ref_tree_and_pullouts.fa.head_repl_PKS_AT.hmm_aligned.phy
- sequences_alignments_and_trees/PKS_DH_ref_tree_and_pullouts.fa
- sequences_alignments_and_trees/PKS_KS_ref_tree_and_pullouts.fa.repl_table
- sequences_alignments_and_trees/PKS_MT_ref_tree_and_pullouts.fa
- sequences_alignments_and_trees/PKS_MT_ref_tree_and_pullouts.fa.head_repl_PKS_MT.hmm_aligned.phy
- sequences_alignments_and_trees/PKS_MT_ref_tree_and_pullouts.fa.repl_table
- sequences_alignments_and_trees/PKS_PP_ref_tree_and_pullouts.fa
- sequences_alignments_and_trees/PKS_KS.hmm_in_uniref100-2007-07-27.fasta.results.hits_seq.fa_clusters_90_sim_100_len.txt.fa
- sequences_alignments_and_trees/PKS_KS.hmm_in_uniref100-2007-07-27.fasta.results.hits_seq.fa_clusters_90_sim_100_len.txt
- sequences_alignments_and_trees/PKS_KS_ref_tree_and_pullouts.fa
- sequences_alignments_and_trees/PKS_DH_ref_tree_and_pullouts.fa.head_repl_PKS_DH.hmm_aligned.phy
- sequences_alignments_and_trees/PKS_PP.hmm_in_uniref100-2007-07-27.fasta.results.hits_seq.fa_clusters_90_sim_100_len.txt.fa
- sequences_alignments_and_trees/PKS_DH_ref_tree_and_pullouts.fa.head_repl_PKS_DH.hmm_aligned.phy_phyml_tree.txt
- sequences_alignments_and_trees/PKS_PP_ref_tree_and_pullouts.fa.head_repl_PKS_PP.hmm_aligned.phy
- sequences_alignments_and_trees/PKS_PP_ref_tree_and_pullouts.fa.repl_table
- sequences_alignments_and_trees/PKS_MT_ref_tree_and_pullouts.fa.head_repl_PKS_MT.hmm_aligned.phy_phyml_tree.txt
- sequences_alignments_and_trees/PKS_PP_ref_tree_and_pullouts.fa.head_repl_PKS_PP.hmm_aligned.phy_phyml_tree.txt
- sequences_alignments_and_trees/PKS_TE_ref_tree_and_pullouts.fa
- sequences_alignments_and_trees/PKS_TE_ref_tree_and_pullouts.fa.head_repl_PKS_TE.hmm_aligned.phy
- sequences_alignments_and_trees/PKS_TE_ref_tree_and_pullouts.fa.repl_table
- sequences_alignments_and_trees/PKS_PP.hmm_in_uniref100-2007-07-27.fasta.results.hits_seq.fa_clusters_90_sim_100_len.txt
- sequences_alignments_and_trees/PKS_AT_ref_tree_and_pullouts.fa.head_repl_PKS_AT.hmm_aligned.phy_phyml_tree.txt
- sequences_alignments_and_trees/PKS_AT_ref_tree_and_pullouts.fa.repl_table
