# Supplementary material for: A Computational Screen for Type I Polyketide Synthases in Metagenomics Shotgun Data
Source: PLoS One. 2008 Oct 27;3(10):e3515. doi: 10.1371/journal.pone.0003515 (PMC2568958; doi:10.1371/journal.pone.0003515)
Supplement: Methods S7 — Sequences, alignment and tree files of the different domains. (6.92 MB ZIP) [file pone.0003515.s007.zip › sequences_alignments_and_trees/PKS_KS_ref_tree_and_pullouts.fa.head_repl_PKS_KS.hmm_aligned.phy]

 3766  2279
1         IA-VI-GIG-----------------------------------------
2         IA-IV-GMA-----------------------------------------
3         VA-II-GMA-----------------------------------------
4         IA-IV-GMA-----------------------------------------
5         IA-IV-AMG-----------------------------------------
6         VA-IV-GMG-----------------------------------------
7         IA-VV-GMG-----------------------------------------
8         VV-VV-AMG-----------------------------------------
9         IA-IV-GMA-----------------------------------------
10        IA-IV-GMA-----------------------------------------
11        IA-VV-GMA-----------------------------------------
12        IA-IV-GIG-----------------------------------------
13        IA-IV-GMA-----------------------------------------
14        VA-IV-GMA-----------------------------------------
15        IA-IV-AMS-----------------------------------------
16        IA-II-GIG-----------------------------------------
17        IA-II-GMA-----------------------------------------
18        IA-IV-AMS-----------------------------------------
19        VV-IV-GMG-----------------------------------------
20        VA-IV-GMA-----------------------------------------
21        IA-VV-GMG-----------------------------------------
22        VA-VV-GMA-----------------------------------------
23        IA-IV-GMA-----------------------------------------
24        IA-IV-GMA-----------------------------------------
25        IA-IV-GMA-----------------------------------------
26        IA-II-GMA-----------------------------------------
27        VA-II-GMA-----------------------------------------
28        IA-IV-GMA-----------------------------------------
29        IA-IV-SAS-----------------------------------------
30        VA-IV-GMG-----------------------------------------
31        IA-II-GMA-----------------------------------------
32        IA-IV-SMA-----------------------------------------
33        VV-IV-GMS-----------------------------------------
34        VA-VV-GMA-----------------------------------------
35        IA-II-GMG-----------------------------------------
36        IA-VI-GLG-----------------------------------------
37        IA-VI-GIG-----------------------------------------
38        VA-IV-GMA-----------------------------------------
39        VA-VV-GMA-----------------------------------------
40        IA-IV-GIG-----------------------------------------
41        IA-IV-GMA-----------------------------------------
42        IA-IV-GMA-----------------------------------------
43        LA-IV-GMG-----------------------------------------
44        IA-IV-GMA-----------------------------------------
45        VA-IV-GMA-----------------------------------------
46        LA-IV-GMA-----------------------------------------
47        IA-VV-GMG-----------------------------------------
48        IA-IV-GMA-----------------------------------------
49        IA-IV-SMG-----------------------------------------
50        IA-IV-GMA-----------------------------------------
51        IV-IV-GMA-----------------------------------------
52        IA-VI-GMG-----------------------------------------
53        LA-IV-GMA-----------------------------------------
54        IA-IV-GIG-----------------------------------------
55        IA-IT-SMA-----------------------------------------
56        IA-II-GMG-----------------------------------------
57        IA-VI-GMS-----------------------------------------
58        IA-IV-AMS-----------------------------------------
59        VV-IV-GMS-----------------------------------------
60        LA-IV-SMA-----------------------------------------
61        IA-IV-GTS-----------------------------------------
62        IA-IV-GMS-----------------------------------------
63        IA-IV-GMS-----------------------------------------
64        IA-IV-GLA-----------------------------------------
65        IV-IV-GMA-----------------------------------------
66        IV-IV-GMA-----------------------------------------
67        IV-IV-GMA-----------------------------------------
68        VV-IV-GMA-----------------------------------------
69        IA-II-GMS-----------------------------------------
70        IA-IV-GMS-----------------------------------------
71        IA-IV-GVG-----------------------------------------
72        IA-VV-GLA-----------------------------------------
73        VA-VV-GIG-----------------------------------------
74        IA-IV-GMA-----------------------------------------
75        IV-IV-GMA-----------------------------------------
76        IV-VV-GMA-----------------------------------------
77        VV-IV-GMS-----------------------------------------
78        IV-IV-GMA-----------------------------------------
79        IA-VV-GMG-----------------------------------------
80        IA-VV-GMA-----------------------------------------
81        LA-IV-GMA-----------------------------------------
82        IA-II-GMS-----------------------------------------
83        IV-IV-GMS-----------------------------------------
84        LA-IV-GMA-----------------------------------------
85        IA-IV-GMS-----------------------------------------
86        IA-IV-AMA-----------------------------------------
87        IA-II-GVG-----------------------------------------
88        IV-VV-GMA-----------------------------------------
89        IA-VV-AMS-----------------------------------------
90        IA-VV-GMA-----------------------------------------
91        IA-IV-GMA-----------------------------------------
92        IV-VV-GMA-----------------------------------------
93        IA-IV-AMA-----------------------------------------
94        IA-IT-AMS-----------------------------------------
95        VV-IV-GMA-----------------------------------------
96        IV-IV-GMA-----------------------------------------
97        IV-IV-GMA-----------------------------------------
98        LA-VV-GMA-----------------------------------------
99        IA-IV-GMA-----------------------------------------
100       LA-IV-GMA-----------------------------------------
101       IA-IV-GMA-----------------------------------------
102       VA-II-GMG-----------------------------------------
103       IA-IV-GMA-----------------------------------------
104       IV-IV-GMS-----------------------------------------
105       IA-IV-GMA-----------------------------------------
106       IA-IV-GAA-----------------------------------------
107       LA-IV-GMA-----------------------------------------
108       IA-VI-GIG-----------------------------------------
109       IV-IV-GMA-----------------------------------------
110       VA-IV-GMS-----------------------------------------
111       IA-IV-GMA-----------------------------------------
112       IA-VV-GMA-----------------------------------------
113       IA-IV-GAA-----------------------------------------
114       IA-IV-GMG-----------------------------------------
115       IA-IV-SMS-----------------------------------------
116       IA-II-GMA-----------------------------------------
117       VV-IV-GMG-----------------------------------------
118       VA-IV-GMA-----------------------------------------
119       IV-II-GMS-----------------------------------------
120       IA-IV-GMS-----------------------------------------
121       IA-VV-GMA-----------------------------------------
122       VA-VV-GIS-----------------------------------------
123       IA-IV-GAA-----------------------------------------
124       VA-IV-GMA-----------------------------------------
125       VV-IV-GMG-----------------------------------------
126       VA-IV-GMA-----------------------------------------
127       LA-IV-GMA-----------------------------------------
128       IA-VV-GIG-----------------------------------------
129       IA-II-GMA-----------------------------------------
130       VA-IV-GMA-----------------------------------------
131       IA-IV-GIG-----------------------------------------
132       VA-VV-GIG-----------------------------------------
133       VA-VV-AMA-----------------------------------------
134       IA-IV-AMA-----------------------------------------
135       LA-IV-GMA-----------------------------------------
136       LA-IV-GMA-----------------------------------------
137       MA-IV-GMS-----------------------------------------
138       IA-VV-GIG-----------------------------------------
139       IA-IV-GMS-----------------------------------------
140       IA-IV-GMA-----------------------------------------
141       LA-IV-GMA-----------------------------------------
142       IA-VV-GMA-----------------------------------------
143       VA-VV-AMA-----------------------------------------
144       IA-IV-GMA-----------------------------------------
145       IA-IV-SMA-----------------------------------------
146       IA-II-GIG-----------------------------------------
147       LA-IV-GMA-----------------------------------------
148       IA-IV-AMS-----------------------------------------
149       IA-IV-GMT-----------------------------------------
150       VV-VV-GMA-----------------------------------------
151       IA-IV-GMA-----------------------------------------
152       VA-IV-GMA-----------------------------------------
153       IA-IV-GMS-----------------------------------------
154       LA-IV-GMA-----------------------------------------
155       LA-IV-GMA-----------------------------------------
156       LA-IV-GMA-----------------------------------------
157       IA-IV-AMS-----------------------------------------
158       IV-IV-GMN-----------------------------------------
159       LA-VV-GMA-----------------------------------------
160       VV-IV-GMS-----------------------------------------
161       VV-VV-GMA-----------------------------------------
162       LA-VV-GMA-----------------------------------------
163       VA-II-GMT-----------------------------------------
164       LA-IV-GMA-----------------------------------------
165       LA-IV-GMA-----------------------------------------
166       IA-IV-GIG-----------------------------------------
167       IA-IV-GMA-----------------------------------------
168       VA-IV-SMA-----------------------------------------
169       IV-IV-GMA-----------------------------------------
170       IA-IV-AMA-----------------------------------------
171       IA-IV-GMA-----------------------------------------
172       IA-IV-GAG-----------------------------------------
173       IV-IV-GMA-----------------------------------------
174       LA-IV-AMA-----------------------------------------
175       IA-IV-GMA-----------------------------------------
176       LA-IV-GMA-----------------------------------------
177       IA-IV-GMA-----------------------------------------
178       LA-IV-GMA-----------------------------------------
179       IA-VI-GMS-----------------------------------------
180       IA-IV-GIA-----------------------------------------
181       IA-VV-GLG-----------------------------------------
182       IA-IV-GMA-----------------------------------------
183       IA-IV-AMA-----------------------------------------
184       IA-II-GSG-----------------------------------------
185       IA-VI-GLS-----------------------------------------
186       IA-VV-GMS-----------------------------------------
187       VA-VV-AMA-----------------------------------------
188       IA-IV-GMA-----------------------------------------
189       VA-IV-GMS-----------------------------------------
190       IA-VI-GMS-----------------------------------------
191       IA-IV-GMA-----------------------------------------
192       IA-IV-GIG-----------------------------------------
193       IA-IV-GMA-----------------------------------------
194       IA-VI-GIG-----------------------------------------
195       IA-IV-GLG-----------------------------------------
196       IA-IV-GMG-----------------------------------------
197       IA-IV-GMA-----------------------------------------
198       IA-IV-GMS-----------------------------------------
199       LA-IV-GMS-----------------------------------------
200       IA-IV-GLG-----------------------------------------
201       IA-IV-AMS-----------------------------------------
202       IA-VI-GMG-----------------------------------------
203       IA-IV-AMS-----------------------------------------
204       IA-IV-GMA-----------------------------------------
205       VA-II-GMA-----------------------------------------
206       IV-IV-GMS-----------------------------------------
207       IA-II-GIG-----------------------------------------
208       VA-IT-GLA-----------------------------------------
209       IA-IV-GMA-----------------------------------------
210       VA-VV-GMA-----------------------------------------
211       VA-IV-GMG-----------------------------------------
212       IA-IV-GMA-----------------------------------------
213       VA-IV-GAA-----------------------------------------
214       IA-II-GMS-----------------------------------------
215       IA-IV-AMG-----------------------------------------
216       IV-IV-GMA-----------------------------------------
217       LA-VV-GMA-----------------------------------------
218       VA-IV-GMA-----------------------------------------
219       IA-IV-GMS-----------------------------------------
220       IA-IV-SMS-----------------------------------------
221       IA-IV-GMA-----------------------------------------
222       IA-VV-GMA-----------------------------------------
223       IA-II-GMA-----------------------------------------
224       IA-II-GMG-----------------------------------------
225       IA-IV-GMA-----------------------------------------
226       IA-IV-AMS-----------------------------------------
227       IA-IV-AMS-----------------------------------------
228       IA-II-GMS-----------------------------------------
229       IA-IV-GMG-----------------------------------------
230       LA-VI-GMA-----------------------------------------
231       IA-II-GMG-----------------------------------------
232       IA-II-GIG-----------------------------------------
233       IA-IV-GMA-----------------------------------------
234       IA-IV-GMA-----------------------------------------
235       IA-IV-AMS-----------------------------------------
236       VA-IV-GMG-----------------------------------------
237       IA-IV-AMS-----------------------------------------
238       IA-IV-GMA-----------------------------------------
239       IA-IV-GMS-----------------------------------------
240       IV-IV-GMA-----------------------------------------
241       IA-IV-GIG-----------------------------------------
242       VA-IV-GMG-----------------------------------------
243       IV-IV-GMA-----------------------------------------
244       IA-II-GMG-----------------------------------------
245       IA-VV-GMA-----------------------------------------
246       LA-VV-GMA-----------------------------------------
247       IA-VI-GMA-----------------------------------------
248       IV-VI-GMG-----------------------------------------
249       IA-IV-GMG-----------------------------------------
250       LA-VV-GMA-----------------------------------------
251       IA-VV-SLG-----------------------------------------
252       IA-IT-AMS-----------------------------------------
253       IA-IV-GMA-----------------------------------------
254       LA-IV-GMA-----------------------------------------
255       VV-VV-AMG-----------------------------------------
256       VA-IV-GMA-----------------------------------------
257       IA-IV-GMA-----------------------------------------
258       IA-II-GMA-----------------------------------------
259       IA-VV-GVG-----------------------------------------
260       VA-IV-GMA-----------------------------------------
261       IA-IV-GMG-----------------------------------------
262       IA-IV-AMS-----------------------------------------
263       IA-IV-GMA-----------------------------------------
264       IV-IV-GMG-----------------------------------------
265       IA-IV-AMG-----------------------------------------
266       IA-IV-GIG-----------------------------------------
267       IA-IV-AMS-----------------------------------------
268       IA-IV-GMA-----------------------------------------
269       MA-VI-GMA-----------------------------------------
270       LA-VV-GMA-----------------------------------------
271       VA-II-GLG-----------------------------------------
272       IA-IV-AMA-----------------------------------------
273       IA-VV-AMG-----------------------------------------
274       IA-II-GMG-----------------------------------------
275       IA-IV-GMS-----------------------------------------
276       IA-IV-GMS-----------------------------------------
277       IA-IV-AMS-----------------------------------------
278       IA-IV-AMS-----------------------------------------
279       IA-VV-GMG-----------------------------------------
280       VA-IV-GMT-----------------------------------------
281       IA-VV-GMA-----------------------------------------
282       LA-VV-GMA-----------------------------------------
283       IA-IV-GMA-----------------------------------------
284       IA-IV-AMS-----------------------------------------
285       IA-IV-AVS-----------------------------------------
286       VA-II-GMS-----------------------------------------
287       IA-IV-GMS-----------------------------------------
288       IA-IV-GMA-----------------------------------------
289       IA-IV-AMT-----------------------------------------
290       IV-IV-GMS-----------------------------------------
291       IA-VV-AMS-----------------------------------------
292       IA-IV-GMA-----------------------------------------
293       IA-IT-GIG-----------------------------------------
294       IV-IV-GMS-----------------------------------------
295       IV-IV-SMA-----------------------------------------
296       LA-IV-GMA-----------------------------------------
297       IA-IV-SMS-----------------------------------------
298       IA-IV-GMA-----------------------------------------
299       IA-IV-SMA-----------------------------------------
300       IA-IV-AVS-----------------------------------------
301       IA-II-GMG-----------------------------------------
302       IA-IV-AMS-----------------------------------------
303       IA-VV-GMA-----------------------------------------
304       IA-II-GMG-----------------------------------------
305       IA-IV-GLS-----------------------------------------
306       IA-II-GMA-----------------------------------------
307       IA-VV-GMA-----------------------------------------
308       IA-IV-GMS-----------------------------------------
309       IV-IV-SMA-----------------------------------------
310       LA-IV-GMA-----------------------------------------
311       IA-IV-GMS-----------------------------------------
312       IA-II-GMA-----------------------------------------
313       IA-IV-GMA-----------------------------------------
314       IA-IV-GLG-----------------------------------------
315       IA-VV-GMS-----------------------------------------
316       VV-IV-GMG-----------------------------------------
317       IA-IV-GIG-----------------------------------------
318       IA-IV-GTA-----------------------------------------
319       IV-IV-GMA-----------------------------------------
320       IA-II-GMN-----------------------------------------
321       LA-VV-GMA-----------------------------------------
322       IA-VV-AVS-----------------------------------------
323       IA-II-GMG-----------------------------------------
324       IA-IV-GMA-----------------------------------------
325       FA-IV-GYA-----------------------------------------
326       IA-IV-GMA-----------------------------------------
327       IA-VV-SMS-----------------------------------------
328       IA-IV-AMA-----------------------------------------
329       IA-IV-AMS-----------------------------------------
330       IA-IV-GMS-----------------------------------------
331       IA-II-GIG-----------------------------------------
332       VA-IV-GMA-----------------------------------------
333       VV-IV-GMA-----------------------------------------
334       IA-IV-GMA-----------------------------------------
335       VA-IV-GMA-----------------------------------------
336       IA-II-GMS-----------------------------------------
337       VA-IV-GMA-----------------------------------------
338       IA-IV-AMS-----------------------------------------
339       IA-II-GIG-----------------------------------------
340       IA-II-GMA-----------------------------------------
341       IA-VV-AMS-----------------------------------------
342       LA-VI-GMA-----------------------------------------
343       IA-IV-AMS-----------------------------------------
344       VV-IV-GMA-----------------------------------------
345       LA-II-GMG-----------------------------------------
346       VA-VV-AMA-----------------------------------------
347       IA-IV-GMA-----------------------------------------
348       IA-IV-GMA-----------------------------------------
349       IA-II-GLD-----------------------------------------
350       VV-IV-SAA-----------------------------------------
351       VV-IV-GMG-----------------------------------------
352       IA-IV-SMS-----------------------------------------
353       IA-II-GMG-----------------------------------------
354       IA-IV-GMG-----------------------------------------
355       IA-IV-GMA-----------------------------------------
356       VA-VV-GMG-----------------------------------------
357       IA-II-GMG-----------------------------------------
358       IA-IV-AMS-----------------------------------------
359       IA-IV-GMA-----------------------------------------
360       VV-VV-GMA-----------------------------------------
361       LA-VV-GMG-----------------------------------------
362       IV-IV-GMS-----------------------------------------
363       IA-IV-AMA-----------------------------------------
364       IA-II-GMG-----------------------------------------
365       VA-II-GIG-----------------------------------------
366       VA-IV-GMA-----------------------------------------
367       IA-IV-GMS-----------------------------------------
368       IA-IV-GMA-----------------------------------------
369       IA-II-GMA-----------------------------------------
370       VA-II-GMS-----------------------------------------
371       IA-VI-GIG-----------------------------------------
372       IA-IV-GMS-----------------------------------------
373       IA-IV-GMA-----------------------------------------
374       IA-II-GMA-----------------------------------------
375       IV-IV-GMS-----------------------------------------
376       IA-IV-GMS-----------------------------------------
377       IA-IV-AMS-----------------------------------------
378       IA-II-GMA-----------------------------------------
379       VV-IV-GMG-----------------------------------------
380       VA-IV-GMG-----------------------------------------
381       IA-II-GVG-----------------------------------------
382       IA-VI-GMS-----------------------------------------
383       IA-IV-GMS-----------------------------------------
384       IA-IV-GMA-----------------------------------------
385       IA-IV-GMA-----------------------------------------
386       IA-IV-GMA-----------------------------------------
387       IA-II-GMA-----------------------------------------
388       IA-IV-GMA-----------------------------------------
389       IA-IV-GMA-----------------------------------------
390       VA-VV-GMA-----------------------------------------
391       IA-IV-GMA-----------------------------------------
392       IV-IV-GMA-----------------------------------------
393       VA-VV-GMA-----------------------------------------
394       VA-IV-GMG-----------------------------------------
395       IA-IV-SMA-----------------------------------------
396       IA-IV-SAS-----------------------------------------
397       IA-IV-GMG-----------------------------------------
398       VA-II-GMA-----------------------------------------
399       VA-VV-AMS-----------------------------------------
400       IA-IV-GMA-----------------------------------------
401       IV-IV-GMA-----------------------------------------
402       IA-IV-GMS-----------------------------------------
403       VA-VV-GMA-----------------------------------------
404       IA-IV-GMA-----------------------------------------
405       FA-IV-GYA-----------------------------------------
406       IA-VV-GMG-----------------------------------------
407       IA-II-GVG-----------------------------------------
408       IA-IV-GIG-----------------------------------------
409       VA-IV-SMA-----------------------------------------
410       VA-II-GMA-----------------------------------------
411       IA-VV-GIG-----------------------------------------
412       IA-II-GMA-----------------------------------------
413       VV-IV-GMS-----------------------------------------
414       IA-II-GMG-----------------------------------------
415       IA-II-GMA-----------------------------------------
416       IA-IV-GMG-----------------------------------------
417       IA-IV-AMS-----------------------------------------
418       VA-IV-GMG-----------------------------------------
419       IA-II-GMG-----------------------------------------
420       IA-IV-GMA-----------------------------------------
421       IA-IV-SMA-----------------------------------------
422       IA-IV-GMS-----------------------------------------
423       LA-IV-GMA-----------------------------------------
424       IV-IV-GMA-----------------------------------------
425       VA-IV-GMA-----------------------------------------
426       VV-IV-GMA-----------------------------------------
427       VA-LV-GMA-----------------------------------------
428       IA-IV-SMA-----------------------------------------
429       IA-IV-GMG-----------------------------------------
430       IA-VL-GMA-----------------------------------------
431       VA-IV-GMA-----------------------------------------
432       IA-IV-GMA-----------------------------------------
433       IA-VV-GMG-----------------------------------------
434       TA-II-GIG-----------------------------------------
435       IA-II-GLG-----------------------------------------
436       IA-VI-GIG-----------------------------------------
437       IA-II-GIA-----------------------------------------
438       VA-IV-AMS-----------------------------------------
439       IA-II-GMA-----------------------------------------
440       IA-VV-GMA-----------------------------------------
441       IA-IV-AMA-----------------------------------------
442       IA-IV-AVS-----------------------------------------
443       VA-IV-AMS-----------------------------------------
444       IA-II-GMA-----------------------------------------
445       VA-VV-GMA-----------------------------------------
446       IA-IV-SMA-----------------------------------------
447       IV-IV-SMS-----------------------------------------
448       IA-II-AMG-----------------------------------------
449       IA-IV-GMA-----------------------------------------
450       IA-IV-GIG-----------------------------------------
451       IA-IV-GMS-----------------------------------------
452       IA-IV-GMA-----------------------------------------
453       FA-IV-GYA-----------------------------------------
454       IA-IV-GMA-----------------------------------------
455       VA-IV-GMA-----------------------------------------
456       IA-IV-GMA-----------------------------------------
457       IA-IV-SMG-----------------------------------------
458       VV-IV-SAA-----------------------------------------
459       IA-II-GMS-----------------------------------------
460       IA-IV-AAA-----------------------------------------
461       IA-II-AMS-----------------------------------------
462       VA-VV-GMA-----------------------------------------
463       IA-IV-AMA-----------------------------------------
464       FA-II-GYA-----------------------------------------
465       MA-VV-AMA-----------------------------------------
466       IA-II-GAG-----------------------------------------
467       IA-IV-GMG-----------------------------------------
468       LA-VV-GMA-----------------------------------------
469       LA-IV-GMA-----------------------------------------
470       VV-VV-GMG-----------------------------------------
471       IA-II-GMA-----------------------------------------
472       IA-VV-SMA-----------------------------------------
473       IA-II-GMS-----------------------------------------
474       IA-IV-GMA-----------------------------------------
475       IA-VV-GMA-----------------------------------------
476       IA-II-GMA-----------------------------------------
477       IA-VV-AMA-----------------------------------------
478       IA-II-GMG-----------------------------------------
479       IA-IV-GMS-----------------------------------------
480       IA-IV-SMA-----------------------------------------
481       IA-IV-GMG-----------------------------------------
482       IA-VI-GMG-----------------------------------------
483       VA-IV-GMA-----------------------------------------
484       VV-IV-GMS-----------------------------------------
485       IA-IV-GMA-----------------------------------------
486       IA-IV-GMG-----------------------------------------
487       IA-VI-GMG-----------------------------------------
488       IA-VI-GMG-----------------------------------------
489       IA-IV-GIG-----------------------------------------
490       IA-IT-SMA-----------------------------------------
491       LA-IV-GMA-----------------------------------------
492       IA-IV-AMS-----------------------------------------
493       IA-II-GMG-----------------------------------------
494       VA-IV-GMS-----------------------------------------
495       IA-VV-SIA-----------------------------------------
496       IA-IV-GMG-----------------------------------------
497       IA-II-GMA-----------------------------------------
498       IA-IV-GMG-----------------------------------------
499       IA-IV-GMG-----------------------------------------
500       IA-IV-AMS-----------------------------------------
501       VV-IV-GMA-----------------------------------------
502       IA-VV-AMG-----------------------------------------
503       IV-IV-GMS-----------------------------------------
504       IA-VI-GMS-----------------------------------------
505       IV-IV-GMA-----------------------------------------
506       VV-IV-GMA-----------------------------------------
507       LA-VV-GMA-----------------------------------------
508       IA-IV-AMS-----------------------------------------
509       IV-IV-AMS-----------------------------------------
510       LA-IV-GMG-----------------------------------------
511       IA-IV-AMA-----------------------------------------
512       IA-IV-GMG-----------------------------------------
513       VA-IV-SMA-----------------------------------------
514       VV-VV-GMG-----------------------------------------
515       IA-IV-GMS-----------------------------------------
516       VA-VV-GMA-----------------------------------------
517       IA-IV-GMA-----------------------------------------
518       VA-IV-AMA-----------------------------------------
519       IA-VV-GMS-----------------------------------------
520       IA-IV-GMS-----------------------------------------
521       LA-IV-SMA-----------------------------------------
522       IA-IV-GMA-----------------------------------------
523       IA-VV-GMS-----------------------------------------
524       IA-IV-GMG-----------------------------------------
525       VA-IV-AMG-----------------------------------------
526       IA-IV-GMG-----------------------------------------
527       IA-IV-SMA-----------------------------------------
528       IA-IV-SMA-----------------------------------------
529       IV-IV-GMA-----------------------------------------
530       IA-II-GMS-----------------------------------------
531       IA-VV-AMS-----------------------------------------
532       VA-VV-SMA-----------------------------------------
533       IA-IV-GMS-----------------------------------------
534       IA-IV-GLA-----------------------------------------
535       VA-IV-AMA-----------------------------------------
536       IA-VI-GLG-----------------------------------------
537       IA-IV-GIG-----------------------------------------
538       VA-VV-AVS-----------------------------------------
539       IA-VI-GMG-----------------------------------------
540       IA-IL-GMS-----------------------------------------
541       IA-IV-SIG-----------------------------------------
542       IA-IV-GMS-----------------------------------------
543       IV-IV-GMA-----------------------------------------
544       IA-IV-AMA-----------------------------------------
545       IV-IV-GMA-----------------------------------------
546       IA-VV-GMS-----------------------------------------
547       IA-IV-AMA-----------------------------------------
548       IA-VV-GLG-----------------------------------------
549       IA-VV-GLA-----------------------------------------
550       VA-II-GMA-----------------------------------------
551       IA-IV-GMS-----------------------------------------
552       VA-IV-AMG-----------------------------------------
553       IA-IV-GIG-----------------------------------------
554       IA-IV-GVG-----------------------------------------
555       VA-IV-GMA-----------------------------------------
556       IA-IV-AMS-----------------------------------------
557       IV-IV-GMA-----------------------------------------
558       VA-VV-GIG-----------------------------------------
559       IA-IV-SMA-----------------------------------------
560       IA-IV-GMS-----------------------------------------
561       VV-VV-GMA-----------------------------------------
562       IA-VI-GLG-----------------------------------------
563       IA-IV-GMS-----------------------------------------
564       IA-IV-GMG-----------------------------------------
565       IA-IV-SMA-----------------------------------------
566       VA-VV-GIG-----------------------------------------
567       YA-IV-GYA-----------------------------------------
568       IA-II-GIG-----------------------------------------
569       IA-IV-GMA-----------------------------------------
570       IA-IV-SMA-----------------------------------------
571       IA-IV-SMA-----------------------------------------
572       IA-IV-GMA-----------------------------------------
573       VV-VV-GMA-----------------------------------------
574       IA-II-GMS-----------------------------------------
575       IA-IV-GMA-----------------------------------------
576       IA-II-GMG-----------------------------------------
577       IV-VV-GMA-----------------------------------------
578       IA-VV-AMG-----------------------------------------
579       IA-IV-GAS-----------------------------------------
580       IA-VI-GLG-----------------------------------------
581       IA-II-GMA-----------------------------------------
582       IA-VV-GMG-----------------------------------------
583       IA-II-GMA-----------------------------------------
584       IA-IV-GIA-----------------------------------------
585       VV-IV-GMS-----------------------------------------
586       IV-IV-GMS-----------------------------------------
587       IA-II-GMS-----------------------------------------
588       IV-IV-GMA-----------------------------------------
589       IA-IV-SMA-----------------------------------------
590       IV-IV-GMS-----------------------------------------
591       IA-IT-AMA-----------------------------------------
592       VA-IV-GMA-----------------------------------------
593       IA-VV-GMA-----------------------------------------
594       FA-II-GYA-----------------------------------------
595       IA-IV-GMA-----------------------------------------
596       IA-IV-GMG-----------------------------------------
597       IA-VI-GMA-----------------------------------------
598       IA-IV-GMG-----------------------------------------
599       VA-IV-SMA-----------------------------------------
600       IA-IV-GIG-----------------------------------------
601       IA-IV-GMS-----------------------------------------
602       IA-VV-GMA-----------------------------------------
603       IA-II-GMS-----------------------------------------
604       VA-IV-AMT-----------------------------------------
605       IA-VV-GMA-----------------------------------------
606       IA-IV-GMA-----------------------------------------
607       VA-IV-AMS-----------------------------------------
608       IA-IV-GMG-----------------------------------------
609       IA-IV-GMA-----------------------------------------
610       IA-VV-GMS-----------------------------------------
611       IA-IV-GMG-----------------------------------------
612       IA-VI-GMA-----------------------------------------
613       IA-IV-GIG-----------------------------------------
614       VV-IV-GMA-----------------------------------------
615       IA-VI-GMS-----------------------------------------
616       IA-IV-AMS-----------------------------------------
617       IA-VV-GMG-----------------------------------------
618       IA-II-GVA-----------------------------------------
619       IA-II-GVA-----------------------------------------
620       IV-IV-GMA-----------------------------------------
621       VA-VV-GMA-----------------------------------------
622       IA-II-GIA-----------------------------------------
623       IA-IV-AMA-----------------------------------------
624       IA-II-GMG-----------------------------------------
625       VA-IV-GMG-----------------------------------------
626       IA-II-GSA-----------------------------------------
627       IA-VV-AMS-----------------------------------------
628       LA-IV-GMA-----------------------------------------
629       IA-VI-GMG-----------------------------------------
630       IV-VV-GMA-----------------------------------------
631       VA-IV-GMA-----------------------------------------
632       IA-IV-GMS-----------------------------------------
633       IA-VI-GLG-----------------------------------------
634       IA-II-GVG-----------------------------------------
635       IA-II-AMS-----------------------------------------
636       LA-IV-GMA-----------------------------------------
637       IA-IV-GMA-----------------------------------------
638       IA-II-GAS-----------------------------------------
639       IA-II-GAS-----------------------------------------
640       IA-II-GAS-----------------------------------------
641       IA-II-GAS-----------------------------------------
642       IA-II-GAS-----------------------------------------
643       IA-II-GMA-----------------------------------------
644       IA-IV-GMA-----------------------------------------
645       IA-IV-AMS-----------------------------------------
646       IV-VV-GMA-----------------------------------------
647       IV-IV-GMA-----------------------------------------
648       IA-VI-GYG-----------------------------------------
649       VA-VI-GIG-----------------------------------------
650       VA-IV-GMA-----------------------------------------
651       LV-IV-GMA-----------------------------------------
652       IA-II-GLG-----------------------------------------
653       IA-VV-GMG-----------------------------------------
654       VV-VV-GMA-----------------------------------------
655       VA-IV-GMG-----------------------------------------
656       IV-IV-GMA-----------------------------------------
657       IA-II-GMG-----------------------------------------
658       VV-IV-GMA-----------------------------------------
659       IV-IV-GMG-----------------------------------------
660       IA-II-GMS-----------------------------------------
661       IA-IV-GMA-----------------------------------------
662       IA-IV-GMA-----------------------------------------
663       IA-IV-GMA-----------------------------------------
664       IA-II-GLA-----------------------------------------
665       VV-IV-SMA-----------------------------------------
666       IV-IV-GMA-----------------------------------------
667       MA-II-GMT-----------------------------------------
668       VA-VV-SMG-----------------------------------------
669       IA-II-GMS-----------------------------------------
670       IV-IV-GMA-----------------------------------------
671       IA-IV-GMS-----------------------------------------
672       IA-IV-GMG-----------------------------------------
673       VA-IV-SMN-----------------------------------------
674       VA-VV-GIG-----------------------------------------
675       IA-IV-AMA-----------------------------------------
676       VA-II-GMGkllylffer--------------------------------
677       VV-IV-GMG-----------------------------------------
678       VA-IV-GMA-----------------------------------------
679       IA-IV-GMG-----------------------------------------
680       VA-VV-GMA-----------------------------------------
681       IA-II-GAS-----------------------------------------
682       VA-VV-GIG-----------------------------------------
683       IA-VV-AMS-----------------------------------------
684       IA-II-GMS-----------------------------------------
685       IV-IV-GMA-----------------------------------------
686       IA-II-GLG-----------------------------------------
687       IA-IV-SMA-----------------------------------------
688       IA-IT-AMS-----------------------------------------
689       IV-IV-GMA-----------------------------------------
690       VV-IV-GMA-----------------------------------------
691       FA-VV-GYA-----------------------------------------
692       IA-IV-GMA-----------------------------------------
693       IA-VV-AMS-----------------------------------------
694       VA-VV-GIG-----------------------------------------
695       LA-VV-GMA-----------------------------------------
696       VA-VV-GMG-----------------------------------------
697       IA-II-GAS-----------------------------------------
698       LA-IV-GMA-----------------------------------------
699       IA-IV-GMA-----------------------------------------
700       IA-II-SIA-----------------------------------------
701       IA-IV-GMA-----------------------------------------
702       VA-IV-SMA-----------------------------------------
703       VA-IV-GMA-----------------------------------------
704       VV-IV-AMA-----------------------------------------
705       IA-IV-SMS-----------------------------------------
706       IA-VV-GMA-----------------------------------------
707       IA-IV-GMA-----------------------------------------
708       VV-IV-GMA-----------------------------------------
709       IA-IV-GIG-----------------------------------------
710       IA-IV-GMA-----------------------------------------
711       IV-IV-GMS-----------------------------------------
712       MA-II-GMS-----------------------------------------
713       IA-IV-GMA-----------------------------------------
714       IA-IV-GMG-----------------------------------------
715       IV-IV-GMA-----------------------------------------
716       IA-II-GMA-----------------------------------------
717       IA-VV-GMG-----------------------------------------
718       LA-IV-GMA-----------------------------------------
719       VA-IV-GAG-----------------------------------------
720       IA-IV-GMA-----------------------------------------
721       IA-IV-GMG-----------------------------------------
722       VA-VV-GMG-----------------------------------------
723       VA-II-GMG-----------------------------------------
724       IA-IV-GMS-----------------------------------------
725       IA-IV-GMS-----------------------------------------
726       IA-IV-GIG-----------------------------------------
727       IA-VV-AMA-----------------------------------------
728       IA-MV-GMG-----------------------------------------
729       IA-VV-AMG-----------------------------------------
730       VA-IV-GMG-----------------------------------------
731       IA-IV-GMA-----------------------------------------
732       VV-IV-GMA-----------------------------------------
733       IA-IV-GAA-----------------------------------------
734       IA-VI-GIG-----------------------------------------
735       IA-IV-GMA-----------------------------------------
736       IA-VV-GLS-----------------------------------------
737       IV-IV-GMA-----------------------------------------
738       MA-VV-GMA-----------------------------------------
739       IA-IV-GMS-----------------------------------------
740       LA-IV-GMA-----------------------------------------
741       IA-IT-AMT-----------------------------------------
742       IA-VI-GIG-----------------------------------------
743       IA-IV-GIG-----------------------------------------
744       IA-IV-GMA-----------------------------------------
745       IA-IV-GMA-----------------------------------------
746       IA-IV-GMG-----------------------------------------
747       VA-IV-GMS-----------------------------------------
748       VA-VV-GIG-----------------------------------------
749       IA-VV-GMA-----------------------------------------
750       -------MD-----------------------------------------
751       LA-II-GMA-----------------------------------------
752       LA-IV-GMS-----------------------------------------
753       IV-IV-GMA-----------------------------------------
754       MA-IV-GMA-----------------------------------------
755       IA-IV-GMA-----------------------------------------
756       VA-VV-GMG-----------------------------------------
757       IA-VV-GVG-----------------------------------------
758       IA-IV-GMA-----------------------------------------
759       VV-IV-GMA-----------------------------------------
760       IA-VV-GMG-----------------------------------------
761       LA-VI-GMS-----------------------------------------
762       IA-IV-GAA-----------------------------------------
763       IV-II-GMS-----------------------------------------
764       IA-VV-GVA-----------------------------------------
765       IA-II-GMG-----------------------------------------
766       IA-VI-GMG-----------------------------------------
767       IA-VV-GIG-----------------------------------------
768       LA-LV-GMA-----------------------------------------
769       VA-VV-GMA-----------------------------------------
770       IA-IV-AMG-----------------------------------------
771       IA-IV-GMG-----------------------------------------
772       VA-VI-GHA-----------------------------------------
773       IA-II-GMA-----------------------------------------
774       IA-II-GMA-----------------------------------------
775       IA-II-GMS-----------------------------------------
776       MA-IV-GMA-----------------------------------------
777       IV-IV-GMA-----------------------------------------
778       IA-IV-GMA-----------------------------------------
779       VV-LV-GMA-----------------------------------------
780       LA-IV-GMA-----------------------------------------
781       VA-IV-GMA-----------------------------------------
782       IA-II-GTA-----------------------------------------
783       LA-LV-AMG-----------------------------------------
784       VA-VV-GIG-----------------------------------------
785       IA-IV-GMA-----------------------------------------
786       IA-VV-AMA-----------------------------------------
787       IA-IV-GMS-----------------------------------------
788       IA-IT-GLA-----------------------------------------
789       IA-VV-GMA-----------------------------------------
790       IA-IV-GMA-----------------------------------------
791       IA-IV-AMS-----------------------------------------
792       IA-II-GMS-----------------------------------------
793       IA-VI-GIG-----------------------------------------
794       VA-II-GMG-----------------------------------------
795       VA-IV-GIG-----------------------------------------
796       VA-VV-GMS-----------------------------------------
797       IA-IV-GMA-----------------------------------------
798       IA-II-GIG-----------------------------------------
799       IA-II-GLS-----------------------------------------
800       VA-VV-AMS-----------------------------------------
801       IV-IV-GMA-----------------------------------------
802       VA-IV-GMA-----------------------------------------
803       IA-IV-GMA-----------------------------------------
804       IA-IT-SMA-----------------------------------------
805       IV-IV-GMA-----------------------------------------
806       LA-IV-GMA-----------------------------------------
807       IA-IV-GMA-----------------------------------------
808       LA-VV-GIG-----------------------------------------
809       IA-VI-GMG-----------------------------------------
810       VA-VV-GIS-----------------------------------------
811       AA-IV-GMS-----------------------------------------
812       IA-VV-GIG-----------------------------------------
813       IA-VV-GMG-----------------------------------------
814       IV-IV-GMG-----------------------------------------
815       IA-IV-GLS-----------------------------------------
816       IA-IV-GMA-----------------------------------------
817       VA-IV-GMA-----------------------------------------
818       VA-VV-GIG-----------------------------------------
819       VV-IV-GMG-----------------------------------------
820       IA-IV-GAA-----------------------------------------
821       IV-IV-AMA-----------------------------------------
822       VA-IV-GMA-----------------------------------------
823       VV-IV-GMS-----------------------------------------
824       LA-II-GMA-----------------------------------------
825       IV-VV-GSG-----------------------------------------
826       IV-LV-GMA-----------------------------------------
827       IA-IV-GMA-----------------------------------------
828       IA-VV-GIG-----------------------------------------
829       LA-VV-GFS-----------------------------------------
830       IA-II-GMA-----------------------------------------
831       VV-IV-GMA-----------------------------------------
832       IA-II-GMG-----------------------------------------
833       LV-IV-GMA-----------------------------------------
834       IA-II-GIG-----------------------------------------
835       IA-IV-AMA-----------------------------------------
836       VV-LV-GMA-----------------------------------------
837       IA-VV-GMG-----------------------------------------
838       VA-IV-GMA-----------------------------------------
839       IA-II-GIS-----------------------------------------
840       VA-IV-GMA-----------------------------------------
841       VA-IV-GMA-----------------------------------------
842       VA-VV-AMG-----------------------------------------
843       IA-VI-GMG-----------------------------------------
844       IA-IV-GVG-----------------------------------------
845       IV-LV-GMA-----------------------------------------
846       IA-II-GMA-----------------------------------------
847       VA-VV-GIG-----------------------------------------
848       VV-VV-GMG-----------------------------------------
849       LA-IV-GMA-----------------------------------------
850       IA-IV-AMA-----------------------------------------
851       IA-IV-GIG-----------------------------------------
852       VA-IV-GMA-----------------------------------------
853       IA-II-GSG-----------------------------------------
854       IA-IV-GSS-----------------------------------------
855       LA-IV-GIG-----------------------------------------
856       VA-VV-GMA-----------------------------------------
857       LA-VV-GLS-----------------------------------------
858       IA-IV-SMA-----------------------------------------
859       IA-VV-GLG-----------------------------------------
860       -------MA-----------------------------------------
861       IA-VV-GIG-----------------------------------------
862       IA-IV-GMA-----------------------------------------
863       VA-IV-GMS-----------------------------------------
864       IA-IV-GRS-----------------------------------------
865       VV-IV-GMA-----------------------------------------
866       IA-IV-GMA-----------------------------------------
867       VA-VV-AMA-----------------------------------------
868       IA-IV-AMA-----------------------------------------
869       -------MS-----------------------------------------
870       VA-IV-GMA-----------------------------------------
871       ----V-GVA-----------------------------------------
872       IA-IV-GMS-----------------------------------------
873       IA-IV-GLG-----------------------------------------
874       IA-VI-GMS-----------------------------------------
875       IA-VV-GIG-----------------------------------------
876       VA-VV-GIG-----------------------------------------
877       IA-VV-GMG-----------------------------------------
878       IA-II-GTS-----------------------------------------
879       LA-IV-GMA-----------------------------------------
880       VA-IV-AMA-----------------------------------------
881       IA-IV-AMA-----------------------------------------
882       IA-II-GIG-----------------------------------------
883       IA-IV-GMA-----------------------------------------
884       IA-IV-AMS-----------------------------------------
885       IV-IV-GMA-----------------------------------------
886       IA-II-GTG-----------------------------------------
887       VA-IV-GLS-----------------------------------------
888       IA-VV-GMG-----------------------------------------
889       VV-IV-SMS-----------------------------------------
890       IA-II-GLG-----------------------------------------
891       IA-II-GIS-----------------------------------------
892       IA-IV-AMS-----------------------------------------
893       VA-IV-GMA-----------------------------------------
894       IA-IV-GMA-----------------------------------------
895       VV-LV-GAS-----------------------------------------
896       IA-IV-GVS-----------------------------------------
897       IA-II-GMA-----------------------------------------
898       IA-IV-GMS-----------------------------------------
899       IV-VV-GSG-----------------------------------------
900       IA-IV-GMS-----------------------------------------
901       IA-II-GIA-----------------------------------------
902       IA-II-GVS-----------------------------------------
903       IA-VI-GLA-----------------------------------------
904       IA-VV-GTS-----------------------------------------
905       VA-IV-GMA-----------------------------------------
906       IA-IV-GMA-----------------------------------------
907       VA-VV-GMA-----------------------------------------
908       LA-VV-GMA-----------------------------------------
909       IA-IV-GIA-----------------------------------------
910       VA-II-GSS-----------------------------------------
911       IA-VI-GVS-----------------------------------------
912       MA-IV-GMS-----------------------------------------
913       VV-II-GMA-----------------------------------------
914       IA-IV-GMA-----------------------------------------
915       IA-IV-GTG-----------------------------------------
916       IA-IV-SMA-----------------------------------------
917       IA-IV-GMA-----------------------------------------
918       IA-II-GMS-----------------------------------------
919       IA-VV-AMS-----------------------------------------
920       IA-VV-GIG-----------------------------------------
921       IA-IV-GSA-----------------------------------------
922       IA-IV-GSS-----------------------------------------
923       IA-IV-GMS-----------------------------------------
924       IA-IV-GMS-----------------------------------------
925       IA-II-GTG-----------------------------------------
926       VA-VV-AMA-----------------------------------------
927       IA-II-GLS-----------------------------------------
928       VA-IV-GLG-----------------------------------------
929       IA-II-GMS-----------------------------------------
930       VV-IV-GMA-----------------------------------------
931       IA-VI-GVS-----------------------------------------
932       LA-IV-GMA-----------------------------------------
933       VA-VI-GIG-----------------------------------------
934       VV-VV-AMA-----------------------------------------
935       IA-IV-GIG-----------------------------------------
936       IA-IV-GMS-----------------------------------------
937       FA-IV-GMA-----------------------------------------
938       IA-IV-GMA-----------------------------------------
939       VA-VV-GMG-----------------------------------------
940       IA-IV-SMA-----------------------------------------
941       IA-VV-GMA-----------------------------------------
942       VV-VV-GMG-----------------------------------------
943       IA-IV-GMG-----------------------------------------
944       LA-VV-GMS-----------------------------------------
945       VA-IV-GMA-----------------------------------------
946       VV-IV-SMA-----------------------------------------
947       IA-II-GIG-----------------------------------------
948       VA-VV-EAA-----------------------------------------
949       IA-II-GMS-----------------------------------------
950       IA-VV-GIG-----------------------------------------
951       IA-II-GLG-----------------------------------------
952       LA-IV-GMA-----------------------------------------
953       IA-II-GMA-----------------------------------------
954       IA-II-GIS-----------------------------------------
955       IA-VV-AMA-----------------------------------------
956       IA-IV-GMT-----------------------------------------
957       VV-VV-GMA-----------------------------------------
958       IA-IV-AMA-----------------------------------------
959       VA-VI-GMA-----------------------------------------
960       IA-IV-GMA-----------------------------------------
961       IA-IV-AMS-----------------------------------------
962       IA-II-GFS-----------------------------------------
963       IA-IV-GVG-----------------------------------------
964       IA-II-GLS-----------------------------------------
965       IA-IV-SIG-----------------------------------------
966       IA-VV-GMA-----------------------------------------
967       IA-IV-AMA-----------------------------------------
968       LA-IV-GIG-----------------------------------------
969       IA-IV-GMG-----------------------------------------
970       IA-IV-GMA-----------------------------------------
971       IA-IV-GMS-----------------------------------------
972       VV-IV-GMG-----------------------------------------
973       LA-IV-GMA-----------------------------------------
974       IA-II-GIG-----------------------------------------
975       IA-IV-GMG-----------------------------------------
976       IA-IV-GMA-----------------------------------------
977       VA-IV-GMA-----------------------------------------
978       IA-VI-GIG-----------------------------------------
979       IA-VV-AAG-----------------------------------------
980       LA-IV-GLD-----------------------------------------
981       LA-IV-SMA-----------------------------------------
982       IV-IV-GMN-----------------------------------------
983       IA-IV-AMS-----------------------------------------
984       IA-IV-GMA-----------------------------------------
985       IA-IV-GSS-----------------------------------------
986       IA-II-GMA-----------------------------------------
987       IA-IV-AMA-----------------------------------------
988       IA-IV-GMG-----------------------------------------
989       VV-IV-GMS-----------------------------------------
990       VA-II-GIA-----------------------------------------
991       VA-IV-AMA-----------------------------------------
992       VA-II-GLA-----------------------------------------
993       IA-IV-GIS-----------------------------------------
994       IA-VV-ATA-----------------------------------------
995       IA-IV-AMS-----------------------------------------
996       IA-VV-GLG-----------------------------------------
997       IA-II-GVG-----------------------------------------
998       IA-II-GTG-----------------------------------------
999       IA-VV-GSA-----------------------------------------
1000      IA-IV-GMS-----------------------------------------
1001      VA-II-GTG-----------------------------------------
1002      IA-II-GMA-----------------------------------------
1003      IA-IV-AMS-----------------------------------------
1004      LA-VV-AMA-----------------------------------------
1005      IV-LV-GMA-----------------------------------------
1006      IA-IV-SMA-----------------------------------------
1007      LV-IV-GMA-----------------------------------------
1008      IA-VV-GVG-----------------------------------------
1009      VV-VV-GMA-----------------------------------------
1010      IA-IV-GMG-----------------------------------------
1011      IA-VI-GMG-----------------------------------------
1012      LA-IV-GLG-----------------------------------------
1013      VA-II-GTG-----------------------------------------
1014      IA-II-GTG-----------------------------------------
1015      VA-II-GIG-----------------------------------------
1016      IA-VV-SMG-----------------------------------------
1017      VA-IV-GMA-----------------------------------------
1018      IA-IV-GMS-----------------------------------------
1019      IA-IV-SMA-----------------------------------------
1020      IA-IV-GMS-----------------------------------------
1021      IA-IV-SMA-----------------------------------------
1022      IA-II-GSA-----------------------------------------
1023      IA-IV-GVS-----------------------------------------
1024      VA-II-GVG-----------------------------------------
1025      IA-VI-GTG-----------------------------------------
1026      IA-II-GMG-----------------------------------------
1027      VV-IV-GMS-----------------------------------------
1028      IV-IV-GMA-----------------------------------------
1029      IA-II-GTG-----------------------------------------
1030      VV-IV-GMA-----------------------------------------
1031      IA-IV-GLA-----------------------------------------
1032      VA-IV-GIS-----------------------------------------
1033      VV-VV-GMA-----------------------------------------
1034      VV-IV-GMG-----------------------------------------
1035      IA-IV-AMA-----------------------------------------
1036      IA-IV-GMS-----------------------------------------
1037      IA-IV-GSG-----------------------------------------
1038      IA-IV-GSA-----------------------------------------
1039      LA-VV-GMA-----------------------------------------
1040      IA-VV-GLS-----------------------------------------
1041      IA-VI-GIG-----------------------------------------
1042      IA-IV-GLG-----------------------------------------
1043      IA-II-GMS-----------------------------------------
1044      IA-IV-AMG-----------------------------------------
1045      IA-IV-GMA-----------------------------------------
1046      IA-VV-GLA-----------------------------------------
1047      IA-IV-AMA-----------------------------------------
1048      VA-VV-GVA-----------------------------------------
1049      TA-II-GAA-----------------------------------------
1050      IA-VI-GMG-----------------------------------------
1051      IA-II-GMG-----------------------------------------
1052      IA-II-GSA-----------------------------------------
1053      VA-II-GMS-----------------------------------------
1054      IA-IV-GSA-----------------------------------------
1055      IA-II-GLS-----------------------------------------
1056      LA-IV-GMS-----------------------------------------
1057      VA-IV-SMA-----------------------------------------
1058      IA-IV-GLG-----------------------------------------
1059      LA-IV-GMA-----------------------------------------
1060      IA-IV-GLG-----------------------------------------
1061      IA-IV-GIG-----------------------------------------
1062      IA-II-GLS-----------------------------------------
1063      IA-IV-GIS-----------------------------------------
1064      VA-IV-GLA-----------------------------------------
1065      IA-VV-GMG-----------------------------------------
1066      IA-IV-GMA-----------------------------------------
1067      IA-IV-SMA-----------------------------------------
1068      IA-IV-GLG-----------------------------------------
1069      IA-VV-GLA-----------------------------------------
1070      IV-IV-GMA-----------------------------------------
1071      IA-IV-AMS-----------------------------------------
1072      IA-IV-GMA-----------------------------------------
1073      LA-IV-GMA-----------------------------------------
1074      IA-IV-GSA-----------------------------------------
1075      IA-IV-GIS-----------------------------------------
1076      IA-II-GLS-----------------------------------------
1077      IA-VI-GLS-----------------------------------------
1078      IV-VV-GSG-----------------------------------------
1079      IA-IV-AAG-----------------------------------------
1080      VA-IV-GIS-----------------------------------------
1081      IA-VI-SMA-----------------------------------------
1082      VA-II-GLA-----------------------------------------
1083      IA-IV-GMA-----------------------------------------
1084      IV-IV-GMA-----------------------------------------
1085      VA-VV-SMA-----------------------------------------
1086      VA-VI-GIG-----------------------------------------
1087      IA-VV-GMA-----------------------------------------
1088      IA-II-GMS-----------------------------------------
1089      IA-IV-GFS-----------------------------------------
1090      VA-II-GIG-----------------------------------------
1091      LA-II-GMA-----------------------------------------
1092      IA-IV-GVS-----------------------------------------
1093      IA-II-SMG-----------------------------------------
1094      SA-II-GLD-----------------------------------------
1095      IA-VV-GMS-----------------------------------------
1096      VA-VV-GFS-----------------------------------------
1097      IA-VI-GMG-----------------------------------------
1098      IA-IV-GAG-----------------------------------------
1099      IA-II-GVA-----------------------------------------
1100      VA-IV-AMG-----------------------------------------
1101      VA-II-GIS-----------------------------------------
1102      IA-VI-GTA-----------------------------------------
1103      IA-VI-GVS-----------------------------------------
1104      LA-IV-GMA-----------------------------------------
1105      IA-VI-GLS-----------------------------------------
1106      IA-VV-GTA-----------------------------------------
1107      IA-IV-GMA-----------------------------------------
1108      IA-VI-GMA-----------------------------------------
1109      IA-IV-GMG-----------------------------------------
1110      IA-II-GVA-----------------------------------------
1111      VA-II-GYS-----------------------------------------
1112      IA-IV-GMA-----------------------------------------
1113      IA-VV-GMS-----------------------------------------
1114      IA-IV-GMA-----------------------------------------
1115      IA-II-GMA-----------------------------------------
1116      IA-VI-GMA-----------------------------------------
1117      LA-VV-GMA-----------------------------------------
1118      IA-IV-GLG-----------------------------------------
1119      IA-IV-GMG-----------------------------------------
1120      VA-IV-AMA-----------------------------------------
1121      ------GLA-----------------------------------------
1122      VA-II-GTG-----------------------------------------
1123      IA-IV-AMG-----------------------------------------
1124      LA-IV-AMA-----------------------------------------
1125      VV-IV-GMA-----------------------------------------
1126      IA-II-GMA-----------------------------------------
1127      IA-IV-GLG-----------------------------------------
1128      VA-IV-GIS-----------------------------------------
1129      IA-VI-GMS-----------------------------------------
1130      VA-IV-GVS-----------------------------------------
1131      IA-VV-GMS-----------------------------------------
1132      IA-VV-GMA-----------------------------------------
1133      VA-IV-GTA-----------------------------------------
1134      IA-VI-GMA-----------------------------------------
1135      IA-VV-GVA-----------------------------------------
1136      IA-II-GMA-----------------------------------------
1137      IA-VV-GVG-----------------------------------------
1138      IA-II-GSA-----------------------------------------
1139      IA-VI-GLS-----------------------------------------
1140      LA-VV-GMS-----------------------------------------
1141      IA-VI-GMS-----------------------------------------
1142      IA-VV-GMS-----------------------------------------
1143      IA-II-GVS-----------------------------------------
1144      SV-IV-GMA-----------------------------------------
1145      IA-IV-SMA-----------------------------------------
1146      VA-IV-GMA-----------------------------------------
1147      IA-IV-GTA-----------------------------------------
1148      IA-II-GIS-----------------------------------------
1149      VA-IV-GMA-----------------------------------------
1150      VV-II-GMA-----------------------------------------
1151      IA-IV-GMS-----------------------------------------
1152      IA-II-GIS-----------------------------------------
1153      IA-VI-GMS-----------------------------------------
1154      VA-VV-GLA-----------------------------------------
1155      -A-VV-GIG-----------------------------------------
1156      IA-II-SAA-----------------------------------------
1157      IA-VI-GLA-----------------------------------------
1158      VA-LI-GVG-----------------------------------------
1159      IA-II-GMS-----------------------------------------
1160      IA-II-GVA-----------------------------------------
1161      VA-IV-GVG-----------------------------------------
1162      IA-II-GVS-----------------------------------------
1163      IA-II-GMA-----------------------------------------
1164      VA-II-GSA-----------------------------------------
1165      IA-II-GMS-----------------------------------------
1166      IA-VI-GVS-----------------------------------------
1167      LA-LV-GIG-----------------------------------------
1168      IA-IV-GMS-----------------------------------------
1169      VA-VV-GVS-----------------------------------------
1170      IA-II-GMS-----------------------------------------
1171      IA-IV-GYS-----------------------------------------
1172      IA-VV-GTG-----------------------------------------
1173      IA-II-GMA-----------------------------------------
1174      VA-VI-GIS-----------------------------------------
1175      IA-II-GIS-----------------------------------------
1176      IA-VV-GMA-----------------------------------------
1177      IV-IV-AMA-----------------------------------------
1178      IA-IV-GIG-----------------------------------------
1179      VA-VI-GMA-----------------------------------------
1180      IA-IV-GMA-----------------------------------------
1181      IA-II-GMA-----------------------------------------
1182      IA-II-GIS-----------------------------------------
1183      IA-VI-GLA-----------------------------------------
1184      IA-II-GIS-----------------------------------------
1185      IA-IC-GFS-----------------------------------------
1186      IA-IV-GVG-----------------------------------------
1187      IA-IV-GIS-----------------------------------------
1188      IA-VI-GIS-----------------------------------------
1189      IA-II-GMS-----------------------------------------
1190      VA-IV-GMG-----------------------------------------
1191      IA-IV-GMS-----------------------------------------
1192      IA-VI-GLS-----------------------------------------
1193      IA-VV-GIG-----------------------------------------
1194      IA-IV-GMA-----------------------------------------
1195      IA-VI-GLS-----------------------------------------
1196      IA-IV-GMA-----------------------------------------
1197      LA-IV-GMA-----------------------------------------
1198      IA-IV-GSA-----------------------------------------
1199      IA-IV-GMA-----------------------------------------
1200      IA-II-GMS-----------------------------------------
1201      VA-IV-GLS-----------------------------------------
1202      IA-VI-GIA-----------------------------------------
1203      AV-MV-GYS-----------------------------------------
1204      IA-VI-GVS-----------------------------------------
1205      GA-V----------------------------------------------
1206      IA-IV-GSS-----------------------------------------
1207      IA-II-GLA-----------------------------------------
1208      IA-VI-GAS-----------------------------------------
1209      IA-II-GLS-----------------------------------------
1210      IA-VI-GSA-----------------------------------------
1211      VA-VI-GMG-----------------------------------------
1212      IA-VI-GMS-----------------------------------------
1213      IA-IV-GMA-----------------------------------------
1214      IA-IV-GYS-----------------------------------------
1215      VA-II-GMA-----------------------------------------
1216      VA-VI-GVG-----------------------------------------
1217      VA-VI-GMG-----------------------------------------
1218      IA-II-GAS-----------------------------------------
1219      IA-II-GVA-----------------------------------------
1220      VA-VV-GLA-----------------------------------------
1221      VA-II-GMG-----------------------------------------
1222      IA-II-GMS-----------------------------------------
1223      IA-II-GVA-----------------------------------------
1224      VA-LV-GLA-----------------------------------------
1225      IA-LV-GMA-----------------------------------------
1226      ----V-GMA-----------------------------------------
1227      IA-II-GMS-----------------------------------------
1228      IA-IV-GIG-----------------------------------------
1229      VA-VI-GMA-----------------------------------------
1230      VA-IV-GVA-----------------------------------------
1231      IA-II-GMG-----------------------------------------
1232      VA-IV-GFA-----------------------------------------
1233      IA-II-GMG-----------------------------------------
1234      VA-IV-GLS-----------------------------------------
1235      VA-VI-GIG-----------------------------------------
1236      IA-IV-GLS-----------------------------------------
1237      VA-IV-SAA-----------------------------------------
1238      IA-IV-GLS-----------------------------------------
1239      IA-VV-GMA-----------------------------------------
1240      IA-II-GMS-----------------------------------------
1241      IA-II-GSS-----------------------------------------
1242      IA-II-GYS-----------------------------------------
1243      IA-II-GVS-----------------------------------------
1244      IA-VI-GIG-----------------------------------------
1245      IA-VV-GMS-----------------------------------------
1246      VA-IL-GVA-----------------------------------------
1247      IA-II-GIS-----------------------------------------
1248      IA-VV-GMA-----------------------------------------
1249      IA-II-GMA-----------------------------------------
1250      VA-IV-GMA-----------------------------------------
1251      VA-VV-GMG-----------------------------------------
1252      IA-IV-GMS-----------------------------------------
1253      VA-VI-GIG-----------------------------------------
1254      IA-II-GLS-----------------------------------------
1255      IA-VI-GLG-----------------------------------------
1256      IA-IV-GIA-----------------------------------------
1257      IA-II-GVG-----------------------------------------
1258      IA-VI-GLS-----------------------------------------
1259      IA-II-GVS-----------------------------------------
1260      IA-IV-GMA-----------------------------------------
1261      IA-VI-GMS-----------------------------------------
1262      IA-IV-GLA-----------------------------------------
1263      IA-II-GRS-----------------------------------------
1264      IA-II-AVA-----------------------------------------
1265      IA-VV-GIG-----------------------------------------
1266      VA-II-GFS-----------------------------------------
1267      IA-IV-GIA-----------------------------------------
1268      IA-IV-GIS-----------------------------------------
1269      IA-IV-GMS-----------------------------------------
1270      IA-II-GIG-----------------------------------------
1271      LA-VI-GMS-----------------------------------------
1272      IA-VV-GIG-----------------------------------------
1273      IA-IV-AMS-----------------------------------------
1274      IA-II-SLA-----------------------------------------
1275      IA-VI-GIS-----------------------------------------
1276      IA-VV-GMA-----------------------------------------
1277      VA-VV-GVA-----------------------------------------
1278      IA-IV-GIS-----------------------------------------
1279      VA-VI-GIG-----------------------------------------
1280      IA-II-GLA-----------------------------------------
1281      IA-VI-GMA-----------------------------------------
1282      IA-VV-GLG-----------------------------------------
1283      --------------------------------------------------
1284      IA-II-GIS-----------------------------------------
1285      VA-II-GIG-----------------------------------------
1286      IA-VV-GMS-----------------------------------------
1287      IA-II-GMS-----------------------------------------
1288      VA-IV-GFS-----------------------------------------
1289      VA-VI-GVG-----------------------------------------
1290      VA-VV-GIG-----------------------------------------
1291      IA-IV-GIG-----------------------------------------
1292      IA-VV-GLS-----------------------------------------
1293      IA-IV-GMA-----------------------------------------
1294      VA-II-GMA-----------------------------------------
1295      IA-VV-GLS-----------------------------------------
1296      IA-VV-GLS-----------------------------------------
1297      IA-II-GLS-----------------------------------------
1298      IA-IV-GMA-----------------------------------------
1299      IA-IV-GMA-----------------------------------------
1300      IA-VV-SMG-----------------------------------------
1301      IA-VV-GMA-----------------------------------------
1302      VA-II-GMS-----------------------------------------
1303      VA-IV-GLA-----------------------------------------
1304      IA-IV-GMS-----------------------------------------
1305      VA-VV-GMA-----------------------------------------
1306      IA-IV-GLS-----------------------------------------
1307      LA-IV-GLA-----------------------------------------
1308      IA-VV-GVG-----------------------------------------
1309      IA-II-GIS-----------------------------------------
1310      VA-VV-GIA-----------------------------------------
1311      IA-VV-GMA-----------------------------------------
1312      VV-IV-AMS-----------------------------------------
1313      IA-IV-GIS-----------------------------------------
1314      IA-IV-GLG-----------------------------------------
1315      SV-IV-GLA-----------------------------------------
1316      IA-II-GMA-----------------------------------------
1317      IA-II-GVS-----------------------------------------
1318      VA-VV-GMS-----------------------------------------
1319      VA-VI-GIS-----------------------------------------
1320      VA-IV-GMA-----------------------------------------
1321      IA-IV-GLA-----------------------------------------
1322      IA-II-GMA-----------------------------------------
1323      VA-VI-GIG-----------------------------------------
1324      IA-II-AIG-----------------------------------------
1325      VA-VV-GMS-----------------------------------------
1326      IA-IV-GMA-----------------------------------------
1327      VA-VV-GLS-----------------------------------------
1328      IA-IV-AMA-----------------------------------------
1329      IA-IC-GMA-----------------------------------------
1330      IA-VV-GIG-----------------------------------------
1331      VA-IV-GMS-----------------------------------------
1332      IA-VV-AMG-----------------------------------------
1333      VA-IV-GMA-----------------------------------------
1334      IA-IV-GMA-----------------------------------------
1335      IA-II-GMS-----------------------------------------
1336      IA-IV-GMA-----------------------------------------
1337      IA-II-GLD-----------------------------------------
1338      VA-II-GSA-----------------------------------------
1339      IA-IV-GMA-----------------------------------------
1340      IA-II-GIS-----------------------------------------
1341      IA-II-GMS-----------------------------------------
1342      IA-II-GIA-----------------------------------------
1343      IA-VV-GTA-----------------------------------------
1344      LA-VV-GMA-----------------------------------------
1345      IA-II-GLS-----------------------------------------
1346      IA-II-GLD-----------------------------------------
1347      MA-II-GLA-----------------------------------------
1348      IA-VI-GVA-----------------------------------------
1349      IA-IV-GMA-----------------------------------------
1350      IA-IV-SMA-----------------------------------------
1351      IA-IV-GMA-----------------------------------------
1352      IA-II-GLS-----------------------------------------
1353      IA-VI-GMA-----------------------------------------
1354      VA-IV-GMA-----------------------------------------
1355      IA-IV-GMG-----------------------------------------
1356      VA-VI-GMA-----------------------------------------
1357      VA-IV-SMA-----------------------------------------
1358      IA-II-GMS-----------------------------------------
1359      IA-IV-GCG-----------------------------------------
1360      VA-IV-GIG-----------------------------------------
1361      VA-II-GIS-----------------------------------------
1362      IA-IV-GMG-----------------------------------------
1363      IA-IV-GLS-----------------------------------------
1364      IA-II-GMS-----------------------------------------
1365      IA-IV-GMG-----------------------------------------
1366      IA-II-GLA-----------------------------------------
1367      IA-II-GLN-----------------------------------------
1368      IA-II-GLS-----------------------------------------
1369      IA-II-GLS-----------------------------------------
1370      VA-IV-GMA-----------------------------------------
1371      IA-IV-GFG-----------------------------------------
1372      IA-VI-GMS-----------------------------------------
1373      IA-VI-GIS-----------------------------------------
1374      MA-IV-GMA-----------------------------------------
1375      IA-VI-GMS-----------------------------------------
1376      IA-IV-GMN-----------------------------------------
1377      IA-II-GLS-----------------------------------------
1378      IA-IV-GMA-----------------------------------------
1379      IA-VV-GYS-----------------------------------------
1380      IA-II-GIA-----------------------------------------
1381      IA-IV-GMS-----------------------------------------
1382      VA-IV-GIG-----------------------------------------
1383      IA-VI-GMA-----------------------------------------
1384      IA-IV-GMS-----------------------------------------
1385      VA-VV-AMA-----------------------------------------
1386      VA-VI-GVG-----------------------------------------
1387      IA-II-GMS-----------------------------------------
1388      VA-VI-GMA-----------------------------------------
1389      IA-IV-GLA-----------------------------------------
1390      IA-IV-GFS-----------------------------------------
1391      IA-II-GMN-----------------------------------------
1392      IA-II-GSG-----------------------------------------
1393      VA-VV-GMS-----------------------------------------
1394      IA-II-GLA-----------------------------------------
1395      IA-VI-GLA-----------------------------------------
1396      IA-VV-GLG-----------------------------------------
1397      IA-VV-GMS-----------------------------------------
1398      IA-II-GMA-----------------------------------------
1399      IA-VI-SMA-----------------------------------------
1400      IA-VV-GYS-----------------------------------------
1401      IA-IV-GMG-----------------------------------------
1402      IA-II-GTG-----------------------------------------
1403      VA-VI-GMA-----------------------------------------
1404      IA-VV-GLA-----------------------------------------
1405      VA-IV-GIG-----------------------------------------
1406      IA-VV-GLA-----------------------------------------
1407      IA-II-GIG-----------------------------------------
1408      IA-IV-GMA-----------------------------------------
1409      IA-IV-GVG-----------------------------------------
1410      IA-VI-GLS-----------------------------------------
1411      VA-IV-GLA-----------------------------------------
1412      IA-IV-GMS-----------------------------------------
1413      VA-VI-GLA-----------------------------------------
1414      MA-VV-GIG-----------------------------------------
1415      IA-IV-GMG-----------------------------------------
1416      IA-II-GLS-----------------------------------------
1417      IA-IV-GLA-----------------------------------------
1418      IA-VV-GIG-----------------------------------------
1419      IA-IV-GMA-----------------------------------------
1420      IA-IV-GLA-----------------------------------------
1421      IA-II-GSA-----------------------------------------
1422      IA-VV-SMA-----------------------------------------
1423      VA-VI-GIG-----------------------------------------
1424      IA-VV-GMA-----------------------------------------
1425      IA-II-GVG-----------------------------------------
1426      VA-II-GVS-----------------------------------------
1427      IA-IV-GVG-----------------------------------------
1428      IA-IC-GLG-----------------------------------------
1429      IA-VI-GLS-----------------------------------------
1430      VA-VV-GMA-----------------------------------------
1431      IA-II-GTG-----------------------------------------
1432      LA-IV-GIG-----------------------------------------
1433      -A-IV-AMS-----------------------------------------
1434      IA-VV-GMS-----------------------------------------
1435      IA-IV-GMS-----------------------------------------
1436      IA-VV-GLG-----------------------------------------
1437      IA-II-GMS-----------------------------------------
1438      IA-VI-GMS-----------------------------------------
1439      IA-II-GMS-----------------------------------------
1440      VA-LV-GMS-----------------------------------------
1441      IA-II-GIS-----------------------------------------
1442      IA-II-GMS-----------------------------------------
1443      VA-VI-GYA-----------------------------------------
1444      VA-II-GMA-----------------------------------------
1445      VA-VV-GMA-----------------------------------------
1446      VA-II-GMA-----------------------------------------
1447      IA-VI-GMA-----------------------------------------
1448      IA-II-GIN-----------------------------------------
1449      IA-IV-GMA-----------------------------------------
1450      IA-IV-GMS-----------------------------------------
1451      -A-II-GTF-----------------------------------------
1452      MA-IV-SMS-----------------------------------------
1453      VA-VV-AMA-----------------------------------------
1454      VA-VI-GMA-----------------------------------------
1455      IA-II-GVS-----------------------------------------
1456      IA-IV-GAA-----------------------------------------
1457      VA-II-GIG-----------------------------------------
1458      VA-IV-GMS-----------------------------------------
1459      IA-II-GMA-----------------------------------------
1460      IA-IV-GSA-----------------------------------------
1461      IA-IV-GMA-----------------------------------------
1462      IA-VV-GMA-----------------------------------------
1463      IA-II-GRG-----------------------------------------
1464      VA-II-GLS-----------------------------------------
1465      --------A-----------------------------------------
1466      VA-VI-GMG-----------------------------------------
1467      VA-VI-GMA-----------------------------------------
1468      --------------------------------------------------
1469      IA-VI-GVV-----------------------------------------
1470      IA-IV-GMA-----------------------------------------
1471      IA-II-GMA-----------------------------------------
1472      VA-VI-GMS-----------------------------------------
1473      VA-IV-GIG-----------------------------------------
1474      VA-II-GIN-----------------------------------------
1475      IA-VI-GIA-----------------------------------------
1476      IA-IC-GLG-----------------------------------------
1477      IA-II-GMA-----------------------------------------
1478      IA-II-GMA-----------------------------------------
1479      IA-IV-GVA-----------------------------------------
1480      VA-IV-GFS-----------------------------------------
1481      LA-VI-GYA-----------------------------------------
1482      VA-VV-GMG-----------------------------------------
1483      IA-VI-GMA-----------------------------------------
1484      IA-IV-GVA-----------------------------------------
1485      VA-IV-GIA-----------------------------------------
1486      IA-IV-GIG-----------------------------------------
1487      LA-IV-AMS-----------------------------------------
1488      LA-IV-GLS-----------------------------------------
1489      VA-II-GLA-----------------------------------------
1490      IA-VI-GLA-----------------------------------------
1491      IA-LV-GMA-----------------------------------------
1492      IA-II-GMA-----------------------------------------
1493      IA-IV-GLS-----------------------------------------
1494      VA-IV-GMA-----------------------------------------
1495      VA-IV-GMA-----------------------------------------
1496      IA-II-GMS-----------------------------------------
1497      IA-VI-GIA-----------------------------------------
1498      IA-IV-GMA-----------------------------------------
1499      IA-VV-GMA-----------------------------------------
1500      TA-IV-GIA-----------------------------------------
1501      IA-VV-GMA-----------------------------------------
1502      VA-IV-GCA-----------------------------------------
1503      VA-VI-GMA-----------------------------------------
1504      VA-VI-GMA-----------------------------------------
1505      LA-VV-GIS-----------------------------------------
1506      VA-IV-GLA-----------------------------------------
1507      IA-VT-SVA-----------------------------------------
1508      IA-II-SVA-----------------------------------------
1509      IA-VV-GFS-----------------------------------------
1510      IA-II-GMA-----------------------------------------
1511      IA-II-GMS-----------------------------------------
1512      IA-VV-GMA-----------------------------------------
1513      VA-IV-GMS-----------------------------------------
1514      VA-VV-GLS-----------------------------------------
1515      IA-IV-GMA-----------------------------------------
1516      -------MA-----------------------------------------
1517      IA-II-GMQ-----------------------------------------
1518      -------MG-----------------------------------------
1519      VA-VI-GIG-----------------------------------------
1520      IA-II-GMS-----------------------------------------
1521      IA-II-GMA-----------------------------------------
1522      IA-VI-GMS-----------------------------------------
1523      VA-VV-GMA-----------------------------------------
1524      IA-IV-GIS-----------------------------------------
1525      IA-IC-GMA-----------------------------------------
1526      IA-VI-GMA-----------------------------------------
1527      -------MA-----------------------------------------
1528      VA-VV-GLA-----------------------------------------
1529      IA-II-GMS-----------------------------------------
1530      -A-II-GVG-----------------------------------------
1531      VA-IV-GVG-----------------------------------------
1532      IA-VI-GLD-----------------------------------------
1533      IA-II-GMA-----------------------------------------
1534      IA-IV-GMS-----------------------------------------
1535      IA-VI-GMS-----------------------------------------
1536      IA-IV-GMA-----------------------------------------
1537      IA-II-GMV-----------------------------------------
1538      IA-II-GMS-----------------------------------------
1539      IA-IT-GMA-----------------------------------------
1540      IA-II-GFS-----------------------------------------
1541      VA-VL-GMA-----------------------------------------
1542      IA-IV-GMA-----------------------------------------
1543      IA-VV-GMG-----------------------------------------
1544      IA-II-GFS-----------------------------------------
1545      IA-VI-GMS-----------------------------------------
1546      IA-II-GMS-----------------------------------------
1547      VA-VV-GMA-----------------------------------------
1548      VA-IV-GMS-----------------------------------------
1549      VA-IV-GMG-----------------------------------------
1550      IA-VI-GAG-----------------------------------------
1551      VA-II-GMA-----------------------------------------
1552      IA-VV-GIA-----------------------------------------
1553      VA-VI-GMA-----------------------------------------
1554      VA-IT-GMA-----------------------------------------
1555      IA-IV-GMA-----------------------------------------
1556      IA-II-GLS-----------------------------------------
1557      IA-VI-GMY-----------------------------------------
1558      IA-VI-GMA-----------------------------------------
1559      IA-VI-GVA-----------------------------------------
1560      IV-IV-GMG-----------------------------------------
1561      IV-IV-GMA-----------------------------------------
1562      LA-IV-GLA-----------------------------------------
1563      IA-IV-GMA-----------------------------------------
1564      IA-II-GFA-----------------------------------------
1565      IR-SV-AISr----------------------------------------
1566      IA-II-GLH-----------------------------------------
1567      VA-IV-GMA-----------------------------------------
1568      IA-II-GMN-----------------------------------------
1569      IA-II-GLA-----------------------------------------
1570      VA-IV-GVG-----------------------------------------
1571      IA-IV-GMS-----------------------------------------
1572      VA-IV-GMG-----------------------------------------
1573      VA-IV-GMS-----------------------------------------
1574      VA-II-GFA-----------------------------------------
1575      VC-IV-GMA-----------------------------------------
1576      -A-IV-GLA-----------------------------------------
1577      IA-VI-GIS-----------------------------------------
1578      --------------------------------------------------
1579      IA-IV-SAA-----------------------------------------
1580      IA-IV-AMA-----------------------------------------
1581      IA-IV-GMS-----------------------------------------
1582      IA-VI-GMA-----------------------------------------
1583      IA-II-GMV-----------------------------------------
1584      IA-VV-GMA-----------------------------------------
1585      VA-IV-GMS-----------------------------------------
1586      VA-II-GMS-----------------------------------------
1587      IA-VV-GAS-----------------------------------------
1588      VA-IV-GIG-----------------------------------------
1589      VA-II-GMA-----------------------------------------
1590      LA-IV-GMS-----------------------------------------
1591      VA-IV-GLA-----------------------------------------
1592      IA-II-GLS-----------------------------------------
1593      IA-VV-GMA-----------------------------------------
1594      IA-II-GYG-----------------------------------------
1595      IA-VV-GMS-----------------------------------------
1596      ---VI-GFA-----------------------------------------
1597      VA-VI-GLA-----------------------------------------
1598      -------MA-----------------------------------------
1599      IA-IV-GIG-----------------------------------------
1600      IA-IV-GMS-----------------------------------------
1601      IA-IV-GMS-----------------------------------------
1602      IA-IV-GMA-----------------------------------------
1603      -------MG-----------------------------------------
1604      IA-II-GIA-----------------------------------------
1605      IA-VI-GMA-----------------------------------------
1606      IA-IV-GMA-----------------------------------------
1607      IA-II-GMT-----------------------------------------
1608      IA-LV-GMA-----------------------------------------
1609      -------MS-----------------------------------------
1610      IA-VV-GIS-----------------------------------------
1611      LA-IV-SMS-----------------------------------------
1612      VA-IV-GLG-----------------------------------------
1613      IA-IV-GYS-----------------------------------------
1614      VA-VI-GMA-----------------------------------------
1615      VA-II-GMA-----------------------------------------
1616      VA-II-GIT-----------------------------------------
1617      IA-VV-GMA-----------------------------------------
1618      VA-II-GLS-----------------------------------------
1619      IA-II-GMS-----------------------------------------
1620      IA-II-GMA-----------------------------------------
1621      IV-VV-GMA-----------------------------------------
1622      IA-II-GIA-----------------------------------------
1623      IA-IV-GAA-----------------------------------------
1624      IA-II-GLS-----------------------------------------
1625      IA-IV-GMG-----------------------------------------
1626      IA-IV-GMA-----------------------------------------
1627      IA-II-GMA-----------------------------------------
1628      IA-IV-GMS-----------------------------------------
1629      IA-IV-GIS-----------------------------------------
1630      IA-IV-GLA-----------------------------------------
1631      IA-VV-SMA-----------------------------------------
1632      IA-IV-GMG-----------------------------------------
1633      IA-II-GMA-----------------------------------------
1634      VA-IV-GMG-----------------------------------------
1635      IA-II-GVA-----------------------------------------
1636      IA-I---IG-----------------------------------------
1637      IA-II-GMS-----------------------------------------
1638      IA-IV-GMG-----------------------------------------
1639      IA-IV-GID-----------------------------------------
1640      IA-II-GMA-----------------------------------------
1641      LA-IV-GMA-----------------------------------------
1642      IA-VI-GFA-----------------------------------------
1643      VA-II-GMA-----------------------------------------
1644      FA-II-GYA-----------------------------------------
1645      IA-II-GMA-----------------------------------------
1646      IA-IV-GLS-----------------------------------------
1647      VA-II-GMT-----------------------------------------
1648      IA-VV-GMA-----------------------------------------
1649      IG-II-GIG-----------------------------------------
1650      IA-VV-GMG-----------------------------------------
1651      IA-II-GMS-----------------------------------------
1652      IA-II-GMA-----------------------------------------
1653      VA-II-GLA-----------------------------------------
1654      IA-VI-GLA-----------------------------------------
1655      LA-IV-SMS-----------------------------------------
1656      IA-IT-GMA-----------------------------------------
1657      IA-IV-GMS-----------------------------------------
1658      IV-VV-GMS-----------------------------------------
1659      IA-II-GAS-----------------------------------------
1660      --------------------------------------------------
1661      LA-IV-GMA-----------------------------------------
1662      IA-IV-GMS-----------------------------------------
1663      VA-II-GMS-----------------------------------------
1664      VA-IV-GIG-----------------------------------------
1665      IA-II-GIS-----------------------------------------
1666      VA-VV-GIG-----------------------------------------
1667      IA-II-GMS-----------------------------------------
1668      IA-II-GMG-----------------------------------------
1669      IA-VI-GVA-----------------------------------------
1670      IA-II-GMT-----------------------------------------
1671      IA-IV-GMS-----------------------------------------
1672      IA-VV-GIA-----------------------------------------
1673      IA-IV-SLA-----------------------------------------
1674      VA-VI-GLA-----------------------------------------
1675      IA-IV-GMA-----------------------------------------
1676      IA-II-GMS-----------------------------------------
1677      VA-II-GIG-----------------------------------------
1678      VA-II-GIG-----------------------------------------
1679      IA-VV-GMA-----------------------------------------
1680      IA-VI-GLA-----------------------------------------
1681      IA-IV-GMG-----------------------------------------
1682      IA-II-GMA-----------------------------------------
1683      IA-II-GMS-----------------------------------------
1684      VA-VV-SMA-----------------------------------------
1685      VA-II-GMA-----------------------------------------
1686      IA-IV-AMA-----------------------------------------
1687      LA-IV-GIS-----------------------------------------
1688      IA-VI-GLA-----------------------------------------
1689      LA-IV-SMS-----------------------------------------
1690      IA-IV-GMG-----------------------------------------
1691      IA-IC-GTA-----------------------------------------
1692      IA-II-GMS-----------------------------------------
1693      IA-II-GVG-----------------------------------------
1694      IA-IV-GMA-----------------------------------------
1695      VA-II-GIS-----------------------------------------
1696      IA-VI-GMA-----------------------------------------
1697      IA-II-GMS-----------------------------------------
1698      IA-VI-GVG-----------------------------------------
1699      IA-IC-GMA-----------------------------------------
1700      IA-II-GMA-----------------------------------------
1701      AA-II-GLA-----------------------------------------
1702      IA-IV-GMA-----------------------------------------
1703      IA-IV-GMA-----------------------------------------
1704      MA-II-GIS-----------------------------------------
1705      LA-II-GYS-----------------------------------------
1706      VA-II-GAG-----------------------------------------
1707      IA-IV-GMS-----------------------------------------
1708      VA-VI-GMA-----------------------------------------
1709      VA-II-GMV-----------------------------------------
1710      IA-VI-GMA-----------------------------------------
1711      VA-II-GMA-----------------------------------------
1712      FA-II-GIS-----------------------------------------
1713      IA-II-GFS-----------------------------------------
1714      IA-VI-GMA-----------------------------------------
1715      IA-II-GLS-----------------------------------------
1716      IA-IV-GYS-----------------------------------------
1717      IA-VI-GMA-----------------------------------------
1718      FA-II-GMS-----------------------------------------
1719      VA-VI-GCA-----------------------------------------
1720      --------------------------------------------------
1721      IA-II-AMD-----------------------------------------
1722      IA-II-GIS-----------------------------------------
1723      IA-IV-GMS-----------------------------------------
1724      IA-VI-GIG-----------------------------------------
1725      IA-IV-GMA-----------------------------------------
1726      IA-IV-GIG-----------------------------------------
1727      LA-IV-GMA-----------------------------------------
1728      VA-VV-SMA-----------------------------------------
1729      VA-VV-GMA-----------------------------------------
1730      IA-IV-GMA-----------------------------------------
1731      IA-IV-GMA-----------------------------------------
1732      IA-II-GMA-----------------------------------------
1733      IA-IV-GMG-----------------------------------------
1734      VA-II-GIS-----------------------------------------
1735      --------------------------------------------------
1736      IA-VI-GIA-----------------------------------------
1737      LA-IV-GMS-----------------------------------------
1738      IA-IV-SMS-----------------------------------------
1739      VA-II-GMS-----------------------------------------
1740      IA-IV-GMA-----------------------------------------
1741      IA-VV-GMA-----------------------------------------
1742      IA-II-GMS-----------------------------------------
1743      LA-IV-GMA-----------------------------------------
1744      LA-IT-GMS-----------------------------------------
1745      VA-VI-GMA-----------------------------------------
1746      IA-II-GMA-----------------------------------------
1747      VA-VI-GVG-----------------------------------------
1748      VA-VV-GMG-----------------------------------------
1749      MA-II-GVA-----------------------------------------
1750      IA-VV-GMS-----------------------------------------
1751      IA-VT-GMA-----------------------------------------
1752      IA-IV-GMA-----------------------------------------
1753      VA-IV-GLG-----------------------------------------
1754      IA-VI-SLG-----------------------------------------
1755      LA-VV-GMA-----------------------------------------
1756      -------MA-----------------------------------------
1757      LA-IV-GMA-----------------------------------------
1758      IA-VI-GMA-----------------------------------------
1759      IA-IC-GMA-----------------------------------------
1760      IA-II-GLS-----------------------------------------
1761      VA-VI-GIG-----------------------------------------
1762      LA-IV-GMA-----------------------------------------
1763      IA-II-GMG-----------------------------------------
1764      VA-II-GMS-----------------------------------------
1765      VA-II-GIG-----------------------------------------
1766      IA-IC-GMG-----------------------------------------
1767      IA-IV-GMA-----------------------------------------
1768      IA-IV-SMA-----------------------------------------
1769      VA-IV-GVA-----------------------------------------
1770      IA-IV-GMS-----------------------------------------
1771      --------------------------------------------------
1772      IA-VI-ALS-----------------------------------------
1773      IA-VI-GLS-----------------------------------------
1774      IA-IV-SAA-----------------------------------------
1775      MA-II-GLA-----------------------------------------
1776      IA-IV-GMS-----------------------------------------
1777      IA-II-GMA-----------------------------------------
1778      IA-VI-GMA-----------------------------------------
1779      -------YS-----------------------------------------
1780      IA-II-GIG-----------------------------------------
1781      LA-II-GLA-----------------------------------------
1782      VA-IV-GMS-----------------------------------------
1783      -A-IV-GYS-----------------------------------------
1784      IA-VI-GIA-----------------------------------------
1785      VA-II-GMG-----------------------------------------
1786      IA-VV-GLG-----------------------------------------
1787      IA-II-AMD-----------------------------------------
1788      LA-IV-GMA-----------------------------------------
1789      VA-IV-GMV-----------------------------------------
1790      IA-II-GMA-----------------------------------------
1791      IA-II-GMS-----------------------------------------
1792      IA-VI-GMS-----------------------------------------
1793      IA-VI-GMS-----------------------------------------
1794      IA-IV-GMS-----------------------------------------
1795      IA-VV-GYS-----------------------------------------
1796      IA-VI-GMA-----------------------------------------
1797      VA-VV-GLS-----------------------------------------
1798      VA-II-GMV-----------------------------------------
1799      VA-II-GVS-----------------------------------------
1800      IA-VI-GMA-----------------------------------------
1801      IA-II-GSA-----------------------------------------
1802      IA-II-GMS-----------------------------------------
1803      IA-IL-ALD-----------------------------------------
1804      VA-VI-GVG-----------------------------------------
1805      VA-II-GIG-----------------------------------------
1806      LA-IV-GMS-----------------------------------------
1807      IA-II-GAG-----------------------------------------
1808      IA-IV-GMA-----------------------------------------
1809      VA-VI-GIA-----------------------------------------
1810      VA-VV-GMA-----------------------------------------
1811      IA-IL-AAS-----------------------------------------
1812      VA-II-GMA-----------------------------------------
1813      IA-VV-GLA-----------------------------------------
1814      IA-II-GMA-----------------------------------------
1815      VA-VI-GMA-----------------------------------------
1816      IA-VI-GLA-----------------------------------------
1817      IA-VT-GMA-----------------------------------------
1818      IV-II-GSG-----------------------------------------
1819      IA-II-GMS-----------------------------------------
1820      IA-IV-GVS-----------------------------------------
1821      IA-VV-GMS-----------------------------------------
1822      VA-II-GIG-----------------------------------------
1823      IA-II-GMS-----------------------------------------
1824      GV-IA-GLA-----------------------------------------
1825      VA-VV-GSS-----------------------------------------
1826      IA-VV-GMS-----------------------------------------
1827      LA-IV-GMA-----------------------------------------
1828      IA-II-GVS-----------------------------------------
1829      VA-II-GMA-----------------------------------------
1830      IA-IC-GMA-----------------------------------------
1831      IA-VV-GMS-----------------------------------------
1832      FA-II-GMA-----------------------------------------
1833      LA-IV-GMA-----------------------------------------
1834      --------------------------------------------------
1835      IA-IV-GMG-----------------------------------------
1836      IA-VI-GMS-----------------------------------------
1837      IA-II-GVH-----------------------------------------
1838      IA-IV-AMH-----------------------------------------
1839      IA-VI-GMA-----------------------------------------
1840      VE-II-GRA-----------------------------------------
1841      IA-VI-EMA-----------------------------------------
1842      IA-II-GMA-----------------------------------------
1843      IA-VI-GMG-----------------------------------------
1844      IA-II-GMA-----------------------------------------
1845      YA-VV-GMS-----------------------------------------
1846      IA-IV-GMA-----------------------------------------
1847      IA-VI-GMS-----------------------------------------
1848      FA-IV-GLS-----------------------------------------
1849      LA-VV-GMS-----------------------------------------
1850      --------------------------------------------------
1851      IA-II-GMS-----------------------------------------
1852      IA-II-GMS-----------------------------------------
1853      VA-VI-GMA-----------------------------------------
1854      VA-II-GIS-----------------------------------------
1855      IA-IV-GVG-----------------------------------------
1856      ---VV-GMG-----------------------------------------
1857      IA-IV-GFS-----------------------------------------
1858      VA-VV-GVG-----------------------------------------
1859      IA-IT-GTA-----------------------------------------
1860      -------MS-----------------------------------------
1861      LA-II-GLA-----------------------------------------
1862      IA-II-GMN-----------------------------------------
1863      --------------------------------------------------
1864      LA-IV-GMA-----------------------------------------
1865      IA-II-GMS-----------------------------------------
1866      IA-IV-GLG-----------------------------------------
1867      LA-IV-GLS-----------------------------------------
1868      IA-II-GVS-----------------------------------------
1869      IA-II-GMS-----------------------------------------
1870      LA-VV-GMA-----------------------------------------
1871      FA-II-GIG-----------------------------------------
1872      LA-IV-GMA-----------------------------------------
1873      --------------------------------------------------
1874      IA-IV-GMG-----------------------------------------
1875      VA-II-GMA-----------------------------------------
1876      IA-VV-GMG-----------------------------------------
1877      --------------------------------------------------
1878      IA-II-GIN-----------------------------------------
1879      IA-IV-GLA-----------------------------------------
1880      IA-IV-GMA-----------------------------------------
1881      IA-VI-GMA-----------------------------------------
1882      IA-IV-GSS-----------------------------------------
1883      --------------------------------------------------
1884      LA-IV-GIS-----------------------------------------
1885      FA-IV-GHS-----------------------------------------
1886      IA-VI-GMA-----------------------------------------
1887      IA-II-GMS-----------------------------------------
1888      IA-II-GMA-----------------------------------------
1889      IA-II-GLS-----------------------------------------
1890      IA-VI-GMA-----------------------------------------
1891      IA-VV-GMA-----------------------------------------
1892      IA-IC-GLG-----------------------------------------
1893      IA-VT-GVS-----------------------------------------
1894      IA-IV-GMA-----------------------------------------
1895      IA-IC-GMG-----------------------------------------
1896      IA-II-GIA-----------------------------------------
1897      IA-II-AMD-----------------------------------------
1898      VA-II-GMA-----------------------------------------
1899      IA-II-GLA-----------------------------------------
1900      IA-IV-GMA-----------------------------------------
1901      IA-VV-GMA-----------------------------------------
1902      LA-II-GIS-----------------------------------------
1903      IA-IV-GMG-----------------------------------------
1904      IA-II-GLN-----------------------------------------
1905      VA-VI-GLA-----------------------------------------
1906      IA-II-GVS-----------------------------------------
1907      LA-VV-GLA-----------------------------------------
1908      VV-IV-GMA-----------------------------------------
1909      IA-IV-GMA-----------------------------------------
1910      VA-VI-GAS-----------------------------------------
1911      IA-VI-GMA-----------------------------------------
1912      --------------------------------------------------
1913      IA-II-GIS-----------------------------------------
1914      IA-IT-GAA-----------------------------------------
1915      IA-II-GMS-----------------------------------------
1916      IA-II-GMA-----------------------------------------
1917      --------------------------------------------------
1918      MV-II-GLA-----------------------------------------
1919      IA-II-GMA-----------------------------------------
1920      --------------------------------------------------
1921      IA-II-GMS-----------------------------------------
1922      VA-II-GLA-----------------------------------------
1923      VA-IV-GMA-----------------------------------------
1924      LA-II-GMS-----------------------------------------
1925      VV-IA-GMS-----------------------------------------
1926      VA-II-GIY-----------------------------------------
1927      VA-VV-GMA-----------------------------------------
1928      --------------------------------------------------
1929      VV-IA-GMS-----------------------------------------
1930      IV-IA-GIS-----------------------------------------
1931      VA-IV-GIS-----------------------------------------
1932      IA-VI-GMS-----------------------------------------
1933      VV-IA-GMS-----------------------------------------
1934      IA-VV-GMS-----------------------------------------
1935      AA-IV-GLS-----------------------------------------
1936      IA-MI-GMA-----------------------------------------
1937      --------------------------------------------------
1938      VA-II-GIS-----------------------------------------
1939      VA-VV-GMA-----------------------------------------
1940      LA-II-GIS-----------------------------------------
1941      VA-IV-GMA-----------------------------------------
1942      IA-IV-GRA-----------------------------------------
1943      IA-II-GIG-----------------------------------------
1944      -A-IV-GMA-----------------------------------------
1945      VV-IV-GMA-----------------------------------------
1946      IA-II-GMS-----------------------------------------
1947      VA-II-GVA-----------------------------------------
1948      VV-IA-GIA-----------------------------------------
1949      IA-VI-GMS-----------------------------------------
1950      VV-IA-GMA-----------------------------------------
1951      VV-IA-GMS-----------------------------------------
1952      VA-IV-GMA-----------------------------------------
1953      IA-VI-GLA-----------------------------------------
1954      IA-VV-GMS-----------------------------------------
1955      --------------------------------------------------
1956      LA-VV-GMA-----------------------------------------
1957      VV-IA-GMS-----------------------------------------
1958      IA-IV-GYS-----------------------------------------
1959      IA-IV-GAA-----------------------------------------
1960      --------------------------------------------------
1961      VA-II-GIS-----------------------------------------
1962      LA-VI-GIS-----------------------------------------
1963      IA-VI-GAA-----------------------------------------
1964      VV-IV-GMG-----------------------------------------
1965      IA-IC-GMG-----------------------------------------
1966      FA-IV-GMS-----------------------------------------
1967      IA-VI-GLG-----------------------------------------
1968      VA-VI-GVG-----------------------------------------
1969      VA-IV-GIS-----------------------------------------
1970      VA-IV-GIS-----------------------------------------
1971      IV-IV-GMG-----------------------------------------
1972      IA-II-GIS-----------------------------------------
1973      IA-IV-GMS-----------------------------------------
1974      VA-IV-GMA-----------------------------------------
1975      --------------------------------------------------
1976      --------------------------------------------------
1977      IA-IV-GMG-----------------------------------------
1978      VV-IV-GMA-----------------------------------------
1979      MA-VI-GMS-----------------------------------------
1980      IA-IV-GMA-----------------------------------------
1981      VV-IA-GIS-----------------------------------------
1982      IA-VV-GMS-----------------------------------------
1983      VA-IV-GAS-----------------------------------------
1984      IV-IS-GFS-----------------------------------------
1985      IA-II-GMA-----------------------------------------
1986      VA-LI-GSR-----------------------------------------
1987      IA-VV-GIH-----------------------------------------
1988      VA-IV-GVS-----------------------------------------
1989      IV-IT-GIS-----------------------------------------
1990      IA-VV-GMS-----------------------------------------
1991      IA-II-GVS-----------------------------------------
1992      IA-VV-GMA-----------------------------------------
1993      IA-II-GVT-----------------------------------------
1994      IA-IC-GMA-----------------------------------------
1995      --------------------------------------------------
1996      VA-LI-GSR-----------------------------------------
1997      --------------------------------------------------
1998      VA-VV-GMA-----------------------------------------
1999      IA-II-GMA-----------------------------------------
2000      IA-VV-GMS-----------------------------------------
2001      IA-II-GMG-----------------------------------------
2002      IA-IV-GMS-----------------------------------------
2003      VA-VI-GMA-----------------------------------------
2004      VV-IV-GLA-----------------------------------------
2005      LA-II-GFG-----------------------------------------
2006      VA-IV-GMA-----------------------------------------
2007      IA-II-SMA-----------------------------------------
2008      VA-VI-GLA-----------------------------------------
2009      IA-II-GMA-----------------------------------------
2010      IA-VT-ALD-----------------------------------------
2011      IA-VI-GLG-----------------------------------------
2012      IA-VI-GMA-----------------------------------------
2013      ------GMS-----------------------------------------
2014      IA-VI-GMA-----------------------------------------
2015      IA-IV-GMS-----------------------------------------
2016      VV-IA-GMA-----------------------------------------
2017      VA-VI-GAA-----------------------------------------
2018      VA-VI-GMG-----------------------------------------
2019      IA-IV-GTA-----------------------------------------
2020      -A-IV-AMS-----------------------------------------
2021      VA-II-GAS-----------------------------------------
2022      VA-VV-GLA-----------------------------------------
2023      IA-IV-GFS-----------------------------------------
2024      IA-II-GMS-----------------------------------------
2025      IG-II-GAS-----------------------------------------
2026      VA-VI-GLG-----------------------------------------
2027      IA-II-GMS-----------------------------------------
2028      IV-IS-GVS-----------------------------------------
2029      IA-VV-GMG-----------------------------------------
2030      IA-IV-GMS-----------------------------------------
2031      IA-VV-GMA-----------------------------------------
2032      IA-IV-GMS-----------------------------------------
2033      LA-VI-GIS-----------------------------------------
2034      IA-VV-GMS-----------------------------------------
2035      IA-IV-GQS-----------------------------------------
2036      IA-II-GLS-----------------------------------------
2037      VA-IV-GAS-----------------------------------------
2038      IA-VI-GMA-----------------------------------------
2039      IA-VV-GIA-----------------------------------------
2040      IA-II-GVN-----------------------------------------
2041      LA-IV-GMS-----------------------------------------
2042      FA-II-GIS-----------------------------------------
2043      IC-IT-GFS-----------------------------------------
2044      -------FS-----------------------------------------
2045      IA-II-GMS-----------------------------------------
2046      LS-IT-GIG-----------------------------------------
2047      IA-VV-GTG-----------------------------------------
2048      VA-IV-GIS-----------------------------------------
2049      IA-II-GVS-----------------------------------------
2050      IA-VI-GMA-----------------------------------------
2051      --------------------------------------------------
2052      VA-VI-GVA-----------------------------------------
2053      IA-IT-GVG-----------------------------------------
2054      LA-II-GIS-----------------------------------------
2055      --------------------------------------------------
2056      -------AG-----------------------------------------
2057      --------------------------------------------------
2058      VA-IT-GFS-----------------------------------------
2059      IA-VV-GMS-----------------------------------------
2060      VA-IV-GMS-----------------------------------------
2061      IA-IV-GLG-----------------------------------------
2062      VA-IV-GMA-----------------------------------------
2063      IA-IV-GMA-----------------------------------------
2064      VV-IS-GLS-----------------------------------------
2065      IA-II-AVA-----------------------------------------
2066      IC-IT-GFS-----------------------------------------
2067      MA-II-GMS-----------------------------------------
2068      IA-II-GSA-----------------------------------------
2069      --------------------------------------------------
2070      --------------------------------------------------
2071      --------------------------------------------------
2072      VA-II-GMA-----------------------------------------
2073      LA-II-GIA-----------------------------------------
2074      --------------------------------------------------
2075      --------------------------------------------------
2076      IA-VV-GMA-----------------------------------------
2077      IA-IV-GMA-----------------------------------------
2078      FA-VI-GIS-----------------------------------------
2079      IA-IV-GIG-----------------------------------------
2080      MA-II-GMS-----------------------------------------
2081      --------------------------------------------------
2082      IA-II-GIS-----------------------------------------
2083      IA-VV-GIA-----------------------------------------
2084      IV-IA-GIS-----------------------------------------
2085      --------------------------------------------------
2086      VA-VV-GMS-----------------------------------------
2087      --------------------------------------------------
2088      IA-IV-GIG-----------------------------------------
2089      IA-VI-GLS-----------------------------------------
2090      MA-II-GIS-----------------------------------------
2091      VV-IT-GIS-----------------------------------------
2092      IV-VV-GMA-----------------------------------------
2093      MA-II-GMA-----------------------------------------
2094      VV-IA-GIA-----------------------------------------
2095      IA-IV-GMN-----------------------------------------
2096      IA-IV-GMA-----------------------------------------
2097      IA-IV-GIA-----------------------------------------
2098      IV-IS-GMA-----------------------------------------
2099      VA-IV-GAA-----------------------------------------
2100      MC-IV-GMA-----------------------------------------
2101      --------------------------------------------------
2102      IA-I----------------------------------------------
2103      IA-I----------------------------------------------
2104      VA-II-GVS-----------------------------------------
2105      --------------------------------------------------
2106      VA-IV-GLS-----------------------------------------
2107      IV-IS-GIA-----------------------------------------
2108      --------------------------------------------------
2109      --------------------------------------------------
2110      VA-IV-AIS-----------------------------------------
2111      IA-VV-GMS-----------------------------------------
2112      IA-VI-GMS-----------------------------------------
2113      --------------------------------------------------
2114      VV-IS-GIS-----------------------------------------
2115      PV-VV-GMA-----------------------------------------
2116      MA-II-GMS-----------------------------------------
2117      --------------------------------------------------
2118      IA-VV-GIS-----------------------------------------
2119      IF-IS-GIG-----------------------------------------
2120      --------------------------------------------------
2121      --------------------------------------------------
2122      LA-VV-GMS-----------------------------------------
2123      IV-IS-GIA-----------------------------------------
2124      VA-II-GLS-----------------------------------------
2125      VV-IT-GVS-----------------------------------------
2126      VA-IV-GMA-----------------------------------------
2127      --------------------------------------------------
2128      IA-VV-GMS-----------------------------------------
2129      IA-VV-GLS-----------------------------------------
2130      --------------------------------------------------
2131      IA-IV-GIS-----------------------------------------
2132      IA-IV-GMS-----------------------------------------
2133      --------------------------------------------------
2134      VV-LS-GIS-----------------------------------------
2135      VV-VT-GMS-----------------------------------------
2136      VA-VI-GMA-----------------------------------------
2137      IA-II-GLS-----------------------------------------
2138      VV-IS-GIA-----------------------------------------
2139      IA-IV-GTG-----------------------------------------
2140      IA-II-GMS-----------------------------------------
2141      IA-IV-GMA-----------------------------------------
2142      IA-IV-GVG-----------------------------------------
2143      IA-IV-GMS-----------------------------------------
2144      IA-IV-GLS-----------------------------------------
2145      VA-VV-GMG-----------------------------------------
2146      --------------------------------------------------
2147      IA-IV-GLA-----------------------------------------
2148      IA-IV-GMA-----------------------------------------
2149      --------------------------------------------------
2150      --------------------------------------------------
2151      IA-IV-GMS-----------------------------------------
2152      IA-VV-GMS-----------------------------------------
2153      IA-IV-GMS-----------------------------------------
2154      IA-VV-GMS-----------------------------------------
2155      IA-IV-GIA-----------------------------------------
2156      LA-II-GIG-----------------------------------------
2157      VY-VT-GVS-----------------------------------------
2158      LG-I----------------------------------------------
2159      IA-II-GMS-----------------------------------------
2160      IA-IV-GMS-----------------------------------------
2161      IA-II-GMA-----------------------------------------
2162      VV-IS-GIS-----------------------------------------
2163      --------------------------------------------------
2164      --------------------------------------------------
2165      IA-IV-GMS-----------------------------------------
2166      --------------------------------------------------
2167      IA-IV-GMS-----------------------------------------
2168      IA-VV-GVG-----------------------------------------
2169      VV-VT-GMS-----------------------------------------
2170      --------------------------------------------------
2171      IA-II-GMA-----------------------------------------
2172      IA-IV-GMA-----------------------------------------
2173      IA-IV-GMA-----------------------------------------
2174      IA-II-GMA-----------------------------------------
2175      IA-VV-GIG-----------------------------------------
2176      IA-IV-GMA-----------------------------------------
2177      IA-VV-GMS-----------------------------------------
2178      IA-VV-GLA-----------------------------------------
2179      LA-VI-GLG-----------------------------------------
2180      VA-VV-GVG-----------------------------------------
2181      LA-II-GIG-----------------------------------------
2182      VA-II-GMA-----------------------------------------
2183      --------------------------------------------------
2184      IA-IV-GLG-----------------------------------------
2185      MA-VV-GIG-----------------------------------------
2186      IA-II-GMS-----------------------------------------
2187      VA-IV-GMA-----------------------------------------
2188      AA-VI-GMA-----------------------------------------
2189      IA-VV-GMA-----------------------------------------
2190      IA-II-GLS-----------------------------------------
2191      VA-VV-GLG-----------------------------------------
2192      LA-II-GYS-----------------------------------------
2193      VA-IV-GMA-----------------------------------------
2194      IA-IV-GMA-----------------------------------------
2195      VV-IS-GLS-----------------------------------------
2196      IA-IV-GMA-----------------------------------------
2197      IA-LV-GMA-----------------------------------------
2198      LA-II-GIG-----------------------------------------
2199      IA-IV-GAG-----------------------------------------
2200      IA-IV-GMA-----------------------------------------
2201      IA-IV-GMA-----------------------------------------
2202      --------------------------------------------------
2203      LA-II-GIG-----------------------------------------
2204      IA-IV-GMA-----------------------------------------
2205      LA-VV-GMXxxxxxxxxxxxxxxxxx------------------------
2206      IA-VT-GMS-----------------------------------------
2207      IA-VT-GMS-----------------------------------------
2208      IA-VV-GMG-----------------------------------------
2209      IA-IV-GIG-----------------------------------------
2210      IA-IV-GLG-----------------------------------------
2211      --------------------------------------------------
2212      IA-II-GMA-----------------------------------------
2213      IA-VI-GMA-----------------------------------------
2214      IA-IV-GMA-----------------------------------------
2215      IA-IV-GIA-----------------------------------------
2216      IA-IV-GMA-----------------------------------------
2217      VA-IV-GMA-----------------------------------------
2218      IA-VI-GIG-----------------------------------------
2219      VA-VI-GLS-----------------------------------------
2220      IA-IV-GMA-----------------------------------------
2221      IA-VV-AAE-----------------------------------------
2222      --------------------------------------------------
2223      IA-VV-GVS-----------------------------------------
2224      VA-VV-AFG-----------------------------------------
2225      VA-IV-GMA-----------------------------------------
2226      IA-II-GMD-----------------------------------------
2227      IA-IV-GMS-----------------------------------------
2228      VA-IV-GMA-----------------------------------------
2229      IA-VI-GLA-----------------------------------------
2230      VA-II-GLS-----------------------------------------
2231      VA-II-GAS-----------------------------------------
2232      --------------------------------------------------
2233      FV-IS-GIN-----------------------------------------
2234      IA-IV-GIG-----------------------------------------
2235      IA-IV-GMA-----------------------------------------
2236      VA-II-GLS-----------------------------------------
2237      IA-IV-GLA-----------------------------------------
2238      IA-II-GMS-----------------------------------------
2239      IA-IV-SMA-----------------------------------------
2240      IA-IV-GMA-----------------------------------------
2241      IA-IV-GMA-----------------------------------------
2242      IA-V----------------------------------------------
2243      YA-IV-GIS-----------------------------------------
2244      --------------------------------------------------
2245      IG-VM-AAA-----------------------------------------
2246      --------------------------------------------------
2247      IA-IV-GLA-----------------------------------------
2248      --------------------------------------------------
2249      VA-IV-GIG-----------------------------------------
2250      IG-IT-GVA-----------------------------------------
2251      IA-IV-GMD-----------------------------------------
2252      IA-IV-GMG-----------------------------------------
2253      IA-II-GMS-----------------------------------------
2254      IA-II-GFS-----------------------------------------
2255      IA-IT-GFS-----------------------------------------
2256      VA-IV-GIG-----------------------------------------
2257      --------------------------------------------------
2258      VV-IV-GLA-----------------------------------------
2259      IA-IV-GVA-----------------------------------------
2260      --------------------------------------------------
2261      IV-VV-GMS-----------------------------------------
2262      --------------------------------------------------
2263      VA-IV-GIG-----------------------------------------
2264      VA-VI-GWS-----------------------------------------
2265      IA-VI-GMA-----------------------------------------
2266      --------------------------------------------------
2267      IA-IT-GFS-----------------------------------------
2268      IA-II-GMS-----------------------------------------
2269      --------------------------------------------------
2270      VA-IV-GIG-----------------------------------------
2271      --------------------------------------------------
2272      --------------------------------------------------
2273      IA-IV-GMA-----------------------------------------
2274      LA-VV-GAA-----------------------------------------
2275      --------------------------------------------------
2276      --------------------------------------------------
2277      IA-VV-GMA-----------------------------------------
2278      IA-IV-GIG-----------------------------------------
2279      IA-IV-GMA-----------------------------------------
2280      IA-VV-GIA-----------------------------------------
2281      VA-IV-GIG-----------------------------------------
2282      VA-IV-GIG-----------------------------------------
2283      --------------------------------------------------
2284      --------------------------------------------------
2285      IA-II-GMA-----------------------------------------
2286      IA-IV-GMG-----------------------------------------
2287      IA-VV-GMS-----------------------------------------
2288      --------------------------------------------------
2289      --------------------------------------------------
2290      --------------------------------------------------
2291      --------------------------------------------------
2292      IS-IV-GIG-----------------------------------------
2293      --------------------------------------------------
2294      --------------------------------------------------
2295      VA-IV-GIG-----------------------------------------
2296      IA-IV-GMA-----------------------------------------
2297      IA-IV-GMA-----------------------------------------
2298      IA-VI-GMA-----------------------------------------
2299      VA-VV-GFA-----------------------------------------
2300      --------------------------------------------------
2301      --------------------------------------------------
2302      --------------------------------------------------
2303      IA-VV-GLA-----------------------------------------
2304      --------------------------------------------------
2305      IA-VV-GLG-----------------------------------------
2306      VA-VI-GWS-----------------------------------------
2307      --------------------------------------------------
2308      IA-VV-GMA-----------------------------------------
2309      VA-IT-GYG-----------------------------------------
2310      --------------------------------------------------
2311      --------------------------------------------------
2312      IA-VV-GLA-----------------------------------------
2313      IA-IV-GVA-----------------------------------------
2314      --------------------------------------------------
2315      IA-IV-GMS-----------------------------------------
2316      --------------------------------------------------
2317      --------------------------------------------------
2318      --------------------------------------------------
2319      --------------------------------------------------
2320      --------------------------------------------------
2321      --------------------------------------------------
2322      --------------------------------------------------
2323      --------------------------------------------------
2324      --------------------------------------------------
2325      IA-IV-GRG-----------------------------------------
2326      --------------------------------------------------
2327      --------------------------------------------------
2328      VV-IV-GLA-----------------------------------------
2329      --------------------------------------------------
2330      --------------------------------------------------
2331      --------------------------------------------------
2332      --------------------------------------------------
2333      --------------------------------------------------
2334      --------------------------------------------------
2335      IA-IV-GIA-----------------------------------------
2336      --------------------------------------------------
2337      --------------------------------------------------
2338      IA-II-GLG-----------------------------------------
2339      IA-VV-GMG-----------------------------------------
2340      --------------------------------------------------
2341      --------------------------------------------------
2342      IA-IV-GVG-----------------------------------------
2343      --------------------------------------------------
2344      LA-IV-GMA-----------------------------------------
2345      IA-IV-GIA-----------------------------------------
2346      --------------------------------------------------
2347      --------------------------------------------------
2348      --------------------------------------------------
2349      IA-IV-GLA-----------------------------------------
2350      --------------------------------------------------
2351      IA-IV-GLG-----------------------------------------
2352      --------------------------------------------------
2353      --------------------------------------------------
2354      --------------------------------------------------
2355      --------------------------------------------------
2356      --------------------------------------------------
2357      IA-II-ALS-----------------------------------------
2358      IA-VV-GMG-----------------------------------------
2359      VA-IV-GMA-----------------------------------------
2360      IA-IV-GLA-----------------------------------------
2361      --------------------------------------------------
2362      IA-IV-GLA-----------------------------------------
2363      --------------------------------------------------
2364      IA-II-GLS-----------------------------------------
2365      --------------------------------------------------
2366      --------------------------------------------------
2367      --------------------------------------------------
2368      --------------------------------------------------
2369      AC-LV-GSW-----------------------------------------
2370      --------------------------------------------------
2371      IA-L----------------------------------------------
2372      --------------------------------------------------
2373      IA-VV-GIA-----------------------------------------
2374      --------------------------------------------------
2375      IA-IV-GLA-----------------------------------------
2376      --------------------------------------------------
2377      --------------------------------------------------
2378      VA-VV-GMA-----------------------------------------
2379      --------------------------------------------------
2380      --------------------------------------------------
2381      --------------------------------------------------
2382      --------------------------------------------------
2383      --------------------------------------------------
2384      IA-IV-GEG-----------------------------------------
2385      --------------------------------------------------
2386      --------------------------------------------------
2387      IA-IV-GLA-----------------------------------------
2388      IA-VV-GIA-----------------------------------------
2389      --------------------------------------------------
2390      --------------------------------------------------
2391      --------------------------------------------------
2392      IA-IV-GLA-----------------------------------------
2393      --------------------------------------------------
2394      CV-IC-GFE-----------------------------------------
2395      --------------------------------------------------
2396      IA-VV-SLG-----------------------------------------
2397      --------------------------------------------------
2398      --------------------------------------------------
2399      YA-IV-GVG-----------------------------------------
2400      IA-IV-GEG-----------------------------------------
2401      --------------------------------------------------
2402      --------------------------------------------------
2403      --------------------------------------------------
2404      --------------------------------------------------
2405      --------------------------------------------------
2406      --------------------------------------------------
2407      VV-IV-SMA-----------------------------------------
2408      --------------------------------------------------
2409      --------------------------------------------------
2410      ----I-GMSqlamslavetslnlphtlgfdyptvkslarhladrl-----
2411      --------------------------------------------------
2412      IA-IV-GFG-----------------------------------------
2413      --------------------------------------------------
2414      --------------------------------------------------
2415      IA-VV-GMS-----------------------------------------
2416      --------------------------------------------------
2417      --------------------------------------------------
2418      --------------------------------------------------
2419      --------------------------------------------------
2420      --------------------------------------------------
2421      --------------------------------------------------
2422      --------------------------------------------------
2423      --------------------------------------------------
2424      --------------------------------------------------
2425      --------------------------------------------------
2426      IA-IV-GLA-----------------------------------------
2427      LA-IV-ALT-----------------------------------------
2428      --------------------------------------------------
2429      --------------------------------------------------
2430      --------------------------------------------------
2431      --------------------------------------------------
2432      --------------------------------------------------
2433      --------------------------------------------------
2434      --------------------------------------------------
2435      IA-IV-SMG-----------------------------------------
2436      --------------------------------------------------
2437      IA-IV-GIA-----------------------------------------
2438      --------------------------------------------------
2439      IA-IV-GLA-----------------------------------------
2440      --------------------------------------------------
2441      --------------------------------------------------
2442      --------------------------------------------------
2443      --------------------------------------------------
2444      --------------------------------------------------
2445      --------------------------------------------------
2446      VA-IC-GIG-----------------------------------------
2447      IA-II-GIA-----------------------------------------
2448      --------------------------------------------------
2449      --------------------------------------------------
2450      --------------------------------------------------
2451      --------------------------------------------------
2452      --------------------------------------------------
2453      --------------------------------------------------
2454      --------------------------------------------------
2455      --------------------------------------------------
2456      --------------------------------------------------
2457      --------------------------------------------------
2458      --------------------------------------------------
2459      --------------------------------------------------
2460      IA-VV-GIA-----------------------------------------
2461      --------------------------------------------------
2462      --------------------------------------------------
2463      --------------------------------------------------
2464      --------------------------------------------------
2465      VA-IV-GRG-----------------------------------------
2466      --------------------------------------------------
2467      --------------------------------------------------
2468      --------------------------------------------------
2469      --------------------------------------------------
2470      --------------------------------------------------
2471      --------------------------------------------------
2472      --------------------------------------------------
2473      --------------------------------------------------
2474      --------------------------------------------------
2475      --------------------------------------------------
2476      --------------------------------------------------
2477      VAhIS-GAE-----------------------------------------
2478      IA-II-GMS-----------------------------------------
2479      --------------------------------------------------
2480      --------------------------------------------------
2481      --------------------------------------------------
2482      --------------------------------------------------
2483      --------------------------------------------------
2484      --------------------------------------------------
2485      IA-IV-GIG-----------------------------------------
2486      --------------------------------------------------
2487      --------------------------------------------------
2488      --------------------------------------------------
2489      IA-II-GLS-----------------------------------------
2490      IA-IV-GLA-----------------------------------------
2491      --------------------------------------------------
2492      --------------------------------------------------
2493      --------------------------------------------------
2494      --------------------------------------------------
2495      -------MA-----------------------------------------
2496      --------------------------------------------------
2497      --------------------------------------------------
2498      IN-IT-GAAlskvvneag--------------------------------
2499      --------------------------------------------------
2500      --------------------------------------------------
2501      --------------------------------------------------
2502      -------IS-----------------------------------------
2503      --------------------------------------------------
2504      LA-VVrGLD-----------------------------------------
2505      LA-SS-GTS-----------------------------------------
2506      --------------------------------------------------
2507      --------------------------------------------------
2508      --------------------------------------------------
2509      --------------------------------------------------
2510      --------------------------------------------------
2511      --------------------------------------------------
2512      --------------------------------------------------
2513      --------------------------------------------------
2514      --------------------------------------------------
2515      --------------------------------------------------
2516      --------------------------------------------------
2517      --------------------------------------------------
2518      --------------------------------------------------
2519      --------------------------------------------------
2520      --------------------------------------------------
2521      --------------------------------------------------
2522      --------------------------------------------------
2523      --------------------------------------------------
2524      --------------------------------------------------
2525      --------------------------------------------------
2526      VV-IS-GIG-----------------------------------------
2527      -------VA-----------------------------------------
2528      --------------------------------------------------
2529      --------------------------------------------------
2530      --------------------------------------------------
2531      --------------------------------------------------
2532      --------------------------------------------------
2533      --------------------------------------------------
2534      --------------------------------------------------
2535      --------------------------------------------------
2536      --------------------------------------------------
2537      --------------------------------------------------
2538      --------------------------------------------------
2539      --------------------------------------------------
2540      --------------------------------------------------
2541      --------------------------------------------------
2542      --------------------------------------------------
2543      --------------------------------------------------
2544      --------------------------------------------------
2545      --------------------------------------------------
2546      --------------------------------------------------
2547      --------------------------------------------------
2548      --------------------------------------------------
2549      --------------------------------------------------
2550      --------------------------------------------------
2551      --------------------------------------------------
2552      IA-II-GMS-----------------------------------------
2553      --------------------------------------------------
2554      --------------------------------------------------
2555      --------------------------------------------------
2556      --------------------------------------------------
2557      --------------------------------------------------
2558      --------------------------------------------------
2559      --------------------------------------------------
2560      --------------------------------------------------
2561      --------------------------------------------------
2562      --------------------------------------------------
2563      --------------------------------------------------
2564      --------------------------------------------------
2565      --------------------------------------------------
2566      --------------------------------------------------
2567      --------------------------------------------------
2568      --------------------------------------------------
2569      --------------------------------------------------
2570      --------------------------------------------------
2571      --------------------------------------------------
2572      --------------------------------------------------
2573      --------------------------------------------------
2574      --------------------------------------------------
2575      --------------------------------------------------
2576      IA-VI-GMA-----------------------------------------
2577      --------------------------------------------------
2578      --------------------------------------------------
2579      -A-II-GVS-----------------------------------------
2580      --------------------------------------------------
2581      --------------------------------------------------
2582      --------------------------------------------------
2583      --------------------------------------------------
2584      SV-VS-AVS-----------------------------------------
2585      --------------------------------------------------
2586      --------------------------------------------------
2587      --------------------------------------------------
2588      --------------------------------------------------
2589      IA-II-GAS-----------------------------------------
2590      --------------------------------------------------
2591      --------------------------------------------------
2592      --------------------------------------------------
2593      --------------------------------------------------
2594      --------------------------------------------------
2595      --------------------------------------------------
2596      --------------------------------------------------
2597      --------------------------------------------------
2598      --------------------------------------------------
2599      ---IV-GEH-----------------------------------------
2600      --------------------------------------------------
2601      --------------------------------------------------
2602      --------------------------------------------------
2603      IA-VV-GMA-----------------------------------------
2604      VV-IS-GMS-----------------------------------------
2605      --------------------------------------------------
2606      --------------------------------------------------
2607      --------------------------------------------------
2608      --------------------------------------------------
2609      --------------------------------------------------
2610      --------------------------------------------------
2611      --------------------------------------------------
2612      --------------------------------------------------
2613      --------------------------------------------------
2614      --------------------------------------------------
2615      --------------------------------------------------
2616      --------------------------------------------------
2617      VR-I----------------------------------------------
2618      --------------------------------------------------
2619      --------------------------------------------------
2620      --------------------------------------------------
2621      --------------------------------------------------
2622      --------------------------------------------------
2623      --------------------------------------------------
2624      --------------------------------------------------
2625      VA------------------------------------------------
2626      --------------------------------------------------
2627      --------------------------------------------------
2628      --------------------------------------------------
2629      --------------------------------------------------
2630      IE-IV-GFD-----------------------------------------
2631      --------------------------------------------------
2632      --------------------------------------------------
2633      --------------------------------------------------
2634      --------------------------------------------------
2635      --------------------------------------------------
2636      --------------------------------------------------
2637      IA-II-GMG-----------------------------------------
2638      --------------------------------------------------
2639      --------------------------------------------------
2640      --------------------------------------------------
2641      --------------------------------------------------
2642      --------------------------------------------------
2643      --------------------------------------------------
2644      --------------------------------------------------
2645      --------------------------------------------------
2646      --------------------------------------------------
2647      --------------------------------------------------
2648      --------------------------------------------------
2649      --------------------------------------------------
2650      --------------------------------------------------
2651      --------------------------------------------------
2652      --------------------------------------------------
2653      --------------------------------------------------
2654      --------------------------------------------------
2655      --------------------------------------------------
2656      --------------------------------------------------
2657      --------------------------------------------------
2658      --------------------------------------------------
2659      --------------------------------------------------
2660      VR-I---CS-----------------------------------------
2661      -A-VV-GIG-----------------------------------------
2662      --------------------------------------------------
2663      --------------------------------------------------
2664      --------------------------------------------------
2665      --------------------------------------------------
2666      --------------------------------------------------
2667      --------------------------------------------------
2668      --------------------------------------------------
2669      --------------------------------------------------
2670      --------------------------------------------------
2671      --------------------------------------------------
2672      --------------------------------------------------
2673      --------------------------------------------------
2674      --------------------------------------------------
2675      --------------------------------------------------
2676      --------------------------------------------------
2677      --------------------------------------------------
2678      --------------------------------------------------
2679      --------------------------------------------------
2680      --------------------------------------------------
2681      --------------------------------------------------
2682      VF-LV-ASA-----------------------------------------
2683      --------------------------------------------------
2684      --------------------------------------------------
2685      --------------------------------------------------
2686      --------------------------------------------------
2687      --------------------------------------------------
2688      --------------------------------------------------
2689      --------------------------------------------------
2690      IE-IV-GFD-----------------------------------------
2691      --------------------------------------------------
2692      --------------------------------------------------
2693      VA------------------------------------------------
2694      --------------------------------------------------
2695      --------------------------------------------------
2696      --------------------------------------------------
2697      --------------------------------------------------
2698      --------------------------------------------------
2699      --------------------------------------------------
2700      VF-VT-EIS-----------------------------------------
2701      --------------------------------------------------
2702      --------------------------------------------------
2703      --------------------------------------------------
2704      --------------------------------------------------
2705      VAnIS-SAD-----------------------------------------
2706      --------------------------------------------------
2707      --------------------------------------------------
2708      --------------------------------------------------
2709      --------------------------------------------------
2710      VV-VT-GIG-----------------------------------------
2711      --------------------------------------------------
2712      --------------------------------------------------
2713      --------------------------------------------------
2714      --------------------------------------------------
2715      --------------------------------------------------
2716      --------------------------------------------------
2717      --------------------------------------------------
2718      --------------------------------------------------
2719      --------------------------------------------------
2720      --------------------------------------------------
2721      --------------------------------------------------
2722      --------------------------------------------------
2723      --------------------------------------------------
2724      IA-I----------------------------------------------
2725      --------------------------------------------------
2726      --------------------------------------------------
2727      --------------------------------------------------
2728      --------------------------------------------------
2729      --------------------------------------------------
2730      --------------------------------------------------
2731      --------------------------------------------------
2732      GA-LV-GSLvepllp-----------------------------------
2733      --------------------------------------------------
2734      --------------------------------------------------
2735      --------------------------------------------------
2736      --------------------------------------------------
2737      --------------------------------------------------
2738      --------------------------------------------------
2739      IV-IA-GMS-----------------------------------------
2740      --------------------------------------------------
2741      --------------------------------------------------
2742      --------------------------------------------------
2743      --------------------------------------------------
2744      --------------------------------------------------
2745      --------------------------------------------------
2746      --------------------------------------------------
2747      --------------------------------------------------
2748      --------------------------------------------------
2749      --------------------------------------------------
2750      --------------------------------------------------
2751      --------------------------------------------------
2752      --------------------------------------------------
2753      VV-IT-GLA-----------------------------------------
2754      --------------------------------------------------
2755      --------------------------------------------------
2756      --------------------------------------------------
2757      --------------------------------------------------
2758      --------A-----------------------------------------
2759      --------------------------------------------------
2760      --------------------------------------------------
2761      --------------------------------------------------
2762      --------------------------------------------------
2763      --------------------------------------------------
2764      --------------------------------------------------
2765      --------------------------------------------------
2766      --------------------------------------------------
2767      --------------------------------------------------
2768      IA-IV-GLD-----------------------------------------
2769      VV-VT-GLG-----------------------------------------
2770      --------------------------------------------------
2771      GA-I----------------------------------------------
2772      IA-VV-GMD-----------------------------------------
2773      --------------------------------------------------
2774      --------------------------------------------------
2775      --------------------------------------------------
2776      --------------------------------------------------
2777      IA-IV-GMG-----------------------------------------
2778      VV-VT-GIG-----------------------------------------
2779      --------------------------------------------------
2780      IN-IT-GAAlskvvneag--------------------------------
2781      IV-VI-G-------------------------------------------
2782      --------------------------------------------------
2783      --------------------------------------------------
2784      -------FA-----------------------------------------
2785      --------------------------------------------------
2786      IA-VV-GLD-----------------------------------------
2787      --------------------------------------------------
2788      --------------------------------------------------
2789      --------------------------------------------------
2790      VV-VT-GMG-----------------------------------------
2791      VV-VT-GLG-----------------------------------------
2792      --------------------------------------------------
2793      --------------------------------------------------
2794      --------------------------------------------------
2795      --------------------------------------------------
2796      LA-SS-GTS-----------------------------------------
2797      GA-V----------------------------------------------
2798      --------------------------------------------------
2799      --------------------------------------------------
2800      --------------------------------------------------
2801      VA-VV-GMD-----------------------------------------
2802      --------------------------------------------------
2803      VV-IT-GLG-----------------------------------------
2804      --------------------------------------------------
2805      IA-VV-GVG-----------------------------------------
2806      IA------------------------------------------------
2807      --------------------------------------------------
2808      --------------------------------------------------
2809      --------------------------------------------------
2810      --------------------------------------------------
2811      --------------------------------------------------
2812      --------------------------------------------------
2813      --------------------------------------------------
2814      VA-VT-GIG-----------------------------------------
2815      IA-VI-GMS-----------------------------------------
2816      VV-IT-GLG-----------------------------------------
2817      --------------------------------------------------
2818      --------------------------------------------------
2819      --------------------------------------------------
2820      --------------------------------------------------
2821      YA-IT-AIS-----------------------------------------
2822      --------------------------------------------------
2823      IA-VV-GMA-----------------------------------------
2824      --------------------------------------------------
2825      --------------------------------------------------
2826      --------------------------------------------------
2827      --------------------------------------------------
2828      VV-VT-GMG-----------------------------------------
2829      VV-VT-GVG-----------------------------------------
2830      --------------------------------------------------
2831      TA-IC-GFVlltssssgyfsrqtssevetsgfgirptgpdtsnresla--
2832      VV-IT-GVG-----------------------------------------
2833      --------------------------------------------------
2834      --------------------------------------------------
2835      --------------------------------------------------
2836      VV-VT-GVG-----------------------------------------
2837      --------------------------------------------------
2838      --------------------------------------------------
2839      --------------------------------------------------
2840      --------------------------------------------------
2841      --------------------------------------------------
2842      --------------------------------------------------
2843      IA-IV-GID-----------------------------------------
2844      --------------------------------------------------
2845      IA-II-GMS-----------------------------------------
2846      --------------------------------------------------
2847      VV-VT-GLG-----------------------------------------
2848      VV-VT-GVG-----------------------------------------
2849      ----I-GAG-----------------------------------------
2850      --------------------------------------------------
2851      IA-IV-GVG-----------------------------------------
2852      --------------------------------------------------
2853      --------------------------------------------------
2854      --------------------------------------------------
2855      VV-VT-GMG-----------------------------------------
2856      --------------------------------------------------
2857      --------------------------------------------------
2858      --------------------------------------------------
2859      --------------------------------------------------
2860      --------------------------------------------------
2861      IA-IL-SMS-----------------------------------------
2862      --------------------------------------------------
2863      --------------------------------------------------
2864      --------------------------------------------------
2865      --------------------------------------------------
2866      VV-VT-GLG-----------------------------------------
2867      --------------------------------------------------
2868      --------------------------------------------------
2869      VV-VT-GMG-----------------------------------------
2870      --------------------------------------------------
2871      --------------------------------------------------
2872      VA-IT-GMG-----------------------------------------
2873      --------------------------------------------------
2874      --------------------------------------------------
2875      AV-IT-GMG-----------------------------------------
2876      --------------------------------------------------
2877      --------------------------------------------------
2878      VV-VT-GLG-----------------------------------------
2879      VA-IV-GLA-----------------------------------------
2880      --------------------------------------------------
2881      --------------------------------------------------
2882      VV-IT-GTG-----------------------------------------
2883      --------------------------------------------------
2884      IV-VT-GLG-----------------------------------------
2885      VV-VT-GLG-----------------------------------------
2886      VV-VT-GLG-----------------------------------------
2887      VV-VT-GTG-----------------------------------------
2888      VV-VT-GLG-----------------------------------------
2889      VV-VT-GMG-----------------------------------------
2890      IV-VT-GIG-----------------------------------------
2891      --------------------------------------------------
2892      --------------------------------------------------
2893      --------------------------------------------------
2894      -------MG-----------------------------------------
2895      IA-IV-GMD-----------------------------------------
2896      VV-IT-GLG-----------------------------------------
2897      IV-IV-AMS-----------------------------------------
2898      IA-L----------------------------------------------
2899      --------------------------------------------------
2900      --------------------------------------------------
2901      --------------------------------------------------
2902      VV-VT-GLG-----------------------------------------
2903      --------------------------------------------------
2904      IS-II-DYQ-----------------------------------------
2905      --------------------------------------------------
2906      VV-VT-GLG-----------------------------------------
2907      VV-VT-GLG-----------------------------------------
2908      --------------------------------------------------
2909      VV-VT-GMG-----------------------------------------
2910      VV-VT-GLG-----------------------------------------
2911      --------------------------------------------------
2912      VV-VT-GIG-----------------------------------------
2913      VV-VT-GLG-----------------------------------------
2914      VA-VT-GLG-----------------------------------------
2915      VV-IT-GIG-----------------------------------------
2916      VV-VT-GVG-----------------------------------------
2917      VV-IT-GLG-----------------------------------------
2918      VV-VT-GMG-----------------------------------------
2919      VA-IV-GIG-----------------------------------------
2920      VV-VT-GVG-----------------------------------------
2921      --------------------------------------------------
2922      VV-VT-GIG-----------------------------------------
2923      -------IA-----------------------------------------
2924      -------VG-----------------------------------------
2925      --------------------------------------------------
2926      --------------------------------------------------
2927      VV-VT-GIG-----------------------------------------
2928      IA-IV-GMD-----------------------------------------
2929      VV-VT-GLG-----------------------------------------
2930      VV-IT-GIG-----------------------------------------
2931      --------------------------------------------------
2932      --------------------------------------------------
2933      VV-VT-GLG-----------------------------------------
2934      VV-IT-GAG-----------------------------------------
2935      --------------------------------------------------
2936      VV-VT-GLG-----------------------------------------
2937      --------------------------------------------------
2938      IV-IT-GIG-----------------------------------------
2939      IA-V----------------------------------------------
2940      VV-VT-GLG-----------------------------------------
2941      --------------------------------------------------
2942      --------------------------------------------------
2943      VV-VT-GLG-----------------------------------------
2944      VV-IT-GVG-----------------------------------------
2945      VA-IV---------------------------------------------
2946      VV-VT-GLG-----------------------------------------
2947      --------------------------------------------------
2948      --------------------------------------------------
2949      VV-VT-GLG-----------------------------------------
2950      VV-IT-GLG-----------------------------------------
2951      VV-IT-GLG-----------------------------------------
2952      VV-VT-GLG-----------------------------------------
2953      VV-VT-GLG-----------------------------------------
2954      VV-VT-GVG-----------------------------------------
2955      VV-VT-GLG-----------------------------------------
2956      VV-VT-GLG-----------------------------------------
2957      VA-VT-GLG-----------------------------------------
2958      VV-IT-GLG-----------------------------------------
2959      --------------------------------------------------
2960      VV-IT-GMG-----------------------------------------
2961      VV-VT-GLG-----------------------------------------
2962      --------------------------------------------------
2963      VV-IT-GMG-----------------------------------------
2964      VV-VT-GLG-----------------------------------------
2965      IA-VT-GLG-----------------------------------------
2966      VV-VT-GMG-----------------------------------------
2967      VA-IT-GIG-----------------------------------------
2968      VV-IT-GLG-----------------------------------------
2969      --------------------------------------------------
2970      VV-VT-GMG-----------------------------------------
2971      VV-VT-GVG-----------------------------------------
2972      VV-VT-GLG-----------------------------------------
2973      VV-IT-GLG-----------------------------------------
2974      --------------------------------------------------
2975      VV-IT-GLG-----------------------------------------
2976      VV-VT-GLG-----------------------------------------
2977      VV-VT-GLG-----------------------------------------
2978      VA-IV-GMD-----------------------------------------
2979      VV-IT-GLG-----------------------------------------
2980      VV-VT-GLGavtplgrgvgptwdr--------------------------
2981      VV-IT-GLG-----------------------------------------
2982      VV-VT-GLG-----------------------------------------
2983      VV-VT-GVS-----------------------------------------
2984      VV-VT-GLG-----------------------------------------
2985      VV-VT-GLG-----------------------------------------
2986      VV-VT-GLG-----------------------------------------
2987      VV-VT-GIG-----------------------------------------
2988      VV-VT-GLG-----------------------------------------
2989      VV-VT-GMG-----------------------------------------
2990      VV-VT-GMG-----------------------------------------
2991      VV-VT-GIG-----------------------------------------
2992      VV-VT-GIG-----------------------------------------
2993      VV-IT-GLG-----------------------------------------
2994      VV-VT-GLG-----------------------------------------
2995      VV-VT-GMG-----------------------------------------
2996      VV-IT-GLG-----------------------------------------
2997      VV-VT-GMG-----------------------------------------
2998      VV-VT-GLG-----------------------------------------
2999      VV-IT-GMG-----------------------------------------
3000      VV-VT-GLG-----------------------------------------
3001      VV-VT-GIG-----------------------------------------
3002      VV-IT-GLG-----------------------------------------
3003      --------------------------------------------------
3004      IV-IT-GIG-----------------------------------------
3005      VV-VT-GLG-----------------------------------------
3006      VV-VT-GMG-----------------------------------------
3007      VV-IT-GIG-----------------------------------------
3008      VV-VT-GMG-----------------------------------------
3009      VV-IT-GLG-----------------------------------------
3010      VV-VT-GLG-----------------------------------------
3011      VV-VT-GVG-----------------------------------------
3012      VV-VT-GVG-----------------------------------------
3013      --------------------------------------------------
3014      IA-IV-GVA-----------------------------------------
3015      --------------------------------------------------
3016      --------------------------------------------------
3017      VV-IT-GMG-----------------------------------------
3018      VV-IT-GLG-----------------------------------------
3019      VV-VT-GMG-----------------------------------------
3020      VV-VT-GLG-----------------------------------------
3021      VA-IT-GLG-----------------------------------------
3022      VV-IT-GLG-----------------------------------------
3023      --------------------------------------------------
3024      VA-I----------------------------------------------
3025      --------------------------------------------------
3026      IA------------------------------------------------
3027      RA-I----------------------------------------------
3028      --------------------------------------------------
3029      --------------------------------------------------
3030      VV-IT-GLG-----------------------------------------
3031      VA-IT-GLG-----------------------------------------
3032      --------------------------------------------------
3033      GE-VA-GVDeqrlppt----------------------------------
3034      --------------------------------------------------
3035      VV-VT-GIG-----------------------------------------
3036      VV-IT-GLG-----------------------------------------
3037      VA-IT-GLG-----------------------------------------
3038      VA-IT-GLG-----------------------------------------
3039      --------------------------------------------------
3040      VA-IT-GLG-----------------------------------------
3041      GE-VA-GVDeqrlppt----------------------------------
3042      ----I-GVS-----------------------------------------
3043      IA------------------------------------------------
3044      --------------------------------------------------
3045      --------------------------------------------------
3046      IA-VT-GMG-----------------------------------------
3047      VV-IT-GLG-----------------------------------------
3048      VA-IT-GIG-----------------------------------------
3049      CV-VT-GLG-----------------------------------------
3050      --------------------------------------------------
3051      --------------------------------------------------
3052      --------------------------------------------------
3053      IV-IV-SIGelgpwgsgrtrfeaelgihsdgkvdlsagavlelawnmgll
3054      VA-IT-GIG-----------------------------------------
3055      --------------------------------------------------
3056      VV-VT-GLG-----------------------------------------
3057      VV-IT-GMG-----------------------------------------
3058      VV-VT-GMG-----------------------------------------
3059      VV-VT-GIG-----------------------------------------
3060      CV-VT-GLG-----------------------------------------
3061      --------------------------------------------------
3062      --------------------------------------------------
3063      VV-IT-GLG-----------------------------------------
3064      VV-IT-GIG-----------------------------------------
3065      --------------------------------------------------
3066      --------------------------------------------------
3067      --------------------------------------------------
3068      IA-IV-GMA-----------------------------------------
3069      VA-II-GLA-----------------------------------------
3070      --------------------------------------------------
3071      --------------------------------------------------
3072      IR-I----------------------------------------------
3073      IA-IV-GMA-----------------------------------------
3074      --------------------------------------------------
3075      --------------------------------------------------
3076      --------------------------------------------------
3077      --------------------------------------------------
3078      --------------------------------------------------
3079      --------------------------------------------------
3080      --------------------------------------------------
3081      --------------------------------------------------
3082      --------------------------------------------------
3083      --------------------------------------------------
3084      --------------------------------------------------
3085      --------------------------------------------------
3086      --------------------------------------------------
3087      --------------------------------------------------
3088      --------------------------------------------------
3089      --------------------------------------------------
3090      --------------------------------------------------
3091      --------------------------------------------------
3092      IA-IV-GMG-----------------------------------------
3093      --------------------------------------------------
3094      --------------------------------------------------
3095      --------------------------------------------------
3096      --------------------------------------------------
3097      IA-VI-GMG-----------------------------------------
3098      --------------------------------------------------
3099      --------------------------------------------------
3100      GA-I----------------------------------------------
3101      --------------------------------------------------
3102      --------------------------------------------------
3103      IA-IV-GMA-----------------------------------------
3104      -------MG-----------------------------------------
3105      IA-VI-GVG-----------------------------------------
3106      --------------------------------------------------
3107      IV-IT-GFS-----------------------------------------
3108      --------------------------------------------------
3109      ----V-GLA-----------------------------------------
3110      --------------------------------------------------
3111      --------------------------------------------------
3112      -------IQ-----------------------------------------
3113      --------------------------------------------------
3114      --------------------------------------------------
3115      IA-IV-AMG-----------------------------------------
3116      --------------------------------------------------
3117      VA------------------------------------------------
3118      IV-IT-GTG-----------------------------------------
3119      IA-IV-GIG-----------------------------------------
3120      --------------------------------------------------
3121      --------------------------------------------------
3122      --------------------------------------------------
3123      --------------------------------------------------
3124      IA-L----------------------------------------------
3125      --------------------------------------------------
3126      VA-I----------------------------------------------
3127      --------------------------------------------------
3128      --------------------------------------------------
3129      --------------------------------------------------
3130      IA-II-GMA-----------------------------------------
3131      --------------------------------------------------
3132      --------------------------------------------------
3133      ---IT-GIG-----------------------------------------
3134      --------------------------------------------------
3135      --------------------------------------------------
3136      --------------------------------------------------
3137      --------------------------------------------------
3138      -------MS-----------------------------------------
3139      IA------------------------------------------------
3140      --------------------------------------------------
3141      --------------------------------------------------
3142      --------------------------------------------------
3143      --------------------------------------------------
3144      --------------------------------------------------
3145      TA-I----------------------------------------------
3146      --------------------------------------------------
3147      --------------------------------------------------
3148      VV-VT-GIG-----------------------------------------
3149      MV-I----------------------------------------------
3150      VV-VT-GMG-----------------------------------------
3151      --------------------------------------------------
3152      --------------------------------------------------
3153      IA-II-GIG-----------------------------------------
3154      VV-VT-GIG-----------------------------------------
3155      EA-I----------------------------------------------
3156      VA-VT-GLG-----------------------------------------
3157      --------------------------------------------------
3158      --------------------------------------------------
3159      --------------------------------------------------
3160      --------------------------------------------------
3161      --------------------------------------------------
3162      VV-IT-GLG-----------------------------------------
3163      VA-IT-GIG-----------------------------------------
3164      IA-IV-GMS-----------------------------------------
3165      IA-VI-GMA-----------------------------------------
3166      IA-II-GVA-----------------------------------------
3167      IA-IV-GMG-----------------------------------------
3168      IA-VI-GMS-----------------------------------------
3169      IA-VV-GMS-----------------------------------------
3170      IA-IV-GMA-----------------------------------------
3171      IA-IV-GMA-----------------------------------------
3172      --------------------------------------------------
3173      IA-II-GMG-----------------------------------------
3174      IA-IV-GLA-----------------------------------------
3175      IA-IV-GLA-----------------------------------------
3176      LA-V----------------------------------------------
3177      IA-II-GMG-----------------------------------------
3178      --------------------------------------------------
3179      --------------------------------------------------
3180      GV-IL-GVT-----------------------------------------
3181      --------------------------------------------------
3182      --------------------------------------------------
3183      --------------------------------------------------
3184      --------------------------------------------------
3185      --------------------------------------------------
3186      --------------------------------------------------
3187      --------------------------------------------------
3188      --------------------------------------------------
3189      --------------------------------------------------
3190      --------------------------------------------------
3191      --------------------------------------------------
3192      -------IS-----------------------------------------
3193      --------------------------------------------------
3194      --------------------------------------------------
3195      VG-VV-GWS-----------------------------------------
3196      --------------------------------------------------
3197      VA-IV-GLGv----------------------------------------
3198      VV-IT-GLG-----------------------------------------
3199      IA-IV-GLA-----------------------------------------
3200      VV-VT-GLG-----------------------------------------
3201      --------------------------------------------------
3202      --------------------------------------------------
3203      IA-II-GMQ-----------------------------------------
3204      VV-VT-GLG-----------------------------------------
3205      VV-VT-GLG-----------------------------------------
3206      VV-VT-GLG-----------------------------------------
3207      VA-VS-GQS-----------------------------------------
3208      ----V-GLA-----------------------------------------
3209      VV-VT-GLG-----------------------------------------
3210      VV-IT-GLG-----------------------------------------
3211      ------GLA-----------------------------------------
3212      --------------------------------------------------
3213      VV-VT-GLG-----------------------------------------
3214      VV-IT-GIG-----------------------------------------
3215      VV-VT-GLG-----------------------------------------
3216      --------------------------------------------------
3217      GA-IS-CIG-----------------------------------------
3218      VV-VT-GLG-----------------------------------------
3219      VV-IT-GLG-----------------------------------------
3220      IA-II-GMG-----------------------------------------
3221      VV-VT-GMG-----------------------------------------
3222      VV-IT-GMG-----------------------------------------
3223      VV-IT-GMG-----------------------------------------
3224      VV-IT-GIG-----------------------------------------
3225      VV-IT-GVG-----------------------------------------
3226      --------------------------------------------------
3227      --------------------------------------------------
3228      --------------------------------------------------
3229      --------------------------------------------------
3230      VV-VT-GLG-----------------------------------------
3231      VV-VT-GMG-----------------------------------------
3232      IV-VT-GIG-----------------------------------------
3233      --------------------------------------------------
3234      --------------------------------------------------
3235      VV-IT-GVGiks--------------------------------------
3236      AV-IT-GLG-----------------------------------------
3237      --------------------------------------------------
3238      VV-IT-GMG-----------------------------------------
3239      VV-IT-GVG-----------------------------------------
3240      --------------------------------------------------
3241      --------------------------------------------------
3242      VV-IT-GEG-----------------------------------------
3243      IV-VT-GMG-----------------------------------------
3244      VV-IT-GIGiisclgrgqnevldali------------------------
3245      VV-IT-GIG-----------------------------------------
3246      AV-IT-GMG-----------------------------------------
3247      VV-VT-GMG-----------------------------------------
3248      VA-IT-GSGti---------------------------------------
3249      --------------------------------------------------
3250      VV-VT-GMA-----------------------------------------
3251      --------------------------------------------------
3252      VV-VT-GMS-----------------------------------------
3253      VV-IT-GMG-----------------------------------------
3254      VV-IT-GLG-----------------------------------------
3255      VV-IT-GLG-----------------------------------------
3256      --------------------------------------------------
3257      -------YA-----------------------------------------
3258      --------------------------------------------------
3259      VV-VT-GLG-----------------------------------------
3260      VV-VT-GIGvvsclgnnqkevydslvnnksgisfae--------------
3261      VV-VT-GIGivsclgnnqkevydslinnksgisfae--------------
3262      VV-IT-GIGiis--------------------------------------
3263      VV-VT-GMG-----------------------------------------
3264      VV-VT-GLGivscignnqsdvidslknlksgitsae--------------
3265      VV-IT-GIGivssignnkdevldslk------------------------
3266      -------VA-----------------------------------------
3267      --------------------------------------------------
3268      VV-VT-GLG-----------------------------------------
3269      VV-VT-GIGivssignnveevteslktlksgivkne--------------
3270      VV-VT-GMG-----------------------------------------
3271      --------------------------------------------------
3272      VV-VT-GIGvvssignskdqvldslk------------------------
3273      --------------------------------------------------
3274      --------------------------------------------------
3275      --------------------------------------------------
3276      --------------------------------------------------
3277      VV-IT-GLG-----------------------------------------
3278      VV-IT-GLG-----------------------------------------
3279      VV-IT-GMGiv---------------------------------------
3280      VV-IT-GLGii---------------------------------------
3281      IA-IV-GMA-----------------------------------------
3282      --------------------------------------------------
3283      VV-VT-GLG-----------------------------------------
3284      --------------------------------------------------
3285      VV-IT-GYGivscigdnkkevlqslkdvksgishck--------------
3286      --------------------------------------------------
3287      ------GFS-----------------------------------------
3288      VV-IT-GMG-----------------------------------------
3289      VV-VT-GIG-----------------------------------------
3290      VV-VT-GLG-----------------------------------------
3291      VV-IT-GLGi----------------------------------------
3292      --------------------------------------------------
3293      VA-VT-GMG-----------------------------------------
3294      VV-IT-GLG-----------------------------------------
3295      VV-VT-GIG-----------------------------------------
3296      --------------------------------------------------
3297      VV-VT-GIG-----------------------------------------
3298      VV-VT-GLG-----------------------------------------
3299      VV-IT-GIGiis--------------------------------------
3300      VV-IT-GIG-----------------------------------------
3301      VV-IT-GIG-----------------------------------------
3302      GV-II-GSG-----------------------------------------
3303      --------------------------------------------------
3304      VV-IT-GLG-----------------------------------------
3305      VV-VT-GIG-----------------------------------------
3306      IA-II-GMG-----------------------------------------
3307      --------------------------------------------------
3308      VV-IT-GLG-----------------------------------------
3309      VV-VT-GIG-----------------------------------------
3310      --------------------------------------------------
3311      VV-VT-GIG-----------------------------------------
3312      IG-I---VS-----------------------------------------
3313      VV-IT-GIG-----------------------------------------
3314      --------------------------------------------------
3315      --------------------------------------------------
3316      --------A-----------------------------------------
3317      --------------------------------------------------
3318      VV-IT-GLG-----------------------------------------
3319      VV-VT-GMG-----------------------------------------
3320      VV-VT-GIG-----------------------------------------
3321      VV-IT-GLGikscignnysdvlnnlsk-----------------------
3322      --------------------------------------------------
3323      VV-IT-GLGivssignnaaevldslk------------------------
3324      VA-I----------------------------------------------
3325      --------------------------------------------------
3326      VV-VT-GIG-----------------------------------------
3327      VV-VT-GLG-----------------------------------------
3328      -------MG-----------------------------------------
3329      VV-VT-GLG-----------------------------------------
3330      VA------------------------------------------------
3331      --------------------------------------------------
3332      --------------------------------------------------
3333      VV-IT-GYGivsclgndidavteslk------------------------
3334      VV-IT-GLGivsclgnnqeevhqsllnaksgisfae--------------
3335      --------------------------------------------------
3336      --------------------------------------------------
3337      VV-VT-GIG-----------------------------------------
3338      VA-IT-QIG-----------------------------------------
3339      -------MG-----------------------------------------
3340      IV-VT-GLG-----------------------------------------
3341      --------------------------------------------------
3342      IA------------------------------------------------
3343      -------MG-----------------------------------------
3344      --------------------------------------------------
3345      VA-IT-QIG-----------------------------------------
3346      VV-IT-GLGivsclgnnqdevykslldsksgisfce--------------
3347      VV-IT-GLG-----------------------------------------
3348      --------------------------------------------------
3349      --------------------------------------------------
3350      --------------------------------------------------
3351      --------------------------------------------------
3352      --------------------------------------------------
3353      IA-VV-GMS-----------------------------------------
3354      --------------------------------------------------
3355      --------------------------------------------------
3356      --------------------------------------------------
3357      --------------------------------------------------
3358      --------------------------------------------------
3359      -------MG-----------------------------------------
3360      --------------------------------------------------
3361      --------------------------------------------------
3362      --------------------------------------------------
3363      --------------------------------------------------
3364      -------LS-----------------------------------------
3365      --------------------------------------------------
3366      --------------------------------------------------
3367      --------------------------------------------------
3368      --------------------------------------------------
3369      VA-VT-GMG-----------------------------------------
3370      --------------------------------------------------
3371      GV-VV-GSG-----------------------------------------
3372      --------------------------------------------------
3373      --------------------------------------------------
3374      GC-LI-GSA-----------------------------------------
3375      VV-VT-GIGivsclgnnqqevyesllntksgisfse--------------
3376      --------------------------------------------------
3377      --------------------------------------------------
3378      --------------------------------------------------
3379      --------------------------------------------------
3380      --------------------------------------------------
3381      --------------------------------------------------
3382      --------------------------------------------------
3383      --------------------------------------------------
3384      -------MG-----------------------------------------
3385      --------------------------------------------------
3386      -------MG-----------------------------------------
3387      --------------------------------------------------
3388      --------------------------------------------------
3389      --------------------------------------------------
3390      --------------------------------------------------
3391      VV-IT-GLG-----------------------------------------
3392      --------------------------------------------------
3393      VV-IT-GIGivsslgnnksevndslfntksgiafde--------------
3394      GV-II-GTG-----------------------------------------
3395      VV-VT-GYGiisclgndvidvtkslknsssgislnk--------------
3396      --------------------------------------------------
3397      --------A-----------------------------------------
3398      -------MG-----------------------------------------
3399      --------------------------------------------------
3400      VV-IT-GLG-----------------------------------------
3401      --------------------------------------------------
3402      --------------------------------------------------
3403      --------------------------------------------------
3404      --------------------------------------------------
3405      --------------------------------------------------
3406      --------------------------------------------------
3407      --------------------------------------------------
3408      --------------------------------------------------
3409      --------------------------------------------------
3410      IS-I----------------------------------------------
3411      IA-DA-GLN-----------------------------------------
3412      -------YS-----------------------------------------
3413      --------------------------------------------------
3414      --------------------------------------------------
3415      --------------------------------------------------
3416      --------------------------------------------------
3417      --------------------------------------------------
3418      MA-V----------------------------------------------
3419      -------MG-----------------------------------------
3420      --------------------------------------------------
3421      --------------------------------------------------
3422      --------------------------------------------------
3423      IV-MV-SGG-----------------------------------------
3424      -------MG-----------------------------------------
3425      --------------------------------------------------
3426      -------MG-----------------------------------------
3427      --------------------------------------------------
3428      --------------------------------------------------
3429      MA-I----------------------------------------------
3430      --------------------------------------------------
3431      -V-IT-GIG-----------------------------------------
3432      --------------------------------------------------
3433      -------MR-----------------------------------------
3434      --------------------------------------------------
3435      -------IG-----------------------------------------
3436      --------------------------------------------------
3437      --------------------------------------------------
3438      -------MG-----------------------------------------
3439      -------MG-----------------------------------------
3440      --------------------------------------------------
3441      -------TG-----------------------------------------
3442      --------------------------------------------------
3443      --------------------------------------------------
3444      --------------------------------------------------
3445      ----I-SMA-----------------------------------------
3446      --------------------------------------------------
3447      --------------------------------------------------
3448      --------------------------------------------------
3449      --------------------------------------------------
3450      --------------------------------------------------
3451      --------------------------------------------------
3452      --------------------------------------------------
3453      --------------------------------------------------
3454      --------------------------------------------------
3455      -------MG-----------------------------------------
3456      VA------------------------------------------------
3457      --------------------------------------------------
3458      FA-V----------------------------------------------
3459      VA------------------------------------------------
3460      --------------------------------------------------
3461      --------------------------------------------------
3462      --------------------------------------------------
3463      --------------------------------------------------
3464      -------LS-----------------------------------------
3465      --------------------------------------------------
3466      VV-IT-GIG-----------------------------------------
3467      --------------------------------------------------
3468      --------------------------------------------------
3469      VV-IT-GLGii---------------------------------------
3470      ----V-GSG-----------------------------------------
3471      --------------------------------------------------
3472      --------------------------------------------------
3473      --------------------------------------------------
3474      --------------------------------------------------
3475      -------FA-----------------------------------------
3476      --------------------------------------------------
3477      --------------------------------------------------
3478      --------------------------------------------------
3479      --------------------------------------------------
3480      --------------------------------------------------
3481      -------LG-----------------------------------------
3482      --------------------------------------------------
3483      --------------------------------------------------
3484      --------------------------------------------------
3485      --------------------------------------------------
3486      --------------------------------------------------
3487      --------------------------------------------------
3488      --------------------------------------------------
3489      --------------------------------------------------
3490      --------------------------------------------------
3491      VV-IT-GLGivsclgnnqeevyqsllnsksgisyae--------------
3492      ------GMA-----------------------------------------
3493      --------------------------------------------------
3494      --------------------------------------------------
3495      --------------------------------------------------
3496      --------------------------------------------------
3497      --------------------------------------------------
3498      -------TG-----------------------------------------
3499      AR-II-AYG-----------------------------------------
3500      --------------------------------------------------
3501      --------S-----------------------------------------
3502      --------------------------------------------------
3503      --------------------------------------------------
3504      --------------------------------------------------
3505      -------MG-----------------------------------------
3506      --------------------------------------------------
3507      --------------------------------------------------
3508      --------------------------------------------------
3509      --------------------------------------------------
3510      LA-V----------------------------------------------
3511      --------------------------------------------------
3512      -------MG-----------------------------------------
3513      --------------------------------------------------
3514      IA-II-GMS-----------------------------------------
3515      --------------------------------------------------
3516      --------------------------------------------------
3517      ----I-GM------------------------------------------
3518      --------------------------------------------------
3519      --------------------------------------------------
3520      --------------------------------------------------
3521      --------------------------------------------------
3522      --------------------------------------------------
3523      --------------------------------------------------
3524      --------------------------------------------------
3525      --------------------------------------------------
3526      --------------------------------------------------
3527      VA-IV-WMS-----------------------------------------
3528      --------------------------------------------------
3529      IA------------------------------------------------
3530      --------------------------------------------------
3531      --------------------------------------------------
3532      --------------------------------------------------
3533      --------------------------------------------------
3534      --------------------------------------------------
3535      --------------------------------------------------
3536      IA-V----------------------------------------------
3537      VV-VT-GLG-----------------------------------------
3538      --------------------------------------------------
3539      --------------------------------------------------
3540      --------------------------------------------------
3541      --------------------------------------------------
3542      --------------------------------------------------
3543      --------------------------------------------------
3544      --------------------------------------------------
3545      --------------------------------------------------
3546      IA-VV-GMS-----------------------------------------
3547      --------------------------------------------------
3548      --------------------------------------------------
3549      --------------------------------------------------
3550      --------------------------------------------------
3551      --------------------------------------------------
3552      --------------------------------------------------
3553      --------------------------------------------------
3554      AV-IT-GLGivssigvnkedvlaslkagksgitfse--------------
3555      --------------------------------------------------
3556      IV-I----------------------------------------------
3557      --------------------------------------------------
3558      --------------------------------------------------
3559      --------------------------------------------------
3560      --------------------------------------------------
3561      IA------------------------------------------------
3562      --------------------------------------------------
3563      -------MG-----------------------------------------
3564      --------------------------------------------------
3565      --------------------------------------------------
3566      --------------------------------------------------
3567      --------------------------------------------------
3568      --------------------------------------------------
3569      --------------------------------------------------
3570      --------------------------------------------------
3571      VV-IT-GLG-----------------------------------------
3572      ------GAA-----------------------------------------
3573      --------------------------------------------------
3574      --------------------------------------------------
3575      -------AA-----------------------------------------
3576      LA-LV-GMS-----------------------------------------
3577      --------------------------------------------------
3578      --------------------------------------------------
3579      IS-I----------------------------------------------
3580      --------------------------------------------------
3581      VV-VT-GLG-----------------------------------------
3582      --------------------------------------------------
3583      --------------------------------------------------
3584      --------------------------------------------------
3585      --------------------------------------------------
3586      VA-I----------------------------------------------
3587      --------------------------------------------------
3588      --------------------------------------------------
3589      --------------------------------------------------
3590      --------------------------------------------------
3591      -------LS-----------------------------------------
3592      --------------------------------------------------
3593      --------------------------------------------------
3594      --------------------------------------------------
3595      --------------------------------------------------
3596      IE-MV-GTG-----------------------------------------
3597      --------------------------------------------------
3598      --------------------------------------------------
3599      ------GMA-----------------------------------------
3600      --------------------------------------------------
3601      --------------------------------------------------
3602      --------------------------------------------------
3603      --------------------------------------------------
3604      --------------------------------------------------
3605      IA-II-GMS-----------------------------------------
3606      --------------------------------------------------
3607      --------------------------------------------------
3608      --------------------------------------------------
3609      IA-VV-GMS-----------------------------------------
3610      IA------------------------------------------------
3611      VV-VS-GIG-----------------------------------------
3612      VV-VT-GMG-----------------------------------------
3613      VV-VT-GLG-----------------------------------------
3614      VV-VT-GIG-----------------------------------------
3615      LA-LM-GAV-----------------------------------------
3616      VA-I----------------------------------------------
3617      VE-LL-GCA-----------------------------------------
3618      --------------------------------------------------
3619      --------------------------------------------------
3620      --------------------------------------------------
3621      --------------------------------------------------
3622      --------------------------------------------------
3623      --------------------------------------------------
3624      IA-VIsGFGginssgrssnflgyknlvydslqekeqlevlq---------
3625      --------------------------------------------------
3626      --------------------------------------------------
3627      --------------------------------------------------
3628      --------------------------------------------------
3629      --------------------------------------------------
3630      --------------------------------------------------
3631      --------------------------------------------------
3632      MA-II-GMD-----------------------------------------
3633      MA-II-GMD-----------------------------------------
3634      --------------------------------------------------
3635      MS-IV-GMS-----------------------------------------
3636      --------------------------------------------------
3637      MS-IV-GMS-----------------------------------------
3638      --------------------------------------------------
3639      VV-VT-GIG-----------------------------------------
3640      --------------------------------------------------
3641      --------------------------------------------------
3642      IA-VV-GMS-----------------------------------------
3643      VA-V----------------------------------------------
3644      --------------------------------------------------
3645      --------------------------------------------------
3646      IV-IT-GLG-----------------------------------------
3647      --------------------------------------------------
3648      --------------------------------------------------
3649      --------------------------------------------------
3650      --------------------------------------------------
3651      -A-I----------------------------------------------
3652      --------------------------------------------------
3653      --------------------------------------------------
3654      --------------------------------------------------
3655      --------------------------------------------------
3656      --------------------------------------------------
3657      --------------------------------------------------
3658      --------------------------------------------------
3659      --------------------------------------------------
3660      VC-I----------------------------------------------
3661      --------------------------------------------------
3662      VV-IT-GIGvvsclgnnqdevyqsllnsksgitfsee-------------
3663      --------------------------------------------------
3664      --------------------------------------------------
3665      --------------------------------------------------
3666      AR-II-MLG-----------------------------------------
3667      --------------------------------------------------
3668      --------------------------------------------------
3669      --------------------------------------------------
3670      --------------------------------------------------
3671      --------------------------------------------------
3672      --------------------------------------------------
3673      VA-VI-GMA-----------------------------------------
3674      --------------------------------------------------
3675      FV-I----------------------------------------------
3676      --------------------------------------------------
3677      VV-VT-GMG-----------------------------------------
3678      IA-VI-GVA-----------------------------------------
3679      --------------------------------------------------
3680      VV-VT-GIGivsclgnnqkevyeslvnsksgisfae--------------
3681      --------------------------------------------------
3682      --------------------------------------------------
3683      --------------------------------------------------
3684      --------------------------------------------------
3685      --------------------------------------------------
3686      --------------------------------------------------
3687      IY-IA-GIA-----------------------------------------
3688      VV-VT-GLGivsclgnnqeevhqsllnsksgisfae--------------
3689      VV-VT-GLG-----------------------------------------
3690      --------------------------------------------------
3691      --------------------------------------------------
3692      --------------------------------------------------
3693      VV-IT-GLG-----------------------------------------
3694      --------------------------------------------------
3695      --------------------------------------------------
3696      --------------------------------------------------
3697      VV-VT-GMG-----------------------------------------
3698      --------------------------------------------------
3699      --------------------------------------------------
3700      VV-VT-GIG-----------------------------------------
3701      --------------------------------------------------
3702      VV-VT-GMG-----------------------------------------
3703      --------------------------------------------------
3704      --------------------------------------------------
3705      VV-VT-GIG-----------------------------------------
3706      VV-VT-GIG-----------------------------------------
3707      --------------------------------------------------
3708      VV-VT-GIGv----------------------------------------
3709      --------------------------------------------------
3710      --------------------------------------------------
3711      --------------------------------------------------
3712      AV-IS-GMG-----------------------------------------
3713      --------------------------------------------------
3714      --------------------------------------------------
3715      --------------------------------------------------
3716      --------------------------------------------------
3717      IA------------------------------------------------
3718      VV-VT-GLG-----------------------------------------
3719      HA-I----------------------------------------------
3720      IA-VI-GIG-----------------------------------------
3721      --------------------------------------------------
3722      VF-V----------------------------------------------
3723      VV-IT-GMGivsclgndketvldslk------------------------
3724      --------------------------------------------------
3725      --------------------------------------------------
3726      VV-VT-GMS-----------------------------------------
3727      VV-IT-GAG-----------------------------------------
3728      --------------------------------------------------
3729      --------------------------------------------------
3730      --------------------------------------------------
3731      IA-IV-GMA-----------------------------------------
3732      -------IG-----------------------------------------
3733      --------------------------------------------------
3734      --------------------------------------------------
3735      --------------------------------------------------
3736      --------A-----------------------------------------
3737      --------------------------------------------------
3738      --------------------------------------------------
3739      VA-I----------------------------------------------
3740      -------YA-----------------------------------------
3741      IA-VT-GIGaisaigndvqenltslma-----------------------
3742      --------------------------------------------------
3743      VA-IV-GMA-----------------------------------------
3744      VA-IC-G-------------------------------------------
3745      --------------------------------------------------
3746      --------------------------------------------------
3747      --------------------------------------------------
3748      --------------------------------------------------
3749      --------------------------------------------------
3750      --------------------------------------------------
3751      --------------------------------------------------
3752      --------------------------------------------------
3753      VV-IT-GLG-----------------------------------------
3754      IA-II-GLG-----------------------------------------
3755      --------------------------------------------------
3756      --------------------------------------------------
3757      --------------------------------------------------
3758      IA-IV-GMA-----------------------------------------
3759      IV-I----------------------------------------------
3760      --------------------------------------------------
3761      --------------------------------------------------
3762      VV-VT-GIG-----------------------------------------
3763      VV-VT-GLG-----------------------------------------
3764      --------------------------------------------------
3765      --------------------------------------------------
3766      VV-V----------------------------------------------

--------------------------------------------------
--------------------------------------------------
--------------------------------------------------
--------------------------------------------------
--------------------------------------------------
--------------------------------------------------
--------------------------------------------------
--------------------------------------------------
--------------------------------------------------
--------------------------------------------------
--------------------------------------------------
--------------------------------------------------
--------------------------------------------------
--------------------------------------------------
--------------------------------------------------
--------------------------------------------------
--------------------------------------------------
--------------------------------------------------
--------------------------------------------------
--------------------------------------------------
--------------------------------------------------
--------------------------------------------------
--------------------------------------------------
--------------------------------------------------
--------------------------------------------------
--------------------------------------------------
--------------------------------------------------
--------------------------------------------------
--------------------------------------------------
--------------------------------------------------
--------------------------------------------------
--------------------------------------------------
--------------------------------------------------
--------------------------------------------------
--------------------------------------------------
--------------------------------------------------
--------------------------------------------------
--------------------------------------------------
--------------------------------------------------
--------------------------------------------------
--------------------------------------------------
--------------------------------------------------
--------------------------------------------------
--------------------------------------------------
--------------------------------------------------
--------------------------------------------------
--------------------------------------------------
--------------------------------------------------
--------------------------------------------------
--------------------------------------------------
--------------------------------------------------
--------------------------------------------------
--------------------------------------------------
--------------------------------------------------
--------------------------------------------------
--------------------------------------------------
--------------------------------------------------
--------------------------------------------------
--------------------------------------------------
--------------------------------------------------
--------------------------------------------------
--------------------------------------------------
--------------------------------------------------
--------------------------------------------------
--------------------------------------------------
--------------------------------------------------
--------------------------------------------------
--------------------------------------------------
--------------------------------------------------
--------------------------------------------------
--------------------------------------------------
--------------------------------------------------
--------------------------------------------------
--------------------------------------------------
--------------------------------------------------
--------------------------------------------------
--------------------------------------------------
--------------------------------------------------
--------------------------------------------------
--------------------------------------------------
--------------------------------------------------
--------------------------------------------------
--------------------------------------------------
--------------------------------------------------
--------------------------------------------------
--------------------------------------------------
--------------------------------------------------
--------------------------------------------------
--------------------------------------------------
--------------------------------------------------
--------------------------------------------------
--------------------------------------------------
--------------------------------------------------
--------------------------------------------------
--------------------------------------------------
--------------------------------------------------
--------------------------------------------------
--------------------------------------------------
--------------------------------------------------
--------------------------------------------------
--------------------------------------------------
--------------------------------------------------
--------------------------------------------------
--------------------------------------------------
--------------------------------------------------
--------------------------------------------------
--------------------------------------------------
--------------------------------------------------
--------------------------------------------------
--------------------------------------------------
--------------------------------------------------
--------------------------------------------------
--------------------------------------------------
--------------------------------------------------
--------------------------------------------------
--------------------------------------------------
--------------------------------------------------
--------------------------------------------------
--------------------------------------------------
--------------------------------------------------
--------------------------------------------------
--------------------------------------------------
--------------------------------------------------
--------------------------------------------------
--------------------------------------------------
--------------------------------------------------
--------------------------------------------------
--------------------------------------------------
--------------------------------------------------
--------------------------------------------------
--------------------------------------------------
--------------------------------------------------
--------------------------------------------------
--------------------------------------------------
--------------------------------------------------
--------------------------------------------------
--------------------------------------------------
--------------------------------------------------
--------------------------------------------------
--------------------------------------------------
--------------------------------------------------
--------------------------------------------------
--------------------------------------------------
--------------------------------------------------
--------------------------------------------------
--------------------------------------------------
--------------------------------------------------
--------------------------------------------------
--------------------------------------------------
--------------------------------------------------
--------------------------------------------------
--------------------------------------------------
--------------------------------------------------
--------------------------------------------------
--------------------------------------------------
--------------------------------------------------
--------------------------------------------------
--------------------------------------------------
--------------------------------------------------
--------------------------------------------------
--------------------------------------------------
--------------------------------------------------
--------------------------------------------------
--------------------------------------------------
--------------------------------------------------
--------------------------------------------------
--------------------------------------------------
--------------------------------------------------
--------------------------------------------------
--------------------------------------------------
--------------------------------------------------
--------------------------------------------------
--------------------------------------------------
--------------------------------------------------
--------------------------------------------------
--------------------------------------------------
--------------------------------------------------
--------------------------------------------------
--------------------------------------------------
--------------------------------------------------
--------------------------------------------------
--------------------------------------------------
--------------------------------------------------
--------------------------------------------------
--------------------------------------------------
--------------------------------------------------
--------------------------------------------------
--------------------------------------------------
--------------------------------------------------
--------------------------------------------------
--------------------------------------------------
--------------------------------------------------
--------------------------------------------------
--------------------------------------------------
--------------------------------------------------
--------------------------------------------------
--------------------------------------------------
--------------------------------------------------
--------------------------------------------------
--------------------------------------------------
--------------------------------------------------
--------------------------------------------------
--------------------------------------------------
--------------------------------------------------
--------------------------------------------------
--------------------------------------------------
--------------------------------------------------
--------------------------------------------------
--------------------------------------------------
--------------------------------------------------
--------------------------------------------------
--------------------------------------------------
--------------------------------------------------
--------------------------------------------------
--------------------------------------------------
--------------------------------------------------
--------------------------------------------------
--------------------------------------------------
--------------------------------------------------
--------------------------------------------------
--------------------------------------------------
--------------------------------------------------
--------------------------------------------------
--------------------------------------------------
--------------------------------------------------
--------------------------------------------------
--------------------------------------------------
--------------------------------------------------
--------------------------------------------------
--------------------------------------------------
--------------------------------------------------
--------------------------------------------------
--------------------------------------------------
--------------------------------------------------
--------------------------------------------------
--------------------------------------------------
--------------------------------------------------
--------------------------------------------------
--------------------------------------------------
--------------------------------------------------
--------------------------------------------------
--------------------------------------------------
--------------------------------------------------
--------------------------------------------------
--------------------------------------------------
--------------------------------------------------
--------------------------------------------------
--------------------------------------------------
--------------------------------------------------
--------------------------------------------------
--------------------------------------------------
--------------------------------------------------
--------------------------------------------------
--------------------------------------------------
--------------------------------------------------
--------------------------------------------------
--------------------------------------------------
--------------------------------------------------
--------------------------------------------------
--------------------------------------------------
--------------------------------------------------
--------------------------------------------------
--------------------------------------------------
--------------------------------------------------
--------------------------------------------------
--------------------------------------------------
--------------------------------------------------
--------------------------------------------------
--------------------------------------------------
--------------------------------------------------
--------------------------------------------------
--------------------------------------------------
--------------------------------------------------
--------------------------------------------------
--------------------------------------------------
--------------------------------------------------
--------------------------------------------------
--------------------------------------------------
--------------------------------------------------
--------------------------------------------------
--------------------------------------------------
--------------------------------------------------
--------------------------------------------------
--------------------------------------------------
--------------------------------------------------
--------------------------------------------------
--------------------------------------------------
--------------------------------------------------
--------------------------------------------------
--------------------------------------------------
--------------------------------------------------
--------------------------------------------------
--------------------------------------------------
--------------------------------------------------
--------------------------------------------------
--------------------------------------------------
--------------------------------------------------
--------------------------------------------------
--------------------------------------------------
--------------------------------------------------
--------------------------------------------------
--------------------------------------------------
--------------------------------------------------
--------------------------------------------------
--------------------------------------------------
--------------------------------------------------
--------------------------------------------------
--------------------------------------------------
--------------------------------------------------
--------------------------------------------------
--------------------------------------------------
--------------------------------------------------
--------------------------------------------------
--------------------------------------------------
--------------------------------------------------
--------------------------------------------------
--------------------------------------------------
--------------------------------------------------
--------------------------------------------------
--------------------------------------------------
--------------------------------------------------
--------------------------------------------------
--------------------------------------------------
--------------------------------------------------
--------------------------------------------------
--------------------------------------------------
--------------------------------------------------
--------------------------------------------------
--------------------------------------------------
--------------------------------------------------
--------------------------------------------------
--------------------------------------------------
--------------------------------------------------
--------------------------------------------------
--------------------------------------------------
--------------------------------------------------
--------------------------------------------------
--------------------------------------------------
--------------------------------------------------
--------------------------------------------------
--------------------------------------------------
--------------------------------------------------
--------------------------------------------------
--------------------------------------------------
--------------------------------------------------
--------------------------------------------------
--------------------------------------------------
--------------------------------------------------
--------------------------------------------------
--------------------------------------------------
--------------------------------------------------
--------------------------------------------------
--------------------------------------------------
--------------------------------------------------
--------------------------------------------------
--------------------------------------------------
--------------------------------------------------
--------------------------------------------------
--------------------------------------------------
--------------------------------------------------
--------------------------------------------------
--------------------------------------------------
--------------------------------------------------
--------------------------------------------------
--------------------------------------------------
--------------------------------------------------
--------------------------------------------------
--------------------------------------------------
--------------------------------------------------
--------------------------------------------------
--------------------------------------------------
--------------------------------------------------
--------------------------------------------------
--------------------------------------------------
--------------------------------------------------
--------------------------------------------------
--------------------------------------------------
--------------------------------------------------
--------------------------------------------------
--------------------------------------------------
--------------------------------------------------
--------------------------------------------------
--------------------------------------------------
--------------------------------------------------
--------------------------------------------------
--------------------------------------------------
--------------------------------------------------
--------------------------------------------------
--------------------------------------------------
--------------------------------------------------
--------------------------------------------------
--------------------------------------------------
--------------------------------------------------
--------------------------------------------------
--------------------------------------------------
--------------------------------------------------
--------------------------------------------------
--------------------------------------------------
--------------------------------------------------
--------------------------------------------------
--------------------------------------------------
--------------------------------------------------
--------------------------------------------------
--------------------------------------------------
--------------------------------------------------
--------------------------------------------------
--------------------------------------------------
--------------------------------------------------
--------------------------------------------------
--------------------------------------------------
--------------------------------------------------
--------------------------------------------------
--------------------------------------------------
--------------------------------------------------
--------------------------------------------------
--------------------------------------------------
--------------------------------------------------
--------------------------------------------------
--------------------------------------------------
--------------------------------------------------
--------------------------------------------------
--------------------------------------------------
--------------------------------------------------
--------------------------------------------------
--------------------------------------------------
--------------------------------------------------
--------------------------------------------------
--------------------------------------------------
--------------------------------------------------
--------------------------------------------------
--------------------------------------------------
--------------------------------------------------
--------------------------------------------------
--------------------------------------------------
--------------------------------------------------
--------------------------------------------------
--------------------------------------------------
--------------------------------------------------
--------------------------------------------------
--------------------------------------------------
--------------------------------------------------
--------------------------------------------------
--------------------------------------------------
--------------------------------------------------
--------------------------------------------------
--------------------------------------------------
--------------------------------------------------
--------------------------------------------------
--------------------------------------------------
--------------------------------------------------
--------------------------------------------------
--------------------------------------------------
--------------------------------------------------
--------------------------------------------------
--------------------------------------------------
--------------------------------------------------
--------------------------------------------------
--------------------------------------------------
--------------------------------------------------
--------------------------------------------------
--------------------------------------------------
--------------------------------------------------
--------------------------------------------------
--------------------------------------------------
--------------------------------------------------
--------------------------------------------------
--------------------------------------------------
--------------------------------------------------
--------------------------------------------------
--------------------------------------------------
--------------------------------------------------
--------------------------------------------------
--------------------------------------------------
--------------------------------------------------
--------------------------------------------------
--------------------------------------------------
--------------------------------------------------
--------------------------------------------------
--------------------------------------------------
--------------------------------------------------
--------------------------------------------------
--------------------------------------------------
--------------------------------------------------
--------------------------------------------------
--------------------------------------------------
--------------------------------------------------
--------------------------------------------------
--------------------------------------------------
--------------------------------------------------
--------------------------------------------------
--------------------------------------------------
--------------------------------------------------
--------------------------------------------------
--------------------------------------------------
--------------------------------------------------
--------------------------------------------------
--------------------------------------------------
--------------------------------------------------
--------------------------------------------------
--------------------------------------------------
--------------------------------------------------
--------------------------------------------------
--------------------------------------------------
--------------------------------------------------
--------------------------------------------------
--------------------------------------------------
--------------------------------------------------
--------------------------------------------------
--------------------------------------------------
--------------------------------------------------
--------------------------------------------------
--------------------------------------------------
--------------------------------------------------
--------------------------------------------------
--------------------------------------------------
--------------------------------------------------
--------------------------------------------------
--------------------------------------------------
--------------------------------------------------
--------------------------------------------------
--------------------------------------------------
--------------------------------------------------
--------------------------------------------------
--------------------------------------------------
--------------------------------------------------
--------------------------------------------------
--------------------------------------------------
--------------------------------------------------
--------------------------------------------------
--------------------------------------------------
--------------------------------------------------
--------------------------------------------------
--------------------------------------------------
--------------------------------------------------
--------------------------------------------------
--------------------------------------------------
--------------------------------------------------
--------------------------------------------------
--------------------------------------------------
--------------------------------------------------
--------------------------------------------------
--------------------------------------------------
--------------------------------------------------
--------------------------------------------------
--------------------------------------------------
--------------------------------------------------
--------------------------------------------------
--------------------------------------------------
--------------------------------------------------
--------------------------------------------------
--------------------------------------------------
--------------------------------------------------
--------------------------------------------------
--------------------------------------------------
--------------------------------------------------
--------------------------------------------------
--------------------------------------------------
--------------------------------------------------
--------------------------------------------------
--------------------------------------------------
--------------------------------------------------
--------------------------------------------------
--------------------------------------------------
--------------------------------------------------
--------------------------------------------------
--------------------------------------------------
--------------------------------------------------
--------------------------------------------------
--------------------------------------------------
--------------------------------------------------
--------------------------------------------------
--------------------------------------------------
--------------------------------------------------
--------------------------------------------------
--------------------------------------------------
--------------------------------------------------
--------------------------------------------------
--------------------------------------------------
--------------------------------------------------
--------------------------------------------------
--------------------------------------------------
--------------------------------------------------
--------------------------------------------------
--------------------------------------------------
--------------------------------------------------
--------------------------------------------------
--------------------------------------------------
--------------------------------------------------
--------------------------------------------------
--------------------------------------------------
--------------------------------------------------
--------------------------------------------------
--------------------------------------------------
--------------------------------------------------
--------------------------------------------------
--------------------------------------------------
--------------------------------------------------
--------------------------------------------------
--------------------------------------------------
--------------------------------------------------
--------------------------------------------------
--------------------------------------------------
--------------------------------------------------
--------------------------------------------------
--------------------------------------------------
--------------------------------------------------
--------------------------------------------------
--------------------------------------------------
--------------------------------------------------
--------------------------------------------------
--------------------------------------------------
--------------------------------------------------
--------------------------------------------------
--------------------------------------------------
--------------------------------------------------
--------------------------------------------------
--------------------------------------------------
--------------------------------------------------
--------------------------------------------------
--------------------------------------------------
--------------------------------------------------
--------------------------------------------------
--------------------------------------------------
--------------------------------------------------
--------------------------------------------------
--------------------------------------------------
--------------------------------------------------
--------------------------------------------------
--------------------------------------------------
--------------------------------------------------
--------------------------------------------------
--------------------------------------------------
--------------------------------------------------
--------------------------------------------------
--------------------------------------------------
--------------------------------------------------
--------------------------------------------------
--------------------------------------------------
--------------------------------------------------
--------------------------------------------------
--------------------------------------------------
--------------------------------------------------
--------------------------------------------------
--------------------------------------------------
--------------------------------------------------
--------------------------------------------------
--------------------------------------------------
--------------------------------------------------
--------------------------------------------------
--------------------------------------------------
--------------------------------------------------
--------------------------------------------------
--------------------------------------------------
--------------------------------------------------
--------------------------------------------------
--------------------------------------------------
--------------------------------------------------
--------------------------------------------------
--------------------------------------------------
--------------------------------------------------
--------------------------------------------------
--------------------------------------------------
--------------------------------------------------
--------------------------------------------------
--------------------------------------------------
--------------------------------------------------
--------------------------------------------------
--------------------------------------------------
--------------------------------------------------
--------------------------------------------------
--------------------------------------------------
--------------------------------------------------
--------------------------------------------------
--------------------------------------------------
--------------------------------------------------
--------------------------------------------------
--------------------------------------------------
--------------------------------------------------
--------------------------------------------------
--------------------------------------------------
--------------------------------------------------
--------------------------------------------------
--------------------------------------------------
--------------------------------------------------
--------------------------------------------------
--------------------------------------------------
--------------------------------------------------
--------------------------------------------------
--------------------------------------------------
--------------------------------------------------
--------------------------------------------------
--------------------------------------------------
--------------------------------------------------
--------------------------------------------------
--------------------------------------------------
--------------------------------------------------
--------------------------------------------------
--------------------------------------------------
--------------------------------------------------
--------------------------------------------------
--------------------------------------------------
--------------------------------------------------
--------------------------------------------------
--------------------------------------------------
--------------------------------------------------
--------------------------------------------------
--------------------------------------------------
--------------------------------------------------
--------------------------------------------------
--------------------------------------------------
--------------------------------------------------
--------------------------------------------------
--------------------------------------------------
--------------------------------------------------
--------------------------------------------------
--------------------------------------------------
--------------------------------------------------
--------------------------------------------------
--------------------------------------------------
--------------------------------------------------
--------------------------------------------------
--------------------------------------------------
--------------------------------------------------
--------------------------------------------------
--------------------------------------------------
--------------------------------------------------
--------------------------------------------------
--------------------------------------------------
--------------------------------------------------
--------------------------------------------------
--------------------------------------------------
--------------------------------------------------
--------------------------------------------------
--------------------------------------------------
--------------------------------------------------
--------------------------------------------------
--------------------------------------------------
--------------------------------------------------
--------------------------------------------------
--------------------------------------------------
--------------------------------------------------
--------------------------------------------------
--------------------------------------------------
--------------------------------------------------
--------------------------------------------------
--------------------------------------------------
--------------------------------------------------
--------------------------------------------------
--------------------------------------------------
--------------------------------------------------
--------------------------------------------------
--------------------------------------------------
--------------------------------------------------
--------------------------------------------------
--------------------------------------------------
--------------------------------------------------
--------------------------------------------------
--------------------------------------------------
--------------------------------------------------
--------------------------------------------------
--------------------------------------------------
--------------------------------------------------
--------------------------------------------------
--------------------------------------------------
--------------------------------------------------
--------------------------------------------------
--------------------------------------------------
--------------------------------------------------
--------------------------------------------------
--------------------------------------------------
--------------------------------------------------
--------------------------------------------------
--------------------------------------------------
--------------------------------------------------
--------------------------------------------------
--------------------------------------------------
--------------------------------------------------
--------------------------------------------------
--------------------------------------------------
--------------------------------------------------
--------------------------------------------------
--------------------------------------------------
--------------------------------------------------
--------------------------------------------------
--------------------------------------------------
--------------------------------------------------
--------------------------------------------------
--------------------------------------------------
--------------------------------------------------
--------------------------------------------------
--------------------------------------------------
--------------------------------------------------
--------------------------------------------------
--------------------------------------------------
--------------------------------------------------
--------------------------------------------------
--------------------------------------------------
--------------------------------------------------
--------------------------------------------------
--------------------------------------------------
--------------------------------------------------
--------------------------------------------------
--------------------------------------------------
--------------------------------------------------
--------------------------------------------------
--------------------------------------------------
--------------------------------------------------
--------------------------------------------------
--------------------------------------------------
--------------------------------------------------
--------------------------------------------------
--------------------------------------------------
--------------------------------------------------
--------------------------------------------------
--------------------------------------------------
--------------------------------------------------
--------------------------------------------------
--------------------------------------------------
--------------------------------------------------
--------------------------------------------------
--------------------------------------------------
--------------------------------------------------
--------------------------------------------------
--------------------------------------------------
--------------------------------------------------
--------------------------------------------------
--------------------------------------------------
--------------------------------------------------
--------------------------------------------------
--------------------------------------------------
--------------------------------------------------
--------------------------------------------------
--------------------------------------------------
--------------------------------------------------
--------------------------------------------------
--------------------------------------------------
--------------------------------------------------
--------------------------------------------------
--------------------------------------------------
--------------------------------------------------
--------------------------------------------------
--------------------------------------------------
--------------------------------------------------
--------------------------------------------------
--------------------------------------------------
--------------------------------------------------
--------------------------------------------------
--------------------------------------------------
--------------------------------------------------
--------------------------------------------------
--------------------------------------------------
--------------------------------------------------
--------------------------------------------------
--------------------------------------------------
--------------------------------------------------
--------------------------------------------------
--------------------------------------------------
--------------------------------------------------
--------------------------------------------------
--------------------------------------------------
--------------------------------------------------
--------------------------------------------------
--------------------------------------------------
--------------------------------------------------
--------------------------------------------------
--------------------------------------------------
--------------------------------------------------
--------------------------------------------------
--------------------------------------------------
--------------------------------------------------
--------------------------------------------------
--------------------------------------------------
--------------------------------------------------
--------------------------------------------------
--------------------------------------------------
--------------------------------------------------
--------------------------------------------------
--------------------------------------------------
--------------------------------------------------
--------------------------------------------------
--------------------------------------------------
--------------------------------------------------
--------------------------------------------------
--------------------------------------------------
--------------------------------------------------
--------------------------------------------------
--------------------------------------------------
--------------------------------------------------
--------------------------------------------------
--------------------------------------------------
--------------------------------------------------
--------------------------------------------------
--------------------------------------------------
--------------------------------------------------
--------------------------------------------------
--------------------------------------------------
--------------------------------------------------
--------------------------------------------------
--------------------------------------------------
--------------------------------------------------
--------------------------------------------------
--------------------------------------------------
--------------------------------------------------
--------------------------------------------------
--------------------------------------------------
--------------------------------------------------
--------------------------------------------------
--------------------------------------------------
--------------------------------------------------
--------------------------------------------------
--------------------------------------------------
--------------------------------------------------
--------------------------------------------------
--------------------------------------------------
--------------------------------------------------
--------------------------------------------------
--------------------------------------------------
--------------------------------------------------
--------------------------------------------------
--------------------------------------------------
--------------------------------------------------
--------------------------------------------------
--------------------------------------------------
--------------------------------------------------
--------------------------------------------------
--------------------------------------------------
--------------------------------------------------
--------------------------------------------------
--------------------------------------------------
--------------------------------------------------
--------------------------------------------------
--------------------------------------------------
--------------------------------------------------
--------------------------------------------------
--------------------------------------------------
--------------------------------------------------
--------------------------------------------------
--------------------------------------------------
--------------------------------------------------
--------------------------------------------------
--------------------------------------------------
--------------------------------------------------
--------------------------------------------------
--------------------------------------------------
--------------------------------------------------
--------------------------------------------------
--------------------------------------------------
--------------------------------------------------
--------------------------------------------------
--------------------------------------------------
--------------------------------------------------
--------------------------------------------------
--------------------------------------------------
--------------------------------------------------
--------------------------------------------------
--------------------------------------------------
--------------------------------------------------
--------------------------------------------------
--------------------------------------------------
--------------------------------------------------
--------------------------------------------------
--------------------------------------------------
--------------------------------------------------
--------------------------------------------------
--------------------------------------------------
--------------------------------------------------
--------------------------------------------------
--------------------------------------------------
--------------------------------------------------
--------------------------------------------------
--------------------------------------------------
--------------------------------------------------
--------------------------------------------------
--------------------------------------------------
--------------------------------------------------
--------------------------------------------------
--------------------------------------------------
--------------------------------------------------
--------------------------------------------------
--------------------------------------------------
--------------------------------------------------
--------------------------------------------------
--------------------------------------------------
--------------------------------------------------
--------------------------------------------------
--------------------------------------------------
--------------------------------------------------
--------------------------------------------------
--------------------------------------------------
--------------------------------------------------
--------------------------------------------------
--------------------------------------------------
--------------------------------------------------
--------------------------------------------------
--------------------------------------------------
--------------------------------------------------
--------------------------------------------------
--------------------------------------------------
--------------------------------------------------
--------------------------------------------------
--------------------------------------------------
--------------------------------------------------
--------------------------------------------------
--------------------------------------------------
--------------------------------------------------
--------------------------------------------------
--------------------------------------------------
--------------------------------------------------
--------------------------------------------------
--------------------------------------------------
--------------------------------------------------
--------------------------------------------------
--------------------------------------------------
--------------------------------------------------
--------------------------------------------------
--------------------------------------------------
--------------------------------------------------
--------------------------------------------------
--------------------------------------------------
--------------------------------------------------
--------------------------------------------------
--------------------------------------------------
--------------------------------------------------
--------------------------------------------------
--------------------------------------------------
--------------------------------------------------
--------------------------------------------------
--------------------------------------------------
--------------------------------------------------
--------------------------------------------------
--------------------------------------------------
--------------------------------------------------
--------------------------------------------------
--------------------------------------------------
--------------------------------------------------
--------------------------------------------------
--------------------------------------------------
--------------------------------------------------
--------------------------------------------------
--------------------------------------------------
--------------------------------------------------
--------------------------------------------------
--------------------------------------------------
--------------------------------------------------
--------------------------------------------------
--------------------------------------------------
--------------------------------------------------
--------------------------------------------------
--------------------------------------------------
--------------------------------------------------
--------------------------------------------------
--------------------------------------------------
--------------------------------------------------
--------------------------------------------------
--------------------------------------------------
--------------------------------------------------
--------------------------------------------------
--------------------------------------------------
--------------------------------------------------
--------------------------------------------------
--------------------------------------------------
--------------------------------------------------
--------------------------------------------------
--------------------------------------------------
--------------------------------------------------
--------------------------------------------------
--------------------------------------------------
--------------------------------------------------
--------------------------------------------------
--------------------------------------------------
--------------------------------------------------
--------------------------------------------------
--------------------------------------------------
--------------------------------------------------
--------------------------------------------------
--------------------------------------------------
--------------------------------------------------
--------------------------------------------------
--------------------------------------------------
--------------------------------------------------
--------------------------------------------------
--------------------------------------------------
--------------------------------------------------
--------------------------------------------------
--------------------------------------------------
--------------------------------------------------
--------------------------------------------------
--------------------------------------------------
--------------------------------------------------
--------------------------------------------------
--------------------------------------------------
--------------------------------------------------
--------------------------------------------------
--------------------------------------------------
--------------------------------------------------
--------------------------------------------------
--------------------------------------------------
--------------------------------------------------
--------------------------------------------------
--------------------------------------------------
--------------------------------------------------
--------------------------------------------------
--------------------------------------------------
--------------------------------------------------
--------------------------------------------------
--------------------------------------------------
--------------------------------------------------
--------------------------------------------------
--------------------------------------------------
--------------------------------------------------
--------------------------------------------------
--------------------------------------------------
--------------------------------------------------
--------------------------------------------------
--------------------------------------------------
--------------------------------------------------
--------------------------------------------------
--------------------------------------------------
--------------------------------------------------
--------------------------------------------------
--------------------------------------------------
--------------------------------------------------
--------------------------------------------------
--------------------------------------------------
--------------------------------------------------
--------------------------------------------------
--------------------------------------------------
--------------------------------------------------
--------------------------------------------------
--------------------------------------------------
--------------------------------------------------
--------------------------------------------------
--------------------------------------------------
--------------------------------------------------
--------------------------------------------------
--------------------------------------------------
--------------------------------------------------
--------------------------------------------------
--------------------------------------------------
--------------------------------------------------
--------------------------------------------------
--------------------------------------------------
--------------------------------------------------
--------------------------------------------------
--------------------------------------------------
--------------------------------------------------
--------------------------------------------------
--------------------------------------------------
--------------------------------------------------
--------------------------------------------------
--------------------------------------------------
--------------------------------------------------
--------------------------------------------------
--------------------------------------------------
--------------------------------------------------
--------------------------------------------------
--------------------------------------------------
--------------------------------------------------
--------------------------------------------------
--------------------------------------------------
--------------------------------------------------
--------------------------------------------------
--------------------------------------------------
--------------------------------------------------
--------------------------------------------------
--------------------------------------------------
--------------------------------------------------
--------------------------------------------------
--------------------------------------------------
--------------------------------------------------
--------------------------------------------------
--------------------------------------------------
--------------------------------------------------
--------------------------------------------------
--------------------------------------------------
--------------------------------------------------
--------------------------------------------------
--------------------------------------------------
--------------------------------------------------
--------------------------------------------------
--------------------------------------------------
--------------------------------------------------
--------------------------------------------------
--------------------------------------------------
--------------------------------------------------
--------------------------------------------------
--------------------------------------------------
--------------------------------------------------
--------------------------------------------------
--------------------------------------------------
--------------------------------------------------
--------------------------------------------------
--------------------------------------------------
--------------------------------------------------
--------------------------------------------------
--------------------------------------------------
--------------------------------------------------
--------------------------------------------------
--------------------------------------------------
--------------------------------------------------
--------------------------------------------------
--------------------------------------------------
--------------------------------------------------
--------------------------------------------------
--------------------------------------------------
--------------------------------------------------
--------------------------------------------------
--------------------------------------------------
--------------------------------------------------
--------------------------------------------------
--------------------------------------------------
--------------------------------------------------
--------------------------------------------------
--------------------------------------------------
--------------------------------------------------
--------------------------------------------------
--------------------------------------------------
--------------------------------------------------
--------------------------------------------------
--------------------------------------------------
--------------------------------------------------
--------------------------------------------------
--------------------------------------------------
--------------------------------------------------
--------------------------------------------------
--------------------------------------------------
--------------------------------------------------
--------------------------------------------------
--------------------------------------------------
--------------------------------------------------
--------------------------------------------------
--------------------------------------------------
--------------------------------------------------
--------------------------------------------------
--------------------------------------------------
--------------------------------------------------
--------------------------------------------------
--------------------------------------------------
--------------------------------------------------
--------------------------------------------------
--------------------------------------------------
--------------------------------------------------
--------------------------------------------------
--------------------------------------------------
--------------------------------------------------
--------------------------------------------------
--------------------------------------------------
--------------------------------------------------
--------------------------------------------------
--------------------------------------------------
--------------------------------------------------
--------------------------------------------------
--------------------------------------------------
--------------------------------------------------
--------------------------------------------------
--------------------------------------------------
--------------------------------------------------
--------------------------------------------------
--------------------------------------------------
--------------------------------------------------
--------------------------------------------------
--------------------------------------------------
--------------------------------------------------
--------------------------------------------------
--------------------------------------------------
--------------------------------------------------
--------------------------------------------------
--------------------------------------------------
--------------------------------------------------
--------------------------------------------------
--------------------------------------------------
--------------------------------------------------
--------------------------------------------------
--------------------------------------------------
--------------------------------------------------
--------------------------------------------------
--------------------------------------------------
--------------------------------------------------
--------------------------------------------------
--------------------------------------------------
--------------------------------------------------
--------------------------------------------------
--------------------------------------------------
--------------------------------------------------
--------------------------------------------------
--------------------------------------------------
--------------------------------------------------
--------------------------------------------------
--------------------------------------------------
--------------------------------------------------
--------------------------------------------------
--------------------------------------------------
--------------------------------------------------
--------------------------------------------------
--------------------------------------------------
--------------------------------------------------
--------------------------------------------------
--------------------------------------------------
--------------------------------------------------
--------------------------------------------------
--------------------------------------------------
--------------------------------------------------
--------------------------------------------------
--------------------------------------------------
--------------------------------------------------
--------------------------------------------------
--------------------------------------------------
--------------------------------------------------
--------------------------------------------------
--------------------------------------------------
--------------------------------------------------
--------------------------------------------------
--------------------------------------------------
--------------------------------------------------
--------------------------------------------------
--------------------------------------------------
--------------------------------------------------
--------------------------------------------------
--------------------------------------------------
--------------------------------------------------
--------------------------------------------------
--------------------------------------------------
--------------------------------------------------
--------------------------------------------------
--------------------------------------------------
--------------------------------------------------
--------------------------------------------------
--------------------------------------------------
--------------------------------------------------
--------------------------------------------------
--------------------------------------------------
--------------------------------------------------
--------------------------------------------------
--------------------------------------------------
--------------------------------------------------
--------------------------------------------------
--------------------------------------------------
--------------------------------------------------
--------------------------------------------------
--------------------------------------------------
--------------------------------------------------
--------------------------------------------------
--------------------------------------------------
--------------------------------------------------
--------------------------------------------------
--------------------------------------------------
--------------------------------------------------
--------------------------------------------------
--------------------------------------------------
--------------------------------------------------
--------------------------------------------------
--------------------------------------------------
--------------------------------------------------
--------------------------------------------------
--------------------------------------------------
--------------------------------------------------
--------------------------------------------------
--------------------------------------------------
--------------------------------------------------
--------------------------------------------------
--------------------------------------------------
--------------------------------------------------
--------------------------------------------------
--------------------------------------------------
--------------------------------------------------
--------------------------------------------------
--------------------------------------------------
--------------------------------------------------
--------------------------------------------------
--------------------------------------------------
--------------------------------------------------
--------------------------------------------------
--------------------------------------------------
--------------------------------------------------
--------------------------------------------------
--------------------------------------------------
--------------------------------------------------
--------------------------------------------------
--------------------------------------------------
--------------------------------------------------
--------------------------------------------------
--------------------------------------------------
--------------------------------------------------
--------------------------------------------------
--------------------------------------------------
--------------------------------------------------
--------------------------------------------------
--------------------------------------------------
--------------------------------------------------
--------------------------------------------------
--------------------------------------------------
--------------------------------------------------
--------------------------------------------------
--------------------------------------------------
--------------------------------------------------
--------------------------------------------------
--------------------------------------------------
--------------------------------------------------
--------------------------------------------------
--------------------------------------------------
--------------------------------------------------
--------------------------------------------------
--------------------------------------------------
--------------------------------------------------
--------------------------------------------------
--------------------------------------------------
--------------------------------------------------
--------------------------------------------------
--------------------------------------------------
--------------------------------------------------
--------------------------------------------------
--------------------------------------------------
--------------------------------------------------
--------------------------------------------------
--------------------------------------------------
--------------------------------------------------
--------------------------------------------------
--------------------------------------------------
--------------------------------------------------
--------------------------------------------------
--------------------------------------------------
--------------------------------------------------
--------------------------------------------------
--------------------------------------------------
--------------------------------------------------
--------------------------------------------------
--------------------------------------------------
--------------------------------------------------
--------------------------------------------------
--------------------------------------------------
--------------------------------------------------
--------------------------------------------------
--------------------------------------------------
--------------------------------------------------
--------------------------------------------------
--------------------------------------------------
--------------------------------------------------
--------------------------------------------------
--------------------------------------------------
--------------------------------------------------
--------------------------------------------------
--------------------------------------------------
--------------------------------------------------
--------------------------------------------------
--------------------------------------------------
--------------------------------------------------
--------------------------------------------------
--------------------------------------------------
--------------------------------------------------
--------------------------------------------------
--------------------------------------------------
--------------------------------------------------
--------------------------------------------------
--------------------------------------------------
--------------------------------------------------
--------------------------------------------------
--------------------------------------------------
--------------------------------------------------
--------------------------------------------------
--------------------------------------------------
--------------------------------------------------
--------------------------------------------------
--------------------------------------------------
--------------------------------------------------
--------------------------------------------------
--------------------------------------------------
--------------------------------------------------
--------------------------------------------------
--------------------------------------------------
--------------------------------------------------
--------------------------------------------------
--------------------------------------------------
--------------------------------------------------
--------------------------------------------------
--------------------------------------------------
--------------------------------------------------
--------------------------------------------------
--------------------------------------------------
--------------------------------------------------
--------------------------------------------------
--------------------------------------------------
--------------------------------------------------
--------------------------------------------------
--------------------------------------------------
--------------------------------------------------
--------------------------------------------------
--------------------------------------------------
--------------------------------------------------
--------------------------------------------------
--------------------------------------------------
--------------------------------------------------
--------------------------------------------------
--------------------------------------------------
--------------------------------------------------
--------------------------------------------------
--------------------------------------------------
--------------------------------------------------
--------------------------------------------------
--------------------------------------------------
--------------------------------------------------
--------------------------------------------------
--------------------------------------------------
--------------------------------------------------
--------------------------------------------------
--------------------------------------------------
--------------------------------------------------
--------------------------------------------------
--------------------------------------------------
--------------------------------------------------
--------------------------------------------------
--------------------------------------------------
--------------------------------------------------
--------------------------------------------------
--------------------------------------------------
--------------------------------------------------
--------------------------------------------------
--------------------------------------------------
--------------------------------------------------
--------------------------------------------------
--------------------------------------------------
--------------------------------------------------
--------------------------------------------------
--------------------------------------------------
--------------------------------------------------
--------------------------------------------------
--------------------------------------------------
--------------------------------------------------
--------------------------------------------------
--------------------------------------------------
--------------------------------------------------
--------------------------------------------------
--------------------------------------------------
--------------------------------------------------
--------------------------------------------------
--------------------------------------------------
--------------------------------------------------
--------------------------------------------------
--------------------------------------------------
--------------------------------------------------
--------------------------------------------------
--------------------------------------------------
--------------------------------------------------
--------------------------------------------------
--------------------------------------------------
--------------------------------------------------
--------------------------------------------------
--------------------------------------------------
--------------------------------------------------
--------------------------------------------------
--------------------------------------------------
--------------------------------------------------
--------------------------------------------------
--------------------------------------------------
--------------------------------------------------
--------------------------------------------------
--------------------------------------------------
--------------------------------------------------
--------------------------------------------------
--------------------------------------------------
--------------------------------------------------
--------------------------------------------------
--------------------------------------------------
--------------------------------------------------
--------------------------------------------------
--------------------------------------------------
--------------------------------------------------
--------------------------------------------------
--------------------------------------------------
--------------------------------------------------
--------------------------------------------------
--------------------------------------------------
--------------------------------------------------
--------------------------------------------------
--------------------------------------------------
--------------------------------------------------
--------------------------------------------------
--------------------------------------------------
--------------------------------------------------
--------------------------------------------------
--------------------------------------------------
--------------------------------------------------
--------------------------------------------------
--------------------------------------------------
--------------------------------------------------
--------------------------------------------------
--------------------------------------------------
--------------------------------------------------
--------------------------------------------------
--------------------------------------------------
--------------------------------------------------
--------------------------------------------------
--------------------------------------------------
--------------------------------------------------
--------------------------------------------------
--------------------------------------------------
--------------------------------------------------
--------------------------------------------------
--------------------------------------------------
--------------------------------------------------
--------------------------------------------------
--------------------------------------------------
--------------------------------------------------
--------------------------------------------------
--------------------------------------------------
--------------------------------------------------
--------------------------------------------------
--------------------------------------------------
--------------------------------------------------
--------------------------------------------------
--------------------------------------------------
--------------------------------------------------
--------------------------------------------------
--------------------------------------------------
--------------------------------------------------
--------------------------------------------------
--------------------------------------------------
--------------------------------------------------
--------------------------------------------------
--------------------------------------------------
--------------------------------------------------
--------------------------------------------------
--------------------------------------------------
--------------------------------------------------
--------------------------------------------------
--------------------------------------------------
--------------------------------------------------
--------------------------------------------------
--------------------------------------------------
--------------------------------------------------
--------------------------------------------------
--------------------------------------------------
--------------------------------------------------
--------------------------------------------------
--------------------------------------------------
--------------------------------------------------
--------------------------------------------------
--------------------------------------------------
--------------------------------------------------
--------------------------------------------------
--------------------------------------------------
--------------------------------------------------
--------------------------------------------------
--------------------------------------------------
--------------------------------------------------
--------------------------------------------------
--------------------------------------------------
--------------------------------------------------
--------------------------------------------------
--------------------------------------------------
--------------------------------------------------
--------------------------------------------------
--------------------------------------------------
--------------------------------------------------
--------------------------------------------------
--------------------------------------------------
--------------------------------------------------
--------------------------------------------------
--------------------------------------------------
--------------------------------------------------
--------------------------------------------------
--------------------------------------------------
--------------------------------------------------
--------------------------------------------------
--------------------------------------------------
--------------------------------------------------
--------------------------------------------------
--------------------------------------------------
--------------------------------------------------
--------------------------------------------------
--------------------------------------------------
--------------------------------------------------
--------------------------------------------------
--------------------------------------------------
--------------------------------------------------
--------------------------------------------------
--------------------------------------------------
--------------------------------------------------
--------------------------------------------------
--------------------------------------------------
--------------------------------------------------
--------------------------------------------------
--------------------------------------------------
--------------------------------------------------
--------------------------------------------------
--------------------------------------------------
--------------------------------------------------
--------------------------------------------------
--------------------------------------------------
--------------------------------------------------
--------------------------------------------------
--------------------------------------------------
--------------------------------------------------
--------------------------------------------------
--------------------------------------------------
--------------------------------------------------
--------------------------------------------------
--------------------------------------------------
--------------------------------------------------
--------------------------------------------------
--------------------------------------------------
--------------------------------------------------
--------------------------------------------------
--------------------------------------------------
--------------------------------------------------
--------------------------------------------------
--------------------------------------------------
--------------------------------------------------
--------------------------------------------------
--------------------------------------------------
--------------------------------------------------
--------------------------------------------------
--------------------------------------------------
--------------------------------------------------
--------------------------------------------------
--------------------------------------------------
--------------------------------------------------
--------------------------------------------------
--------------------------------------------------
--------------------------------------------------
--------------------------------------------------
--------------------------------------------------
--------------------------------------------------
--------------------------------------------------
--------------------------------------------------
--------------------------------------------------
--------------------------------------------------
--------------------------------------------------
--------------------------------------------------
--------------------------------------------------
--------------------------------------------------
--------------------------------------------------
--------------------------------------------------
--------------------------------------------------
--------------------------------------------------
--------------------------------------------------
--------------------------------------------------
--------------------------------------------------
--------------------------------------------------
--------------------------------------------------
--------------------------------------------------
--------------------------------------------------
--------------------------------------------------
--------------------------------------------------
--------------------------------------------------
--------------------------------------------------
--------------------------------------------------
--------------------------------------------------
--------------------------------------------------
--------------------------------------------------
--------------------------------------------------
--------------------------------------------------
--------------------------------------------------
--------------------------------------------------
--------------------------------------------------
--------------------------------------------------
--------------------------------------------------
--------------------------------------------------
--------------------------------------------------
--------------------------------------------------
--------------------------------------------------
--------------------------------------------------
--------------------------------------------------
--------------------------------------------------
--------------------------------------------------
--------------------------------------------------
--------------------------------------------------
--------------------------------------------------
--------------------------------------------------
--------------------------------------------------
--------------------------------------------------
--------------------------------------------------
--------------------------------------------------
--------------------------------------------------
--------------------------------------------------
--------------------------------------------------
--------------------------------------------------
--------------------------------------------------
--------------------------------------------------
--------------------------------------------------
--------------------------------------------------
--------------------------------------------------
--------------------------------------------------
--------------------------------------------------
--------------------------------------------------
--------------------------------------------------
--------------------------------------------------
--------------------------------------------------
--------------------------------------------------
--------------------------------------------------
--------------------------------------------------
--------------------------------------------------
--------------------------------------------------
--------------------------------------------------
--------------------------------------------------
--------------------------------------------------
--------------------------------------------------
--------------------------------------------------
--------------------------------------------------
--------------------------------------------------
--------------------------------------------------
--------------------------------------------------
--------------------------------------------------
--------------------------------------------------
--------------------------------------------------
--------------------------------------------------
--------------------------------------------------
--------------------------------------------------
--------------------------------------------------
--------------------------------------------------
--------------------------------------------------
--------------------------------------------------
--------------------------------------------------
--------------------------------------------------
--------------------------------------------------
--------------------------------------------------
--------------------------------------------------
--------------------------------------------------
--------------------------------------------------
--------------------------------------------------
--------------------------------------------------
--------------------------------------------------
--------------------------------------------------
--------------------------------------------------
--------------------------------------------------
--------------------------------------------------
--------------------------------------------------
--------------------------------------------------
--------------------------------------------------
--------------------------------------------------
--------------------------------------------------
--------------------------------------------------
--------------------------------------------------
--------------------------------------------------
--------------------------------------------------
--------------------------------------------------
--------------------------------------------------
--------------------------------------------------
--------------------------------------------------
--------------------------------------------------
--------------------------------------------------
--------------------------------------------------
--------------------------------------------------
--------------------------------------------------
--------------------------------------------------
--------------------------------------------------
--------------------------------------------------
--------------------------------------------------
--------------------------------------------------
--------------------------------------------------
--------------------------------------------------
--------------------------------------------------
--------------------------------------------------
--------------------------------------------------
--------------------------------------------------
--------------------------------------------------
--------------------------------------------------
--------------------------------------------------
--------------------------------------------------
--------------------------------------------------
--------------------------------------------------
--------------------------------------------------
--------------------------------------------------
--------------------------------------------------
--------------------------------------------------
--------------------------------------------------
--------------------------------------------------
--------------------------------------------------
--------------------------------------------------
--------------------------------------------------
--------------------------------------------------
--------------------------------------------------
--------------------------------------------------
--------------------------------------------------
--------------------------------------------------
--------------------------------------------------
--------------------------------------------------
--------------------------------------------------
--------------------------------------------------
--------------------------------------------------
--------------------------------------------------
--------------------------------------------------
--------------------------------------------------
--------------------------------------------------
--------------------------------------------------
--------------------------------------------------
--------------------------------------------------
--------------------------------------------------
--------------------------------------------------
--------------------------------------------------
--------------------------------------------------
--------------------------------------------------
--------------------------------------------------
--------------------------------------------------
--------------------------------------------------
--------------------------------------------------
--------------------------------------------------
--------------------------------------------------
--------------------------------------------------
--------------------------------------------------
--------------------------------------------------
--------------------------------------------------
--------------------------------------------------
--------------------------------------------------
--------------------------------------------------
--------------------------------------------------
--------------------------------------------------
--------------------------------------------------
--------------------------------------------------
--------------------------------------------------
--------------------------------------------------
--------------------------------------------------
--------------------------------------------------
--------------------------------------------------
--------------------------------------------------
--------------------------------------------------
--------------------------------------------------
--------------------------------------------------
--------------------------------------------------
--------------------------------------------------
--------------------------------------------------
--------------------------------------------------
--------------------------------------------------
--------------------------------------------------
--------------------------------------------------
--------------------------------------------------
--------------------------------------------------
--------------------------------------------------
--------------------------------------------------
--------------------------------------------------
--------------------------------------------------
--------------------------------------------------
--------------------------------------------------
--------------------------------------------------
--------------------------------------------------
--------------------------------------------------
--------------------------------------------------
--------------------------------------------------
--------------------------------------------------
--------------------------------------------------
--------------------------------------------------
--------------------------------------------------
--------------------------------------------------
--------------------------------------------------
--------------------------------------------------
--------------------------------------------------
--------------------------------------------------
--------------------------------------------------
--------------------------------------------------
--------------------------------------------------
--------------------------------------------------
--------------------------------------------------
--------------------------------------------------
--------------------------------------------------
--------------------------------------------------
--------------------------------------------------
--------------------------------------------------
--------------------------------------------------
--------------------------------------------------
--------------------------------------------------
--------------------------------------------------
--------------------------------------------------
--------------------------------------------------
--------------------------------------------------
--------------------------------------------------
--------------------------------------------------
--------------------------------------------------
--------------------------------------------------
--------------------------------------------------
--------------------------------------------------
--------------------------------------------------
--------------------------------------------------
--------------------------------------------------
--------------------------------------------------
--------------------------------------------------
--------------------------------------------------
--------------------------------------------------
--------------------------------------------------
--------------------------------------------------
--------------------------------------------------
--------------------------------------------------
--------------------------------------------------
--------------------------------------------------
--------------------------------------------------
--------------------------------------------------
--------------------------------------------------
--------------------------------------------------
--------------------------------------------------
--------------------------------------------------
--------------------------------------------------
--------------------------------------------------
--------------------------------------------------
--------------------------------------------------
--------------------------------------------------
--------------------------------------------------
--------------------------------------------------
--------------------------------------------------
--------------------------------------------------
--------------------------------------------------
--------------------------------------------------
--------------------------------------------------
--------------------------------------------------
--------------------------------------------------
--------------------------------------------------
--------------------------------------------------
--------------------------------------------------
--------------------------------------------------
--------------------------------------------------
--------------------------------------------------
--------------------------------------------------
--------------------------------------------------
--------------------------------------------------
--------------------------------------------------
--------------------------------------------------
--------------------------------------------------
--------------------------------------------------
--------------------------------------------------
--------------------------------------------------
--------------------------------------------------
--------------------------------------------------
--------------------------------------------------
--------------------------------------------------
--------------------------------------------------
--------------------------------------------------
--------------------------------------------------
--------------------------------------------------
--------------------------------------------------
--------------------------------------------------
--------------------------------------------------
--------------------------------------------------
--------------------------------------------------
--------------------------------------------------
--------------------------------------------------
--------------------------------------------------
--------------------------------------------------
--------------------------------------------------
--------------------------------------------------
--------------------------------------------------
--------------------------------------------------
--------------------------------------------------
--------------------------------------------------
--------------------------------------------------
--------------------------------------------------
--------------------------------------------------
--------------------------------------------------
--------------------------------------------------
--------------------------------------------------
--------------------------------------------------
--------------------------------------------------
--------------------------------------------------
--------------------------------------------------
--------------------------------------------------
--------------------------------------------------
--------------------------------------------------
--------------------------------------------------
--------------------------------------------------
--------------------------------------------------
--------------------------------------------------
--------------------------------------------------
--------------------------------------------------
--------------------------------------------------
--------------------------------------------------
--------------------------------------------------
--------------------------------------------------
--------------------------------------------------
--------------------------------------------------
--------------------------------------------------
--------------------------------------------------
--------------------------------------------------
--------------------------------------------------
--------------------------------------------------
--------------------------------------------------
--------------------------------------------------
--------------------------------------------------
--------------------------------------------------
--------------------------------------------------
--------------------------------------------------
--------------------------------------------------
--------------------------------------------------
--------------------------------------------------
--------------------------------------------------
--------------------------------------------------
--------------------------------------------------
--------------------------------------------------
--------------------------------------------------
--------------------------------------------------
--------------------------------------------------
--------------------------------------------------
--------------------------------------------------
--------------------------------------------------
--------------------------------------------------
--------------------------------------------------
--------------------------------------------------
--------------------------------------------------
--------------------------------------------------
--------------------------------------------------
--------------------------------------------------
--------------------------------------------------
--------------------------------------------------
--------------------------------------------------
--------------------------------------------------
--------------------------------------------------
--------------------------------------------------
--------------------------------------------------
--------------------------------------------------
--------------------------------------------------
--------------------------------------------------
--------------------------------------------------
--------------------------------------------------
--------------------------------------------------
--------------------------------------------------
--------------------------------------------------
--------------------------------------------------
--------------------------------------------------
--------------------------------------------------
--------------------------------------------------
--------------------------------------------------
--------------------------------------------------
--------------------------------------------------
--------------------------------------------------
--------------------------------------------------
--------------------------------------------------
--------------------------------------------------
--------------------------------------------------
--------------------------------------------------
--------------------------------------------------
--------------------------------------------------
--------------------------------------------------
--------------------------------------------------
--------------------------------------------------
--------------------------------------------------
--------------------------------------------------
--------------------------------------------------
--------------------------------------------------
--------------------------------------------------
--------------------------------------------------
--------------------------------------------------
--------------------------------------------------
--------------------------------------------------
--------------------------------------------------
--------------------------------------------------
--------------------------------------------------
--------------------------------------------------
--------------------------------------------------
--------------------------------------------------
--------------------------------------------------
--------------------------------------------------
--------------------------------------------------
--------------------------------------------------
--------------------------------------------------
--------------------------------------------------
--------------------------------------------------
--------------------------------------------------
--------------------------------------------------
--------------------------------------------------
--------------------------------------------------
--------------------------------------------------
--------------------------------------------------
--------------------------------------------------
--------------------------------------------------
--------------------------------------------------
--------------------------------------------------
--------------------------------------------------
--------------------------------------------------
--------------------------------------------------
--------------------------------------------------
--------------------------------------------------
--------------------------------------------------
--------------------------------------------------
--------------------------------------------------
--------------------------------------------------
--------------------------------------------------
--------------------------------------------------
--------------------------------------------------
--------------------------------------------------
--------------------------------------------------
--------------------------------------------------
--------------------------------------------------
--------------------------------------------------
--------------------------------------------------
--------------------------------------------------
--------------------------------------------------
--------------------------------------------------
--------------------------------------------------
--------------------------------------------------
--------------------------------------------------
--------------------------------------------------
--------------------------------------------------
--------------------------------------------------
--------------------------------------------------
--------------------------------------------------
--------------------------------------------------
--------------------------------------------------
--------------------------------------------------
--------------------------------------------------
--------------------------------------------------
--------------------------------------------------
--------------------------------------------------
--------------------------------------------------
--------------------------------------------------
--------------------------------------------------
--------------------------------------------------
--------------------------------------------------
--------------------------------------------------
--------------------------------------------------
--------------------------------------------------
--------------------------------------------------
--------------------------------------------------
--------------------------------------------------
--------------------------------------------------
--------------------------------------------------
--------------------------------------------------
--------------------------------------------------
--------------------------------------------------
--------------------------------------------------
--------------------------------------------------
--------------------------------------------------
--------------------------------------------------
--------------------------------------------------
--------------------------------------------------
--------------------------------------------------
--------------------------------------------------
--------------------------------------------------
--------------------------------------------------
--------------------------------------------------
--------------------------------------------------
--------------------------------------------------
--------------------------------------------------
--------------------------------------------------
--------------------------------------------------
--------------------------------------------------
--------------------------------------------------
--------------------------------------------------
--------------------------------------------------
--------------------------------------------------
--------------------------------------------------
--------------------------------------------------
--------------------------------------------------
--------------------------------------------------
--------------------------------------------------
--------------------------------------------------
--------------------------------------------------
--------------------------------------------------
--------------------------------------------------
--------------------------------------------------
--------------------------------------------------
--------------------------------------------------
--------------------------------------------------
--------------------------------------------------
--------------------------------------------------
--------------------------------------------------
--------------------------------------------------
--------------------------------------------------
--------------------------------------------------
--------------------------------------------------
--------------------------------------------------
--------------------------------------------------
--------------------------------------------------
--------------------------------------------------
--------------------------------------------------
--------------------------------------------------
--------------------------------------------------
--------------------------------------------------
--------------------------------------------------
--------------------------------------------------
--------------------------------------------------
--------------------------------------------------
--------------------------------------------------
--------------------------------------------------
--------------------------------------------------
--------------------------------------------------
--------------------------------------------------
--------------------------------------------------
--------------------------------------------------
--------------------------------------------------
--------------------------------------------------
--------------------------------------------------
--------------------------------------------------
--------------------------------------------------
--------------------------------------------------
--------------------------------------------------
--------------------------------------------------
--------------------------------------------------
--------------------------------------------------
--------------------------------------------------
--------------------------------------------------
--------------------------------------------------
--------------------------------------------------
--------------------------------------------------
--------------------------------------------------
--------------------------------------------------
--------------------------------------------------
--------------------------------------------------
--------------------------------------------------
--------------------------------------------------
--------------------------------------------------
--------------------------------------------------
--------------------------------------------------
--------------------------------------------------
--------------------------------------------------
--------------------------------------------------
--------------------------------------------------
--------------------------------------------------
--------------------------------------------------
--------------------------------------------------
--------------------------------------------------
--------------------------------------------------
--------------------------------------------------
--------------------------------------------------
--------------------------------------------------
--------------------------------------------------
--------------------------------------------------
--------------------------------------------------
--------------------------------------------------
--------------------------------------------------
--------------------------------------------------
--------------------------------------------------
--------------------------------------------------
--------------------------------------------------
--------------------------------------------------
--------------------------------------------------
--------------------------------------------------
--------------------------------------------------
--------------------------------------------------
--------------------------------------------------
--------------------------------------------------
--------------------------------------------------
--------------------------------------------------
--------------------------------------------------
--------------------------------------------------
--------------------------------------------------
--------------------------------------------------
--------------------------------------------------
--------------------------------------------------
--------------------------------------------------
--------------------------------------------------
--------------------------------------------------
--------------------------------------------------
--------------------------------------------------
--------------------------------------------------
--------------------------------------------------
--------------------------------------------------
--------------------------------------------------
--------------------------------------------------
--------------------------------------------------
--------------------------------------------------
--------------------------------------------------
--------------------------------------------------
--------------------------------------------------
--------------------------------------------------
--------------------------------------------------
--------------------------------------------------
--------------------------------------------------
--------------------------------------------------
--------------------------------------------------
--------------------------------------------------
--------------------------------------------------
--------------------------------------------------
--------------------------------------------------
--------------------------------------------------
--------------------------------------------------
--------------------------------------------------
--------------------------------------------------
--------------------------------------------------
--------------------------------------------------
--------------------------------------------------
--------------------------------------------------
--------------------------------------------------
--------------------------------------------------
--------------------------------------------------
--------------------------------------------------
--------------------------------------------------
--------------------------------------------------
--------------------------------------------------
--------------------------------------------------
--------------------------------------------------
--------------------------------------------------
--------------------------------------------------
--------------------------------------------------
--------------------------------------------------
--------------------------------------------------
--------------------------------------------------
--------------------------------------------------
--------------------------------------------------
--------------------------------------------------
--------------------------------------------------
--------------------------------------------------
--------------------------------------------------
--------------------------------------------------
--------------------------------------------------
--------------------------------------------------
--------------------------------------------------
--------------------------------------------------
--------------------------------------------------
--------------------------------------------------
--------------------------------------------------
--------------------------------------------------
--------------------------------------------------
--------------------------------------------------
--------------------------------------------------
--------------------------------------------------
--------------------------------------------------
--------------------------------------------------
--------------------------------------------------
--------------------------------------------------
--------------------------------------------------
--------------------------------------------------
--------------------------------------------------
--------------------------------------------------
--------------------------------------------------
--------------------------------------------------
--------------------------------------------------
--------------------------------------------------
--------------------------------------------------
--------------------------------------------------
--------------------------------------------------
--------------------------------------------------
--------------------------------------------------
--------------------------------------------------
--------------------------------------------------
--------------------------------------------------
--------------------------------------------------
--------------------------------------------------
--------------------------------------------------
--------------------------------------------------
--------------------------------------------------
--------------------------------------------------
--------------------------------------------------
--------------------------------------------------
--------------------------------------------------
--------------------------------------------------
--------------------------------------------------
--------------------------------------------------
--------------------------------------------------
--------------------------------------------------
--------------------------------------------------
--------------------------------------------------
--------------------------------------------------
--------------------------------------------------
--------------------------------------------------
--------------------------------------------------
--------------------------------------------------
--------------------------------------------------
--------------------------------------------------
--------------------------------------------------
--------------------------------------------------
--------------------------------------------------
--------------------------------------------------
--------------------------------------------------
--------------------------------------------------
--------------------------------------------------
--------------------------------------------------
--------------------------------------------------
--------------------------------------------------
--------------------------------------------------
--------------------------------------------------
--------------------------------------------------
--------------------------------------------------
--------------------------------------------------
--------------------------------------------------
--------------------------------------------------
--------------------------------------------------
--------------------------------------------------
--------------------------------------------------
--------------------------------------------------
--------------------------------------------------
--------------------------------------------------
--------------------------------------------------
--------------------------------------------------
--------------------------------------------------
--------------------------------------------------
--------------------------------------------------
--------------------------------------------------
--------------------------------------------------
--------------------------------------------------
--------------------------------------------------
--------------------------------------------------
--------------------------------------------------
--------------------------------------------------
--------------------------------------------------
--------------------------------------------------
--------------------------------------------------
--------------------------------------------------
--------------------------------------------------
--------------------------------------------------
--------------------------------------------------
--------------------------------------------------
--------------------------------------------------
--------------------------------------------------
--------------------------------------------------
--------------------------------------------------
--------------------------------------------------
--------------------------------------------------
--------------------------------------------------
--------------------------------------------------
--------------------------------------------------
--------------------------------------------------
--------------------------------------------------
--------------------------------------------------
--------------------------------------------------
--------------------------------------------------
--------------------------------------------------
--------------------------------------------------
--------------------------------------------------
--------------------------------------------------
--------------------------------------------------
--------------------------------------------------
--------------------------------------------------
--------------------------------------------------
--------------------------------------------------
--------------------------------------------------
--------------------------------------------------
--------------------------------------------------
--------------------------------------------------
--------------------------------------------------
--------------------------------------------------
--------------------------------------------------
--------------------------------------------------
--------------------------------------------------
--------------------------------------------------
--------------------------------------------------
--------------------------------------------------
--------------------------------------------------
--------------------------------------------------
--------------------------------------------------
--------------------------------------------------
--------------------------------------------------
--------------------------------------------------
--------------------------------------------------
--------------------------------------------------
--------------------------------------------------
--------------------------------------------------
--------------------------------------------------
--------------------------------------------------
--------------------------------------------------
--------------------------------------------------
--------------------------------------------------
--------------------------------------------------
--------------------------------------------------
--------------------------------------------------
--------------------------------------------------
--------------------------------------------------
--------------------------------------------------
--------------------------------------------------
--------------------------------------------------
--------------------------------------------------
--------------------------------------------------
--------------------------------------------------
--------------------------------------------------
--------------------------------------------------
--------------------------------------------------
--------------------------------------------------
--------------------------------------------------
--------------------------------------------------
--------------------------------------------------
--------------------------------------------------
--------------------------------------------------
--------------------------------------------------
--------------------------------------------------
--------------------------------------------------
--------------------------------------------------
--------------------------------------------------
--------------------------------------------------
--------------------------------------------------
--------------------------------------------------
--------------------------------------------------
--------------------------------------------------
--------------------------------------------------
--------------------------------------------------
--------------------------------------------------
--------------------------------------------------
--------------------------------------------------
--------------------------------------------------
--------------------------------------------------
--------------------------------------------------
--------------------------------------------------
--------------------------------------------------
--------------------------------------------------
--------------------------------------------------
--------------------------------------------------
--------------------------------------------------
--------------------------------------------------
--------------------------------------------------
--------------------------------------------------
--------------------------------------------------
--------------------------------------------------
--------------------------------------------------
--------------------------------------------------
--------------------------------------------------
--------------------------------------------------
--------------------------------------------------
--------------------------------------------------
--------------------------------------------------
--------------------------------------------------
--------------------------------------------------
--------------------------------------------------
--------------------------------------------------
--------------------------------------------------
--------------------------------------------------
--------------------------------------------------
--------------------------------------------------
--------------------------------------------------
--------------------------------------------------
--------------------------------------------------
--------------------------------------------------
--------------------------------------------------
--------------------------------------------------
--------------------------------------------------
--------------------------------------------------
--------------------------------------------------
--------------------------------------------------
--------------------------------------------------
--------------------------------------------------
--------------------------------------------------
--------------------------------------------------
--------------------------------------------------
--------------------------------------------------
--------------------------------------------------
--------------------------------------------------
--------------------------------------------------
--------------------------------------------------
--------------------------------------------------
--------------------------------------------------
--------------------------------------------------
--------------------------------------------------
--------------------------------------------------
--------------------------------------------------
--------------------------------------------------
--------------------------------------------------
--------------------------------------------------
--------------------------------------------------
--------------------------------------------------
--------------------------------------------------
--------------------------------------------------
--------------------------------------------------
--------------------------------------------------
--------------------------------------------------
--------------------------------------------------
--------------------------------------------------
--------------------------------------------------
--------------------------------------------------
--------------------------------------------------
--------------------------------------------------
--------------------------------------------------
--------------------------------------------------
--------------------------------------------------
--------------------------------------------------
--------------------------------------------------
--------------------------------------------------
--------------------------------------------------
--------------------------------------------------
--------------------------------------------------
--------------------------------------------------
--------------------------------------------------
--------------------------------------------------
--------------------------------------------------
--------------------------------------------------
--------------------------------------------------
--------------------------------------------------
--------------------------------------------------
--------------------------------------------------
--------------------------------------------------
--------------------------------------------------
--------------------------------------------------
--------------------------------------------------
--------------------------------------------------
--------------------------------------------------
--------------------------------------------------
--------------------------------------------------
--------------------------------------------------
--------------------------------------------------
--------------------------------------------------
--------------------------------------------------
--------------------------------------------------
--------------------------------------------------
--------------------------------------------------
--------------------------------------------------
--------------------------------------------------
--------------------------------------------------
--------------------------------------------------
--------------------------------------------------
--------------------------------------------------
--------------------------------------------------
--------------------------------------------------
--------------------------------------------------
--------------------------------------------------
--------------------------------------------------
--------------------------------------------------
--------------------------------------------------
--------------------------------------------------
--------------------------------------------------
--------------------------------------------------
--------------------------------------------------
--------------------------------------------------
--------------------------------------------------
--------------------------------------------------
--------------------------------------------------
--------------------------------------------------
--------------------------------------------------
--------------------------------------------------
--------------------------------------------------
--------------------------------------------------
--------------------------------------------------
--------------------------------------------------
--------------------------------------------------
--------------------------------------------------
--------------------------------------------------
--------------------------------------------------
--------------------------------------------------
--------------------------------------------------
--------------------------------------------------
--------------------------------------------------
--------------------------------------------------
--------------------------------------------------
--------------------------------------------------
--------------------------------------------------
--------------------------------------------------
--------------------------------------------------
--------------------------------------------------
--------------------------------------------------
--------------------------------------------------
--------------------------------------------------
--------------------------------------------------
--------------------------------------------------
--------------------------------------------------
--------------------------------------------------
--------------------------------------------------
--------------------------------------------------
--------------------------------------------------
--------------------------------------------------
--------------------------------------------------
--------------------------------------------------
--------------------------------------------------
--------------------------------------------------
--------------------------------------------------
--------------------------------------------------
--------------------------------------------------
--------------------------------------------------
--------------------------------------------------
--------------------------------------------------
--------------------------------------------------
--------------------------------------------------
--------------------------------------------------
--------------------------------------------------
--------------------------------------------------
--------------------------------------------------
--------------------------------------------------
--------------------------------------------------
--------------------------------------------------
--------------------------------------------------
--------------------------------------------------
--------------------------------------------------
--------------------------------------------------
--------------------------------------------------
--------------------------------------------------
--------------------------------------------------
--------------------------------------------------
--------------------------------------------------
--------------------------------------------------
--------------------------------------------------
--------------------------------------------------
--------------------------------------------------
--------------------------------------------------
--------------------------------------------------
--------------------------------------------------
--------------------------------------------------
--------------------------------------------------
--------------------------------------------------
--------------------------------------------------
--------------------------------------------------
--------------------------------------------------
--------------------------------------------------
--------------------------------------------------
--------------------------------------------------
--------------------------------------------------
--------------------------------------------------
--------------------------------------------------
--------------------------------------------------
--------------------------------------------------
--------------------------------------------------
--------------------------------------------------
--------------------------------------------------
--------------------------------------------------
--------------------------------------------------
--------------------------------------------------
--------------------------------------------------
--------------------------------------------------
--------------------------------------------------
--------------------------------------------------
--------------------------------------------------
--------------------------------------------------
--------------------------------------------------
--------------------------------------------------
--------------------------------------------------
--------------------------------------------------
--------------------------------------------------
--------------------------------------------------
--------------------------------------------------
--------------------------------------------------
--------------------------------------------------
--------------------------------------------------
--------------------------------------------------
--------------------------------------------------
--------------------------------------------------
--------------------------------------------------
--------------------------------------------------
--------------------------------------------------
--------------------------------------------------
--------------------------------------------------
--------------------------------------------------
--------------------------------------------------
--------------------------------------------------
--------------------------------------------------
--------------------------------------------------
--------------------------------------------------
--------------------------------------------------
--------------------------------------------------
--------------------------------------------------
--------------------------------------------------
--------------------------------------------------
--------------------------------------------------
--------------------------------------------------
--------------------------------------------------
--------------------------------------------------
--------------------------------------------------
--------------------------------------------------
--------------------------------------------------
--------------------------------------------------
--------------------------------------------------
--------------------------------------------------
--------------------------------------------------
--------------------------------------------------
--------------------------------------------------
--------------------------------------------------
--------------------------------------------------
--------------------------------------------------
--------------------------------------------------
--------------------------------------------------
--------------------------------------------------
--------------------------------------------------
--------------------------------------------------
--------------------------------------------------
--------------------------------------------------
--------------------------------------------------
--------------------------------------------------
--------------------------------------------------
--------------------------------------------------
--------------------------------------------------
--------------------------------------------------
--------------------------------------------------
--------------------------------------------------
--------------------------------------------------
--------------------------------------------------
--------------------------------------------------
--------------------------------------------------
--------------------------------------------------
--------------------------------------------------
--------------------------------------------------
--------------------------------------------------
--------------------------------------------------
--------------------------------------------------
--------------------------------------------------
--------------------------------------------------
--------------------------------------------------
--------------------------------------------------
--------------------------------------------------
--------------------------------------------------
--------------------------------------------------
--------------------------------------------------
--------------------------------------------------
--------------------------------------------------
--------------------------------------------------
--------------------------------------------------
--------------------------------------------------
--------------------------------------------------
--------------------------------------------------
--------------------------------------------------
--------------------------------------------------
--------------------------------------------------
--------------------------------------------------
--------------------------------------------------
--------------------------------------------------
--------------------------------------------------
--------------------------------------------------
--------------------------------------------------
--------------------------------------------------
--------------------------------------------------
--------------------------------------------------
--------------------------------------------------
--------------------------------------------------
--------------------------------------------------
--------------------------------------------------
--------------------------------------------------
--------------------------------------------------
--------------------------------------------------
--------------------------------------------------
--------------------------------------------------
--------------------------------------------------
--------------------------------------------------
--------------------------------------------------
--------------------------------------------------
--------------------------------------------------
--------------------------------------------------
--------------------------------------------------
--------------------------------------------------
--------------------------------------------------
--------------------------------------------------
--------------------------------------------------
--------------------------------------------------
--------------------------------------------------
--------------------------------------------------
--------------------------------------------------
--------------------------------------------------
--------------------------------------------------
--------------------------------------------------
--------------------------------------------------
--------------------------------------------------
--------------------------------------------------
--------------------------------------------------
--------------------------------------------------
--------------------------------------------------
--------------------------------------------------
--------------------------------------------------
--------------------------------------------------
--------------------------------------------------
--------------------------------------------------
--------------------------------------------------
--------------------------------------------------
--------------------------------------------------
--------------------------------------------------
--------------------------------------------------
--------------------------------------------------
--------------------------------------------------
--------------------------------------------------
--------------------------------------------------
--------------------------------------------------
--------------------------------------------------
--------------------------------------------------
--------------------------------------------------
--------------------------------------------------
--------------------------------------------------
--------------------------------------------------
--------------------------------------------------
--------------------------------------------------
--------------------------------------------------
--------------------------------------------------
--------------------------------------------------
--------------------------------------------------
--------------------------------------------------
--------------------------------------------------
--------------------------------------------------
--------------------------------------------------
--------------------------------------------------
--------------------------------------------------
--------------------------------------------------
--------------------------------------------------
--------------------------------------------------
--------------------------------------------------
--------------------------------------------------
--------------------------------------------------
--------------------------------------------------
--------------------------------------------------
--------------------------------------------------
--------------------------------------------------
--------------------------------------------------
--------------------------------------------------
--------------------------------------------------
--------------------------------------------------
--------------------------------------------------
--------------------------------------------------
--------------------------------------------------
--------------------------------------------------
--------------------------------------------------
--------------------------------------------------
--------------------------------------------------
--------------------------------------------------
--------------------------------------------------
--------------------------------------------------
--------------------------------------------------
--------------------------------------------------
--------------------------------------------------
--------------------------------------------------
--------------------------------------------------
--------------------------------------------------
--------------------------------------------------
--------------------------------------------------
--------------------------------------------------
--------------------------------------------------
--------------------------------------------------
--------------------------------------------------
--------------------------------------------------
--------------------------------------------------
--------------------------------------------------
--------------------------------------------------
--------------------------------------------------
--------------------------------------------------
--------------------------------------------------
--------------------------------------------------
--------------------------------------------------
--------------------------------------------------
--------------------------------------------------
--------------------------------------------------
--------------------------------------------------
--------------------------------------------------
--------------------------------------------------
--------------------------------------------------
--------------------------------------------------
--------------------------------------------------
--------------------------------------------------
--------------------------------------------------
--------------------------------------------------
--------------------------------------------------
--------------------------------------------------
--------------------------------------------------
--------------------------------------------------
--------------------------------------------------
--------------------------------------------------
--------------------------------------------------
--------------------------------------------------
--------------------------------------------------
--------------------------------------------------
--------------------------------------------------
--------------------------------------------------
--------------------------------------------------
--------------------------------------------------
--------------------------------------------------
--------------------------------------------------
--------------------------------------------------
--------------------------------------------------
--------------------------------------------------
--------------------------------------------------
--------------------------------------------------
--------------------------------------------------
--------------------------------------------------
--------------------------------------------------
--------------------------------------------------
--------------------------------------------------
--------------------------------------------------
--------------------------------------------------
--------------------------------------------------
--------------------------------------------------
--------------------------------------------------
--------------------------------------------------
--------------------------------------------------
--------------------------------------------------
--------------------------------------------------
--------------------------------------------------
--------------------------------------------------
--------------------------------------------------
--------------------------------------------------
--------------------------------------------------
--------------------------------------------------
--------------------------------------------------
twndspkpgwydtdgnlvpeediaeryhdevvarsgvrpfeegmgndykd
--------------------------------------------------
--------------------------------------------------
--------------------------------------------------
--------------------------------------------------
--------------------------------------------------
--------------------------------------------------
--------------------------------------------------
--------------------------------------------------
--------------------------------------------------
--------------------------------------------------
--------------------------------------------------
--------------------------------------------------
--------------------------------------------------
--------------------------------------------------
--------------------------------------------------
--------------------------------------------------
--------------------------------------------------
--------------------------------------------------
--------------------------------------------------
--------------------------------------------------
--------------------------------------------------
--------------------------------------------------
--------------------------------------------------
--------------------------------------------------
--------------------------------------------------
--------------------------------------------------
--------------------------------------------------
--------------------------------------------------
--------------------------------------------------
--------------------------------------------------
--------------------------------------------------
--------------------------------------------------
--------------------------------------------------
--------------------------------------------------
--------------------------------------------------
--------------------------------------------------
--------------------------------------------------
--------------------------------------------------
--------------------------------------------------
--------------------------------------------------
--------------------------------------------------
--------------------------------------------------
--------------------------------------------------
--------------------------------------------------
--------------------------------------------------
--------------------------------------------------
--------------------------------------------------
--------------------------------------------------
--------------------------------------------------
--------------------------------------------------
--------------------------------------------------
--------------------------------------------------
--------------------------------------------------
--------------------------------------------------
--------------------------------------------------
--------------------------------------------------
--------------------------------------------------
--------------------------------------------------
--------------------------------------------------
--------------------------------------------------
--------------------------------------------------
--------------------------------------------------
--------------------------------------------------
--------------------------------------------------
--------------------------------------------------
--------------------------------------------------
--------------------------------------------------
--------------------------------------------------
--------------------------------------------------
--------------------------------------------------
--------------------------------------------------
--------------------------------------------------
--------------------------------------------------
--------------------------------------------------
--------------------------------------------------
--------------------------------------------------
--------------------------------------------------
--------------------------------------------------
--------------------------------------------------
--------------------------------------------------
--------------------------------------------------
--------------------------------------------------
--------------------------------------------------
--------------------------------------------------
--------------------------------------------------
--------------------------------------------------
--------------------------------------------------
--------------------------------------------------
--------------------------------------------------
--------------------------------------------------
--------------------------------------------------
--------------------------------------------------
--------------------------------------------------
--------------------------------------------------
--------------------------------------------------
--------------------------------------------------
--------------------------------------------------
--------------------------------------------------
--------------------------------------------------
--------------------------------------------------
--------------------------------------------------
--------------------------------------------------
--------------------------------------------------
--------------------------------------------------
--------------------------------------------------
--------------------------------------------------
--------------------------------------------------
--------------------------------------------------
--------------------------------------------------
--------------------------------------------------
--------------------------------------------------
--------------------------------------------------
--------------------------------------------------
--------------------------------------------------
--------------------------------------------------
--------------------------------------------------
--------------------------------------------------
--------------------------------------------------
--------------------------------------------------
--------------------------------------------------
--------------------------------------------------
--------------------------------------------------
--------------------------------------------------
--------------------------------------------------
--------------------------------------------------
--------------------------------------------------
--------------------------------------------------
--------------------------------------------------
--------------------------------------------------
--------------------------------------------------
--------------------------------------------------
--------------------------------------------------
--------------------------------------------------
--------------------------------------------------
--------------------------------------------------
--------------------------------------------------
--------------------------------------------------
--------------------------------------------------
--------------------------------------------------
--------------------------------------------------
--------------------------------------------------
--------------------------------------------------
--------------------------------------------------
--------------------------------------------------
--------------------------------------------------
--------------------------------------------------
--------------------------------------------------
--------------------------------------------------
--------------------------------------------------
--------------------------------------------------
--------------------------------------------------
--------------------------------------------------
--------------------------------------------------
--------------------------------------------------
--------------------------------------------------
--------------------------------------------------
--------------------------------------------------
--------------------------------------------------
--------------------------------------------------
--------------------------------------------------
--------------------------------------------------
--------------------------------------------------
--------------------------------------------------
--------------------------------------------------
--------------------------------------------------
--------------------------------------------------
--------------------------------------------------
--------------------------------------------------
--------------------------------------------------
--------------------------------------------------
--------------------------------------------------
--------------------------------------------------
--------------------------------------------------
--------------------------------------------------
--------------------------------------------------
--------------------------------------------------
--------------------------------------------------
--------------------------------------------------
--------------------------------------------------
--------------------------------------------------
--------------------------------------------------
--------------------------------------------------
--------------------------------------------------
--------------------------------------------------
--------------------------------------------------
--------------------------------------------------
--------------------------------------------------
--------------------------------------------------
--------------------------------------------------
--------------------------------------------------
--------------------------------------------------
--------------------------------------------------
--------------------------------------------------
--------------------------------------------------
--------------------------------------------------
--------------------------------------------------
--------------------------------------------------
--------------------------------------------------
--------------------------------------------------
--------------------------------------------------
--------------------------------------------------
--------------------------------------------------
--------------------------------------------------
--------------------------------------------------
--------------------------------------------------
--------------------------------------------------
--------------------------------------------------
--------------------------------------------------
--------------------------------------------------
--------------------------------------------------
--------------------------------------------------
--------------------------------------------------
--------------------------------------------------
--------------------------------------------------
--------------------------------------------------
--------------------------------------------------
--------------------------------------------------
--------------------------------------------------
--------------------------------------------------
--------------------------------------------------
--------------------------------------------------
--------------------------------------------------
--------------------------------------------------
--------------------------------------------------
--------------------------------------------------
--------------------------------------------------
--------------------------------------------------
--------------------------------------------------
--------------------------------------------------
--------------------------------------------------
--------------------------------------------------
--------------------------------------------------
--------------------------------------------------
--------------------------------------------------
--------------------------------------------------
--------------------------------------------------
--------------------------------------------------
--------------------------------------------------
--------------------------------------------------
--------------------------------------------------
--------------------------------------------------
--------------------------------------------------
--------------------------------------------------
--------------------------------------------------
--------------------------------------------------
--------------------------------------------------
--------------------------------------------------
--------------------------------------------------
--------------------------------------------------
--------------------------------------------------
--------------------------------------------------
--------------------------------------------------
--------------------------------------------------
--------------------------------------------------
--------------------------------------------------
--------------------------------------------------
--------------------------------------------------
--------------------------------------------------
--------------------------------------------------
--------------------------------------------------
--------------------------------------------------
--------------------------------------------------
--------------------------------------------------
--------------------------------------------------
--------------------------------------------------
--------------------------------------------------
--------------------------------------------------
--------------------------------------------------
--------------------------------------------------
--------------------------------------------------
--------------------------------------------------
--------------------------------------------------
--------------------------------------------------
--------------------------------------------------
--------------------------------------------------
--------------------------------------------------
--------------------------------------------------
--------------------------------------------------
--------------------------------------------------
--------------------------------------------------
--------------------------------------------------
--------------------------------------------------
--------------------------------------------------
--------------------------------------------------
--------------------------------------------------
[truncated: 8,393,691 more chars]
