# Supplementary material for: A Computational Screen for Type I Polyketide Synthases in Metagenomics Shotgun Data
Source: PLoS One. 2008 Oct 27;3(10):e3515. doi: 10.1371/journal.pone.0003515 (PMC2568958; doi:10.1371/journal.pone.0003515)
Supplement: Methods S7 — Sequences, alignment and tree files of the different domains. (6.92 MB ZIP) [file pone.0003515.s007.zip › sequences_alignments_and_trees/PKS_AT_ref_tree_and_pullouts.fa]

>ampho_003_AT_004.seq_from_1_to_292 (HMM "PKS_AT" in sequence "ampho_003_AT_004.seq", bitscore: 452.3, e-value: 1.3e-134, length: 292)
LFSGQGSQRLGMGRELYGRFPVFAEALDAVLAVLDGELGGSLREVMWGEDAGLLNETGWTQPALFAVEVALYRLVESWGV
RPDFVAGHSIGEIAAAHIAGVFSLEDAARLVAARGRLMQALPAGGAMVAVQATEDEVVPHLSDGVSIAALNGPTSVVVSG
VEDAVLEVAARFEAEGRKTTRLRVSHAFHSPLMDPMLDEFRAVAEGLSFAAPVIPVVSNLTGSLATAEELCSPEYWVRHV
REAVRFADGVAALEAQGVTTFLELGPDGVLSAMAQESLTGDETVTIPLLRKD
>ampho_003_AT_001.seq_from_2_to_292 (HMM "PKS_AT" in sequence "ampho_003_AT_001.seq", bitscore: 451.2, e-value: 3e-134, length: 291)
LFSGQGSQRLGMGRELHARFPVFAEAFDEIAALLDRHTDRPLREVVWGSDAELLNETGWTQPALFAVEVALYRLVSSLGV
TPDYVGGHSIGEIAAAHVAGVLSLEDACALVAARARLMQELPRGGAMLAVRATEEEVAPHLTERVSIASVNGPSSVVVAG
DEDEVAAIAAHFEAQDRKTTRLRVSHAFHSPLMDPMLEEFRRVARGLTYHEPRIPVVSNLTGAIADPADLCTADYWVRHV
REAVRFADGVTTLAGRGVTTLLEVGPDGVLSAMAQESLPEGTTGVPLLRKD
>ampho_003_AT_006.seq_from_1_to_292 (HMM "PKS_AT" in sequence "ampho_003_AT_006.seq", bitscore: 445.0, e-value: 2.3e-132, length: 292)
LFSGQGSQRLGMGRELYGRFPVFAEVLDAVLAVLDGELGGSLREVMWGEDAGLLNETGWTQPALFAVEVALYRLVESWGV
RPDFVAGHSIGEIAAAHIAGVFSLEDAARLVAARGRLMQALPAGGAMVAVQATEDEVVPHLSDGVSIAALNGPTSVVLSG
VESAVLELAARFEAEGRKTTRLRVSHAFHSPLMDPMLDEFRAVAEGLSYAAPVIPVVSNLTGSLATAEELCSPEYWVRHV
REAVRFADGVAVLEAQGVTTFLELGPDGVLSAMAQESLTGDETVTIPLLRKD
>ampho_005_AT_003.seq_from_1_to_292 (HMM "PKS_AT" in sequence "ampho_005_AT_003.seq", bitscore: 443.5, e-value: 6.3e-132, length: 292)
LFSGQGAQRLGMGRELHARFPVFAEVFDSVTALLESELGTSVREVMWGTDEAALNSTAFTQPALFAVEVALYRLVESWGV
TPDFVAGHSVGEIAAAHVAGVFSLEDACRLVAARARLMDALPRGGAMAAVEATEDEVLPLLDDGVAVAAVNGPTSVVVSG
PEDGVDQLVALLESDGRRTTRLRVSHAFHSSLMDPMLEDFRAVAETLSYHEPRIPVVSNLTGEVASAGTHTHPDYWVRHV
REAVRFADGVRALADRGVTAFLEIGPDGVLSALAAASLPDTGTVVVPALRKD
>ampho_003_AT_005.seq_from_1_to_291 (HMM "PKS_AT" in sequence "ampho_003_AT_005.seq", bitscore: 443.2, e-value: 7.6e-132, length: 291)
LFSGQGSQRLGMGRELYGRFPVFAEALDAVLAVLDGELDGSLREVMWGEDAGLLNETGWTQPALFAVEVALHRLVESFGV
TPDFVAGHSIGEIAAAHIAGVFSLEDAARLVAARGRLMQALPAGGAMVAVQATEDEVIPYLSDEVSIAALNGPASVVVSG
AEGAVLEVAARFEAEGRKATMLRVSHAFHSPLMDPMLDEFRAVAEGLSFAAPVIPVVSNLTGSLATAEELCSPEYWVRHV
REAVRFADGVTTLEEQGVTTFLELGPDGVLSAMAQESLTGDEAVTVPLLRK
>ampho_003_AT_003.seq_from_1_to_292 (HMM "PKS_AT" in sequence "ampho_003_AT_003.seq", bitscore: 442.9, e-value: 9.3e-132, length: 292)
LFSGQGSQRLGMGRELYGRFPVFAEALDAVLAVLDGELEGSLREVMWGEDAGLLNETGWTQPALFAVEVALYRLVESWGV
RPDFVAGHSIGEIAAAHIAGVFSLEDAARLVAARGRLMQALPAGGAMVAVQATEDEVIPYLSDEVSIAALNGPASVVVSG
AEGAVLEVAARFEAEGRKATMLRVSHAFHSPLMDLMLDEFRAVAETLSFAAPVIPVVSNLTGSLATAEELCSPEYWVRHV
REAVRFADGVSALEAQGVTTFLELGPDGVLSAMAQESLTGDEAVTVALLRKD
>sorap_001_AT_003.seq_from_2_to_303 (HMM "PKS_AT" in sequence "sorap_001_AT_003.seq", bitscore: 442.1, e-value: 1.6e-131, length: 302)
LFTGQGSQRPTMGRALYDAFPVFRDALDTVAAHLDRDLDRPLRDVLFAPDGSEQAARLdqTAFTQPALFALEVALFQLLQ
SFGLKPALLLGHSIGELVAAHVAGVLSLQDACTLVAARAKLMQALPQGGAMVTLRASEEEVRDLLQPYDGRASLAALNGP
LSTVVAGDEDAVVEIARQAEALGRKTTRLRVSHAFHSPHMDGMLDDFRRVAQSLTYHPARIPIISNVTGARATDHELASP
DYWVRHVRHTVRFLDGVRALHAEGARVFLELGPHAVLSALAQDALGQDEGTSPCAFLPTLRK
>sorap_002_AT_001.seq_from_2_to_303 (HMM "PKS_AT" in sequence "sorap_002_AT_001.seq", bitscore: 442.0, e-value: 1.8e-131, length: 302)
LFTGQGSQRPTMGRGLYDVFPVFRDALDTVGAHLDRELDRPLRDVLFAPDGSEQAARLeqTAFTQPALFALEVALFQLLQ
SFGLKPALLLGHSIGELVAAHVAGVLSLQDGCTLVAARAKLMQALPQGGAMVTLRASEEEVRDLLQPYEGRASLAALNGP
LSTVVAGDEDAVVEIARQAEALGRKTTRLRVSHAFHSPHMDGMLDDFRRVAQSLTYHPARIPIISNVTGARATDHELASP
DYWVRHVRHTVRFLDGVRALHAEGARVFLELGPHAVLSALAQDALGQDEGTSPCAFLPTLRK
>nysta_003_AT_001.seq_from_2_to_292 (HMM "PKS_AT" in sequence "nysta_003_AT_001.seq", bitscore: 440.0, e-value: 7.1e-131, length: 291)
LFSGQGSQRPGMGRELHARFPVFAAAFDEITALLDTHLDRPLREVVWGTDADLLNDTGWAQPALFAVEVALYRLVASLGV
TPDFVGGHSIGELAAAHVAGVLSLEDACTLVAARARLMQALPRGGAMLAIRATEDEVTPHLTDDVSIAAVNGPTSVVVAG
TEEAVAAIGARFTAQDRKTTRLRVSHAFHSPLMDPMLAEFRAVAAGLTYHEPRIPVLSNLTGTVAAVADLCSADYWVRHV
REAVRFADGVTALTDRGVTTLVELGPDGVLSAMAQESLPDGAAAVPLLRKD
>pimar_002_AT_004.seq_from_1_to_290 (HMM "PKS_AT" in sequence "pimar_002_AT_004.seq", bitscore: 439.5, e-value: 9.8e-131, length: 290)
LFSGQGSQRLGMGRELYGRYPAFAEALDAVCAALDAHLDRPLRDVIWGEDAELLNRTGYAQTGLFAIEVALFRLLESWGV
RPDHLLGHSIGEIAAAHVAGVLSLPDACALVAARGRLMQQLPSGGAMMAIRATEDEVLPHLAEGVSLAAVNGPSSVVVSG
AEDEVLALAAHFEEEGRKTTRLRVSHAFHSPLMEPMLADFRAVADGMTYAAPRIPVVSNVTGRPATAEELCCAEYWVGHV
REAVRFADGVGALREQGVTTFLELGPDGSLSALAAESAADDSVLAPVLRK
>pimar_003_AT_006.seq_from_2_to_294 (HMM "PKS_AT" in sequence "pimar_003_AT_006.seq", bitscore: 439.0, e-value: 1.4e-130, length: 293)
LFSGQGSQRVGMGRELHARFPVFAEALDEVTARLEAELELPLREVMFGDSERLNETGYTQPALFAIEVALFRLVASWGIR
PDFVAGHSIGEIAAAHVAGVFSLDDACRLVAARARLMNALPAGGAMVAVQATEEETRACLTDGVSIAAVNGPRSVVLSGD
EAAVLDLAEKFTADGRKTRRLRVSHAFHSLHMDAVLDDFRRVAQSVGYDAPTIPLVSNVTGEAATERQVCSPDYWVRHVR
EAVRFGDGVRTLADRGVTAFLELGPDGALCAMAQETLDTLPSPAVTVPALRRD
>pimar_003_AT_004.seq_from_1_to_300 (HMM "PKS_AT" in sequence "pimar_003_AT_004.seq", bitscore: 437.7, e-value: 3.4e-130, length: 300)
LFTGQGSQRPGMGRELYDRHPVYAEALDAVLARFDLELDRPLREILFADPGTPEAELLddTGYTQPALFALEVALFRLAE
SWGLRPDYVAGHSIGELAAAHAAGVLSLEDACTLVAARGRLMAALPSGGAMASVEATEDEAAAVLAPYEGRAAVAAVNTP
TSLVVSGDEDAVHAVAAHFHELGRRTKQLRVSHAFHSPHMDAMLDDFTRAAEGITFHAPELPLVSTLTGELILADDLCSA
PYWTRQVRGTVRFADAVRHLTEHGVTTFFELGPDAVLSGAVRESTGEQTPATAVPALRRD
>pimar_002_AT_001.seq_from_1_to_298 (HMM "PKS_AT" in sequence "pimar_002_AT_001.seq", bitscore: 437.4, e-value: 4.3e-130, length: 298)
LFAGQGSQRPGMGRELHAAHPVFATAFDAVCAELDPHLDRPLRDIVFAEEGSAEAALLDqTAYTQAALFALETALFRLVE
SWGVAPRFVAGHSIGELTAAHVSGVLTLHDAARLVAARGTLMQALPAGGAMVAVQATEDEIRERLAGHEDHVALAAANGP
DSTVISGDEQAVTEIAAHWEAQGRRTKRLRVSHAFHSPHMDDMLEDFRRVARGLTFHAPRIPVVSTVTGALATEDELRSP
DYWVRQVRETVRFCAAVRTLEAEGVTTFVEIGTGGVLTPMVQDCLTTLEEPVLVPLLR
>stigm_008_AT_001.seq_from_3_to_301 (HMM "PKS_AT" in sequence "stigm_008_AT_001.seq", bitscore: 436.3, e-value: 9.3e-130, length: 299)
LFTGQGSQYAGMGRQLYETQPVFRQTLDQCDALLQPHLGRSLLSVLYPEPGSRTPLDETAFTQPALFAIEYALAMLWQSW
GIQPTAVMGHSVGEYVAACVAGVFSLEDGLRLIAERGRLMQALPPDGDMAAVFAEEARVVEAIAPFSSQLSIAAVNGPTE
TVISGEKGALAAVLERLSAQGIQARRLNVSHAFHSPLMQPIVDTFAGVVASVTFHPPQFELISNVTGRPADPQLLSSSEY
WCRHLLAPVRFWDSLQSLHQRGSRLFLEIGPGATLASMGRRGFSQDGSCLWLSSLQKDR
>ampho_004_AT_004.seq_from_1_to_299 (HMM "PKS_AT" in sequence "ampho_004_AT_004.seq", bitscore: 435.9, e-value: 1.2e-129, length: 299)
LFTGQGSQRLGMGRELYERHPVFADALDAVLARIDGTTERPLRDVLFAAEGSQDAALLhrTGYAQPALFALEVALFRLLE
SWGVTPDYLAGHSVGEIAAAHVAGVLDLDDACTLVAARGRLMQALPEGGAMVALEAAEDEVLPHLEGLADQVSVAAVNGP
RSVVVAGEEEPVLALAAHFAEQGRRTKRLRVSHAFHSPLMDPMLDDFAAVARALTYHAPSIPFVSNVTGTLAAPEQVCTA
DYWVSHVRSAVRFADGIGWLSTQGGVQTFLELGPDGVLSGMARESLTDASRTALLPTLR
>ampho_005_AT_001.seq_from_1_to_289 (HMM "PKS_AT" in sequence "ampho_005_AT_001.seq", bitscore: 432.7, e-value: 1.1e-128, length: 289)
LFSGQGAQRLGMGRELHARFPVFAEALDQVLDLLDEELDASLGDIIWGEEEAPLNETGFTQPALFAVEVALYRLVESWGV
TPDFVAGHSIGEIAAAHVAGVFSLEDACRLVAARAGLMQALPSGGAMVAVEATEDEVLPLLTEGVAVAAVNGPTSVVVSG
EEKATLAVAEQLAAKGRRTSRLRVSHAFHSPLMDPMLDDFRAVAETLSYDEPQLPVVSNLTGTLAADGQLTSPEYWVRHV
REAVRFADGVRALAEAGADVLLELGPDGVLAALAQQSATALTVPFLRKD
>ampho_003_AT_002.seq_from_1_to_291 (HMM "PKS_AT" in sequence "ampho_003_AT_002.seq", bitscore: 432.7, e-value: 1.1e-128, length: 291)
LFSGQGSQRLGMGRELYGRVPVFTEALDAVLAVLDGELEGSLREVMWGEDADLLNETGWTQPALFAVEVALYRLVESWGV
KPDFVAGHSIGEIAAAHIAGVLTLADACRLVAARAALMQALPEGGAMIAVEATEDEVLPLLTGDVSIAAVNGPSSVVVSG
AEAAALAVAGHFTEQGRRTSRLRVSHAFHSPLMDPMLDEFRSVAEGLSYSAPAIPVVSNLTGTLADPADLCSADYWVRHV
RDAVRFADCVGTLGEHGVTTFVELGPDGVLSAMAQQSVTEGAVTVPVLRKD
>nysta_002_AT_002.seq_from_3_to_303 (HMM "PKS_AT" in sequence "nysta_002_AT_002.seq", bitscore: 432.1, e-value: 1.7e-128, length: 301)
VFPGQGSQWWGMGRELLATSEVFRTAIDDCATALAPYVDWSLHDVLAGEGDPALLERVDVVQPALFAMMVGLSALWRSHG
VVPAAVVGHSQGEIAAACVAGALSLADAARVVALRSQALPQLSGRGGMMSVSAPVERVTALLAPWQEALSVAAVNGPSSV
VVSGDTDALDALHTACQEQGVRARKVSVDYASHGRHVEAVRDELARVLAPVDPRAPEVPFYSTVTGDRVDDAAFDGAYWY
TNLRQTVRMEEATRALLAAGHRVFIEVSPHPVLAAPIQETQEAVAEatggsaVVLGSLRRD
>nysta_004_AT_006.seq_from_2_to_290 (HMM "PKS_AT" in sequence "nysta_004_AT_006.seq", bitscore: 432.1, e-value: 1.7e-128, length: 289)
LFSGQGSQRLGMGRELHERHPVFAEAFDSVLARLDDRLDTPLRDVVWGTDEEALHATGNTQPALFAVEVALYRLIESWGV
RPDFVAGHSVGELAAAHVAGVLSLDDACRLVAARAALMQRLPAGGAMIAVEATEDEVTPLLTDGVSLAAVNGPTAVVLSG
AGDAVTALGQALAERGHRTTRLRVSHAFHSHLMDPMLADFRTVAEGLEYHPPRIPVVSNLTGDVADAADLCSADYWVRHV
RGTVRFADGVRTMADRGVHLFLELGPDAVLSAMARQCAPDAVVVPALRR
>pimar_002_AT_003.seq_from_1_to_291 (HMM "PKS_AT" in sequence "pimar_002_AT_003.seq", bitscore: 431.4, e-value: 2.6e-128, length: 291)
LFSGQGSQRLGMGWELYARYPVFADAFDAVCAALDEHLERPLRDVVWGEDAELLNQTAYAQAGLFAIEVALYRLAESWGM
RPDFVAGHSIGEVAAAHVSGVFSLPDACALVAARGRLMQQLPSGGAMMAIRATEDEVLPHLAEGVSLAAVNGPSSVVISG
AEDAVLAIAAHFAGEGRKTTRLRVSHAFHSPLMEPMLEEFRAVVTRLSFGTPTIPVVSNLTGRLAEPEQLAHADYWVRHV
REAVRFADGIQALRAEGVTRFLELGPDGVLSAMARESASDDAVLAPVLRRD
>ampho_004_AT_002.seq_from_2_to_301 (HMM "PKS_AT" in sequence "ampho_004_AT_002.seq", bitscore: 431.4, e-value: 2.7e-128, length: 300)
MFSGQGSQRAAMGRELYETQPRFAAAFDEVCAALDPLLDRPLREVVFAAEGSEEAALLdrTGWTQPALFAVEVALYRLVE
SWGVRADFVTGHSIGEIAAAHIAGVFTLQDAARLVAARATLMEALPSGGAMVAVQATEEEVAPLLGEGLSVAAVNGPTSV
VVSGDEDPAVELAAEFSGRGRRTKRLRVSHAFHSPHMDAMLDAFRTVAETLSYAAPRIPLVSDLTGRRADDAEVRTADYW
VRHVREAVRFADCVRTLRDAGATLFLELGPDGLLTAMAEDTLGDERYdhnTALVPLLRAD
>pimar_002_AT_002.seq_from_2_to_292 (HMM "PKS_AT" in sequence "pimar_002_AT_002.seq", bitscore: 430.6, e-value: 4.8e-128, length: 291)
LFSGQGSQRIGMGRELSGRYPVFAEAFDTVCAALDEHLDRPLRDVVRGEDEELLNRTVYAQAGLFAIEVALFRLVESWGV
RPHYVAGHSVGEIAAAHVAGVFSLADACALVAARGRLMQALPAGGAMAAIRATEDEVLPHLADSVSIAAVNGPSSVVVSG
AEHAVLSIAAHFEGAGRKTTRLRVSHAFHSPLMDPMLADFRAVAEGLTYGEPELAVVSNVTGQLATPDQLRTPEYWVTHV
RAAVRFADGIRALGAEGVTRFLELGPDGVLSALARESAPDDAVCTPVLRKD
>ampho_004_AT_005.seq_from_1_to_299 (HMM "PKS_AT" in sequence "ampho_004_AT_005.seq", bitscore: 427.9, e-value: 3.1e-127, length: 299)
LFSGQGAQRALMGRELYERYPAFADALDTVLAQFDTALDFSLREVLFAEPGTPEAERLneTGWTQPALFAVEVALHRLVE
SWGLTPDQVAGHSIGEIAAAHVAGVFSLEDACALVAARASLMQELPRGGAMLAVRATEEEVAPHLTERVSVAAVNGPSAV
VVAGDEAEVAAIAAHFEAQDRKTTRLRVSHAFHSPLMDPMLTAFARVAESLTYHEPVIPLVSTVTGVPAGAELLTPGYWV
RHVRETVRFADGVRALREDGVTTFVEIGPDGQLTAAAQQTLDASGDEAPATVVALQRRD
>stigm_001_AT_002.seq_from_3_to_299 (HMM "PKS_AT" in sequence "stigm_001_AT_002.seq", bitscore: 427.8, e-value: 3.2e-127, length: 297)
VFPGQGSQWQGMGRQLLRQEPVFREAIEECDAAIRSCAGWSLIDALQADEPHSRLGSIEVIQPTLFAIEVALAALWRSWG
VVPDAVVGHSMGETAAACVAGALRLTDAARVICERSQLLRRVAGQGGMALVELSLEQAREMLSRKDGRVSIGASNSPRST
VLSGDAIALEEILRELEAQGTFCRRVKVDVASHSPQVDPLKDDLLRVLSTIAPRAATVPLYSTVTGEPIEGARMDASYWM
RNLREPVLFGQAIERLAGDGHGVFVELSPHPILLPSIDQTLRHKSHkgVVLPSLRRE
>nysta_004_AT_002.seq_from_2_to_296 (HMM "PKS_AT" in sequence "nysta_004_AT_002.seq", bitscore: 425.4, e-value: 1.8e-126, length: 295)
LFTGQGSQRAAMGRELHEVQPEFAAAFDAVCAVFDPLLDRPLREVVFAEDGSDEAALLdeTGWTQPALFAVEVALFRLVE
SWGVRPDFVAGHSIGEIAAAHVAGVLTLEDACRLVAARATLMQALPTGGAMIAIQATEDEIAAHLDDTVAIAAVNGPQSV
VISGDEEAAETIAATFAERGRKTKRLRVSHAFHSPRMDGMLDAFRIVAEGLTYRAPRIPLVSDLTGRRADDAEVCTAEYW
VRHVREAVRFADCVRTLRDAGATTFLELGSDGLLTAMAEDTLGDDHDAELVPMLR
>myxal_004_AT_003.seq_from_3_to_295 (HMM "PKS_AT" in sequence "myxal_004_AT_003.seq", bitscore: 425.3, e-value: 1.9e-126, length: 293)
VFTGQGAQYAGMGRELYETEPVFRAALDRCNALIEGKWAESLLSVMHGTGSRIDDTEYTQPALFALEYALAELWRSWGVE
PWAVLGHSVGEYVAACVAGVMELEEALGLITERARLMQALPRNGEMVAVSASEAQVQEMLAPYADRVSIAAVNGPADTVI
SGEREAVEAISASLQAKGVKARRLTVSHAFHSPLMDPMLDAFEKAAGKIAFRAPRLHLASNVTGQLLGDGAVLDAAYFRR
HVREAVRFHDGLKALRALGGTVFVEVGPHPTLTSMALKGLGDDAGTWLPSLRK
>nysta_003_AT_002.seq_from_1_to_291 (HMM "PKS_AT" in sequence "nysta_003_AT_002.seq", bitscore: 425.0, e-value: 2.3e-126, length: 291)
LFSGQGSQRLGMGRVLYERFPAFAEALDTVLTALDAELGHPLRDIIWGEDAQLVDRTGYTQPALFAIEVALFRLLEAWGI
TPDFVAGHSIGEIAAAHVAGVLSLGDACRLVVARAVLMQSLPEGGAMIAVQATEDEVLPLLTDDVSIAAVNSPTSVVVSG
YENATLAVARHFADQGRRTTRLRVSHAFHSPLMAPMLDDFRAVVESLTFTAPTTPVVSNLTGELAPAEALCSADYWVRHV
REAVRFADGIRTLADRGVTTFVELGPDSVLSAMAQESAPEGAGTIPLLRRD
>sorap_001_AT_002.seq_from_2_to_303 (HMM "PKS_AT" in sequence "sorap_001_AT_002.seq", bitscore: 424.6, e-value: 3e-126, length: 302)
LFTGQGSQRPTMGRALYDAFPVFRGALDAAAAHLDRDLDRPLRDVLFAPDGSEQAARLdqTAFTQPALFALEVALFELLQ
SFGLKPALLLGHSIGELVAAHVAGVLSLQDACTLVAARAKLMQALPQGGAMVTLQASEQEARDLLQAAEGRVSLAAVNGH
LSTVVAGDEDAVLKIARQVEALGRKATRLRVSHAFHSPHMDGMLDDFRRVAQGLTFHPARIPIISNVTGARATDQELASP
ETWVRHVRDTVRFLDGVRTLHAEGARAFLELGPHPVLSALAQDALGHDEGPSPCAFLPTLRK
>myxal_001_AT_002.seq_from_1_to_297 (HMM "PKS_AT" in sequence "myxal_001_AT_002.seq", bitscore: 423.5, e-value: 6.4e-126, length: 297)
VFPGQGSQWLGMGRQLLREEPVFRAAIEACEQAMRAHVDWSLTAELCADEQHSRLQEINVVQPVLFAMQVALAALWRSWG
MEPDAVVGHSMGEVAAAHVAGALSLEDAARIICLRSLLLRRMSGQGAMAVVELGLEQAREALAGYESRLSIGVSNSARST
VLSGDTEALEELLRRLEGQGVFCRRVKVNVASHSPQMDPLKDDLLRALEGISPQRAPVSIYSTVTGQTSDGGDFHPSYWV
SNLREPVLFHGAVERLLADGYSVLLEVSPHPVLLAPIEETVRESKQEALALASLRRQ
>ampho_005_AT_002.seq_from_1_to_292 (HMM "PKS_AT" in sequence "ampho_005_AT_002.seq", bitscore: 423.4, e-value: 6.9e-126, length: 292)
LFSGQGAQRLGMGRELHARFPVFAEAFDSVTALLESELDTSVREVMWGTDEGALNATAFTQPALFAVEVALYRLVESWGV
TPDFVAGHSVGEIAAAHVAGVFSLEDACRLVAARAGLMQALPSGGAMVAVEATEDEVLPLLTEGVAVAAVNGPTSVVVSG
EEQATLAVAEQLAAQGRRTSRLRVSHAFHSPLMDPMLEDFRAVAETLSYHEPRIPVVSNLTGEVAAAGVHTHPDYWVRHV
REAVRFADGVRGLADRGVTALLEIGPDGVLSALAAASLTDTDTVVVPALRKD
>nysta_004_AT_004.seq_from_1_to_299 (HMM "PKS_AT" in sequence "nysta_004_AT_004.seq", bitscore: 421.7, e-value: 2.3e-125, length: 299)
LFTGQGSQRPGMGRELHDRYPVFADALDEVLARLDDGPDRPLREVLFAAPDSAEAALLdrTGYAQPALFAVEVALFRLLT
SWGLTPDYLAGHSVGELAAAHVAGVLSLDDACTLVAARGRLMQALPEGGAMVALEAAEDEVLPLLEGLTDRVSVAAVNGP
RSVVVAGVEEDVLLLADLFAADGRRTKRLRVSHAFHSPLMDAMLDDFAAVARGLTYHPPTIPFVSNVSGGLATAEQVRTP
DYWVGHVRAAVRFADGIDWLATQGDVHTFLELGPDGVLSAMARESLTDPSRTALLPTLR
>olean_002_AT_002.seq_from_3_to_298 (HMM "PKS_AT" in sequence "olean_002_AT_002.seq", bitscore: 420.9, e-value: 4e-125, length: 296)
VFPGQGSQWVGMAAGLLDACPVFAEAVAECAAVLDPVTGWSLVEVLRGGGEAVLGRVDVVQPALWAVMVSLARTWRYYGV
EPAAVVGHSQGEIAAACVAGGLSLADGARVVVLRSRAIARIAGGGGMVSVGLSAERVRTMLDTYGGRVSVAAVNGPSSTV
VSGDVQALDELLAGCEREGVRARRVPVDYASHSAQMDQLRDELLEALADITPQHSSVPFFSTVTADWLDTTALDAGYWFT
NLRETVRFQEAVEGLVAQGMGAFVECSPHPVLVPGIEQTLDALDQNAAVLGSLRRD
>stigm_005_AT_001.seq_from_3_to_299 (HMM "PKS_AT" in sequence "stigm_005_AT_001.seq", bitscore: 420.9, e-value: 4e-125, length: 297)
VFPGQGSQWVGMGRQLLEREPAFRTALEACDRAMKPHVGWSAVEVLVGSEGAPRVDRIDVIQPILFAIEVALAATWRARG
IEPDAVVGHSMGEVAAAHVAGALSLDDAARIICRRSQLLAGLSGQGAMAVVELSQEEAERAIVGYEDRLSIAVCNGPRST
VLSGDPQALTAVLATLESRGVFCRQVKVDVASHSPQMDPLRPALLNALQGLQPKTAAVPIFSTVTGAIFDGTGMNAAYWV
DNLRKPVLFSKAVSRLIEEGHALFIELSPHPILLPPIDEQLRTLNRKGGVFPSMRRE
>olean_001_AT_003.seq_from_3_to_297 (HMM "PKS_AT" in sequence "olean_001_AT_003.seq", bitscore: 420.6, e-value: 4.9e-125, length: 295)
VFPGQGSQWVGMAAGLLDACPVFAEAVAECAAVLDRLTGWSLVEVLRGGEAVLGRVDVVQPALWAVMVSLARTWRYYGVE
PAAVVGHSQGEIAAACVAGGLSLADGARVVVLRSRAIARIAGGGGMVSVGLSAERVRTMLDTYGGRVSVAAVNGPSSTVV
SGDAQALDELLAGCEREGVRARRVPVDYASHSAQMDQLRDELLEALADVTPQDSSVPFFSTVTADWLDTTALDAGYWFTN
LRETVRFQEAVEGLVAQGMGAFVECSPHPVLVPGITETLDTFDADAVALSSLRRD
>nysta_005_AT_001.seq_from_1_to_290 (HMM "PKS_AT" in sequence "nysta_005_AT_001.seq", bitscore: 419.0, e-value: 1.5e-124, length: 290)
LFSGQGAQRLGMGRELHARFPVFARALDTAVDLLDAELGGTLREVIWGTDDAPLNETGFTQPALFAVEVALYRLIESWGV
APDFVAGHSIGEIAAAHVAGVFSLEDACTLVAARAGLMQALPRGGAMVAVEATEDEVSPLLTDGVAIAAINGPTSLVVSG
DETATLAVAARLAEQGRRTTRLRVSHAFHSPLMDPMLAEFRAVAEGLSYGEPQIPVVSNLTGAVADGTLLGTADYWVRHV
REAVRFADGIRALTDAGVGAFLELGPDGTLAALAQQSAPDAVSVPVLRKD
>olean_002_AT_001.seq_from_3_to_297 (HMM "PKS_AT" in sequence "olean_002_AT_001.seq", bitscore: 418.4, e-value: 2.1e-124, length: 295)
VFPGQGSQWVGMAAGLLDACPVFAEAVAECAAVLDPLTGWSLVEVLRGGEAVLGRVDVVQPALWAVMVSLARTWRYYGVE
PAAVVGHSQGEIAAACVAGGLSLADGARVVVLRSRAIARIAGGGGMVSVSLPAGRVRTMLDTYGGRLSVAAVNGPSSTVV
SGDAQALDELLAGCEREGVRARRVPVDYASHSAQMDQLRDELLEALADITPQHSSVPFFSTVTADWLDTTALDAGYWFTN
LRETVRFQEAVEGLVAQGMGAFVECSPHPVLVPGIEQTLDTVEADAVALGSLRRD
>pimar_004_AT_001.seq_from_2_to_287 (HMM "PKS_AT" in sequence "pimar_004_AT_001.seq", bitscore: 418.0, e-value: 3e-124, length: 286)
LFSGQGAQRVGMGRELYVRFPVFAEALDEVLAHFDAGLRDVMFGDAEGLDETGFTQPALFAIEVALFRLAESLGVRPDFV
GGHSIGEIAAAHVAGVFSLTDACALVAARARLMQALPAGGAMVAVQASESEVAARLVDGVSIAAVNGPEAVVLAGDETAV
LRIAEELAAGGRKTQRLPVSHAFHSPLMEPMLEDFRRVAEGLSYGAPQIPLVSNVTGELAVEELVCSPDYWVRHVRETVR
FADGVSALEAEGASAFLELGPDGVLTAMARHTLDETKVAVPVLRKD
>olean_003_AT_002.seq_from_3_to_298 (HMM "PKS_AT" in sequence "olean_003_AT_002.seq", bitscore: 417.3, e-value: 4.9e-124, length: 296)
VFPGQGSQWVGMAAGLLDACPVFAEAVAECAAVLDPVTGWSLVEVLQGRDATVLGRVDVVQPALWAVMVSLARTWRYYGV
EPAAVVGHSQGEIAAACVAGGLSLADGARVVVLRSRAIARIAGGGGMVSVSLPAGRVRTMLDTYGGRVSVAAVNGPSSTV
VSGDVQALDELLAGCEREGVRARRVPVDYASHSAQMDQLRDELLEALADITPQDSSVPFFSTVTADWLDTTALDAGYWFT
NLRETVRFQEAVEGLVAQGMGAFVECSPHPVLVPGIEQTLDALDQNAAVLGSLRRD
>myxal_002_AT_001.seq_from_3_to_299 (HMM "PKS_AT" in sequence "myxal_002_AT_001.seq", bitscore: 416.1, e-value: 1.1e-123, length: 297)
VFPGQGSQWLGMGRQLIDQEPVFRETLERIDEAMRPHVTWRLIDVLRAPSESSRLQEIDVVQPVLFAMAVALSALWRSWG
IEPDAVVGHSMGEVAAAHVAGALSLEDAAAVICLRSRLLKRISGQGAMLATELSLEDARKALAGREDRVAIAVSNSPTST
VLSGDAAALEEIRVSLEARNVFCRWVKVDVASHSPQVDPLRADLLSVLSAVRPRPSTVPIVSTVTAATCDGSGFDASYWV
RNLRDPVLFSSAVLDLVKGGHTVFMEMSPHPILLPAVERCMQHAGREGVTIPSLRRE
>ampho_002_AT_002.seq_from_3_to_303 (HMM "PKS_AT" in sequence "ampho_002_AT_002.seq", bitscore: 414.7, e-value: 2.9e-123, length: 301)
VYPGQGSQWWGMGRELLAGSEVFRTAVDDCAAALAPYTDWSLHEVLAGEGDPELLERVDVVQPALFSMMVALTALWRSHG
VEPAAVVGHSQGEIAAAHVAGALSLEDAALVVALRSQALPQLSGLGGMMSVSAPAARVTELLQPWGEALSIAAVNGPSSV
IVSGDADALDELLETCREQNVRARKVSVDYASHGRHVEAVRDELARVLAPVSPRTPEVPFYSTVTGARLDEAAFDGTYWY
TNLRQTVLMEDATRALIASGHRVFVEISPHPVLAAPIQETQESVQeeltetgAVLGTLRRD
>averm_001_AT_002.seq_from_3_to_299 (HMM "PKS_AT" in sequence "averm_001_AT_002.seq", bitscore: 414.5, e-value: 3.3e-123, length: 297)
VFPGQGGQWAGMGVRLLASSPVFARRMQACEEALAPWVDWSVVDILRRDAGDAVWERADVVQPVLFSVMVSLAALWRSYG
IEPDAVLGHSQGEIAAAHVCGALSLKDAAKTVALRSRALAAVRGRGGMASVPLPAQEVEQLIGERWAGRLWVAAVNGPRS
TAVSGDAEAVDEVLAYCAGTGVRARRIPVDYASHCPHVQPLREELLELLGDISPQPSGVPFFSTVEGTWLDTTTLDAAYW
YRNLHQPVRFSDAVQALADDGHRVFVEVSPHPTLVPAIEDTTEDTAEDVTAIGSLRR
>averm_003_AT_001.seq_from_3_to_299 (HMM "PKS_AT" in sequence "averm_003_AT_001.seq", bitscore: 414.5, e-value: 3.3e-123, length: 297)
VFPGQGGQWAGMGVRLLASSPVFARRMQACEEALAPWVDWSVVDILRRDAGDAVWERADVVQPVLFSVMVSLAALWRSYG
IEPDAVLGHSQGEIAAAHVCGALSLKDAAKTVALRSRALAAVRGRGGMASVPLPAQEVEQLIGERWAGRLWVAAVNGPRS
TAVSGDAEAVDEVLAYCAGTGVRARRIPVDYASHCPHVQPLREELLELLGDISPQPSGVPFFSTVEGTWLDTTTLDAAYW
YRNLHQPVRFSDAVQALADDGHRVFVEVSPHPTLVPAIEDTTEDTAEDVTAIGSLRR
>nidda_003_AT_001.seq_from_1_to_303 (HMM "PKS_AT" in sequence "nidda_003_AT_001.seq", bitscore: 413.8, e-value: 5.2e-123, length: 303)
VFPGQGAQWAGMGAELLDSSPVFAAELARCEAALEPFVDWSLTDVLRGAPGAPGLDRVDVVQPVTFAVVVALAAMWRWLG
VEPAAVVGHSQGEIAAAHVAGVLSLEDAARVVALRSQLIARELAGRGSMASVALAAADVESRLAGAEAGGGVRDVEIAAV
NGPETTVVCGAPGAVDSLLGVLQGEGVRVRRIDVDYASHSRHVEGIRDELAAVLAGLRPRAGRVPFYSTVEAEPLDGTAL
DAGYWYRNLRQRVRFESALRAMLADGVDAFVECSPHPVLTVPVRQTLEDAGAGAVAVGSLRRD
>stigm_007_AT_001.seq_from_3_to_300 (HMM "PKS_AT" in sequence "stigm_007_AT_001.seq", bitscore: 413.8, e-value: 5.4e-123, length: 298)
IFPGQGSQWVGMGRKLLAQEPVFRAAIERCDEEMRTHLNGSLLEALRDGSAALPLDRIDVLQPALFAFEVALAALWRSWG
IEPDAVIGHSMGEVAAAHVAGILSLPDAVRIICQRSKLLRRVSGQGAMAVVALSMEAVRRELAGYEDRLAVAVSNSPAST
VISGDPTVLRELLGRFKERDIFCREVKVDVASHSPQMDPLRGELLQALTGISARPASVPFYSTVKDRLVEGSELDVAYWA
DNLREPVLFGNAVQGLLSEGHEIFLELSPHPILLTPVEEILHASGRQGAALPSVRRDA
>ampho_004_AT_006.seq_from_2_to_290 (HMM "PKS_AT" in sequence "ampho_004_AT_006.seq", bitscore: 413.5, e-value: 6.4e-123, length: 289)
LFSGQGSQQLGMGRDLYERFPAFAEAFDAVLARLDGHLGASLRDVVWHGDQETLNETGHTQPALFAFEVALYRLVESWGV
TPDFVAGHSVGEIAAAHVAGVLSLDDACRLVAARARLMQDLPRGGAMVAVEATEQEVAAELTEAVSIAAVNGPTSVVLAG
AEDAVLAVAAVLAERGRRTSRLKVSHAFHSVLMDPMLAEFRKVAESLRYEAPRIAVVSNVTGDVAGADELCDADYWVRHV
RGTVRFADGVTALAGRGVRVLLELGPDAVLSALAEQSAPDTVSIPAQRR
>nysta_003_AT_003.seq_from_2_to_294 (HMM "PKS_AT" in sequence "nysta_003_AT_003.seq", bitscore: 413.5, e-value: 6.8e-123, length: 293)
LFSGQGSQRLGMGRELYERFPVFAEALDVAIDHLDAaLPAQASLREVMWGDDVELLDETGWTQPALFAVEVALFRLVESW
GVRPDFVAGHSIGEIAAAHVVGVFSLEDACRLVAARATLMQALPTGGAMIAIQAAEDEVTQHLTDDVSIAAVNGPTSVVV
SGAESAARTVADRLAENGRKTTRLRVSHAFHSPLMDPMLAEFRAVAEGLSYATPTLPVVSNLTGRLATADDLCSAEYWAR
HVREAVRFADGVSTLENEGVTTFLELGPDGVLSAMAQQSLTGDAATVPALRKD
>ampho_001_AT_001.seq_from_2_to_296 (HMM "PKS_AT" in sequence "ampho_001_AT_001.seq", bitscore: 412.8, e-value: 1.1e-122, length: 295)
LFSGQGSQRLGMGRELAARFPVFAKALDTVLAALDPQLERPVRSVMWGEDPAELDRTGWTQPALFAFEVALYRLAESFGL
RPDAVGGHSVGEIAAAHIAGVLSLEDAARLVAARATLMQALPEGGAMSAVEASEDEVLPLLDGDVSLAAVNGPTAVVVSG
AEDAVERVSAHFAAQGRRTSRLAVSHAFHSPLMEPMLDAFRDVVAGLTFHEPTLPVMSNLTGELAGAEIATPEYWVRHVR
GTVRFADGVTALREHGTDLLVELGPGSVLTALARTVLGPDTPGAPVDVVPTLRKD
>nysta_006_AT_001.seq_from_2_to_293 (HMM "PKS_AT" in sequence "nysta_006_AT_001.seq", bitscore: 412.0, e-value: 1.9e-122, length: 292)
LFSGQGSQRPGMGRELHARYPVFAAAFDETVALLDARLGTSLRDIVWDQDRTRLDDTRHTQPALFAVEVALYRLLASWGI
RPDHVTGHSIGEITAAHVAGVLTLADACTLVAARATAMSELPPGGAMVALEATEDEVRPLLTDDLAIAAVNAPRSVVVAG
AEDAALAVRRHFDDLGRRTTRLPVSHAFHSPLMDPMLDAFRTALAPLTFAEPEIPVVSNLTGLPATAEELATPHYWVCHV
RQAVRFGDGVRALADRGVRTFLELGPDGVLSALVRENLPEPGLVAVPVLRKE
>olean_003_AT_001.seq_from_3_to_298 (HMM "PKS_AT" in sequence "olean_003_AT_001.seq", bitscore: 411.5, e-value: 2.6e-122, length: 296)
VFPGQGSQWVGMAAGLLDACPVFAEAVAECAAVLDPVTGWSLVEVLQGRDATVLGRVDVVQPALWAVMVSLARTWRYYGV
EPAAVVGHSQGEIAAACVAGGLSLADGARVVVLRSRAIARIAGGGGMVSVSLPAGRVRTMLEEFDGRLSVAAVNGPSSTV
VSGDVQALDELLAGCEREGVRARRVPVDYASHSAQMDQLRDELLEALADITPQDSSVPFFSTVTADWLGTTALGAGYWFT
NLRETVRFQEAVEGLVAQGMGAFVECSPHPVLVPGIEQTLDALDQNAAVFGSLRRD
>nysta_004_AT_003.seq_from_3_to_300 (HMM "PKS_AT" in sequence "nysta_004_AT_003.seq", bitscore: 411.4, e-value: 2.8e-122, length: 298)
VFPGQGSQWVGMGSQLLDESAVFAERIAECAAALAEFTDWSLVDVLRGVVGAPSLERVDVVQPASFAVMVSLAALWRSRG
VLPDAVVGHSQGEIAAAVVSGALSLRDGARVVALRSQAIGRALAGRGGMMSVALSVDVLEPRLVEFEGRVSVAAVNGPRS
VVVAGEPEALDALHARLTADDIRARRIAVDYASHSHQVEDLHEELLEVLAELAPRTSEVPFFSTVTGDWLDTARMDAGYW
FRNLRGRVRFADAVADLLAAEYRAFVEVSSHPVLSMAVQEAIDEAGVPAVAAGTLRRD
>sorap_002_AT_005.seq_from_3_to_299 (HMM "PKS_AT" in sequence "sorap_002_AT_005.seq", bitscore: 411.0, e-value: 3.8e-122, length: 297)
VFPGQGSQWEGMALSLLDSSPVFRAQLEACERALAPHVEWSLLAVLRRDEGAPSLDRVDVVQPALFAVMVSLAALWRSLG
VEPAAVVGHSQGEIAAAFVAGALSLEDAARIAALRSKALTTVAGNGAMAAVELGASDLQTYLAPWGDRLSIAAVNSPRAT
LVSGEPAAIDALIDSLTAAQVFARKVRVDYASHSAQMDAVQDELAAGLANIAPRTCELPLYSTVTGTRLDGSELDGAYWY
RNLRQTVLFSSATERLLDDGHRFFVEVSPHPVLTLALRETCERSPLDPVVVGSIRRD
>olean_001_AT_002.seq_from_3_to_298 (HMM "PKS_AT" in sequence "olean_001_AT_002.seq", bitscore: 410.4, e-value: 5.8e-122, length: 296)
VFPGQGSQWVGMAAGLLDACPVFAEAVAECAAVLDPLTGWSLVEVLRGGGEAVLGRVDVVQPALWAVMVSLARTWRYYGV
EPAAVVGHSQGEIAAACVAGGLSLADGARVVVLRSRAIARIAGGGGMVSVSLPAGRVRTMLEEFDGRVSVAAVNGPSSTV
VSGDVQALDELLAGCEREGVRARRVPVDYASHSAQMDQLRDDLLEALATIVPTSANVPFFSTVTADWLDTTALDAGYWFT
NLRETVRFQEAVEGLVAQGMGAFVECSPHPVLVPGITETLDTFDADAVALSSLRRD
>stigm_004_AT_001.seq_from_4_to_299 (HMM "PKS_AT" in sequence "stigm_004_AT_001.seq", bitscore: 410.2, e-value: 6.6e-122, length: 296)
IFSGQGSQWVGMGQQLIASEPVFRDAIHQVDTALREHVGWSLLDVLAADKERAGFDRVEVVQPVLFAVQVALAALWRSWG
IEPGAVVGHSMGEVAAAHVAGALSLEDAARVIGLRSRLLSRVRGRGGMALVELSLDQVRELIRPYEGQLSVGASNGPRST
VLSGDPAALEQVLTSLRRQEVFCRPVDVDVASHSPQMEPLLPELERGLAVLQPRAAAVPFYSTVLGDVLDGRRLDASYWA
RNLRSPVLFFQSLQRLIAAGHELFIEVSPHPVLLPGIEDELRRGSRAGFAVASLRR
>pimar_003_AT_003.seq_from_3_to_299 (HMM "PKS_AT" in sequence "pimar_003_AT_003.seq", bitscore: 409.9, e-value: 7.8e-122, length: 297)
VFPGQGSQWAGMGARLLEESPVFAARLTECATALSEFVDWSLLDVLRQADGAPTLDRVDVVQPASFAVMVSLAALWTSHG
ITPDAVVGHSQGEIAAAAVAGALSLEDAARVVALRSQAIARGLAGTGGMLSVPLPAADVEQRLAAYEDLSIAAVNGPRST
VVSGATAPLDALQAELVGEDIRARRIAVDYASHSAQVERVRDELRTVLEPVRPRPAQVPFFSTVTGDWLDTTVMDAEYWF
TNLRRTVHFQPAIGELLAQGHHFFIEVSSHPVLSMGIQATAEEAGAAAAVLGTLRRD
>averm_002_AT_004.seq_from_3_to_299 (HMM "PKS_AT" in sequence "averm_002_AT_004.seq", bitscore: 409.5, e-value: 1.1e-121, length: 297)
VFPGQGGQWAGMGLTLLTSSPVFAEHIDACEKALTPWVPWSLTDILHRDPDDPAWQQADVVQPVLFSIMVSLAALWRSYG
IEPDAVLGHSQGEIAAAHICGALSLKDAAKTVALRSRALAAVRGRGAMASLPLPAQDVQQLISERWEGQLWVAALNGPHS
TTVSGDTKAVDEVLAHCTDTGLRAKRIPVDYASHCPHVQPLHDELLHLLGDITPQPSTVPFFSTVEGTWLDTTTLDAAYW
YRNLHQPVRFSHAIQTLTDDGHRAFIEISPHPTLVPAIEDTTENTTENITATGSLRR
>ampho_004_AT_003.seq_from_3_to_300 (HMM "PKS_AT" in sequence "ampho_004_AT_003.seq", bitscore: 409.4, e-value: 1.1e-121, length: 298)
VFPGQGSQWAGMGAQLLDESPVFAERIAECAAALAEFTDWNLIDVLRGAEGAPTLERVDVVQPASFAVMVSLAAVWRAQG
VEPDAVVGHSQGEIAAAVVSGALSLRDGARVVTLRAQAIGRSLAGRGGMMSVALPVAEVEARLEAFEGRVSVAAENGPRS
SVVAGEPEALDELHAQLTAEEIRARRVAVDYASHSPHVEDLHDEILELLAEVAPRTSEIPFFSTVTGDWLDTTVMDAGYW
YRSLRGRVLFADAVRDLIAADHRAFIEVSSHPVLAMSVQDMIDDAGVAGVASGTLRRD
>rifam_002_AT_001.seq_from_3_to_297 (HMM "PKS_AT" in sequence "rifam_002_AT_001.seq", bitscore: 409.3, e-value: 1.2e-121, length: 295)
VFPGQGTQWAGMGRELLDSSEVFAARIAECETALGRWVDWSLTDVLRGEADLLDRVDVVQPASFAVMVGLAAVWASLGVE
PEAVVGHSQGEIAAACVSGALSLEDAAKVVALRSQAIAASLAGRGGMASVALSEEDATARLEPWAGRVEVAAVNGPTSVV
IAGDAEALDEALDALDDQGVRIRRVAVDYASHTRHVEAARDALAEMLGGIRAQAPEVPFYSTVTGGWVEDAGVLDGGYWY
RNLRRQVRFGPAVAELIEQGHRVFVEVSAHPVLVQPINELVDDTEAVVTGTLRRE
>megal_002_AT_001.seq_from_3_to_299 (HMM "PKS_AT" in sequence "megal_002_AT_001.seq", bitscore: 409.3, e-value: 1.2e-121, length: 297)
LFPGQGSQWVGMGAELLDSAPAFADTIRACDEAMAPLQDWSVSDVLRQEPGAPGLDRVDVVQPVLFAVMVSLARLWQSYG
VTPAAVVGHSQGEIAAAHVAGALSLADAARLVVGRSRLLRSLSGGGGMSAVALGEAEVRRRLRSWEDRISVAAVNGPRSV
VVAGEPEALREWGREREAEGVRVREIDVDYASHSPQIDRVRDELLTVTGEIEPRSAEITFYSTVDVRAVDGTDLDAGYWY
RNLRETVRFADAMTRLADSGYDAFVEVSPHPVVVSAVAEAVEEAGVEDAVVVGTLSR
>rifam_003_AT_001.seq_from_3_to_293 (HMM "PKS_AT" in sequence "rifam_003_AT_001.seq", bitscore: 409.1, e-value: 1.4e-121, length: 291)
VFPGQGTQWVGMGRELLDASPVFAERIKECAAALDQWTDWSLLDVLRGDGDLDSVEVLQPACFAVMVGLAAVWESAGVRP
DAVVGHSQGEIAAACVSGALTLDDAAKVVALRSQAIAARLSGRGGMASVALSEDEANARLGLWDGRIEVAAVNGPASVVI
AGDAQALDEALEVLAGDGVRVRQVAVDYASHTRHVEDIRDTLAETLAGITAQAPDVPFRSTVTGGWVRDADVLDGGYWYR
NLRNQVRFGPAVAELLEQGHGVFVEVSAHPVLVQPISELTDAVVTGTLRRD
>averm_004_AT_001.seq_from_2_to_301 (HMM "PKS_AT" in sequence "averm_004_AT_001.seq", bitscore: 408.2, e-value: 2.5e-121, length: 300)
LFAGQGTQRAGMGRELYEAYPVFAQAIDEICAeaDTARTDPGAPGLRDVLFAPQDSPEGRLIedTGFAQPALFAFEVALF
RLLETWGLTPDYVLGHSVGELAAAHVAGMLCLADAVALVVARGRLMQGLPSGGAMVAIEASEDEILPLPDEYASRVAHAA
VNGPRSIVLSGDEDAVLDLAQQWAARGRRTRRLRTSHAFHSPHMDAMLGDFRRAAEQVTFSAPRIPVVSNVTGAPLPAET
MCTPDYWVEHARSTVRFADGISWLQEQGVTTCLEIGPDGTLSALAQDSLSAPARAIPALR
>nysta_003_AT_005.seq_from_2_to_294 (HMM "PKS_AT" in sequence "nysta_003_AT_005.seq", bitscore: 407.5, e-value: 4.1e-121, length: 293)
LFSGQGAQRLGMGRELYERFPVFAEALDVVVDHLDAaLPAQAGLREVMWGDDAELLNETGWTQPALFAIEVALFRLVESW
GVRPDFVAGHSIGEIAAAHVAGVFSLEDACRLVAARATLMQALPAGGAMIAVQATEDEVTPHLTDDVAIAAINGPNALVV
SGVEDAAVEIGARFAAEGRRTTRLHVSHAFHSPLMDPMLAEFRVVAEGLSYAAPSLPVVSNLTGQVATADELCSAEYWVR
HVREAVRFADGVTALEAEGVRTFLELGPDGVLAAMAGASLTESSLAVPLLRKD
>ampho_004_AT_001.seq_from_2_to_296 (HMM "PKS_AT" in sequence "ampho_004_AT_001.seq", bitscore: 406.7, e-value: 7.4e-121, length: 295)
LFTGQGAQRLGAGRELAARFPVFAAALDAALDAFTPHLDVPLRKVLWGEDADRLDRTEYAQPALFAVEVALYRLLESFEV
KPDHLAGHSVGEIAAAHVAGVFSLDDAATLVAARGRLMQALPEGGAMVAVQASEDEVAPLLAGHEDLVSLAAVNGPSAVV
LSGDETTVTELAARLAADGRKTSRLRVSHAFHSPLMAPMLDEFRNVVEGLTLHSPLLPVVSDVTGEPATVAQLTSPDYWV
DHVRQAVRFADGIDWLARHDVTAFLELGPDSVLSAMAQNCLDAAGSDALTVPALR
>rifam_004_AT_001.seq_from_3_to_296 (HMM "PKS_AT" in sequence "rifam_004_AT_001.seq", bitscore: 406.6, e-value: 8.1e-121, length: 294)
VFPGQGSQWVGMGRELLEASPVFAARIAECAAALEPWIDWSLLDVLRGEGDLDRVDVVQPASFAVMVGLAAVWSSVGVVP
DAVLGHSQGEIAAACVSGALSLQDAAKVVALRSQAIAAKLAGRGGMASVALSEEDAVARLRHWADRVEVAAVNSPSSVVI
AGDAEALDQALEALTGQDIRVRRVAVDYASHTRHVEDIQEPLAEALAGIEAHAPTLPFFSTLTGDWIREAGVVDGGYWYR
NLRNQVGFGPAVAELLGLGHRVFVEVSAHPVLVQAISAIADDTDAVVTGSLRRE
>nysta_003_AT_006.seq_from_2_to_294 (HMM "PKS_AT" in sequence "nysta_003_AT_006.seq", bitscore: 406.4, e-value: 9.4e-121, length: 293)
LFTGQGAQRLGMGRELYGRFPVFAEALDVVVDHLDAaLPAQAGLREVMWGDDVELLNETGWTQPALFAVEVALFRLVERW
GVRPDFVAGHSIGEIAAAHVAGVFSLEDACRLVAARATLMQALPTGGAMIAVQATEDEVTPHLTDEVAIAAVNGPTSVVI
SGAEEATQTVAQHFADQGRRTTALRVSHAFHSPLMDPMLAEFRAVAEGLSYATPSLPVVSNLTGWLATADELCSAEYWVR
HVREAVRFADGITTLEAEGVRTFLELGPDGILSALAQQSLAGEAVTVPVLRKD
>spino_003_AT_001.seq_from_3_to_299 (HMM "PKS_AT" in sequence "spino_003_AT_001.seq", bitscore: 406.1, e-value: 1.1e-120, length: 297)
VFPGQGWQWAGMAVDLLDASPTFARHMDECATALRRYVDWSLVDVLRGAENSPPLDRVDVLQPASFAVMVSLAEVWRSYG
VRPAAVVGHSQGEIAAACAAGVLPLEDAARLVALRSRALKGLSGRGGMASLACPADEVAALFAGSGGRLEVAAINGPRSV
VVSGDLEAVDELLAECAEKDMRARRIPVDYASHSAHVEVVRSPVLAAAAGVRHRDGQVPWWSTVIGDWVDPARLDGEYWY
RNLRQPVRFEHAVQGLVERGFGLFIEMSAHPVLTTAVEETGAESETAVAAVGTLRRD
>nysta_002_AT_001.seq_from_3_to_300 (HMM "PKS_AT" in sequence "nysta_002_AT_001.seq", bitscore: 406.1, e-value: 1.1e-120, length: 298)
VFPGQGSQWVGMGAQLLDESAVFAERIAECAAALAEFTDWSLVDVLRGVVGAPSLERVDVVQPASFAVMVSLAALWGSRG
VLPDAVVGHSQGEIAAAVVSGALSLRDGARVVALRSQAIGRALAGRGGMMSVALSVDVLEPRLVEFEGRVSVAAVNGPRS
VVVAGEPEALDALHARLTADDIRARRIAVDYASHSHQVEDLHEELLEVLAELAPRTSEVPFFSTVTGDWLDTARMDAGYW
FRNLRGRVRFADAVADLLAAEYRAFVEVSSHPVLTMAVLDLIEEAGVTAVATGTLRRD
>nysta_004_AT_005.seq_from_1_to_299 (HMM "PKS_AT" in sequence "nysta_004_AT_005.seq", bitscore: 405.2, e-value: 2.1e-120, length: 299)
LFSGQGAQHALMGHDLYQRFPVYADALDTVLAQFDTVLDVPLRAALFAAPGTPEAALLdqTGFTQPALFAVEVALFRLAE
SWRLTPDFVAGHSIGEIAAAHVAGVFSLEDACTLVAARASLMQQLPRDGAMVALEATEDEVAPLLTDGVALAAVNGPRSV
VVAGAEDAVRAVADRLAADGRRTRRLTVSHAFHSPLMDPMLTDFARVAEGLTYHEPRIPLVSTLLGAPAGAELRTPDYWV
RHVRETVRFADGVRALHDAGAGTFVEIGPDGVLTALTQQTLDTVEAGAPAVVVPLQRRD
>rifam_001_AT_002.seq_from_2_to_289 (HMM "PKS_AT" in sequence "rifam_001_AT_002.seq", bitscore: 404.8, e-value: 2.7e-120, length: 288)
LFTGQGSQWAGMGRELAETFPVFRDAFEAACEAVDTHLRERPLREVVFDDSALLDQTMYTQGALFAVETALFRLFESWGV
RPGLLAGHSIGELAAAHVSGVLDLADAGELVAARGRLMQALPAGGAMVAVQATEDEVAPLLDGTVCVAAVNGPDSVVLSG
TEAAVLAVADELAGRGRKTRRLAVSHAFHSPLMEPMLDDFRAVAERLTYRAGSLPVVSTLTGELAALDSPDYWVGQVRNA
VRFSDAVTALGAQGASTFLELGPGGALAAMALGTLGGPEQSCVATLRK
>megal_003_AT_001.seq_from_3_to_299 (HMM "PKS_AT" in sequence "megal_003_AT_001.seq", bitscore: 404.8, e-value: 2.8e-120, length: 297)
VFPGQGAQWQGMARDLLRQSPTFAESIDACERALAPHVDWSLREVLDGEQSLDPVDVVQPVLFAVMVSLARLWQSYGVTP
GAVVGHSQGEIAAAHVAGALSLADAARVVALRSRVLRRLGGHGGMASFGLHPDQAAERIARFAGALTVASVNGPRSVVLA
GENGPLDELIAECEAEGVTARRIPVDYASHSPQVESLREELLAALAGVRPVSAGIPLYSTLTGQVIETATMDADYWFANL
REPVRFQDATRQLAEAGFDAFVEVSPHPVLTVGVEATLEAVLPPDAdPCVTGTLRRE
>epoth_003_AT_003.seq_from_1_to_298 (HMM "PKS_AT" in sequence "epoth_003_AT_003.seq", bitscore: 404.6, e-value: 3.1e-120, length: 298)
LFTGQGAQMPGMGRGLYEAWPAFREAFDRCVALFDRELDQPLREVMWAAPGLAQAARLdqTAYAQPALFALEYALAALWR
SWGVEPHVLLGHSIGELVAACVAGVFSLEDAVRLVAARGRLMQALPAGGAMVAIAASEAEVAASVAPHAATVSIAAVNGP
DAVVIAGAEVQVLALGATFAARGIRTKRLAVSHAFHSPLMDPMLEDFQRVAATIAYRAPDRPVVSNVTGHVAGPEIATPE
YWVRHVRSAVRFGDGAKALHAAGAATFVEIGPKPVLLGLLPACLGEADAVLVPSLRAD
>myxot_003_AT_001.seq_from_3_to_299 (HMM "PKS_AT" in sequence "myxot_003_AT_001.seq", bitscore: 404.5, e-value: 3.5e-120, length: 297)
VFSGQGSQWPRMGRELLRTSPVFRKALEECDQAFRAHVDWSLLEQLGADESSSRMADIDVLQPVLFAVSVSLAAKWRSWG
IEPDAVVGHSMGEVAAAYVAGVLSLEDAAKVICLRSALLRRIRGHGAMALVEISLSQARTALAGHEDRLSIAASNSPTST
VLAGDPQALQEVMAHLQRQNIFCRNVKVDVASHSPQVEPLLAELRDVLKDLRPKAASVPVFSTVTGKATDGTDWDAAYWQ
RNLREPVLFSPVIEQLLSPQHPVFLELSPHPILLQSVERTARAAQqvgIALPSLRRD
>nysta_004_AT_001.seq_from_2_to_296 (HMM "PKS_AT" in sequence "nysta_004_AT_001.seq", bitscore: 403.4, e-value: 7.1e-120, length: 295)
LFTGQGAQRLGAGRELAARFPAFATALDAALDAFTPHLDRPLREVLWGTDAALLDRTAYAQPALFAVEVALYRLIESFGV
RPDHLAGHSVGEIVAAHLAGVLSLADAATLVAARGRLMQALPDGGAMIAVQASEADVAPLLAGHEDQVAIAAVNGPSAVV
LSGAEATVTALAEQLAADGRKTRRLRVSHAFHSPLMEPMLDAFRAVVEDLTLQPPLLPVVSNLTGKPATVAQLTSADYWV
DHVRHAVRFADGIDWLARHDTTAFLELGPDGVLSAMAQDCLDAADADAVTLPALR
>myxal_003_AT_001.seq_from_3_to_299 (HMM "PKS_AT" in sequence "myxal_003_AT_001.seq", bitscore: 403.1, e-value: 8.8e-120, length: 297)
VFPGQGSQWVGMGRKLLEEEPSFRAALERCDAAIRACADFSVLGELAAEAGRGRLHEIDVIQPVLFAMEVALAEMWRAWG
IEPSAVVGHSMGEVAAAHVAGTLSLEDAAKIICRRSRLLRSVSGQGSMLLVDLTMEEAKQALRGFEDRVSVAVSNSVRST
VLSGAPAAIEEISNNLKQRDVFCRFVKVDVASHSPQMDPLRSELLAALQEIAPRAAHVPICSTVTGGMTDGASFSANYWA
DNLREPVLFSKAIERLAVEGHDIFIELSPHPILLPAVEQHLRHLGREGAVLPSLRRD
>tylac_002_AT_001.seq_from_1_to_286 (HMM "PKS_AT" in sequence "tylac_002_AT_001.seq", bitscore: 402.9, e-value: 1.1e-119, length: 286)
LFSGQGSQRAGSGRGLYRRHPVFARALDEVCAALEPHLHRPLRDLMFAEPGSPEAEPLdrTEFTQPALFALQTALFRLAE
HHGLRAEALCGHSVGEIAAAHAAGVLTLPDAARLVAARGRLMQALPAGGAMAALRATAEEIAPLLERRAGELALAAVNGP
SSVVVSGDEAAVLELLEQWRAEGREARRLAVSHAFHSPRMDGMLTQFDRVARTLTFAPPTIPLVSTLTGTPVTEETLCTA
DHWVRQAREPVRFLDAMRTLRADGIDTFVELGPDGVLSAMARDCAD
>ampho_002_AT_001.seq_from_3_to_300 (HMM "PKS_AT" in sequence "ampho_002_AT_001.seq", bitscore: 402.5, e-value: 1.3e-119, length: 298)
VFPGQGSQWVGMGARLLDESPVFAERIAECAAALAEFTDWDLLDVLRGAEGAPTLERVDVVQPASFAVMVSLAAVWRAQG
VEPDAVVGHSQGEIAAAVVSGALSLRDGARVVALRSQAIGRTLAGRGGMMSVALPVADVEARLEAFGGRVSVAAENGPRS
CVVSGEPGALDELSELLTAEGVRVRRVPVDYASHSHHVEDLHDEILQLLAEVAPKASEVPLFSTVTGDWLDTTVMDAGYW
FRSLRGRVLFADAIRGLLDTEHRAFIEVSSHPVLAMSVQDMIDDAGVVgVASGTLRRD
>sorap_002_AT_003.seq_from_3_to_298 (HMM "PKS_AT" in sequence "sorap_002_AT_003.seq", bitscore: 402.0, e-value: 1.9e-119, length: 296)
VFPGQGSQWEGMALSLLDSSPVFRTQLEACERALRPHVEWSLLAVLRRDEGAPSLDRVDVVQPALFAVMVSLAALWRSLG
VEPAAVVGHSQGEIAAAFVAGALSLEDAARIAALRSKASPPSPATGMAAVELGASDLQTYLAPWGDRLSIAAVNSPRATL
VSGEPAAVDALIDSLTAAQVFARRVRVDYASHSAQMDAVQDELAAGLANIAPRTCELPLYSTVTGTRLDGSELDGAYWYR
NLRQTVLFSSATERLLDDGHRFFVEVSPHPVLTLALRETCERSPLDPVVVGSIRRD
>stigm_003_AT_001.seq_from_3_to_300 (HMM "PKS_AT" in sequence "stigm_003_AT_001.seq", bitscore: 402.0, e-value: 1.9e-119, length: 298)
LFSGQGSQYIGMGRRLYETQPTFRSVLDRCDELIHPWLGRSLLSVIYPESGATSPLDETLFTQPALFAIEYALAELWRSW
GVTPSMVMGHSVGEYVAACVAGVLRWEDGLQLIRERAQLMQTKTAPGEMAAVFADESEVLAAIAGHQERVSIAAYNGPSE
IVISGARESIREVLGVLSARGVKSRKLNTSHAFHSPLMDPMLDEFERVASQMIHQEPRITLISNVTGRAAGAEVFSKPGY
WRQHVRAPVRFFEGVRTLHERGATLFVEIGPNPVLMGLGQRILPEGAATFLPSLQKSR
>stigm_002_AT_001.seq_from_2_to_296 (HMM "PKS_AT" in sequence "stigm_002_AT_001.seq", bitscore: 400.5, e-value: 5.3e-119, length: 295)
LFTGQGSQYVDMGRVLYRTQPVFREVINQCSALLGANPISLLSVLYPEPGVPTPLDETEFTQPALFALQCALAKLWRSWG
IEPSVVMGHSVGEYAAACVAGVFNLEEGLRLIAARGRLIQALPAGGAMSAIFTHEAQVAAAVAPLAGRVSIAAINGPTEV
VISGEKAAVEEISERFRGEGVETRRLNVSHAFHSPLMEPVLSAFTKLAEGVTYRTPKVKLISNLTGQVMSEAPTADAWCR
HLRQPVRFLDGLRTLGAMGCGAIIEIGPTPTLIGIGRRCLPEESMAWLPSLRKGK
>nidda_002_AT_001.seq_from_2_to_293 (HMM "PKS_AT" in sequence "nidda_002_AT_001.seq", bitscore: 400.0, e-value: 7.7e-119, length: 292)
LFTGQGAQHPGMGQELYTTDPHFAAALDEVCEELQRCGTQNLREVMFTPDQPDLLDRTEYTQPALFALQTALYRTLTARG
TQAHLVLGHSVGEITAAHIAGVLDLPDAARLITARAHLMGQLPHGGAMLSVQAAEHDLDQLAHTHGVEIAAVNGPTHCVL
SGPRTALEETAQHLREQNVRHTWLKVSHAFHSALMDPMLGAFRDTLNTLNYQPPTIPLISNLTGQIADPNHLCTPDYWID
HARHTVRFADAVQTAHHQGTTTYLEIGPHPTLTTLLHHTLDNPTTIPTLHRE
>spino_001_AT_001.seq_from_3_to_297 (HMM "PKS_AT" in sequence "spino_001_AT_001.seq", bitscore: 399.8, e-value: 9e-119, length: 295)
VFPGQGSQWIGMGRQLLETSEVFAASMSDCADALAPHLDWSLLDVLRNAAGAAHLDHDDVVQPALFAIMVSLAELWRSWG
VRPVAVVGHSQGEIAAACVAGALSVRDAARVVAVRSRLLTALAGSGAMASLQHPAEEVRQILLPWRDRIGVAGVNGPSST
LVSGDREAMAELLAECADRELRMRRIPVEYASHSPHIEVVRDELLGLLAPVEPRTGSIPIYSTTTGDLLDRPMDADYWYR
NLRQPVLFEAAVEALLKRGYDAFIEISPHPVLTANIQETAVRAGREVVALGTLRR
>pimar_005_AT_001.seq_from_2_to_287 (HMM "PKS_AT" in sequence "pimar_005_AT_001.seq", bitscore: 398.3, e-value: 2.5e-118, length: 286)
LFSGQGAQRVGMGRELYGRFPVFAEALDGVLAHFDAGLRDVMFGEAEGLDETGFTQPALFAIEVALFRLSESLGVRPDFV
AGHSIGEIAAAHVAGVFSLADACALVAARARLMQALPAGGAMVAVQAAESEVAARLVDGVSIAAVNGPEAVVIAGEEREV
LRIAEEFTGLGRKTRRLPVSHAFHSPLMEPMLEDFRRVAEGLSYEAPRIALVSNLTGELATEDLVRSAEYWVRHVRETVR
FADGVSALAAEGASVFLELGPDGVLTAMAQHTLDGTATTVPALRKD
>nidda_001_AT_001.seq_from_2_to_293 (HMM "PKS_AT" in sequence "nidda_001_AT_001.seq", bitscore: 397.6, e-value: 4e-118, length: 292)
LFTGQGAQHPGMGQELYTTDPHFAAALDEVCEELQRCGTQNLREVMFTPDQPDLLDRTEYTQPALFALQTALYRTLTARG
TQAHLVLGHSVGEITAAHIAGVLDLPDAARLITARAHVMGQLPHGGAMLSVQAAEHDLDQLAHTHGVEIAAVNGPTHCVL
SGPRTALEETAQHLREQNVRHTWLKVSHAFHSALMDPMLGAFRDTLNTLNYQPPTIPLISNLTGQIADPNHLCTPDYWID
HARHTVRFADAVQTAHHQGTTTYLEIGPHPTLTTLLHHTLDNPTTIPTLHRE
>tylac_005_AT_001.seq_from_1_to_286 (HMM "PKS_AT" in sequence "tylac_005_AT_001.seq", bitscore: 397.6, e-value: 4.1e-118, length: 286)
LFTGQGSQRAGMAHDLHAAHTFFASALDEVTDRLDPLLGRPLGALLDARPGSPEAALLdrTEYTQPALFAVEVALHRLLE
HWGMRPDLLLGHSVGELAAAHVAGVLDLDDACALVAARGRLMQRLPPGGAMVSVRAGEDEVRALLAGREDAVCVAAVNGP
RSVVISGAEEAVAEAAAQLAGRGRRTRRLRVAHAFHSPLMDGMLAGFREVAAGLRYREPELTVVSTVTGRPARPGELTGP
DYWVAQVREPVRFADAVRTAHRLGARTFLETGPDGVLCGMAEECLE
>eryth_002_AT_001.seq_from_3_to_301 (HMM "PKS_AT" in sequence "eryth_002_AT_001.seq", bitscore: 397.0, e-value: 6.2e-118, length: 299)
LFPGQGSQWAGMGAELLSSSPVFAGKIRACDESMAPMQDWKVSDVLRQAPGAPGLDRVDVVQPVLFAVMVSLAELWRSYG
VEPAAVVGHSQGEIAAAHVAGALTLEDAAKLVVGRSRLMRSLSGEGGMAAVALGEAAVRERLRPWQDRLSVAAVNGPRSV
VVSGEPGALRAFSEDCAAEGIRVRDIDVDYASHSPQIERVREELLETTGDIAPRPARVTFHSTVESRSMDGTELDARYWY
RNLRETVRFADAVTRLAESGYDAFIEVSPHPVVVQAVEEAVEEADGAEDAVVVGSLHRD
>ampho_006_AT_001.seq_from_2_to_293 (HMM "PKS_AT" in sequence "ampho_006_AT_001.seq", bitscore: 396.3, e-value: 9.8e-118, length: 292)
LFSGQGAQRLGMGRELHARFPVFAAALDETLALLDERLGHSLRDVIWGEDPVALDDTGHTQPALFAVEVALYRLFASWGL
RPDHLAGHSVGEIAAVHVAGALSLEDACTLVAARAGLMRDLPAGGAMVALRATEAEVRPLLDERVSLASVNGPDSVVVSG
AEDAVLAVAEHFRKQDRRTTRLSVSHAFHSPLVDPMLDAFRDVVAKLTFGEPSVPVVSTLTGDVVAAEELATPHYWVCHA
RQAVRFADAVRTLVDEGARTFLEVGPGGVLSALVGENTQEAGVSAVPALRKD
>rifam_005_AT_002.seq_from_3_to_293 (HMM "PKS_AT" in sequence "rifam_005_AT_002.seq", bitscore: 396.3, e-value: 1e-117, length: 291)
VFPGQGTQWVGMGRELLEESPVFAERIAECAAALEPWIGWSLFDVLRGDGDLDRVDVLQPACFAVMVGLAAVWSSAGVVP
DAVLGHSQGEIAAACVSGALSLEDAAKVVALRSQAIAAKLSGRGGMASVALGEADVVSRLADGVEVAAVNGPASVVIAGD
AQALDETLEALSGAGIRARRVAVDYASHTRHVEDIEDTLAEALAGIDARAPLVPFLSTLTGEWIRDEGVVDGGYWYRNLR
GRVRFGPAVEALLAQGHGVFVELSAHPVLVQPITELTDETAAVVTGSLRRD
>spino_004_AT_001.seq_from_1_to_298 (HMM "PKS_AT" in sequence "spino_004_AT_001.seq", bitscore: 396.1, e-value: 1.1e-117, length: 298)
VFSGQGGQWPGMGRGLYSVFPVFADAFDEACAELDAHLGQELRVRDVVFGSQAWLLDRTVWAQSGLFALQIGLLRLLGSW
GVRPDVVLGHSVGELAAVHAAGVLSLSEAARLVAGRARLMQALPSGGAMLAVATGEFQVDPLLDGVRDRIGIAAVNGPES
VVLSGDRELLTEIADRLHDQGCRTRWLRVSHAFHSPHMEPMLEEFAQISRGREYHAPELPIISTLIGELDGGRVMGTPEY
WVRQVREPVRFAEGVQALVGQGVGTIVELGPDGALSTLVEECVAESGRVAGIPLMRKD
>pimar_003_AT_002.seq_from_2_to_299 (HMM "PKS_AT" in sequence "pimar_003_AT_002.seq", bitscore: 395.7, e-value: 1.5e-117, length: 298)
VFSGQGSQRPGAGRELAARFPVFAQALDEVTAALDPHLDRPLKDILFAPEGSPEAALLdrTEWTQPALFAIGVALHRLLG
TWGIRPDVLLGHSIGEITAAHVAGVLSLPDAARLVIARGRLMQALPAGGAMISLEATEDETAPLLAGRDHEVSLAAVNGP
RSVVVAGELAAAEEIAAHFADRGRKTKRLTVSHAFHSPLMEPALDGLREAAAELTYHAPDVTVISGLTGRPATEAELRSA
DYWVAHARGAVRFADTLRAAHDCGAGTFLELGPDSVLSAAAQDALGDDAEAHIVPLLR
>epoth_003_AT_004.seq_from_3_to_298 (HMM "PKS_AT" in sequence "epoth_003_AT_004.seq", bitscore: 395.5, e-value: 1.7e-117, length: 296)
VFPGQGSQWLGMGQKLLSEEPVFRDALSACDRAIQAEAGWSLLAELAADETTSQLGRIDVVQPALFAIEVALSALWRSWG
VEPDAVVGHSMGEVAAAHVAGALSLEDAVAIICRRSLLLRRISGQGEMAVVELSLAEAEAALLGYEDRLSVAVSNSPRST
VLAGEPAALAEVLAILAAKGVFCRRVKVDVASHSPQIDPLRDELLAALGELEPRQATVSMRSTVTSTIVAGPELVASYWA
DNVRQPVRFAEAVQSLMEGGHGLFVEMSPHPILTTSVEEIRRATKREGVAVGSLRR
>pimar_003_AT_005.seq_from_2_to_287 (HMM "PKS_AT" in sequence "pimar_003_AT_005.seq", bitscore: 395.3, e-value: 2e-117, length: 286)
LFSGQGAQRVGMGRELYVRFPVFAEALDGVLAHFDAGLRDVMFGDAEGLDETGFTQPALFAIEVALFRLAESLGVRPDFV
GGHSIGEIAAAHVAGVFSLADACALVAARARLMQALPAGGAMVAVQATAEEAAARLVDGVSIAAVNGPEAVVIAGEQREV
LRIAKEFTGLGRKTRRLPVSHAFHSPLMEPMLEDFRRVAEGLSYEAPRIALVSNLTGELATEDLVRSAEYWVRHVRETVR
FADGVSALAAEGASVFLELGPDGVLTAMAQHTLDGTATAVPALRKD
>nidda_001_AT_003.seq_from_2_to_293 (HMM "PKS_AT" in sequence "nidda_001_AT_003.seq", bitscore: 394.2, e-value: 4.4e-117, length: 292)
LFTGQGAQHPGMGQELYTTDPHFAAALDEICEELQRCGTQNLREVMFTPDQPDLLDRTEYTQPALFALQTALYRTLTAHG
TQAHLVLGHSVGEITAAHIAGVLDLPDAARLITARAHLMGQLPHDGAMLSVQAAEHDLDQLAHTHGVEIAAVNGPTHCVL
SGPRTALEETAQHLREQNVRHTWLKVSHAFHSALMDPMLGAFRDTLNTLNYQPPTIPLISNLTGQIADPNHLCTPDYWID
HARHTVRFADAVQTAHDQRTTTYLEIGPHPTLTTLLHHTLDNPTTIPTLHRE
>nysta_003_AT_004.seq_from_2_to_291 (HMM "PKS_AT" in sequence "nysta_003_AT_004.seq", bitscore: 393.5, e-value: 7.2e-117, length: 290)
LFSGQGSQRLGMGRELYERFPVFAEALDVVIDHLDAaLPAQAGLREVMWGDDVELLNETGWTQPALFAIEVALFRLVESW
GVRPDFVAGHSIGEIAAAHVVGVFSLEDACRLVAARATLMQALPAGGAMIAVQATEDEVIPHLTDEVAIAAVNGPTSVVI
SGAEEATQTVAQHFADQGRRTTALRVSHAFHSPLMMLAEFRAVAEGLSYATPTLPVVSNLTGQVATADELCSAEYWVRHV
REAVRFADGVTALEAEGVRTFLELGPDGVLAAMARETVADDTVTVPVLRR
>pikro_002_AT_002.seq_from_1_to_291 (HMM "PKS_AT" in sequence "pikro_002_AT_002.seq", bitscore: 393.2, e-value: 8.6e-117, length: 291)
VFPGQGTQWAGMGAELLDVSKEFAAAMAECEAALAPYVDWSLEAVVRQAPGAPTLERVDVVQPVTFAVMVSLAKVWQHHG
VTPQAVVGHSQGEIAAAYVAGALSLDDAARVVTLRSKSIGAHLAGQGGMLSLALSEAAVVERLAGFDGLSVAAVNGPTAT
VVSGDPTQIQELAQACEADGVRARIIPVDYASHSAHVETIESELADVLAGLSPQTPQVPFFSTLEGAWITEPALDGGYWY
RNLRHRVGFAPAVETLATDEGFTHFVEVSAHPVLTMALPETVTGLGTLRRD
>eryth_001_AT_003.seq_from_3_to_300 (HMM "PKS_AT" in sequence "eryth_001_AT_003.seq", bitscore: 393.1, e-value: 9.5e-117, length: 298)
VFPGQGAQWEGMARELLPVPVFAESIAECDAVLSEVAGFSVSEVLEPRPDAPSLERVDVVQPVLFAVMVSLARLWRACGA
VPSAVIGHSQGEIAAAVVAGALSLEDGMRVVARRSRAVRAVAGRGSMLSVRGGRSDVEKLLADDSWTGRLEVAAVNGPDA
VVVAGDAQAAREFLEYCEGVGIRARAIPVDYASHTAHVEPVRDELVQALAGITPRRAEVPFFSTLTGDFLDGTELDAGYW
YRNLRHPVEFHSAVQALTDQGYATFIEVSPHPVLASSVQETLDDAESDAAVLGTLERD
>stigm_006_AT_001.seq_from_2_to_295 (HMM "PKS_AT" in sequence "stigm_006_AT_001.seq", bitscore: 392.5, e-value: 1.4e-116, length: 294)
LFTGQGSQYAGMGRQLYQTQPTFRRALDRCDELLRPLLGRSILSVIYPEAGQASPIDETAFTQPALFAFEWALAELWRSW
GVVPTVVMGHSVGEYVAACVAGVFTLEEGLALIVERARLMQSLPPGGEMAAVFTDGARTAQAIAPYASQVSIAAFNGPSE
TVISGDGKAVEAILGALSAEGVKVRRLGVSHAFHSPLMDPMLDAFERAAAKTRFMPPKITLISNLTGGPSEEFSARALRR
HAREPVRFSDGMAALKARGVSVAVEIGPNATLLGIGSRCLPEGSVAWLPSLRKD
>rifam_005_AT_001.seq_from_3_to_296 (HMM "PKS_AT" in sequence "rifam_005_AT_001.seq", bitscore: 392.4, e-value: 1.5e-116, length: 294)
VFPGQGSQRLGMGRELYDRYPVFATAFDEACEqLDVCLAGRAGHRVRDVVLGEVPAETGLLNqTVFTQAGLFAVESALFR
LAESWGVRPDVVLGHSIGEITAAYAAGVFSLPDAARIVAARGRLMQALAPGGAMVAVAASEAEVAELLGDGVELAAVNGP
SAVVLSGDADAVVAAAARMRERGHKTKQLKVSHAFHSARMAPMLAEFAAELAGVTWREPEIPVVSNVTGRFAEPGELTEP
GYWAEHVRRPVRFAEGVAAATESGGSLFVELGPGAALTALVEETAEVTCVAALR
>pikro_001_AT_001.seq_from_1_to_291 (HMM "PKS_AT" in sequence "pikro_001_AT_001.seq", bitscore: 392.3, e-value: 1.6e-116, length: 291)
VFPGQGTQWAGMGAELLDSSAVFAAAMAECEAALSPYVDWSLEAVVRQAPGAPTLERVDVVQPVTFAVMVSLARVWQHHG
VTPQAVVGHSQGEIAAAYVAGALSLDDAARVVTLRSKSIAAHLAGKGGMLSLALSEDAVLERLAGFDGLSVAAVNGPTAT
VVSGDPVQIEELARACEADGVRARVIPVDYASHSRQVEIIESELAEVLAGLSPQAPRVPFFSTLEGAWITEPVLDGGYWY
RNLRHRVGFAPAVETLATDEGFTHFVEVSAHPVLTMALPGTVTGLATLRRD
>eryth_003_AT_001.seq_from_2_to_298 (HMM "PKS_AT" in sequence "eryth_003_AT_001.seq", bitscore: 392.0, e-value: 2e-116, length: 297)
VFPGQGAQWQGMARDLLRESQVFADSIRDCERALAPHVDWSLTDLLSGARPLDRVDVVQPALFAVMVSLAALWRSHGVEP
AAVVGHSQGEIAAAHVAGALTLEDAAKLVAVRSRVLARLGGQGGMASFGLGTEQAAERIGRFAGALSIASVNGPRSVVVA
GESGPLDELIAECEAEGITARRIPVDYASHSPQVESLREELLTELAGISPVSADVALYSTTTGQPIDTATMDTAYWYANL
REQVRFQDATRQLAEAGFDAFVEVSPHPVLTVGIEATLDSALPADAgACVVGTLRRD
>pikro_003_AT_001.seq_from_1_to_290 (HMM "PKS_AT" in sequence "pikro_003_AT_001.seq", bitscore: 391.8, e-value: 2.3e-116, length: 290)
VFPGQGTQWAGMGAELLDSSPEFAASMAECETALSRYVDWSLEAVVRQEPGAPTLDRVDVVQPVTFAVMVSLAKVWQHHG
ITPQAVVGHSQGEIAAAYVAGALTLDDAARVVTLRSKSIAAHLAGKGGMISLALDEAAVLKRLSDFDGLSVAAVNGPTAT
VVSGDPTQIEELARTCEADGVRARIIPVDYASHSRQVEIIEKELAEVLAGLAPQAPHVPFFSTLEGTWITEPVLDGTYWY
RNLRHRVGFAPAVETLAVDGFTHFIEVSAHPVLTMTLPETVTGLGTLRRE
>stigm_009_AT_001.seq_from_2_to_287 (HMM "PKS_AT" in sequence "stigm_009_AT_001.seq", bitscore: 391.7, e-value: 2.4e-116, length: 286)
LFTGQGSQYVGMGRALFETQPVFRRAILECEEVLRPILPKPLLSVLYPEVGQESPIDETEYTQPALFAVEYALATLWRSW
GIEPSIVMGHSVGEYVAACVAGVFSLEEGLRLIAERGRLMSTLPRDGDMVAVFATEARVTAALAPVANDVSIAAVNGPEE
IVISGARDGVNKVVEQLTAEGIKTRRLTVSHAFHSPLMSPIRSAFTEAASRVNYAAPRVRVISNITGRAAKGSELSQPSY
WVEHVQAPVRFADGLRALHEHGCDAFLEVGPQATLLGLGKRCLPDA
>eryth_003_AT_002.seq_from_3_to_294 (HMM "PKS_AT" in sequence "eryth_003_AT_002.seq", bitscore: 391.4, e-value: 3e-116, length: 292)
VFPGQGAQWEGMARGLLSVPVFAESIAECDAVLSEVAGFSASEVLEQRPDAPSLERVDVVQPVLFSVMVSLARLWGACGV
SPSAVIGHSQGEIAAAVVAGVLSLEDGVRVVALRAKALRALAGKGGMVSLAAPGERARALIAPWEDRISVAAVNSPSSVV
VSGDPEALAELVARCEDEGVRAKTLPVDYASHSRHVEEIRETILADLDGISARRAAIPLYSTLHGERRDGADMGPRYWYD
NLRSQVRFDEAVSAAVADGHATFVEMSPHPVLTAAVQEIAADAVAIGSLHRD
>nidda_001_AT_002.seq_from_2_to_293 (HMM "PKS_AT" in sequence "nidda_001_AT_002.seq", bitscore: 390.4, e-value: 5.9e-116, length: 292)
LFTGQGAQHRGMGQELYATDPHFAAALDEVCEELQRCGTQNLREVMFTPDQPDLLDRTEYTQPALFALQTALYRTLTARG
TQAHLVLGHSVGEITAAHIAGVLDLPDAARLITARAHLMGQLPHGGAMLSVQAAEHDLDQLAHTHGVEIAAVNGPTHCVL
SGPRTALEETAQQLHQQGIRHTWLKVSHAFHSALMDPMLGAFRDTLNTLNYQPPTIPLISNLTGQIADPNHLCTPDYWID
HARHTVRFADAVQTAHDQRTTTYLEIGAHPTLTTLLHHTLDNPTTIPTLHRE
>sorap_001_AT_004.seq_from_3_to_295 (HMM "PKS_AT" in sequence "sorap_001_AT_004.seq", bitscore: 389.7, e-value: 9.7e-116, length: 293)
VFPGQGSQWPGMAQQLLTTSDAFRAQVEACARAFAPHLGWSLLAVLRGDEGAPSLERIEVVQPALFTVMVSLAALWRSRG
IEPDAVVGHSQGELAAAYVAGALSLDDAAKVVARRSRLLSTLSGQGAMAAVERPPAALEPYLARFGRRLSIAAINSPSAT
TVSGEPDAIDHLLRLLKAEQIFALKLRVDVASHGAQIEGMREQLLEELREIEPRESRIPFYSTVRGEKLAGTELGAAYWY
DNLLRPVRFADATQLLLDDAHRFFVEVSPHPVLMLPLEETLEASGLPTAVLGS
>pikro_004_AT_001.seq_from_1_to_291 (HMM "PKS_AT" in sequence "pikro_004_AT_001.seq", bitscore: 389.6, e-value: 1.1e-115, length: 291)
VFPGQGTQWAGMGAELLDSSPEFAAAMAECETALSPYVDWSLEAVVRQAPSAPTLDRVDVVQPVTFAVMVSLAKVWQHHG
ITPEAVIGHSQGEIAAAYVAGALTLDDAARVVTLRSKSIAAHLAGKGGMISLALSEEATRQRIENLHGLSIAAVNGPTAT
VVSGDPTQIQELAQACEADGIRARIIPVDYASHSAHVETIENELADVLAGLSPQTPQVPFFSTLEGTWITEPALDGGYWY
RNLRHRVGFAPAVETLATDEGFTHFIEVSAHPVLTMTLPDKVTGLATLRRE
>sorap_002_AT_004.seq_from_3_to_296 (HMM "PKS_AT" in sequence "sorap_002_AT_004.seq", bitscore: 388.4, e-value: 2.4e-115, length: 294)
VFPGQGSQWEGMALSLLDTSPVFRAQLEACERALAPHVDWSLLAVLRGEEGAPPLDRVDVVQPALFSMMVSLAALWRSMG
VEPDAVVGHSQGEIAAACVAGALSLEDAAKLVALRSRALVELAGQGAMAAVELPEAEVARRLQRYGDRLSIGAINSPRFT
TISGEPPAVAALLRDLESEGVFALKLSYDFASHSAQVESIRDELLDLLSWLEPRSTAVPFYSTVSGAAIDGSELDAAYWY
RNLRQPVRFADAVQGLLAGEHRFFVEVSPSPVLTLALHELLEASERSAAVVGSL
>nysta_001_AT_001.seq_from_2_to_277 (HMM "PKS_AT" in sequence "nysta_001_AT_001.seq", bitscore: 388.3, e-value: 2.5e-115, length: 276)
LFSGQGSQRPGMGRELAARFPVFADALDDALRALDRHLDGPVREVMWGTDAALLDRTGWTQPALFAVEVALHRLVASLGV
TPDFVGGHSVGEIAAAHVAGVLSLEDACRLVAARATLMQALPAGGAMAALEATEDEVAPLLGAHLALAAVNGPTAVVVAG
AEDAVRQLTARFADRGRRTSRLAVSHAFHSPLMEPMLDAFRDVVSRLTFHQPSIPLVSNLTGELAGSEITSAEYWVRHVR
DTVRFADGITALAKAGADVLIELGPGGVLSAMARDT
>megal_001_AT_002.seq_from_3_to_301 (HMM "PKS_AT" in sequence "megal_001_AT_002.seq", bitscore: 387.1, e-value: 5.9e-115, length: 299)
VFPGQGWQWAGMAVDLLDGDPVFASVLRECADALEPYLDFEIVPFLRAEAQRRTPDHTLstdrVDVVQPVLFAVMVSLAA
RWRAYGVEPAAVIGHSQGEIAAACVAGALSLDDAARAVALRSRVIATMPGNGAMASIAASVDEVAARIDGRVEIAAVNGP
RAVVVSGDRDDLDRLVASCTVEGVRAKRLPVDYASHSSHVEAVRDALHAELGEFRPLPGFVPFYSTVTGRWVEPAELDAG
YWFRNLRHRVRFADAVRSLADQGYTTFLEVSAHPVLTTAIEEIGEDRGGDLVAVHSLRR
>pikro_001_AT_002.seq_from_1_to_291 (HMM "PKS_AT" in sequence "pikro_001_AT_002.seq", bitscore: 386.6, e-value: 8.4e-115, length: 291)
VFPGQGTQWAGMGAELLDSSAVFAAAMAECEAALSPYVDWSLEAVVRQAPGAPTLERVDVVQPVTFAVMVSLARVWQHHG
VTPQAVVGHSQGEIAAAYVAGALPLDDAARVVTLRSKSIAAHLAGKGGMLSLALNEDAVLERLSDFDGLSVAAVNGPTAT
VVSGDPVQIEELAQACKADGFRARIIPVDYASHSRQVEIIESELAQVLAGLSPQAPRVPFFSTLEGTWITEPVLDGTYWY
RNLRHRVGFAPAIETLAVDEGFTHFVEVSAHPVLTMTLPETVTGLGTLRRE
>spino_005_AT_003.seq_from_1_to_298 (HMM "PKS_AT" in sequence "spino_005_AT_003.seq", bitscore: 386.5, e-value: 8.9e-115, length: 298)
VFAGQGGQWLGMGRRLYSEFPAFAGAFDEACAELDANLGREVGVRDVVFGSDESLLDRTLWAQSGLFALQVGLWELLGTW
GVRPSVVLGHSVGELAAAFAAGVLSMAEAARLVAGRARLMQALPSGGAMLAVSATEARVGPLLDGVRDRVGVAAVNAPGS
VVLSGDRDVLDGIAGRLDGQGIRSRWLRVSHAFHSHRMDPMLAEFAELARSVDYRSPRLPIVSTLTGNLDDVGVMATPEY
WVRQVREPVRFADGVQALVDQGVDTIVELGPDGALSSLVQECVAESGRATGIPLVRRD
>spino_003_AT_002.seq_from_1_to_301 (HMM "PKS_AT" in sequence "spino_003_AT_002.seq", bitscore: 386.4, e-value: 9.7e-115, length: 301)
VFSGQGGQWLGMGRALYSKFPVFAAAFDEACAELEAHLGEDRRVRDVVFGSDAQLLDQTLWAQSGLFALQAGLLGLLGSW
GVRPDVVMGHSVGELAAAFAAGVLSLRDAARLVAARARLMQALPSDGAMLAVAAGEDLVRPLLAGREESVSVAALNAPGS
VVLSGDREVLASIVGRLTELRVRTRRLRVSHAFHSHRMDPMLGEFAQIAESAEFGKPTTPLVSTLTGELDRAAEMSTPGY
WVRQAREPVRFADGVQALAAQGIGTVVELGPDGTLAALVRECATESDRVGRISSIPLMRRE
>nysta_005_AT_002.seq_from_1_to_297 (HMM "PKS_AT" in sequence "nysta_005_AT_002.seq", bitscore: 386.1, e-value: 1.2e-114, length: 297)
LFSGQGAQRSGMGRELHAAFPVFAAAFDEVVAVLDAELGSDadggvSLREVMWGGGSELLDRTRFTQPALFAVEVALFRL
VASWGVGPEFVAGHSVGEIAAAHVAGVFSLVDACRLVVARASLMDALPVGGVMVAVEAAEAEVVPLLVDGVAIAAVNGPV
SVVVSGVEAAVGQVVDQLVERGRRVRRLAVSHAFHSPLMDPMLDAFRAVAEGLEYHQPRIPVVSNVTGEVAAAEELCAAD
YWVRHVRATVRFADGVRTLAERGATAFLEIGPDGVLSALARGVLPAEALVTPTLRKD
>eryth_001_AT_002.seq_from_3_to_302 (HMM "PKS_AT" in sequence "eryth_001_AT_002.seq", bitscore: 385.6, e-value: 1.6e-114, length: 300)
VFPGQGWQWAGMAVDLLDTSPVFAAALRECADALEPHLDFEVIPFLRAEAARREQDAALsterVDVVQPVMFAVMVSLAS
MWRAHGVEPAAVIGHSQGEIAAACVAGALSLDDAARVVALRSRVIATMPGNKGMASIAAPAGEVRARIGDRVEIAAVNGP
RSVVVAGDSDELDRLVASCTTECIRAKRLAVDYASHSSHVETIRDALHAELGEDFHPLPGFVPFFSTVTGRWTQPDELDA
GYWYRNLRRTVRFADAVRALAEQGYRTFLEVSAHPILTAAIEEIGDGSGADLSAIHSLRR
>rifam_001_AT_001.seq_from_3_to_289 (HMM "PKS_AT" in sequence "rifam_001_AT_001.seq", bitscore: 385.5, e-value: 1.8e-114, length: 287)
VFPGQGTQWAGMGRELLAESPVFAERIAECAAALAPWIDWSLVDVLRGEGDLGRVDVLQPACFAVMVGLAAVWESVGVRP
DAVVGHSQGEIAAACVSGALSLEDAAKVVALRSQAIAAELSGRGGMASVALGEDDVVSRLVDGVEVAAVNGPSSVVIAGD
AHALDATLEILSGEGIRVRRVAVDYASHTRHVEDIRDTLAETLAGISAQAPAVPFYSTVTSEWVRDAGVLDGGYWYRNLR
NQVRFGAAATALLEQGHTVFVEVSAHPVTVQPLSELTGDAIGTLRRE
>spino_004_AT_003.seq_from_1_to_299 (HMM "PKS_AT" in sequence "spino_004_AT_003.seq", bitscore: 385.5, e-value: 1.8e-114, length: 299)
VFSGQGSQWLGMGKALCAAFPAFADAFEEACDALSAHLGADVRGVLFGADEQMLDRTLWAQSGIFAVQVGLLGLLRSWGV
RPAAVLGHSVGELAAAHAAGVLSLPDAARLVAARAHLMQALPTGGAMLAVATSEAAVGPLLSGVCDRVSIAAINGPESVV
LSGDRDVLVELAGEFDARGLRTKWLRVSHAFHSHRMEPILDEYAETARCVEFGEPVVPIVSAATGALDTTGLMCAADYWT
RQVRDPVRFGDGVRALVGQGVDTIVEFGPDGALSALVEQCLAGSDQAGRVAAIPLMRRD
>spino_001_AT_002.seq_from_1_to_300 (HMM "PKS_AT" in sequence "spino_001_AT_002.seq", bitscore: 384.9, e-value: 2.7e-114, length: 300)
VFSGQGGQWLGMGRGLYRAFPVFAAAFDEACAELDAHLGQEIGVREVVSGSDAQLLDRTLWAQSGLFALQVGLLKLLDSW
GVRPSVVLGHSVGELAAAFAAGVVSLSGAARLVAGRARLMQALPSGGGMLAVPAGEELLWSLLADQGDRVGIAAVNAAGS
VVLSGDRDVLDDLAGRLDGQGIRSRWLRVSHAFHSYRMDPMLAEFAELARTVDYRRCEVPIVSTLTGDLDDAGRMSGPDY
WVRQVREPVRFADGVQALVEHDVATVVELGPDGALSALIQECVAASDHAGRLSAVPAMRR
>spino_002_AT_001.seq_from_1_to_300 (HMM "PKS_AT" in sequence "spino_002_AT_001.seq", bitscore: 384.9, e-value: 2.7e-114, length: 300)
VFSGQGGQWLGMGRGLYRAFPVFAAAFDEACAELDAHLGQEIGVREVVSGSDAQLLDRTLWAQSGLFALQVGLLKLLDSW
GVRPSVVLGHSVGELAAAFAAGVVSLSGAARLVAGRARLMQALPSGGGMLAVPAGEELLWSLLADQGDRVGIAAVNAAGS
VVLSGDRDVLDDLAGRLDGQGIRSRWLRVSHAFHSYRMDPMLAEFAELARTVDYRRCEVPIVSTLTGDLDDAGRMSGPDY
WVRQVREPVRFADGVQALVEHDVATVVELGPDGALSALIQECVAASDHAGRLSAVPAMRR
>pikro_002_AT_001.seq_from_1_to_291 (HMM "PKS_AT" in sequence "pikro_002_AT_001.seq", bitscore: 384.1, e-value: 4.5e-114, length: 291)
VFPGQGTQWAGMGAELLDVSKEFAAAMAECESALSRYVDWSLEAVVRQAPGAPTLERVDVVQPVTFAVMVSLAKVWQHHG
VTPQAVVGHSQGEIAAAYVAGALTLDDAARVVTLRSKSIAAHLAGKGGMISLALSEEATRQRIENLHGLSIAAVNGPTAT
VVSGDPTQIQELAQACEADGVRARIIPVDYASHSAHVETIESELAEVLAGLSPRTPEVPFFSTLEGAWITEPVLDGTYWY
RNLRHRVGFAPAVETLATDEGFTHFIEVSAHPVLTMTLPETVTGLGTLRRE
>myxal_004_AT_001.seq_from_3_to_299 (HMM "PKS_AT" in sequence "myxal_004_AT_001.seq", bitscore: 383.1, e-value: 9.4e-114, length: 297)
VYPGQGAQRAGMGRALMESEPVFRDALVKVDKALQPHLGWSVLDEIAADEQRSRLAEIDVNQPVLFAVEVALTALWRSWG
IEPDAVMGHSMGEVVAAHVAGALSLEDAVLIICHRSKLMRTLGGRGATMAMVELSVEEAEEAIRPWNGKIWLGGLNGPRS
QVLSGEPEAVKEAVEALGKRGVFTRWVKMDVPSHTPLVEVISRELEGRIARITPRAADIPLCSTVTGEFLDGAKLDAAHW
GNNLRNPVRFAAAAQHLLASDHGTFVEVSPHPVLLPAVEQTMSAGNTEGVVLASLRR
>sorap_002_AT_002.seq_from_3_to_299 (HMM "PKS_AT" in sequence "sorap_002_AT_002.seq", bitscore: 383.0, e-value: 1e-113, length: 297)
VFPGQGSQWEGMALSLLDSSPVFRAQLEACERALAPHVEWSLLAVLRRDEGAPSLDRVDVVQPALFAVMVSLAALWRSLG
VEPAAVVGHSQGEIAAAFVAGALSLEDAARIAALRRKALTTVGGNGGMAAVELGASDLQTYLAPWGDRLSTAAVNSPRAT
LVSGEPAAVDALLDVLTATKVFARKIRVDYASHSAQMDAVQDELAAGLANIAPRTCELPLYSTVTGTRLDGSELDGAYWY
RNLRQTVLFSSATERLLDDGHRFSVEVSPHPVLTLALRETCERSPLDPVVVGSIRRE
>averm_003_AT_003.seq_from_3_to_300 (HMM "PKS_AT" in sequence "averm_003_AT_003.seq", bitscore: 383.0, e-value: 1e-113, length: 298)
VFPGQGGQWAGMGLTLLTSSPVFAEHIDACEKALTPWVPWSLTDILHRDPDDPAWQQADVVQPVLFSIMVSLAALWRSYG
IEPDAVLGHSQGEIAAAHICGALSLKDAAKTVALRSQALAAVRGRGAMVSLPLPAQDVQQLISERWEGQLWVAALNGPHS
TTVSGDTTAVEELLTHCADTGLRAKRIPVDYASHCPHVQPLHDELLHLLGDITPQPSTMPFFSTVVGHLVWYTTTLDAAY
WYRNLHQPVRFSHAIQTLTDDGHRPFIEISPHPTLVPAIEDTTENTTENITATGSLRR
>eryth_002_AT_002.seq_from_3_to_299 (HMM "PKS_AT" in sequence "eryth_002_AT_002.seq", bitscore: 382.6, e-value: 1.3e-113, length: 297)
VFPGQGAQWVGMARDLLESSEVFAESMSRCAEALSPHTDWKLLDVVRGDGGPDPHERVDVLQPVLFSIMVSLAELWRAHG
VTPAAVVGHSQGEIAAAHVAGALSLEAAAKVVALRSQVLRELDDQGGMVSVGASRDELETVLARWDGRVAVAAVNGPGTS
VVAGPTAELDEFFAEAEAREMKPRRIAVRYASHSPEVARIEDRLAAELGTITAVRGSVPLHSTVTGEVIDTSAMDASYWY
RNLRRPVLFEQAVRGLVEQGFDTFVEVSPHPVLLMAVEETAEHAGAEVTCVPTLRRE
>spino_004_AT_002.seq_from_1_to_299 (HMM "PKS_AT" in sequence "spino_004_AT_002.seq", bitscore: 382.0, e-value: 2e-113, length: 299)
VFSGQGGQWPGMGSGLHSAFPVFADAFDEACCELDAHLGQMARLRDVLSGSDTQLLDQTLWAQPGLFALQVGLWELLGSW
GVRPAVVLGHSVGELAAAFAAGVLSLRDAARLVAGRARLMQALPTGGAMLAAAAGEEQLRPLLADCGDRVGIAAVNAPGS
VVLSGDRDVLDDIAGRLDGQGIRSRWLRVSHAFHSHRMDPMLAEFTEIARSVDYRSSGLPIVSTLTGELDEVGMPATPEY
WVRQVREPVRFADGVAALAAHGVSTVVEVGPDGVLSALVQECAAGSDQGGRVAAVPLMR
>averm_004_AT_002.seq_from_2_to_298 (HMM "PKS_AT" in sequence "averm_004_AT_002.seq", bitscore: 380.7, e-value: 4.9e-113, length: 297)
LFGGQGTHWEGMAQELLGSSPVFAQQMSDCAQALEPYLDWSLLDVLRGAPDAPPLQRVDVVQPVLFAVMVSLAALWRSYG
VHPDAVAGHSQGEIAAAYVAGALSLDDAARVTALRSQALAALAGQGAMASVGLPVEKLEPRLATWGDRLVIAAVNGARSA
VVSGEPEAVDALVEELSHEDVPARRLMVDWASHSPQVEAIQGRLLELLAPIRARTGDVPFYSTVTGERIDGTELDADYWY
RNLRQVVRFRDATQALVRAGHTVFIEACPHPAVAVGVQETLDEMGDLdsLVVGSLRR
>pimar_001_AT_001.seq_from_1_to_301 (HMM "PKS_AT" in sequence "pimar_001_AT_001.seq", bitscore: 379.7, e-value: 9.7e-113, length: 301)
VFSGQGSQRSGMGRAAAEAFPVFGRALGEVCAALDPLLTRPLTSVMWAAPGSEEAARLddTTYTQPALFAVQVALYRLFE
SWGVVPDQLVGHSVGEISAAHVAGVLGLRDACTLVAARSRLMGALPPGGAMVAVRITEPEVTPWLAELTDEVSIAAVNGP
HSLVLAGAEAPLVALTDRLAAAGHKTRRLMVSTAPHSPLMDPMLEEFRAVVRTLSYAAPAVPLVSTVTGRPLTGEEARDP
DHWVRHVRQSVRFKDAIGRLRDERVTGFLELGAEPALTPMIDECLESADGQpgtALVPSLR
>nysta_005_AT_003.seq_from_1_to_297 (HMM "PKS_AT" in sequence "nysta_005_AT_003.seq", bitscore: 379.6, e-value: 1e-112, length: 297)
LFSGQGAQRSGMGRELHAAFPVFAAAFDEVVAvldaELATGSGGGVSLREVMWGGGSELLDRTRFTQPALFAVEVALFRL
VASWGVGPEFVAGHSVGEIAAAYVAGVFSLVDACRLVVARASLMDALPVGGVMVAVEAAEAEVVPLLVDGVAIAAVNGPV
SVVVSGVEAAVGQVVDQLVERGRRVRRLAVSHAFHSPLMDPMLDAFRAVAEGLEYHQPRIPVVSNVTGEVAAAEELCAAD
YWVRHVRATVRFADGVRTLAERGATAFLEIGPDGVLSALAAACLFDTDAEVVPALRK
>rifam_002_AT_002.seq_from_3_to_288 (HMM "PKS_AT" in sequence "rifam_002_AT_002.seq", bitscore: 378.9, e-value: 1.8e-112, length: 286)
VFPGQGTQWAGMGRELLEASPVFAERIEECAAALQPWIDWSLLDVLRGEGELDRVDVLQPACFAVMVGLAAVWASVGVVP
DAVLGHSQGEIAAACVSGALSLEDAAKVVALRSQAIAAELSGRGGMASIQLSHDEVAARLAPWAGRVEIAAVNGPASVVI
AGDAEALTEAVEVLGGRRVAVDYASHTRHVEDIQDTLAETLAGIDAQAPVVPFYSTVAGEWITDAGVVDGGYWYRNLRNQ
VGFGPAVAELIEQGHGVFVEVSAHPVLVQPISELTDAVVTGTLRRD
>epoth_004_AT_001.seq_from_3_to_293 (HMM "PKS_AT" in sequence "epoth_004_AT_001.seq", bitscore: 378.8, e-value: 1.9e-112, length: 291)
VFPGQGSQWVGMGRKLMAEEPVFRAALEGCDRAIEAEAGWSLLGELSADEAASQLGRIDVVQPVLFAMEVALSALWRSWG
VEPEAVVGHSMGEVAAAHVAGALSLEDAVAIICRRSRLLRRISGQGEMALVELSLEEAEAALRGHEGRLSVAVSNSPRST
VLAGEPAALSEVLAALTAKGVFWRQVKVDVASHSPQVDPLREELIAALGAIRPRAAAVPMRSTVTGGVIAGPELGASYWA
DNLRQPVRFAAAAQALLEGGPTLFIEMSPHPILVPPLDEIQTAVEQGGAAV
>epoth_004_AT_002.seq_from_3_to_293 (HMM "PKS_AT" in sequence "epoth_004_AT_002.seq", bitscore: 378.7, e-value: 2e-112, length: 291)
VFPGQGSQWVGMGRKLMAEEPVFRAALEGCDRAIEAEAGWSLLGELSADEAASQLGRIDVVQPVLFAVEVALSALWRSWG
VEPEAVVGHSMGEVAAAHVAGALSLEDAVAIICRRSRLLRRISGQGEMALVELSLEEAEAALRGHEGRLSVAVSNSPRST
VLAGEPAALSEVLAALTAKGVFWRQVKVDVASHSPQVDPLREELVAALGAIRPRAAAVPMRSTVTGGVIAGPELGASYWA
DNLRQPVRFAAAAQALLEGGPTLFIEMSPHPILVPPLDEIQTAVEQGGAAV
>epoth_002_AT_001.seq_from_3_to_298 (HMM "PKS_AT" in sequence "epoth_002_AT_001.seq", bitscore: 376.4, e-value: 9.8e-112, length: 296)
VFPGQGSQWVGMGRQLLAEEPVFHAALSACDRAIQAEAGWSLLAELAADEGSSQIERIDVVQPVLFALAVAFAALWRSWG
VGPDVVIGHSMGEVAAAHVAGALSLEDAVAIICRRSRLLRRISGQGEMAVTeLSLAEAEAALRGYEDRVSVAVSNSPRST
VLSGEPAAIGEVLSSLNAKGVFCRRVKVDVASHSPQVDPLREDLLAALGGLRPRAAAVPMRSTVTGAMVAGPELGANYWM
NNLRQPVRFAEVVQAQLQGGHGLFVEMSPHPILTTSVEEMRRAAQRAGAAVGSLRR
>rifam_002_AT_003.seq_from_3_to_295 (HMM "PKS_AT" in sequence "rifam_002_AT_003.seq", bitscore: 376.2, e-value: 1.1e-111, length: 293)
VFPGQGSQWIGMGRELLDSSPVFAERVAECAAALEPWIDWSLLDVLRGESDLLDRVDVVQPASFAMMVGLAAVWQSVGVR
PDAVVGHSQGEIAAACVSGALSLQDAAKVVALRSQAIATRLAGRGGMASVALSEEDATAWLAPWADRVQVAAVNSPASVV
IAGEAQALDEVVDALSGQEVRVRRVAVDYGSHTNQVEAIEDLLAETLAGIEAQAPKVPFYSTLIGDWIRDAGIVDGGYWY
RNLRNQVGFGPAVAELVRQGHGVFVEVSAHPVLVQPLSELSDDAVVTGSLRRE
>pikro_001_AT_003.seq_from_1_to_290 (HMM "PKS_AT" in sequence "pikro_001_AT_003.seq", bitscore: 376.1, e-value: 1.2e-111, length: 290)
LFTGQGSQRPGAGRELYDRHPVFARALDEICAHLDGHLELPLLDVMFAAEGSAEAALLdeTRYTQCALFALEVALFRLVE
SWGMRPAALLGHSVGEIAAAHVAGVFSLADAARLVAARGRLMQELPAGGAMLAVQAAEDEIRVWLETEERYAGRLDVAAV
NGPEAAVLSGDADAAREAEAYWSGLGRRTRALRVSHAFHSAHMDGMLDGFRAVLETVEFRRPSLTVVSNVTGLAAGPDDL
CDPEYWVRHVRGTVRFLDGVRVLRDLGVRTCLELGPDGVLTAMAADGLAD
>stigm_001_AT_001.seq_from_3_to_298 (HMM "PKS_AT" in sequence "stigm_001_AT_001.seq", bitscore: 375.9, e-value: 1.4e-111, length: 296)
VFSGTGSQWPGMGRELLRTEPVFRGAIERCDRALRGLSGWSMLEELSAGEASSRLKECSGLQTAIFAIQVGLAALWRSWG
IEPAGVVGHSIGEVAAAHVAGILNLEDAARVIHHLSRLMGRLSGQGAMIVVDLSAEEANRLLREWERHVVVAACNAPAST
VLSGAREVIEELGAELERRGIAAHTVRIDTPSHSPLMDPFMGELAEVLAGLSPRVAAVPMVSTVTGAFLKAEECTAAYWV
RNLREPVLFSQALTKLFEQDLRLFLELSPHPILARSVEQCLKGEGRQGVVLASMRR
>spino_005_AT_001.seq_from_1_to_295 (HMM "PKS_AT" in sequence "spino_005_AT_001.seq", bitscore: 375.3, e-value: 2.1e-111, length: 295)
VFPGQGSHWQGMARELSESSPVFRRKLAECAAATAPYVDWSLLGVLRGDPDAPALDRDDVIQLALFAMMVSLAELWRSCG
VEPAAVVGHSQGEIAAAHVAGALSLTDAVRIIAARCDAVSALTGKGGMLAIALPESAVVKRIAGLPELTVAAVNGPGSTV
VSGEPSALERLQTELTAENVQTRRVGIDYASHSPQIAQVQGRLLDRLGEVGSEPAEIAFYSTVTGERTDTGRLDADYWYQ
NLRQPVRFQQTVARMADQGYRFFVEVSPHPLLTAGIQETLEAADAGGVVVGSLRR
>megal_001_AT_003.seq_from_3_to_299 (HMM "PKS_AT" in sequence "megal_001_AT_003.seq", bitscore: 374.1, e-value: 4.8e-111, length: 297)
VFPGQGGQWVGMARGLLSVPVFVESVVECDAVVSSVVGFSVLGVLEGRSGAPSLDRVDVVQPVLFVVMVSLARLWRWCGV
VPAAVVGHSQGEIAAAVVAGVLSVGDGARVVALRARALRALAGHGGMASVRRGRDDVQKLLDSGPWTGKLEIAAVNGPDA
VVVSGDPRAVTELVEHCDGIGVRARTIPVDYASHSAQVESLREELLSVLAGIEGRPATVPFYSTLTGGFVDGTELDADYW
YRNLRHPVRFHAAVEALAARDLTTFVEVSPHPVLSMAVGETLADVESAVTVGTLERD
>rifam_001_AT_003.seq_from_3_to_285 (HMM "PKS_AT" in sequence "rifam_001_AT_003.seq", bitscore: 374.0, e-value: 5.3e-111, length: 283)
VFPGQGSQWMGMGRDLLDSSPVFAARIKECAAALEQWTDWSLLDVLRGDADLLDRVDVVQPASFAMMVGLAAVWTSLGVT
PDAVLGHSQGEIAAACVSGALSLDDAAKVVALRSQAIAGELAGRGGMASVALSEEDAVARLTPWANRVEVAAVNSPSSVV
IAGDAQALDEALEALAGDGVRVRRVAVDYASHTRHVEAIAETLAKTLAGIDARVPAIPFYSTVLGTWIEQAVVDAGYWYR
NLRQQVRFGPSVADLAGLGHTVFVEISAHPVLVQPLSEISDDA
>tylac_003_AT_002.seq_from_3_to_300 (HMM "PKS_AT" in sequence "tylac_003_AT_002.seq", bitscore: 371.1, e-value: 3.8e-110, length: 298)
VFPGQGSQWPSMARDLLDRAPAFRETAKACDAALSVHLDWSVLDVLQEKPDAPPLSRVDVVQPVLFTMMLSLAACWRDLG
VHPAAVVGHSQGEIAAACVAGALSLEDAARIVALRSRAWLTLAGKGGMAAVSLPEARLRERIERFGQRLSVAAVNSPGTA
AVAGDVDALRELLAELTAEGIRAKPIPgVDTAGHSAQVDGLKEHLFEVLAPVSPRSSDIPFYSTVTGAPLDTERLDAGYW
YRNMREPVEFEKAVRALIADGYDLFLECNPHPMLAMSLDETLTDSGGHGTVMHTLRRQ
>megal_002_AT_002.seq_from_3_to_299 (HMM "PKS_AT" in sequence "megal_002_AT_002.seq", bitscore: 370.3, e-value: 6.6e-110, length: 297)
VFPGQGSQWVGMARDLLDSSEVFAESMGRCAEALSPYTDWDLLDVVRGVGDPDPYDRVDVLQPVLFAVMVSLARLWQSYG
VTPGAVVGHSQGEIAAAHVAGALSLADAARVVALRSRVLRELDDQGGMVSVGTSRAELDSVLRRWDGRVAVAAVNGPGTL
VVAGPTAELDEFLAVAEAREMRPRRIAVRYASHSPEVARVEQRLAAELGTVTAVGGTVPLYSTATGDLLDTTAMDAGYWY
RNLRQPVLFEHAVRSLLERGFETFIEVSPHPVLLMAVEETAEDAERPVTGVPTLRRD
>nidda_003_AT_002.seq_from_3_to_299 (HMM "PKS_AT" in sequence "nidda_003_AT_002.seq", bitscore: 370.3, e-value: 6.6e-110, length: 297)
VFPGQGSQWAGMAEGLLERSGAFRSAADSCDAALRPYLGWSVLSVLRGEPDAPSLDRVDVVQPVLFTMMVSLAAVWRALG
VEPAAVVGHSQGEIAAAHVAGALSLDDSARIVALRSRAWLGLAGKGGMVAVPMPAEELRPRLVTWGDRLAVAAVNSPGSC
AVAGDPEALAELVALLTGEGVHARPIPgVDTAGHSPQVDALRAHLLEVLAPVAPRPADIPFYSTVTGGLLDGTELDATYW
YRNMREPVEFERATRALIADGHDVFLETSPHPMLAVALEQTVTDAGTDAAVLGTLRR
>spino_005_AT_002.seq_from_1_to_298 (HMM "PKS_AT" in sequence "spino_005_AT_002.seq", bitscore: 370.0, e-value: 8.1e-110, length: 298)
VFAGQGGQWLGMGRGLYSVFPVFADAFDEACAGLDAHLGQDVGVRDVVFGSDGSLLDRTLWAQSGLFALQVGLLSLLGSW
GVRPGVVLGHSVGEFAAAVAAGVLSLPDAARMVAGRARLMQALPSGGAMLAVAAGEEQLRPLLADRVDGAGIAAVNAPES
VVLSGDREVLDDIAGALDGQGIRWRRLRVSHAFHSYRMDPMLQEFAEIARSVDYRRGDLPVVSTLTGELDTAGVMATPEY
WVRQVREPVRFADGVRVLAQQGVATIFELGPDATLSALIPDCHSWADQAMPIPMLRKD
>averm_001_AT_001.seq_from_3_to_307 (HMM "PKS_AT" in sequence "averm_001_AT_001.seq", bitscore: 367.6, e-value: 4.3e-109, length: 305)
VFPGQGPQWPGMGRELLDASDVFRESVRACEAAFAPYVDWSVEQVLRDSPDAPGLDRVDVVQPTLFAVMISLAALWRSQG
VEPCAVLGHSLGEIAAAHVSGGLSLADAARVVTLWSQAQTTLAGTGALVSVAATPDELLPRIAPWTEDNPARLAVAAVNG
PRSTVVSGAREAVADLVADLTAAQVRTRMIPVDVPAHSPLMYAIEERVVSGLLPITPRPSRIPFHSSVTGGRLDTRELDA
AYWYRNMSSTVRFEPAARLLLQQGPKTFVEMSPHPVLTMGLQELAPDLGDTTGtAdtVIMGTLRR
>myxal_004_AT_002.seq_from_3_to_298 (HMM "PKS_AT" in sequence "myxal_004_AT_002.seq", bitscore: 366.7, e-value: 8.1e-109, length: 296)
VFGGQGSQWQGMGRDLLARSEPFAAALRECDSLLAQHTGFSIIEALEVEGPTSRLDETEVAQPAIFAIQVALAAAWRALG
VVPAAVVGHSVGEIAAAHVAGALSLAEAARLVAHRSRLMQRATGKGRMAAVELSSEDAQRELARYSDRLSVGAINDARSV
VLSGEPSALGEVLESLRARGLSTRDLGVNYAFHSQQMASLQPELIEALGQLETRPTSIPMISTVSGQVIEGQALDAAYWA
SNIREAVRFSDAVGALIDEGHRLFVELGPQPALGRYVSQALERRELEGAAVPSLRK
>averm_004_AT_003.seq_from_2_to_291 (HMM "PKS_AT" in sequence "averm_004_AT_003.seq", bitscore: 365.2, e-value: 2.3e-108, length: 290)
LFAGQGTQRVGMGRQLYAAHPAYADALDQVLAELDGHLDQPLRPLIHASADLADVADAAdvldrTRYAQPALFAVQVALF
RHLERLGVRADFVAGHSIGELAAAHVAGVLPLAAACRLVAARGRLMEQLAPGGAMVAVRASEAEARQALDGREARVSVAA
VNGPASVVFSGAEDEVGNMADWFAERGRRVKRLRTGHAFHSPLMDPMLEEFQQVAASLTYSEPAIPMVSTLTGDIVAAGE
LSDPEYWVRQVRRTVRFGDAISRLHTDGVRTFMELGPDGTLSALAEECLE
>megal_003_AT_002.seq_from_3_to_294 (HMM "PKS_AT" in sequence "megal_003_AT_002.seq", bitscore: 361.8, e-value: 2.4e-107, length: 292)
VFPGQGGQWVGMARGLLSVPVFVESVVECDAVVSSVVGFSVLGVLEGRSGAPSLDRVDVVQPVLFVVMVSLARLWRWCGV
VPAAVVGHSQGEIAAAVVAGVLSVGDGARVVALRARALRALAGHGGMVSLAVSAERARELIAPWSDRISVAAVNSPTSVV
VSGDPQALAALVAHCAETGERAKTLPVDYASHSAHVEQIRDTILTDLADVTARRPDVALYSTLHGARGAGTDMDARYWYD
NLRSPVRFDEAVEAAVADGYRVFVEMSPHPVLTAAVQEIDDETVAIGSLHRD
>nidda_005_AT_001.seq_from_1_to_285 (HMM "PKS_AT" in sequence "nidda_005_AT_001.seq", bitscore: 358.3, e-value: 2.8e-106, length: 285)
LFSGQGAQRAGAGRELYASFPVFAQALDEVAGGFDAHLERPLLQVMFAEPGTADAALLdrTAYAQPALFAVETALFRLFE
SWGLMPDVLLGHSIGGLAAAYAAGVFSSADAVRLVAARGRLMQRLPEGGAMVAVRATEQEVAELEWIAGGRAVVAAFNGP
DSLVLSGDEQAVVSAAGELAARGRRTKRLSVSHAFHSPHMDAMLADFRAVAESVTYRTPRLPIVSEVTGRPAAPSELMDP
GYWTRQIREPVRFAAAVRAARAAGAATFVELGPDAVLSGMARECA
>epoth_003_AT_001.seq_from_2_to_276 (HMM "PKS_AT" in sequence "epoth_003_AT_001.seq", bitscore: 357.8, e-value: 3.9e-106, length: 275)
LFTGQGAQTPGMGRGLCAAWPAFREAFDRCVTLFDRELDRPLREVMWAEAGSAESLLLdqTAFTQPALFAVEYALTALWR
SWGVEPELLVGHSIGELVAACVAGVFSLEDGVRLVAARGRLMQGLSAGGAMVSLGAPEAEVAAAVAPHAAWVSIAAVNGP
EQVVIAGVEQAVQAIAAGFAARGVRTKRLHVSHAFHSPLMEPMLEEFGRVAASVTYRRPSVSLVSNLSGKVVTDELSAPG
YWVRHVREAVRFADGVKALHEAGAGTFLEVGPKPT
>ascom_001_AT_002.seq_from_3_to_289 (HMM "PKS_AT" in sequence "ascom_001_AT_002.seq", bitscore: 356.6, e-value: 9.2e-106, length: 287)
AFPGQGSQWAGMGAELLATEPVFARRLRECATALAPHTGWDLLDVIAQRPGAPAFDRVDVVQPASFAVMVALAELWRAHG
VAPAAVVGHSQGEVAAACVAGVLTLDDAAKVVAVRSRLVATELAGQGGMVSVPPADFDAAVWAGRLEVAAVNGPASIVVA
GAADAVEELLAATPRARRIAVDYASHTAHVETIRGALLDALAGITPRTPDVPFFSTVDEAWLDRPADAAYWYDNLRRTVR
FAAATGHLADRGYRAFVEVSAHPVLTTALEDTLAGHAHtVVTGTLRR
>nidda_004_AT_001.seq_from_1_to_297 (HMM "PKS_AT" in sequence "nidda_004_AT_001.seq", bitscore: 355.8, e-value: 1.5e-105, length: 297)
VFPGQGAQWAGLGARLLADSPVFRARAEACARALEPHLDWSVLDVLAGAPGTPPIDRADVVQPVLFTTMVSLAALWEAHG
VRPAAVVGHSQGEVAAACVAGALSLDDAALVIAGRSRLWGRLAGNGGMLAVMAPAERIRELLEPWRQRISVAAVNGPASV
TVSGDALALEEFGARLSAEGVLRWPLPGVDFAGHSPQVEEFRAELLDLLSGVRPAPSRIPFFSTVTAGPCGGDQLDGAYW
YRNTREPVEFDATVRALLRAGHHTFIEVGPHPLLNAAIDEIAADEGVAATALHTLQR
>epoth_003_AT_002.seq_from_1_to_275 (HMM "PKS_AT" in sequence "epoth_003_AT_002.seq", bitscore: 351.9, e-value: 2.4e-104, length: 275)
LFTGQGAQTPGMGRGLCAAWPAFREAFDRCVALFDRELDRPLCEVMWAEPGSAESLLLdqTAFTQPALFTVEYALTALWR
SWGVEPELVAGHSAGELVAACVAGVFSLEDGVRLVAARGRLMQGLSAGGAMVSLGAPEAEVAAAVAPHAAWVSIAAVNGP
EQVVIAGVEQAVQAIAAGFAARGVRTKRLHVSHASHSPLMEPMLEEFGRVAASVTYRRPSVSLVSNLSGKVVTDELSAPG
YWVRHVREAVRFADGVKALHEAGAGTFLEVGPKPT
>myxal_005_AT_001.seq_from_3_to_280 (HMM "PKS_AT" in sequence "myxal_005_AT_001.seq", bitscore: 351.1, e-value: 4e-104, length: 278)
VFPGQGSQWLGMGQRLYAENVTFREAIDWCHEAISRYTDWSLRDLLTNPGQQPRWNDIDVIQPTLFALQVALAAVWRWLG
LEPHAVVGHSMGEVAAAHVAGALSLEDAARIICERSKLLRRVSGQGAMAVVDLSREQAEVEIRGAEDRIAIAVSNGPRST
VLSGDPAALKEVLERLERREVFCRWVKVDVASHSPQMDPLRQDLLDRMAAIRPTGSAVPLYSTVTGAPIDGRELSAPYWV
RNLRQPVLFADAVQRLIQDGNVLFIELSPHPILVPFVD
>myxot_001_AT_003.seq_from_3_to_296 (HMM "PKS_AT" in sequence "myxot_001_AT_003.seq", bitscore: 345.1, e-value: 2.5e-102, length: 294)
LFTGQGGQWPGTGRALLEEEPVFRSALQAADEVLKGLAGWSIIEELQRETPRFDQAAISQPAHFALQSALLALLRSWGIE
PDAVAGSSIGEVAAAYAAGVLTLEEAMRITVARSRILHAVAGKGAMALVELSEEEATTEVAAYAQRLSVAAINSQNSTLL
SGEAGAMDELLGALTARGVSCRRIGLDYASHSPAVEPYIDELKQALQGLRPQPAAIPIFSTVTGRLAEAGDFNSDYWARN
LRQPVRLAPVLTTLAREDYTLFVELGPNAVMARPVQQCFQAVGKSATLLSTLRR
>tylac_001_AT_001.seq_from_3_to_296 (HMM "PKS_AT" in sequence "tylac_001_AT_001.seq", bitscore: 343.9, e-value: 6e-102, length: 294)
VFPGQGTQWVGMGAGLLGSSEVFAASMRECARALSVHVGWDLLEVVSGGAGLERVDVVQPVTWAVMVSLARYWQAMGVDV
AAVVGHSQGEIAAATVAGALSLEDAAAVVALRAGLIGRYLAGRGAMAAVPLPAGEVEAGLAKWPGVEVAAVNGPASTVVS
GDRRAVAGYVAVCQAEGVQARLIPVDYASHSRHVEDLKGELERVLSGIRPRSPRVPVCSTVAGEQPGEPVFDAGYWFRNL
RNRVEFSAVVGGLLEEGHRRFIEVSAHPVLVHAIEQTAEAADRSVHATGTLRRQ
>tylac_003_AT_001.seq_from_3_to_296 (HMM "PKS_AT" in sequence "tylac_003_AT_001.seq", bitscore: 343.9, e-value: 6e-102, length: 294)
VFPGQGTQWVGMGAGLLGSSEVFAASMRECARALSVHVGWDLLEVVSGGAGLERVDVVQPVTWAVMVSLARYWQAMGVDV
AAVVGHSQGEIAAATVAGALSLEDAAAVVALRAGLIGRYLAGRGAMAAVPLPAGEVEAGLAKWPGVEVAAVNGPASTVVS
GDRRAVAGYVAVCQAEGVQARLIPVDYASHSRHVEDLKGELERVLSGIRPRSPRVPVCSTVAGEQPGEPVFDAGYWFRNL
RNRVEFSAVVGGLLEEGHRRFIEVSAHPVLVHAIEQTAEAADRSVHATGTLRRQ
>tylac_004_AT_001.seq_from_3_to_296 (HMM "PKS_AT" in sequence "tylac_004_AT_001.seq", bitscore: 343.9, e-value: 6e-102, length: 294)
VFPGQGTQWVGMGAGLLGSSEVFAASMRECARALSVHVGWDLLEVVSGGAGLERVDVVQPVTWAVMVSLARYWQAMGVDV
AAVVGHSQGEIAAATVAGALSLEDAAAVVALRAGLIGRYLAGRGAMAAVPLPAGEVEAGLAKWPGVEVAAVNGPASTVVS
GDRRAVAGYVAVCQAEGVQARLIPVDYASHSRHVEDLKGELERVLSGIRPRSPRVPVCSTVAGEQPGEPVFDAGYWFRNL
RNRVEFSAVVGGLLEEGHRRFIEVSAHPVLVHAIEQTAEAADRSVHATGTLRRQ
>tylac_001_AT_002.seq_from_3_to_296 (HMM "PKS_AT" in sequence "tylac_001_AT_002.seq", bitscore: 342.5, e-value: 1.5e-101, length: 294)
VFPGQGTQWVGMGAGLLGSSEVFAASMRECARALSVHVEWDLLEVVSGGAGLERVDVVQPVTWAVMVSLARYWQAMGVDV
AAVVGHSQGEIAAATVAGALSLEDAAAVVALRAGLIGRYLAGRGAMAAVPLPAGEVEAGLAKWPGVEVAAVNGPASTVVS
GDRRAVAGYVAVCQAEGVQARLIPVDYASHSRHVEDLKGELERVLSGIRPRSPRVPVCSTVAGEQPGEPVFDAGYWFRNL
RNRVEFSAVVGGLLEEGHRRFIEVSAHPVLVHAIEQTAEAADRSVHATGTLRRQ
>tylac_001_AT_003.seq_from_3_to_296 (HMM "PKS_AT" in sequence "tylac_001_AT_003.seq", bitscore: 339.8, e-value: 9.9e-101, length: 294)
VFPGQGTQWVGMGAGLLGSSEVFAASMRECARALSVHVEWDLLEVVSGGAGLERVDVVQPVTWAVMVSLARYWQAMGVDV
AAVVGHSQGEIAAATVAGALSLEDAAAVVALRAGLIGRYLAGRGAMAAVPLPAGEVEAGLAKWPGVQVAAVNGPASTVVS
GDRRAVAGYVAVCQAEGVQARLIPVDYASHSRHVEDLKGELERVLSGIRPRSPRVPVCSTVAGEQPGEPVFDAGYWFRNL
RNRVEFSAVVGGLLEQGHRRFIEVSAHPVLVHAIEQTAEAADRSVHATGTLRRQ
>myxot_002_AT_001.seq_from_3_to_274 (HMM "PKS_AT" in sequence "myxot_002_AT_001.seq", bitscore: 338.6, e-value: 2.3e-100, length: 272)
LFTGQGSQHEGMGRELYETQPVYRESLKKSDELLRPVLNESLLEVLYGGKGHLLEQSGVSQPALFAVEYALAQLWKSWGV
KPAAVMGHSLGEYVAACVAGMCTQEEGLKVVAARGRLMEQLPEAGEMVAVLAAEAKVQEAVAPYAQSVSVAAVNGPEETV
VSGRAAQVEQVVSKLKEQGVDCRKLKTTHAFHSPLMEPMLEEFEKEAGKVKWKRPEIEVVSNVSGQLAKGEEGQKGEYWK
KHIRQPVKYWEGLKGLYEKGYRVFVEVGPKPT
>myxot_004_AT_001.seq_from_3_to_274 (HMM "PKS_AT" in sequence "myxot_004_AT_001.seq", bitscore: 338.6, e-value: 2.3e-100, length: 272)
LFTGQGSQHEGMGRELYETQPVYRESLKKSDELLRPVLNESLLEVLYGGKGHLLEQSGVSQPALFAVEYALAQLWKSWGV
KPAAVMGHSLGEYVAACVAGMCTQEEGLKVVAARGRLMEQLPEAGEMVAVLAAEAKVQEAVAPYAQSVSVAAVNGPEETV
VSGRAAQVEQVVSKLKEQGVDCRKLKTTHAFHSPLMEPMLEEFEKEAGKVKWKRPEIEVVSNVSGQLAKGEEGQKGEYWK
KHIRQPVKYWEGLKGLYEKGYRVFVEVGPKPT
>epoth_005_AT_001.seq_from_1_to_275 (HMM "PKS_AT" in sequence "epoth_005_AT_001.seq", bitscore: 337.2, e-value: 6.4e-100, length: 275)
LFAGQGAQVPGMGRGLWEAWPAFRETFDRCVTLFDRELHQPLCEVMWAEPGSSRSSLLdqTAFTQPALFALEYALAALFR
SWGVEPELIAGHSLGELVAACVAGVFSLEDAVRLVVARGRLMQALPAGGAMVSIAAPEADVAAAVAPHAASVSIAAVNGP
EQVVIAGAEKFVQQIAAAFAARGARTKPLHVSHAFHSPLMDPMLEAFRRVTESVTYRRPSMALVSNLSGKPCTDEVCAPG
YWVRHAREAVRFADGVKALHAAGAGIFVEVGPKPA
>rapam_003_AT_003.seq_from_3_to_284 (HMM "PKS_AT" in sequence "rapam_003_AT_003.seq", bitscore: 334.8, e-value: 3.3e-99, length: 282)
VFPGQGWQWLGMGSALRDSSVVFAERMAECAAALREFVDWDLFTVLDDPAVVDRVDVVQPASWAMMVSLAAVWQAAGVRP
DAVIGHSQGEIAAACVAGAVSLRDAARIVTLRSQAIARGLAGRGAMASVALPAQDVELVDGAWIAAHNGPASTVIAGTPE
AVDHVLTAHEAQGVRVRRITVDYASHTPHVELIRDELLDITSDSSSQTPLVPWLSTVDGTWVDSPLDGEYWYRNLREPVG
FHPAVSQLQAQGDTVFVEVSASPVLLQAMDDDVVTVATLRRD
>rapam_001_AT_004.seq_from_3_to_284 (HMM "PKS_AT" in sequence "rapam_001_AT_004.seq", bitscore: 334.7, e-value: 3.4e-99, length: 282)
VFPGQGWQWLGMGSALRDSSVVFAERMAECAAALSEFVDWDLFAVLDDPAVVDRVDVVQPASWAVMVSLAAVWQAAGVRP
DAVIGHSQGEIAAACVAGAVSLRDAARIVTLRSQAIARGLAGRAAMASVALPAHEIELVDGAWIAAHNGPASTVIAGTPE
AVDHVLTAHEARGVRVRRITVDYASHTPHVELIRDELLGITAGIGSQPPVVPWLSTVDGSWVDSPLDGEYWYRNLREPVG
FHPAVSQLQAQGDAVFVEVSASPVLLQAMDDDVVTVATLRRD
>rapam_001_AT_003.seq_from_3_to_283 (HMM "PKS_AT" in sequence "rapam_001_AT_003.seq", bitscore: 333.0, e-value: 1.1e-98, length: 281)
VFPGQGWQWLGMGSALRDSSVVFAERMAECAAALSEFVDWDLTVLDDPAVVDRVDVVQPASWAVMVSLAAVWQAAGVRPD
AVIGHSQGEIAAACVAGAVSLRDAARIVTLRSQAIARGLAGRGAMASVALPAQDVELVDGAWIAAHNGPASTVIAGTPEA
VDHVLTAHEARGVRVRRITVDYASHTPHVELIRDELLDITSDSSSQAPLVPWLSTVDGSWVDSPLDGEYWYRNLREPVGF
HPAVGQLQAQGDTVFVEVSASPVLLQAMDDDVVTVATLRRD
>epoth_001_AT_001.seq_from_1_to_275 (HMM "PKS_AT" in sequence "epoth_001_AT_001.seq", bitscore: 329.3, e-value: 1.5e-97, length: 275)
LFTGQGAQTLGMGRGLYDVWPAFREAFDLCVRLFNQELDRPLREVMWAEPASVDAALLdqTAFTQPALFTFEYALAALWR
SWGVEPELVAGHSIGELVAACVAGVFSLEDAVFLVAARGRLMQALPAGGAMVSIAAPEADVAAAVAPHAASVSIAAVNGP
DQVVIAGAGQPVHAIAAAMAARGARTKALHVSHAFHSPLMAPMLEAFGRVAESVSYRRPSIVLVSNLSGKAGTDEVSSPG
YWVRHAREVVRFADGVKALHAAGAGTFVEVGPKST
>olean_001_AT_001.seq_from_1_to_284 (HMM "PKS_AT" in sequence "olean_001_AT_001.seq", bitscore: 329.3, e-value: 1.5e-97, length: 284)
LFSGQGSQQPGMGKRLHQVFPGFRDALDEVCAELDTHLGRLLgpeagppLRDVMFAERGTAHSALLseTHYTQAALFALE
TALFRLLVQWGLKPDHLAGHSVGEIAAAHAAGILDLSDAAELVATRGALMRSLPGGGVMLSVQAPESEVAPLLLGREAHV
GLAAVNGPDAVVVSGERGHVAAIEQILRDRGRKSRYLRVSHAFHSPLMEPVLEEFAEAVAGLTFRAPTTPLVSNLTGAPV
DDRTMATPAYWVRHVREAVRFGDGIRALGKLGTGSFLEVGPDGV
>myxot_001_AT_002.seq_from_1_to_286 (HMM "PKS_AT" in sequence "myxot_001_AT_002.seq", bitscore: 325.9, e-value: 1.6e-96, length: 286)
VFSGQGSFPLGSSVQLFEEEPSFRKAFERSERLFRAQTGASLIEALHAERESQHPPRTEIEQPLLFAFQVALAALWESWG
IRPDAVVGHSVGEISAAHVAGVLSLEEALSLVVSRSRLMGRAAGQGGMATVEASPARIEPLLGKCGTDLAIAAVNGPENV
VVSGALAALASLRDELTGQGLRVRVLNVNYAFHSAQMAPYLGDLDPVLRELKPKPPRLPIYSTVHGRLASASDFGTDHWR
ANVRERVLFAPAVEAMRADGHGAFVEISPHPVLLQPLSRILDASPA
>rapam_003_AT_004.seq_from_1_to_279 (HMM "PKS_AT" in sequence "rapam_003_AT_004.seq", bitscore: 322.8, e-value: 1.3e-95, length: 279)
LFDGQGTQRLGMGKELYDSYPAFARAWDTVSAGFDKHLDHSLTDVCFGEGGSTTAGLVddTLYAQAGIFAMEAALFGLLE
DWGVRPDFVAGHSIGEATAAYASGMLSLENVTTLIVARGRALRTTPPGAMVALRAGEEEVREFLSRTGAALDLAAVNSPE
AVVVSGEPEPVADFEAAWTASGREARKLKVRHAFHSRHVEAVLDEFRTALESLKFRAPALPVVSTVTGRLIDQDEMGTPE
YWLRQVRRPVRFQDAVRELAEQGVGTFVEVGPSGALASA
>pyolu_002_AT_001.seq_from_3_to_279 (HMM "PKS_AT" in sequence "pyolu_002_AT_001.seq", bitscore: 318.5, e-value: 2.5e-94, length: 277)
LFPGQGCQYRAMAQALYDSEPFFKAQIDECRALLQPLMDVDLLTLVLDAGAASDSYLQQTRYAQPAIFAVEYALARLWMH
WGVAADALFGHSFGEISAICVAGAVSLADALRMVEARGRLAQQLMTAGGAMYALGMSEAQLLELLKDRPGSAIELAAVNS
PQDVVVAGPQAEVQALAEAALASGCKVKKLAVSHAFHTAATEPMLEAFRQTVAQITFSEPRLPVISSVTGRVHTLSSLSS
PDYWCTHTRQAVRFCEGVNTLIAELGVKTFLEVASDA
>ascom_001_AT_004.seq_from_3_to_285 (HMM "PKS_AT" in sequence "ascom_001_AT_004.seq", bitscore: 316.7, e-value: 9.2e-94, length: 283)
VFPGQGPQWRGMGVELMAASPVFAARMRQCADALIPHTGWDPIAMLDDPEVTRRVDvvHPVCWAVMVSLAAVWEAAGVRP
DAVIGHSQGEIAAACVAGALTLEDGARLVALRSaLLLRELAGRGAMGSVALPAADVEADAARIDGVWVAGRNGATTTTVA
GRPDAVETLIADYEARGVWVRRIAVDCPTHTPFVDPLYDELQRIVADTTSRTPEIPWFSTADERWIDAPLDDEYWFRNMR
HPVGFATAVTAAREPGDTVFVEVSAHPVLLPAIDGATVATLRR
>myxal_001_AT_001.seq_from_3_to_299 (HMM "PKS_AT" in sequence "myxal_001_AT_001.seq", bitscore: 316.1, e-value: 1.3e-93, length: 297)
IFSGHGSQWPGMGLALMRTEPVFRASMEQCDRLIQQNVGWSLLAMLGAKDAAAQLGRIDVTLPAIVALEISMTALWRSWG
IEPAMVVGHSIGEVSAAYAAGILGLEDAMRVVCHQSLLMSRLSGQGAMGIVGISWAQSAELLVGYEGRLCRAIDAGSDST
VLSGEPKALDEIFAILQPRGVFCRRVDINVAVHSPQIDALSDELIEVLRGIRPSQARIPMVSTVTAALLEGEKADATHWV
KNIAMPTLFTGALSHTLGEGHRVFVEVGPHTIVKHSIESTLKHKGQQGLVVPTMRRQ
>rapam_001_AT_001.seq_from_3_to_284 (HMM "PKS_AT" in sequence "rapam_001_AT_001.seq", bitscore: 315.0, e-value: 3e-93, length: 282)
VFPGQGWQWLGMGSALRTSSMVFAERMAECAAALSEFVDWDLFAVLDDPAVVARVDVVQPASWAVMVSLAAVWQAAGVRP
DAVVGHSQGEIAAACVAGAVSLRDAARVVTLRSQVIARGLAGRGAMASVALPAQDVELVDGAWVAARNGPASTVVAGAPE
AVDRVLAVHEARGVRVRRIAVDYASHTPHVELIRDELLGVIAGVDSRAPVVPWLSTVDGTWVEGPLDAEYWYRNLREPVG
FEPAAGQLQAQGDTVFVEVSASPVLLQAMDDDVVTVATLRRD
>sorap_001_AT_001.seq_from_3_to_298 (HMM "PKS_AT" in sequence "sorap_001_AT_001.seq", bitscore: 314.9, e-value: 3.3e-93, length: 296)
VFAGQGAQWFGMGRALLQREPVFRTTIEQCSSFIQQNLGWSLLDELMTDRESSRLDEIDVSLPAIISIEIALAAQWRAWG
VEPAFVVGHSTGEIAAAHVAGVLSIEDAMRTICAYGRIIRKLRGKGGMGLVALSWEDAGKELTGYEGRLFRAIEHSADST
VLAGEPDALDALLQALERKNVFCRRVAMDVAPHCPQVDCLRDELFDALREVRPNKAQIPIVSEVTGTALDGERFDASHWV
RNFGDPALFSTAIDHLLQEGFDIFLELTPHPLALPAIESNLRRSGRRGVVLPSLRR
>pimar_003_AT_001.seq_from_1_to_258 (HMM "PKS_AT" in sequence "pimar_003_AT_001.seq", bitscore: 313.9, e-value: 6.1e-93, length: 258)
LFAGQGSQRPGMGRELAARFPVFATALDEVLGHFDEGLERPLKDVLFAAEGTPEAALLdqTGYAQPALFAIEVALYRLAE
SFGITPDFLAGHSIGEIAAAHVAGVFTLADAAALVLARGRLMQALPEGGAMVSLEATEEEVLPLLEDRPDRLSIAAVNGP
AAVVIAGEADDVTAVAEHFDALGRRTKRLRVSHAFHSPLMEPMLAEFRTAVSRLTPQAPVIPVVSGLTGTLATVEQLTSP
DYWLDHARHAVRFADALR
>rapam_002_AT_002.seq_from_3_to_284 (HMM "PKS_AT" in sequence "rapam_002_AT_002.seq", bitscore: 312.8, e-value: 1.3e-92, length: 282)
VFPGQGWQWLGMGSALRDSSIVFAERMAECAPALREFVDWDLFTVLDDPAVVDRVDVVQPASWRMMVSLAAVWQAAGVRP
DAVIGHSQGEIAAACVAGAVSMRDAARIVTLRSEAIARGLAGRGAMASVALPAQDVELVDGAWIAAHNGPASTVIAGTPE
AVDHVLTAHEARGVRVRRITVDYASHTPHVELIRDELLDITSDSSSQAPVVPWLSTVDGSWVDSPLDVEYWYRNLREPVG
FHPAVGQLQAEGDTVFVEVSASPVLLQAMDDDVVTVATLRRD
>rapam_002_AT_003.seq_from_3_to_284 (HMM "PKS_AT" in sequence "rapam_002_AT_003.seq", bitscore: 310.0, e-value: 9.3e-92, length: 282)
VFPGQGWQWLGMGSALRGSSVVFAERMAECAAALSEFVDWDLFAVLDDPAVVDRVDVVQPASWAVMVSLAAVWQADGVRP
DAVIGHSQGEIAAACVAGAVSLRDAARSVTLRSQAIARGLAGRGAMASVALPAHEIELVDGAWIAAHNGPASTVVAGAPE
AVDRVLAVHEARGVRVRRIAVDYASHTPHVELIRDELLDITAGIGSQAPVVPWLSTVDGTWVEGPLDVEYWYRNLREPVG
FDSAVGQLRAEGDTVFVEVSASPVLLQAMDDDVVTVATLRRD
>rapam_003_AT_001.seq_from_3_to_251 (HMM "PKS_AT" in sequence "rapam_003_AT_001.seq", bitscore: 303.0, e-value: 1.2e-89, length: 249)
VFPGQGSQRAGMGEELAAAFPVFARIHQQVWDLLDVPDLDVNETGYAQPALFALQVALFGLLESWGVRPDAVIGHSVGEL
AAAYVSGVWSLEDACTLVSARARLMQALPAGGVMVAVPVSEDEARAVLGEGVEIAAVNGPSSVVLSGDEAAVLQAAEGLG
KWTRLATSHAFHSARMEPMLEEFRAVAEGLTYRTPQVSMAVGDQVTTAEYWVRQVRDTVRFGEQVASYEDAVFVELGADR
SLARLVDGV
>rapam_003_AT_002.seq_from_3_to_251 (HMM "PKS_AT" in sequence "rapam_003_AT_002.seq", bitscore: 302.3, e-value: 2e-89, length: 249)
VFPGQGSQRAGMGEELAAAFPVFARIHQQVWDLLDVPDLEVNETGYAQPALFAMQVALFGLLESWGVRPDAVIGHSVGEL
AAAYVSGVWSLEDACTLVSARARLMQALPAGGVMVAVPVSEDEARAVLGEGVEIAAVNGPSSVVLSGDEAAVLQAAEGLG
KWTRLATSHAFHSARMEPMLEEFRAVAEGLTYRTPQVSMAVGDQVTTAEYWVRQVRDTVRFGEQVASYEDAVFVELGADR
SLARLVDGV
>ascom_001_AT_001.seq_from_3_to_270 (HMM "PKS_AT" in sequence "ascom_001_AT_001.seq", bitscore: 301.9, e-value: 2.7e-89, length: 268)
VFPGQGAQWVGMGVELMDRSAVFAARMEECARALLPHTGWDVREMLSRSDVAERVEVVQPASWAVAVSLAALWQAHGVVP
DAVVGHSQGEIAAACVAGALSLEDAARVVALRSRVIAARLAGRGAMASVALPAGEVGLVEGVWIAARNGPASTVVAGDPS
AVEEVVARYEADGVRVRRIAVDYASHTPHVEAIEDELAEVLKGISGGTGSVAWWSTVDSAWVTEPVDEGYWYRNLRRPVA
LDAAVAELDGSVFVECSAHPVLLPAMEQ
>ascom_002_AT_001.seq_from_3_to_270 (HMM "PKS_AT" in sequence "ascom_002_AT_001.seq", bitscore: 297.0, e-value: 8e-88, length: 268)
VFPGQGAQWVGMGVELMACSAVFAARMEECARALLPHTGWDVREMLARPDVAERVEVVQPASWAVAVSLAALWQAHGVVP
DAVVGHSQGEIAAACVAGALSLEDAARVVALRSQVIAGRLAGRGAMASVALPAGEVDLVEGVWIAARNGPSSTVVAGDPS
AVEEVVTRYEAEGVRVRRIAVDYASHTPHVEAIEDELAEVLEGISGGTGSVAWWSTVDSAWVTEPVDEGYWYRNLRRPVA
LDAAVAELDGSVFVECSAHPVLLPAMEQ
>ascom_002_AT_002.seq_from_3_to_270 (HMM "PKS_AT" in sequence "ascom_002_AT_002.seq", bitscore: 296.7, e-value: 9.5e-88, length: 268)
VFPGQGAQWVGMGVELMAHSAVFAARMEECAQALLPHTGWDVREMLARPDVAERVEVVQPASWAVAVSLAALWQAHGVVP
DAVIGHSQGEIAAACVAGALSLEDAARVVALRSQVIAARLAGRGAMASVALPAGEVGLVEGVWIAARNGPASTVVAGDPS
AVEEVVARYEAEGVRVRRIAVDYASHTPHVEAIEDELAKVLEGVAGKAASVAWWSTVDSAWVTEPVDEGYWYRNLRRPVA
LDAAVAELDGSVFVECSAHPVLLPAMEQ
>rapam_002_AT_006.seq_from_3_to_283 (HMM "PKS_AT" in sequence "rapam_002_AT_006.seq", bitscore: 296.4, e-value: 1.2e-87, length: 281)
VFPGQGWQWLGMGSALRDSSVVFAERMAECAAALSEFVDWDLFAVLDDPAVVDRVDVVQPASWAVMVSLAAVWQAAGVRP
DAVIGHSQGEIAAACVAGAVSMRDAARIVTLRSQAIARGLAGRGAMASVALPAQDVELVDGAWIAAHNGPASTVIAGTPE
AVDHVLTALRQRGAGAADHVDYASHTPHVELIRDELLDITSDSSSQDPLVPWLSTVDGTWVDSPLDGEYWYRNLREPVGF
HPAVSQLQAQGDTVFVEVSASPVLMQAMDDDVVTVATLRRD
>averm_001_AT_003.seq_from_1_to_271 (HMM "PKS_AT" in sequence "averm_001_AT_003.seq", bitscore: 295.8, e-value: 1.7e-87, length: 271)
GQGTQRPGMAHGLYHTHPVFAAALNDICTHLDPHLDHPLLPLLTQNDNDNEDAAALlqqTRYAQPALFAFQVALHRLLtD
GYHITPHYYAGHSLGEITAAHLAGILTLTDATTLITQRATLMQTMPPGTMTTLHTTPHHITHHLTAHENDLAIAAINTPT
SLVISGTPHTVQHITTLCQQQGIKTKTLPTNHAFHSPHTNPILNQLHQHTQTLTYHPPHTPLITANTPPDQLLTPHYWTQ
QARNTVDYATTTQTLHQHGVTTYIELGPDNT
>ascom_003_AT_003.seq_from_3_to_270 (HMM "PKS_AT" in sequence "ascom_003_AT_003.seq", bitscore: 294.8, e-value: 3.6e-87, length: 268)
VFPGQGAQWVGMGVELMDRSAVFAARMEECARALLPHTGWDVREMLARPDVAERVEVVQPASWAVAVSLAALWQAHGVVP
DAVIGHSQGEIAAACVAGALSLEDAARVVALRSQVIAARLAGRGAMASVALPAGEVGLVEGVWIAARNGPASTVVAGEPS
AVEDVVTRYETEGVRVRRIAVDYASHTPHVEAIEDELAEVLKGVAGKAASVAWWSTVDSAWVTEPVDESYWYRNLRRPVA
LDAAVAELDGSVFVECSAHPVLLPAMEQ
>averm_002_AT_003.seq_from_1_to_273 (HMM "PKS_AT" in sequence "averm_002_AT_003.seq", bitscore: 294.6, e-value: 4e-87, length: 273)
GQGTQRPGMAHGLYHTHPVFAAALNDICTHLDPHLDHPLLPLLTQNDNDNDNEDAAALLQqtpyaQPALFAFQVALHRLL
tDGYHITPHYYAGHSLGEITAAHLAGILTLTDATTLITQRATLMQTMPPGTMTTLHTTPHHITHHLTAHENDLAIAAINT
PTSLVISGTPHTVQHITTLCQQQGIKTKTLPTNHAFHSPHTNPILNQLHQHTQTLTYHPPHTPLITANTPPDQLLTPHYW
TQQARNTVDYATTTQTLHQHGVTTYIELGPDNT
>eryth_001_AT_001.seq_from_3_to_295 (HMM "PKS_AT" in sequence "eryth_001_AT_001.seq", bitscore: 294.5, e-value: 4.5e-87, length: 293)
VFPGQGAQWAGMAGELLGESRVFAAAMDACARAFEPVTDWTLAQVLDSPEQSRRVEVVQPALFAVQTSLAALWRSFGVTP
DAVVGHSIGELAAAHVCGAAGAADAARAAALWSREMIPLVGNGDMAAVALSADEIEPRIARWDDDVVLAGVNGPRSVLLT
GSPEPVARRVQELSAEGVRAQVINVSMAAHSAQVDDIAEGMRSALAWFAPGGSEVPFYASLTGGAVDTRELVADYWRRSF
RLPVRFDEAIRSALEVGPGTFVEASPHPVLAAALQQTLDAEGSSAAVVPTLQR
>averm_002_AT_001.seq_from_1_to_276 (HMM "PKS_AT" in sequence "averm_002_AT_001.seq", bitscore: 293.6, e-value: 8.3e-87, length: 276)
GQGTQRPGMAHGLYHTHPVFAAALNDICTHLDPHLDHPLLPLLTQDPNTQDTTTLeeaAALLQqtryaQPALFAFQVALH
RLLtDGYHITPHYYAGHSLGEITAAHLAGILTLTDATTLITQRATLMQTMPPGTMTTLHTTPHHITHHLTAHENDLAIAA
INTPTSLVISGTPHTVQHITTLCQQQGIKTKTLPTNHAFHSPHTNPILNQLHQHTQTLTYHPPHTPLITANTPPDQLLTP
HYWTQQARNTVDYATTTQTLHQHGVTTYIELGPDNT
>rapam_002_AT_005.seq_from_3_to_251 (HMM "PKS_AT" in sequence "rapam_002_AT_005.seq", bitscore: 293.0, e-value: 1.3e-86, length: 249)
VFPGQGSQRAGMGAELAAAFPVFARIHQQVWDLLDVPDLEVNETGYAQPALFALQVALFGLLESWGVRPDAVIGHSVGEL
AAAYVSGLWSLEDACTLVSARARLMQALPAGGVMVAVPVSEDEARAVLGEGVEIAAVNGPSSVVLSGDEAAVLQAAEGLG
KWTRLATSHAFHSARMEPMLEEFRAVAQGLTYHAPGVVMAAGDRVMTAEYWVRQVRDTVRFGEQVASYEDAVFVELGADR
SLARLVDGV
>rapam_001_AT_002.seq_from_3_to_251 (HMM "PKS_AT" in sequence "rapam_001_AT_002.seq", bitscore: 291.4, e-value: 3.8e-86, length: 249)
VFPGQGSQRAGMGEELAAAFPVFARIHQQVWDLLDVPDLDVNETGYAQPALFALQVALFGLLESWGVRPDAVVGHSVGEL
AAGYVSGLWSLEDACTLVSARARLMQALPAGGVMAAVPVSEDEARAVLGEGVEIAAVNGPSSVVLSGDEAAVLQAAEGLG
KWTRLPTSHAFHSARMEPMLEEFRAVAEGLTYRTPQVAMAAGDQVMTAEYWVRQVRDTVRFGEQVASFEDAVFVELGADR
SLARLVDGI
>pyolu_001_AT_001.seq_from_3_to_287 (HMM "PKS_AT" in sequence "pyolu_001_AT_001.seq", bitscore: 291.2, e-value: 4.3e-86, length: 285)
VFTGQGAQWVGMGRDLLEREPAFLAMIRRCDQALAQWASWSVEAELRSDASGSRLHLTEFAQPCIFAIQVAISECLRQWG
VIPAAVVGHSMGEVAAAYCAGALDLESAVRVIHHRAQAMKDTLGQGRMLVVGLPAPTLQSRLANNPQLELSVVNSRNSCV
VSGSPQAVQALDQQLRDEGIFTYLMPAEYAFHSCQMDECLTQIRAGLEDLPVVAAHTPWISTSAMPEEPILADADYWARN
ARGIVRFDRAIEQLIEQGHRLFVEIGPHTVLAASINQALADKGTQ
>ascom_003_AT_004.seq_from_1_to_279 (HMM "PKS_AT" in sequence "ascom_003_AT_004.seq", bitscore: 290.2, e-value: 8.8e-86, length: 279)
LFDGQGAQRAGMGRELHRRFPVFAAAWDEVSDAFGKHLKHSPTDVYHGEHGALAHDTLYAQAGLFTLEVALLRLLEHWGV
RPDVLVGHSVGEVTAAYAAGVLTLADATELIVARGRALRALPPGAMLAVDGSPAEVGARTDLDIAAVNGPSAVVLAGSPD
DVAAFEREWSAAGRRTKRLDVGHAFHSRHVDGALDGFRTVLESLAFGAARLPVVSTTTGRDAADDLITPAHWLRHARRPV
LFSDAVRELADRGVTTFVAVGPSGSLASAAAESAGEDAG
>rapam_002_AT_001.seq_from_3_to_251 (HMM "PKS_AT" in sequence "rapam_002_AT_001.seq", bitscore: 289.9, e-value: 1.1e-85, length: 249)
VFPGQGSQRAGMGEELAAAFPVFARIHQQVWGLLDVPDLEVNETGYAQPALFALQVALFGLLESWGVRPDAVVGHSVGEL
AAGYVSGLWSLEDACTLVSARARLMQALPPGGVMVAVPVSEDEARAVLGEGVEIAAVNGPSSVVLSGDETAVLQAAAALG
KSTRLATSHAFHSARMEPMLEEFRTVAERLTYQTPRLAMAAGDRVTTAEYWVRQVRDTVRFGEQVASYEDAVFIELGADR
SLARLVDGV
>averm_003_AT_002.seq_from_1_to_276 (HMM "PKS_AT" in sequence "averm_003_AT_002.seq", bitscore: 289.2, e-value: 1.7e-85, length: 276)
GQGTQRPGMAHGLYHTHPVFAAALNDICTHLDPHLDHPLLPLLTQDPNTQDTTTLeeaAALLQqtpyaQPALFAFQVALH
RLLtDGYHITPHYYAGHSLGEITAAHLAGILTLTDATTLITQRATLMQTMPPGTMTTLHTTPHHITHHITAHENDLAIAA
INTPTSLVISGTPHTVQHITTLCQQQGIKTKTLPTNHAFHSPHTNPILNQLHQHTQTLTYHPPHTPLITANTPPDQLLTP
HYWTQQARNTVDIATTTQTLHQHGVTTYIELGPDNT
>averm_002_AT_002.seq_from_1_to_276 (HMM "PKS_AT" in sequence "averm_002_AT_002.seq", bitscore: 289.0, e-value: 1.9e-85, length: 276)
GQGTQRPGMAHGLYHTHPVFAAALNDICTHLDPHLDHPLLPLLTQDPNTQDTTTLeeaAALLQqtpyaQPALFAFQVALH
RLLtDGYHITPHYYAGHSLGEITAAHLAGILTLTDATTLITQRATLMQTMPPGTMTTLHTTPHHITHHLTAHENDLAIAA
INTPTSLVISGTPHTVQHITTLCQQQGIKTKTLPTKNAFHSPHTNPILNQLHQHTQTLTYHPPHTPLITANTPPDQLLTP
HYWTQQARNTVDYATTTQTLHQHGVTTYIELGPDNT
>rapam_002_AT_004.seq_from_3_to_251 (HMM "PKS_AT" in sequence "rapam_002_AT_004.seq", bitscore: 288.6, e-value: 2.7e-85, length: 249)
VFPGQGSQRAGMGEELAAAFPVFARIHQQVWDLLDVPDLEVNETGYAQPALFALQVALFGLLESWGVRPDAVVGHSVGEL
AAGYVSGLWSLEDACTLVSARARLMQALPAGGVMVAVPVSEDEARAVLGEGVEIAAVNGPSSVVLSGDEAAVLQAAEGLG
KWTRLATSHAFHSARMEPMLEEFRAVAEGLTYRTPQVSMAAGDQLTTTEYWVRQVRDTVRFGEQVASYEDAVFVELGADR
SLARLVDGV
>myxot_001_AT_001.seq_from_1_to_296 (HMM "PKS_AT" in sequence "myxot_001_AT_001.seq", bitscore: 274.9, e-value: 3.4e-81, length: 296)
LFAGAGSAWWGMGRELLGAEPVFRARFEECDAAFRPLGGWSLVEALLAPRVRSRFEQgerqLPLVLAFQISLAALWRSWG
IEPSATVGYSVGEWAAAQVAGILTIEEVFALAYHYIQVQKGVAGGVGMAVVGLSGAEVAERIAPYGGRISIASENGPRST
GLGGEAAALQDFTASMTAAGIFARLVEIDFYAHIPQVEALKPLFLQSCPVLRPSPGRVPMVSTVSGAFVDGGTLGAEYWA
SNFREPVRFATAMRTLLEGGYDVVLDVNPHPIHEHSVLENVRAGTASAEFIASMRR
>megal_001_AT_001.seq_from_3_to_296 (HMM "PKS_AT" in sequence "megal_001_AT_001.seq", bitscore: 272.7, e-value: 1.6e-80, length: 294)
VLPGQGAQWPGMATRLLAESPVFAAAMRACERAFDEVTDWSLTEVLDSPEHLRRVEVVQPALFAVQTSLAALWRSFGVRP
DAVLGHSIGELAAAEVCGAVDVEAAARAAALWSREMVPLVGRGDMAAVALSPAELAARVERWDDDVVPAGVNGPRSVLLT
GAPEPIARRVAELAAQGVRAQVVNVSMAAHSAQVDAVAEGMRSALTWFAPGDSDVPYYAGLTGGRLDTRELGADHWPRSF
RLPVRFDEATRAVLELQPGTFIESSPHPVLAASLQQTLDEVGSPAAIVPTLQRD
>ascom_001_AT_003.seq_from_3_to_228 (HMM "PKS_AT" in sequence "ascom_001_AT_003.seq", bitscore: 266.3, e-value: 1.3e-78, length: 226)
LFSGQGSQRPGMGDGLAAAYDVFARTRREVLDALDVPAGLDLHDTGYAQPAVFALQVALGAQLEAWGVRPDAFVGHSIGE
LAAAYVAGVWSLEDACRLVSARARLMQALPSGGAMAAVIASERDALPLLRDGVEIAAVNGPASIVLSGDEEAVLDVAARL
GRFTRLRTSHAFHSARMEPMLEEFRKVAESLTYHEPRIPMAAGAACTTPEYWVRQVRDTVRFGEQV
>ascom_003_AT_002.seq_from_3_to_236 (HMM "PKS_AT" in sequence "ascom_003_AT_002.seq", bitscore: 223.2, e-value: 1.3e-65, length: 234)
VYSGQGTQHPAMGEQLAAAHPVFADAWHEALRRLDNPDPHDPTHSQHVLFAHQAAFTALLRSWGITPHAVIGHSLGEITA
AHAAGILSLDDACTLITTRARLMHTLPPPGAMVTVLTSEEKARQALRPGVEIAAVNGPHSIVLSGDEDAVLTVAGQLGIH
HRLPAPHAGHSAHMEPVAAELLATTRGLRYHPPHTSIPNDPTTAEYWAEQVRKPVLFHAHAQQYPDAVFVEIGP
>ascom_003_AT_001.seq_from_3_to_246 (HMM "PKS_AT" in sequence "ascom_003_AT_001.seq", bitscore: 209.6, e-value: 1.6e-61, length: 244)
VYSGQSTLHPHTGRQLASTYPVFAEAWREALDHLDPTQGPAtHFAHQTALTALLRSWGITPHAVIGHSLGEITAAHAAGV
LSLRDAGALLTTRTRLMDQLPSGGAMVTVLTSEEKARQVLRPGVEIAAVNGPHSLVLSGDEEAVLEAARQLGIHHRLPTR
HAGHSERMQPLVAPLLDVARTLTYHQPHTAIPGDPTTAEYWAHQVRDQVRFQAHTEQYPGATFLEIGPNQDLSPLVDGVA
AQTG
>UniRef100_Q0CF75_from_538_to_897 (HMM "PKS_AT" in sequence "UniRef100_Q0CF75", bitscore: 501.9, e-value: 4.1e-145, length: 360)
VFTGQGAQWHAMARELIDPYPVFRSSLYEAERYLRDIGADWSLTAELMRDAATTRVNDTGLSIPICVAVQIALVRLLRSW
GIVPSAVTSHSSGEIAAAYTVGALTLRQAMAVAYYRAAMAADKTLRGADGGPKGAMVAVGVGKEAAEGYLHKLPSTSGKA
VVACINSPSSITIAGDEAAVQEVEALATADGVFARRLKVDTGYHSHHMDPVAEPYRQALRTALAQKDSDEGQALPDKVDG
EPWAgAyraalhealpdaiekgsldsIIFSSpVTGGRVTRAEVLADpeHWVRSLVQPVRFVEAFTDMTVGGNGEQERSNV
DVILEVGPHTALGGPIKEILSLPEFEGItLPYMGCLVRKE
>UniRef100_Q2GWL6_from_558_to_922 (HMM "PKS_AT" in sequence "UniRef100_Q2GWL6", bitscore: 493.2, e-value: 1.7e-142, length: 365)
VFTGQGAQWYAMGRRLIHVFPIFRSTIYTAQHFLREFGADWSLIEELNRDAETSRVNTTALSIPVCVAVQIALVRLLRFL
GISPSAVTSHSSGEIAAAYTVGALTLRQAMAAAYYRSAMAADKTLMNASGGGPKGAMVAVGVGSEAAQEFLDRVASTNGK
AVVACINSPSSVTIAGDEAAVQQVEDLAKGDGVFARRLRVDTGYHSHHMMPIAEPYRQALRQALSSNNQTSHNETDPATA
GIPEGapwAkqylaalsaaleaeaqtlrdegpIAFSSpVTGGRITELSQLADpeHWVGSLLQPVQFVDAFTDMVLGDMDE
SGTSVDVVLEVGPHTALGGPIKEILAEAEFEGVdVAYMGCLVRNE
>UniRef100_Q6E7J8_from_584_to_883 (HMM "PKS_AT" in sequence "UniRef100_Q6E7J8", bitscore: 463.4, e-value: 1.5e-133, length: 300)
LFTGQGSQYVNMGRELYETQPTFRQALEQCDQILQPYLEYSLLEILYPQNAQPSSSSLldqTAYTQPALFAIEYALYKLW
SSWGIKPKAVMGHSVGEYVAATVAGIFSLEDGLKLIATRGRLMQQLPSGGEMVSVMASESKIRELITPYTEKVAIAAING
PESVVISGEAEAIAAIVHKLESDGVKTKRLQVSHAFHSPLMEPILAEFEALAKQITYHQPKIPLISNVTGTKVDNSIATA
NYWVNHIRQPVKFAASMATLHQQGSEIFLEIGAKPILLGMGRQCLPEDSGTWLPSLRPGV
>UniRef100_Q93NW6_from_6112_to_6404 (HMM "PKS_AT" in sequence "UniRef100_Q93NW6", bitscore: 458.0, e-value: 6.4e-132, length: 293)
LFSGQGSQRLGMGRELYGRFPVFAEALDAVLAVLDGELGGSLREVMWGEDAGLLNETGWTQPALFAVEVALYRLVESWGV
RPDFVAGHSIGEIAAAHIAGVFSLEDAARLVAARGRLMQALPAGGAMVAVQATEDEVVPHLSDGVSIAALNGPTSVVVSG
VEDAVLEVAARFEAEGRKTTRLRVSHAFHSPLMDPMLDEFRAVAEGLSFAAPVIPVVSNLTGSLATAEELCSPEYWVRHV
REAVRFADGVAALEAQGVTTFLELGPDGVLSAMAQESLTGDETVTIPLLRKDR
>UniRef100_Q93NW6_from_551_to_842 (HMM "PKS_AT" in sequence "UniRef100_Q93NW6", bitscore: 456.9, e-value: 1.4e-131, length: 292)
LFSGQGSQRLGMGRELHARFPVFAEAFDEIAALLDRHTDRPLREVVWGSDAELLNETGWTQPALFAVEVALYRLVSSLGV
TPDYVGGHSIGEIAAAHVAGVLSLEDACALVAARARLMQELPRGGAMLAVRATEEEVAPHLTERVSIASVNGPSSVVVAG
DEDEVAAIAAHFEAQDRKTTRLRVSHAFHSPLMDPMLEEFRRVARGLTYHEPRIPVVSNLTGAIADPADLCTADYWVRHV
REAVRFADGVTTLAGRGVTTLLEVGPDGVLSAMAQESLPEGTTGVPLLRKDR
>UniRef100_Q93NW6_from_7853_to_8145 (HMM "PKS_AT" in sequence "UniRef100_Q93NW6", bitscore: 451.5, e-value: 6e-130, length: 293)
LFSGQGSQRLGMGRELYGRFPVFAEALDAVLAVLDGELDGSLREVMWGEDAGLLNETGWTQPALFAVEVALHRLVESFGV
TPDFVAGHSIGEIAAAHIAGVFSLEDAARLVAARGRLMQALPAGGAMVAVQATEDEVIPYLSDEVSIAALNGPASVVVSG
AEGAVLEVAARFEAEGRKATMLRVSHAFHSPLMDPMLDEFRAVAEGLSFAAPVIPVVSNLTGSLATAEELCSPEYWVRHV
REAVRFADGVTTLEEQGVTTFLELGPDGVLSAMAQESLTGDEAVTVPLLRKNT
>UniRef100_Q93NW6_from_9620_to_9912 (HMM "PKS_AT" in sequence "UniRef100_Q93NW6", bitscore: 450.7, e-value: 1.1e-129, length: 293)
LFSGQGSQRLGMGRELYGRFPVFAEVLDAVLAVLDGELGGSLREVMWGEDAGLLNETGWTQPALFAVEVALYRLVESWGV
RPDFVAGHSIGEIAAAHIAGVFSLEDAARLVAARGRLMQALPAGGAMVAVQATEDEVVPHLSDGVSIAALNGPTSVVLSG
VESAVLELAARFEAEGRKTTRLRVSHAFHSPLMDPMLDEFRAVAEGLSYAAPVIPVVSNLTGSLATAEELCSPEYWVRHV
REAVRFADGVAVLEAQGVTTFLELGPDGVLSAMAQESLTGDETVTIPLLRKDR
>UniRef100_A4FDM8_from_3663_to_3961 (HMM "PKS_AT" in sequence "UniRef100_A4FDM8", bitscore: 450.3, e-value: 1.3e-129, length: 299)
LFTGQGSQRIGMGEELHARFPVYAKAFDEICAALDPHLERPLREVVAGEPDPGLLDLTAYTQPALFAVETALYRLVESWG
VRPDFVAGHSLGEIVAAHVSGVLSLEDAARLVAGRGRLIQALPAGGAMTAVQAGEEDVAELLAGRERQVDVAAVNSPTSV
VVSGDEDAVAAVAEECASRGWKTRRLRVAHAFHSPRMDAMLDDFGAVAASLTYHRPRIAVLSNVSGKVLSAEELASPEYW
VQHVRRPVRFNDAVRTLWNQGVRTFVELGPDAALTPMAAESLAELGQDAECVATMRRDR
>UniRef100_A4D934_from_581_to_880 (HMM "PKS_AT" in sequence "UniRef100_A4D934", bitscore: 450.2, e-value: 1.5e-129, length: 300)
LFTGQGSQYINMGRQLYETQPVFRQTLEQCEQILQPYLKKSILDIIYPEDNQKLNSSIidqTAYTQVALFAIEYALYKLW
ESWGIKPDVVMGHSVGEYVAATVAGIFSLEDGLKLIAHRGRLMQQLSSGGEMLSVMASIEKVNQLIAPYSQKVAIASING
PQSIVISGEAEAIGAVQNSLEAEDIKTKRLQVSHAFHSHLMEPMLADFEAVASEITYNQPNIPLVSNVTGARAENSIATA
SYWVNHVRQPVKFAQSMDTLQQEGYSIFLEIGPKPTLLGMGRQCLPEDVGVWLPSLRPGQ
>UniRef100_Q6W5P7_from_551_to_847 (HMM "PKS_AT" in sequence "UniRef100_Q6W5P7", bitscore: 449.5, e-value: 2.4e-129, length: 297)
LFSGQGAQRAEMGRELYARFPVFAKALDEITALLDPRLDRPLREVMFARRRTPEAALLdtTGYTQPALFAVEVALHRLVE
SWGVVPDFVAGHSIGEIAAAHVAGVFSLEDACTLVAARARLMQELPAGGAMVAVQATEAEAAPRLTEGVALAAVNGPDSV
TLAGEEAQVLALAAEFAAEGRKTQRLAVSHAFHSPLMEPMLAEFRRVAESLTYHEPVLPVVSNVTGALADDRLLCDPEYW
VDHVRSTVRFADGVRALAGAGADTFVELGPDGILTALAQQCLDGPDVVAVPVLRKDR
>UniRef100_Q9ADL6_from_2628_to_2931 (HMM "PKS_AT" in sequence "UniRef100_Q9ADL6", bitscore: 449.4, e-value: 2.6e-129, length: 304)
LFTGQGSQRPTMGRALYDAFPVFRDALDTVAAHLDRDLDRPLRDVLFAPDGSEQAARLdqTAFTQPALFALEVALFQLLQ
SFGLKPALLLGHSIGELVAAHVAGVLSLQDACTLVAARAKLMQALPQGGAMVTLRASEEEVRDLLQPYDGRASLAALNGP
LSTVVAGDEDAVVEIARQAEALGRKTTRLRVSHAFHSPHMDGMLDDFRRVAQSLTYHPARIPIISNVTGARATDHELASP
DYWVRHVRHTVRFLDGVRALHAEGARVFLELGPHAVLSALAQDALGQDEGTSPCAFLPTLRKGR
>UniRef100_Q30CS1_from_2322_to_2613 (HMM "PKS_AT" in sequence "UniRef100_Q30CS1", bitscore: 449.4, e-value: 2.6e-129, length: 292)
LFTGQGAQRVGMGRELYDTFPAFRKALDEVCAVLDPLLPRPSREVMWDEDPEALSRTEFTQPTLFAIEVALFRLLESWGI
HPDAVAGHSIGEIAAAHVTGVLSLADACVLVAARGRLMQALPHDGVMIAVQATEDEVLPLLEKVTGQADIAAVNAPEAVV
VSGAETEVEHVAATLGAQGRRVKRLTVSHAFHSPLMDPILKDFQTVVEGLSFRQPSLPFVSTVTGTVAGAEITEPAYWVR
HVRQTVRFADGLRALHELGVRKFIEIGPDAILTGLVEQTLDTQAVPVLRRDR
>UniRef100_Q53840_from_564_to_867 (HMM "PKS_AT" in sequence "UniRef100_Q53840", bitscore: 449.3, e-value: 2.8e-129, length: 304)
LFTGQGSQRPTMGRGLYDVFPVFRDALDTVGAHLDRELDRPLRDVLFAPDGSEQAARLeqTAFTQPALFALEVALFQLLQ
SFGLKPALLLGHSIGELVAAHVAGVLSLQDGCTLVAARAKLMQALPQGGAMVTLRASEEEVRDLLQPYEGRASLAALNGP
LSTVVAGDEDAVVEIARQAEALGRKTTRLRVSHAFHSPHMDGMLDDFRRVAQSLTYHPARIPIISNVTGARATDHELASP
DYWVRHVRHTVRFLDGVRALHAEGARVFLELGPHAVLSALAQDALGQDEGTSPCAFLPTLRKGR
>UniRef100_Q93NX8_from_4366_to_4658 (HMM "PKS_AT" in sequence "UniRef100_Q93NX8", bitscore: 449.2, e-value: 3e-129, length: 293)
LFSGQGAQRLGMGRELHARFPVFAEVFDSVTALLESELGTSVREVMWGTDEAALNSTAFTQPALFAVEVALYRLVESWGV
TPDFVAGHSVGEIAAAHVAGVFSLEDACRLVAARARLMDALPRGGAMAAVEATEDEVLPLLDDGVAVAAVNGPTSVVVSG
PEDGVDQLVALLESDGRRTTRLRVSHAFHSSLMDPMLEDFRAVAETLSYHEPRIPVVSNLTGEVASAGTHTHPDYWVRHV
REAVRFADGVRALADRGVTAFLEIGPDGVLSALAAASLPDTGTVVVPALRKDR
>UniRef100_Q66VY5_from_2441_to_2734 (HMM "PKS_AT" in sequence "UniRef100_Q66VY5", bitscore: 447.8, e-value: 7.6e-129, length: 294)
LFSGQGTQRLGMGRELYARFPAFAAAFDAVTAHLDTELDRPLRDVLSEDAERLNETGYTQPALFAIEVALFRLVESWGIR
PDFAAGHSIGEIAAAHVAGVFSLEDACKVVAARARLMNALPSGGAMVAVQATEEEVTALLTAGVSIAAVNGPRSVVLSGD
EGAVLDIADKLTADGRKTRRLRVSHAFHSLHMDAILDDFRRVTRSVDYHAPRIPLVSNVTGEAATEEQVCSPDYWVRHVR
EAVRFGDGIRTLAESGVTAFLELGPDGGLCAMAQDTLDALASRALAVPVLRKDR
>UniRef100_Q30CR9_from_561_to_852 (HMM "PKS_AT" in sequence "UniRef100_Q30CR9", bitscore: 447.7, e-value: 8.3e-129, length: 292)
LFTGQGAQRVGMGRELYDTFPAFRNALDKVCAVLDPLLPRPSREVMWDEDPEALSRTEFTQPTLFAIEVALFRLLESWGI
HPDAVAGHSIGEIAAAHVTGVLSLTDACVLVAARGRLMQALPHDGVMIAIQATEDEVLPLLEKVTGQADIAAVNAPEAVV
ISGAETEVEHVAGILTAQGRRVKRLTVSHAFHSPLMDPILKDFQTVVEGLSFHQPSLPFVSTVTGTVAGAEITEPAYWVR
HVRQTVRFADGLRTLHELGVRKFIEIGPDAILTGLVEQTLDTQAVPVLRRDR
>UniRef100_Q9X993_from_5544_to_5835 (HMM "PKS_AT" in sequence "UniRef100_Q9X993", bitscore: 447.4, e-value: 1e-128, length: 292)
LFSGQGSQRLGMGRELYGRYPAFAEALDAVCAALDAHLDRPLRDVIWGEDAELLNRTGYAQTGLFAIEVALFRLLESWGV
RPDHLLGHSIGEIAAAHVAGVLSLPDACALVAARGRLMQQLPSGGAMMAIRATEDEVLPHLAEGVSLAAVNGPSSVVVSG
AEDEVLALAAHFEEEGRKTTRLRVSHAFHSPLMEPMLADFRAVADGMTYAAPRIPVVSNVTGRPATAEELCCAEYWVGHV
REAVRFADGVGALREQGVTTFLELGPDGSLSALAAESAADDSVLAPVLRKNR
>UniRef100_Q93NX9_from_5386_to_5687 (HMM "PKS_AT" in sequence "UniRef100_Q93NX9", bitscore: 447.2, e-value: 1.1e-128, length: 302)
LFTGQGSQRLGMGRELYERHPVFADALDAVLARIDGTTERPLRDVLFAAEGSQDAALLhrTGYAQPALFALEVALFRLLE
SWGVTPDYLAGHSVGEIAAAHVAGVLDLDDACTLVAARGRLMQALPEGGAMVALEAAEDEVLPHLEGLADQVSVAAVNGP
RSVVVAGEEEPVLALAAHFAEQGRRTKRLRVSHAFHSPLMDPMLDDFAAVARALTYHAPSIPFVSNVTGTLAAPEQVCTA
DYWVSHVRSAVRFADGIGWLSTQGGVQTFLELGPDGVLSGMARESLTDASRTALLPTLRGDR
>UniRef100_Q1EDB2_from_530_to_834 (HMM "PKS_AT" in sequence "UniRef100_Q1EDB2", bitscore: 447.0, e-value: 1.4e-128, length: 305)
LFTGQGSVYVNMGRQLYDTQPTFRNCLKRCEEILRPYLEVPLLSVLYPDIDLSSPTSGeanqklynTAYTQPALFALEYA
LCQLWKSWGIEADAVIGHSVGEYVAACVAGVFSLEDGLKLIAMRGQLMQQLPPGGEMLSLLASESQVREVIAPYGEQVAI
AALNGPSSIVISGKSEAIQEIYSKVSTQGIKAKFLQVSHAFHSPLMEPMLGQFEVAAWQISYHKPQIPLISNVTGQLIGD
DTSTPEYWVNHIRQPVRFADGMQTLYQEGCQIFLEIGPQAILLGMGRQCLPEDRGVWLPSLRKDR
>UniRef100_Q5BEJ4_from_534_to_877 (HMM "PKS_AT" in sequence "UniRef100_Q5BEJ4", bitscore: 446.7, e-value: 1.7e-128, length: 344)
VFTGQGAQWHAMGRELIAAYPVFKATLDEAEQYLRQLGAGWSLIEELMKDAATTRVNDTGLSIPICVAVQIALVRLLKAW
GITASAVTSHSSGEIAAAYTVGALSLRQAMAAAYYRAAMAADKTLKSAEGPQGAMVAVGVDKAAAQAYLDRVEKSAGRAV
VACINSPSSITIAGDEAAVVAVEKLATEEGVFARRLRVETGYHSHHMEPIASPYREALRAALAQEDAESGTKDQTDVPGF
ADAtkpgSlDhTVFSSpVTGGRVTDAKVLSDPeHWVRSLLQPVRFVEAFTDMVLGSTDSSNIDLILEVGPHTALGGPIKE
ILALPDFSSRnVslPYMGCLVRKE
>UniRef100_Q27W72_from_597_to_905 (HMM "PKS_AT" in sequence "UniRef100_Q27W72", bitscore: 446.4, e-value: 2.1e-128, length: 309)
MFTGQGSQRPGMGRELYRAFDVFATALDDACAQLDPLLGHPLRDILFAAEDTDKARALHgTGVTQAALFALETALFRLVE
SFGLTPSFLTGHSVGELVAAHVAGVLSLPDACALVAARGRLMQALPSGGAMAAVEATEEQILPLLAGRADRVALAAVNGP
TSVVVSGAAETVDEIARTLKERGHRTKRLRVSHAFHSPLLDPMLDDFREVARRLTYHAPRIPVISNVTGRPSDPEQLRDP
EYWVRHISEPVRFHDGLRTLHGEGVTRYLELGPDAVLTTMARDALAAETTApdtsdgepVFATVLRPGR
>UniRef100_Q9X993_from_566_to_866 (HMM "PKS_AT" in sequence "UniRef100_Q9X993", bitscore: 446.4, e-value: 2.1e-128, length: 301)
LFAGQGSQRPGMGRELHAAHPVFATAFDAVCAELDPHLDRPLRDIVFAEEGSAEAALLDqTAYTQAALFALETALFRLVE
SWGVAPRFVAGHSIGELTAAHVSGVLTLHDAARLVAARGTLMQALPAGGAMVAVQATEDEIRERLAGHEDHVALAAANGP
DSTVISGDEQAVTEIAAHWEAQGRRTKRLRVSHAFHSPHMDDMLEDFRRVARGLTFHAPRIPVVSTVTGALATEDELRSP
DYWVRQVRETVRFCAAVRTLEAEGVTTFVEIGTGGVLTPMVQDCLTTLEEPVLVPLLRTGR
>UniRef100_Q10Y09_from_547_to_843 (HMM "PKS_AT" in sequence "UniRef100_Q10Y09", bitscore: 445.9, e-value: 2.9e-128, length: 297)
LFTGQGSQYVNMGKELYEQAPVFRAALDECEEILEELGVNSILEIIYPEGGETSPLDQTAYTQPAIFAIEYALAKLWESW
GIKPDVVMGHSVGEYIAATVAGIFSLEDGLKLIAARGRLMQQLPAGGEMVAVMASEAKVKKLLRPYAEKVAIAAINGPKS
VVISGEATAVREIVSSLESEKIKTKQLQVSHAFHSPLMEPMLAEWEAVAKELTYHQPEIPVISNVTGTIADKSITTAKYW
VDHVRLPVRFAEGMDALQKQGVEIFLEVGPKPILLGMGRRCLPKDVGVWLPSLRPEH
>UniRef100_Q9L4W3_from_545_to_836 (HMM "PKS_AT" in sequence "UniRef100_Q9L4W3", bitscore: 445.8, e-value: 3.2e-128, length: 292)
LFSGQGSQRPGMGRELHARFPVFAAAFDEITALLDTHLDRPLREVVWGTDADLLNDTGWAQPALFAVEVALYRLVASLGV
TPDFVGGHSIGELAAAHVAGVLSLEDACTLVAARARLMQALPRGGAMLAIRATEDEVTPHLTDDVSIAAVNGPTSVVVAG
TEEAVAAIGARFTAQDRKTTRLRVSHAFHSPLMDPMLAEFRAVAAGLTYHEPRIPVLSNLTGTVAAVADLCSADYWVRHV
REAVRFADGVTALTDRGVTTLVELGPDGVLSAMAQESLPDGAAAVPLLRKDR
>UniRef100_Q93NW6_from_4032_to_4324 (HMM "PKS_AT" in sequence "UniRef100_Q93NW6", bitscore: 445.6, e-value: 3.6e-128, length: 293)
LFSGQGSQRLGMGRELYGRFPVFAEALDAVLAVLDGELEGSLREVMWGEDAGLLNETGWTQPALFAVEVALYRLVESWGV
RPDFVAGHSIGEIAAAHIAGVFSLEDAARLVAARGRLMQALPAGGAMVAVQATEDEVIPYLSDEVSIAALNGPASVVVSG
AEGAVLEVAARFEAEGRKATMLRVSHAFHSPLMDLMLDEFRAVAETLSFAAPVIPVVSNLTGSLATAEELCSPEYWVRHV
REAVRFADGVSALEAQGVTTFLELGPDGVLSAMAQESLTGDEAVTVALLRKDR
>UniRef100_Q9EWA1_from_8431_to_8724 (HMM "PKS_AT" in sequence "UniRef100_Q9EWA1", bitscore: 444.6, e-value: 7e-128, length: 294)
LFSGQGSQRVGMGRELHARFPVFAEALDEVTARLEAELELPLREVMFGDSERLNETGYTQPALFAIEVALFRLVASWGIR
PDFVAGHSIGEIAAAHVAGVFSLDDACRLVAARARLMNALPAGGAMVAVQATEEETRACLTDGVSIAAVNGPRSVVLSGD
EAAVLDLAEKFTADGRKTRRLRVSHAFHSLHMDAVLDDFRRVAQSVGYDAPTIPLVSNVTGEAATERQVCSPDYWVRHVR
EAVRFGDGVRTLADRGVTAFLELGPDGALCAMAQETLDTLPSPAVTVPALRRDR
>UniRef100_Q30CS0_from_2354_to_2645 (HMM "PKS_AT" in sequence "UniRef100_Q30CS0", bitscore: 444.3, e-value: 8.6e-128, length: 292)
LFTGQGAQRVGMGRELYDTFPAFRNALDKVCAVLDPLLPRPSREVMWDEDPEALSRTEFTQPTLFAIEVALFRLLESWGI
HPDAVAGHSIGEIAAAHVTGVLSLTDACVLVAARGRLMQALPHDGVMIAIQATEDEVLPLLEGITGQADIAAVNAPEAVV
ISGTETEVEHVAGILTAQGRRVKRLTVSHAFHSPLMDPILKDFQTIVEGLSFRQPSLPFVSTVTGTVAGAEITEPAYWVR
HVRQTVRFADGLRALHGLGVRKFIEIGPDAILTGLVEQTLDTQAVPVLRRDR
>UniRef100_Q3M5Z5_from_575_to_870 (HMM "PKS_AT" in sequence "UniRef100_Q3M5Z5", bitscore: 444.2, e-value: 9.6e-128, length: 296)
LFTGQGSQYIGMGRELYETQPTFRQTLDRCDEILRPYLEQPLLSVLYPESGTSPLNETAYTQPALFALEYAVCQLWKSWG
IEPTVVIGHSLGEYVAACIAGVFSLEDGLKLVAARARLMQSLPQDGAMVNIFASQGRVLAAIQPYADQVSIAAINGPESV
VISGQHQAVAAVMSTLQSEGVNSVKLNVSHAFHSPLMEPVLAEFARIASEVSFSSPNIKLISNVTGTVVTTEITNAEYWV
RHLRHSVRFAAGMETLEQQGCDIFLEVGPKPVLLGMGRKCLPEGVGIWLPSLRPQQ
>UniRef100_Q30CR9_from_2294_to_2587 (HMM "PKS_AT" in sequence "UniRef100_Q30CR9", bitscore: 443.7, e-value: 1.3e-127, length: 294)
LFTGQGAQRVGMGRELYDTFPAFRKALDEVCAVLDPLLPRPSREVMWDEDPEALSRTEFTQPTLFAIEVALFRLLESWGI
HPDAVAGHSIGEIAAAHVTGVLSLTDACVLVAARGRLMQALPHDGVMIAVQATEDEVLPLLEKVTGQADIAAVNAPEAVV
VSGAETEVEHVAGILTAQGRRVKRLTVSHAFHSPLMDPILKDFQTVVEGLSFRQPSLPFVSTVTGTVAGAEITEPAYWVR
HVRQTVRFADGLRTLHGLGVRKFIEIGPDAILTGLVEQNQTLDTQAVPVLRRDR
>UniRef100_Q0PCZ8_from_594_to_888 (HMM "PKS_AT" in sequence "UniRef100_Q0PCZ8", bitscore: 443.7, e-value: 1.4e-127, length: 295)
VFPGQGSQWVGMGRELYASSPVFRARLDECAAALDPLVDWSLIDVVRGEPGTPGLERVDVVQPVLWAVMVSLAAVWESWG
VTPAAVVGHSQGEIAAACVAGALSVEDAAQVVALRSRAVRAMAGDGAMVSVALPVAEAEALTGDGVSLAAVNGPSSVVLS
GDRSALTPVVEGLTAQGVRTKWVPVDYASHSAHMERIHDELLEILSGIEPKTSRIPLYSTVSAEVIDTSRMDASYWFDNI
RGTVRFHETVQALIRDDFTAFVEISPHPVLTMSVQDTLDQTEATGVSIGTLRRDE
>UniRef100_Q9EWA1_from_5394_to_5694 (HMM "PKS_AT" in sequence "UniRef100_Q9EWA1", bitscore: 443.5, e-value: 1.6e-127, length: 301)
LFTGQGSQRPGMGRELYDRHPVYAEALDAVLARFDLELDRPLREILFADPGTPEAELLddTGYTQPALFALEVALFRLAE
SWGLRPDYVAGHSIGELAAAHAAGVLSLEDACTLVAARGRLMAALPSGGAMASVEATEDEAAAVLAPYEGRAAVAAVNTP
TSLVVSGDEDAVHAVAAHFHELGRRTKQLRVSHAFHSPHMDAMLDDFTRAAEGITFHAPELPLVSTLTGELILADDLCSA
PYWTRQVRGTVRFADAVRHLTEHGVTTFFELGPDAVLSGAVRESTGEQTPATAVPALRRDR
>UniRef100_Q6DNE5_from_579_to_877 (HMM "PKS_AT" in sequence "UniRef100_Q6DNE5", bitscore: 443.5, e-value: 1.6e-127, length: 299)
LFTGQGSQYVGMGRQLYETQPTFRKALEQCAEILQPYLDRHLLEVLYSLEAEESVLEQTAYTQPALFALEYALFQLWQSW
GIKPDVVMGHSVGEYVAATVAGVWSLEDGLKLIAARGRLMQQLPSGGEMFSVMASESKVRETLKEMALGEQVAIAAINGP
QSIVISGESEAVRAIATNLESETIKTKQLQVSHAFHSPLMEPMLVEWEALANQIAYNQPKIPIISNVTGTTADSSITTAQ
YWVNHVRQPVRFAQSMEALDKLGSEVFLEVGPKPILLGMGRQCLPEGVGVWLPSLRPGV
>UniRef100_A4D933_from_1233_to_1532 (HMM "PKS_AT" in sequence "UniRef100_A4D933", bitscore: 443.0, e-value: 2.2e-127, length: 300)
LFTGQGSQYINMGRQLYKTQPVFRQTLEQCEQILQPYLKKSILDIIYPEDNQKLNSSIidqTAYTQVALFAIEYALYKLW
ESWGIKPDVVMGHSAGEYVAATVAGIFSLEDGLKLIAHRGRLMQQLSSGGEMLSVMASIEKVNQLIAPYSQKVAIASING
PQSIVISGEAEAIGAVQNSLEAEDIKTKRLQVSHAFHSHLMEPMLADFEAVASEITYNQPNIPLVSNVTGARAENSIATA
SYWVNHVRQPVKFAQSMDALQQEGYSIFLEIGPKPTLLGMGRQCLPEDVGVWLPSLRPGQ
>UniRef100_Q9L4X3_from_8429_to_8719 (HMM "PKS_AT" in sequence "UniRef100_Q9L4X3", bitscore: 442.3, e-value: 3.5e-127, length: 291)
LFSGQGSQRLGMGRELHERHPVFAEAFDSVLARLDDRLDTPLRDVVWGTDEEALHATGNTQPALFAVEVALYRLIESWGV
RPDFVAGHSVGELAAAHVAGVLSLDDACRLVAARAALMQRLPAGGAMIAVEATEDEVTPLLTDGVSLAAVNGPTAVVLSG
AGDAVTALGQALAERGHRTTRLRVSHAFHSHLMDPMLADFRTVAEGLEYHPPRIPVVSNLTGDVADAADLCSADYWVRHV
RGTVRFADGVRTMADRGVHLFLELGPDAVLSAMARQCAPDAVVVPALRRNR
>UniRef100_A4F5C7_from_2110_to_2411 (HMM "PKS_AT" in sequence "UniRef100_A4F5C7", bitscore: 442.3, e-value: 3.6e-127, length: 302)
LFTGQGAQRAAMGRGLYDAFPVFRDALDAVASHLDRELDRPLRDVLFAPKGSELASLLdrTEFTQPALFALEVALFRLVE
AWGVTPDVLLGHSVGELAAAHVAGVLSLADACTLVAARARLMQALPARDGAMVTVHATEAEVLAALEGRDGRAEIAAINA
PSSTVIAGDVDAVLRVAAHFEARGRKATRLRVSHAFHSHHMDPMLDAFRRVAEGLTFHPPRIPIVSNVTGRLAADEIRSP
DYWVRHVRSAVRFADGINTLEADGVSSFFELGPHGVLSALGESALANAQREVAFVPALRDGR
>UniRef100_Q8GBX6_from_2122_to_2423 (HMM "PKS_AT" in sequence "UniRef100_Q8GBX6", bitscore: 442.3, e-value: 3.6e-127, length: 302)
LFTGQGAQRAAMGRGLYDAFPVFRDALDAVASHLDRELDRPLRDVLFAPKGSELASLLdrTEFTQPALFALEVALFRLVE
AWGVTPDVLLGHSVGELAAAHVAGVLSLADACTLVAARARLMQALPARDGAMVTVHATEAEVLAALEGRDGRAEIAAINA
PSSTVIAGDVDAVLRVAAHFEARGRKATRLRVSHAFHSHHMDPMLDAFRRVAEGLTFHPPRIPIVSNVTGRLAADEIRSP
DYWVRHVRSAVRFADGINTLEADGVSSFFELGPHGVLSALGESALANAQREVAFVPALRDGR
>UniRef100_Q0PCZ9_from_2360_to_2654 (HMM "PKS_AT" in sequence "UniRef100_Q0PCZ9", bitscore: 440.8, e-value: 9.9e-127, length: 295)
VFPGQGSQWVGMGRELYASSPVFRARLDECARALDPLVDWSLIDVVRGESGAPGLERVDVVQPVLWAVMVSLAAVWESWG
VVPAAVVGHSQGEIAAACVAGALSVEDAARVVALRSRALRAMAGDGAMVSVALPAAEAEALTGDGVSLAAVNGPSSVVLS
GDRSALTPVVERLSAEGVRTKWVPVDYASHSAHMERIREELASLLSGIEPKTSRIPLYSTVSAQVIDTSVMDAGYWFDNI
RGTVRFHETVQALITDGLTAFVEISPHPVLAMSVQDTLDQAEANGLSIGTLRRDE
>UniRef100_Q6DNE3_from_582_to_881 (HMM "PKS_AT" in sequence "UniRef100_Q6DNE3", bitscore: 440.6, e-value: 1.1e-126, length: 300)
LFTGQGSQYVNMGRQLYETQPTFRKALEQCDQILESYLEYRLLEVLYPQNAPSSSSSLldqTAYTQPALFAIEYALAKLW
ESWGIKPNAVMGHSVGEYVAATIAGIFSLEDGLKLIAARGRLMQQLPSDGEMVSVMAKKSKVRELITPYTDKVAIAAING
PESVVISGETEAIAAIVNQLESEGVKTKRLQVSHAFHSPLMEPVLAEFEAVANQVTYHQPKIPLISNVTGKKVDNGIATA
NYWVNHIRQTVKFAASMETLHQQGLEIFLEIGAKPILLGMGHQCLPEGVGVWLPSLRPAV
>UniRef100_A4D934_from_2154_to_2450 (HMM "PKS_AT" in sequence "UniRef100_A4D934", bitscore: 440.2, e-value: 1.5e-126, length: 297)
LFTGQGSQYVGMGRQLYQTQPTFKQFVDQCAQILENYLDKPLLEILDVAQVQENVLAQTAYTQVALFAIEYALYKLWESW
GIKPDVVMGHSAGEYVAATVAGIFSLEDGLKLIAHRGRLMQQLPSGGEMLSVMASIEKVNQLIAPYSQKVAIASINGPQS
IVISGEAEAIGAVQNSLEAEDIKTKRLQVSHAFHSHLMEPMLADFEAVASEITYNQPNIPLVSNVTGARAENSIATASYW
VNHVRQPVKFAQSMDTLQQEGYSIFLEIGPKPTLLGMGRQCLPEDVGVWLPSLKPGQ
>UniRef100_Q6W5P7_from_4636_to_4933 (HMM "PKS_AT" in sequence "UniRef100_Q6W5P7", bitscore: 440.1, e-value: 1.6e-126, length: 298)
LFPGQGSQRAGMGRELYERYPVFAKALDEITALLDPELDRPLREVLFAEEGSETAALLdtTGYTQPALFAVEVALHRLLE
SQGVSPEYVAGHSVGEIAAAHVAGVFSLEDACRLVAARARLMQELPAGGAMAAVQATEAEIAPRLTEGLSLAAVNGPDSV
VVSGPESEVTALAAEFVAEGRKTQRLQVSHAFHSALTEPMLDAFREVARSLAYAEPRLPVVSNVTGALAAPGQLTDPEYW
VRHVRETVRFADGVRALAEAGADAYLEAGPGGVLTALARQTLGTDSEAVTAPALRKDR
>UniRef100_Q6DNF2_from_1092_to_1391 (HMM "PKS_AT" in sequence "UniRef100_Q6DNF2", bitscore: 440.0, e-value: 1.8e-126, length: 300)
LFTGQGSQYVQMGRQLYQTQPVFRQVLDQCDELLRPYLERPLLEVLYPQDTPNSNSYLldqTAYTQPTLFALEYALCKLW
ESWGIKPQVVMGHSVGEYVAATIAGVLSLEDGLKLIALRGRLMQQLPAGGEMVSVMASKSQVKDAIANHTKQVTIAAING
PESVVISGEAGAIQAIVTKLESKLIKTKQLQVSHAFHSPLMTPMLAEFAAVAQQITYHQPRIPVISNVTGTIADKSIATA
DYWVEHVVKPVRFVAGIKTLAEQDIRIFLEIGPKPVLLVMGRECLIgskkIWLPSLRPGK
>UniRef100_Q6RKF4_from_544_to_901 (HMM "PKS_AT" in sequence "UniRef100_Q6RKF4", bitscore: 439.8, e-value: 2e-126, length: 358)
VFTGQGAQWARMGTELIQYLPYRQSVECADAYLKTLGCEWSVIDELSKHEGESRINNAEFSQALCTVVQVALVDLLADWG
VKAQAAAGHSSGEIAAAYSAGAIDQESAWRIAYWRGKYFSKHSITLFGQQVREQLAdySspigkLsvqlaAskdqPkGAM
AAVGLDSKKTLEAIEKVNESGFQSVSkLTIACMNSENNHTVSGDVEQIDALVQMLGNENVFARKLKVEMAYHSRYMEPIV
EQYTKCMGKIIPRPWNGQQIDVQFFSSTYGMKIDHSKLQEPAYWTTNLVSTVRFNECLKEMLKALSDVKVEGRSSSLVTD
VIEIGPHSALQGPLRNIIDAVNRGGSgIKYHHTLKRGD
>UniRef100_Q68BG5_from_1555_to_1849 (HMM "PKS_AT" in sequence "UniRef100_Q68BG5", bitscore: 439.5, e-value: 2.4e-126, length: 295)
VFPGQGSQWVGMGRELYASSPVFRARLDECARALDPLVDWSLIDVVRGESGAPGLERVDVVQPVLWAVMVSLAAVWESWG
VVPAAVVGHSQGEIAAACVAGALSVEDAAQVVALRSRAVRAMAGDGAMVSVALPAAEAEALTGDGVSLAAVNGPSSVVLS
GDRSALTPVVEGLTAQGVRTKWVPVDYASHSAHMERIRDELLEILSGIEPKTSRIPLYSTVSAARIDTSRMDASYWFDNI
RGTVRFHETVQALIADGLTAFVEVSPHPVLAMSVQDTLDQAEATGLSIGTLRRDQ
>UniRef100_Q3S863_from_580_to_878 (HMM "PKS_AT" in sequence "UniRef100_Q3S863", bitscore: 439.4, e-value: 2.7e-126, length: 299)
VFPGQGSQWTGMAAELLDTAPVFAERIADCARALAPHTDWSLTDVLRDAPGTPPLDRVDVVQPALWAVMVSLAALWQSYG
VEPSAVAGHSQGEIAAAVVAGALSLEDGAKVVALRSRAIVALAGAGGMASVPLPVDEVRALLSDGDGRLSVAAVNGPASV
VVSGDRSALDDLIDRLTARDLRVRRIPVDYASHSAHVERIHDELLRLLADITPRPCDIPFYSTVTAEPLDTTGLDAGYWY
RNLRRTVEFEQTTRALLAAGHHVLVEVSPHPVLTVPMEETARAAGADEAVVIGTLRRDD
>UniRef100_Q0PCZ9_from_4152_to_4454 (HMM "PKS_AT" in sequence "UniRef100_Q0PCZ9", bitscore: 439.3, e-value: 2.8e-126, length: 303)
LFAGQGSQRPGMGRELAAAAPVFAAALDEVCAALDPHLDQPLRDVLFAEPDTPLAALLdrTGWTQPALFAVEVALFRLLR
SWGVTPDFVAGHSIGGLAAAHTAGVLSLADAATVVAARGRLMQALPEGGAMASLQATEDEVTAELAAFDGRVSIAAVNGP
QAVVVSGDEDAVDEIAAHWRERGRKAKRLKVSHAFHSSRMEPVLAEFERILASVTLHPPVIPVISDTTGEPLTDAEATSP
RYWAEHIRRPVRFHQVVTTLAAHGADRLVEIGPDGVLSAMAQQSLTGDAAAGTVVVPLLRTDR
>UniRef100_Q6W5P6_from_5411_to_5718 (HMM "PKS_AT" in sequence "UniRef100_Q6W5P6", bitscore: 439.1, e-value: 3.3e-126, length: 308)
LFTGQGSQRPAMGRDLYERHPVFGEALDAVLTRFDQELDRPLREVLFAEEGTAEAALLddTAYTQPALFALEVALYRLVE
SWGVRPDQVAGHSVGEIAAAHVAGVFSLDDACALVAARGRLMAALPAGGAMVAVEASEEEVLPLLEGGEDRISLAAVNGP
RAVVIAGDEEPVAAVAARLAEDGRRTRALKVSHAFHSPRMDAMLDDFARVARGLTYETPLVPVVSTVTGAPATPEELRSP
EYWVGQVRATVRFADAVRTLARQGVTSCLELGPDGTLSAAARDVLDADPADATgArpvTVVPALRRDR
>UniRef100_A1YBQ6_from_2343_to_2644 (HMM "PKS_AT" in sequence "UniRef100_A1YBQ6", bitscore: 439.0, e-value: 3.5e-126, length: 302)
LFAGQGAQRPAMGRGLYEALPVFREALDEVCARLDAHLGAPLKDVLFSAEGSPEASTLhqTGWAQPALFALEVALYRQWE
AWGLRPDALMGHSLGEIVAAHVAGVFDLADACALIAARGRLMQALPTGGAMASIEASEDDVRPLLDAQQGRASLAALNGP
RQTVVSGDEDAVEAVCDHFKAQGRRVKRLTVSHAFHSARMEPMLEAFRAVAATLTFRAPQIPIVSNVTGERAPVEALTSP
DYWVRQVREAVRWTDGVRALEADGITTYVECGPDGATCAMASQCVTRAAKAPAFVSSLNRKG
>UniRef100_A1YBQ4_from_2351_to_2653 (HMM "PKS_AT" in sequence "UniRef100_A1YBQ4", bitscore: 438.8, e-value: 4.1e-126, length: 303)
LFTGQGSQRAGMGRALYATHPVFRAALDAACAELDRHLDRPLMSVLFADAGSEAAALLdqTAWAQPALFALEVALYRQWD
AWGLRPELLLGHSIGELAAAHIAGVLDLADASALVAARGRLMQALPLGGAMASVEATEDELRPLLDQHTGRLSLAALNTP
RQSVVSGDEPAVDQVCAHFTALGRRAKRLVVSHAFHSAHMEPMLDAFARVARGLTFHPPRLPIVSSVTGARASADELTSP
DYWVRQVREPVRFADGMRALHAAGAATFVECGPHGVLSAAGAECLAPDGARDAGFVPSLRKDR
>UniRef100_Q93NW6_from_2293_to_2584 (HMM "PKS_AT" in sequence "UniRef100_Q93NW6", bitscore: 438.4, e-value: 5.2e-126, length: 292)
LFSGQGSQRLGMGRELYGRVPVFTEALDAVLAVLDGELEGSLREVMWGEDADLLNETGWTQPALFAVEVALYRLVESWGV
KPDFVAGHSIGEIAAAHIAGVLTLADACRLVAARAALMQALPEGGAMIAVEATEDEVLPLLTGDVSIAAVNGPSSVVVSG
AEAAALAVAGHFTEQGRRTSRLRVSHAFHSPLMDPMLDEFRSVAEGLSYSAPAIPVVSNLTGTLADPADLCSADYWVRHV
RDAVRFADCVGTLGEHGVTTFVELGPDGVLSAMAQQSVTEGAVTVPVLRKDR
>UniRef100_Q93NX8_from_584_to_873 (HMM "PKS_AT" in sequence "UniRef100_Q93NX8", bitscore: 438.4, e-value: 5.3e-126, length: 290)
LFSGQGAQRLGMGRELHARFPVFAEALDQVLDLLDEELDASLGDIIWGEEEAPLNETGFTQPALFAVEVALYRLVESWGV
TPDFVAGHSIGEIAAAHVAGVFSLEDACRLVAARAGLMQALPSGGAMVAVEATEDEVLPLLTEGVAVAAVNGPTSVVVSG
EEKATLAVAEQLAAKGRRTSRLRVSHAFHSPLMDPMLDDFRAVAETLSYDEPQLPVVSNLTGTLAADGQLTSPEYWVRHV
REAVRFADGVRALAEAGADVLLELGPDGVLAALAQQSATALTVPFLRKDR
>UniRef100_Q08PV2_from_573_to_870 (HMM "PKS_AT" in sequence "UniRef100_Q08PV2", bitscore: 438.4, e-value: 5.3e-126, length: 298)
VFSGQGSQWVGMGRQLLETEPVFRHTVEACDALLRPLAGFSLLDELAASEEHSRLNQTAVTQPALFALQVALAKLWRSWG
IQPDAVIGHSIGEVAAAQVAGALSLEDALRVVHHRSRLMQRATGFGKMVAVELPAHELTSFLEGVDGRVSLGAINDPLSA
VLSGDPEAVDTVVARLEQRQVVYRRLRVDYAFHSPQMAPLQEELLQSLHGLRAERCEVPFYSTVSGERLEGPELGASYWA
RNIREPVRFADAVRSAIDDGHRLFLELGPHPVLGHNVLQCLEARGVEGHAIASMRRSQ
>UniRef100_Q9L4W4_from_2116_to_2417 (HMM "PKS_AT" in sequence "UniRef100_Q9L4W4", bitscore: 437.9, e-value: 7.7e-126, length: 302)
VFPGQGSQWWGMGRELLATSEVFRTAIDDCATALAPYVDWSLHDVLAGEGDPALLERVDVVQPALFAMMVGLSALWRSHG
VVPAAVVGHSQGEIAAACVAGALSLADAARVVALRSQALPQLSGRGGMMSVSAPVERVTALLAPWQEALSVAAVNGPSSV
VVSGDTDALDALHTACQEQGVRARKVSVDYASHGRHVEAVRDELARVLAPVDPRAPEVPFYSTVTGDRVDDAAFDGAYWY
TNLRQTVRMEEATRALLAAGHRVFIEVSPHPVLAAPIQETQEAVAEatggsaVVLGSLRRDE
>UniRef100_Q49BD9_from_584_to_887 (HMM "PKS_AT" in sequence "UniRef100_Q49BD9", bitscore: 437.8, e-value: 7.9e-126, length: 304)
LFTGQGSQRAGMGRELHGGYPVFARAFDAVCAQFGDLPDGDDKVSLAEVVFAEEGSARAalldrTEFTQPALFALEVALF
RLVESWGVRPAYVLGHSIGEVAAAHVAGVLSLPDACTLVRARGRLMQRLTATGAMVAVEAAEDEVAPLLAGKEHKVSIAA
VNGPTSVVVSGDEDVVTAVAETLARQGRKTKRLVVSHAFHSPHMDGMLDAFREVASRLTYAPPRIPVVSNLTGTVAEPGE
LCSPEYWVRHARGAVRFLDGVRTLADQGVRTHLELGPDGVLTAMGQDCLPEADAAFVPSLRPGV
>UniRef100_Q6E7K0_from_1264_to_1567 (HMM "PKS_AT" in sequence "UniRef100_Q6E7K0", bitscore: 437.4, e-value: 1e-125, length: 304)
LFTGQGSQYVNMGRELYQQAATFREAINQCDDiLKTVETFRDKSLREILYPADDSSDSSLLnqTAYTQPVLFAIEYALCQ
LWKSWGIEPDAVMGHSVGEYVAATVAGVFSLEDGLKLIAARGRLMQQLPAGGEMVSVMANEAKILETLNAMSRSDKVAIA
AINGPQSIVISGEGEAVRAIATHLESAGIKTKQLQVSHAFHSALMEPMLAEFEAVANQITYHQPWIPLISNVTGKLVDTG
ITSAEYWVNHVRQPVRFAQSMTTLDQEGYELFLEIGPKPILLGMGKQCLPEEVGVWLSSLRPGV
>UniRef100_Q9X993_from_3830_to_4121 (HMM "PKS_AT" in sequence "UniRef100_Q9X993", bitscore: 437.2, e-value: 1.2e-125, length: 292)
LFSGQGSQRLGMGWELYARYPVFADAFDAVCAALDEHLERPLRDVVWGEDAELLNQTAYAQAGLFAIEVALYRLAESWGM
RPDFVAGHSIGEVAAAHVSGVFSLPDACALVAARGRLMQQLPSGGAMMAIRATEDEVLPHLAEGVSLAAVNGPSSVVISG
AEDAVLAIAAHFAGEGRKTTRLRVSHAFHSPLMEPMLEEFRAVVTRLSFGTPTIPVVSNLTGRLAEPEQLAHADYWVRHV
REAVRFADGIQALRAEGVTRFLELGPDGVLSAMARESASDDAVLAPVLRRDR
>UniRef100_Q0PD02_from_568_to_862 (HMM "PKS_AT" in sequence "UniRef100_Q0PD02", bitscore: 437.1, e-value: 1.3e-125, length: 295)
VFPGQGSQWVGMGRELYTSSPVFRARLDECAAALDPLVEWSLIDVVRGESGAPGLERVDVVQPVLWAVMVSLAAVWESWG
VVPAAVVGHSQGEIAAACVAGALSVEDAARVVALRSRAVRAMAGDGAMVSVALPAAEAEALTGDGVSLAAVNGPSSVVLS
GDRSALTPVVEGLTAQGVRTKWVPVDYASHSAHMERIHDELLEILSGIEPKTSRIPLYSTVSAARIDTSRMDASYWFDNI
RGTVRFHETVQALIADGLTAFVEVSPHPVLAMSVQDTLDQAEATGLSIGTLRRDE
>UniRef100_Q9L4X3_from_2345_to_2642 (HMM "PKS_AT" in sequence "UniRef100_Q9L4X3", bitscore: 437.1, e-value: 1.3e-125, length: 298)
LFTGQGSQRAAMGRELHEVQPEFAAAFDAVCAVFDPLLDRPLREVVFAEDGSDEAALLdeTGWTQPALFAVEVALFRLVE
SWGVRPDFVAGHSIGEIAAAHVAGVLTLEDACRLVAARATLMQALPTGGAMIAIQATEDEIAAHLDDTVAIAAVNGPQSV
VISGDEEAAETIAATFAERGRKTKRLRVSHAFHSPRMDGMLDAFRIVAEGLTYRAPRIPLVSDLTGRRADDAEVCTAEYW
VRHVREAVRFADCVRTLRDAGATTFLELGSDGLLTAMAEDTLGDDHDAELVPMLRAGR
>UniRef100_Q3LRL4_from_1978_to_2272 (HMM "PKS_AT" in sequence "UniRef100_Q3LRL4", bitscore: 437.0, e-value: 1.4e-125, length: 295)
VFTGQGAQYAGMGRELYETEPVFRSALDRCNALLEGRWGESLLSVMHGTGSRIDDTEYTQPALFALEYALAELWRSWGVE
PWAVLGHSVGEYVAACVAGVMELEEALGLITERARLMQALPRDGEMVAVSASEEQAAEALAPYADRVSIAAVNGPADTVL
SGEREAVETIVAALQARGIKTRRLTVSHAFHSPLMEPMLEAFERAAGKLSFRAPRIHLASNVTGQLLEDGAVLDAAYFRR
HVREAVRFHDGLKALRALGGTVFVEIGPHPTLTGMALKGLGDDAGTWLPSLRKGQ
>UniRef100_Q6DNE6_from_547_to_853 (HMM "PKS_AT" in sequence "UniRef100_Q6DNE6", bitscore: 436.9, e-value: 1.4e-125, length: 307)
LFTGQGSQYLNMGRQLYETQPTFRQALEECDEILSSLLDQSLLAVLYHQTTDESGSSLLdqTAYTQPALFAIEYALFKLW
QSWGIEPNVVMGHSVGEYVAATVAGVFSLEDGLRLIAKRGQLMQQLPSVGEMVSVMASESKVQAVIANYTEKLGLAQSnV
GIAAINGPESVVISGASAAVKAISSSLELEGVKIKLLQVSHAFHSPLMRPILAEFEAVAQQVNYHQPQIPLISNVTGEQA
TCDISTPDYWVNHICQPVRFVQSMETLYQEGYEVFLEIGPKPILLGMGRQCLPEEVGVWLPSLRLGM
>UniRef100_Q0PCZ9_from_573_to_867 (HMM "PKS_AT" in sequence "UniRef100_Q0PCZ9", bitscore: 436.7, e-value: 1.7e-125, length: 295)
VFPGQGSQWVGMGRELYASSPVFRARLDECARALDPLVDWSLIDVVRGESGAPGLERVDVVQPVLWAVMVSLAAVWESWG
VTPAAVVGHSQGEIAAACVAGALSVEDAAQVVALRSRAVRAMAGDGAMVSVALPAAEAEALTGDGVSLAAVNGPSSVVLS
GDRSALTPVVERLSAEGVRTKWVPVDYASHSAHMERIREELASLLSGIEPKTSRIPLYSTVSAQVIDTSVMDAGYWFDNI
RGTVRFHETVQALITDGLTAFVEISPHPVLAMSVQDTLDQAEATGLSIGTLRRDE
>UniRef100_Q0PD01_from_569_to_863 (HMM "PKS_AT" in sequence "UniRef100_Q0PD01", bitscore: 436.5, e-value: 2e-125, length: 295)
VFPGQGSQWVGMGRELYASSPVFRARLDECAAALDPLVEWSLIDVVRGGSGAPGLERVDVVQPVLWAVMVSLAAVWESWG
VVPAAVVGHSQGEIAAACVAGALSVEDAARVVALRSRAVRAMAGDGAMVSVALPAAEAEALTGDGVSLAAVNGPSSVVLS
GDRSALTPVVEGLTAQGVRTKWVPVDYASHSAHMDRIHDELLEILSGIEPKTSRIPLYSTVSAEVIDTSVMDAGYWFDNI
RGTVRFHETVQALITDGLTAFVEISPHPVLAMSVQDTLDQAEATGLSIGTLRRDE
>UniRef100_Q8RJX9_from_571_to_869 (HMM "PKS_AT" in sequence "UniRef100_Q8RJX9", bitscore: 436.3, e-value: 2.3e-125, length: 299)
LFTGQGSQYAGMGRQLYETQPVFRQTLDQCDALLQPHLGRSLLSVLYPEPGSRTPLDETAFTQPALFAIEYALAMLWQSW
GIQPTAVMGHSVGEYVAACVAGVFSLEDGLRLIAERGRLMQALPPDGDMAAVFAEEARVVEAIAPFSSQLSIAAVNGPTE
TVISGEKGALAAVLERLSAQGIQARRLNVSHAFHSPLMQPIVDTFAGVVASVTFHPPQFELISNVTGRPADPQLLSSSEY
WCRHLLAPVRFWDSLQSLHQRGSRLFLEIGPGATLASMGRRGFSQDGSCLWLSSLQKDR
>UniRef100_Q9X993_from_2104_to_2395 (HMM "PKS_AT" in sequence "UniRef100_Q9X993", bitscore: 436.2, e-value: 2.4e-125, length: 292)
LFSGQGSQRIGMGRELSGRYPVFAEAFDTVCAALDEHLDRPLRDVVRGEDEELLNRTVYAQAGLFAIEVALFRLVESWGV
RPHYVAGHSVGEIAAAHVAGVFSLADACALVAARGRLMQALPAGGAMAAIRATEDEVLPHLADSVSIAAVNGPSSVVVSG
AEHAVLSIAAHFEGAGRKTTRLRVSHAFHSPLMDPMLADFRAVAEGLTYGEPELAVVSNVTGQLATPDQLRTPEYWVTHV
RAAVRFADGIRALGAEGVTRFLELGPDGVLSALARESAPDDAVCTPVLRKDR
>UniRef100_Q6E7J7_from_546_to_845 (HMM "PKS_AT" in sequence "UniRef100_Q6E7J7", bitscore: 436.2, e-value: 2.5e-125, length: 300)
LFTGQGSQYIDMGRQLYETQPTFQKILDQCNEILKEYLEVPLLEVIYPLDAQKSTSNLldqTAYTQPAIFAIEYALAKLW
ESWGVRPDVVMGHSVGEYVAATVAGVFSLEDGLKLIAMRGQLMQKLPSGGEMVSVMASESQVTEAIKEYTSQVTIAAVNG
PESIAISGESGAIASICSRLESEGVKTKQLQVSHAFHSPLMEPMLTEFAAIAQEITYNQPKIPLISNVTGTEVGTEITTA
EYWVGHVRQPVRFAQSMKTLEEQRYETFLEIGPKPILLAMGRQCLTEDAGKWLPSLRPGV
>UniRef100_A1YBQ5_from_581_to_883 (HMM "PKS_AT" in sequence "UniRef100_A1YBQ5", bitscore: 435.6, e-value: 3.5e-125, length: 303)
LFTGQGSQRAGMGRALYATHPVFRAALDAACAELDRHLDRPLVSVLFADAGSEAAALLdqTAWAQPALFALEVALYRQWE
AWGLRAHALLGHSLGEIVAAHIAGVLDLHDASALVAARGRLMQALPHGGAMASIEATEHELRPLLDQHTGRVSLAALNAP
RQSVVSGDQPVVDQVCAHFKALGRRAKRLDVSHAFHSARMEPMLDAFAHVARGLTYRAPRLPVVSNVTGRMATADELTSP
DYWVRHVREPVRFVAGVRALHATGVTTYLECGPDPVLGGMAADCLTPDETRDVGLIPSLRKDR
>UniRef100_Q93HJ3_from_2636_to_2936 (HMM "PKS_AT" in sequence "UniRef100_Q93HJ3", bitscore: 435.5, e-value: 3.9e-125, length: 301)
LFPGQGAQRPGMGRELYETFPAFARAFDEVCAHIDPLLGRPLRETVFTAEAAELDRTALTQPALFALEVALFRLLASWGV
VPDYLLGHSVGEIAAAHAAGALDLADAAGLVVARGRLMQALPPGGAMLAVQADEREATEALTAVLGEHADTVDIAAVNGP
RSVVLSGAAASVDALTAHFTERGRRIRRLGVSHAFHSPLMEPMLDEFAELVAGLSFAPPRIPVVSNLTGAVLGADEFADP
RYWVRHARHTVRFADGVDALVGAGVTGFLELGPDATLTTMAEDCLDTAPTGVCAALLRRDA
>UniRef100_Q6W5Q0_from_2321_to_2614 (HMM "PKS_AT" in sequence "UniRef100_Q6W5Q0", bitscore: 435.3, e-value: 4.6e-125, length: 294)
LFSGQGSQRLGMGRGLYERFPVFAEAFDAVCAGLDAHLDRPLREVVWGDDTSVLDGTAYAQAGLFAVEVALFRLVESWGV
RPEFVAGHSIGEVAAAHVAGVFSLADACVLVAARGRLMQALPEGGAMVAVEASEAEVLPRLESVEGVSVAAVNGPSSVVV
SGAEEAVEAVAEVFRELGRRVSRLRVSHAFHSPLMEPMLDAFHEVLRDLSFAEPRLPVVSNVSGRIAEPGELTAPDYWVR
HVREAVRFDDGVRALAEEGVTRFVELGPDGVLSGMARASAGEDAVLVPLLRKDR
>UniRef100_Q93NX9_from_2303_to_2603 (HMM "PKS_AT" in sequence "UniRef100_Q93NX9", bitscore: 435.0, e-value: 5.5e-125, length: 301)
MFSGQGSQRAAMGRELYETQPRFAAAFDEVCAALDPLLDRPLREVVFAAEGSEEAALLdrTGWTQPALFAVEVALYRLVE
SWGVRADFVTGHSIGEIAAAHIAGVFTLQDAARLVAARATLMEALPSGGAMVAVQATEEEVAPLLGEGLSVAAVNGPTSV
VVSGDEDPAVELAAEFSGRGRRTKRLRVSHAFHSPHMDAMLDAFRTVAETLSYAAPRIPLVSDLTGRRADDAEVRTADYW
VRHVREAVRFADCVRTLRDAGATLFLELGPDGLLTAMAEDTLGDERYdhntALVPLLRADR
>UniRef100_Q68BG4_from_3890_to_4184 (HMM "PKS_AT" in sequence "UniRef100_Q68BG4", bitscore: 434.9, e-value: 6e-125, length: 295)
VFPGQGSQWVGMGRELYASSPVFRARLDECAAALDPLVEWSLIDVVRGESGAPGLERVDVVQPVLWAVMVSLAAVWESWG
VVPAAVVGHSQGEIAAACVAGALSVVDAARVVALRSRAVRGMAGDGAMVSVALPAAEAEALTGDGVSLAAVNGPSSVVLS
GDRSALTPVVEGLTAQGVRTKWVPVDYASHSAHMERIHDELLEILSGIEPKTSRIPLYSTVSAARIDTSRMDASYWFDNI
RGTVRFHETVQTLIADGLTAFVEVSPHPVLAMSVQDTLDQAEANGLSIGTLRRDE
>UniRef100_A1YAM6_from_652_to_944 (HMM "PKS_AT" in sequence "UniRef100_A1YAM6", bitscore: 434.4, e-value: 8.2e-125, length: 293)
VFSGQGSQRAGMGRELHRRFPVFAAAFDDACGHLDLQLDRPLAEIVFADEGTEEAGLLhrTEYAQCALFAVEVALFRLYE
HWGLRPDYVAGHSIGELAAAHVSGMLSLSDAAALVAARGRLMQDTREGGAMLAVQATEDEVLPLLDERLAIAAVNGPRSV
VVSGDEAAVEEVAAAFARRKTKRLKVSHAFHSHHMDGMLDEFRRFAEILTFRKPVIPLVSTVSGELLTEATAPEYWVEHV
RRPVRFADGVRRLDELGVDVLLELGPDAVLTPMAAEVLDGEGAALVPSLRGSR
>UniRef100_Q8GAQ5_from_1252_to_1551 (HMM "PKS_AT" in sequence "UniRef100_Q8GAQ5", bitscore: 434.4, e-value: 8.2e-125, length: 300)
LFTGQGSQYLNMGRQLYQTQSVFRDAIDQCDQILQSELEVSLIDLLYPQTADEQNAARlnnTAYTQPALFAIEYALAQLW
QSWGIQPAVVMGHSVGEYVAATIAGVFDLETGLKLIAARGRLMQQLPAGXAMVSVMASEERVRSLISPHTEKISIAAING
PESVVISGVAEVLGAISNQLESAGVKTKSLQVSHAFHSPLMEPILAEFTTVAEQLTYHSPRIPLISNVTGVKADEQIATA
QYWVNHIRQPVRFAHSMEALSEFGYDCFLEIGPKPILLGMGRQCLPEGTGVWLPSLRPTV
>UniRef100_A1YBT7_from_572_to_874 (HMM "PKS_AT" in sequence "UniRef100_A1YBT7", bitscore: 434.4, e-value: 8.7e-125, length: 303)
LFTGQGSQRAAMGRALYATHPVFRAALDAACAELDRHLDRPLHSVLFADAGTEAAALLdqTGWAQPALFALEVALYRQWE
AWGLRAHALLGHSLGEIVAAHIAGVLDLPDASALVAARGRLMQALPHGGAMASIEATEHELLPLLDQHTGRLSLAALNAP
RQSVVSGDQPAVDHVCAHFKALGRRAKRLDVSHAFHSARMEPMLDAFARVARGLTYRAPRLPVVSNVTGRMATADELTSP
DYWVRHVREPVRFVAGVRALHATGVATYLECGPDPVLGGMAADCLTSDESRDPGLIPSLRKDR
>UniRef100_A4F5C5_from_566_to_869 (HMM "PKS_AT" in sequence "UniRef100_A4F5C5", bitscore: 434.2, e-value: 9.7e-125, length: 304)
LFTGQGSQRAEMGRGLYATFPAFRDAFDAACSHLDRALERPVRDVVFAPRETELARLLDeTLYTQTALFAVEVALFRLLE
AWGITPHALLGHSVGELVAAHVAGVLSLEDACALVAARARLMQDLPARDAAMVTVHASEDEARVEIAAGPGGVAIAAINA
PASVVLSGDARAVLAVTTRFEALGRKTTRLRVSHAFHSHHMDPMLDAFRRVAEGLRFHPPRIPIVSNVTGERARDEDICS
PSYWVRHARDAVRFADGLGALRSMGVSTFLEVGPHGVLSALGQSARAADAGDEHAFVPSLRADR
>UniRef100_Q0PD00_from_566_to_860 (HMM "PKS_AT" in sequence "UniRef100_Q0PD00", bitscore: 434.2, e-value: 9.9e-125, length: 295)
VFPGQGSQWVGMGRELYASSPVFRGRLDECAAALDPLVDWSLIDVVRGESGAPGLERVDVVQPVLWAVMVSLAAVWESWG
VVPAAVVGHSQGEIAAACVAGALSVEDAAQVVALRSRAVRAMAGDGAMVSVALPAAEAEALTGDGVSLAAVNGPSSVVLS
GDRSALTPVVERLSAEGVRTKWVPVDYASHSAHMERIREELASLLSGIEPRTSRIPLYSTVSAARIDTSRMDASYWFDNI
RGTVRFHETVQALIADGLTAFVEISPHPVLAMSVQDTLDQAEATGLSIGTLRRDE
>UniRef100_A1YBT8_from_575_to_877 (HMM "PKS_AT" in sequence "UniRef100_A1YBT8", bitscore: 434.1, e-value: 1e-124, length: 303)
LFTGQGSQRAAMGRALYATHPVFRAALDAACAELDRHLDRPLHSVLFADAGTEAAALLdqTGWAQPALFALEVALYRQWE
AWGLRAHALLGHSLGEIVAAHIAGVFDLPDASALVAARGRLMQALPHGGAMASIEATEHELLPLLDQHTGRLSLAALNAP
RQSVVSGDQPAVDQVCAHFKALGRRAKRLDVSHAFHSARMEPMLDAFARVARGLTYRAPRLPVVSNVTGRMATADELTSP
DYWVRHVREPVRFVAGVRALHATGVATYLECGPDPVLGGMAADCLTSDESRDPGLIPSLRKDR
>UniRef100_UPI000038D5DF_from_537_to_833 (HMM "PKS_AT" in sequence "UniRef100_UPI000038D5DF", bitscore: 433.9, e-value: 1.2e-124, length: 297)
LFTGQGSQYTGMGQKLYQTQAKFRQIIEQCDQILQPYLDKPLLEVLYPQPETNSPIDNTAYTQVALFALEYALYQLWQSW
GIKPDVVMGHSVGEYVAACVAGVFSLEDGLKLIAARGRLMQALPENGAMVAVMATAEQLQPLLAAYKEKVAIAAVNGPQS
LVISGEKSAISAITSQLETAGIKTKQLQVSHAFHSPLMQPMLADFLQVANEIKFAPPQMKLISNVTGQLATIEIATAEYW
CRHILNPVEFAASMATLQQQKVAICVEIGPKPILLGMGRQCNPTVEGLWLPSLRSGQ
>UniRef100_Q3VYG5_from_34_to_343 (HMM "PKS_AT" in sequence "UniRef100_Q3VYG5", bitscore: 433.6, e-value: 1.5e-124, length: 310)
LFSGQGSQRPGMGRSLHGRFPVFTEAFDAVTARLDRHLPRPLRDVVFAGPLPDAALERTEFTQPALFALEVALFRLLESW
GVRPDALLGHSVGELAAAHVAGVFDLDDACALVAARGRLMQAMPTGGAMVSLRASEEQARELIAELGARAAAASGsasga
VDVAAVNGPESVVVSGDLRPVEEIAQRWRARGGTATRLRVSHAFHSAHMDGMLEEFRGVARGVTFRAPAVPVVSNVTGAI
VAPDELCSAEYWVRQVRAAVRFRDGVDRLHERGVRTFLEIGPDAVLCGMGQDCLPAGSDAVFVPSLRRDQ
>UniRef100_Q83X71_from_2080_to_2376 (HMM "PKS_AT" in sequence "UniRef100_Q83X71", bitscore: 433.4, e-value: 1.7e-124, length: 297)
VFPGQGSQWVGMGRGLLDVPVFAQALAECDAALAEVAGFSVVDVVRGVEGAPGLDRVEVVQPVLFAVMVSLARLWRACGV
EPDAVVGHSQGEIAAACVAGALSLPDAARVVALRAQALAELAGPGAMTSVALPEDRARELIAEWPERVSVAAVNSPASVV
VAGDPEALTAFEERCAADGIRARRIPVGYASHSPHMERLRRRVRTDLTGVTPRPTGTPLYSTLRGERCDTGTMDAAYWYD
NLRSPVRFEAAVRAAVEDGYDTFVEVSPHPVLTTSVQETAERHGSEVLVLGSLHRDE
>UniRef100_Q68BG5_from_539_to_833 (HMM "PKS_AT" in sequence "UniRef100_Q68BG5", bitscore: 433.3, e-value: 1.8e-124, length: 295)
VFPGQGSQWVGMGRELYASSPVFRARLDECAAALDPLVDWSLIDVVRGGSGAPGLERVDVVQPVLWAVMVSLAAVWESWG
VVPAAVVGHSQGEIAAACVAGALSVVDAARVVALRSRALRAMAGDGAMVSVALPVAEAEALTGDGVSLAAVNGPSSVVLS
GDRSALTPVVERLSAEGVRTKWVPVDYASHSAHMERIHDELLEILSGIVPKTSRIPLYSTVSAEVIDTSVMDAGYWFDNI
RGTVRFHETVQALIADGLTAFVEISPHPVLAMSVQDTLDQAEATGLSIGTLRRDE
>UniRef100_Q93TW9_from_3905_to_4199 (HMM "PKS_AT" in sequence "UniRef100_Q93TW9", bitscore: 433.0, e-value: 2.1e-124, length: 295)
VFTGQGAQYAGMGRELYETEPVFRAALDRCNALIEGKWAESLLSVMHGTGSRIDDTEYTQPALFALEYALAELWRSWGVE
PWAVLGHSVGEYVAACVAGVMELEEALGLITERARLMQALPRNGEMVAVSASEAQVQEMLAPYADRVSIAAVNGPADTVI
SGEREAVEAISASLQAKGVKARRLTVSHAFHSPLMDPMLDAFEKAAGKIAFRAPRLHLASNVTGQLLGDGAVLDAAYFRR
HVREAVRFHDGLKALRALGGTVFVEVGPHPTLTSMALKGLGDDAGTWLPSLRKGQ
>UniRef100_Q0U5D2_from_561_to_867 (HMM "PKS_AT" in sequence "UniRef100_Q0U5D2", bitscore: 432.9, e-value: 2.3e-124, length: 307)
IFSGQGAQWAGMGKNLIETEASFRQDLVSMDEILQKFNKPPSWSILDELQKPAETSQIDrAEMAQPLCTALQVALFHMLM
RLGVKPAAVVGHSSGEIAAAYAAGYITLEYALAAAYYRGYVTKDGDRSIGAMAAIGLPAADVQSFLRAGVCVACENSPSS
TTISGDKEALKEVIAGLKEAKPDVFARLLKVEMAYHSHHMKPLGKEYLELLQAENNFGTPRSEDKATFISSVTCKRVDDP
TSFGPQYWVDNLTSPVLFDSAVTNLKTSGSNVFLEVGPHSTLAGPLRDICSKLSKPFNYIASQIRNQ
>UniRef100_Q9L4X3_from_5431_to_5732 (HMM "PKS_AT" in sequence "UniRef100_Q9L4X3", bitscore: 432.9, e-value: 2.4e-124, length: 302)
LFTGQGSQRPGMGRELHDRYPVFADALDEVLARLDDGPDRPLREVLFAAPDSAEAALLdrTGYAQPALFAVEVALFRLLT
SWGLTPDYLAGHSVGELAAAHVAGVLSLDDACTLVAARGRLMQALPEGGAMVALEAAEDEVLPLLEGLTDRVSVAAVNGP
RSVVVAGVEEDVLLLADLFAADGRRTKRLRVSHAFHSPLMDAMLDDFAAVARGLTYHPPTIPFVSNVSGGLATAEQVRTP
DYWVGHVRAAVRFADGIDWLATQGDVHTFLELGPDGVLSAMARESLTDPSRTALLPTLRGDR
>UniRef100_A6G5B7_from_2613_to_2913 (HMM "PKS_AT" in sequence "UniRef100_A6G5B7", bitscore: 432.8, e-value: 2.6e-124, length: 301)
MFTGQGSQRPGMGRELYERYPTFRDALDNVCAHLDFHLERPLFELMFADPDSPSASVIdqTEYTQPALFALEVALFRMWE
AWGIQPDVLIGHSIGEISAAHVAGVLSIEDACTLVAARGQLMQRELPGGGAMASLQAAEEEVEPLLDARVGIAGLNGPMS
TVISGDEQAVLDIMAHFEQFDRNVLRLTVSHAFHSPRMTPILDKFRKVAEKLEFNEPRIPIISNVTGERASGDDLRSPEY
WAQHIRQAVRFVDGVRALEREGVTTFLELGPHAVLSGMVPPCLSDDAQakaVVLPNLHKRK
>UniRef100_Q3S314_from_536_to_822 (HMM "PKS_AT" in sequence "UniRef100_Q3S314", bitscore: 432.4, e-value: 3.4e-124, length: 287)
LFSGQGAQRAGMGRELYGRYPVFAEALDEVLAQFDGELRDVIFGEAEGLDETGFTQPALFAIEVALFRLTESLGIRADFV
AGHSIGEIAAAHVAGVLSLEDACALVAARARLMQALPAGGAMVAVQATEDEVAGRPADGVSIAAVNGPQAVVIAGEEAQV
LRIAGELAAEGRKTRRLPVSHAFHSPLMDPMLDDFRQVAEGLSYKAPQIPLVSNVTGDLADDELVCSPEYWVRHVRETVR
FADGVRALEAEGASVFLELGPDGVLTAMAQHGADEAAVFVSALRKDR
>UniRef100_Q70KH5_from_565_to_864 (HMM "PKS_AT" in sequence "UniRef100_Q70KH5", bitscore: 432.3, e-value: 3.5e-124, length: 300)
LFSGQGSQRPGMGHELTESFPVFAEKLDEVCGHLDRHLDRPLRELLFAAEGTPEAALLeqTGYTQAALFAHEVALHHLLT
HWGITPDLLLGHSIGELTAAHVAGVLSLEDACALVAARGRLMQQLPGAGAMLSVQATEAEVLPWVTEHAHEMSIAAVNGP
RSVVVSGAESAVLEFAEHWKNEGRKTKRLRVSHAFHSPQMDGMLQEFARVAEKLAFHPPRIPVVSNVTGEVATAEQLCSP
AYWVRHAREAVRFHDGIRRLVAEGAHVFLEVGPSGVLTAMAQDCLADEPGTVTAAVSRGG
>UniRef100_Q7WTF3_from_577_to_902 (HMM "PKS_AT" in sequence "UniRef100_Q7WTF3", bitscore: 432.2, e-value: 3.8e-124, length: 326)
LFTGQGSQRPGMGAQLYRAYPAFAAAFDEACAALDPHLGRSLLELVFAPADTDGDGDADrasaldaTEVTQAALFAVEVA
LYRLVESFGVVPGYLAGHSVGELVAAHIAGVLSLPDAARLVAARGRLMQALPEGGAMVALEAAEEEVALLLAGRADQVAL
AAVNAPTSVVVSGDEEAVEEIARTIRERGHRTRRLRVGHAFHSPRIDPMLEEFRQVAASLTYSQPRIAVVSNVTGALAGA
EQLCDPDYWVRHARQPVRFRDGIAALRAEGVTRFLELGPDAVLTAMARDCLTSEAAPEVaAgesaqdagtasgpsaPVLA
TVLRKG
>UniRef100_Q9ADL6_from_1066_to_1369 (HMM "PKS_AT" in sequence "UniRef100_Q9ADL6", bitscore: 431.9, e-value: 4.7e-124, length: 304)
LFTGQGSQRPTMGRALYDAFPVFRGALDAAAAHLDRDLDRPLRDVLFAPDGSEQAARLdqTAFTQPALFALEVALFELLQ
SFGLKPALLLGHSIGELVAAHVAGVLSLQDACTLVAARAKLMQALPQGGAMVTLQASEQEARDLLQAAEGRVSLAAVNGH
LSTVVAGDEDAVLKIARQVEALGRKATRLRVSHAFHSPHMDGMLDDFRRVAQGLTFHPARIPIISNVTGARATDQELASP
ETWVRHVRDTVRFLDGVRTLHAEGARAFLELGPHPVLSALAQDALGHDEGPSPCAFLPTLRKGR
>UniRef100_Q8GBX4_from_568_to_873 (HMM "PKS_AT" in sequence "UniRef100_Q8GBX4", bitscore: 431.7, e-value: 5.3e-124, length: 306)
LFTGQGSQRPAMGRGLYDAFPAFRDALDAVASHFDRELDRPLLDVLFAPGGSELAALLdeTLFTQPALFALEVALFRLVE
ACGLRPDALLGHSIGELVAAHVAGVLSLEDACTLVAARARLMHALPPRDAAMVALNASEREVLDVLSAHPTGVGIAAVNG
PASVVVSGDEDAVLAVAASFQARGRKTSRLRVSHAFHSHHMDPLLEAFRRVAEGLTFHPPRIPIVSNVTGARAEEGELTS
PDYWVRHVRGAVRFADGVQALRADGVSSFLELGPHGVLCALGSAALQEDRPPPEgAAFVPALRAER
>UniRef100_Q8GBX5_from_572_to_877 (HMM "PKS_AT" in sequence "UniRef100_Q8GBX5", bitscore: 431.7, e-value: 5.3e-124, length: 306)
LFTGQGSQRPAMGRGLYDAFPAFRDALDAVASHFDRELDRPLLDVLFAPGGSELAALLdeTLFTQPALFALEVALFRLVE
ACGLRPDALLGHSIGELVAAHVAGVLSLEDACTLVAARARLMHALPPRDAAMVALNASEREVLDVLSAHPTGVGIAAVNG
PASVVVSGDEDAVLAVAASFQARGRKTSRLRVSHAFHSHHMDPLLEAFRRVAEGLTFHPPRIPIVSNVTGARAEEGELTS
PDYWVRHVRGAVRFADGVQALRADGVSSFLELGPHGVLCALGSAALQEDRPPPEgAAFVPALRAER
>UniRef100_Q6DNE0_from_567_to_868 (HMM "PKS_AT" in sequence "UniRef100_Q6DNE0", bitscore: 431.6, e-value: 6e-124, length: 302)
LFTGQGSQYLNMGRQLYETQPTFRQALDTCDHILRPYLDNPLLEILYPQDAQKSNDSPLdqTGYTQPALFSIEYALLKLW
ESWGIKPNVVMGHSVGEYVAATVAGVFSLEDGLKLIAARGRLMQGLPAGGEMVSVMASESKVLETLKAMSLEDKVAIAAI
NGPESIVISGEAEAIRAMATHLESVGIKTKQLQVSHAFHSPLMEPMLAEFEAVANQITYHQPRIPIISNVTGTKADKSIA
TAQYWVNHVRQPVRFAQGMATLHQQGYETFLEIGAKPILLGMGKQCLSPDVGVWLPSLRHGV
>UniRef100_A4X8L0_from_5931_to_6231 (HMM "PKS_AT" in sequence "UniRef100_A4X8L0", bitscore: 431.6, e-value: 6e-124, length: 301)
LFTGQGAQRLGMGRELAAAYPAFAETFAEVCGHLDAKLDRPLREVLYTEPDVADAALLdqTVYSQSALFAIEVALFRLLD
SWGIRPDLVGGHSIGEITAAHVAGVLSLPDAATLVTARGRLMQGMREDGAMVAVEASEVEVRPELVGREAELGIAAVNGP
LSVVISGDDDAVGAIADSWRARGRRTKRLRVSHAFHSPHMEPMLAEFHGIVAGLTFAPPRVPVVSNLTGRLADPDEIRTP
EYWVRHVREAVRFSDGIATLQAAGVTTFLEVGPDAVLTAMGRDCATDIEDVTLVPVLRGGR
>UniRef100_A1YBQ3_from_2057_to_2359 (HMM "PKS_AT" in sequence "UniRef100_A1YBQ3", bitscore: 431.5, e-value: 6.1e-124, length: 303)
LFTGQGSQRAGMGRALYATHPVFRAALDAACAELDRHLDRPLMSVLFADAGSEAAALLdqTAWAQPALFALEVALYRQWD
AWGLRPELLLGHSIGELAAAHIAGVLDLADASALVAARGRLMQALPLGGAMASVEATEDELRPLLDQHTGRLSLAALNTP
RQSVVSGDEPAVDQVCAHFTALGRRAKRLVVSHAFHSAHMEPMLDAFARVARGLTFHPPRLPIVSSVTGARASADELTSP
DYWVRQVREPVRFVDGMRALHAAGAATFVECGPHGVLSAAGAECLAPDGARDAGFVPSLRNER
>UniRef100_Q84G22_from_584_to_887 (HMM "PKS_AT" in sequence "UniRef100_Q84G22", bitscore: 431.4, e-value: 6.5e-124, length: 304)
LFTGQGSQRAGMGRELHGAHPVFARAFDAVCAQFGDLRDGDDKVslaEVIFAEEGSATAALLdrTEFTQPALFALEVALF
RLVESWGVRPAYVLGHSIGEVAAAHVAGVLSLPDACTLVRARGRLMQQLTATGAMVAVEAAEDEVAPLLAGKEHKVSIAA
VNGPASVVVSGDEDVVTAVAETLARQGRKTKRLVVSHAFHSPHMDGMLDAFREVASRLAYAPPRIPVVSNLTGAVADPEE
LCSPEYWVRHARGAVRFLDGVRTLADEGVRTHLELGPDGVLTAMGQDCLPEADAAFVPSLRPGV
>UniRef100_Q3S864_from_3668_to_3980 (HMM "PKS_AT" in sequence "UniRef100_Q3S864", bitscore: 431.4, e-value: 6.6e-124, length: 313)
LFAGQGSQRAAMGAELYARYPVFADAFDEICAELDPLLDRPLREVVFAPAGSDAAALLdrTEYTQPALFAVEVALFRLVE
HWGVVPDLLLGHSIGVLAAAHVAGVFTAPDAAALVAARGRLMQALPEGGAMVALTASEADATALLAPYDGRVAVAAVNGP
ASVVVSGDEDAVLDLAEQWRDRGGKARRLTVSHAFHSPHMDAMLDEFRRVAESLDYRAPRIPLVSDVTGELATPEQLGSP
EYWVRHVREAVRFHDGMRRLAAEGAVTYLELGPDGSLTAMGRDCFAEADPIGSdDpvdpsaagPLVPLLRKDR
>UniRef100_Q8RJY6_from_1048_to_1345 (HMM "PKS_AT" in sequence "UniRef100_Q8RJY6", bitscore: 431.1, e-value: 8.1e-124, length: 298)
VFPGQGSQWQGMGRQLLRQEPVFREAIEECDAAIRSCAGWSLIDALQADEPHSRLGSIEVIQPTLFAIEVALAALWRSWG
VVPDAVVGHSMGETAAACVAGALRLTDAARVICERSQLLRRVAGQGGMALVELSLEQAREMLSRKDGRVSIGASNSPRST
VLSGDAIALEEILRELEAQGTFCRRVKVDVASHSPQVDPLKDDLLRVLSTIAPRAATVPLYSTVTGEPIEGARMDASYWM
RNLREPVLFGQAIERLAGDGHGVFVELSPHPILLPSIDQTLRHKSHkgVVLPSLRREE
>UniRef100_Q1D3S5_from_1113_to_1410 (HMM "PKS_AT" in sequence "UniRef100_Q1D3S5", bitscore: 430.9, e-value: 9.2e-124, length: 298)
VFPGQGSQWLGMGRQLLREEPVFRSAIEACEQAMRPHVDWSLTAELLADEQHSRLQDIDVVQPVLFAMQVALAALWRSWG
IAPDAVVGHSMGEVAAAHVAGALSLEDAARIICLRSQLLRRKSGQGAMAVVELGLAQAREALAGYESRLSVAVSNSARST
VLSGDIDALESLLPKLESQGVFCRRVKVNVASHSPQMDSLKDDLLRVLDGVAPQGAPVPIYSTVTGQTSDGADFHPAYWV
SNLREPVLFHGAVEQLLADGFTVLVEVSPHPVLLAPIEETLRESKQGAIALASARRQM
>UniRef100_Q93NX9_from_6910_to_7209 (HMM "PKS_AT" in sequence "UniRef100_Q93NX9", bitscore: 430.9, e-value: 9.4e-124, length: 300)
LFSGQGAQRALMGRELYERYPAFADALDTVLAQFDTALDFSLREVLFAEPGTPEAERLneTGWTQPALFAVEVALHRLVE
SWGLTPDQVAGHSIGEIAAAHVAGVFSLEDACALVAARASLMQELPRGGAMLAVRATEEEVAPHLTERVSVAAVNGPSAV
VVAGDEAEVAAIAAHFEAQDRKTTRLRVSHAFHSPLMDPMLTAFARVAESLTYHEPVIPLVSTVTGVPAGAELLTPGYWV
RHVRETVRFADGVRALREDGVTTFVEIGPDGQLTAAAQQTLDASGDEAPATVVALQRRDR
>UniRef100_UPI000038D523_from_566_to_863 (HMM "PKS_AT" in sequence "UniRef100_UPI000038D523", bitscore: 430.9, e-value: 9.4e-124, length: 298)
IFPGQGSQWLGMGRKLLQQEPVFKAAIVQCDQAINQYTNWSLLEQLIFDEADSRLAEIDVIQPTLFAVEIALAMLWQSWG
IKPAAVVGHSMGEVAAAYIAGALNLEDAAKIICKRSQVIKRVSGQGAMAVVGLSLEQAQKVIVGYENCVSVAVSNGPIST
VLSGDPKAIETILANLQAKNIFCRLVKVDVASHSPQMEPLQEELRQLLQGIQPQAATIPIYSTVTGKLIDGLDLDTTYWV
KNLREPVLFSTAIQSLIGEGHEVFLEISPHPILTTAIEQGLQYSDRQGVVLPSLKRNE
>UniRef100_Q6E7K5_from_540_to_839 (HMM "PKS_AT" in sequence "UniRef100_Q6E7K5", bitscore: 430.9, e-value: 9.4e-124, length: 300)
LFTGQGSQYVNMGRELYENQPTFRQALEQCEELLRPYLENPLLEVLYPQDTPNSNSSLldqTAYTQPALFALEYALCKLW
ESWGIKPKVVMGHSVGEYVAATVAGVFSLEDGLKLIALRGRLMQQLAAGGEMVSLIAAESRVIEAISDYTNQVAIAAING
PESVVISGEAAAIGAIVNKLESESIKTKQLQVSHAFHSPLMAPMLAEFAAVAQQITYHQPKIPVISNVTGTIADKSIATA
DYWVEHVVKPVRFVAGIKTLAEQDIGIFLEIGPKPVLLGMGRECLLGSKKLWLPSLRSGK
>UniRef100_Q9L4W3_from_2290_to_2581 (HMM "PKS_AT" in sequence "UniRef100_Q9L4W3", bitscore: 430.9, e-value: 9.8e-124, length: 292)
LFSGQGSQRLGMGRVLYERFPAFAEALDTVLTALDAELGHPLRDIIWGEDAQLVDRTGYTQPALFAIEVALFRLLEAWGI
TPDFVAGHSIGEIAAAHVAGVLSLGDACRLVVARAVLMQSLPEGGAMIAVQATEDEVLPLLTDDVSIAAVNSPTSVVVSG
YENATLAVARHFADQGRRTTRLRVSHAFHSPLMAPMLDDFRAVVESLTFTAPTTPVVSNLTGELAPAEALCSADYWVRHV
REAVRFADGIRTLADRGVTTFVELGPDSVLSAMAQESAPEGAGTIPLLRRDR
>UniRef100_Q846X4_from_610_to_915 (HMM "PKS_AT" in sequence "UniRef100_Q846X4", bitscore: 430.8, e-value: 9.9e-124, length: 306)
LFTGQGSQRPGMGRQLYDTFDVFAESLDETCARLDPLLEQPLKPVLFAPADTAQAAVLHgTGMTQAALFALEVALYRQVT
SFGIAPSHLTGHSVGEIAAAHVAGVFSLADACTLVAARGRLMQALPAGGAMLAVQAAEDDVLPLLAGQEERLSLAAVNGP
TAVVVSGEAAAVGEVEKALRGRGLKTKRLNVSHAFHSPLIEPMLDDFREVARGLTFHAPTLPVVSNLTGRLADAELMADA
EYWVRHVRRPVRFHDGLRALSEQGVVRYLELGPDPVLATMVQDGLPAPAEGEEpEpVVAAALRSKH
>UniRef100_Q68BG4_from_2117_to_2411 (HMM "PKS_AT" in sequence "UniRef100_Q68BG4", bitscore: 430.8, e-value: 1e-123, length: 295)
VFPGQGSQWVGMGRELYASSPVFRARLDECAAALDPLVDWSLIDVVRGESGAPGLERVDVVQPVLWAVMVSLAAVWESWG
VTPAAVVGHSQGEIAAACVAGALSVEDAAQVVALRSRAVRGMAGDGAMVSVALPAAEAEALTGDGVSLAAVNGPSSVVLS
GDRSALTPVVEGLTAQGVRTKWVPVDYASHSAHMDRIHDELLEILSGIEPKTSRIPLYSAVSAEVIDTSRMDASYWFDNI
RGTVRFHETVQALITDGLTAFVEVSPHPVLAMSVQDTLDQAEATGLSIGTLRRDE
>UniRef100_Q93H87_from_1579_to_1860 (HMM "PKS_AT" in sequence "UniRef100_Q93H87", bitscore: 430.8, e-value: 1e-123, length: 282)
LFSGQGSQRIGMGRELYAAYPVFAAAYDEVCAFLDAPVDVDSEELNQTGTTQPALFAVEVALFRLLESWGIRPDYVAGHS
VGEIAAAHVAGVLSLEDAAKLVSARAALMQALPDGGAMVAVQATEDEVLRHLTDGVGIAAVNGPRSVVVSGAEDAVTAVG
EIFAGRGRKTSRLKVSHAFHSPLMDPMLEEFAAVVRGLTFSESRIPVVSNLTGRLAEVYTPEYWVRHVREAVRFADGIET
LGELGVTTFVEVGPGGVLSALAQGCFDDGTDIVTVPVLRADR
>UniRef100_Q82QT4_from_1579_to_1860 (HMM "PKS_AT" in sequence "UniRef100_Q82QT4", bitscore: 430.8, e-value: 1e-123, length: 282)
LFSGQGSQRIGMGRELYAAYPVFAAAYDEVCAFLDAPVDVDSEELNQTGTTQPALFAVEVALFRLLESWGIRPDYVAGHS
VGEIAAAHVAGVLSLEDAAKLVSARAALMQALPDGGAMVAVQATEDEVLRHLTDGVGIAAVNGPRSVVVSGAEDAVTAVG
EIFAGRGRKTSRLKVSHAFHSPLMDPMLEEFAAVVRGLTFSESRIPVVSNLTGRLAEVYTPEYWVRHVREAVRFADGIET
LGELGVTTFVEVGPGGVLSALAQGCFDDGTDIVTVPVLRADR
>UniRef100_O33955_from_570_to_884 (HMM "PKS_AT" in sequence "UniRef100_O33955", bitscore: 430.6, e-value: 1.2e-123, length: 315)
LFSGQGSQRAGSGRGLYRRHPVFARALDEVCAALEPHLHRPLRDLMFAEPGSPEAEPLdrTEFTQPALFALQTALFRLAE
HHGLRAEALCGHSVGEIAAAHAAGVLTLPDAARLVAARGRLMQALPAGGAMAALRATAEEIAPLLERRAGELALAAVNGP
SSVVVSGDEAAVLELLEQWRAEGREARRLAVSHAFHSPRMDGMLTQFDRVARTLTFAPPTIPLVSTLTGTPVTEETLCTA
DHWVRQAREPVRFLDAMRTLRADGIDTFVELGPDGVLSAMARDCADDRPDGDTtGagdgetpdplLTLPLLRRSV
>UniRef100_Q6W5Q0_from_579_to_872 (HMM "PKS_AT" in sequence "UniRef100_Q6W5Q0", bitscore: 430.2, e-value: 1.5e-123, length: 294)
LFSGQGSQRLGMGRGLYERFPVFAEAFDAVCAGLDEHLERPLREVVWGDDTSVLDGTAYAQAGLFAVEVALFRLVESWGV
RPEFVAGHSIGEVAAAHVAGVFSLADACVLVAARGRLMQALPEGGAMVAVEASEAEVLPRLESVEGVSVAAVNGPSSVVV
SGAEDAVEAVAEVFREQGRRVSRLRVSHAFHSPLMEPMLGDFREALAGLSYAEPSLPVVSNVSGRIAEPGELTTPDYWVR
HVREAVRFDDGVQALAAEGVARFVELGPDGVLSGMARVSAGEDAVLVPLLRKDR
>UniRef100_UPI000038D5E0_from_579_to_875 (HMM "PKS_AT" in sequence "UniRef100_UPI000038D5E0", bitscore: 430.2, e-value: 1.6e-123, length: 297)
LFTGQGSQYAGMGQKLYQTQAKFRQIIDQCDQILQPYLDKPLLEVLYPQPDTNSPIDNTAYTQVALFALEYALYQLWQSW
GIKPDVVMGHSVGEYVAACVAGVFSLQDGLKLIAARGQLMQALPENGAMVAVMTTAEQLQPLLAAYKEKVAIAAVNAPQS
LVISGEKSAISAITSQLETAGIKTKPLQVSHAFHSPLMQPMLADFLQVASQIKFSPPQLKLISNVTGELATTEIATAEYW
CRHILNPVEFAASMVTLQQQKVAICVEIGPKPILLGMGRQCNPTVEGLWLPSLRSRQ
>UniRef100_Q6W5P8_from_548_to_848 (HMM "PKS_AT" in sequence "UniRef100_Q6W5P8", bitscore: 430.0, e-value: 1.8e-123, length: 301)
LFSGQGSQRAGMGRELYERFPVFAEALDAVVARLDTGLERSLREVLFVEEGSEAAALLdvTGYTQPALFAVEVALFRLVE
SWGVSPEFVAGHSVGEIAAAHVAGVFSLDDACRLVAARARLMQELPTGGAMVAVRATEAEVTPRLTEGLSLAAVNGPDSV
VVSGPEGEVTALAAEFETEGRKIQRLSVSHAFHSALMEPMLDAFREVARSLEYAEPRVPVVSNVTGALAAPGQLTDPEYW
VRHVRETVRFADGVRTLAEAGADAFLEIGPGGVLTALARQSLDTLDGGTGAVAAPALRSRR
>UniRef100_Q52V46_from_687_to_983 (HMM "PKS_AT" in sequence "UniRef100_Q52V46", bitscore: 429.8, e-value: 2e-123, length: 297)
LFTGQGSQRLGMGRELYETHPVFADALDDACWYLDDQLELPLLDVLFADEGSPEAALLhqTAYTQPALFAVEVALFRLVD
SWGLKPDFVAGHSIGEIAAAHVAGVFSLEDACMLVAARGRLMQALPAGGVMIALQASEDEVLPLLTDRVSIAAINGPQAV
VIAGDEDAAAAIAETFQAAGRKTKRLTVSHAFHSPHMDAMLEEFLRVAQVLDYAKPTLPVVSLLTGTTATPAELATPAYW
VRHVRDAVRYLDGVRTLHQRGVRTFLELGPDAVLTAMAQDCVDPQGAAFAPALRSGR
>UniRef100_Q3LRL3_from_570_to_869 (HMM "PKS_AT" in sequence "UniRef100_Q3LRL3", bitscore: 429.5, e-value: 2.5e-123, length: 300)
VFPGQGSQWLGMGRRLYAEDTTFREAIDRCDEAMRRHTDWSLRELLKAPEQQPRWNDIDVIQPTLFAMQVALAAVWRSFG
LEPHAVVGHSMGEVAAAHVAGALSLEDAARIICERSKLLRRVSGQGAMAVVDLSREQAEAELRGLEDRIAIAVSNGPRST
VLSGDRAALEEVLERLQKREVFCRWVKVDVASHSPQMDPLRPELLERMAAIRPTASAVPLYSTVTGAPIDGRELGASYWV
RNLRQPVLFADAVQRLIQDGNVLFIELSPHPILVPFVDAMLREGDTSGRGLVVPSLLRDQ
>UniRef100_Q0R4M8_from_1640_to_1939 (HMM "PKS_AT" in sequence "UniRef100_Q0R4M8", bitscore: 429.5, e-value: 2.5e-123, length: 300)
VFPGQGSQWAGMALELLDSAPVFAERIEECAAAMSAYVDWSLVDVLRGREGAPGLDRVDVVQPVLFAVMVSLAELWRSFG
VRPDAVVGHSQGEIAAACVAGALTLDDACRVVTLRSQALVALAGTGGMVSVPLPAAEVRARLEHRRERLGVATVNGPAST
VVSGDPEALDEFLAECAADGVRARRIPVDYASHSHHVEAIRERLAELLAGIAPRSCDVAFYSTVYGEPVDTGELDAGYWY
RNLRDTVEFERATRALLRDGYGVFVESSPHPVLTVGLQETIDAVQevaptVVTGSLRRDE
>UniRef100_Q1L0T0_from_584_to_887 (HMM "PKS_AT" in sequence "UniRef100_Q1L0T0", bitscore: 429.4, e-value: 2.8e-123, length: 304)
LFTGQGSQRAGMGRELHGGHPVFARAFDAVCAQFGDLRDGDDKVslaEVVFAEEGSATAALLdrTEFTQPALFALEVALF
RLVESWGVRPAYVLGHSIGEVAAAHVAGVLSLPDACTLVRARGRLMQQLTATGAMVAVEAAEDEVAPLLAGKEHKVSIAA
VNGPASVVVSGDEDVVTAVAETLARQGRKTKRLVVSHAFHSPHMDGMLDAFREVASRLAYAPPRIPVVSNLTGAVADPEE
LCSPEYWVRHARGAVRFLDGVRTLADEGVRTHLELGPDGVLTAMGQDCLPEADAAFVPSLRPGV
>UniRef100_Q6W5P6_from_6938_to_7238 (HMM "PKS_AT" in sequence "UniRef100_Q6W5P6", bitscore: 429.3, e-value: 2.8e-123, length: 301)
LFSGQGSQRAGMGRELYERFPVFAEALDSVVARLDTGLERSLREVLFAEEGSEAAALLeaTGYTQPALFAVEVALFRLVE
SWGVAPEFVAGHSVGEIAAAHVAGVFSLDDACALVAARARLMQELPTGGAMVAVRATEAEVVPRLTEGLSLAAVNGPDSV
VIAGEQEEVLALAAEFAGEGHKTQPLPVSHAFHSALMEPMLAEFRRVAESLEYAEPRVPVVSNVTGALAQPGQLTDPEYW
VRHVRETVRFADGVRALAEAGADAYLEIGPDGVLTGMAARVLDTAADGSGGVSVPALRKDR
>UniRef100_Q93NX8_from_2309_to_2601 (HMM "PKS_AT" in sequence "UniRef100_Q93NX8", bitscore: 429.2, e-value: 3.1e-123, length: 293)
LFSGQGAQRLGMGRELHARFPVFAEAFDSVTALLESELDTSVREVMWGTDEGALNATAFTQPALFAVEVALYRLVESWGV
TPDFVAGHSVGEIAAAHVAGVFSLEDACRLVAARAGLMQALPSGGAMVAVEATEDEVLPLLTEGVAVAAVNGPTSVVVSG
EEQATLAVAEQLAAQGRRTSRLRVSHAFHSPLMDPMLEDFRAVAETLSYHEPRIPVVSNLTGEVAAAGVHTHPDYWVRHV
REAVRFADGVRGLADRGVTALLEIGPDGVLSALAAASLTDTDTVVVPALRKDR
>UniRef100_Q3S866_from_1556_to_1863 (HMM "PKS_AT" in sequence "UniRef100_Q3S866", bitscore: 428.8, e-value: 4e-123, length: 308)
LFTGQGSQRVGMGRELHARFPVFAEALDEVFEAFGDRLGRPLREVVLAGADSPDAALLDrTVFTQSGLFAVEVALFRLVE
HFGIRPDRVAGHSVGELAAAHAVGMLSLPDAVTLVAERGRLMEALPEGGAMVSVRAPEEEVAELLRGRQTRVAIAAVNGP
LSCVLSGDEDAVVEIAGELSARGRRTRRLRVSHAFHSPRMDPMLDEFRRVAQGLDLSAPAVPLLSDMTAQPVTGSADGSP
AdadYWARHVRETVRFADVVRALRADGVTTFVEIGPDAVLTAMGRDCLPDDEAEDAqVEFVPLLRRDH
>UniRef100_Q84IT5_from_690_to_1003 (HMM "PKS_AT" in sequence "UniRef100_Q84IT5", bitscore: 428.8, e-value: 4.2e-123, length: 314)
LFAGQGAQRPGMGRELYEVFPVFAEAFDAICTRIPGLKDVVFEGEDPEVLRRTEHAQPALFAFEVALFRLLESFGVRPDF
VAGHSVGEIAAAHIAGVFSLEDACALVAARGRLMQQLPAGGAMWAVEASEAEVLPLLVDRPTIGIAAVNGPRAVVLSGAE
AEVEALATELKEAGHRTNRLKVSHAFHSPLMDPMLEEFRTLAESLTYETPQLPVVSTLTGTAAEAGELTNPAYWVRHVRD
AVRFADGIETLAEAGVTRFLEIGPDGTLTALAATNLPEEGSWllapaqrkdlgevesllgsvseAYVPGSRRGL
>UniRef100_Q4WFQ3_from_591_to_929 (HMM "PKS_AT" in sequence "UniRef100_Q4WFQ3", bitscore: 428.6, e-value: 4.7e-123, length: 339)
VFTGQGAQWCGMGRELVKAYPVFRQSMERIDAHLIRLQAPFSALGEILENQDASRLNHPLHSQTICTALQIALVDLLSSW
GIEPDSVTGHSSGEIAAAYTIGALTMEDAISVAYYRGVAASKLLHNDEVKGGMLAVGVSPAQIAPFLDTLKSGKAVVACI
NSPSSITVSGNVDAIDELEKVLKEKEFFCRRLVVDVAYHSHHMELVGGEYLDLISNIRPQTGSKSGKHPVSFFSSVTGAG
VEASDLGSQYWTRNLLGQVRFVDSVRALCFETGTQKSMFAALNNRRVRRPNGARKVNVDILLEIGPHGALSGPIRQILKE
DNKLnsaglQYASVLTRKA
>UniRef100_Q1MX81_from_568_to_866 (HMM "PKS_AT" in sequence "UniRef100_Q1MX81", bitscore: 428.4, e-value: 5.3e-123, length: 299)
LFAGQGSQRAGMGSELYATWPVFRAALDELCTALDVALAPYVDRPLRDVMFADDDPELHrTVYAQPALFAFEVALFRLLE
SWGVRPDVVAGHSIGELAAAHVAGVLTLPDACRLVAARGGLMQALPEGGAMLSVRAPADDVEALLTGSDALAGLDIAAVN
GPAATVVSGDAEAVDRMAAACAERDWKTRRLRVSHAFHSAHMDGMLADFAAVAADLDFRPPRIPIVSNLDGQEVGADEIC
DPGYWVRHVRRTVRFHEGVRWLGAAGVTTLVEIGPDGVLSAMAKDCLPNAVTVPLRRGG
>UniRef100_Q52V50_from_597_to_893 (HMM "PKS_AT" in sequence "UniRef100_Q52V50", bitscore: 428.3, e-value: 5.8e-123, length: 297)
LFTGQGSQRLGMGRELYATHPGFARALDEVRAELDQHLERPLFDVLFAAEGTPEADLLdeTAYTQSALFAVEVALFRQLE
QWGVGADFLIGHSIGELAAAHVSGVFTLADAAKLVAARGRLMQALPADGAMIAVEATEDEVAPLLTGRVSIAAVNGPRSV
VVSGDEDAATALAETLRARGRRTKRLTVSHAFHSPLMDGMLDAFREVAESVAYAPPVIPIVSNLTGASVTAEEICAADYW
VRHVREAVRFLDGVRKLSAQGVTTFVEVGPGGVLTALAQECVTGQDAVFVPVLRGDR
>UniRef100_Q0R4M7_from_2323_to_2618 (HMM "PKS_AT" in sequence "UniRef100_Q0R4M7", bitscore: 428.3, e-value: 5.8e-123, length: 296)
LFAGQGSQRPGMGRELYDSQPVFAQALDDVCALLDPHLDVPLREVMWAEEGTEQAALLedTLYTQPALFALETALFRLLE
HLGVKPHHLVGHSIGEIAAAHAAGVLTLADACTLVAARARLLHDLPAGGAMTALQATEAEVEEALHGHPGVTIAALNTPH
STVISGDSDGVNTIAARFKEQGRKVTPLHVSHAFHSPHLDPILDEFHAIARSLTYHQPSIPIVSTVTGEIAGPDDLTTPD
YWTRQLRDPVRFHPALTTLNELNTTTHLELGPDTTLTTLTHATTDTTAIPLLHPHK
>UniRef100_Q6W5Q0_from_5778_to_6071 (HMM "PKS_AT" in sequence "UniRef100_Q6W5Q0", bitscore: 428.0, e-value: 6.9e-123, length: 294)
LFSGQGSQRLGMGRGLYERFPVFAEAFDAVCAGLDEHLERPLREVVWGDDTSVLDGTAYAQAGLFAVEVALFRLVESWGV
RPEFVAGHSIGEVAAAHVAGVFTLADAAALVAARGRLMQALPEGGAMVALEASEAEVLPRLESVEGVSVAAVNGSSSVVV
SGAEDAVEAVAEVFREQGRRVSRLRVSHAFHSPLMEPMLGDFREVLSGLSYAEPSLPVVSNVSGRIAEPGELTTPDYWVT
HVREAVRFDDGVRALAEEGVTRFVELGPDGVLSGMAREGAGEDAVLVPLLRKDR
>UniRef100_A4F5C6_from_573_to_879 (HMM "PKS_AT" in sequence "UniRef100_A4F5C6", bitscore: 427.9, e-value: 7.6e-123, length: 307)
LFTGQGGQRAAMGHGLYQAFPVFRDALDAVCAHLDRDLDRPLREVLFAPKGSELARLLdeTVFTQTALFALEVALFRLVE
AWGVAPDALLGHSVGEITAAHVAGVLSLEDACALVSARARLMQALPARDAAMVAIAASEGEVAAVIAARGEGGARATIAA
INGPSSTVVAGDRDAVLDVAARFEALGRKTSRLRVSHAFHSHHMDGMLDAFRRVAEGLTFHPPRIPIVSNVTGQRAGDGE
LCSADYWVRHARSAVRFADGLGTLHTERVSTFLELGPHGVLSALGQSALEADAPSRALFVPTLRADR
>UniRef100_Q3M5Z6_from_568_to_865 (HMM "PKS_AT" in sequence "UniRef100_Q3M5Z6", bitscore: 427.8, e-value: 8.2e-123, length: 298)
LFTGQGSQYVEMGRQLYETQPTFRKTLDRCDEILRPYLQQPLLSVLYPTSDVTSPLNETAYTQPALFALEYSLAEMWKSW
GIVPDAVMGHSVGEYVAACVAGVFSLEDGLKLIAERGRLIQSLPQNGMMAAVFTNEARMNGILAAYTGQVAIAGINGPEN
IVISGAREAVQSVLKELATQGINAQPLQVSHAFHSPLMASILDPFEQIASSVQFQAPRIPLISNLTGQILKPNEIPHAAY
WRQHLREGVRFYAGIKTLHEQGYEIFVEMGPSTTLVGMGKRCLPEGAGTWLTSLKKGQ
>UniRef100_A4FDM8_from_1599_to_1896 (HMM "PKS_AT" in sequence "UniRef100_A4FDM8", bitscore: 427.7, e-value: 8.8e-123, length: 298)
VFPGQGAQWAGMGAALLDSSPVFAARIAECEQALQPHVDWSLRDVLRQREGAPSLERVDVVQPVSFAVMVSLAELWRSYG
IAPDAVVGHSQGEIAAACVAGALSIEDAAKVVALRSQAIRRGLAGRGGMMSVSLPLDRATDRLRPGLEVAAVNGPTSVVV
AGEPGALEELLAECEAEDVRARRVPVDYASHTSHVERIREELLEVLADVRPRTADVPFFSTVDGRWLDTAALDGEYWYRN
LRRTVGFAAAVDTLAEQGYRAFVEASSHPVLTTSVQEGLDQRQqpvtaVVTGSLRRDD
>UniRef100_Q83X70_from_563_to_863 (HMM "PKS_AT" in sequence "UniRef100_Q83X70", bitscore: 427.2, e-value: 1.2e-122, length: 301)
LFPGQGSQWAGMGADLLAWSPVFAETIRACDEAMAPWQDWSVAAVLRQQPGAPGLDRVDVVQPALFAVMVSLAALWRSYG
VEPAAVAGHSQGEIAAAYVAGALTLEDAARLVVLRSRLLRSLAGKGAMAAVALDEAAVRELLVPYAGAVEVAAVNGPASV
VVSGEPAAVDSLVADCAGRGARARTIDVDYASHSAQMEEVREELAAALRDLRPGRARVPFYSTVTGRPMDGGELDAGYWY
RNLREPVRLHDVVRLLADAHHDTFIEVSPHPVLAATVEETLEAAGREPGaALALGTLRRGA
>UniRef100_Q3S866_from_542_to_842 (HMM "PKS_AT" in sequence "UniRef100_Q3S866", bitscore: 427.1, e-value: 1.3e-122, length: 301)
LFTGQGSQRPGMGAALHATFPVFADAFDAACEEMDRYLDRPLRDLVLDSGGTPDAALLDrTGYTQPALFAFETALYRLLE
HWGLIPDAVLGHSVGELVAAHAAGVLDLRDACALVAARGRLMDGLPGGGAMVSVQASEEELGPDLAEFADRVAVAALNGP
ASTVLSGDESAVLRLAGRWRDRGRRTRRLRVSHAFHSPHMDGMLDEFRQVAESLTYRTPHLAVVSNLTGRTATEDELRSP
DHWVRHARDAVRFLDGVRTLHARGIVLHLEIGPDAVLSTMARDCAPDGADQLFVPAMRRDR
>UniRef100_Q7WTF0_from_566_to_868 (HMM "PKS_AT" in sequence "UniRef100_Q7WTF0", bitscore: 427.1, e-value: 1.3e-122, length: 303)
LFSGQGSQRPGMGAELHERFPAFADTFDEICALIDPHLDHPLRDIVFATHPDHTDLLNHTTYTQAGLFAVQVALARLLEH
CGLRPDTVIGHSIGEITAAHIAGVLSLQDACHLVANRATLLGKLPPGGAMTAIEATAEEITQTLTPYHGQVTIAALNAPT
STVISGPEELVAQLTRRWKERGRRTKTLTVSHAFHSPLMEPALNDFRHAIDHLTYHQPTIPLISNLTGEPATQDIATPDY
WVRHIRQPVHFHPAITHIAPHTAVFLEIGPDATLIPATQNTLDTLDKQPAhPpQLIPTLTRKQ
>UniRef100_Q8YWG5_from_563_to_859 (HMM "PKS_AT" in sequence "UniRef100_Q8YWG5", bitscore: 427.0, e-value: 1.4e-122, length: 297)
LFTGQGSQYVGMGRQLYETQPTFRQALDECDRLLQPYLKESLLSVLYPQTPTANPLINQTAYTQTALFAIEYALCKLWQS
WGIQPQGVLGHSVGEYVAACIAGVYTLQEGIELIAQRGQLMQALPQTGTMAAVFAPVETVARAIAPYANEVTIATINSPE
NVVISGVKAAIALVQADLTAQGIDVRPLQVSHAFHSPMMEPMLGEFKQVAAKINYQTPGIDWISSVTGAEITHSIDAEYW
CQQIRDCVQFAPAMETLAQQGYDVLIEIGPHPVLTRLGKQTLSDPQILWLPSLHREQ
>UniRef100_Q6E7J9_from_585_to_888 (HMM "PKS_AT" in sequence "UniRef100_Q6E7J9", bitscore: 426.9, e-value: 1.6e-122, length: 304)
LFTGQGSQYVNMGRELYQQASTFREAINQCEDiLSRVETFQETSLREILYPADDSSGSSLLnqTAYTQPCLFALEYALCQ
LWQSWGIKPNVVMGHSVGEYVAATVAGVFSLEDGLKLIAARGRLMQQLPAGGEMVSVMANEAKILETLNAMSRSDKVAIA
AINGPQSIVISGESEAVRAIATNLESLGIKTKQLQVSHAFHSPLMEPMLAEFEAVANQITYHQPRILLISNVTGKLVGEE
ITSAKYWVNHVRQPVRFAQSMTTLHQQGYELFLEIGPKPVLLGMGRQCLLEEVSVWLPSLRPGK
>UniRef100_Q1L0T0_from_2664_to_2963 (HMM "PKS_AT" in sequence "UniRef100_Q1L0T0", bitscore: 426.8, e-value: 1.6e-122, length: 300)
VFPGQGAQWVGMGAQLLKTSPVFAERLHECAAALAPYTGWSLIDVITGTPDAPSLERVDVVQPATFAVVVSLAALWQSVG
IHPDAVIGHSQGEIAAACVAGHLTLTNAAKIVTLRSQTIAAHLAGHGGMMSVLASREQVEEALTPWHGKLWIAAHNSPNA
TVIAGDTDALHQLHTHYTDQGIRARIIPVDYASHTGHVDTIKNQLHQTLADTTTEPGTIPWLSTVTGQWIEPDTVDSGYW
YRNLRQTVQFHTAITALAHEGYRTFIEISPHPVLTTAIQETLEANDTPNTTITGTLRRDD
>UniRef100_Q197Z3_from_690_to_981 (HMM "PKS_AT" in sequence "UniRef100_Q197Z3", bitscore: 426.8, e-value: 1.7e-122, length: 292)
LFAGQGAQRPGMGRELYEVFPVFAEAFDAICTRIPGLKDVVFEGEDPEVLRRTEHAQPALFAFEVALFRLLESFGVRPDF
VAGHSVGEIAAAHIAGVFSLEDACALVAARGRLMQQLPAGGAMWAVEASEAEVLPLLVDRPTIGIAAVNGPRAVVLSGAE
AEVEALATELKEAGHRTNRLKVSHAFHSPLMDPMLEEFRTLAESLTYETPQLPVVSTLTGTAAEAGEWTNPAYWVRHVRD
AVRFADGIETLAEAGVTRFLEIGPDGTLTALAATNLPEEGSWLLAPAQRKDL
>UniRef100_Q3M3U4_from_563_to_859 (HMM "PKS_AT" in sequence "UniRef100_Q3M3U4", bitscore: 426.5, e-value: 2.1e-122, length: 297)
LFTGQGSQYVGMGRQLYETQPTFRQALDECDRLLQPYLKESLLSVLYPQTPTANPLVNQTAYTQTALFAIEYALCKLWQS
WGIQPQGVLGHSVGEYVAACIAGVYSLQEGIELIAQRGQLMQALPQTGTMAAVFAPVETVARAIAPYGNEVTIATINSPE
NVVISGVKAAIAAVQADLIAQGIDVRPLQVSHAFHSPMMEPMLGEFKQVAAKINYQTPRIDWISSVTGAEITHSIDAEYW
CQQIRDCVQFAPAIATLAQQGYDLLMEIGPHPVLTRLGKQTLSDPQILWLSSLHREQ
>UniRef100_Q9KIV3_from_2129_to_2425 (HMM "PKS_AT" in sequence "UniRef100_Q9KIV3", bitscore: 426.4, e-value: 2.1e-122, length: 297)
VFPGQGSQWVGMAAGLLDACPVFAEAVAECAAVLDPVTGWSLVEVLRGGGEAVLGRVDVVQPALWAVMVSLARTWRYYGV
EPAAVVGHSQGEIAAACVAGGLSLADGARVVVLRSRAIARIAGGGGMVSVGLSAERVRTMLDTYGGRVSVAAVNGPSSTV
VSGDVQALDELLAGCEREGVRARRVPVDYASHSAQMDQLRDELLEALADITPQHSSVPFFSTVTADWLDTTALDAGYWFT
NLRETVRFQEAVEGLVAQGMGAFVECSPHPVLVPGIEQTLDALDQNAAVLGSLRRDE
>UniRef100_Q9KIV4_from_3078_to_3373 (HMM "PKS_AT" in sequence "UniRef100_Q9KIV4", bitscore: 426.2, e-value: 2.4e-122, length: 296)
VFPGQGSQWVGMAAGLLDACPVFAEAVAECAAVLDRLTGWSLVEVLRGGEAVLGRVDVVQPALWAVMVSLARTWRYYGVE
PAAVVGHSQGEIAAACVAGGLSLADGARVVVLRSRAIARIAGGGGMVSVGLSAERVRTMLDTYGGRVSVAAVNGPSSTVV
SGDAQALDELLAGCEREGVRARRVPVDYASHSAQMDQLRDELLEALADVTPQDSSVPFFSTVTADWLDTTALDAGYWFTN
LRETVRFQEAVEGLVAQGMGAFVECSPHPVLVPGITETLDTFDADAVALSSLRRDE
>UniRef100_Q0QMN7_from_1595_to_1892 (HMM "PKS_AT" in sequence "UniRef100_Q0QMN7", bitscore: 426.1, e-value: 2.6e-122, length: 298)
VFPGQGAQWAGMAVELLDASPVFAARMAECAAALGEFTDWSLLDVVRGEGGAASLERVDVVQPVSWAVMVSLAALWRSFG
VEPDAVVGHSQGEIAAACVAGALSLRDAAKVSALRSAALRDLAGTGGMMSVALPAAEVERRLAGRDGRVSVAAVNGPAAV
VLAGDPAALEGLAAELTADGVWARLVAVDYASHSPQVERIRTTLLDRLAGLEPRTADIPFYSTVTGEPIDTAALDAEYWY
RNLRHTVRFEEAVRALDGAGHRAYVEVSPHPLLTAAVQDTVESTGSTAVVVGTLRRDQ
>UniRef100_A1YBT6_from_2353_to_2655 (HMM "PKS_AT" in sequence "UniRef100_A1YBT6", bitscore: 426.1, e-value: 2.7e-122, length: 303)
LFTGQGSQRAGMGRALYATHPVFRAALDAACAELDRHLDRPLHSVLFADAGTEAAALLdqTGWAQPALFALEVALYRQWE
AWGLRPELLLGHSIGELAAAHVAGVLDLPDASALVAARGRLMQALPHGGAMASIEATEHELLPLLDQHTGRLSLAALNAP
RQSVVSGDQPAVDHVCAHFIALGRRAKRLDVSHAFHSAHMQPMLDAFASVARGLTFHPPRLPIVSSVTGARATTDQLTSP
DYWVQQVREPVRFLDAMRSLHAAGAATFVECGPHGVLTAAGAECLAPEGARDAGFVTSLRKDR
>UniRef100_Q84G24_from_5782_to_6081 (HMM "PKS_AT" in sequence "UniRef100_Q84G24", bitscore: 425.8, e-value: 3.3e-122, length: 300)
VFPGQGAQWVGMGAQLLNTSPVFAARLNECAEALAPYTDWSLMDVITGAPGAPSLERVDVVQPATFAVVVSLAALWQSVG
IHPDAVIGHSQGEIAAACVAGHLTLTNAAKIVTLRSQTIAHHLAGHGGMMSVLASREQVEEALTPWHGKLWIAAHNSPNA
TVIAGDTDALHQLHTHYTDQGIRARVIPVDYASHTGHVDTIKNQLHQTLADTTTEPGTIPWLSTVTGQWIEPDTVDSGYW
YRNLRQTVQFHTAITALAHEGYRTFIEISPHPVLTTAIQETLEANDTPNTTITGTLRRDD
>UniRef100_Q6DNE2_from_593_to_896 (HMM "PKS_AT" in sequence "UniRef100_Q6DNE2", bitscore: 425.6, e-value: 3.8e-122, length: 304)
LFTGQGSQYVNMGRQLYQQAPTFREAINQCEEILSSLETFPNKLLQEILYPADDLSDSSlldqTAYTQPALFAIEYALFK
LWQSWGIKPDVVMGHSVGEYVAATVAGVFSLEAGLKLIAARGSLMQKLPAGGAMVSVMASKSKVLETLKAMSRSEKVAIA
AINGPQSIVISGEAEAVEAIATHLESVGIKTKQLQVSHAFHSPLMEPMLAEFEDIANQLTYNQPRIPLISNVTGTKADNN
IVTGKYWVNHVRQPVQFVQSMKTLHQEGYELFLEIGPKPILLGMGRQCLPEEMgVWLPSLRPGV
>UniRef100_Q6W5Q0_from_9333_to_9624 (HMM "PKS_AT" in sequence "UniRef100_Q6W5Q0", bitscore: 425.5, e-value: 4e-122, length: 292)
LFPGQGSQRLGMGRDLYERFPVFAEAFDAVCAGLDAHLDRPLREVVWGDDEDALNATAYAQAALFALGVGLHRLVASWGV
TPDLVAGHSIGEIAAAHVAGVFSLADACALVAARGRLMQALPEGGAMAAVQATEDEVLAHLTDGVSVAAVNGPTSVVVSG
TAEGVEKVTEALRERGRRTTALRVSHAFHSPLMEPMLAEFRAVVAGLSPQAPVIPVVSNLTGTTARAEELCSAEYWVRHV
REAVRFADGVRALHEAGATRYLELGPDGVACAMARESLPESAVTVAAQRRTV
>UniRef100_Q52V50_from_2371_to_2670 (HMM "PKS_AT" in sequence "UniRef100_Q52V50", bitscore: 425.2, e-value: 4.8e-122, length: 300)
LFTGQGSQRPGMGRELYETYPAFAEALDAVCAELDPHLEQPLKEVLFTADGDLLNRTGRTQPALFALETALYRLVESWGV
RPDFVAGHSIGEITAAHVAGVLSLPDAATLVAARGRLMQELPEGGAMIALTATEDEVLPLLAGHEDRIGIAAVNSASSVV
ISGEEGLALEIAAEFERRGRRTKRLTVSHAFHSPLMDGMLDAFREVAESLTYRAPAIPVVTLLTGTVAGDELRTAEHWVS
HVREAVRFLDGIRTLDAEHVTTYLELGPQGVLSGLGRDCLTDPADPADtAVFVPALRRDR
>UniRef100_Q9S0R4_from_605_to_903 (HMM "PKS_AT" in sequence "UniRef100_Q9S0R4", bitscore: 425.0, e-value: 5.7e-122, length: 299)
VFPGQGGQWAGMGVRLLASSPVFARRMQACEEALAPWVDWSVVDILRRDAGDAVWERADVVQPVLFSVMVSLAALWRSYG
IEPDAVLGHSQGEIAAAHVCGALSLKDAAKTVALRSRALAAVRGRGGMASVPLPAQEVEQLIGERWAGRLWVAAVNGPRS
TAVSGDAEAVDEVLAYCAGTGVRARRIPVDYASHCPHVQPLREELLELLGDISPQPSGVPFFSTVEGTWLDTTTLDAAYW
YRNLHQPVRFSDAVQALADDGHRVFVEVSPHPTLVPAIEDTTEDTAEDVTAIGSLRRGD
>UniRef100_Q9S0R8_from_1052_to_1350 (HMM "PKS_AT" in sequence "UniRef100_Q9S0R8", bitscore: 425.0, e-value: 5.7e-122, length: 299)
VFPGQGGQWAGMGVRLLASSPVFARRMQACEEALAPWVDWSVVDILRRDAGDAVWERADVVQPVLFSVMVSLAALWRSYG
IEPDAVLGHSQGEIAAAHVCGALSLKDAAKTVALRSRALAAVRGRGGMASVPLPAQEVEQLIGERWAGRLWVAAVNGPRS
TAVSGDAEAVDEVLAYCAGTGVRARRIPVDYASHCPHVQPLREELLELLGDISPQPSGVPFFSTVEGTWLDTTTLDAAYW
YRNLHQPVRFSDAVQALADDGHRVFVEVSPHPTLVPAIEDTTEDTAEDVTAIGSLRRGD
>UniRef100_Q9L4W5_from_527_to_819 (HMM "PKS_AT" in sequence "UniRef100_Q9L4W5", bitscore: 424.9, e-value: 6e-122, length: 293)
LFSGQGSQRPGMGRELAARFPVFADALDDALRALDRHLDGPVREVMWGTDAALLDRTGWTQPALFAVEVALHRLVASLGV
TPDFVGGHSVGEIAAAHVAGVLSLEDACRLVAARATLMQALPAGGAMAALEATEDEVAPLLGAHLALAAVNGPTAVVVAG
AEDAVRQLTARFADRGRRTSRLAVSHAFHSPLMEPMLDAFRDVVSRLTFHQPSIPLVSNLTGELAGSEITSAEYWVRHVR
DTVRFADGITALAKAGADVLIELGPGGVLSAMARDTLGPDSTTDVVPALSKGR
>UniRef100_Q7WTF1_from_2356_to_2658 (HMM "PKS_AT" in sequence "UniRef100_Q7WTF1", bitscore: 424.7, e-value: 7e-122, length: 303)
LFSGQGSQRPGMGAELHERFPAFADTFDEICALIDPHLDHPLRDIVFATHPDHTDLLNHTTYTQAGLFAVQVALARLLEH
CGLRPDTVIGHSIGEITAAHIAGVLSLQDACHLVANRATLLGKLPPGGAMTAIEATAEEITQTLTPYHGQVTIAALNAPT
STVISGPEELVAQLTRRWKERGRRTKTLTVSHAFHSPLMEPALNDFRHAIDHLTYHQPTIPLISNLTGEPATQDIATPDY
WVRHIRQPVHFHPAITHIAPHTAAFLEIGPDATLIPATQNTLDTLENQPTsApQLIPTLTRKQ
>UniRef100_Q9L4X2_from_577_to_867 (HMM "PKS_AT" in sequence "UniRef100_Q9L4X2", bitscore: 424.7, e-value: 7e-122, length: 291)
LFSGQGAQRLGMGRELHARFPVFARALDTAVDLLDAELGGTLREVIWGTDDAPLNETGFTQPALFAVEVALYRLIESWGV
APDFVAGHSIGEIAAAHVAGVFSLEDACTLVAARAGLMQALPRGGAMVAVEATEDEVSPLLTDGVAIAAINGPTSLVVSG
DETATLAVAARLAEQGRRTTRLRVSHAFHSPLMDPMLAEFRAVAEGLSYGEPQIPVVSNLTGAVADGTLLGTADYWVRHV
REAVRFADGIRALTDAGVGAFLELGPDGTLAALAQQSAPDAVSVPVLRKDR
>UniRef100_Q8L334_from_1214_to_1519 (HMM "PKS_AT" in sequence "UniRef100_Q8L334", bitscore: 424.7, e-value: 7.2e-122, length: 306)
LFTGQGSQYINMGRTLYDTESTFRAALDRCETILQNLGIESILSVIFGSSEHGLSLDDTAYTQPALFAIEYALYQLWKSW
GIQPSVVIGHSAGEYVSACVAGVFSLEDGLKLIAERGRLIQALPRDGSMVSVMASEKRIAEFDIILPYGGQVAIAAINGP
QSVVISGQQQAIDAISTILETEGIKSKKLNVSHAFHSPLVEAMLDSFLQVAQEVTYSEPQIKLISNVTGTLASHESCPDe
lpittaeYWVRHVRQPVRFAAGMESLEGQGVNVFIEIGPKPVLLGMGRDCLPEQEGLWLPSLRPKQ
>UniRef100_Q93TW6_from_1061_to_1358 (HMM "PKS_AT" in sequence "UniRef100_Q93TW6", bitscore: 424.6, e-value: 7.2e-122, length: 298)
VFPGQGSQWLGMGRQLLREEPVFRAAIEACEQAMRAHVDWSLTAELCADEQHSRLQEINVVQPVLFAMQVALAALWRSWG
MEPDAVVGHSMGEVAAAHVAGALSLEDAARIICLRSLLLRRMSGQGAMAVVELGLEQAREALAGYESRLSIGVSNSARST
VLSGDTEALEELLRRLEGQGVFCRRVKVNVASHSPQMDPLKDDLLRALEGISPQRAPVSIYSTVTGQTSDGGDFHPSYWV
SNLREPVLFHGAVERLLADGYSVLLEVSPHPVLLAPIEETVRESKQEALALASLRRQA
>UniRef100_Q52V53_from_577_to_870 (HMM "PKS_AT" in sequence "UniRef100_Q52V53", bitscore: 424.6, e-value: 7.4e-122, length: 294)
LFTGQGSQRPGMGRELYATYPVFAQALDAVCERLELPLKDVLFGTDGAAGAALDeTAYTQPALFAVEVALFRLVESWGLK
PDYLAGHSIGEIAAAHVAGVFSLEDACTLVEARGRLMQALPTGGVMIAVEASEDEVLPLLTDWVSIAAVNGPRSVVVAGD
EDAAVAIAEAFAAQGRKTKKLTVSHAFHSPHMDGMLDAFRTVAQGLSYGTPRIPVVSNLTGALVTDEMGSADFWVRHVRE
AVRFLDGIRWLESRGVTTYIELGPGGVLSALGQDCQTATGPRAAAFLPALRTGR
>UniRef100_UPI000038D25F_from_541_to_838 (HMM "PKS_AT" in sequence "UniRef100_UPI000038D25F", bitscore: 424.5, e-value: 8.3e-122, length: 298)
LFTGQGSQYIGMGRQLYEEAPIFRQTLDRCNDILRPYLEKSLLSILYPESEETSLIDETAYTQPALFALEYSLYELWKSW
GIKPDIVIGHSIGEYVAATVAEIFSLEDALKLISERGRLMQALTQNGKMVAVFASESKVREAIQAVAVSSEVAIAAINSP
QNTVISGGNKAVEAVCAVLEAEGIKTKKLKVSHAFHSPMMEPILADFEKVAASIAYSAPKIELSSNVTGKLIGSEIATPE
YWCRHIKQPVRFAEGMKTLHDRGCEVFVEIGPNPTLLDMGHQCLDEVGVFIPSLRQRY
>UniRef100_A1YBT8_from_2132_to_2429 (HMM "PKS_AT" in sequence "UniRef100_A1YBT8", bitscore: 424.4, e-value: 8.6e-122, length: 298)
VFPGQGSQWAQMAQPLLETSELFRERIEACAHALAPHVDWSLLAVLRGEEGAPSLERVDVVQPVLFAVMVSLAALWRSMG
VEPDAVVGHSQGEIAAACVAGALSLADAAKVVALRSRALARLAGRGAMAVVELPAAELAERMKRWGERLSIAALNSPRST
VISGDPDAVDALLRELDSAEIFARKVRVDYASHCSHVEAIRHQLLAELAGIEPLPSTLPLYSTVSGDKLDGVALDASYWY
RNLRQTVRFSDATQRLVSAGHRFFVEVSPHPVLTFAVQDVLDAEGVPAAVVGSLRRGE
>UniRef100_A1GFR7_from_572_to_871 (HMM "PKS_AT" in sequence "UniRef100_A1GFR7", bitscore: 424.4, e-value: 8.6e-122, length: 300)
VFPGQGTQWVGMGRELLDSSPVFADRIADCAAALERWVDWSLVDVLRGDVDPALMKRVDVLQPASFAVMIGLAAVWASVG
VQPDAVIGHSQGEIAAACVAGALSLRDAARVVALRSQAIAATLSGRGGMASVALSESEAAERLTPWADRVEVAAVNGPSS
VVIAGDADALDEALDVLDDQGVRVRRVAVDYASHTRHVEDIRDTLADALAGIGAQAPEVPFYSTVTGGWIQGASVVDGGY
WYRNLRGQVRFGSAVADLIAQGHGVFVEISAHPVLVQPISEIVDRVGSDVQVTGSLRRDE
>UniRef100_Q0R4M4_from_567_to_862 (HMM "PKS_AT" in sequence "UniRef100_Q0R4M4", bitscore: 424.3, e-value: 9.2e-122, length: 296)
LFAGQGSQRPGMGRELYDSQPVFAQALDEVCALLDPHLDVPLREVMWAEEGTEQAALLedTLYTQPALFALETALFRLLQ
HLGVTPHYLVGHSIGEITAAHAAGILTLDDACTLVAARARLLHGLPTGGTMTALQATEAEVEEALQDHPGVTIAALNTPH
STVISGDTDAVTHLAALFAEQGRKVTPLHVSHAFHSPHLDPVLDDFHTVAATLTYHQPRIPIISTLTGEPAGTGDLTTPD
YWTRQLRETVRFHPALTTLTELNTTTHLELGPDTTLTTLTHATTDTTAIPLLHPHK
>UniRef100_Q6W5P7_from_6161_to_6460 (HMM "PKS_AT" in sequence "UniRef100_Q6W5P7", bitscore: 424.1, e-value: 1e-121, length: 300)
LFSGQGSQRAGMGRELYDRFPVFAEALDAVLARLDTGLTPSLREVLFAEEGSGTAALLdtTGYTQPALFAVEVALYRLVE
SWGVRPGHVAGHSVGEIAAAHVAGVFSLEDACRLVAARARLMQELPSGGAMVAVRATEAEVVPRLTEGLSLAAVNGPDSV
VIAGTEDEALALAEAFAAEGRKTQRLPVSHAFHSPLMEPMLDAFRQVAESLEYAEPRIPVVSDVTGALAEPGQLTRAAYW
VEHVRATVRFADGVRALAGAGANAFLEIGPGGVLTALAQSVLEADDRDEAVVLPALRKDR
>UniRef100_Q8CJN6_from_3287_to_3586 (HMM "PKS_AT" in sequence "UniRef100_Q8CJN6", bitscore: 424.1, e-value: 1.1e-121, length: 300)
LFTGQGSQRLGMGRELYESSPVFAKALDEVCSRFRAELARPVKDVLFAQEDSATAALIdqTAFTQAALFCVEVALYRLFE
HHGFTPDYLLGHSIGEVTAAYLSGVLDLDDACCLVAERGRLMQAAREGGAMAALQASEEEVYASIAPYGDAVGIAGVNGP
ESLVISGDEDVVEEVTAAWRANGVRTKRLPVSHAFHSSHMDEVLDEFREVASGLSFRPPRIPVVSNVTGTLATDAQLTSP
DYWATHIREAVRFLDGVRYLEAQGVTDFLELGPDAVLTALTRGSLEEEAGVLVAALRRDR
>UniRef100_Q9KIV3_from_569_to_864 (HMM "PKS_AT" in sequence "UniRef100_Q9KIV3", bitscore: 424.1, e-value: 1.1e-121, length: 296)
VFPGQGSQWVGMAAGLLDACPVFAEAVAECAAVLDPLTGWSLVEVLRGGEAVLGRVDVVQPALWAVMVSLARTWRYYGVE
PAAVVGHSQGEIAAACVAGGLSLADGARVVVLRSRAIARIAGGGGMVSVSLPAGRVRTMLDTYGGRLSVAAVNGPSSTVV
SGDAQALDELLAGCEREGVRARRVPVDYASHSAQMDQLRDELLEALADITPQHSSVPFFSTVTADWLDTTALDAGYWFTN
LRETVRFQEAVEGLVAQGMGAFVECSPHPVLVPGIEQTLDTVEADAVALGSLRRDE
>UniRef100_Q93NX9_from_8461_to_8751 (HMM "PKS_AT" in sequence "UniRef100_Q93NX9", bitscore: 424.0, e-value: 1.1e-121, length: 291)
LFSGQGSQQLGMGRDLYERFPAFAEAFDAVLARLDGHLGASLRDVVWHGDQETLNETGHTQPALFAFEVALYRLVESWGV
TPDFVAGHSVGEIAAAHVAGVLSLDDACRLVAARARLMQDLPRGGAMVAVEATEQEVAAELTEAVSIAAVNGPTSVVLAG
AEDAVLAVAAVLAERGRRTSRLKVSHAFHSVLMDPMLAEFRKVAESLRYEAPRIAVVSNVTGDVAGADELCDADYWVRHV
RGTVRFADGVTALAGRGVRVLLELGPDAVLSALAEQSAPDTVSIPAQRRNR
>UniRef100_Q93HE5_from_1532_to_1829 (HMM "PKS_AT" in sequence "UniRef100_Q93HE5", bitscore: 424.0, e-value: 1.1e-121, length: 298)
VFPGQGSQWGAMARELYAGAPVFRARLEECAKALSAFVEWDLLDVLLSDDGGVLLSRVDVVQPALFAVMVSLAALWEAHG
VRPDAVVGHSQGEIAAAYVAGVLSLEDAARVVTLRSQAIRALAGRGGMVSVGLSVDEVRPRLGRWGGDVEIAAINGPTST
VVSGSAGALDELQAVFEAENVRTWRIPVDYASHSCHVDRLRENVMDLLAPITPRAGDLRFYSTVTGRRIDTTELDADYWF
RNLRETVEFEAVTRLLLADGFDTFIECSPHPVLVAGVQETIDSTHTPARAIGTLRRHH
>UniRef100_Q93HE5_from_3315_to_3612 (HMM "PKS_AT" in sequence "UniRef100_Q93HE5", bitscore: 424.0, e-value: 1.1e-121, length: 298)
VFPGQGSQWGAMARELYAGAPVFRARLEECAKALSAFVEWDLLDVLLSDDGGVLLSRVDVVQPALFAVMVSLAALWEAHG
VRPDAVVGHSQGEIAAAYVAGVLSLEDAARVVTLRSQAIRALAGRGGMVSVGLSVDEVRPRLGRWGGDVEIAAINGPTST
VVSGSAGALDELQAVFEAENVRTWRIPVDYASHSCHVDRLRENVMDLLAPITPRAGDLRFYSTVTGRRIDTTELDADYWF
RNLRETVEFEAVTRLLLADGFDTFIECSPHPVLVAGVQETIDSTHTPARAIGTLRRHH
>UniRef100_Q8RJY2_from_567_to_864 (HMM "PKS_AT" in sequence "UniRef100_Q8RJY2", bitscore: 424.0, e-value: 1.1e-121, length: 298)
VFPGQGSQWVGMGRQLLEREPAFRTALEACDRAMKPHVGWSAVEVLVGSEGAPRVDRIDVIQPILFAIEVALAATWRARG
IEPDAVVGHSMGEVAAAHVAGALSLDDAARIICRRSQLLAGLSGQGAMAVVELSQEEAERAIVGYEDRLSIAVCNGPRST
VLSGDPQALTAVLATLESRGVFCRQVKVDVASHSPQMDPLRPALLNALQGLQPKTAAVPIFSTVTGAIFDGTGMNAAYWV
DNLRKPVLFSKAVSRLIEEGHALFIELSPHPILLPPIDEQLRTLNRKGGVFPSMRREE
>UniRef100_Q0R4M5_from_4430_to_4722 (HMM "PKS_AT" in sequence "UniRef100_Q0R4M5", bitscore: 423.9, e-value: 1.2e-121, length: 293)
LFAGQGSQRPGMGRELYDSQPVFAQALDDVCALLDPHLDVPLREVMWAEEGTEQAALLedTLYTQPALFALETALFRLLQ
HLGVTPHYLVGHSIGEIAAAHAAGILTLDDACTLVAARARLLHDLPAGGAMTALQATEAEVEEAVHGHPGVTIAALNTPN
STVISGDSDGVNTIAARFKEQGRKVTPLHVSHAFHSPHLDPILNEFHATARSLTYHQPSIPIVSTVTGEIAGPGDLTTPD
YWTRQLREPVRFHPALTALNATTLIELGPDTTLTALTRSVTDAVALPLLHPDK
>UniRef100_Q197Z2_from_2125_to_2432 (HMM "PKS_AT" in sequence "UniRef100_Q197Z2", bitscore: 423.8, e-value: 1.3e-121, length: 308)
LFAGQGAQRPGMGRELYEVFPVFAAAFDAICTHIPGLKDVVFEGEDPEVLRRTEHAQPALFAFEVALFRLLESFGVRPDF
VAGHSVGEIAAAHIAGVFSLEDACALVSARGRLMQQLPAGGAMWAVEASEAEVLPLLEDRPTIGIAAVNGPRAVVLSGAE
AEVEALAAQLKEQGHRTNRLKVSHAFHSPLMDPMLEEFRTLTESLTYEPPQLPVVSTLTGAAADAGEWTNPAYWVRHVRD
AVRFADGIETLAGAGVTRFLEIGPDSTLTALATHTLAALSEASAeTgdvavegvaeeyVCAPVARKGV
>UniRef100_A1YBT5_from_2049_to_2351 (HMM "PKS_AT" in sequence "UniRef100_A1YBT5", bitscore: 423.8, e-value: 1.3e-121, length: 303)
LFTGQGSQRAAMGRALYATHPVFRAALDAACAELDRHLDRPLHSVLFADAGTEAAALLdqTGWAQPALFALEVALYRQWE
AWGLRPELLLGHSIGELAAAHVAGVLDLPDASALVAARGRLMQALPHGGAMASIEATEHELLPLLDQHTGRLSLAALNAP
RQSVVSGDLHAVDQVCAHFIALGRRAKRLDVSHAFHSAHMQPMLDAFASVARGLTFHPPRLPIVSSVTGARATTDQLTSP
DYWVQQVREPVRFLDAMRSLHAAGAATFVECGPHGVLTAAGAECLAPEGARDAGFVTSLRKDR
>UniRef100_Q9EWA2_from_552_to_838 (HMM "PKS_AT" in sequence "UniRef100_Q9EWA2", bitscore: 423.7, e-value: 1.4e-121, length: 287)
LFSGQGAQRVGMGRELYVRFPVFAEALDEVLAHFDAGLRDVMFGDAEGLDETGFTQPALFAIEVALFRLAESLGVRPDFV
GGHSIGEIAAAHVAGVFSLTDACALVAARARLMQALPAGGAMVAVQASESEVAARLVDGVSIAAVNGPEAVVLAGDETAV
LRIAEELAAGGRKTQRLPVSHAFHSPLMEPMLEDFRRVAEGLSYGAPQIPLVSNVTGELAVEELVCSPDYWVRHVRETVR
FADGVSALEAEGASAFLELGPDGVLTAMARHTLDETKVAVPVLRKDR
>UniRef100_Q52V44_from_5415_to_5700 (HMM "PKS_AT" in sequence "UniRef100_Q52V44", bitscore: 423.6, e-value: 1.4e-121, length: 286)
LFTGQGSQRLGMGRELYETYPVFADALDAVCARLELPLKDVLFGGDADRLNETAYTQPALFAVEVALFRLVESWGVRPDF
LAGHSIGEIAAAHVAGVFSLDDACALVEARGRLMQALPTGGVMIAVQASEAEVLPLLTERVSIAAINGPQSVVIAGDEAD
AVAIVDAFNDRKSKRLAVSHAFHSPHMDGMLADFRKVAEELSYEAPRIPIVSNLTGALVTDEMGSADFWVRHVREAVRFL
DGIRALEAAGVTVYVELGPDGVLSAMAQECVTGEGAAFVPALRKGR
>UniRef100_Q6W5P6_from_3875_to_4173 (HMM "PKS_AT" in sequence "UniRef100_Q6W5P6", bitscore: 423.3, e-value: 1.8e-121, length: 299)
VFPGQGSQWAGMGAELLDTSPVFAERLHACAAALAPYTDWDLVDVVRQADGAPTLDRVDVVQPATWAVMVSLAELWRAHG
VTPDAVIGHSQGEIAAAVVSGALTLDDGARVVALRSQAIRRVLAGAGGMMSVQVSAAEAEQYLTPHAGAVSVAAVNGPRS
VVLAGTPEALDALQAEFAARDLRARRIAVDYASHTAQVERIEAELLDLLAPVAPRAARVPFHSTVTGATLDTTGMDAAYW
YRNLRQTVRFEDGVRALLDTEHTLFVEISPHPVLTMAVQATAEEAGRPAAAVGTLRREQ
>UniRef100_Q6W5P6_from_563_to_865 (HMM "PKS_AT" in sequence "UniRef100_Q6W5P6", bitscore: 423.3, e-value: 1.9e-121, length: 303)
LFSGQGSQRPGMGRDLHARFPVFARALDEILEHLDAGLDRPLKPLILAEEGSEEAALLDrTEYAQPALFALEVALYRLVE
SWGVTPDHLTGHSVGEIAAAHVAGVFTLADACTLVTARGRLMQALDEGGAMVSLEATEDEVAPLVAEHAGQVSVAAVNGP
AAVVVSGAEDAVESIAARVAALGRRTRRLRVSHAFHSPLMDPMLEEFRAVVAGLSPQAPTVPVVSNLTGAPATVEQLTSA
GYWTDHVRHAVRFADGVSWLAGHGTGLFLELGPDATLAALTRTVLDAAGHERAAVLPALRKDR
>UniRef100_Q7NJ78_from_534_to_831 (HMM "PKS_AT" in sequence "UniRef100_Q7NJ78", bitscore: 423.0, e-value: 2.3e-121, length: 298)
VFSGQGPQWWAMGRELLEQEPLFKAAVERCDAAVREQAGWSLLEELRAPEADSRLLQTEFAQPALFALQVGLADLWRSWG
VPPDGVVGHSVGEVAAAHIAGVLTLEEAVRIVVHRARLMEQATGRGRMVAVELPAAQAQQLIENFGDRIAVAAVNSPTST
VLSGESAALAAVVAILERRDIYHKYLPVDYAFHCPQMEPFARELSALLAGLSPRPAAVPIYSTLTGESAAGGQFEAVYWG
RNLREPVRFAEAVAALIADRYTVFLELSPHPVLGGAIRQCLEQADQEGVVLASLRRKE
>UniRef100_Q0R4M3_from_565_to_857 (HMM "PKS_AT" in sequence "UniRef100_Q0R4M3", bitscore: 422.9, e-value: 2.4e-121, length: 293)
LFAGQGSQRPGMGRELYDSHPVFAQALDDVCALLDPHLGVPLREVMWAEEGTEQAALLedTLYTQPALFALETALFRLLQ
HLGVTPHYLVGHSIGEITAAHAAGILTLDDACTLVAARARLLHGLPTGGTMTALQATEAEVQQALQDHPGVTIAALNTPH
STVISGDTDAVTHLAALFAEQGRKVTPLHVSHAFHSPHLDPVLDDFHTVAATLTYHQPRIPIISTLTGEPAGTCDLTTPD
YWTRQLRETVRFHPALTTLNTTTCLELGPDSTLTTFTQSTTDTTAVPLLHPHK
>UniRef100_Q1D3S8_from_3895_to_4189 (HMM "PKS_AT" in sequence "UniRef100_Q1D3S8", bitscore: 422.9, e-value: 2.5e-121, length: 295)
VFTGQGAQYAGMGRELYETEPVFRAALDRCNALLEGEWSDSLLSVMHGADARIDDTGYTQPALFALEYALAELWRSWGVE
PWAVLGHSVGEYVAACVAGVLELEDALRLITRRARLMQELPRNGEMVSITASEAVVAQALTPYADRVSIAAVNGPADTVI
AGEREAVEALSSAFQTQGLKVRRLTVSHAFHSPLMEPMLDAFEMAAGHLTFRAPRIHLASNVTGQVLEEGTVLDAGYFRR
HVREAVRFHDGLKALRALGGTVFVEVGPHPTLMGMALKGLGDDAGSWLPSLRKGQ
>UniRef100_Q07017_from_2223_to_2519 (HMM "PKS_AT" in sequence "UniRef100_Q07017", bitscore: 422.8, e-value: 2.6e-121, length: 297)
VFPGQGSQWVGMAAGLLDACPVFAEAVAECAAVLDPVTGWSLVEVLQGRDATVLGRVDVVQPALWAVMVSLARTWRYYGV
EPAAVVGHSQGEIAAACVAGGLSLADGARVVVLRSRAIARIAGGGGMVSVSLPAGRVRTMLDTYGGRVSVAAVNGPSSTV
VSGDVQALDELLAGCEREGVRARRVPVDYASHSAQMDQLRDELLEALADITPQDSSVPFFSTVTADWLDTTALDAGYWFT
NLRETVRFQEAVEGLVAQGMGAFVECSPHPVLVPGIEQTLDALDQNAAVLGSLRRDE
>UniRef100_Q3S869_from_2169_to_2473 (HMM "PKS_AT" in sequence "UniRef100_Q3S869", bitscore: 422.8, e-value: 2.6e-121, length: 305)
VFPGQGAQWAGMAVELLDTSPVFAASMAACEQALTPYVDWSLDAVLRGAPDTPPFERVDVVQPALWAVMVSLAAQWRSWG
VEPDAVLGHSQGEIAAAVVAGALSLDDGAKVVALRSRAILALAGHGGMVSVAVPRERAVELVARWSGRLSLAAVNGPSAV
VVSGDTEALTELIAVCEEDGVRARTIAVDYASHSAHVERIRAEVLGALDGITPVAGRVPLYSTLTGDWLDTTEMDAGYWY
RNLRETVEFDGAVRALADQRHQVFVEVSPHPVLTMSVQETIESATAAESaEaprtVVTGTLRRDE
>UniRef100_Q3S869_from_598_to_903 (HMM "PKS_AT" in sequence "UniRef100_Q3S869", bitscore: 422.7, e-value: 2.7e-121, length: 306)
VFPGQGSQWAGMARQLLDESPVFAARMAECEQALAPHLDWSLSAVVRGEPDAAPLDRIDVVQPVLFAVMVSLAAVWRSYG
VEPDAVVGHSQGEIAAAYVAGALSLDDAARIVAVRSRAQLGLSGTGGMASVALPADTLRESLCAWEGRLSVAAVNGPASA
VVSGDPEALEEFLRQCEEREVRTRRVAADVAGHSAHMDRLRDGMLDALADVRPTAATIPFCSTVTGGSLDTTGLDAGYWF
RNMRQTVEFDAAVRDLVRRGHSVFVEISPHPVLTVPTQDTLDDLADPDAaVpapptLVTGTLRRDE
>UniRef100_Q6W5P6_from_8467_to_8769 (HMM "PKS_AT" in sequence "UniRef100_Q6W5P6", bitscore: 422.7, e-value: 2.8e-121, length: 303)
LFPGQGSQRPGAGRALYARFPVFATALDEVLAHFDQELERPLRDVMFADEGTPEAALLdrTGWTQPALFALGVALYRLVE
SWGVRPDLLAGHSVGELAAAHVAGVLSLPDACRVVSARARLMEALPAGGAMLAVRATEDEIAPYLTDQICLAAVNGPESV
VVSGDEKAVTALAEALAEQGRKTRRLRVSHAFHSLHMDAMLQDFERVTRSVSYAPPTLPLVSNLTGDAATDAQVCDPGYW
VRHVREAVRFGDGVRTLAGRGATRYLELGPDGILCGLAQETLDTLADENRpApTAVPALRTGR
>UniRef100_Q8RJX8_from_566_to_863 (HMM "PKS_AT" in sequence "UniRef100_Q8RJX8", bitscore: 422.5, e-value: 3.1e-121, length: 298)
LFTGQGSQYVGMGRALFETQPVFRRAILECEEVLRPILPKPLLSVLYPEVGQESPIDETEYTQPALFAVEYALATLWRSW
GIEPSIVMGHSVGEYVAACVAGVFSLEEGLRLIAERGRLMSTLPRDGDMVAVFATEARVTAALAPVANDVSIAAVNGPEE
IVISGARDGVNKVVEQLTAEGIKTRRLTVSHAFHSPLMSPIRSAFTEAASRVNYAAPRVRVISNITGRAAKGSELSQPSY
WVEHVQAPVRFADGLRALHEHGCDAFLEVGPQATLLGLGKRCLPDAVQPWLPSLRKGH
>UniRef100_Q82QT5_from_586_to_865 (HMM "PKS_AT" in sequence "UniRef100_Q82QT5", bitscore: 422.4, e-value: 3.3e-121, length: 280)
LFSGQGSQRLGMGRELYASYPAFAAAYDEVCAQLDAVVDVDSEELHRTGAAQPALFAVEVALFRLLESWGIRADYVAGHS
VGELAAAHVAGVLSLDDAAKLVSARARLMQALPAGGAMVAVQATEDEVLPHLTDAVGIAAINGPRSVVVSGAEDAVTAIA
EAFRQQGRKSSRLKVSHAFHSPLMDPILEEFAEVVRSLTFHRPQIPVVSNLTGRLAEPYTPQYWVRHVREAVRFADGVRT
LNDLGVTTFVEIGPGGVLSALAEGCLDDDVVTVPALRADR
>UniRef100_Q6W5Q0_from_7493_to_7790 (HMM "PKS_AT" in sequence "UniRef100_Q6W5Q0", bitscore: 422.2, e-value: 3.8e-121, length: 298)
LFSGQGAQRLEMGRGLHEAFPVFAEAFDAVCAGLDEHLDRPLREVAWGENAPDLDGTAYAQSALFAYEVALFRLLASWGV
TPDLVAGHSIGEVAAAHVAGVFSLADACALVAARGRLMQALPEGGAMVAVEASETEVLPHLESVEGVSVAAVNGPSSVVV
SGAGEAVEAVAEVFREQGRRVSQLRVSHAFHSPLMEPMLADFREVLSGVSYAEPSLPVVSNVSGRIAESGELATPDYWVT
HVREAVRFGDGVRALRAAGVDRCVEIGPDAVLTGMARTCLDGDEDTAVLLVPSARKGR
>UniRef100_Q3VZE3_from_1651_to_1952 (HMM "PKS_AT" in sequence "UniRef100_Q3VZE3", bitscore: 422.1, e-value: 4.3e-121, length: 302)
LFTGQGSQRPGMGRELYERFPAFTRAFDLVRSHLDPHLDQPLDEVLADGPLLDRTDHTQPALFALEVALHDLLRSWGVAP
DFVAGHSVGEIAAAHVAGVLSLADACALVTARGRLMAELPAGGAMVSVQATERDVLAWLAEEEAQADPPGPgrVGIAAVN
GPDSVVISGDEDAVTALAARAEALGRSTRRLRVAHAFHSSRMDPMLAAFREVAGMLRYQAPAVPVVSTVTGRIASAEQLC
DPDYWVRQARQPVRFADAVACLHERGATTFLELGPAGVLSGMGRQCLVDGAAVFVPVLRAGR
>UniRef100_Q9S0R3_from_578_to_880 (HMM "PKS_AT" in sequence "UniRef100_Q9S0R3", bitscore: 422.1, e-value: 4.3e-121, length: 303)
LFAGQGTQRAGMGRELYEAYPVFAQAIDEICAeaDTARTDPGAPGLRDVLFAPQDSPEGRLIedTGFAQPALFAFEVALF
RLLETWGLTPDYVLGHSVGELAAAHVAGMLCLADAVALVVARGRLMQGLPSGGAMVAIEASEDEILPLPDEYASRVAHAA
VNGPRSIVLSGDEDAVLDLAQQWAARGRRTRRLRTSHAFHSPHMDAMLGDFRRAAEQVTFSAPRIPVVSNVTGAPLPAET
MCTPDYWVEHARSTVRFADGISWLQEQGVTTCLEIGPDGTLSALAQDSLSAPARAIPALRPDQ
>UniRef100_Q52V52_from_579_to_866 (HMM "PKS_AT" in sequence "UniRef100_Q52V52", bitscore: 421.8, e-value: 5.3e-121, length: 288)
LFTGQGSQRLGMGRELYETYPVFAQALDAVCERLNLEVPLRDVLFGADAGLLDQTVYTQTALFAVEVALFRLVESWGLKP
DFLAGHSIGEIAAAHVAGVFSLEDACALVSARGRLMGALPGGGVMIAVQASEDEVLPLLTDRVSIAAINGPQSVVIAGDE
ADAVAIAESFADRKSKRLTVSHAFHSPHMDAMLEDFRAVAEGLSYEAPRIPVVSNLTGALVSDEMGSADFWVRHVRETVR
FLDGIRALTERNVVHFVELGPDAVLSAMAQDCPSADTAAFVPVLRKGR
>UniRef100_Q0ILD2_from_2549_to_2849 (HMM "PKS_AT" in sequence "UniRef100_Q0ILD2", bitscore: 421.8, e-value: 5.4e-121, length: 301)
LFAGQGTQRPGMGRDLYAAFPAFAHAFDEACAHLDPLLGRPLRDTVFTAEAAELDRTAITQPALFALEVALYRLLESWGV
EPEYVLGHSVGEIAAAHAAGVLDLPDAARLVAARGRLMQALPPGGAMLAVQVGETEATEALGAVLGERAATVDLAAVNGP
HSVVFSGTARSVDALDAHFTARGRRTRRLTVSHAFHSPLMEPMLDEFAELVSRLTFAAPRIPVVSDLTGSVLGAGDLADP
RHWVRHARHTVRFADGIDTLVGAGVTDFLELGPDATLATMAEDCFATAPTGVCTSLLRRDG
>UniRef100_Q82QT4_from_6502_to_6781 (HMM "PKS_AT" in sequence "UniRef100_Q82QT4", bitscore: 421.7, e-value: 5.6e-121, length: 280)
LFSGQGSQRIGMGRELYDAFPVFAAAYDEVCALVDAPVDVDSEELNQTGTTQPALFAVEVALFRLLESWGIRPDYVAGHS
VGEIAAAHVAGVLSLEDAAKLVSARAALMQALPADGAMVAVQATEDEVLPHLTDGVGIAAVNGPQSVVVSGAEDVVVAIG
EAFRERGRKTSRLKVSHAFHSPLMDPMLEEFAEAVSGLSFNEPRLPVVSNLTGRLAEPYTPEYWVRHVREAVRFADGLHT
LHELGVTTFVEIGPGGVLSALAQGCLDGDIVTVPAVRTDR
>UniRef100_Q93HI8_from_2374_to_2672 (HMM "PKS_AT" in sequence "UniRef100_Q93HI8", bitscore: 421.7, e-value: 5.8e-121, length: 299)
VFPGQGAQWAGMAAELLVSAPVFRARIEECEEALRPYVDWSLLAVLRQEPGTPPWDRVDVVQPALWAVMVSLAALWRSYG
VEPDAVLGHSQGEIAAACVCGALDLADGARVVALRARAIGSTLAGRGGMVSVALPSAAARELIAGWPGRVSVASVNGPVS
TVVAGDPDALDELLARCADDGVRARRIPVDYASHTSQVAEIEGDLAAELAGLTPRSSAIPFFSTLTGAPLDTAKLDAGYW
YQNLRHTVEFEAATRAALDQGFTVFAEISPHPVLVPSVQDTIDDTGRTAVAVGSLRRDD
>UniRef100_Q0R4M8_from_588_to_894 (HMM "PKS_AT" in sequence "UniRef100_Q0R4M8", bitscore: 421.4, e-value: 6.7e-121, length: 307)
LFTGQGSQYAGMGCELHRAYPAFARAFDEVCAHLDPLLEQPLRQVVFADEGSAEAGLLhrTSFTQAALFAVETALFRLFE
HWGVTPQVVVGHSIGELTAAHVAGVLSLPDAAALVAARGRLMEALPEGGAMVAVEASEEEVAGSVLERAGEVALAAINGP
RSVVISGDEGAVTGLAEQWRERGRKVRRLQVSHAFHSPRMEPMLAEFERVARGLDYATPHIPVVSNVTGRLAEAGQVDSP
EYWVRHVREAVRFHDGVLALREDGVTACLELGPGGVLTGMAGECLAEEEDDTAgSgrLLAATLRSGR
>UniRef100_Q2PC83_from_4271_to_4576 (HMM "PKS_AT" in sequence "UniRef100_Q2PC83", bitscore: 421.2, e-value: 7.9e-121, length: 306)
VFPGQGAQWAGMGRTLLEGSAVFRARIDECARALRPWVDWSLTDVLRGEADEQTLGRVDVVQPASFAMMVGLAALWESLG
VRPDAVVGHSQGEIAAACVAGVLSLADAARIVAVRSQAIATTLSGRGGMASVMLGADEANDRLAAWAGRLEVAVVNSPSS
VVVAGDEESLAEALESLTRDGVRTRPVPVDYASHTHHVERIRDVLATALSGIDTRPPRIPFYSTVTGGWVDDGHCLDADY
WYQNLRRPVGFGPAVASLLTEGFGVFLEVSGHPVLVQPMTDVIDDPDGPlrgagrpIVSGTLRRGA
>UniRef100_Q6W5P7_from_2593_to_2893 (HMM "PKS_AT" in sequence "UniRef100_Q6W5P7", bitscore: 421.0, e-value: 9.3e-121, length: 301)
LFSGQGSQRAGMGRELYGRFPVFTKALDEVLALLDPKLDRPLREVLFAEEGSETAALLdtTGYTQPALFAVEVALYRLVE
SFGVVPEFVAGHSVGEISAAHIAGVLSLEDACTLVAARARLMQELPAGGAMVAVQATEAETAGRLTGGLSLAAVNGPDSV
VIAGPDHEVDALASEFAAEGRKVQRLAVSHAFHSALMEPMLDAFHDVAKGLGYGEPRIPVVSDVTGTLAEPGQLSRPEYW
VEHVRSTVRFADAVHALDQAGANAYLEIGPGGVLTVLAQQTLDAAGTASDSVTAPALRKDR
>UniRef100_Q70KH8_from_649_to_947 (HMM "PKS_AT" in sequence "UniRef100_Q70KH8", bitscore: 420.9, e-value: 1e-120, length: 299)
VFPGQGSQWPGMAAELMSTSPVFRESIEACEKSLAPYVDWSLTKVLRGRSGAPTLERVDVVQPALFAVMVSLAALWRSFG
VEPAAVVGHSQGEIAAAHVAGALSLDDAARIVAVRSKALRVLSGRGGMVSVAAPVDRVLRELERWDGSVSVAAVNGPRAV
VISGDPTGLDEAIEAFTADGLRAKKIPVDYASHSAQVEEIRETLRETLAGIAPRRSEVPFYSTVTGEPVDTTILDTEYWI
TNLRETVQFDRTVRRLIDDGHTGFVEMSPHPVLTVGVQETIDDVAADGVLTFDSLRRNE
>UniRef100_Q84G22_from_2664_to_2963 (HMM "PKS_AT" in sequence "UniRef100_Q84G22", bitscore: 420.8, e-value: 1e-120, length: 300)
VFPGQGAQWVGMGAQLLKTSPVFAERLHECAAALAPYTDWSLIDVITGTPDAPSLERVDVVQPATFAVVVSLAALWQSVG
IHPDAVIGHSQGEIAAACVAGHLTLTNAAKIVTLRSQTIAHHLAGHGGMMSVLTSREQVEEALTPWHGKLWIAAHNSPNA
TVIAGDTDALHQLHTHYTDQGIRARIIPVDYASHTGHVDTIKNQLHQTLADTTTEPGTIPWLSTVTGQWIEPDTVDSGYW
YRNLRQTVQFEHTIHTLANDGYRTFIEISPHPVLTTAIQETLEANDTPNTTITGTLRRDD
>UniRef100_Q93NW7_from_2114_to_2415 (HMM "PKS_AT" in sequence "UniRef100_Q93NW7", bitscore: 420.8, e-value: 1e-120, length: 302)
VYPGQGSQWWGMGRELLAGSEVFRTAVDDCAAALAPYTDWSLHEVLAGEGDPELLERVDVVQPALFSMMVALTALWRSHG
VEPAAVVGHSQGEIAAAHVAGALSLEDAALVVALRSQALPQLSGLGGMMSVSAPAARVTELLQPWGEALSIAAVNGPSSV
IVSGDADALDELLETCREQNVRARKVSVDYASHGRHVEAVRDELARVLAPVSPRTPEVPFYSTVTGARLDEAAFDGTYWY
TNLRQTVLMEDATRALIASGHRVFVEISPHPVLAAPIQETQESVQeeltetgAVLGTLRRDD
>UniRef100_Q6V1N9_from_566_to_867 (HMM "PKS_AT" in sequence "UniRef100_Q6V1N9", bitscore: 420.5, e-value: 1.3e-120, length: 302)
AFTGQGAQRPGMGRGLYETFPAYAEAFDEACAALDPHLERPLASVVFADDPAAAEALKTTAYAQPALFAVETALFRLMQS
IGVHPDLLIGHSVGELSAAHAAGVLSLQDAARLVAARGRLMQSLPEDGRMLAIQASEDEVLPLVAELSEKAGGLALAAVN
GPESVVVSGRTEAVHELEKEFAGRGRRVRYLDVSHAFHSPLMDPVLDEFARIAASVTLRPATIPVVSNVTGDLAGDDRLA
DPAYWADHIRATVRFADGVRALAREQVDTVVELGPDAALTALGGEILDQDTAAFVPTLSRKH
>UniRef100_Q27W74_from_542_to_849 (HMM "PKS_AT" in sequence "UniRef100_Q27W74", bitscore: 420.4, e-value: 1.3e-120, length: 308)
LFSGQGSQRAAMGHELYAAHPVFATALDEVCDCLDQRLTEPLREVLAAQAPSPRAALLdhTSYTQPALFAIEVALYRLAE
SWGITPGHLLGHSVGEIAAAHVAGVLTLPDACALVAARGRLMQAVTAKGAMAALHADADEAAGLLAGWADRLDIAAVNGP
SSVVISGDHDAVHEAAAVWRERGRKARLLKVGHAFHSPHMDGMLDELRAVAAGLTFSAPAIPLVSNVTGRLATASELASP
DYWARHARHAVRFMDGVHTLLDAGVTTFLELGPDAPLTAMTRECLTARQEPAPgRprpAAVAALRRDR
>UniRef100_Q094I7_from_534_to_831 (HMM "PKS_AT" in sequence "UniRef100_Q094I7", bitscore: 420.4, e-value: 1.4e-120, length: 298)
LFTGQGAQYPGMGRQLYETQPTFRDALDRCDKILRPLLGQRLLQVLYPEPGQASPLDETAYTQPALFALEYALAELWRSW
GVEPAAVLGHSVGELSAACVAGVFRLEDGLRLTAERARLMQALPRDGAMAAILAPESQVAAAIEKYADALSIAAINGPES
IVISGRKEALEAAVAALEAEGVRSQPLRVSHAFHSPLIEPVLAPLERTAGSIRAQAPRIPFISNVTGEALPAGQAPDAAY
WRRHTRAPVRFLEGIRALQAQGCELFLEIGPKPLLTHLGARCLPEVKTGWLPSLIEKR
>UniRef100_Q9S0R7_from_4817_to_5115 (HMM "PKS_AT" in sequence "UniRef100_Q9S0R7", bitscore: 420.4, e-value: 1.4e-120, length: 299)
VFPGQGGQWAGMGLTLLTSSPVFAEHIDACEKALTPWVPWSLTDILHRDPDDPAWQQADVVQPVLFSIMVSLAALWRSYG
IEPDAVLGHSQGEIAAAHICGALSLKDAAKTVALRSRALAAVRGRGAMASLPLPAQDVQQLISERWEGQLWVAALNGPHS
TTVSGDTKAVDEVLAHCTDTGLRAKRIPVDYASHCPHVQPLHDELLHLLGDITPQPSTVPFFSTVEGTWLDTTTLDAAYW
YRNLHQPVRFSHAIQTLTDDGHRAFIEISPHPTLVPAIEDTTENTTENITATGSLRRGD
>UniRef100_Q7NCZ7_from_533_to_829 (HMM "PKS_AT" in sequence "UniRef100_Q7NCZ7", bitscore: 420.2, e-value: 1.6e-120, length: 297)
VFTGQGPQWWAMGRQLWQREAVFRQVFGECDRLMGRYADWSLVQELLAEKTESRLQETEIAQPVLFALQVALAALWRSWG
VTPDAVVGHSVGEVAAAYVAGALNLPDALQLVFRRAQLMQRATGAGRMAAVWLGRAEVELLIAAYAGRLSVAALNSPTTT
VLSGEADALAAVLEQLQQRGVTTKMLPVNYAFHCPQMEPMRPELIGYLHDLKPRAGQIPFYSTVTGQIHPCSDLDAEYWG
RNLREAVQFADAVDAMIQSGHHIFVEIGPHPALASALAECLERRGKQGACLPSLRRY
>UniRef100_Q8RJY3_from_582_to_879 (HMM "PKS_AT" in sequence "UniRef100_Q8RJY3", bitscore: 420.1, e-value: 1.7e-120, length: 298)
IFSGQGSQWVGMGQQLIASEPVFRDAIHQVDTALREHVGWSLLDVLAADKERAGFDRVEVVQPVLFAVQVALAALWRSWG
IEPGAVVGHSMGEVAAAHVAGALSLEDAARVIGLRSRLLSRVRGRGGMALVELSLDQVRELIRPYEGQLSVGASNGPRST
VLSGDPAALEQVLTSLRRQEVFCRPVDVDVASHSPQMEPLLPELERGLAVLQPRAAAVPFYSTVLGDVLDGRRLDASYWA
RNLRSPVLFFQSLQRLIAAGHELFIEVSPHPVLLPGIEDELRRGSRAGFAVASLRRGE
>UniRef100_O30766_from_570_to_873 (HMM "PKS_AT" in sequence "UniRef100_O30766", bitscore: 419.8, e-value: 2.1e-120, length: 304)
VFPGQGAQWAGMGAELLDSSPVFAAELARCEAALEPFVDWSLTDVLRGAPGAPGLDRVDVVQPVTFAVVVALAAMWRWLG
VEPAAVVGHSQGEIAAAHVAGVLSLEDAARVVALRSQLIARELAGRGSMASVALAAADVESRLAGAEAGGGVRDVEIAAV
NGPETTVVCGAPGAVDSLLGVLQGEGVRVRRIDVDYASHSRHVEGIRDELAAVLAGLRPRAGRVPFYSTVEAEPLDGTAL
DAGYWYRNLRQRVRFESALRAMLADGVDAFVECSPHPVLTVPVRQTLEDAGAGAVAVGSLRRDD
>UniRef100_Q9F829_from_562_to_860 (HMM "PKS_AT" in sequence "UniRef100_Q9F829", bitscore: 419.5, e-value: 2.6e-120, length: 299)
LFPGQGSQWVGMGAELLDSAPAFADTIRACDEAMAPLQDWSVSDVLRQEPGAPGLDRVDVVQPVLFAVMVSLARLWQSYG
VTPAAVVGHSQGEIAAAHVAGALSLADAARLVVGRSRLLRSLSGGGGMSAVALGEAEVRRRLRSWEDRISVAAVNGPRSV
VVAGEPEALREWGREREAEGVRVREIDVDYASHSPQIDRVRDELLTVTGEIEPRSAEITFYSTVDVRAVDGTDLDAGYWY
RNLRETVRFADAMTRLADSGYDAFVEVSPHPVVVSAVAEAVEEAGVEDAVVVGTLSRGD
>UniRef100_A1DJJ7_from_591_to_929 (HMM "PKS_AT" in sequence "UniRef100_A1DJJ7", bitscore: 419.4, e-value: 2.7e-120, length: 339)
VFTGQGAQWCGMGRELVGAYPVFRQSMERIDAHLIRLEAPFSALGEILENQDASRLNHPLHSQTICTALQVALVDLLSSW
DIQPDSVTGHSSGEIAAAYAIGALSMEDAISVAYYRGVAASKLSHNEEVKGGMLAAGLSPAQIEPFLDTLKSGKAVVACI
NSPSSVTVSGDFEAIDELEKVLREKEFFCRRLVVDVAYHSHHMELVGGEYLDLISNIRPRIGSKFGKHPVSFFSSVTGAE
VKASDLGSQYWTRNLLGQVRFVDSVRALCFETSTQKSMFAAPNNRRARRPNGARKVNVDVLLEVGPHGALSGPIRQILKD
DNKLDAaGiQYASVLTRKV
>UniRef100_Q93TW7_from_564_to_861 (HMM "PKS_AT" in sequence "UniRef100_Q93TW7", bitscore: 419.4, e-value: 2.7e-120, length: 298)
VFPGQGSQWLGMGRQLIDQEPVFRETLERIDEAMRPHVTWRLIDVLRAPSESSRLQEIDVVQPVLFAMAVALSALWRSWG
IEPDAVVGHSMGEVAAAHVAGALSLEDAAAVICLRSRLLKRISGQGAMLATELSLEDARKALAGREDRVAIAVSNSPTST
VLSGDAAALEEIRVSLEARNVFCRWVKVDVASHSPQVDPLRADLLSVLSAVRPRPSTVPIVSTVTAATCDGSGFDASYWV
RNLRDPVLFSSAVLDLVKGGHTVFMEMSPHPILLPAVERCMQHAGREGVTIPSLRREE
>UniRef100_Q52V46_from_3752_to_4041 (HMM "PKS_AT" in sequence "UniRef100_Q52V46", bitscore: 419.3, e-value: 2.9e-120, length: 290)
LFTGQGSQRLGMGRELYEAYPVFADALDAVCAHVDAHLEVPLKDVLFGADAGLLDQTAYTQPALFAVEVALFRLVESWGV
KPDFVAGHSIGEIAAAHVAGVFSLQDASELVFARGRLMQALPTGGVMIAVQASEDEVLPLLTDRVSIAAINGPQSVVIAG
DEADAVAIAESFTDRKSKRLTVSHAFHSPHMDGMLDAFREIAEGLSYEPSRIPVVSNLTGALVSDEMGSAEFWVRHVREA
VRFLDGIRTLEAAGVTKYVELGPDGVLSAMAQDCVSGEGSVFIPVLRKAR
>UniRef100_Q9L4W3_from_4031_to_4324 (HMM "PKS_AT" in sequence "UniRef100_Q9L4W3", bitscore: 419.2, e-value: 3.1e-120, length: 294)
LFSGQGSQRLGMGRELYERFPVFAEALDVAIDHLDAaLPAQASLREVMWGDDVELLDETGWTQPALFAVEVALFRLVESW
GVRPDFVAGHSIGEIAAAHVVGVFSLEDACRLVAARATLMQALPTGGAMIAIQAAEDEVTQHLTDDVSIAAVNGPTSVVV
SGAESAARTVADRLAENGRKTTRLRVSHAFHSPLMDPMLAEFRAVAEGLSYATPTLPVVSNLTGRLATADDLCSAEYWAR
HVREAVRFADGVSTLENEGVTTFLELGPDGVLSAMAQQSLTGDAATVPALRKDR
>UniRef100_A4FCY9_from_3330_to_3632 (HMM "PKS_AT" in sequence "UniRef100_A4FCY9", bitscore: 419.2, e-value: 3.2e-120, length: 303)
LFAGQGSQRPGMGRELYETYPVFASALDAVCERMDQHLQVPLKDLMFAGEGTAEAALLdeTRYTQPALFALEVAMFRLVE
SCGAIPGYLLGHSIGELAAAHVAGVFTLDDACALVASRGRLMQSAPPGGAMTAIEASAEEVLPTLAGHAGSAVIAAVNGP
RSVVVAGDRQAVADVELRWKAEGRKTTRLRVSHAFHSPHMDAILDDFRAVASGMTFGEPAIPIISNITGQPATAAELADP
EYWVRQLRESVRFHDGITFLRRHGVGAFIELGPGGTLSALVRMSSADEDHgaaPAIPLLRGGH
>UniRef100_Q52V51_from_2156_to_2455 (HMM "PKS_AT" in sequence "UniRef100_Q52V51", bitscore: 419.2, e-value: 3.2e-120, length: 300)
VFPGQGSQWVGMAVALLDASPVFAARVDECAKALEPFTDWSLRDVLRGVTGAPSLDRVDVVQPALFAVMVSLAEVWRAAG
VRPDAVIGHSQGEIAAACVAGILSLEDAARVVALRSQAIGRVLAGLGGMVSVALPAKAVRELIAPWGEDRISVAAVNGPS
SVVVSGETAALDELLASCESDGVRAKRIAVDYASHSAQVELLREELAELLAPIVPRAAEVPFLSTVTGEWVRGPELDGGY
WFQNLRRTVELEEATRTLLEQGFGVFVESSPHPVLTMGVQETVEDAGRDAAVLGSLRRGE
>UniRef100_Q10Y11_from_550_to_851 (HMM "PKS_AT" in sequence "UniRef100_Q10Y11", bitscore: 419.1, e-value: 3.3e-120, length: 302)
LFTGQGSQYAEMGRQLYDTQPTFKKIIDQCSKILEKYLEVSLLDVLYPNLTIKKEEVSslidqTAYTQPAIFVIEYALAK
LWESWGIKPDVVMGHSVGEYVAATVAGIFSLEDGLKLIAARGRLMQQLPAGGEMVAVMASEAKVKKLLRPYAEKVAIAAI
NGPKSVVISGEATAVREIVSSLESEKIKTKQLQVSHAFHSPLMEPMLAEWEAVAKELTYHQPEIPVISNVTGTIADKSIT
TAKYWVDHVRLPVRFTEGMDALQKQGVEIFLEVGPKPILLGMGRRCLPKDVGVWLPSLRLGV
>UniRef100_Q52V53_from_2136_to_2425 (HMM "PKS_AT" in sequence "UniRef100_Q52V53", bitscore: 419.0, e-value: 3.6e-120, length: 290)
LFTGQGSQRLGMGRELYDTYPVFADALDAVCAHVDAHLEVPLKDVLFGADTGLLDQTAYTQPALFAVEVALFRLVESWGL
RPDFLAGHSIGEIAAAHVAGVFSLQDASELVVARGRLMQALPTGGVMIAVQASEDEVLPLLTDRVSIAAINGPQSVVIAG
DEADAVAIAESFTGRKSKRLTVSHAFHSPHMDGMLEDFRAVAEGLSYEAPRIPVVSNLTGALISDEMGSAEFWVRHVREA
VRFLDGIRTLEAAGVTKYVELGPDGVLSAMAQDCVSGEGSVFIPVLRKAR
>UniRef100_Q93NW8_from_574_to_869 (HMM "PKS_AT" in sequence "UniRef100_Q93NW8", bitscore: 418.9, e-value: 4e-120, length: 296)
LFSGQGSQRLGMGRELAARFPVFAKALDTVLAALDPQLERPVRSVMWGEDPAELDRTGWTQPALFAFEVALYRLAESFGL
RPDAVGGHSVGEIAAAHIAGVLSLEDAARLVAARATLMQALPEGGAMSAVEASEDEVLPLLDGDVSLAAVNGPTAVVVSG
AEDAVERVSAHFAAQGRRTSRLAVSHAFHSPLMEPMLDAFRDVVAGLTFHEPTLPVMSNLTGELAGAEIATPEYWVRHVR
GTVRFADGVTALREHGTDLLVELGPGSVLTALARTVLGPDTPGAPVDVVPTLRKDQ
>UniRef100_A1CUS7_from_601_to_932 (HMM "PKS_AT" in sequence "UniRef100_A1CUS7", bitscore: 418.8, e-value: 4.1e-120, length: 332)
IFTGQGAQWYAMGRELFVYPVFEKSILEAEEFLIRLGCSWSLREELFADKATSRVNDPEFSQPLCTALQVGLVDLLHSFG
IIPSAVVGHSSGEIAAAYAIGAISSESAWKLAYYRGKLAANLAKTRSTPGAMISVGLSESQIEPYFESLRSQFGDRRVVI
ACINSPTNVTISGDAEQVDALEHLLRNDEVFARKLQVTVAYHSPHMSDIAQDYLQAVQklqKGDKPRGSRAPLMASSVTG
QRATEEELRKAEYWVKNMVSPVRFTEALSLLCSQSGKAKTKKIGGAHRNSVNLTHLVEIGPHSALQGPTRDILKSIGKSE
VLSYSSALVRNI
>UniRef100_Q52V50_from_4468_to_4755 (HMM "PKS_AT" in sequence "UniRef100_Q52V50", bitscore: 418.7, e-value: 4.4e-120, length: 288)
LFTGQGSQRLGMGRELYEAYPVFARALDEVCARLELPLPLKDVLFGTDTGLLNETAYTQPALFAVEVALFRLVESWGLKP
DFLAGHSIGEIAAAHVAGVLSLEDACALVSARGRLMGALPGGGVMIAVQASEGEVLPLLTDRVSIAAINGPQSVVIAGDE
ADAVAIVESFSDRKSKRLTVSHAFHSPHMDGMLDDFRAVAEGLSYGAPRIPVVSNLTGALVSDEMGSADFWVRHVREAVR
FLDGIRALEAAGVTTYIELGPDGILSAMAQECITGEGAAFAPVLRAGR
>UniRef100_Q52V49_from_2340_to_2625 (HMM "PKS_AT" in sequence "UniRef100_Q52V49", bitscore: 418.7, e-value: 4.4e-120, length: 286)
LFTGQGSQRLGMGRELYETYPVFARALDAACAGLELPLKDALFGADAGLLDETAYTQPALFAVEVALFRLLESWGVRPDF
LAGHSIGEIAAAHVAGVLSLDDACALVAARGRLMQALPTGGVMIAVQASEDEVLPLLTDRVSIAAINGPQSVVIAGDEAD
AVAIVESFSGRKSKRLTVSHAFHSPHMDGMLAGFRKVAESLSYEAPRIPVVSNLTGALVTDEMGSADFWVRHVREAVRFL
DGIRALEAAGVTAYVELGPDGVLSALAQECVTGEGAAFAPALRKGR
>UniRef100_Q6W5Q0_from_4062_to_4353 (HMM "PKS_AT" in sequence "UniRef100_Q6W5Q0", bitscore: 418.5, e-value: 5.3e-120, length: 292)
LFPGQGSQRLGMGRDLYERFPVLAEAFDAVCAELDEHLDRPLREVVWGDDAELLNRTAYAQPGLFAVEVALFRLVESWGV
RPEFVAGHSIGEVAAAHVAGVFTLADAAALVAARGRLMQALPEGGAMAAVEATCAEVLPHLTGNLSIAAVNGPSSVVVSG
SEASVESVAEVFRELGRRVSRLRVSHAFHSPLMEPMLHAFREVVEGLSFAAPRIPLVSNITGTLAEPGQVDEPEYWVTHV
REAVRFDDGVRALAEEGVTRFVEVGPDGVLSGMARESAGEDAVLVPLLRKDR
>UniRef100_Q93H87_from_4816_to_5097 (HMM "PKS_AT" in sequence "UniRef100_Q93H87", bitscore: 418.4, e-value: 5.6e-120, length: 282)
LFSGQGSQRIGMGRELYAAYPVFAAAYDEVCALLDATVDVDAETLHQTGSTQPALFAVEVALFRLLESWGIRPDYVAGHS
VGEIAAAHVAGVLSLEDAAKLVSARAALMQALPAGGAMVAIQATEAEVLPHLTHGVGLAAINGPRSVVLSGSEDAVLDIA
EVFAQQGRKTSRLKVSHAFHSPLMDPMLEEFAEVVRGLTFSEPRIPVVSNLTGRLAEVYIPEYWVRHVREAVRFADGLHT
LHELGVTMFVEIGPGGVLSALVQGCLDDGTHIVTVPALRADR
>UniRef100_Q82QT4_from_4816_to_5097 (HMM "PKS_AT" in sequence "UniRef100_Q82QT4", bitscore: 418.4, e-value: 5.6e-120, length: 282)
LFSGQGSQRIGMGRELYAAYPVFAAAYDEVCALLDATVDVDAETLHQTGSTQPALFAVEVALFRLLESWGIRPDYVAGHS
VGEIAAAHVAGVLSLEDAAKLVSARAALMQALPAGGAMVAIQATEAEVLPHLTHGVGLAAINGPRSVVLSGSEDAVLDIA
EVFAQQGRKTSRLKVSHAFHSPLMDPMLEEFAEVVRGLTFSEPRIPVVSNLTGRLAEVYIPEYWVRHVREAVRFADGLHT
LHELGVTMFVEIGPGGVLSALVQGCLDDGTHIVTVPALRADR
>UniRef100_A1G9H0_from_1181_to_1475 (HMM "PKS_AT" in sequence "UniRef100_A1G9H0", bitscore: 418.3, e-value: 5.8e-120, length: 295)
LFTGQGAQYQGMARHLHDSYDVFAEKLDEVCRYLAPEVRQALLAPVDAPDDERIHQTGLTQPALFALEVAQFALLRSWGV
VPDVLAGHSIGEITAAHVAGVLSLPDAARLVTARGALMQALPPGGAMLAVKATEEEVLPLVAGEESRVGIAAVNAPRSVV
VSGDEDAVASLAATLAEHGHRTRQLKVSHAFHSCRMDPVLDDFRAVAGSLTYHRPTVPIVSTVTGAAAGADLITPEYWVG
QLRRPVRFASAVESIRAQGADTFVELGPDGVLTALVRETLGADEHHAVSFSRRGR
>UniRef100_A4F5C7_from_3671_to_3974 (HMM "PKS_AT" in sequence "UniRef100_A4F5C7", bitscore: 417.9, e-value: 7.5e-120, length: 304)
LFTGQGGQRAAMGRGLYGAFSVFRDAFDAACSYLDRELEHPLRDVVFAPRGSELAALLdeTLYTQTSLFALEVALFRLVE
AWGVTPHVLLGHSIGELVAAHVAGVLSLEDACTLVAARARLMHALPRRDAAMVAVHACESEVLDALDAMAGLDGRASIAA
VNAPSSTVVAGDREAVLAVAARFEALGRKTSRLRVSHAFHSHHLDPMLEAFRRVAEGVRFEPPRIPIVSNVTGARASNDD
LCSADYWVRHARGTVRFADGLEALRADGVSTFLELGPHAVLCALGHETLESEAVAFLPALRDGR
>UniRef100_Q8GBX6_from_3683_to_3986 (HMM "PKS_AT" in sequence "UniRef100_Q8GBX6", bitscore: 417.9, e-value: 7.5e-120, length: 304)
LFTGQGGQRAAMGRGLYGAFSVFRDAFDAACSYLDRELEHPLRDVVFAPRGSELAALLdeTLYTQTSLFALEVALFRLVE
AWGVTPHVLLGHSIGELVAAHVAGVLSLEDACTLVAARARLMHALPRRDAAMVAVHACESEVLDALDAMAGLDGRASIAA
VNAPSSTVVAGDREAVLAVAARFEALGRKTSRLRVSHAFHSHHLDPMLEAFRRVAEGVRFEPPRIPIVSNVTGARASNDD
LCSADYWVRHARGTVRFADGLEALRADGVSTFLELGPHAVLCALGHETLESEAVAFLPALRDGR
>UniRef100_Q93H84_from_5104_to_5382 (HMM "PKS_AT" in sequence "UniRef100_Q93H84", bitscore: 417.9, e-value: 7.7e-120, length: 279)
LFSGQGSQRIGMGRELYEAFPVFADAYDEVCARLEAPVDVDAETLHRTGCAQPALFAVEVALFRLLESWGVRPDYVAGHS
VGEIAAVHVAGVLSLDDAVKLVSARAALMQALPAGGAMVAVQATEDEVLPHLTDGVGMAAINGPRSVVVSGAEDAVLEIA
EVFTRQGRKTSRLKVSHAFHSPLMDPMLEEFAEVVRGLTFHQPQVPVVSNLTGRLAEPYSPEYWVRHVREAVRFADGIET
LGELGVTTFVEIGPGGVLSGMVQDCVDEAVTVPVLRGDR
>UniRef100_Q0RIF5_from_1544_to_1841 (HMM "PKS_AT" in sequence "UniRef100_Q0RIF5", bitscore: 417.8, e-value: 8.2e-120, length: 298)
VFPGQGSQWPEMGRALLAASPVFRAEIEACERAFAEHTDWSLLGVLQGDAGAPGLDRVDVVQPVLFAVMVSLAALWREGG
VRPDAVVGHSQGEIAAAYVAGALTLADAARLITVRSKALVRIAGGGGMMSIALGADDVRELLARSPGDVEIAALNGPRAT
VVAGAAGALEDLLGRCEQAGIRARRIPVDYASHTSHVEPLRDHLRETFAGLSPRSTPVAFYSSVTGGRVDTATLDPAYWY
RNLRQPVRFDPAIRAALDDGCHRFIEVSPHPVLTLGVDDILADRTVGGAVVATLRRDT
>UniRef100_Q9L4X3_from_3897_to_4195 (HMM "PKS_AT" in sequence "UniRef100_Q9L4X3", bitscore: 417.7, e-value: 8.7e-120, length: 299)
VFPGQGSQWVGMGSQLLDESAVFAERIAECAAALAEFTDWSLVDVLRGVVGAPSLERVDVVQPASFAVMVSLAALWRSRG
VLPDAVVGHSQGEIAAAVVSGALSLRDGARVVALRSQAIGRALAGRGGMMSVALSVDVLEPRLVEFEGRVSVAAVNGPRS
VVVAGEPEALDALHARLTADDIRARRIAVDYASHSHQVEDLHEELLEVLAELAPRTSEVPFFSTVTGDWLDTARMDAGYW
FRNLRGRVRFADAVADLLAAEYRAFVEVSSHPVLSMAVQEAIDEAGVPAVAAGTLRRDQ
>UniRef100_Q93HJ4_from_3585_to_3883 (HMM "PKS_AT" in sequence "UniRef100_Q93HJ4", bitscore: 417.6, e-value: 9.4e-120, length: 299)
LFTGQGAQRTGMGRALYAAFPAFASAFDELCAALDRHLPRPLASVVFAEPGSPEAALIdqTLYTQPALFAVEVALFRLLE
HWGVRPDAVLGHSIGELAAAHVAGVWSTADAARVVTARARLMQELPEGGAMLSVAAAEDVVSALLGDAFDEVSVAAVNGP
ASMVLSGTEEAVTAAGARLAEAGLRTKRLTVSHAFHSPLMEPMLAAYERELAQVTFAEPELPVVSNVTGKPATAEQLCDP
AYWARQVRGTVRFADGVDSLLGEEVTTFLELGPDGVLTAMAKESAGAGATGIAVQRRDR
>UniRef100_Q8GBX5_from_2145_to_2448 (HMM "PKS_AT" in sequence "UniRef100_Q8GBX5", bitscore: 417.4, e-value: 1.1e-119, length: 304)
LFTGQGGQRAAMGRGLYGAFSVFRDAFDAACSYLDRELEHPLRDVVFAPRGADLAALLdeTLYTQTSLFALEVALFRLVE
AWGVTPHVLLGHSIGELVAAHVAGVLSLEDACTLVAARARLMHALPRRDAAMVAVHACEREVLDALDAMAGLDGRASIAA
VNAPSSTVVAGDREAVLAVAARFEALGRKTSRLRVSHAFHSHHLDPMLEAFRRVAEGVRFQPPRIPIVSNVTGARASNDD
LCSAAYWVRHARGTVRFADGLEALRADGVSTFLELGPHAVLCALGHETLGSEAVAFLPALRDGR
>UniRef100_Q0R4M3_from_2660_to_2957 (HMM "PKS_AT" in sequence "UniRef100_Q0R4M3", bitscore: 417.4, e-value: 1.1e-119, length: 298)
VFPGQGSQWAGMALDLLADSQVFARRLRECADAVARYADWDVVEVLRQAPGAPDLERVDVVQPVLFAVMVALAELWRSAG
VEPDAVIGHSQGEIAAAHVAGALSLDDAARVVTLRSRALLALAGTGAMAAVPLPAGDVARELERWDGRVGVATVNGPAAT
VVAGDPDSVHALVDEWRARGVRARTVPVDYASHSPHVEALREELLEVLAPVEPRPSRVPFYSTVTGGLLDTGALDAEYWY
RNLRQTVRFGDTVQALLGSGHRLFVEASPHPILTVGVQQGVDEAGVAATVVGSLRREQ
>UniRef100_Q93H83_from_564_to_842 (HMM "PKS_AT" in sequence "UniRef100_Q93H83", bitscore: 417.3, e-value: 1.1e-119, length: 279)
LFSGQGSQRIGMGRELYAAYPVFAAAYDEVCAHLDAPVDVDAETLHRTGGTQPALFAVEVALFRLLESLGVRPDFVVGHS
VGEIAAAHVAGALSLDDAAKLVSARAALMQALPAGGAMVAVQATEEEVLPHLTDGVSIAAVNGPSSVVVSGDETAALAIA
AGFAEQGRKTSRLKVSHAFHSPLMDPMLAEFAEVVRGLAFEQPQLPVVSNLTGQPVEAYTPEYWVRHVRETVRFADSVRT
LHDLGVKTFIEIGPGGVLSGMAQGCADDIVTVPVLRADR
>UniRef100_UPI000038D51E_from_577_to_877 (HMM "PKS_AT" in sequence "UniRef100_UPI000038D51E", bitscore: 417.1, e-value: 1.3e-119, length: 301)
LFTGQGSQYRHMGRQLYQTQPSFRQTLDECDTLLQPLLGESILQVIFSDNLEDTRLDQTAYTQVALFVIEYALAQLWLSW
GIRPHAVLGHSVGEYVAACIAGIFSLEDALKLIVQRAALMQGLPQGGGMAAVFTTVEQVTPLIADYPQQLSLAAINGEHS
IVLSGELEILTTVLQKLESEGIETRRLQVSHAFHSPLMQPMLTEFAKVAASVKYQQPQLDIISNVTGKIVRHEEMSNATY
WVEHILASVQFAASMQTLYQARYEVFIEVGSHPTLLGMARRECPEHLDMegLWLASLRKGR
>UniRef100_Q1WEK9_from_582_to_881 (HMM "PKS_AT" in sequence "UniRef100_Q1WEK9", bitscore: 417.1, e-value: 1.3e-119, length: 300)
AFAGQGSQRLGMGRELGAVFPVFAQALDEVCTALDAHLDRPLRDVIHGDDAEPLNRTVYAQAGLFAVEVALFRLLEDFGL
VPDLLIGHSLGEVSAAHVAGVLSLADAATFVAARGRLMQAVTEPGAMVSLEATEDEVTRTLMAGGASDDGARVCVAAVNG
PTATVISGDERAVLDLAVEWAGRGRKTKRLRTSHAFHSPHLDPVLDELRHIAESLTYRAPRIPLVSNVTGRRATAEELCS
PEYWVRHVRRTVRFLDGVRCLEDEGVTTILELGPDKALTTLARDCLTGPGTLVGTLRRDR
>UniRef100_Q07017_from_572_to_868 (HMM "PKS_AT" in sequence "UniRef100_Q07017", bitscore: 417.1, e-value: 1.3e-119, length: 297)
VFPGQGSQWVGMAAGLLDACPVFAEAVAECAAVLDPVTGWSLVEVLQGRDATVLGRVDVVQPALWAVMVSLARTWRYYGV
EPAAVVGHSQGEIAAACVAGGLSLADGARVVVLRSRAIARIAGGGGMVSVSLPAGRVRTMLEEFDGRLSVAAVNGPSSTV
VSGDVQALDELLAGCEREGVRARRVPVDYASHSAQMDQLRDELLEALADITPQDSSVPFFSTVTADWLGTTALGAGYWFT
NLRETVRFQEAVEGLVAQGMGAFVECSPHPVLVPGIEQTLDALDQNAAVFGSLRRDE
>UniRef100_Q52V46_from_5550_to_5835 (HMM "PKS_AT" in sequence "UniRef100_Q52V46", bitscore: 416.9, e-value: 1.6e-119, length: 286)
LFTGQGSQRLGMGRELYEAYPVFAEALDAVCARLELPLKDVLFGADAGLLDETAYTQPALFAVEVALFRLVESWGLRPDF
VAGHSIGEIAAAHVAGVFSLDDACALVEARGRLMGALPAGGVMIAVQASEDEVLPLLTDRVSIAAINGPRSVVIAGDEAD
AVAIVESFTGRKSKRLTVSHAFHSPHMDGMLEDFRAVAEGLSYEAPRIPVVSNLTGTLVTDEMGSAEFWVRHVREAVRFL
DGIRALEAAGVTTYVELGPGGVLSALAQECVSGDGAAFVPVLRSGR
>UniRef100_Q93NX9_from_564_to_861 (HMM "PKS_AT" in sequence "UniRef100_Q93NX9", bitscore: 416.7, e-value: 1.7e-119, length: 298)
LFTGQGAQRLGAGRELAARFPVFAAALDAALDAFTPHLDVPLRKVLWGEDADRLDRTEYAQPALFAVEVALYRLLESFEV
KPDHLAGHSVGEIAAAHVAGVFSLDDAATLVAARGRLMQALPEGGAMVAVQASEDEVAPLLAGHEDLVSLAAVNGPSAVV
LSGDETTVTELAARLAADGRKTSRLRVSHAFHSPLMAPMLDEFRNVVEGLTLHSPLLPVVSDVTGEPATVAQLTSPDYWV
DHVRQAVRFADGIDWLARHDVTAFLELGPDSVLSAMAQNCLDAAGSDALTVPALREGR
>UniRef100_Q53840_from_7313_to_7610 (HMM "PKS_AT" in sequence "UniRef100_Q53840", bitscore: 416.6, e-value: 1.9e-119, length: 298)
VFPGQGSQWEGMALSLLDSSPVFRAQLEACERALAPHVEWSLLAVLRRDEGAPSLDRVDVVQPALFAVMVSLAALWRSLG
VEPAAVVGHSQGEIAAAFVAGALSLEDAARIAALRSKALTTVAGNGAMAAVELGASDLQTYLAPWGDRLSIAAVNSPRAT
LVSGEPAAIDALIDSLTAAQVFARKVRVDYASHSAQMDAVQDELAAGLANIAPRTCELPLYSTVTGTRLDGSELDGAYWY
RNLRQTVLFSSATERLLDDGHRFFVEVSPHPVLTLALRETCERSPLDPVVVGSIRRDE
>UniRef100_Q52V53_from_3900_to_4189 (HMM "PKS_AT" in sequence "UniRef100_Q52V53", bitscore: 416.6, e-value: 1.9e-119, length: 290)
LFTGQGSQRPGMGRELYDAHPVFADALDEICGELDRHLEVPLKGVLFATEGDLIHQTAYTQPALFAVEVALFRLLESRGV
QPDFLAGHSIGEIAAAHVAGVFSLQDASELVAARGRLMQALPTGGVMIAVQASEDEVLPLLTDRVSIAAINGPQSVVIAG
DEADAVAIAESFTDRKSKRLTVSHAFHSPHMDGMLADFRKVAEGLVYENPRIPVVSNLTGALVTDEMGSADFWVRHVREA
VRFLDGIRALEAAGVTTHIELGPDGVLCAMAQECVSGEDTVFVPVLRPGR
>UniRef100_O33958_from_579_to_878 (HMM "PKS_AT" in sequence "UniRef100_O33958", bitscore: 416.5, e-value: 2.1e-119, length: 300)
LFTGQGSQRAGMAHDLHAAHTFFASALDEVTDRLDPLLGRPLGALLDARPGSPEAALLdrTEYTQPALFAVEVALHRLLE
HWGMRPDLLLGHSVGELAAAHVAGVLDLDDACALVAARGRLMQRLPPGGAMVSVRAGEDEVRALLAGREDAVCVAAVNGP
RSVVISGAEEAVAEAAAQLAGRGRRTRRLRVAHAFHSPLMDGMLAGFREVAAGLRYREPELTVVSTVTGRPARPGELTGP
DYWVAQVREPVRFADAVRTAHRLGARTFLETGPDGVLCGMAEECLEDDTVALLPAIHKPG
>UniRef100_Q93NX9_from_3853_to_4151 (HMM "PKS_AT" in sequence "UniRef100_Q93NX9", bitscore: 416.5, e-value: 2.1e-119, length: 299)
VFPGQGSQWAGMGAQLLDESPVFAERIAECAAALAEFTDWNLIDVLRGAEGAPTLERVDVVQPASFAVMVSLAAVWRAQG
VEPDAVVGHSQGEIAAAVVSGALSLRDGARVVTLRAQAIGRSLAGRGGMMSVALPVAEVEARLEAFEGRVSVAAENGPRS
SVVAGEPEALDELHAQLTAEEIRARRVAVDYASHSPHVEDLHDEILELLAEVAPRTSEIPFFSTVTGDWLDTTVMDAGYW
YRSLRGRVLFADAVRDLIAADHRAFIEVSSHPVLAMSVQDMIDDAGVAGVASGTLRRDN
>UniRef100_Q1L0T2_from_5795_to_6094 (HMM "PKS_AT" in sequence "UniRef100_Q1L0T2", bitscore: 416.3, e-value: 2.4e-119, length: 300)
VFPGQGAQWVGMGAQLLDTSPVFAARLNECAEALSPYTDWSLMDVITGVPDAPSLDRVDVVQPATFAVVVSLAALWQSVG
IHPDAVIGHSQGEIAAACVAGHLTLTNAAKIVTLRSQTIAHHLAGHGGMMSVLDSREQVEEALTPWHGKLWIAAHNSPNA
TVIAGDTDALHQLHTHYTDQGIRARIIPVDYASHTGHVDTIKNQLHQTLADTTTEPGTIPWLSTVTGQWIEPDTVDSGYW
YRNLRQTVQFEHTIHTLANDGYRTFIEISPHPVLTTAIQETLEANDTPHtTITGTLRRDD
>UniRef100_Q0R4M2_from_569_to_868 (HMM "PKS_AT" in sequence "UniRef100_Q0R4M2", bitscore: 416.1, e-value: 2.8e-119, length: 300)
LFSGQGAQRLGMGRALHQAFPVFADALDEVCQRLEPLLGRSLKQVMWAARGSAEARLLDqTAHTQAALFAVEVALFRLLH
HYGLRPDAVMGHSVGELAAAHVAGVLSLTDACTLVAARGRLMQDLPPGGAMIAVEAAESEVATALDGLNAYASIAAVNGP
RAVVVSGDEDVVRSVADGFAAQGRRTSRLRVSHAFHSPRMDPALREYDQVARSLTYHAPRIPVVSNVTGALATAGQLRDP
AYWVAHARQPVRFADGVATLYAQGVTVFLELGPDSVLAPLAAGCLPSDVPMPVPVLNARR
>UniRef100_Q9KIV4_from_1583_to_1879 (HMM "PKS_AT" in sequence "UniRef100_Q9KIV4", bitscore: 415.9, e-value: 3e-119, length: 297)
VFPGQGSQWVGMAAGLLDACPVFAEAVAECAAVLDPLTGWSLVEVLRGGGEAVLGRVDVVQPALWAVMVSLARTWRYYGV
EPAAVVGHSQGEIAAACVAGGLSLADGARVVVLRSRAIARIAGGGGMVSVSLPAGRVRTMLEEFDGRVSVAAVNGPSSTV
VSGDVQALDELLAGCEREGVRARRVPVDYASHSAQMDQLRDDLLEALATIVPTSANVPFFSTVTADWLDTTALDAGYWFT
NLRETVRFQEAVEGLVAQGMGAFVECSPHPVLVPGITETLDTFDADAVALSSLRRDE
>UniRef100_Q9EWA1_from_3861_to_4158 (HMM "PKS_AT" in sequence "UniRef100_Q9EWA1", bitscore: 415.9, e-value: 3.1e-119, length: 298)
VFPGQGSQWAGMGARLLEESPVFAARLTECATALSEFVDWSLLDVLRQADGAPTLDRVDVVQPASFAVMVSLAALWTSHG
ITPDAVVGHSQGEIAAAAVAGALSLEDAARVVALRSQAIARGLAGTGGMLSVPLPAADVEQRLAAYEDLSIAAVNGPRST
VVSGATAPLDALQAELVGEDIRARRIAVDYASHSAQVERVRDELRTVLEPVRPRPAQVPFFSTVTGDWLDTTVMDAEYWF
TNLRRTVHFQPAIGELLAQGHHFFIEVSSHPVLSMGIQATAEEAGAAAAVLGTLRRDT
>UniRef100_A4F5D6_from_2899_to_3197 (HMM "PKS_AT" in sequence "UniRef100_A4F5D6", bitscore: 415.9, e-value: 3.2e-119, length: 299)
VFPGQGSQWPEMASALLDSEPVFREQLLACEGALAPHVDWSLLTVLRHGRDGDASLDRVDVVQPVLFAVMVALAAMWRAT
GVEPDAVVGHSQGEIAAAYVAGALSLEDAAKVVALRARAITRLAGRGAMAAIELPASELDRHLDGLDGRIGIAAINSPRT
TLVAGDVAAVDALVGTLSAAQIFARKVRVDYASHSEHVAAIENELLRDLGGISPRASALPIYSAVTGEKLDGQALDAAHW
YRNLRQTVRFEDATRALLADQHRFFVEVSPHPVLSLALRETIDDAGLSAAVVPTLRRDD
>UniRef100_Q3S865_from_2148_to_2459 (HMM "PKS_AT" in sequence "UniRef100_Q3S865", bitscore: 415.9, e-value: 3.2e-119, length: 312)
LFPGQGSQRVAAGAALYRDEPVFADALDDVLAHFAPHLDVPLRDILFAAEGDERAPLLDrTRYTQPALFALEVALFRLLD
HWGVVPDLLIGHSVGELAAAHVAGVLDLPDACALVAARGRLMDELPGGGAMMAVEAGEDEVLRALGELGLLQDTADGtVG
IAAVNGPAATVISGDEDAVLRAVEEFRRQGRRTRRLTVSHAFHSARMDGMLDAFREVAEGLTYAEPRIPVISNLTGEPAP
ASELCSPEYWVRHVRGAVRFMDGVRRLVAEGATTFLEAGPGGVLSALVPACLPEDGPGAPgVTAIPLLPKGR
>UniRef100_Q3WH62_from_668_to_973 (HMM "PKS_AT" in sequence "UniRef100_Q3WH62", bitscore: 415.8, e-value: 3.3e-119, length: 306)
LFTGQGSQHPGMGRDLYQAYPVFARALDEICGRFASLLERPLREVMFAPAGSPDAALLdqTAYTQCALFAFETALFRLAE
SWGFVPDTLAGHSIGELTAAHVAGVWSLDDACRLVAARGRLMQECRPGGAMAAIGASEAEVRASIADLVGKVEIATVNSP
SATVVAGDAELVERVAAEWSARGRRTKRLTVSHAFHSPHMEDMLTAFRTAAGQVTYHAPAIPVMSNLTGEPATATELTSA
EYWVRHVREPVRFLDGVRRLHRDGVTAFVELGPDAVLTALVPACLPANAAGGGaEtVQVAACRTGR
>UniRef100_Q2U7I5_from_565_to_889 (HMM "PKS_AT" in sequence "UniRef100_Q2U7I5", bitscore: 415.8, e-value: 3.5e-119, length: 325)
VFTGQGAQWYAMGRELITTYPVFKASLEEADGHLRDLGADWSLMEELGRDAKASRVNQTAFSIPICAAVQIALVRLLETW
GVTPAAVTSHSSGEIAAAYTVGAISLRLAMAIAYYRSKLAAEMTSSGPIKGGMLAVGLGHVDVEQYLERLTCDARAVVAC
VNSPSSTTMAGDVEAIEELETLLKAEDVFARRLRVDTAYHSHHMEPVAENYRQALRKMPKEEPKTKRLESIAFASPVTGY
RMTSTRAIANPeHWVGSLMQPVQFVDAFIEMVQGDLSAEAGSNSVDIIVEVGPHTALGGPIQEILTMEEFEGVrLPYYGT
LVRHA
>UniRef100_Q7WTD7_from_561_to_858 (HMM "PKS_AT" in sequence "UniRef100_Q7WTD7", bitscore: 415.8, e-value: 3.5e-119, length: 298)
VFPGQGSQWVGMALALADASPVFAEHFRRCAEAVERHTDYTVESVLRADPGAPSLDRVDVVQPVLWAVMVALAELWRSHG
VEPAAVVGHSQGEIAAACVAGVLSVDDAARVVVLRSQVLPELSGRGGMASVAQPVGLVEKHLERWDGRLSVAAVNGPSST
VVSGDADALEELLEGYEADGVRARRVPVDYASHCAHVDALRGPLLDALSGIEPKAGTVPLYSTVTGRRIDGTTMDAGYWY
TNLRQQVRFQEATEALLADGHGVFIECSPHPVLTIGVQETMDQSGANATALGTLRRDE
>UniRef100_Q30CS0_from_583_to_903 (HMM "PKS_AT" in sequence "UniRef100_Q30CS0", bitscore: 415.7, e-value: 3.5e-119, length: 321)
LFSGQGSQWAGMGRELQARFPRFRQALDAVCAVLDPLLERPLREVMLAAPGTTQAEALdtTGCTQPAVFALEVALFRLLE
SWGIRPDLLAGHSIGEIAAAHVSGILSLEDACTLVAARAGLMQRLPSGGTMVAVEADPDEVLPLLAGHEHEVGLAAVNAP
GAVVLSGADTAVREIVALLTERGRRTKRLRVSHAFHSPLMEPMLDEFRRTLARVTFREPGIPIVSTVTGATDPEEMRTAD
YWVTHVRATVRFADAVTALHAQGVGRWVEVGPSATLLPVIQQTLDVMDGPDGsAgpagdggaavvapvgsdVVVSVLRRA
E
>UniRef100_Q52V46_from_7069_to_7354 (HMM "PKS_AT" in sequence "UniRef100_Q52V46", bitscore: 415.6, e-value: 3.9e-119, length: 286)
LFTGQGSQRLGMGRELYETYPVFADALDAVCVRLELPLMDVLFGTERDALDETGYTQPALFAVEVALFRLVESWGVRPDF
LAGHSIGEIAAAHVAGVFSLDDACALVEARGRLMQALPTGGVMIAVQASEAEVLPLLTERVSIAAINGPQSVVIAGDEAD
AVALVESFTGRKSKRLTVSHAFHSPHMDGMLADFRKVAEGLSYEAPRIPVVSNLTGALVTDEMGSADFWVRHVREAVRFL
DGTRTLEALGVTTYVELGPDGVLSAMAQECVTGEDSVFVPVLRSGR
>UniRef100_Q9L4X3_from_571_to_868 (HMM "PKS_AT" in sequence "UniRef100_Q9L4X3", bitscore: 415.5, e-value: 4.2e-119, length: 298)
LFTGQGAQRLGAGRELAARFPAFATALDAALDAFTPHLDRPLREVLWGTDAALLDRTAYAQPALFAVEVALYRLIESFGV
RPDHLAGHSVGEIVAAHLAGVLSLADAATLVAARGRLMQALPDGGAMIAVQASEADVAPLLAGHEDQVAIAAVNGPSAVV
LSGAEATVTALAEQLAADGRKTRRLRVSHAFHSPLMEPMLDAFRAVVEDLTLQPPLLPVVSNLTGKPATVAQLTSADYWV
DHVRHAVRFADGIDWLARHDTTAFLELGPDGVLSAMAQDCLDAADADAVTLPALRAGR
>UniRef100_Q1DVU4_from_561_to_885 (HMM "PKS_AT" in sequence "UniRef100_Q1DVU4", bitscore: 415.4, e-value: 4.4e-119, length: 325)
VFTGQGAQWYAMGRELITTYPVFKASLEEADGFLRDLGADWSLMEELGRDAKTSKVNQTAFSIPICAAVQISLVRLLESW
GVTPSAVTSHSSGEIAAAYTVGAISLRLAMGIAYYRSRLAAEMNLDGPIKGGMLAVGLGHVDVEKYLERLTCDARAVVAC
INSPSSTTVAGDIAAIEELETLLKAEDLFARRLRVDTAYHSHHMEPVAENYRQALRKMPKEEPKTKCLGSIAFASPVTGY
RMTSTGAIADpeHWVGSLMQPVQFVDAFIEMVHGDLSADAASQSVDIIVEIGPHTALGGPIQEILTLEDFEGIrLPYYGS
LVRHA
>UniRef100_Q9L4X1_from_567_to_859 (HMM "PKS_AT" in sequence "UniRef100_Q9L4X1", bitscore: 415.4, e-value: 4.4e-119, length: 293)
LFSGQGSQRPGMGRELHARYPVFAAAFDETVALLDARLGTSLRDIVWDQDRTRLDDTRHTQPALFAVEVALYRLLASWGI
RPDHVTGHSIGEITAAHVAGVLTLADACTLVAARATAMSELPPGGAMVALEATEDEVRPLLTDDLAIAAVNAPRSVVVAG
AEDAALAVRRHFDDLGRRTTRLPVSHAFHSPLMDPMLDAFRTALAPLTFAEPEIPVVSNLTGLPATAEELATPHYWVCHV
RQAVRFGDGVRALADRGVRTFLELGPDGVLSALVRENLPEPGLVAVPVLRKER
>UniRef100_Q6W5Q3_from_1205_to_1507 (HMM "PKS_AT" in sequence "UniRef100_Q6W5Q3", bitscore: 415.2, e-value: 5e-119, length: 303)
VLTGQGSQRLGMGRGLAAAFPVFDDALREVCALLDPLLERPLTEVMWAAPDSDEAGLLggTGYAQPALFAFEVALYRLLE
SWGIVPDRLVGHSVGEIAAAHVAGVLSLPDACALVAARGRLMQALPPGGAMAAVRCSEAEILPLLAGRTAGATVAAVNGP
RSVVLSGTEEAVAEVVTEVSAAGHKTRRLMVSHAFHSPLMEPMLAEFRATVAGLSFAAPQVPLVSGVTGRPLTAEEARDP
DHWVRHARDTVRFADAISHLAGEHTEIYVELGPEAALTPMVEECLGEPESGDGPAVEPVVRGD
>UniRef100_Q8KPW4_from_566_to_894 (HMM "PKS_AT" in sequence "UniRef100_Q8KPW4", bitscore: 415.2, e-value: 5.1e-119, length: 329)
LFTGQGSQRPGAGRRLYERYEVFARALDETAAELDRHLDRPLREVMFTEPGSATAGLLdrTEYTQPALFALEVALFELVS
AWGLRPDALLGHSVGELAAAHVAGVFTLPDAARLVTARGRLMGELPAGGAMAAIQAGGPEIEETITALTARRPARIAVAA
LNGPDATVISGDEDAVAELAALWRERGRRAKVLPVSHAFHSPRMDAALEPFARIARDVSYAEPRIPVVSNLTGEVASAAT
LCTPEYWVRHAREAVRFSDGFRTLRDQGIDTFVELGPDGVLSALGRDCLREEEQDAPhQdgstdrdtagspadgqerpvL
TVPLLRRDR
>UniRef100_Q0R4M8_from_3426_to_3718 (HMM "PKS_AT" in sequence "UniRef100_Q0R4M8", bitscore: 415.2, e-value: 5.2e-119, length: 293)
LFAGQGSQRPGMGRELYDSQPVFAQALDDVCALLDPHLDVPLRQVMFADEDSQEAGLLqdTLYTQPALFALETALFRLLE
HLGVKPHHLVGHSIGEIAAAHAAGVLTLADACTLVAARARLLHDLPAGGAMTALQATEAEVLTALEGNDRVAIAALNAPN
STVISGDTDTVAHIAATFAEQGRKVTPLHVSHAFHSPHLDPVLDDFHTVAATLTYHQPRIPIISTLTGEPAGTDDLTTPD
YWTRQLREAVRFHPAITTLDATTLIELGPDTTLTALTRSMTDAVAVPLLHPHT
>UniRef100_Q10Y08_from_568_to_874 (HMM "PKS_AT" in sequence "UniRef100_Q10Y08", bitscore: 415.1, e-value: 5.5e-119, length: 307)
LFTGQGSQYVNMGRRLYEQAPVFRQAIDQCNQIFTTIVEEQAESEEMSLLDVIYSDTTEdsdssplhqTAYTQPALFSIE
YALAKLWQSWGIQPDVVMGHSVGEYVAATIAGIFSLEDGLKLITARGQLMQQLPSGGEMVSVMASESKIRPLLKNYTDQV
AMAAINGPASVVISGESEGVRAIATKLKSERIKTKQLQVSHAFHSPLMEPMLSEFEAIANQIDYSIPRIPIISNVTGAKA
DSSITTAKYWVNHVRQPVKFAQSMNALHQQGVDIFLEVGAKPILLGMGRRCLPEDVGVWLPSLRPNV
>UniRef100_A4F5C6_from_2137_to_2435 (HMM "PKS_AT" in sequence "UniRef100_A4F5C6", bitscore: 415.0, e-value: 5.7e-119, length: 299)
VFPGQGSQWPEMASALLDSEPVFREQLLACEGALAPHVDWSLLTVLRHGRDGDASLDRVDVVQPVLFAVMVALAAMWRAT
GVEPDAVVGHSQGEIAAAYVAGALSLEDAAKVVALRARAITRLAGRGAMAAIELPASELDRHLDGLDGRIGIAAINSPRT
TLVAGDVAAVDALVGTLSAAQIFARKVRVDYASHSEHVAAIENELLRDLGGISPRASALPIYSAVTGEKLDGQALDAAHW
YRNLRQTVRFEDATRALLADQHRFFVEVSPHPVLSLALRETIBDAGLSAAVVPTLRRDD
>UniRef100_O52790_from_557_to_848 (HMM "PKS_AT" in sequence "UniRef100_O52790", bitscore: 414.9, e-value: 6.4e-119, length: 292)
VFPGQGTQWVGMGRELLDASPVFAERIKECAAALDQWTDWSLLDVLRGDGDLDSVEVLQPACFAVMVGLAAVWESAGVRP
DAVVGHSQGEIAAACVSGALTLDDAAKVVALRSQAIAARLSGRGGMASVALSEDEANARLGLWDGRIEVAAVNGPASVVI
AGDAQALDEALEVLAGDGVRVRQVAVDYASHTRHVEDIRDTLAETLAGITAQAPDVPFRSTVTGGWVRDADVLDGGYWYR
NLRNQVRFGPAVAELLEQGHGVFVEVSAHPVLVQPISELTDAVVTGTLRRDD
>UniRef100_Q0LLS1_from_608_to_904 (HMM "PKS_AT" in sequence "UniRef100_Q0LLS1", bitscore: 414.7, e-value: 7.2e-119, length: 297)
VFPGQGSQWHGMARQLLNQAPVFRQSIEQAETAFRPYVDWSLLDLLASDDTAWLERIDCVQPVLCAVQIALAALWRSWGV
EPIAVVGHSMGEIAAAAVAGALSLDDAARIICTRSRLLRRLSGQGAMVSVELSLEAAQAAIGNYGDRVAVAVSNSSRSTV
LAGDPGALDEILARLEGEGVFCRRVKVDVASHSPQMDPLLPELRQLLAPVRPTPGALPFFSTVERRFLGGGELDAAYWAR
NLREPVHFSAAIGQLAANGPTIFLELSPHPILQPAIEGELRERGLRGGALASLRRSE
>UniRef100_Q49BE0_from_575_to_874 (HMM "PKS_AT" in sequence "UniRef100_Q49BE0", bitscore: 414.7, e-value: 7.3e-119, length: 300)
VFPGQGAQWVGMGAQLLNTSPAFATRLRECADALAPYTDWSLIDVITGAPDAPSLDRVDVVQPATFAVVVSLATLWQSMG
IHPDAVTGHSQGEIAAACVAGHLTLTNAAKIVALRSQIIADHLAGHGGMMSVLASREQVEEALTPWQGKLWIAAHNSPQA
TVVAGDIDALHELHAHYTDQDIRARIIPVDYASHTGHVDTIKNELHQTLADTTTEPGTLPWLSTVDGEWIEPDTLDSGYW
YRNLRQTVQFHTAITTLADQGYRTYIEISPHPVLTTAIQETLEANDTSNTTITGTLRRDD
>UniRef100_Q3M5M8_from_1227_to_1523 (HMM "PKS_AT" in sequence "UniRef100_Q3M5M8", bitscore: 414.6, e-value: 7.9e-119, length: 297)
LFTGQGSQYINMGRQLYATQPTFRAAIDQCEQVLRSYLDQPLLSVLYPDTESSCIDETAYTQPAIFAVEYALAQLWKSWG
VEPTAVIGHSFGEYVAACIAGVFSLEAGLKLVTERSRLMQALKSMGAMAAVFASEEQVQAAIAEYSPEVTISAVNAPDNI
TISGTVAKIAAAIAKFTAQGIETRRLNVSHAFHSPLMDEMLDAFEQATNLVNFQAPQIPFVSNVTGNFLPVGQVPDAQYW
RSHTRQSVRFMDGLNTLLAEGYELFIEIGAKPVLCSLGKRCHGGENSVWLPSLNAKR
>UniRef100_Q0RTS3_from_565_to_870 (HMM "PKS_AT" in sequence "UniRef100_Q0RTS3", bitscore: 414.5, e-value: 8e-119, length: 306)
VLPGQGSQWAGMARELLATSPVFAERIAACAEALAPHVDWSLPDVLAGAAGAPPLDRVDVVQPALFAVMTALAAVWRSYG
VRPDAVIGHSQGEITAAHLAGALTLADAAAVVARRSRVLAELAGTGAMASIPLPAAAVLERLGGPDAVLAVAAVNGPSST
VVSGDPAALDALIAGYAADGVDVRRIPVDYASHSPQVAAVEAPLLDLLAGITPRSGDVAFYSTVTGEAVDTSRLDAGYWY
ANLRGTVRFDAAVRAALAAGHRTFIEVSPHPVLTGGIRAIVEDAARSAAgGgagpaAVVGTLRRDD
>UniRef100_Q8CJN6_from_549_to_851 (HMM "PKS_AT" in sequence "UniRef100_Q8CJN6", bitscore: 414.5, e-value: 8.4e-119, length: 303)
LFTGQGAQRPGMGQELYAAHPVFADAFDAVAERLDPMLKQPLWEVIASGEGLDETGRTQPALFAIEVALFRLLESWGVRP
GFLAGHSIGELAAAHVAGVLSLDDAARLVAARARLMQALPAGGAMIAVEATEEEVLPHLEGLEARLSLAAVNGPASVVIS
GEADAAEDVAARLAEAGRRTKRLTVSHAFHSPLMDGMLKEFHKVAKELTYHAPRIPVVSTLTGALASGDDLRTPCYWTDQ
VRHAVRFADAVRTLGELGATVLLEVGPDAVLSSLADATPTLRAGRPEtRtlltAVATAFVRGA
>UniRef100_Q0RTS3_from_1649_to_1988 (HMM "PKS_AT" in sequence "UniRef100_Q0RTS3", bitscore: 414.4, e-value: 8.8e-119, length: 340)
LFTGQGSQRAGAGRELYAASRVFAAALDEVTAHLDGAVGRSVGELMFAEPGSAAAEELdaTAITQPALFALEVALYRLAE
SYGLRPDYLIGHSVGELTAAHLAGVLSLPDAATLVAARGRIMQSVPATGAMAALEGTEEEIGRLLADAAGTIGIAAVNGP
RSVVVSGDRDAVDEIGRRWRDAGHRVRGLRVSHAFHSGHLDPVLAEYREVVAGVTLHPPTIPVISNVTGRVATDAELTDP
DYWVRHLRGTVRFHDGIRTLADLGITTYVELGPDAVLSALAEQALAEPGSAEPpLtepvvnesavnepvvnesavhgavp
asdaavgpapRVVALLRANR
>UniRef100_Q52V45_from_2322_to_2611 (HMM "PKS_AT" in sequence "UniRef100_Q52V45", bitscore: 414.4, e-value: 8.9e-119, length: 290)
LFTGQGSQRLGMGRELYETYPVFARALDAVDARLELPMKEVLFGADADLLNETAHTQPALFAVEVALFRLLESWGVRPDV
LAGHSIGEIAAAHVAGVFSLDDACTLVEARGRLMQALPTGGVMIAVQASEDEVLPLLTGQVSIAAINGPQSVVIAGDEAD
AVAIAESFTDRKSKRLTVSHAFHSPHMDGMLADFRKVAEGLVYENPRIPIVSNLTGTLVTDEMASADFWVRHVREAVRFL
DGIRALESRGVTTYIELGPDGVLSALAQDCLTAGTGTGTAIFAPVLRAAR
>UniRef100_Q0QMN5_from_2632_to_2950 (HMM "PKS_AT" in sequence "UniRef100_Q0QMN5", bitscore: 414.3, e-value: 9.2e-119, length: 319)
LFPGQGSQRPGAGRALVAEFPAYAAAFDTVCAALDPHLPRPLREVLFAAGGTPEADLLerTDFTQAALFAVEVALTRLLE
SWGVVPDLVAGHSVGEIVAAHVAGALTLGDAARLVAARGRLMARATPGGAMVAVEATEAELAPQLAEHTGRVRLAAVNGP
RSVVVSGDADAAEEIAAHWRERGRRTRRLRVTMAPHSPHVDGILDEYREVVSGITFTAPHLPVVSTVTGAPLTEREITDP
EHWVANVRDAVRFLPAVRALAAAGVTAFVETGPSAALTAMVRDCLPGPTSGPDaAdrdaadqdapapepVVLPTLRDGR
>UniRef100_Q7WTF5_from_560_to_866 (HMM "PKS_AT" in sequence "UniRef100_Q7WTF5", bitscore: 414.3, e-value: 9.4e-119, length: 307)
LFSGQGSQRPGMGRELYAAYPVFADALREVCAHLDPMLDTDTPLLDLMFAEAPPDGEPPlnrTAYTQPALFAIEVALYRL
VTSWGVTPDHLMGHSVGEITAAHVAGVLSLPDACTLVAARGRLMQSITAPGAMAAWQATAEEAGQALEAYGGRVGLAAVN
APASVVISGDREAVAEATAAWRARGRKATVLKVSHAFHSPHLDGILGDLRTVAAGLTFAAPAIPVVSNLTGGAATEAQLR
SPDYWADHARQAVRFDAGVRHLCDAGVDTFLELGPDASLTGMARESAAAWAGDAPrPVAVAVQRRGR
>UniRef100_UPI000038D518_from_1566_to_1866 (HMM "PKS_AT" in sequence "UniRef100_UPI000038D518", bitscore: 414.2, e-value: 9.8e-119, length: 301)
LFTGQGSQYVGMGRQLYETQPGFRRILDECDRILQLFLNKSILSVIFADTTENPLLDQTAYTQPALFVLEYALAQLWISW
GIRPSAVLGHSVGEYVAACVAGIFSLEDGLKLIAHRARLMQALPQTGGMAAVFASAEVVEPLIASYPQQLSIAAYNGEQS
LVISGEMQALTAVLQKLESQSIETRILQVSHAFHSPLMASMLAEFEQVAQQIAYHSPQLEIVSNVSGKLTNNAEMSNASY
WVEHIQASVYFAQGMSALYSAGYKVFLEVGSHPTLIGMAQRDYPEELDNQGLWLASLRKGK
>UniRef100_Q1PCG2_from_550_to_869 (HMM "PKS_AT" in sequence "UniRef100_Q1PCG2", bitscore: 414.1, e-value: 1.1e-118, length: 320)
VFPGQGSQWAGMAAELLDGSPVFAAAMADCAEALAPFTDWDLVDTVRERRPMERVDVVQPALWAIMVSLAEVWRAHGVRP
AAVIGHSQGEIAAACVAGALSLSDGARVVALRSRAIAEVLSGPADSGTVPGKGaSgptnsaRgAcGrGGMMSVALPESRA
RELVAAHDGRVAVAAVNGASSVVLSGDAEVLDALRERIVADGGRAKRLPVDYASHCAHVESIRERLLTDLAGVRARGADV
PFYSTVTGAVLDTTALTADYWYTNLRRSVLFEPTTRALLDSGYGIFVECSPHPVLLNSIEETADAVGATVTGLGSLRRDD
>UniRef100_Q52V50_from_6224_to_6509 (HMM "PKS_AT" in sequence "UniRef100_Q52V50", bitscore: 414.0, e-value: 1.1e-118, length: 286)
LFTGQGSQRLGMGRELYETYPVFARALDAACARLELPLKDALFGTDAGLLGETAYTQPALFAVEVALFRLLESWGVRPDF
LAGHSIGEIAAAHVAGVLSLDDACALVEARGRLMQALPTGGVMIAVQASEAEVLPLLTDRVSIAAINGPQSVVIAGDEAD
AVAIVESFSGRKSKRLTVSHAFHSPHMDGMLAGFRKVAESLSYEAPRIPVVSNLTGALVTDEMGSADFWVRHVREAVRFL
DGIRTLEAAGVATYVELGPDGVLSAMAQDCVTGEGAAFAPALRKGR
>UniRef100_Q93H84_from_2073_to_2351 (HMM "PKS_AT" in sequence "UniRef100_Q93H84", bitscore: 414.0, e-value: 1.2e-118, length: 279)
LFSGQGSQRIGMGRELYEAFPVFADAYDEVCARLEAPVDVDAETLHRTGCAQPALFAVEVALFRLLESWGVRPDYVAGHS
VGEIAAAHVAGVLSLDDAVRLVSARAALMQALPVGGAMVAVQATEEEVLPHLTDEVGIAAINGPRSMVLSGAGEAVTAIA
EVFVGQGRKTSRLKVSHAFHSPLMDPMLEEFAEVVRGLTFHQPQVPVVSNLTGRLAEPYSPEYWVRHVREAVRFADGIET
LGELGVTTFVEIGPGGVLSGMVQDCVDEAVTVPVLRGDR
>UniRef100_Q8RJY0_from_579_to_876 (HMM "PKS_AT" in sequence "UniRef100_Q8RJY0", bitscore: 413.8, e-value: 1.3e-118, length: 298)
IFPGQGSQWVGMGRKLLAQEPVFRAAIERCDEEMRTHLNGSLLEALRDGSAALPLDRIDVLQPALFAFEVALAALWRSWG
IEPDAVIGHSMGEVAAAHVAGILSLPDAVRIICQRSKLLRRVSGQGAMAVVALSMEAVRRELAGYEDRLAVAVSNSPAST
VISGDPTVLRELLGRFKERDIFCREVKVDVASHSPQMDPLRGELLQALTGISARPASVPFYSTVKDRLVEGSELDVAYWA
DNLREPVLFGNAVQGLLSEGHEIFLELSPHPILLTPVEEILHASGRQGAALPSVRRDA
>UniRef100_Q0R4M5_from_566_to_858 (HMM "PKS_AT" in sequence "UniRef100_Q0R4M5", bitscore: 413.5, e-value: 1.6e-118, length: 293)
LFAGQGSQRPGMGRELYDSQPVFARALDEVCALLDPHLDVPLREVMWAEEGTEQAALLedTLYTQPALFALETALFRLLQ
HLGVTPQYLVGHSIGEIAAAHAAGVLTLADACTLVAARARLLHGLPTGGAMTALQATEAEVLTALEGNDRVAIAALNAPN
STVISGDTDTVAHLAALFAEQGRKVTPLHVSHAFHSPHLDPVLDDFHTVAATLTYHQPRIPIISTLTGEPAGTCDLTTPD
YWTRQLREAVRFHPAITTLDATTLIELGPDTTLTALTRSMTDAVAVPLLHPHK
>UniRef100_Q846X6_from_554_to_879 (HMM "PKS_AT" in sequence "UniRef100_Q846X6", bitscore: 413.3, e-value: 1.8e-118, length: 326)
LFSGQGAQRLGMGRELYAVFPVFADALDEAFAALDVHLDRPLREIVLGETDSGGNVSGEnvigegadhqalldqTAYTQP
ALFAIETSLYRLAASFGLKPDYVLGHSVGEIAAAHVAGVLSLPDASALVATRGRLMQAVRAPGAMAAWQATADEAAEQLA
GHERHVTVAAVNGPDSVVVSGDRATVDELTAAWRGRGRKAHHLKVSHAFHSPHMDPILDELRAVAAGLTFHEPVIPVVSN
VTGELVTATATGSGAgqadpeYWARHAREPVRFLSGVRGLCERGVTTFVELGPDAPLSAMARDCFPAPADRSRpRpAAIA
TCRRGR
>UniRef100_Q9L4W3_from_7938_to_8231 (HMM "PKS_AT" in sequence "UniRef100_Q9L4W3", bitscore: 413.3, e-value: 1.9e-118, length: 294)
LFSGQGAQRLGMGRELYERFPVFAEALDVVVDHLDAaLPAQAGLREVMWGDDAELLNETGWTQPALFAIEVALFRLVESW
GVRPDFVAGHSIGEIAAAHVAGVFSLEDACRLVAARATLMQALPAGGAMIAVQATEDEVTPHLTDDVAIAAINGPNALVV
SGVEDAAVEIGARFAAEGRRTTRLHVSHAFHSPLMDPMLAEFRVVAEGLSYAAPSLPVVSNLTGQVATADELCSAEYWVR
HVREAVRFADGVTALEAEGVRTFLELGPDGVLAAMAGASLTESSLAVPLLRKDR
>UniRef100_A4X8L0_from_707_to_1007 (HMM "PKS_AT" in sequence "UniRef100_A4X8L0", bitscore: 413.3, e-value: 1.9e-118, length: 301)
LFTGQGSQRLGAGRELYRTYPVYAAAFDAACGWLDLQLDVPLTDVLFAESDTAEAALLdqTAYAQCALFAVEVAQFRLLE
SWGVRPDVVAGHSIGELAAAHVAGVLSLEDAAILVAARGRLMQQLPAEGAMVSVQATEEQVRPLLADREAQVGLAAVNGP
TSVVVSGNEVAVLEVAAAVAAAGHKTKRLRVSHAFHSPLMAPMLAEFGRLTQVLSYSPPTIPIVSTVTGQAVLSGELCDP
EYWVRHVRDCVRFADAIRAMADEGVATFLELGPAGVLSAMGPACLTEDDDVVFAPVLRADQ
>UniRef100_Q93H84_from_560_to_841 (HMM "PKS_AT" in sequence "UniRef100_Q93H84", bitscore: 413.3, e-value: 1.9e-118, length: 282)
LFSGQGSQRLGMGRELYDAFPVFAAAYDEIRAHLDVALDADAEQLNQTGCTQPALFAVEVALFRLLESWGVRPDYVAGHS
VGEIAAAHVAGVLSLGDAARLVSARAALMQALPAGGAMVAVQAAEDEVVPHLTHGVGIAAINGPRSVVVSGAEDAVLAIV
EVFTQQGCKTSRLMVSHAFHSPLMDPVLEEFAEVVRGLTFSEPRIPVVANLTGRLAEAYTPEYWVRHVREAVRFADGIET
LGELGVTTFVEIGPGGVLSALVQGCFDDGTDIVTVPSLRADR
>UniRef100_Q27W58_from_578_to_885 (HMM "PKS_AT" in sequence "UniRef100_Q27W58", bitscore: 412.9, e-value: 2.5e-118, length: 308)
LFSGQGSQRPGMGAELYNRFPIFAEAFDEVCALLDPHLEHPLRELVFSREPEQAALLDHTTYAQTGLFALHIALARLLDS
LGVRPDTVIGHSIGEIAAAHIAGIFDLPDACHLVATRATLMGGLREGGGMATIAATPDELAEDLARYDGQVGIAALNTPG
NTVISGPTDLVTDISVTWAAKGRKTRTLTVSHAFHSSLMDPILEPFKEAISGLTYHPPTIPLISNLTGQPADEHITTPDY
WAQHIRQPVHFHPAITHIAPETGIFLELGPDPTLTTATHHTLHHHTSTEQnPtnqptpLITPALTRKQ
>UniRef100_O52545_from_563_to_858 (HMM "PKS_AT" in sequence "UniRef100_O52545", bitscore: 412.9, e-value: 2.5e-118, length: 296)
VFPGQGTQWAGMGRELLDSSEVFAARIAECETALGRWVDWSLTDVLRGEADLLDRVDVVQPASFAVMVGLAAVWASLGVE
PEAVVGHSQGEIAAACVSGALSLEDAAKVVALRSQAIAASLAGRGGMASVALSEEDATARLEPWAGRVEVAAVNGPTSVV
IAGDAEALDEALDALDDQGVRIRRVAVDYASHTRHVEAARDALAEMLGGIRAQAPEVPFYSTVTGGWVEDAGVLDGGYWY
RNLRRQVRFGPAVAELIEQGHRVFVEVSAHPVLVQPINELVDDTEAVVTGTLRRED
>UniRef100_O52789_from_572_to_867 (HMM "PKS_AT" in sequence "UniRef100_O52789", bitscore: 412.9, e-value: 2.5e-118, length: 296)
VFPGQGTQWAGMGRELLDSSEVFAARIAECETALGRWVDWSLTDVLRGEADLLDRVDVVQPASFAVMVGLAAVWASLGVE
PEAVVGHSQGEIAAACVSGALSLEDAAKVVALRSQAIAASLAGRGGMASVALSEEDATARLEPWAGRVEVAAVNGPTSVV
IAGDAEALDEALDALDDQGVRIRRVAVDYASHTRHVEAARDALAEMLGGIRAQAPEVPFYSTVTGGWVEDAGVLDGGYWY
RNLRRQVRFGPAVAELIEQGHRVFVEVSAHPVLVQPINELVDDTEAVVTGTLRRED
>UniRef100_A4F5C7_from_557_to_855 (HMM "PKS_AT" in sequence "UniRef100_A4F5C7", bitscore: 412.8, e-value: 2.7e-118, length: 299)
VFPGQGSQWVGMARALLASSVVFRDEIAACERALAPHVAWSLGAVLRGDGDEATLLGRVDVVQPVLFAVMVALAALWRSI
GVTPDAVVGHSQGEIAAAYVAGALSLEDAAKVVALRARALTKIAGRGAMAAVELGARDTEARLAPFGDAIAIAAINSPRA
TLVAGDTDAIDALVRDLEAAQIFARKVRVDYASHSAHVEAIERELLADLAGIEPRAGAVPLYSAVTGAKLDGSRLDAAHW
FRNLRSTVRFEDATRALHDDGHRFFVEVSPHPVLALALDETLSSIGGDAAVVSSLRRDE
>UniRef100_Q8GBX6_from_569_to_867 (HMM "PKS_AT" in sequence "UniRef100_Q8GBX6", bitscore: 412.8, e-value: 2.7e-118, length: 299)
VFPGQGSQWVGMARALLASSVVFRDEIAACERALAPHVAWSLGAVLRGDGDEATLLGRVDVVQPVLFAVMVALAALWRSI
GVTPDAVVGHSQGEIAAAYVAGALSLEDAAKVVALRARALTKIAGRGAMAAVELGARDTEARLAPFGDAIAIAAINSPRA
TLVAGDTDAIDALVRDLEAAQIFARKVRVDYASHSAHVEAIERELLADLAGIEPRAGAVPLYSAVTGAKLDGSRLDAAHW
FRNLRSTVRFEDATRALHDDGHRFFVEVSPHPVLALALDETLSSIGGDAAVVSSLRRDE
>UniRef100_Q83WE6_from_571_to_870 (HMM "PKS_AT" in sequence "UniRef100_Q83WE6", bitscore: 412.6, e-value: 3e-118, length: 300)
LFTGQGAQRAGMARELYASLPVFTQAFDEVVDLLDGHLDRPLKTVLFAEAGTASVELLdrTGHAQPALFAVEVALFRTLE
TWGLRPSVVLGHSLGELAAAYAAGVLDLADACALVAARGRLMQALPEVGAMAAVEATEEELRDLLARCDGEVSLAAVNGP
GSTVVSGTATAVDEVVTRLVALGRRTRALNVSHAFHSACMDDALAELREVAAAITYHPPRIPVASNILGRLVTGPELGTA
DYWVRHARQTVRFDACVRAAHRRGVRTFVELGPDPVLAGMAARCLTDPQVSFTPALRRDR
>UniRef100_Q93H87_from_3082_to_3363 (HMM "PKS_AT" in sequence "UniRef100_Q93H87", bitscore: 412.5, e-value: 3.2e-118, length: 282)
LFSGQGSQRLGMGRELYAAYPVFAAAYDEVCALLDATVDVDAETLHQTGSTQPALFAVEVALFRLLESWGIRPDYVAGHS
VGEIAAAHVAGVLSLEDAAKLVSARAALMKALPAGGVMVAVQAAEDEMLPHLIDRAGIAAINGPRSVVISGAEDAVTAIA
EVFAAQGRKTSRLKVSHAFHSPLMDPMLEEFAEVVRGLTFSEPWIPVVSNLTGRLTESYTPEYWVRHVREAVRFADGVLT
LHELGVTTFVEIGPGGVLSALVQGCLDDGTDIVTIPALRADR
>UniRef100_Q82QT4_from_3082_to_3363 (HMM "PKS_AT" in sequence "UniRef100_Q82QT4", bitscore: 412.5, e-value: 3.2e-118, length: 282)
LFSGQGSQRLGMGRELYAAYPVFAAAYDEVCALLDATVDVDAETLHQTGSTQPALFAVEVALFRLLESWGIRPDYVAGHS
VGEIAAAHVAGVLSLEDAAKLVSARAALMKALPAGGVMVAVQAAEDEMLPHLIDRAGIAAINGPRSVVISGAEDAVTAIA
EVFAAQGRKTSRLKVSHAFHSPLMDPMLEEFAEVVRGLTFSEPWIPVVSNLTGRLTESYTPEYWVRHVREAVRFADGVLT
LHELGVTTFVEIGPGGVLSALVQGCLDDGTDIVTIPALRADR
>UniRef100_Q5AY39_from_558_to_879 (HMM "PKS_AT" in sequence "UniRef100_Q5AY39", bitscore: 412.5, e-value: 3.4e-118, length: 322)
VFTGQGAQWYAMGRELIAAYPVFKASLKETDRHLAALGARWSVIEELNQDIPASRVHDVEYSTPLCVAVQISLVRLLRSW
GVKPVAVTSHSSGEIAAAYAVGALGCQDAMAVAYHRALLATRSSLGSKQGAMLVVGMSLEETETYLARIDAQIGIATVAC
VNSPSSITVSGDQDAVNALEALARNDGIFTHRLKIHTAFHSHHMNPIADLYRSALQGALSPNHDKVESDITFSSpVTGRR
ITNLSQLSEPdHWVDSLLKPVQFVDAFTDMVLGASGASSANVDLILEVGPHTALGAPIKQILAEPKFAGLdISCLGSLVR
EV
>UniRef100_Q7VEV1_from_565_to_866 (HMM "PKS_AT" in sequence "UniRef100_Q7VEV1", bitscore: 412.4, e-value: 3.4e-118, length: 302)
VFPGQGAQWLGMGAQLCATAPVFAEHIHRCERALREHVEWSLLDVLRGAPGAPGLDRVDVVQPALWAVMVSLAELWRSVG
VVPDAVIGHSQGEIAAAYVAGALSLWDAAAVVALRSRLLVRLGGAGGMVSLACGQPQAEKLASQWGDRLNIAAVNGVSSV
VLAGETDAVTELMQRCEAEGIRARRIDVDYASHSAQVDAIREELIAALRGIEPRTSTVAFFSTVTGELMDTAGVNAEYWY
RSIRQPVQFERAVRNAFDGGYRVFVESSPHPVLIAGIEETLVDCDRGATgEpIVIPTLGRDD
>UniRef100_Q331Q2_from_579_to_891 (HMM "PKS_AT" in sequence "UniRef100_Q331Q2", bitscore: 412.4, e-value: 3.4e-118, length: 313)
LFSGQGSQRPGMAQQLYAQYPAFARELDTIAEHLDAHLDRPLSTVMFAEAGSPEAALLdgTHYAQAALFAVEVALFRLLE
GWGLRPDVLLGHSVGELAAAHVAGVFGLADACALVAARGRLMQELPAGGAMLSVRAAEHEVRDLIAGQEDRIAVAAVNGP
RSIVVSGDEDAVSALAEELTEYGVRTKRLNVSHAFHSPRLDSMLEPFRRVADAVEYHEPTLDVISGLTGRAAEAGELTAA
DYWVRQARETVRFHDGVRAARARGVSTFVELGPDAVLCGLALETLEEEPAGDTsAeapgraraALVPVMRRER
>UniRef100_Q9L4W4_from_577_to_875 (HMM "PKS_AT" in sequence "UniRef100_Q9L4W4", bitscore: 412.3, e-value: 3.7e-118, length: 299)
VFPGQGSQWVGMGAQLLDESAVFAERIAECAAALAEFTDWSLVDVLRGVVGAPSLERVDVVQPASFAVMVSLAALWGSRG
VLPDAVVGHSQGEIAAAVVSGALSLRDGARVVALRSQAIGRALAGRGGMMSVALSVDVLEPRLVEFEGRVSVAAVNGPRS
VVVAGEPEALDALHARLTADDIRARRIAVDYASHSHQVEDLHEELLEVLAELAPRTSEVPFFSTVTGDWLDTARMDAGYW
FRNLRGRVRFADAVADLLAAEYRAFVEVSSHPVLTMAVLDLIEEAGVTAVATGTLRRDQ
>UniRef100_O54666_from_2717_to_3006 (HMM "PKS_AT" in sequence "UniRef100_O54666", bitscore: 412.3, e-value: 3.8e-118, length: 290)
LFTGQGSQWAGMGRELAETFPVFRDAFEAACEAVDTHLRERPLREVVFDDSALLDQTMYTQGALFAVETALFRLFESWGV
RPGLLAGHSIGELAAAHVSGVLDLADAGELVAARGRLMQALPAGGAMVAVQATEDEVAPLLDGTVCVAAVNGPDSVVLSG
TEAAVLAVADELAGRGRKTRRLAVSHAFHSPLMEPMLDDFRAVAERLTYRAGSLPVVSTLTGELAALDSPDYWVGQVRNA
VRFSDAVTALGAQGASTFLELGPGGALAAMALGTLGGPEQSCVATLRKNG
>UniRef100_Q3VZE3_from_90_to_408 (HMM "PKS_AT" in sequence "UniRef100_Q3VZE3", bitscore: 412.3, e-value: 3.8e-118, length: 319)
VFPGQGAQWLGMGVELLDSSAVFAERVAECDRALAGFVDWSVADVLRGVSGAGWLERVEVVQPVSWAVMVGLAAVWESWG
VRADVVLGHSQGEIAAACVAGALSVPDAARVVAVRGRLIAAELAGGGGRAGAVGGAegiAgGdAGGMVSVALPAAEVEGF
LERWDGRVEVAAVNGPASTVVAGETAALEEVVAFCAARGARARRVAVDYASHTSRVEPLRASLLRELAGLRSAAPRIPFF
STVTGRRMTEPGELDAPYWFDNLRSPVLFAPAVRELLDEGCRFFLEVGAHPVLTPAVTESALAAGADGAVAVGSLRRDD
>UniRef100_Q66VY5_from_937_to_1223 (HMM "PKS_AT" in sequence "UniRef100_Q66VY5", bitscore: 412.2, e-value: 4e-118, length: 287)
LFSGQGAQRAGMGRELYGRFPVFAEALDAVLAHFDAGLRDVIFGDAEGLDETGFTQPALFAIEVALFRLAESLGIRPDFV
AGHSIGEIAAAHVAGVFSLADACALVAARARLMQALPEGGAMVAIEATEGEVGPRLADGVSIAALNGPESVVISGTQDAV
LRSRRNSPTEGRKTRRLSVSHAFHSPLMDPMLADFRQVAEGLAYEAPRIPLVSNVTGELATAELICTPGYWVQHVRDTVR
FADGVRALEAEGASVFLEVGPDGVLTAMAQHSLADAAVAVPALRKDR
>UniRef100_Q9L4W3_from_9757_to_10050 (HMM "PKS_AT" in sequence "UniRef100_Q9L4W3", bitscore: 412.2, e-value: 4.1e-118, length: 294)
LFTGQGAQRLGMGRELYGRFPVFAEALDVVVDHLDAaLPAQAGLREVMWGDDVELLNETGWTQPALFAVEVALFRLVERW
GVRPDFVAGHSIGEIAAAHVAGVFSLEDACRLVAARATLMQALPTGGAMIAVQATEDEVTPHLTDEVAIAAVNGPTSVVI
SGAEEATQTVAQHFADQGRRTTALRVSHAFHSPLMDPMLAEFRAVAEGLSYATPSLPVVSNLTGWLATADELCSAEYWVR
HVREAVRFADGITTLEAEGVRTFLELGPDGILSALAQQSLAGEAVTVPVLRKDR
>UniRef100_Q0RTS5_from_2554_to_2851 (HMM "PKS_AT" in sequence "UniRef100_Q0RTS5", bitscore: 412.1, e-value: 4.3e-118, length: 298)
VFPGQGSQWAGMARELLATSPVFADHLDAVAAALAPYVDWNLLDVLHERPDAPTLDRVDVVQPTLFAVLVALARLWQHHG
VHPQAVVGHSQGEIAAAHIAGALTLDDAARVVALRSRALTAITSPGAMASINLPVDEITPLLTPGLSVAAVNSPATAIVA
GDEAELHALLTVVRERGTRTRVLPVTYASHSPHVEAIRDELLTALAPIRPQPAAIPILSTVTADWIDPTTLTADYWYTNL
RQPVLFEPATRALLQAGHDLFIEISPHPVLTTALAETLDTTPDLPGpVAITETLRRDT
>UniRef100_Q93HE5_from_522_to_814 (HMM "PKS_AT" in sequence "UniRef100_Q93HE5", bitscore: 412.1, e-value: 4.4e-118, length: 293)
MFTGQGAQRTGMGRDLYARFPVFAKSFDAVCAELDPSLGGELREIVWSDADLLGRTRYTQAALFALETALFRLMESFGAR
PTHLIGHSIGEVTAAHVAGVLSLSDACTLVEARGRLMQAARSGGAMVAVNADEGDVRALLPVSGVSIAAVNGPRSVVISG
DADPVLATAESFRAAGVKTKRLNVSHAFHSHHLDGVLDEFADAIRGLTFHAPRIPVVSNLTGRPATTDELTDPDYWARQI
RGTVRFADGIRALHDAGVSRYLELGPDPVLAGMARETLAEQAPAAVATLRTGQ
>UniRef100_Q49BE1_from_5760_to_6059 (HMM "PKS_AT" in sequence "UniRef100_Q49BE1", bitscore: 412.0, e-value: 4.6e-118, length: 300)
VFPGQGAQWVGMGAQLLSTSPAFATRLRECADALAPYTDWSLIDVITGAPDAPSLDRVDVVQPATFAVVVSLATLWQSMG
IHPDAVTGHSQGEIAAACVAGHLTLDAAAKIVALRSQIIADHLAGHGGMMSVLASREQVEEALTPWQGKLWIAAHNSPQA
TVVAGDIDALHELHAHYTDQDIRARIIPVDYASHTGHVDTIKNELHQTLADTTTEPGTLPWLSTVDGEWIEPDTLDSGYW
YRNLRQTVQFHTAITTLADQGYRTYIEISPHPVLTTAIQETLEANDTSNTTITGTLRRDD
>UniRef100_Q1WEK7_from_6459_to_6743 (HMM "PKS_AT" in sequence "UniRef100_Q1WEK7", bitscore: 411.5, e-value: 6.7e-118, length: 285)
LFAGQGSQRLGMGRGLYEGYPVFAAAWDEVCAQLDQHLDRPVGEVVWGDDAELIGETVYAQAGLFALEVALYRLVASWGV
RADYLLGHSIGELAAAYVAGVWSLEDAARVVAARGRLMQALPSGGAMVAVAASEGEVRPLLGEGVVVAAVNGPESVVVSG
DEDAVHAIEETFAMGGVRTRRLRVSHAFHSARMDGMLAEFGEVLRGVEFRAPSVPVVSNVSGAVAGEELCSPEYWVRHVR
ETVRFADGLDTLRELGVGSFLELGPDGTLTALADGDGVPVLRRDR
>UniRef100_Q9ALM4_from_565_to_862 (HMM "PKS_AT" in sequence "UniRef100_Q9ALM4", bitscore: 411.4, e-value: 7e-118, length: 298)
VFPGQGWQWAGMAVDLLDASPTFARHMDECATALRRYVDWSLVDVLRGAENSPPLDRVDVLQPASFAVMVSLAEVWRSYG
VRPAAVVGHSQGEIAAACAAGVLPLEDAARLVALRSRALKGLSGRGGMASLACPADEVAALFAGSGGRLEVAAINGPRSV
VVSGDLEAVDELLAECAEKDMRARRIPVDYASHSAHVEVVRSPVLAAAAGVRHRDGQVPWWSTVIGDWVDPARLDGEYWY
RNLRQPVRFEHAVQGLVERGFGLFIEMSAHPVLTTAVEETGAESETAVAAVGTLRRDS
>UniRef100_A4KHH9_from_565_to_866 (HMM "PKS_AT" in sequence "UniRef100_A4KHH9", bitscore: 411.4, e-value: 7.3e-118, length: 302)
VFPGQGAQWLGMGAQLCATAPVFAEHIHRCERALREHVEWSLLDVLRGAPGAPGLDRVDVVQPALWAVMVSLAELWRSVG
VVPDAVIGHSQGEIAAAYVAGALSLRDAAAVVALRSRLLVRLGGAGGMVSLACGQPQAEKLASQWGDRLNIAAVNGVSSV
VLAGETDAVTELMQRCEAEGIRARRIDVDYASHSAQVDAIREELIAALRGIEPRTSTVAFFSTVTGELMDTAGVNAEYWY
RSIRQPVQFERAVRNAFDGGYRVFVESSPHPVLIAGIEETLVDCDRGATgEpIVIPTLGRDD
>UniRef100_A2VIE7_from_565_to_866 (HMM "PKS_AT" in sequence "UniRef100_A2VIE7", bitscore: 411.4, e-value: 7.3e-118, length: 302)
VFPGQGAQWLGMGAQLCATAPVFAEHIHRCERALREHVEWSLLDVLRGAPGAPGLDRVDVVQPALWAVMVSLAELWRSVG
VVPDAVIGHSQGEIAAAYVAGALSLRDAAAVVALRSRLLVRLGGAGGMVSLACGQPQAEKLASQWGDRLNIAAVNGVSSV
VLAGETDAVTELMQRCEAEGIRARRIDVDYASHSAQVDAIREELIAALRGIEPRTSTVAFFSTVTGELMDTAGVNAEYWY
RSIRQPVQFERAVRNAFDGGYRVFVESSPHPVLIAGIEETLVDCDRGATgEpIVIPTLGRDD
>UniRef100_Q6JHN7_from_3939_to_4232 (HMM "PKS_AT" in sequence "UniRef100_Q6JHN7", bitscore: 411.3, e-value: 7.4e-118, length: 294)
LFAGQGSQRAGMGRQLYARFPVFARAFDEVAEHLEPGLREIMFAAAGTPEAESLvrTGYAQPALFALEVALFRLVESWGI
RPDFLVGHSVGEIAAAHVAGVLSLADAGRLVSARGRLMQALPAGGVMVAVQATEQEVLPLLAGVADRVSIAVVNGPASVV
ISGEQSAVAAVAEEFAARGRRTRWLDVSHAFHSPLMEPMLNEFGQIAEGLSFGEPVIPIISTVTGDHAGDDMCSGDYWGR
HVLEAVRFADCVTLLADLGVTAFVELGPDGAATAMTQENLGTDVLTVPLLRKDR
>UniRef100_Q5VKQ3_from_1544_to_1838 (HMM "PKS_AT" in sequence "UniRef100_Q5VKQ3", bitscore: 411.2, e-value: 8.1e-118, length: 295)
VFPGQGGQWQGMALELLADSEVFAARLLECAEAVERHVDWSLLGVLRGDPGQPSPDRVDVVQPALFAVMVALASLWRSYG
VEPAAVVGHSQGEIAAACVAGALSLEDAAAVVALRSEALTELSGLGGMLSVPLPQADVVSRIDDRVSVAAVNGPESVVLS
GEPAALDELLAAFTAEGVRARSIPVDYASHSAQVESIRERLRTLLAGISPQASRIPFYSTVTGDRIDTRELDAEYWYRNL
RHTVRFEAAVSAMASRGHRFFVEVSPHPLLAVGVQDTLEAAGVGGLATGSLRREQ
>UniRef100_Q3S865_from_3758_to_4055 (HMM "PKS_AT" in sequence "UniRef100_Q3S865", bitscore: 411.2, e-value: 8.2e-118, length: 298)
VFPGQGSQWAGMGSGLLDAAPVFAERVAQCERALSPYVDWSLTGVLRGEPGAPSLERVDVVQPALWAVMVSLAALWRSCG
VEPSAVVGHSQGEIAAAVVAGALSLEDGAKVVALRSRALVALAGAGGMVSLAVSEDRARALLAPHGDRVCVAAVNGPDAV
VVAGRPDALTDLLAACERDGVRARRIPVDYAAHSDQVARVRDDLLAALADVTPRTGGTPLYSTVTGEPLDGTLLTADYWY
RNLREPVEFARATARLLDAGFDLFVETSPHPVLTAGVEGTAERAGRTITTVGTLRRDD
>UniRef100_A0ACH1_from_565_to_854 (HMM "PKS_AT" in sequence "UniRef100_A0ACH1", bitscore: 411.1, e-value: 8.6e-118, length: 290)
LFTGQGAQRAGMGRGLYESFPVFAEAFDAVCAEFDPRRDRPLKDVVFDGGTELDRTAWTQAGLFAVEVAAFRLLESWGVA
PDLLLGHSIGEVAAAHCAGVLSLAHACRLVEARGRLMQALPSGGAMLAVEATESEVVEMIAGQADIAAVNGPTSVVVSGS
EETLDALATRWTGEGRRTRRLTVSHAFHSALMEPMLAEFATVVEKLDFADPVIPVVSNLTGEVAESGLLSDPGYWVRQVR
QAVRFADGVARLREQGVSRFVELGPDGVLCAMAQQTAADAVCAPLLRRDR
>UniRef100_Q5SFB3_from_566_to_894 (HMM "PKS_AT" in sequence "UniRef100_Q5SFB3", bitscore: 411.1, e-value: 9e-118, length: 329)
LFTGQGSQRPGAGRHLYERYEVFARALDETAAALDRHLDRPLRDVMFAEPGGATAGLLdrTEYTQPALFALEVALFRLVT
AGGLRPDALLGHSVGELAAAHVAGVFTLPDAARLVTARGRLMGELPAGGAMMAIQASGPEIEETITALAAHRSARVAVAA
LNGPDATVISGDEDVVAELATLWRERGRRTRALPVSHAFHSPHMDAALEPFARIARDVSYAEPRIPVVSNLTGGIASATT
LCAPEYWVRHAREAVRFSDGFRALRDQGIDTFIELGPDGVLSALGRDCLREEEGDAPrQdgsadpdttgsradggrrpvL
TVPLLRRDR
>UniRef100_Q6DNE1_from_584_to_888 (HMM "PKS_AT" in sequence "UniRef100_Q6DNE1", bitscore: 411.0, e-value: 9.1e-118, length: 305)
LFTGQGSQYVNMGRQLYQQAPVFRKALEQCNEILlgTETFREKSLLEILYPANQEQSNSSLldqTAYTQPCLFALEYALF
KLWQSWGIQPDVVMGHSVGEYVAATVAGVFSLEEGLKLIAARGRLMQQLPAGGEMVSVIASESKVLEIFKAMSLEEKVAI
AAINGPESTVISGEAEAVGAIATHLESLSIKTKQLQVSHAFHSRLMEPMLAEFEAVAKQVTYSQPQISLISNVTGQQVGS
EITSAEYWVNHVRQPVRFSESMTTLHQEGYELFLEIGPKPILLGMGRQCLPEGVGVWLPSLRPGV
>UniRef100_Q52V51_from_568_to_867 (HMM "PKS_AT" in sequence "UniRef100_Q52V51", bitscore: 410.8, e-value: 1e-117, length: 300)
VFPGQGSQWVGMAVGLLDSSPVFAARVDECAKALEPFTDWSLVDVLRGVEGAPSLERVDVVQPALFAVMVSLAEVWRAAG
VRPGAVIGHSQGEIAAACVAGILSLEDAARVVALRSQAIGRVLAGLGGMVSVPLPAKAVRELIAPWGEGRISVAAVNGPS
SVVVSGEAAALDEMLASCESEGVRAKRIAVDYASHSAQVELLREELAELLAPIVPRAAEVPFLSTVTGEWVRGPELDAGY
WFQNLRRTVELEEATRTLLEQGFGVFVESSPHPVLSVGMQETVEDAGREAAVLGSLRRGE
>UniRef100_Q52V47_from_571_to_870 (HMM "PKS_AT" in sequence "UniRef100_Q52V47", bitscore: 410.7, e-value: 1.2e-117, length: 300)
VFPGQGSQWVGMAVGLLDSSPVFAARVEECAKALEPFTDWSLVDVLRGVEGAPSLERVDVVQPALFAVMVSLAEVWRAAG
VRPGAVIGHSQGEIAAACVAGILSLEDAARVVALRSQAIGRVLAGLGGMVSVPLPAKAVRELIAPWGEGRISVAAVNGPS
SVVVSGEAAALDELLVSCESEGVRAKRIAVDYASHSAQVELLREELAELLAPIVPRAAEVPFLSTVTGEWVRGPELDGGY
WFQNLRRTVELEEATRTLLEQGFGVFVESSPHPVLSVGMQETVEDAGREAAVLGSLRRGE
>UniRef100_UPI000038D517_from_576_to_876 (HMM "PKS_AT" in sequence "UniRef100_UPI000038D517", bitscore: 410.6, e-value: 1.2e-117, length: 301)
LFTGQGSQYRNMGRQLYETQPSFRQTLDQCDTLLQPLLGESILSVIFSDNSESDRLNHTAYTQVALFVIEYGLAQLWLSW
DIRPTAVVGHSVGEYVAACIAGIFCLEDALKLIVQRASLMQALPQGGGMAAVFATVEQVRPLIADYLQQLSIAAINGEQS
IVLSGELEILNSVLQKLESQGIETRKLQVSHAFHSPLMQPMLAKFEQVTATVKYQQPKLDIVSNVTGKIVRQQEMSNAAY
WVEHIRASVQFAASMLALYQAGYEVFVEVGSHPTLLGMARRECPEVLEEKgLWLASLRKSR
>UniRef100_UPI000038DF04_from_212_to_512 (HMM "PKS_AT" in sequence "UniRef100_UPI000038DF04", bitscore: 410.6, e-value: 1.2e-117, length: 301)
LFTGQGSQYRNMGRQLYETQPSFRQTLDQCDTLLQPLLGESILSVIFSDNSESDRLNHTAYTQVALFVIEYGLAQLWLSW
DIRPTAVVGHSVGEYVAACIAGIFCLEDALKLIVQRASLMQALPQGGGMAAVFATVEQVRPLIADYLQQLSIAAINGEQS
IVLSGELEILNSVLQKLESQGIETRKLQVSHAFHSPLMQPMLAKFEQVTATVKYQQPKLDIVSNVTGKIVRQQEMSNAAY
WVEHIRASVQFAASMLALYQAGYEVFVEVGSHPTLLGMARRECPEVLEEKgLWLASLRKSR
>UniRef100_Q9KIZ7_from_3556_to_3854 (HMM "PKS_AT" in sequence "UniRef100_Q9KIZ7", bitscore: 410.5, e-value: 1.4e-117, length: 299)
LFTGQGAQMPGMGRGLYEAWPAFREAFDRCVALFDRELDQPLREVMWAAPGLAQAARLdqTAYAQPALFALEYALAALWR
SWGVEPHVLLGHSIGELVAACVAGVFSLEDAVRLVAARGRLMQALPAGGAMVAIAASEAEVAASVAPHAATVSIAAVNGP
DAVVIAGAEVQVLALGATFAARGIRTKRLAVSHAFHSPLMDPMLEDFQRVAATIAYRAPDRPVVSNVTGHVAGPEIATPE
YWVRHVRSAVRFGDGAKALHAAGAATFVEIGPKPVLLGLLPACLGEADAVLVPSLRADR
>UniRef100_Q08N47_from_820_to_1117 (HMM "PKS_AT" in sequence "UniRef100_Q08N47", bitscore: 410.3, e-value: 1.5e-117, length: 298)
VFPGQGSQWPEMARPLLDSSDVFRAHIEACAEALAPHVSWSLLAVLRGEAGAPSLEHVDVLQPVLFAVMVSLAELWRHLG
LQPAAVIGHSQGEIAAACVAGALSLGDAAKIVARRSQTLAKLSGKGTMALVELPAAEVATRLEPFGHRIAIAAVNGPRST
VVSGEVAAIEALLGELETDAVFSRRVRVDYASHGPQVETIRDELLDVLAGIQPAAVDLPFVSTVNGQRLDGTQLDADYWY
RNLRQTVHFADAVKQLVAEGHHVFVEVSPHPVLTMAVKDTLEAAERPGTAVGSLRRDA
>UniRef100_Q8CJN6_from_1550_to_1849 (HMM "PKS_AT" in sequence "UniRef100_Q8CJN6", bitscore: 410.3, e-value: 1.5e-117, length: 300)
LFTGQGAQRAGMGRELYARHPVFAEALDAAFGALDAHLDLPLREVVFAAEGSREAALLdeTTYTQPALFALEVALFRLLE
HHGVTPGLLAGHSVGELSAAHAAGVLTLDDAAKLVAARGRLMQAARSGGAMIAVEAAEEEVLPYLEGRAAGLSVAAVNGP
ASVVISGDEEPALEVAELLRASGRRTKRLTVSHAFHSPHMDGVLDAFREVASTVAFSAPTVPIVSTVTGRLATEAELTSP
QYWANQIRAAVRFLDAARELAAQGATVFVEAGPDAVLTALTRAALEDTGATAVPLMRAGR
>UniRef100_Q93H85_from_576_to_856 (HMM "PKS_AT" in sequence "UniRef100_Q93H85", bitscore: 410.2, e-value: 1.6e-117, length: 281)
LFSGQGSQRIGMGRELYEAYPVFAAAYNEVCALLDLPVDVDAETLHQTGSTQPALFAMEVALFRLLESWAIRPDYVAGHS
VGEIAAAHVAGVLSLGDAARLVSVRAALMQALPAGGAMVAVQAAEDEVLPYLTGEVGIAAINGPQSVVVSGAEDAVMAVA
EVFAAQGRKTSRLKVSHAFHSPLMDPMLEEFAAVVRGLTFGEPRIPVVSNLTGRLAEPYTPEHWVRHVREAVRFADGVRT
LHELGVTTFVEVGPGGVLSALAQGCLDDADIVTVPALRTDR
>UniRef100_Q1L0T2_from_1658_to_1955 (HMM "PKS_AT" in sequence "UniRef100_Q1L0T2", bitscore: 410.2, e-value: 1.6e-117, length: 298)
VFPGQGAQWVGMGAQLLNTSPVFAARLNECAEALAPYTDWSLIDVITGTPDAPSLDRVDVVQPATFAVVVSLAALWQSVG
IHPDAVIGHSQGEIAAACVAGHLTLTNAAKIVTLRSQTIAHHLAGHGGMMSLATPADTIDLTNWHGKLWIAAHNSPNATV
IAGDTDALHQLHTHYTDQGIRARIIPVDYASHTGHVDTIKNQLQDVLDGITLEPGTIPWLSTVTGQWIEPNTVGDSYWYR
NLRQTVQFHTTITTLADQGYRTYIEISPHPVLTTAIQETLEANDTSSTIVTGTLRRDD
>UniRef100_A4X9C6_from_1178_to_1472 (HMM "PKS_AT" in sequence "UniRef100_A4X9C6", bitscore: 410.2, e-value: 1.6e-117, length: 295)
LFTGQGAQYPGMGRHLYDSFDVFAAALDEVCQFLAPEVRPALLAPAGTPDDESIhqTGLAQPALFALGVAQFALLRSWGV
HPSVLAGHSIGEITAAHVAGVLSLPDAARLVNARGALMQALPPGGAMLAVKATEEEILPLLSGEESRIGIAAINATRSVV
VSGDEEAVTSLATRLAEHGHRATRLRVSHAFHSAHMDPVLDDFRAVAESLAYQRPTIPIVSTMTGVAAGAELLTPGYWVE
QLRQPVRFAPAVRAIRTQGTDTFVELGPDGVLTALVRETLGADEHHAVPFCRRGR
>UniRef100_A0FCL3_from_10090_to_10386 (HMM "PKS_AT" in sequence "UniRef100_A0FCL3", bitscore: 410.2, e-value: 1.6e-117, length: 297)
LFAGQGTQRAGMGRELYQAFPVFAAAWDEVCAALDPHLDRPLGEVVTDTTGELDTTGALdaTAYAQAGLFALEVSLFRLV
SSWGVRPDYLLGHSIGELAAAYVAGVWSLEDAAKVVAARGRLMGALPPGGAMVALAAPEDQVRPFLTDRIALAAVNGPSS
VVVSGDEDAVRGVAEAFAARGVKTRRLRVSHAFHSPQMDGMLIAFGEVLGTVDFRTPRIPVVSNLSGAVAGEELCFPAYW
VRQVRETVRFAAGLERLRELGTDTFLELGPDGTFTALAQAQVTGADAEFIPTLRADR
>UniRef100_Q08QH0_from_31_to_328 (HMM "PKS_AT" in sequence "UniRef100_Q08QH0", bitscore: 410.2, e-value: 1.7e-117, length: 298)
VFSGQGSQWPRMGRELLRTSPVFRKALEECDQAFRAHVDWSLLEQLGADESSSRMADIDVLQPVLFAVSVSLAAKWRSWG
IEPDAVVGHSMGEVAAAYVAGVLSLEDAAKVICLRSALLRRIRGHGAMALVEISLSQARTALAGHEDRLSIAASNSPTST
VLAGDPQALQEVMAHLQRQNIFCRNVKVDVASHSPQVEPLLAELRDVLKDLRPKAASVPVFSTVTGKATDGTDWDAAYWQ
RNLREPVLFSPVIEQLLSPQHPVFLELSPHPILLQSVERTARAAQqvgIALPSLRRDE
>UniRef100_Q9RFK7_from_577_to_874 (HMM "PKS_AT" in sequence "UniRef100_Q9RFK7", bitscore: 410.2, e-value: 1.7e-117, length: 298)
VFSGQGSQWPRMGRELLRTSPVFRKALEECDQAFRAHVDWSLLEQLGADESSSRMADIDVLQPVLFAVSVSLAAKWRSWG
IEPDAVVGHSMGEVAAAYVAGVLSLEDAAKVICLRSALLRRIRGHGAMALVEISLSQARTALAGHEDRLSIAASNSPTST
VLAGDPQALQEVMAHLQRQNIFCRNVKVDVASHSPQVEPLLAELRDVLKDLRPKAASVPVFSTVTGKATDGTDWDAAYWQ
RNLREPVLFSPVIEQLLSPQHPVFLELSPHPILLQSVERTARAAQqvgIALPSLRRDE
>UniRef100_Q27W58_from_3697_to_4004 (HMM "PKS_AT" in sequence "UniRef100_Q27W58", bitscore: 410.1, e-value: 1.8e-117, length: 308)
LFSGQGSQRPGMGTELYNRFPIFAEAFDEVCALLDPHLEHPLRQVVFSREPEQATLLDHTTYAQAGLFALHIALARLLDS
VGVRPDTVIGHSIGEIAAAHIAGIFDLPDACHLVATRATLMGQLPQGGGMATIGATPEELAEDLARYDGQVSIAALNTPT
NTVISGPTNLVTDVSATWAAKGRKTRTLTVSHAFHSPLMDPILEPFKEAISGLTYHPPTIPLISNLTGQPADEHITTPDY
WAQHIRQPVHFHPAITHTAPHTSTFLELGPDPTLATATHHTLHHHTSTEQnPtnqptpLITSTLTHKR
>UniRef100_A0FCL1_from_578_to_877 (HMM "PKS_AT" in sequence "UniRef100_A0FCL1", bitscore: 410.0, e-value: 1.8e-117, length: 300)
AFAGQGSQRLGMGGELSAAFPVFAQALDEVCTALDAHLDRPLRDVIHGDDAELLDRTVYAQAGLFAVEVALFRLLEDFGL
VPDLLIGHSLGEVSAAHVAGVLSLADAAAFVAARGRLMQAVTEPGAMVSLEATEDEVTRTLMAGGASDDGVRVCVAAVNG
PTATVISGDERAVLDLAAEWTRRGRRTKRLRTSHAFHSPHLDPVLDELRHIAESLTYQAPRIPLVSNVTGRRATAEELCS
PEYWVRHVRRTVRFLDGVRCLEGEGVTTIVELGPDKALSTLARDCLTGPGTLVGTLRRDR
>UniRef100_Q0CB46_from_424_to_758 (HMM "PKS_AT" in sequence "UniRef100_Q0CB46", bitscore: 410.0, e-value: 1.9e-117, length: 335)
VFTGQGAQWCGMGKELLDVYPVFRQSIDRIDRYLQTLGAPFCTLGSDPAVLNHPLLSQPICSAVQIALVDLLVSWGIRPD
SVIGHSSGEIAAAYAFGALSMEDAMAVAYYRGVVASKLASDDTSCPGAMLAVGMSPDETQQHINQLKTGKAVIACLNSPS
SVTVSGDAAAIDELQDILHDRVFTRRLAVKVAYHSHHMEPVADEYTKLIAHIKHGHNNVMIndnpqghvSFFSSVTGAEV
EASDLGPQYWVRNLVSPVRFTDALRALCFDTGSKGGMNDGKRARRSGTARKARIDMLVEIGPHAALSGPIKQTIEHDARL
kaaeiLYTSVLIRKS
>UniRef100_O54591_from_565_to_859 (HMM "PKS_AT" in sequence "UniRef100_O54591", bitscore: 409.8, e-value: 2.1e-117, length: 295)
VFPGQGSQWVGMGRELLEASPVFAARIAECAAALEPWIDWSLLDVLRGEGDLDRVDVVQPASFAVMVGLAAVWSSVGVVP
DAVLGHSQGEIAAACVSGALSLQDAAKVVALRSQAIAAKLAGRGGMASVALSEEDAVARLRHWADRVEVAAVNSPSSVVI
AGDAEALDQALEALTGQDIRVRRVAVDYASHTRHVEDIQEPLAEALAGIEAHAPTLPFFSTLTGDWIREAGVVDGGYWYR
NLRNQVGFGPAVAELLGLGHRVFVEVSAHPVLVQAISAIADDTDAVVTGSLRREE
>UniRef100_Q9ALM6_from_529_to_825 (HMM "PKS_AT" in sequence "UniRef100_Q9ALM6", bitscore: 409.8, e-value: 2.1e-117, length: 297)
VFPGQGSQWIGMGRQLLETSEVFAASMSDCADALAPHLDWSLLDVLRNAAGAAHLDHDDVVQPALFAIMVSLAELWRSWG
VRPVAVVGHSQGEIAAACVAGALSVRDAARVVAVRSRLLTALAGSGAMASLQHPAEEVRQILLPWRDRIGVAGVNGPSST
LVSGDREAMAELLAECADRELRMRRIPVEYASHSPHIEVVRDELLGLLAPVEPRTGSIPIYSTTTGDLLDRPMDADYWYR
NLRQPVLFEAAVEALLKRGYDAFIEISPHPVLTANIQETAVRAGREVVALGTLRRGE
>UniRef100_Q52V49_from_593_to_878 (HMM "PKS_AT" in sequence "UniRef100_Q52V49", bitscore: 409.8, e-value: 2.1e-117, length: 286)
LFTGQGSQRLGMGRELYEEYPVFADALDAVCARLELPLKDVLFGADARLLDETAYTQPALFAVEVALFRLVESWGLKPDF
LAGHSIGEIAAAHVAGVFSLEDACALVSARGRLMGALPAGGVMIAVQASEDEVLPLLTARVSIAAINGPQSVVIAGDEAD
AVAIVESFTGRKSKRLTVSHAFHSPHMDGMLEDFRVVAEGLSYEAPRIPVVSNLTGALVSDEMGSADFWVRHVREAVRFL
DGIRALEAAGVTTYVELGPDGVLSAMAQACVTGENSVFVPVLRSGR
>UniRef100_UPI000038DF53_from_1648_to_1954 (HMM "PKS_AT" in sequence "UniRef100_UPI000038DF53", bitscore: 409.7, e-value: 2.3e-117, length: 307)
LFTGQCSQYVGMGSQLYETQPTFRKILDYCNEILRPYLKEDLLKVIYPQPGETSLIDQTAYAQPALFALEYALVQLWKSW
GVEPSVVMGHSVGEYVAACVAGVFSLEDGLKLIAERSRLMQSLPQTGAMVAVFACEADIWAITEIDLAEVAFAPRleekp
sVGIAAYNGPQNTVISGEREAIERICANLKAAGIQTKKLVTSYGFHSPLMEPILAEFRQVAATVTYNAPQIDIISNVTGQ
LIGEAINPEYWCDHLISSVQFAKSIQTLHTADYEIFVEIGPKPILLGMGSKCLLGKGLWLASLRQGR
>UniRef100_Q27W58_from_2146_to_2453 (HMM "PKS_AT" in sequence "UniRef100_Q27W58", bitscore: 409.6, e-value: 2.4e-117, length: 308)
LFSGQGSQRPGMGAELYNRFPIFAEAFDEVCALLDPHLEHPLRQVVFDTSAEHAGLLDHTTYAQAGLFALHIALARLLDS
VGVRPDTVIGHSIGEIAAAHIAGIFDLPDACHLVATRATLMGQLPQGGSMATIAATPDELANDLAQHAGQVSIAVLNTPT
NTVISGPTELITNISTTWAAKGRKTRTLTVSHAFHSPLMDPILEPFKEAISGLTYHPPTIPLISNLTGQPADEHITTPDY
WAQHIRQPVHFHPAITHTAPHTSTFLELGPDPTLTTATHHTLHHHTSTEQnPtnqltpLITSTLTRKQ
>UniRef100_Q93NW7_from_575_to_873 (HMM "PKS_AT" in sequence "UniRef100_Q93NW7", bitscore: 409.5, e-value: 2.6e-117, length: 299)
VFPGQGSQWVGMGARLLDESPVFAERIAECAAALAEFTDWDLLDVLRGAEGAPTLERVDVVQPASFAVMVSLAAVWRAQG
VEPDAVVGHSQGEIAAAVVSGALSLRDGARVVALRSQAIGRTLAGRGGMMSVALPVADVEARLEAFGGRVSVAAENGPRS
CVVSGEPGALDELSELLTAEGVRVRRVPVDYASHSHHVEDLHDEILQLLAEVAPKASEVPLFSTVTGDWLDTTVMDAGYW
FRSLRGRVLFADAIRGLLDTEHRAFIEVSSHPVLAMSVQDMIDDAGVVgVASGTLRRDN
>UniRef100_Q9L4X3_from_6972_to_7271 (HMM "PKS_AT" in sequence "UniRef100_Q9L4X3", bitscore: 409.4, e-value: 2.9e-117, length: 300)
LFSGQGAQHALMGHDLYQRFPVYADALDTVLAQFDTVLDVPLRAALFAAPGTPEAALLdqTGFTQPALFAVEVALFRLAE
SWRLTPDFVAGHSIGEIAAAHVAGVFSLEDACTLVAARASLMQQLPRDGAMVALEATEDEVAPLLTDGVALAAVNGPRSV
VVAGAEDAVRAVADRLAADGRRTRRLTVSHAFHSPLMDPMLTDFARVAEGLTYHEPRIPLVSTLLGAPAGAELRTPDYWV
RHVRETVRFADGVRALHDAGAGTFVEIGPDGVLTALTQQTLDTVEAGAPAVVVPLQRRDR
>UniRef100_Q1D3S7_from_569_to_866 (HMM "PKS_AT" in sequence "UniRef100_Q1D3S7", bitscore: 409.3, e-value: 3e-117, length: 298)
VFPGQGSQWLGMGRKLLAEETAFREAMERCDAAIHACAGFSVLAELAAEEGKGRLHEIDVIQPVLFAMEVALAELWRAWG
IEPDAVVGHSMGEVAAAHVAGALSLEDAAKIICRRSRLLRGVSGQGSMLLVDLTLEEAKQALHGWESQVSVAVSNSVRST
VLSGAPGALEDIAQQLKQRDVFCRFVKVDVASHSPQMDPLRPDLLAALQDLAPRASRVPICSTVTGRMTDGAEFRAGYWA
DNLREPVLFSKAIEKLAVDGHDLFIELSPHPILLPAVEQHLRHLGREGTVLPSLRRDE
>UniRef100_Q6WG28_from_561_to_862 (HMM "PKS_AT" in sequence "UniRef100_Q6WG28", bitscore: 409.3, e-value: 3e-117, length: 302)
VFPGQGSQYPGMGADLYRQFPVFAHALDEVAAALNPHLDVALLEVMFSQQDTAMAQlldqtfyaQPALFALGTALHRLFT
HAGIHPDYLLGHSIGELTAAYAAGVLSLQDAATLVTSRGRLMQSCTPGGTMLALQASEAEVQPLLEGLDHAVSIAAINGA
TSIVLSGDHDSLEQIGEHFITQDRRTTRLQVSHAFHSPHMDPILEQFRQIAAQLTFSAPTLPILSNLTGQIARHDQLASP
DYWTQQLRNTVRFHDTVAALLGAGEQVFLELSPHPVLTQAITDTVEQAGGGGAAVPALRKDR
>UniRef100_Q6MZA4_from_569_to_870 (HMM "PKS_AT" in sequence "UniRef100_Q6MZA4", bitscore: 409.3, e-value: 3e-117, length: 302)
VFPGQGSQYPGMGADLYRQFPVFAHALDEVAAALNPHLDVALLEVMFSQQDTAMAQlldqtfyaQPALFALGTALHRLFT
HAGIHPDYLLGHSIGELTAAYAAGVLSLQDAATLVTSRGRLMQSCTPGGTMLALQASEAEVQPLLEGLDHAVSIAAINGA
TSIVLSGDHDSLEQIGEHFITQDRRTTRLQVSHAFHSPHMDPILEQFRQIAAQLTFSAPTLPILSNLTGQIARHDQLASP
DYWTQQLRNTVRFHDTVAALLGAGEQVFLELSPHPVLTQAITDTVEQAGGGGAAVPALRKDR
>UniRef100_Q6MZA4_from_2374_to_2675 (HMM "PKS_AT" in sequence "UniRef100_Q6MZA4", bitscore: 409.3, e-value: 3e-117, length: 302)
VFPGQGSQYPGMGADLYRQFPVFAHALDEVAAALNPHLDVALLEVMFSQQDTAMAQlldqtfyaQPALFALGTALHRLFT
HAGIHPDYLLGHSIGELTAAYAAGVLSLQDAATLVTSRGRLMQSCTPGGTMLALQASEAEVQPLLEGLDHAVSIAAINGA
TSIVLSGDHDSLEQIGEHFITQDRRTTRLQVSHAFHSPHMDPILEQFRQIAAQLTFSAPTLPILSNLTGQIARHDQLASP
DYWTQQLRNTVRFHDTVAALLGAGEQVFLELSPHPVLTQAITDTVEQAGGGGAAVPALRKDR
>UniRef100_Q6MZA4_from_15665_to_15966 (HMM "PKS_AT" in sequence "UniRef100_Q6MZA4", bitscore: 409.3, e-value: 3e-117, length: 302)
VFPGQGSQYPGMGADLYRQFPVFAHALDEVAAALNPHLDVALLEVMFSQQDTAMAQlldqtfyaQPALFALGTALHRLFT
HAGIHPDYLLGHSIGELTAAYAAGVLSLQDAATLVTSRGRLMQSCTPGGTMLALQASEAEVQPLLEGLDHAVSIAAINGA
TSIVLSGDHDSLEQIGEHFITQDRRTTRLQVSHAFHSPHMDPILEQFRQIAAQLTFSAPTLPILSNLTGQIARHDQLASP
DYWTQQLRNTVRFHDTVAALLGAGEQVFLELSPHPVLTQAITDTVEQAGGGGAAVPALRKDR
>UniRef100_Q8YWG4_from_530_to_829 (HMM "PKS_AT" in sequence "UniRef100_Q8YWG4", bitscore: 409.2, e-value: 3.1e-117, length: 300)
VFSGQGPQWWAMGRELLAQEPVFRAVIEECDALIQKYAQWSLLTEFAVPESQSRFQETEIAQPALFALQVGLAHLWRSWG
IEPKAVVGHSLGEVAAAHIAGVLSLEDAVHLICHRGRLMQQATGNGKMLAVELPATEVEPLLTAWAGQLEIAAINSPTAT
VISGQSQALQIFVTQLQQQHPDIFYKELPVNYAFHSQQMAPFAEALVEKLSHIQPQAGSLAVFSTVTGDKQAGEKFNADY
WGQNLRHTVCFAPALTALIQSGYTQFVEISPHPVLSGYINACLRKQEVDGVILPSLKRGF
>UniRef100_Q1D3S6_from_564_to_861 (HMM "PKS_AT" in sequence "UniRef100_Q1D3S6", bitscore: 409.0, e-value: 3.6e-117, length: 298)
VFPGQGSQWAGMGRQLLEQEPVFREAVERIDEAMRPHVTWRLIDVLRAPAEDSRLQDIDVVQPVLFAMAVALSALWRSWG
VEPDAVVGHSMGEVAAAHVAGALSLEDAARIICLRSQLLRRISGQGAMLATELTLEDARKTLAGREDRVAIAVSNSPTST
VLSGENAALESIRADLESRNVFCRWVKVDVASHSPQVDPLRDELLSVLSAVRPGRSSVPIHSTVTGASCDGSGFDAAYWV
RNLRDPVLFSSSVLQLAEAGHSVFLEMSPHPILLPAVERCLQHAGREGVTLPSLRREE
>UniRef100_A0PQM7_from_569_to_870 (HMM "PKS_AT" in sequence "UniRef100_A0PQM7", bitscore: 409.0, e-value: 3.7e-117, length: 302)
VFPGQGSQWIGMGIELLDTAPVFARHIESCGQAFAEFVDWSLLDVLRGAAGAPGLDRIDVVQPVLFAVMVSLAELWKSVG
VRPDAVIGHSQGEIAAAYVAGALSLRDAAKVVTLRSKLLVGLAGPGGMVSVACGEQQARELLEPFGDRVSIAAINGPSAV
VVSGEVAALEELIAQCADRELRTRRIDVDYASHSVEVEAIEGQLTEVLAGIEPLSSRTAFFSSVTGSRLDTAELDAEYWY
RNIRQTVQFDQAVRSACGHGYRTFIESSPHPALIAGIEDTYRNCAADSGaDpIVVPTLGRED
>UniRef100_Q52V44_from_3893_to_4178 (HMM "PKS_AT" in sequence "UniRef100_Q52V44", bitscore: 409.0, e-value: 3.7e-117, length: 286)
LFTGQGSQRLGMGRELYEAYPVFADALDAVCVRLELPLMDVLFGADAGLLNETAYTQPALFAVEVALFRLVESWGLRPDF
LAGHSIGEIAAAHVAGVLSLDDACALVEARGRLMGALPAGGVMIAVQASEDEVLPLLTDRVSIAAINGPQSVVIAGDEAD
AVAIVESFTGRKSKRLSVSHAFHSPHMDGMLEDFRVVAEGLSYDAPRIPVVSNLTGALVTDEMGSADFWVRHVREAVRFL
DGIRALEAAGVTTYVELGPDGVLSAMAQECVTEGGAAFVPVLRKGR
>UniRef100_Q93H84_from_3577_to_3868 (HMM "PKS_AT" in sequence "UniRef100_Q93H84", bitscore: 409.0, e-value: 3.8e-117, length: 292)
LFSGQGSQRIGMGRQLYEAFPVFAEAYDEVCAHLDRHLDRPLRDVAFGENGHEDGEELnrTAFTQPALFAHEVAVHRLLE
SWGVRPDYLAGHSVGEIAAAHVAGALALEDAAALVTARAALMQALPAGGAMIAVQATEDEVLPHLTDDAGIAAINGPQSV
VVSGTEDAVAAVADFFAREGRKISRLTVSHAFHSPLMDPVLEDFARVVGGLRFETPRTPVVSNLTGELIDAYTADYWVRH
VREAVRFADGIRTLGELGVTTFVETGPGAVLSAMAQGCLDGAVAVASARSGS
>UniRef100_Q6RKG1_from_527_to_845 (HMM "PKS_AT" in sequence "UniRef100_Q6RKG1", bitscore: 408.8, e-value: 4.3e-117, length: 319)
VFTGQGAQWWAMGRELISAYPVFRETLHEADKYLREFGAPWSLIEELYQSEKTTRVNEASLGQPVCVAVQIALVRLLESW
GVTPSAVCSHSSGEIASAYAAGVFDLRSAMGVVYARGFLAADVAKYSNLGKGGMMAVGLGVDNVQKYVERVTAGHVLVAC
QNSPSSVTISGDIAGIDELETILKEAGVFARKLQVPAAYHSHHMEPLATPYADWLNANIKPQPKMRDIIYSSpTIGQRMT
DVEEIGAAdHWVRSLTQPVLFVEAFTNMCFAAPGEPSDVDMVIELGAHPALSGPIQDITTLDAFNGStVGYASCLVRKK
>UniRef100_Q52V44_from_2381_to_2666 (HMM "PKS_AT" in sequence "UniRef100_Q52V44", bitscore: 408.8, e-value: 4.3e-117, length: 286)
LFTGQGSQRLGMGRELYETYPVFAEALDAVCARLELPLKEVLFGADGAALDQTAVTQPALFAIEVALFRLVESWGLRPDF
VAGHSIGEIAAAHVAGVFSLEDACRLVEARGRLMQALPGGGVMIAVQASEDEVLPLLTDRVSIAAINGPQSVVIAGDEAD
AVAIAESFTGRKSKHLAVSHAFHSPHMDGMLEDFRAVAEGLSYEAPRIAVVSNLTGALVSDEMSSAEFWVRHVREAVRFL
DGIRALEAAGVTTYVELGPGGVLSALAQECVSGDGAAFVPVLRSGR
>UniRef100_Q93TW8_from_552_to_849 (HMM "PKS_AT" in sequence "UniRef100_Q93TW8", bitscore: 408.7, e-value: 4.6e-117, length: 298)
VFPGQGSQWVGMGRKLLEEEPSFRAALERCDAAIRACADFSVLGELAAEAGRGRLHEIDVIQPVLFAMEVALAEMWRAWG
IEPSAVVGHSMGEVAAAHVAGTLSLEDAAKIICRRSRLLRSVSGQGSMLLVDLTMEEAKQALRGFEDRVSVAVSNSVRST
VLSGAPAAIEEISNNLKQRDVFCRFVKVDVASHSPQMDPLRSELLAALQEIAPRAAHVPICSTVTGGMTDGASFSANYWA
DNLREPVLFSKAIERLAVEGHDIFIELSPHPILLPAVEQHLRHLGREGAVLPSLRRDE
>UniRef100_Q73Z07_from_558_to_858 (HMM "PKS_AT" in sequence "UniRef100_Q73Z07", bitscore: 408.7, e-value: 4.6e-117, length: 301)
VFPGQGSQWLGMATELLDTAPVFAQHIQACEEAFAEFVDWSLIDALRGAPGAAGMDRVDVVQPALFAVMVSLAELWKSVG
VSPDAVIGHSQGEIAAAYVAGALSLRDAARVVTLRSKLLRSLAGPGGMLSIACSTERARELLAPYGNRVSIAAVNGRSSV
VVSGEGAALDELAAFCADLALRTRRIDVDYASHSVEVEAIREDLAQALTGIEPRSSRIAFFSTVTGNRLDTAGLDADYWY
RNIRQTVQFDQAVRSAAEHGYRTFIESSPHPALVAGIEDTVNDSLPGDTeAIVIPTLGRDD
>UniRef100_Q3M3U7_from_530_to_829 (HMM "PKS_AT" in sequence "UniRef100_Q3M3U7", bitscore: 408.6, e-value: 5e-117, length: 300)
VFSGQGPQWWAMGRQLLAQEPVFRAVIEECDTLIQKYAQWSLLAEFAVPESHSRFQETEIAQPALFALQVGLAHLWRAWG
IEPKAVVGHSLGEVAAAHFAGVLSLEDAIYLICHRGRLMQQATGNGKMLAVELPVTEVEPLLAAWAGKLEIAAINSPTAT
VISGQSQALEVFVTQLQQQHPDIFYKELPVNYAFHSQQMAPFAEALVEKLSHIQPQTGSLAIFSTVTGDKQAGQKFNGDY
WGQNLRHTVCFAPALTALIQSGYTQFIEISPHPVLSGYINACLKKQEVDGVVLPSLKRGF
>UniRef100_Q67G57_from_574_to_867 (HMM "PKS_AT" in sequence "UniRef100_Q67G57", bitscore: 408.6, e-value: 5e-117, length: 294)
LFPGQGAQQTGAGRELYDAFPGFAEALDAVLEELDRHLDRPLRSVMWGEDDELLNLTQYAQPALFALEVALFRLVESWGI
EPDVLIGHSVGELAAAHAAGILTLGDACALVAARGRLMGALPEDGAMLAVEASEEELAPLLGDEVDLAAVNGPTSLVVSG
TASAVDCLAARWTARGRRATRLRVSHAFHSRLMEPMLARFAEVAEGLAYGAPRIPVVSTLTGAVVTDEAMSGASYWVRHA
RETVRFADAVRTTADRGVGALLELGPRGTLSGMVPDCLPEPDVMIAVPALPENR
>UniRef100_Q52V44_from_574_to_859 (HMM "PKS_AT" in sequence "UniRef100_Q52V44", bitscore: 408.5, e-value: 5.3e-117, length: 286)
LFTGQGSQRLGMGRELYETYPVFAQALDAVCERLELPLKNVLFGTDSAALDETSYTQPALFAVEVALFRLVESWGLKPDF
LAGHSIGEIAAAHVAGVFSLDDACALVSARGRLMGALPGGGVMIAVQASEDEVLPLLTDRVSIAAINGPQSVVIAGDEAD
AVAIAESFADRKSKRLTVSHAFHSPHMDGMLEDFRVVAEGLSYEAPRIPVVSNLTGALVSDEMGSADFWVRHVRETVRFL
DGIRTLEAAGVTKYVELGPDGVLSALAQDCVSGEDSVFIPVLRKAR
>UniRef100_Q0R4M7_from_574_to_866 (HMM "PKS_AT" in sequence "UniRef100_Q0R4M7", bitscore: 408.5, e-value: 5.4e-117, length: 293)
LFAGQGSQRPGMGRELYDSQPVFAQALDDVCALLDPHLDVPLRQVMFADEDSQEAGLLqdTLYTQPALFALETALFRLLE
HLGVKPHHLVGHSIGEIAAAHAAGVLTLADACTLVAARARLLHDLPAGGAMTALQATEAEVLTALEGNDRVAIAALNAPN
STVISGDADAVAHIAATFAEQGRKVTPLHVSHAFHSPHLDPVLDDFRAVAETLSYDQPQIPIVSTLTGESAGPDDLTTGD
YWTRQLREAVRFHPAITTLDATTLIELGPDTTLTALTRSMTDAVAVPLLHPHK
>UniRef100_Q9L8C7_from_3556_to_3854 (HMM "PKS_AT" in sequence "UniRef100_Q9L8C7", bitscore: 408.4, e-value: 5.7e-117, length: 299)
LFTGQGAQMPGMGRGLYETWPAFREAFDRCVALFDREIDQPLREVMWAAPGLAQAARLdqTAYAQPALFALEYALAALWR
SWGVEPHVLLGHSIGELVAACVAGVFSLEDAVRLVAARGRLMQALPAGGAMVAIAASEAEVAASVAPHAATVSIAAVNGP
DAVVIAGAEVQVLALGATFAARGIRTKRLAVSHAFHSPLMDPMLEDFQRVAATIAYRAPDRPVVSNVTGHVAGPEIATPE
YWVRHVRSAVRFGDGAKALHAAGAATFVEVGPKPVLLGLLPACLGEADAVLVPSLRADR
>UniRef100_Q9F828_from_576_to_873 (HMM "PKS_AT" in sequence "UniRef100_Q9F828", bitscore: 408.3, e-value: 6e-117, length: 298)
VFPGQGAQWQGMARDLLRQSPTFAESIDACERALAPHVDWSLREVLDGEQSLDPVDVVQPVLFAVMVSLARLWQSYGVTP
GAVVGHSQGEIAAAHVAGALSLADAARVVALRSRVLRRLGGHGGMASFGLHPDQAAERIARFAGALTVASVNGPRSVVLA
GENGPLDELIAECEAEGVTARRIPVDYASHSPQVESLREELLAALAGVRPVSAGIPLYSTLTGQVIETATMDADYWFANL
REPVRFQDATRQLAEAGFDAFVEVSPHPVLTVGVEATLEAVLPPDAdPCVTGTLRRER
>UniRef100_Q5MD33_from_572_to_868 (HMM "PKS_AT" in sequence "UniRef100_Q5MD33", bitscore: 408.3, e-value: 6.1e-117, length: 297)
VFSGQGSQWPAMGRRLLRESPVFRSTLEACDKAMRAHVDWSLMEQLHADEATSRLAEIDVLQPTLFALAVALAAHWRAWG
IEPDAVVGHSMGEVAAAHVAGVLDLDDAARIICRRSALLRRVRGQGGMALVELSLAEARSVLSGYEDRLSVAASNGPTTT
VLAGEPNALREVMDGLRRRNVFCRDVKVDVASHSPQVEPLLAELREQLKGLRPQAARIPVYSTVTGSPTDGTDWNAEYWA
RNLRQPVLFSTAIQQLLESPHHVFLELSPHPILTQSIERICAAHPKTLVLPSLQRDE
>UniRef100_A5NRQ0_from_2047_to_2344 (HMM "PKS_AT" in sequence "UniRef100_A5NRQ0", bitscore: 408.2, e-value: 6.3e-117, length: 298)
LFTGQGAQYFGMGQQLYAWLPAFRSAMDRCAEIVSPLLGCSLLDLLWSGADERRLHRTEYTQPCLFALEYALAEAWRACG
VRPSAVLGHSVGEYVAATVAGVMSLEDGLTLVAARGRLMGQLCETGQMIAVAAGLPELEGWLAEAGGKVAVAAVNGPNST
VLSGETDSIAVLGEALRGRGLRVRPLTVSHAFHSPLVEPMLREFGAVAARIAYRAPEIRMVSNLTGRSIGGEGMDWAEYW
QRQTRGAVLFGDGVAELDRLGCRVFVEIGPHPVLTAMGQECLPSPEAALWVGSLRKDH
>UniRef100_Q52V46_from_2227_to_2514 (HMM "PKS_AT" in sequence "UniRef100_Q52V46", bitscore: 408.2, e-value: 6.7e-117, length: 288)
LFTGQGSQRLGMGRELYETYPVFADALDAVCARMDLEVPLRDVLFGAYAGLLDETAYTQPALFAVEVALFRLVESWGLRP
DFVAGHSIGEIAAAHVAGVLSLDDACALVEARGRLMGALPGGGVMIAVQAPEAEVLPLLTERVSIAAINGPQSVVIAGDE
ADAVAIVESFTGRKSKRLTVSHAFHSPHMDGMLEDFRAVAEGLSYEAPRIPVVSNLTGALVSDEMGSAEFWVRHVREAVR
FLDGMRVLEAAGVTTYVELGPGGVLSALAQECVSGDGAAFVPVLRSGR
>UniRef100_Q6GVP0_from_563_to_859 (HMM "PKS_AT" in sequence "UniRef100_Q6GVP0", bitscore: 408.1, e-value: 6.7e-117, length: 297)
VFPGQGSQWPGMGAQLLDRSTVFAEHMHRCARALAEHVDWSLIDVIRGAPGAPGLDRVDVVQPALWAVMVSLAELWRSVG
VVPDAVIGHSQGEIAAACVAGALSLHDAARVVALRSRLLVRLSGRGGMVSLACGRSRAEQLIAPWGERLNIATVNGISAV
VVSGEVDALTELLDRCAADDIRARRIDVDYASHSVQVEEIRDSLAEALRGIAPRSSAVAFFSTVTGELMDTAALDGDYWF
RSIRQTVQFERAVRGAAEAGYRAFIECSPHPVLTAAIEETMPDGGQGCVIPSLGRDD
>UniRef100_Q93HI8_from_591_to_901 (HMM "PKS_AT" in sequence "UniRef100_Q93HI8", bitscore: 408.1, e-value: 7.2e-117, length: 311)
LFTGQGAQRPGMGRELYEAFPAYARALDAVCAELDARLDRPLLPLLLAAPDSEEARLLDrTLYTQSATFALGVALFRLLE
EWGVRPRLLSGHSVGELTAAHVSGMLSLADASELVTARGRLMQELPEGGAMVSVAATWDEVLPLLAGHESVAGVAAVNGP
GSVVVSGDEDVVTAVAAHFTGLGRRTRRLPVSHAFHSPLMDPVVDPLRQVAARLTFGPPAIPVVSSVTGTLLEPAAWADP
AYWARQAREPVRFHDVVRALDAEGVTVFLELGADAALTSMAEETLASMAEETLaEtgtagaVVAPALRRNR
>UniRef100_A3ZMA9_from_534_to_827 (HMM "PKS_AT" in sequence "UniRef100_A3ZMA9", bitscore: 408.0, e-value: 7.3e-117, length: 294)
LFTGQGSQYFGMSRTLYETQPIYRATLDRCAAILAPYDVPLLEILFGADADSVNQTAYTQPALFAVEYALFELWKSWGVE
PDMVIGHSVGEYVAACAARVFSLEDGLKLIALRGKLMNSLPAGGGMVAIAAGPAIVDPLVAAGADKLSVAAYNSPQQTVI
SGELAALETVIAACEKQGVRATRLTVSHAFHSPLMDPILDEFEKTVGQIDLHPAAIPLAANLTGAWAGDEIMTPQYWRRH
LREAVRFGDGMALLGKKGAKVFVEIGPNPILTGLGRATLDNKDLNWLPSLRAKR
>UniRef100_A1GFR6_from_2845_to_3142 (HMM "PKS_AT" in sequence "UniRef100_A1GFR6", bitscore: 408.0, e-value: 7.6e-117, length: 298)
LFTGQGSQWPGMGRELAETFPVFRAAFAAACTAVEQHLEPVRPLRDVVFAADGELLDQTMYTQAALFALETALFRLVESW
GVRPDLLAGHSIGEVTAAHVAGVLDLGEAAKLVATRGRLMQALPAGGAMVAVQASEADVAPLLARAGGVVCVAAVNGPDS
VVLSGHEDAVLALAGELAGRGCRTRRLPVSHAFHSPLMAPMLDEFRAVVAELSFQPGNLPIASTLTGLLARDGQFRTPDY
WVDQARSPVRFGDAVTALREHGATTFLELGPGGSLAAMALSTLGAPEQACIAALRKDG
>UniRef100_O30707_from_87_to_386 (HMM "PKS_AT" in sequence "UniRef100_O30707", bitscore: 407.8, e-value: 8.3e-117, length: 300)
LLTGQGSQRQGMGRELYDRSPVFAASFDAICAQLDGQLPRPLKDVLFAPEGSEDAALIdrTVFTQAALFAVETSLFRLFE
AHGLVPDYLIGHSIGEVTAAHLAGVLDLADACVLVAHRGRLMQSARAGGAMAAVQASEDEVREALATFDDAVAVAGVNGP
NATVVSGDEDAVERLVAAWREQGRRTKRLPVSHAFHSPHMDGIVDEFVTAVSGLTFRSPTIPVVSNVTGTLATVDQLTSP
AYWARHIREAVPFADGVRYLEGEGVTEWLELGPDGVLVALVEDCLAKEAGSLASALRKGA
>UniRef100_Q53840_from_4203_to_4499 (HMM "PKS_AT" in sequence "UniRef100_Q53840", bitscore: 407.8, e-value: 8.5e-117, length: 297)
VFPGQGSQWEGMALSLLDSSPVFRTQLEACERALRPHVEWSLLAVLRRDEGAPSLDRVDVVQPALFAVMVSLAALWRSLG
VEPAAVVGHSQGEIAAAFVAGALSLEDAARIAALRSKASPPSPATGMAAVELGASDLQTYLAPWGDRLSIAAVNSPRATL
VSGEPAAVDALIDSLTAAQVFARRVRVDYASHSAQMDAVQDELAAGLANIAPRTCELPLYSTVTGTRLDGSELDGAYWYR
NLRQTVLFSSATERLLDDGHRFFVEVSPHPVLTLALRETCERSPLDPVVVGSIRRDE
>UniRef100_Q9EWA1_from_2318_to_2618 (HMM "PKS_AT" in sequence "UniRef100_Q9EWA1", bitscore: 407.6, e-value: 9.5e-117, length: 301)
VFSGQGSQRPGAGRELAARFPVFAQALDEVTAALDPHLDRPLKDILFAPEGSPEAALLdrTEWTQPALFAIGVALHRLLG
TWGIRPDVLLGHSIGEITAAHVAGVLSLPDAARLVIARGRLMQALPAGGAMISLEATEDETAPLLAGRDHEVSLAAVNGP
RSVVVAGELAAAEEIAAHFADRGRKTKRLTVSHAFHSPLMEPALDGLREAAAELTYHAPDVTVISGLTGRPATEAELRSA
DYWVAHARGAVRFADTLRAAHDCGAGTFLELGPDSVLSAAAQDALGDDAEAHIVPLLRHGR
>UniRef100_Q93H87_from_553_to_854 (HMM "PKS_AT" in sequence "UniRef100_Q93H87", bitscore: 407.4, e-value: 1.1e-116, length: 302)
LFSGQGSQRAGMGRELAESVPAFASALDEVCAHLDPLLPRPLREVMFAPVGTGEAAELdqTLYTQTSLFAVEVALFRLLE
SWDITPDVLMGHSIGELAAAHVAGVLSLADACALVAARGRLMQALPAGGAMIAVQAAEDEVRARIGERTDRVSIAALNGP
DSVVVSGDEDLATEIADAFAALGRKTSRLRVSHAFHSPHMEPMLAEFRNVAEGLTFHAPRIPIVSNVTGRLSEEPSGYEG
CtaaYWVRHVREAVRFADGVARLDEQGVRTYLELGPGGVLASMARAGADSESLFVPALRTRR
>UniRef100_Q82QT4_from_553_to_854 (HMM "PKS_AT" in sequence "UniRef100_Q82QT4", bitscore: 407.4, e-value: 1.1e-116, length: 302)
LFSGQGSQRAGMGRELAESVPAFASALDEVCAHLDPLLPRPLREVMFAPVGTGEAAELdqTLYTQTSLFAVEVALFRLLE
SWDITPDVLMGHSIGELAAAHVAGVLSLADACALVAARGRLMQALPAGGAMIAVQAAEDEVRARIGERTDRVSIAALNGP
DSVVVSGDEDLATEIADAFAALGRKTSRLRVSHAFHSPHMEPMLAEFRNVAEGLTFHAPRIPIVSNVTGRLSEEPSGYEG
CtaaYWVRHVREAVRFADGVARLDEQGVRTYLELGPGGVLASMARAGADSESLFVPALRTRR
>UniRef100_UPI000038D516_from_567_to_863 (HMM "PKS_AT" in sequence "UniRef100_UPI000038D516", bitscore: 407.4, e-value: 1.1e-116, length: 297)
VFSGQGAQWIGMGRQLLAQELVFRETIQECDRILKSLTHWSLLQELAAPEDISRLQDTEVAQPAILAIQVALTALWRSWG
IEPAAVVGHSLGEITGAYVAGVFSLETALRIVVQRASLMQQATGKGKMAAIGMPWQELKPWLEEFPGLAIAAINSPASTV
VAGDATALETLSQKLQAQEIFCRLLRVNYAFHCPQMQLYSEELVNLLAGLQPQVAQLPLFSTVTGTSSEGRDWDAAYWGR
NMRSPVQFSQAIENSVYEGYTCFVEVSPHPVLSQNIQECLQHTGKAGIVLASMHRER
>UniRef100_Q83WF0_from_3007_to_3308 (HMM "PKS_AT" in sequence "UniRef100_Q83WF0", bitscore: 407.4, e-value: 1.2e-116, length: 302)
LFTGQGSQRLGMADGIRREFPPFAEALAEIAAEMDTRLDQPLLSVMFAEPGSATATLIdrTEYAQPALFAVEVALFRLFE
SWGVRPDVLLGHSVGEIAAAHVAGVMDLEHACRLVAARGRLMQRMPADGAMIAIRLPEERVREQLHDLGRHVSVAAVNGP
ESVVVSGAGHVVRSLADQLTAEGHRVRRLNVSHAFHSPHVDEVLEEFRKAAAEVRYGRPLVPVVSNVTGRVATEDELGSA
EYWVRHLREPVRFHDGIRTLLDRGATTLVELGPDGVLCGLAAQCLDPDRDEVALVPALHRTS
>UniRef100_Q52V45_from_586_to_871 (HMM "PKS_AT" in sequence "UniRef100_Q52V45", bitscore: 407.3, e-value: 1.2e-116, length: 286)
LFTGQGSQRLGMGRELYEAYPVFADALDAVCARLELPLKDVLFGADAGLLDETAYTQPALFAVEVALFRLVESWGVKPDF
VAGHSIGEIAAAHVAGVFSLEDACALVSARGRLMGALPAGGVMIAVQASEAEVLPLLTDRVSIAAINGPQSVVIAGDEAD
AVAIAGSFADRKSKRLTVSHAFHSPHMDGMLEDFRLVAEGLSYEAPRIPVVSNLTGALVSDEMGSAEFWVRHVREAVRFL
DGIRTLEAAGVTKYVELGPDGVLSAMAQDCVSGEGSVFIPVLRKAR
>UniRef100_Q1D4F6_from_564_to_863 (HMM "PKS_AT" in sequence "UniRef100_Q1D4F6", bitscore: 407.2, e-value: 1.3e-116, length: 300)
LFTGQGAQWLGMGEELFRTEPTFRETLLRCDAVLKPLMGQSLIDLLHPAERDAQARARLdeTGFTQPALFALEYALAQVW
MQWGLRPDYVMGHSVGEFVAACVAGVFTLEEGLELIATRARLMQSLPAGGTMAAVSADAAEVEALLSRYDGQVSIAALNG
PRNVVISGREAAVNECVAELTRKGKRGTMLRVSHAFHSALMDPILDAFSKAVAKVKLQPPSIPLISNLSGHEAGKEILTP
GYWVQHLREPVMFARGMQTLEQAGVKAFLEVGPKPTLVTMGQSCITQEDTLWVGSLRPER
>UniRef100_Q9L8C7_from_5632_to_5929 (HMM "PKS_AT" in sequence "UniRef100_Q9L8C7", bitscore: 407.2, e-value: 1.3e-116, length: 298)
VFPGQGSQWLGMGQKLLSEEPVFRDALSACDRAIQAEAGWSLLAELAADETTSQLGRIDVVQPALFAIEVALSALWRSWG
VEPDAVVGHSMGEVAAAHVAGALSLEDAVAIICRRSLLLRRISGQGEMAVVELSLAEAEAALLGYEDRLSVAVSNSPRST
VLAGEPAALAEVLAILAAKGVFCRRVKVDVASHSPQIDPLRDELLAALGELEPRQATVSMRSTVTSTIMAGPELVASYWA
DNVRQPVRFAEAVQSLMEDGHGLFVEMSPHPILTTSVEEIRRATKREGVAVGSLRRGQ
>UniRef100_A1KK94_from_561_to_861 (HMM "PKS_AT" in sequence "UniRef100_A1KK94", bitscore: 407.1, e-value: 1.4e-116, length: 301)
VFPGQGSQWLGMGIELLDTAPAFAQQIDACAEAFAEFVDWSLVDVLRGAPGAPGLDRVDVVQPVLFAVMVSLAELWKSVA
VHPDAVIGHSQGEIAAAYVAGALSLRDAARVVTLRSKLLAGLAGPGGMVSIACGADQARDLLAPFGDRVSIAVVNGPSAV
VVSGEVGALEELIAVCSTKELRTRRIEVDYASHSVEVEAIRGPLAEALSGIEPRSTRTVFFSTVTGNRLDTAGLDADYWY
RNVRQTVLFDQAVRNACEQGYRTFIESSPHPALITGVEETFAACTDGDSeAIVVPTLGRGD
>UniRef100_A5U473_from_561_to_861 (HMM "PKS_AT" in sequence "UniRef100_A5U473", bitscore: 407.1, e-value: 1.4e-116, length: 301)
VFPGQGSQWLGMGIELLDTAPAFAQQIDACAEAFAEFVDWSLVDVLRGAPGAPGLDRVDVVQPVLFAVMVSLAELWKSVA
VHPDAVIGHSQGEIAAAYVAGALSLRDAARVVTLRSKLLAGLAGPGGMVSIACGADQARDLLAPFGDRVSIAVVNGPSAV
VVSGEVGALEELIAVCSTKELRTRRIEVDYASHSVEVEAIRGPLAEALSGIEPRSTRTVFFSTVTGNRLDTAGLDADYWY
RNVRQTVLFDQAVRNACEQGYRTFIESSPHPALITGVEETFAACTDGDSeAIVVPTLGRGD
>UniRef100_Q7D7J7_from_561_to_861 (HMM "PKS_AT" in sequence "UniRef100_Q7D7J7", bitscore: 407.1, e-value: 1.4e-116, length: 301)
VFPGQGSQWLGMGIELLDTAPAFAQQIDACAEAFAEFVDWSLVDVLRGAPGAPGLDRVDVVQPVLFAVMVSLAELWKSVA
VHPDAVIGHSQGEIAAAYVAGALSLRDAARVVTLRSKLLAGLAGPGGMVSIACGADQARDLLAPFGDRVSIAVVNGPSAV
VVSGEVGALEELIAVCSTKELRTRRIEVDYASHSVEVEAIRGPLAEALSGIEPRSTRTVFFSTVTGNRLDTAGLDADYWY
RNVRQTVLFDQAVRNACEQGYRTFIESSPHPALITGVEETFAACTDGDSeAIVVPTLGRGD
>UniRef100_A2VJF6_from_561_to_861 (HMM "PKS_AT" in sequence "UniRef100_A2VJF6", bitscore: 407.1, e-value: 1.4e-116, length: 301)
VFPGQGSQWLGMGIELLDTAPAFAQQIDACAEAFAEFVDWSLVDVLRGAPGAPGLDRVDVVQPVLFAVMVSLAELWKSVA
VHPDAVIGHSQGEIAAAYVAGALSLRDAARVVTLRSKLLAGLAGPGGMVSIACGADQARDLLAPFGDRVSIAVVNGPSAV
VVSGEVGALEELIAVCSTKELRTRRIEVDYASHSVEVEAIRGPLAEALSGIEPRSTRTVFFSTVTGNRLDTAGLDADYWY
RNVRQTVLFDQAVRNACEQGYRTFIESSPHPALITGVEETFAACTDGDSeAIVVPTLGRGD
>UniRef100_Q7VES2_from_561_to_861 (HMM "PKS_AT" in sequence "UniRef100_Q7VES2", bitscore: 407.1, e-value: 1.4e-116, length: 301)
VFPGQGSQWLGMGIELLDTAPAFAQQIDACAEAFAEFVDWSLVDVLRGAPGAPGLDRVDVVQPVLFAVMVSLAELWKSVA
VHPDAVIGHSQGEIAAAYVAGALSLRDAARVVTLRSKLLAGLAGPGGMVSIACGADQARDLLAPFGDRVSIAVVNGPSAV
VVSGEVGALEELIAVCSTKELRTRRIEVDYASHSVEVEAIRGPLAEALSGIEPRSTRTVFFSTVTGNRLDTAGLDADYWY
RNVRQTVLFDQAVRNACEQGYRTFIESSPHPALITGVEETFAACTDGDSeAIVVPTLGRGD
>UniRef100_O53490_from_561_to_861 (HMM "PKS_AT" in sequence "UniRef100_O53490", bitscore: 407.1, e-value: 1.4e-116, length: 301)
VFPGQGSQWLGMGIELLDTAPAFAQQIDACAEAFAEFVDWSLVDVLRGAPGAPGLDRVDVVQPVLFAVMVSLAELWKSVA
VHPDAVIGHSQGEIAAAYVAGALSLRDAARVVTLRSKLLAGLAGPGGMVSIACGADQARDLLAPFGDRVSIAVVNGPSAV
VVSGEVGALEELIAVCSTKELRTRRIEVDYASHSVEVEAIRGPLAEALSGIEPRSTRTVFFSTVTGNRLDTAGLDADYWY
RNVRQTVLFDQAVRNACEQGYRTFIESSPHPALITGVEETFAACTDGDSeAIVVPTLGRGD
>UniRef100_A1QT50_from_561_to_861 (HMM "PKS_AT" in sequence "UniRef100_A1QT50", bitscore: 407.1, e-value: 1.4e-116, length: 301)
VFPGQGSQWLGMGIELLDTAPAFAQQIDACAEAFAEFVDWSLVDVLRGAPGAPGLDRVDVVQPVLFAVMVSLAELWKSVA
VHPDAVIGHSQGEIAAAYVAGALSLRDAARVVTLRSKLLAGLAGPGGMVSIACGADQARDLLAPFGDRVSIAVVNGPSAV
VVSGEVGALEELIAVCSTKELRTRRIEVDYASHSVEVEAIRGPLAEALSGIEPRSTRTVFFSTVTGNRLDTAGLDADYWY
RNVRQTVLFDQAVRNACEQGYRTFIESSPHPALITGVEETFAACTDGDSeAIVVPTLGRGD
>UniRef100_A3R4U3_from_400_to_695 (HMM "PKS_AT" in sequence "UniRef100_A3R4U3", bitscore: 406.9, e-value: 1.6e-116, length: 296)
LFTGQGAQYAGMAAGLADEPAFREAFDACAALFDPLLDRPLASVVWPGPGEDSPIDDTRYTQPALFAVEYALARMWQAWC
LKPSALLGHSIGEIAAACVAGVFTLEDAVRLVAARASLMAALPPGGAMAAVHCDEATARAAVAAYPDTVSLAAVNGPHTC
TVSGAEADVEAVTAALKEQGVRSQRLTVSHAFHSPLLRPMLDAFREVAQGISYSAPAVPLYSNVTGKPWTQAEVGPEYWV
SHAAGAVRFHDGVTGLYADGVRTFLEVGPHPVLTGLGSRAVEDPDCVWLPSLRRPA
>UniRef100_Q0S8W4_from_569_to_866 (HMM "PKS_AT" in sequence "UniRef100_Q0S8W4", bitscore: 406.7, e-value: 1.8e-116, length: 298)
VFPGQGSQWVGMATELLDTSPVFADTVRECADALAPYTNFSLLDVLRDRDPAALDRVDVVQPALFAMMVGLAELWRSHGV
EPAAVVGHSQGEIAAAYVAGALSLSDAALVVAARSRVIGASARRGGGMASVALPADTVREKIQPWAGAVEVAAMNGPSAT
VISGPVDALDALIGQLQGDGVQARRIAVEYASHCADVSVLREPILDVLASITPRRSRIPFYSSVTGGVLDGTALDADYWY
RNLRRTVRFEQATRSLAADGYRLFVESCSHPVLSVPLQETLDAAGVAGRAVGTIRRDR
>UniRef100_Q3S864_from_563_to_857 (HMM "PKS_AT" in sequence "UniRef100_Q3S864", bitscore: 406.7, e-value: 1.8e-116, length: 295)
VFPGQGTQWTGMALELLDTSPVFAARMADCERALAPHVDWSLTDVLSSATDLERVDVVQPVLWAVMVSLAALWRSAGVEP
DAVLGHSQGEIAAAVVAGALSLEDGAKVVALRSQAITAIAGRGGMASVPLPPEELAGHLGPWGDRLSVAAANGPAATVLS
GDTEAIDGIVAQLQAEDVRARRIPVDYASHSAHVEEIRERLLECLADIEPTTGQVPFFSTVDLNWQDSGALDAEYWYRNL
RQTVRFEEATRTLLAQGFRFFVESSAHPVLTVGISQTAEAEESDAVAVGTLRRDQ
>UniRef100_A1CD09_from_536_to_852 (HMM "PKS_AT" in sequence "UniRef100_A1CD09", bitscore: 406.6, e-value: 1.9e-116, length: 317)
VFTGQGAQWYAMGRELIEAYPVFKDALLEADQCLKSFGAKFSIIEELSRDEASSKVNTAMLSLPLCTAVQIALVKLLRSW
NISPIGVTGHSSGEVAAAFTAGAIDVRSAMAIVYMRGALTSSFQEKIGSGRGGMVAVGLGKEAAEAYVAKLTTGKVVVAC
INSPESVTVSGDITAIEELESQLVGDGIFARKLKVEAAYHSHHMQPFADEYSAALQQILRDGKLDDDIIYSSpVSGTRTN
GDEVSRAEHWVQNMLQPVLFLDSLTNLCLSSDLNQQVDTILEVGPHSALAGPVRQTMGLPAFEGKrISYLSCLSRGE
>UniRef100_A6GK65_from_1020_to_1322 (HMM "PKS_AT" in sequence "UniRef100_A6GK65", bitscore: 406.6, e-value: 2e-116, length: 303)
VFPGQGSQWAGMGRRLMDTEPAFRRAVEACEAALSKHVDWRLSEVLIADEDLARLGELDVVQPALWAMEVALAALWRAYG
VTPDAVVGHSMGEVAAAHVAGALSLEDAAQIIALRSQLVRARASGRGAMAVVELGEAEAEAAIAAKPERAQALAVAVVNG
PRASVLSGETAALEALLAELEARGVFCRRVKVDYASHSPQMDPLLPELIAALDGLAPTPIAVPMWSTVTGGWLEPGALLD
AEYWAQNLRAPVRFAEAVRGLVEARHALFLELSPHPVLRLAVEDGLRAEGSEGLALASMRRRE
>UniRef100_Q9KIZ7_from_564_to_862 (HMM "PKS_AT" in sequence "UniRef100_Q9KIZ7", bitscore: 406.5, e-value: 2.2e-116, length: 299)
LFTGQGAQTPGMGRGLCAAWPAFREAFDRCVTLFDRELDRPLREVMWAEAGSAESLLLdqTAFTQPALFAVEYALTALWR
SWGVEPELLVGHSIGELVAACVAGVFSLEDGVRLVAARGRLMQGLSAGGAMVSLGAPEAEVAAAVAPHAAWVSIAAVNGP
EQVVIAGVEQAVQAIAAGFAARGVRTKRLHVSHAFHSPLMEPMLEEFGRVAASVTYRRPSVSLVSNLSGKVVTDELSAPG
YWVRHVREAVRFADGVKALHEAGAGTFLEVGPKPTLLGLLPACLPEAEPTLLASLRAGR
>UniRef100_A4F5D7_from_2122_to_2423 (HMM "PKS_AT" in sequence "UniRef100_A4F5D7", bitscore: 406.5, e-value: 2.2e-116, length: 302)
VFPGQGSQWPEMAASLLETDAVFREQIEACERALAPHVAWSLGAVLRGEAVGGETAAPLdrVDVVQPVLFAVMVALAASW
RAMGVEPDAVVGHSQGEIAAAYVAGALSLEDAAKVVALRARAITKIAGRGAMAAVELSADELEARLAAFDGRVSIAAINS
PRATLVAGDVDAIDALVGDLGAAQIFARKVRVDYASHSAHVEAIEADLATELAGITPRACVVPLYSAVTGAKLDGTALDA
AYWYRNLRQTVRFEDATRALLADQHRFFVEVSPHPVLGLALGETSEAVGASAAVVGTLRRDE
>UniRef100_Q9KIZ7_from_5632_to_5929 (HMM "PKS_AT" in sequence "UniRef100_Q9KIZ7", bitscore: 406.4, e-value: 2.3e-116, length: 298)
VFPGQGSQWLGMGQKLLSEEPVFRDALSACDRAIQAEAGWSLLAELAADETTSQLGRIDVVQPALFAIEVALSALWRSWG
VEPDAVVGHSMGEVAAAHVAGALSLEDAVAIICRRSLLLRRISGQGEMAVVELSLAEAEAALLGYEDRLSVAVSNSPRST
VLAGEPAALAEVLAILAAKGVFCRRVKVDVASHSPQIDPLRDELLAALGELEPRQATVSMRSTVTSTIVAGPELVASYWA
DNVRQPVRFAEAVQSLMEGGHGLFVEMSPHPILTTSVEEIRRATKREGVAVGSLRRGQ
>UniRef100_Q1WEK6_from_2289_to_2579 (HMM "PKS_AT" in sequence "UniRef100_Q1WEK6", bitscore: 406.4, e-value: 2.3e-116, length: 291)
LFAGQGTQRPGMGRELYQSFPVFAAAWDEVCAALDPHLDRPLGEVVTDATGALDATTYTQAGLFALEVSLFRLVSSWGVR
PDYLLGHSIGELAAAQVAGLWSLEDAAKVVAARGRLMGALPPGGAMVALAAPEDQVRPFLTDRVALAAVNGPSSVVVSGD
EDAVCGVAEAFAARGVKTRRLRVGHAFHSPLMDEMLIAFAEVLDTVDFRTPRIPVVSNLSGAVAGEELCSPAYWVRQVRE
TVRFAAGLERLRELGTGTFLELGPDGTLTALAQAQITGADAEFIPTLRADR
>UniRef100_A1YAM9_from_563_to_857 (HMM "PKS_AT" in sequence "UniRef100_A1YAM9", bitscore: 406.3, e-value: 2.4e-116, length: 295)
VFPGQGSQWAGMALELKDSSPVFRAALLDCERALSSFVDWKLTDVLGDATALERVDVVQPALFAVNVSLAALWRACGVEP
DAVTGHSQGEIAAAYVSGALSLADAAKVVALRAKAILALSGAGGMVAVALGRDDVLPRLTEWGDRIAVAAVNGPASVVVS
GDPEALDGLVSACEADGVRARRIPVDYASHSPQVDVLREELLGLLDGVEHHASTVPFYSAVTGEPLDTAGLTPEYWFRNL
RATVRFDRSVRRLLDDGHRFFVEASAHPVLTGSVTETIEERGAHAVALGSLRRDE
>UniRef100_Q8YTN5_from_584_to_891 (HMM "PKS_AT" in sequence "UniRef100_Q8YTN5", bitscore: 406.1, e-value: 2.8e-116, length: 308)
LFTGQGSQYLNMARELYDTHPYFRQQVDKCCELLHPYLDVDLREILFTPETPNSSNYELritnyelshTIYTQPALFVIE
YALTQLWRHWGVTPDFLIGHSLGEYVAACIAGVFTLPDALKLIAHRARLMQQLPENGKMLAVSASATEIAEYIQAYSENV
GIAAINSPENTVISGEQTAIAQLAEILQNQGIKTTPLSVSHAFHSPLMETMVEEFRQVAESITFHPPKTPIISNITGTVI
GEEIANAEYWCHHILQPVQFALGIETLAKDNCKIFLEIGVKPTLLSIGKTCFPDAENYSWLPSLRPRQ
>UniRef100_Q6JHN6_from_2288_to_2561 (HMM "PKS_AT" in sequence "UniRef100_Q6JHN6", bitscore: 406.0, e-value: 3e-116, length: 274)
VFAGQGSQRVGMGQELYARFPVFAEAFDAVSDRLGNPVLDNEELLGQTEFTQPALFALEVALFRLLESWGVIPDFVAGHS
IGEIAAAHVAGVLSLEDACVLVSARGRLMQALPAGGVMVAVQASEADLPPLPDGVSLAAVNGPHSLVIAGTEAAVSSVDG
FRTRRLNVSHAFHSALMDPMLDDFRRVIEGLSFGRPTISAVSTVTGALVTDEWSDPEYWVRHVRETVRFADGVHALEAAG
VTTFVELGPDGVLSAMVQENLADATAVPLLRKDR
>UniRef100_Q096B7_from_526_to_822 (HMM "PKS_AT" in sequence "UniRef100_Q096B7", bitscore: 405.7, e-value: 3.7e-116, length: 297)
LFTGQGSQFLGMGRELYETQPTFRKVLEQCDAVLATEAGWSLREVLYAPEAEAARVHQTAYAQPLLFALEYALAMLWQSW
GVQPSAVMGHSLGEYVAACVAGVFSLEDGLKLVVARGRLMGALPEGGAMMAFASDEETVRQLIAPFPDEVSLAAINGPKQ
LVVSGSRQRLQALAEAFRQQGPAPKALEVSHAFHSPLMRPMREAFAQVAEQVRYSPPKVEFVSNLTGTSLSNEVAQASYW
VRHVSEPVRFHEGIETLHRLGCRLFLEIGPRPTLSPLGRHCLPDPELKWLPSLTAEK
>UniRef100_Q9L4W3_from_6165_to_6456 (HMM "PKS_AT" in sequence "UniRef100_Q9L4W3", bitscore: 405.6, e-value: 3.9e-116, length: 292)
LFSGQGSQRLGMGRELYERFPVFAEALDVVIDHLDAaLPAQAGLREVMWGDDVELLNETGWTQPALFAIEVALFRLVESW
GVRPDFVAGHSIGEIAAAHVVGVFSLEDACRLVAARATLMQALPAGGAMIAVQATEDEVIPHLTDEVAIAAVNGPTSVVI
SGAEEATQTVAQHFADQGRRTTALRVSHAFHSPLMMLAEFRAVAEGLSYATPTLPVVSNLTGQVATADELCSAEYWVRHV
REAVRFADGVTALEAEGVRTFLELGPDGVLAAMARETVADDTVTVPVLRRNM
>UniRef100_A1CYH3_from_585_to_911 (HMM "PKS_AT" in sequence "UniRef100_A1CYH3", bitscore: 405.5, e-value: 4.2e-116, length: 327)
LFTGQGAQWHAMGRELLHRYPIFADSLSESAEYLKTLGCTWDLLNELQQSLSDTNVNNPAYGQPMSTALQVALIDLLDSW
GVIPSAVVGHSSGEIAAAYCAGGLSKQSALRASYYRGFLAAKLEELSSMKGSMLAVGLSKKDTEEYINRIQDPRLVVACI
NSPKSVTVSGEAEQIDTLHDLLQQDEVFSRKLMVNVAYHSSQMQKIADEYQSAMGTLEKPSCEKKKAPVMLSSVTGDWVS
SLELMDPAYWVRNMVSPVLFSDAVSRICSSPGKQTRKIDGSHRYQTAINHLLEIGPHAALQGPCRDILKSINKQADIPYL
SILVRNK
>UniRef100_Q8GBX4_from_2357_to_2661 (HMM "PKS_AT" in sequence "UniRef100_Q8GBX4", bitscore: 405.5, e-value: 4.2e-116, length: 305)
LFTGQGSQRPAMGRGLYDAFPAFRDALDAVASHFDRELDRPLLDVLFAPGGSELAALLdeTLFTQPALFALEVALFRLVE
ACGLRPDALLGHSIGELVAAHVAGVLSLEDACTLVAARARLMHALPPRDAAMVALNASEREVLDVLSAHPTGVGIAAVNG
PASVVVSGDEDAVLAVAASFQARGRKTSRLRVSHAFNSHHMDPLLEAFRRVAEGLTFHPPRIPIVSNVTGARAEEGELTS
PDYWVRHVRGAVSFPDGVKSAPDGVSSFLELGPHGVLCALGSAALQEDRPPPEgAAFVPALRAER
>UniRef100_Q0R4M5_from_2675_to_2967 (HMM "PKS_AT" in sequence "UniRef100_Q0R4M5", bitscore: 405.5, e-value: 4.3e-116, length: 293)
LFAGQGSQRPGMGRELYDSQPVFAQALDDVCALLDPHLDVPLREVMWAEEGTEQAALLedTLYTQPALFALETALFRLLQ
HLGVTPQYLVGHSIGEIAAAHAAGVLTLADACTLVAARARLLHDLPAGGAMTALQATEAEVLTALEGNDRVAIAALNAPN
STVISGDADAVAHIAATFAEQGRKVTPLHVSHAFHSPHLDSVLDDFRAVAETLSYDRPQIPIVSTLTGEAAGPDDLTTGD
YWTRQLREAVRFHPALTTLDATTLIELGPDTTLTALTRSMTDAVAVPLLHPHK
>UniRef100_Q5VKR3_from_562_to_860 (HMM "PKS_AT" in sequence "UniRef100_Q5VKR3", bitscore: 405.4, e-value: 4.6e-116, length: 299)
VFPGQGAQWRGMALDLLAESEVFAARLAECEAAMAEFVDWSVLGVLRGDVGAASLDRVDVVQPVSFAVMVSLAALWESYG
VRPGAVVGHSQGEIAAACVAGVLSLRDAARVVCIRSRLIAEVLAGRGGMASIALPVSEVEEMVRSHGDRLSVGVVNGPSS
TVVSGDVDVVEELLAECSGREVRSRRVPVDYASHSVHVEALAERLPAALGGIAPRSAEVPFFSTVSSEWLDGEELDAAYW
YRNLREPVRFDQAVRTLVGQGYGSFVEVSPHPVLVPGVQETADELGASVIATGTLRRDE
>UniRef100_Q740I1_from_457_to_753 (HMM "PKS_AT" in sequence "UniRef100_Q740I1", bitscore: 405.3, e-value: 4.8e-116, length: 297)
VFPGQGSQWPGMGAQLLDRSTVFAEHMHRCAGALAEHVDWSLIDVIRGTPGAPGLDRVDVVQPALWAVMVSLAELWRSVG
VVPDAVIGHSQGEIAAACVAGALSLQDAARVVALRSRLLVRLSGRGGMVSLACGRSRAEQLIAPWGERLNIATVNGISAV
VVSGEVDALTELLDRCAADDIRARRIDVDYASHSVQVEEIRDSLAEALRGIAPRSSAVAFFSTVTGELMDTAALDGDYWF
RSIRQTVQFERAVRGAAEAGYRAFIECSPHPVLTAAIEETMPDGGQGCVIPSLGRDD
>UniRef100_Q6DNE7_from_1316_to_1620 (HMM "PKS_AT" in sequence "UniRef100_Q6DNE7", bitscore: 405.2, e-value: 5e-116, length: 305)
LFTGQGSQYINMGKQLYQQAPTFRQAINQCEEiLSSVETFQETSLRNILYPTDKNSSGSSLlgqTAYTQPALFAIEYALF
KLWQSWGIEPDVVMGHSVGEYVAATVAGVFSLEDGLKLIAARGSLMQKLPGDGKMLWAMAPESKVLETLKAKDLSEKVAI
AAINGPQSIVISGEGKAVEAIATNLESAGITTKPLKVSHAFHSPLMEPMLAEFEAAAKEITYEQPRIPLISNVTGKQVTE
QITTAEYWVNHVRQPVQFAQSMKTLYQEGYELFLEIGPKPVLLSMGRQCLPEKIGVWLPSLRPGV
>UniRef100_UPI000038CE99_from_567_to_861 (HMM "PKS_AT" in sequence "UniRef100_UPI000038CE99", bitscore: 405.1, e-value: 5.7e-116, length: 295)
LFAGQGSQQAGMGQELYATQPTFKAALDECAEILRPYLDVPLLELLWGNSSHLLDQTAYTQPALFAVEYALYQLWQSWGI
QPDAVLGHSVGEYIAACVAGVFSLADGLKLIASRAKLMQALPSGGAMAAVLVDKSKLVQALAPYAKQVAIAAHNGPRSFT
ISGAVEPLEAVCKALSANGGKIKRLSVSHAFHSTLMEPMLAEFEAVARQVKYQQPRIPVIANLTGQVAGGQIATPQYWVR
HVREAVQFEMSIQTLHQDGYELFVELSAKPTLLSMARQCLPESTGVWLPSLRPGQ
>UniRef100_Q27W59_from_579_to_879 (HMM "PKS_AT" in sequence "UniRef100_Q27W59", bitscore: 405.0, e-value: 6e-116, length: 301)
VFPGQGSQWPGMGAGLLDTSPVFATRIAECEHALTPHVDWSLTEVLRGGVNAADLARVDVVQPVLWAVMISLAAVWDHHG
LTPTAVIGHSQGEIAAACVAGALSLDEGARIVALRAHALRRLAGHGAMASLTTSQTHTEELLTNLGEPAREVGIAAVNGP
GSVVVSGPPEQVTHAITACEQAGHRARLIDVDYASHSAQVDEIAEELREVLSGIEPVQAEVAFYSTVTGARMDTSGLDTA
YWVKNLRERVRFADAVRALLHDGHRVFIEASTHPVLTIGMQETFEEAGVPAAAVPTLRRDH
>UniRef100_Q52V52_from_2357_to_2642 (HMM "PKS_AT" in sequence "UniRef100_Q52V52", bitscore: 404.8, e-value: 6.7e-116, length: 286)
LFTGQGSQRLGMGRELYEAHPVFARALDAVCDRLELPLKDVLFGTDAGLLNETVYTQPGLFAVEVALFRLLESWGVKPDF
LAGHSIGEIAAAHVAGVLSLDDVCALVEARGRLMGALPGGGVMIAVQASEAEVLPLLTDRVSIAAINGPRSVVIAGDEAD
AVAIVESFTDRKSKRLTVSHAFHSPHMDGMLDAFREIAEGLSYEAPRIPVVSNLTGALVSDEMGSADFWVRHVREAVRFL
DGIHALEAAGVTTYVELGPDGVLSAMAQECVTGEDSVFVPVLRSGR
>UniRef100_Q9KIZ6_from_562_to_859 (HMM "PKS_AT" in sequence "UniRef100_Q9KIZ6", bitscore: 404.7, e-value: 7.3e-116, length: 298)
VFPGQGSQWVGMGRKLMAEEPVFRAALEGCDRAIEAEAGWSLLGELSADEAASQLGRIDVVQPVLFAMEVALSALWRSWG
VEPEAVVGHSMGEVAAAHVAGALSLEDAVAIICRRSRLLRRISGQGEMALVELSLEEAEAALRGHEGRLSVAVSNSPRST
VLAGEPAALSEVLAALTAKGVFWRQVKVDVASHSPQVDPLREELIAALGAIRPRAAAVPMRSTVTGGVIAGPELGASYWA
DNLRQPVRFAAAAQALLEGGPTLFIEMSPHPILVPPLDEIQTAVEQGGAAVGSLRRGQ
>UniRef100_Q4WIM8_from_586_to_912 (HMM "PKS_AT" in sequence "UniRef100_Q4WIM8", bitscore: 404.7, e-value: 7.3e-116, length: 327)
LFTGQGAQWHAMGRELLYRYPIFADSLAESAKYLKTLGCTWDLLNELQKSKSDTNVNNPAYGQPMSTALQVALVDLLDSW
GVVPSAVVGHSSGEIAAAYCAGGLSKRSALKASYYRGFLAAKLEKLSSMKGSMLAVGLSKKDTEEYINRIQDSTLVVACI
NSPKSVTVSGEAEQIDTLHDLLQQDEVFSRKLMVNVAYHSSQMQKLADEYQSAMGtlEKPSCEKKKIPVMLSSVTGDWVS
SLELMDPAYWVRNMVSPVLFSDAVSRICSSSRKQTRKIDRSHRYHMAINHLLEIGPHAALQGPCRDILKSINKQADIPYL
SVLVRNK
>UniRef100_Q9KIZ6_from_2054_to_2351 (HMM "PKS_AT" in sequence "UniRef100_Q9KIZ6", bitscore: 404.6, e-value: 8e-116, length: 298)
VFPGQGSQWVGMGRKLMAEEPVFRAALEGCDRAIEAEAGWSLLGELSADEAASQLGRIDVVQPVLFAVEVALSALWRSWG
VEPEAVVGHSMGEVAAAHVAGALSLEDAVAIICRRSRLLRRISGQGEMALVELSLEEAEAALRGHEGRLSVAVSNSPRST
VLAGEPAALSEVLAALTAKGVFWRQVKVDVASHSPQVDPLREELVAALGAIRPRAAAVPMRSTVTGGVIAGPELGASYWA
DNLRQPVRFAAAAQALLEGGPTLFIEMSPHPILVPPLDEIQTAVEQGGAAVGSLRRGQ
>UniRef100_Q06BM4_from_1837_to_2134 (HMM "PKS_AT" in sequence "UniRef100_Q06BM4", bitscore: 404.6, e-value: 8e-116, length: 298)
VFPGQGAQWVGMGAQLLTTSPVFAERLHECAAALAPYTDWNLIDVITGAPDAPSLDRVDVVQPATFAVVVSLAALWQSCG
IHPDAVIGHSQGEIAAACVAGHLTLPTAAKIITLRSQTIAHHLAGHGGMMSLAAPADTIDLTNWHGKLWIAAHNGPNATV
IAGDTDALHELHAHYTDQGIRARIIPVDYASHTGHVDTIEDELHQALADTTTEPGTIPWLSTVTGQWIEPNTADGDYWFR
NLRQTVRFDATVRTLADDGYRTFIEVSPHPVLTTAIQETLEANQTPHtTITGTLRRND
>UniRef100_A4FCY9_from_546_to_840 (HMM "PKS_AT" in sequence "UniRef100_A4FCY9", bitscore: 404.5, e-value: 8.1e-116, length: 295)
VFPGQGSQWTGMAADLLDTSDVFCATIRGCADELAPHIDWSLEEVLRGAPGAPSLDRVDVVQPALFAVMVGLADVWRSFG
VQPSAVLGHSQGEIAAAYVSGALSLADAARAVALRSRVIRSIAGQGGMASVELSARELTDLLAHDDRLGIAAVNGARSAV
VSGDADAVDALLRRCEADGVRARRVPVDYASHSSHVAAIRDELLAALAPIRPQPSSVPFHSTVTGLEMDTTELDADYWYR
NLRESVEFDRTVRSLADHDGFIEISPHPVLTMGLQQTLEEMESNAVVLGSLRRNE
>UniRef100_A0FCL1_from_4723_to_5006 (HMM "PKS_AT" in sequence "UniRef100_A0FCL1", bitscore: 404.5, e-value: 8.6e-116, length: 284)
LFAGQGSQRLGMGRGLYEAYPVFAVAWDEVCAELDRYVDRSVGEVVWGDDAELIGETVYAQAGLFALEVALYRLIASWGV
KPDYLLGHSIGELAAAYVAGVWSLEDAARVVAARGRLMQGLPSGGVMVAVAASEGEVLPLLADAVSVAAVNAPESVVVSG
DEDAVRAVADVLRGVRTRRVRVSHAFHSARMDGMLAEFGEVLLAGVEFHAPSLPVVSNVTGEVAGEELCSPEYWVRHVRE
TVRFADGLDTLRELGVGSFLELGPDGTLAALTDGDGLPVLRRDR
>UniRef100_Q9L8C7_from_564_to_862 (HMM "PKS_AT" in sequence "UniRef100_Q9L8C7", bitscore: 404.2, e-value: 1.1e-115, length: 299)
LFTGQGAQTPGMGRGLCAAWPAFREAFDRCVALFDRELDRPLREVMWAEAGSAESLLLdqTAFTQPALFAVEYALTALWR
SWGVEPELLVGHSIGELVAACVAGVFSLEDGVRLVAARGRLMQGLSAGGAMVSLGAPEAEVAAAVAPHAASVSIAAVNGP
EQVVIAGVEQAVQAIAAGFAARGARTKRLHVSHAFHSPLMEPMLEEFGRVAASVTYRRPSVSLVSNLSGKVVTDELSAPG
YWVRHVREAVRFADGVKALHEAGAGTFVEVGPKPTLLGLLPACLPEAEPTLLASLRAGR
>UniRef100_O30765_from_564_to_856 (HMM "PKS_AT" in sequence "UniRef100_O30765", bitscore: 404.1, e-value: 1.1e-115, length: 293)
LFTGQGAQHPGMGQELYTTDPHFAAALDEVCEELQRCGTQNLREVMFTPDQPDLLDRTEYTQPALFALQTALYRTLTARG
TQAHLVLGHSVGEITAAHIAGVLDLPDAARLITARAHLMGQLPHGGAMLSVQAAEHDLDQLAHTHGVEIAAVNGPTHCVL
SGPRTALEETAQHLREQNVRHTWLKVSHAFHSALMDPMLGAFRDTLNTLNYQPPTIPLISNLTGQIADPNHLCTPDYWID
HARHTVRFADAVQTAHHQGTTTYLEIGPHPTLTTLLHHTLDNPTTIPTLHREH
>UniRef100_Q9ZGI5_from_3181_to_3510 (HMM "PKS_AT" in sequence "UniRef100_Q9ZGI5", bitscore: 404.1, e-value: 1.1e-115, length: 330)
LFTGQGSQRPGAGRELYDRHPVFARALDEICAHLDGHLELPLLDVMFAAEGSAEAALLdeTRYTQCALFALEVALFRLVE
SWGMRPAALLGHSVGEIAAAHVAGVFSLADAARLVAARGRLMQELPAGGAMLAVQAAEDEIRVWLETEERYAGRLDVAAV
NGPEAAVLSGDADAAREAEAYWSGLGRRTRALRVSHAFHSAHMDGMLDGFRAVLETVEFRRPSLTVVSNVTGLAAGPDDL
CDPEYWVRHVRGTVRFLDGVRVLRDLGVRTCLELGPDGVLTAMAADGLADTPADSAaGspvgspagspadsaagalrprp
LLVALLRRKR
>UniRef100_Q9EWA3_from_551_to_837 (HMM "PKS_AT" in sequence "UniRef100_Q9EWA3", bitscore: 404.0, e-value: 1.2e-115, length: 287)
LFSGQGAQRVGMGRELYGRFPVFAEALDGVLAHFDAGLRDVMFGEAEGLDETGFTQPALFAIEVALFRLSESLGVRPDFV
AGHSIGEIAAAHVAGVFSLADACALVAARARLMQALPAGGAMVAVQAAESEVAARLVDGVSIAAVNGPEAVVIAGEEREV
LRIAEEFTGLGRKTRRLPVSHAFHSPLMEPMLEDFRRVAEGLSYEAPRIALVSNLTGELATEDLVRSAEYWVRHVRETVR
FADGVSALAAEGASVFLELGPDGVLTAMAQHTLDGTATTVPALRKDR
>UniRef100_A0FCL3_from_2023_to_2307 (HMM "PKS_AT" in sequence "UniRef100_A0FCL3", bitscore: 404.0, e-value: 1.2e-115, length: 285)
LFAGQGSQRLGMGRGLYEAYPVFAAAWDEVCAQLDRYLDRSVGEVVWGDDAELIGETAYTQAGLFALEVALFALVSSWGV
RADYLLGHSIGELAAAYVAGVWSLEDAARVVAARGRLMQGLPSGGVMVAVAASEGEVLPLLADGVAVAAVNGPESVVLSG
DEGAVQAVVDVLVGRGVRTRRLRVSHAFHSARMDGMLAEFGEVLSGVEFHAPSVPVVSNVTGVVAGEELCSAEYWVRHVR
ETVRFADGLATLRELGVGSFLELGPDGTLAALTDGDGLPVLRRDR
>UniRef100_O54593_from_556_to_852 (HMM "PKS_AT" in sequence "UniRef100_O54593", bitscore: 404.0, e-value: 1.2e-115, length: 297)
VFPGQGSQRLGMGRELYDRYPVFATAFDEACEqLDVCLAGRAGHRVRDVVLGEVPAETGLLNqTVFTQAGLFAVESALFR
LAESWGVRPDVVLGHSIGEITAAYAAGVFSLPDAARIVAARGRLMQALAPGGAMVAVAASEAEVAELLGDGVELAAVNGP
SAVVLSGDADAVVAAAARMRERGHKTKQLKVSHAFHSARMAPMLAEFAAELAGVTWREPEIPVVSNVTGRFAEPGELTEP
GYWAEHVRRPVRFAEGVAAATESGGSLFVELGPGAALTALVEETAEVTCVAALRDDR
>UniRef100_A0QFF5_from_559_to_859 (HMM "PKS_AT" in sequence "UniRef100_A0QFF5", bitscore: 404.0, e-value: 1.2e-115, length: 301)
VFPGQGSQWLGMATELLDTAPVFAQHIQACEEAFAEFVDWSLIDALRGAPGAAGMDRVDVVQPALFAVMVSLAELWKSVG
VSPDAVIGHSQGEIAAAYVAGALSLRDAARVVTLRSKLLRSLAGPGGMLSIACSTERARELLAPYGNRVSIAAVNGRSAV
VVSGEGAALDELAAFCADLALRTRRIDVDYASHSVEVEAIREDLAQALTGIEPRSSRIAFFSTVTGNRLDTAGLDADYWY
RNIRQTVQFDQTVRSAAEHGYRTFIESSPHPALVAGIEDTVNDSLPGDTeAIVIPTLGRDD
>UniRef100_A1YAN0_from_3842_to_4136 (HMM "PKS_AT" in sequence "UniRef100_A1YAN0", bitscore: 404.0, e-value: 1.2e-115, length: 295)
LFTGQGSQRAGMADELSAAFPVFARTFGEICARFDTLLDRPLREALAGDLVDRTEYTQCAMFAVEVALFRLVESRGVRPD
FLAGHSIGELAAAHVAGVWSLEDACTVVAARGRLMQALPSGGAMIAVQATEEEVRPLIDDETVSIAAINGPVSVVVSGEE
AAVTALAAGFAERGRKTKRLTVSHAFHSPLMDGMLGEFRAVLDGIAAADPRIPLVSTLTGDPLTGDQARSSEYWVRHVRD
AVRFCDAIRTLEAQGVRRYLELGPDAPLTALGEHCVTNESTVDAQLFVPSLRAGR
>UniRef100_Q9F847_from_558_to_847 (HMM "PKS_AT" in sequence "UniRef100_Q9F847", bitscore: 403.9, e-value: 1.3e-115, length: 290)
LFTGQGSQWAGMGRELAGTFPVFRNAFEAACHAVDAHLGRAPVREVVFDDRTRLDQTMYTQGALFAVETALFRLFASWGV
RPDLLAGHSIGELAAAHVSGVLDLAEAGELVAARGRLMQALPAGGAMVAVQAAEDEVAPLLDGTVCVAAVNGPDSVVLSG
AEDAVLAVAAGLAARGRKTKRLPVSHAFHSPLMEPMLGDFRAVAERLTYRAGTLPVVSTLTGKLAALDTPGYWVRQVRDA
VRFGDAVTELNAQGATTYLELGPGGALAAMALGTLGGPEQSCVATLRKNG
>UniRef100_Q93HJ5_from_2998_to_3296 (HMM "PKS_AT" in sequence "UniRef100_Q93HJ5", bitscore: 403.7, e-value: 1.4e-115, length: 299)
VFPGQGAQWAGMAARLWESSPVFAQWMDRCAEVLARLTDWSLTEVIHETQDAPGLDRVDVVQPASWAVSVSLAGLWRACG
VEPAAVVGHSQGEIAAACVAGGLSLEDGAALVTLRSRLIAEELSGHGGMVSVALSPADTAERIARWNGGICVAANNSRRS
TVVSGEPEALAELLAECEAEGVRARRIPVDYASHSAQVERIERQLTELAAGVAPRPGDIPFHSTTTGGPLDTTGLDADYW
YRNLRRPVLFGPVTEELLAQGHDVFLEMSPHPVLVPAVQDAVDATGTTAAAVGSLRRDD
>UniRef100_Q1L0T1_from_575_to_872 (HMM "PKS_AT" in sequence "UniRef100_Q1L0T1", bitscore: 403.5, e-value: 1.6e-115, length: 298)
IFPGQGAQWVGMGAQLLNTSPVFAARLRECADALAPYTDWSLIDVITGTPDAPSLERVDVVQPATFAVVVSLAALWQSVG
IHPDAVIGHSQGEIAAACVAGHLTLTNAAKIVTLRSQTIAAHLAGHGGMMSLAAPADTIDLTNWHGKLWIAAHNGPNATV
IAGDTDALHQLHAHYTDQGIRARIIPVDYASHTGHVDTIKNQLQDVLDGITLEPGTIPWLSTVDGQWIEPSTVGDSYWYR
NLRQTVQFEHTIHTLADQGYRTFIEISPHPVLTTAIQETLEANDAPHtTITGTLRRDD
>UniRef100_Q93HJ1_from_2092_to_2383 (HMM "PKS_AT" in sequence "UniRef100_Q93HJ1", bitscore: 403.5, e-value: 1.7e-115, length: 292)
LFTGQGAQRLGMGRELYERFPVFAAAFDGVCAQLDLLLERPVKEVVFTDAPALDRTVFTQAGLFALEVALFELVGSWGVR
ADVLLGHSIGELAAAYVAGVWSLADACRIVAARGRLMQALPEGGAMVAVEAAEDELPVLPGGVSVAAVNGPRSLVLSGDE
EPVTALAQAFAEQGRRTKQLAVSHAFHSARMEPMLAEFAETLAAVEFRPPRIPVVSNVTGGMADAEFTTPAYWVRHVREA
VRFADGVATVLARGVDRFLELGPRGALTAMAEETLDHTGADAVCVPVLHPER
>UniRef100_Q0ILD3_from_564_to_863 (HMM "PKS_AT" in sequence "UniRef100_Q0ILD3", bitscore: 403.4, e-value: 1.7e-115, length: 300)
LFTGQGAQRAGMGRAAYAAFPEFAAAFDAVCAELDGLLPRPLKSVLFAEPNSADAALVdqTLYAQTGLFAFEVALFRLLE
EWGVRPGVLLGHSVGELAAAHVAGVWSLPDACRVVAARARLMQALPEDGAMLSVAASEKHIAELLGDLADVDVAAVNGPA
VTVLSGPTGAVADVGERLAGAGLRTKHLRVSHAFHSALMEPMLAEFAREIADVTFQQPELPIISNLTGQQADAAELGSAA
YWVRQVRGTVRFADGVGRLAAHGVTACLELGPDGVLTALARDCLTAAADVALVPALRRDQ
>UniRef100_Q3S865_from_604_to_897 (HMM "PKS_AT" in sequence "UniRef100_Q3S865", bitscore: 403.4, e-value: 1.8e-115, length: 294)
VFPGQGSQWAGMARELLDESRVFAARMEECERALAPFVDWSLLDAVRSGQAWDRVDVVQPALFAVMVSLAEVWRSFGVVP
DAVVGHSQGEIAAAVVAGALSLEDGAKVVALRSRALGVLAGRGGMVSVALAHDRLADLIADRPGLSIAAVNAPSAGVVSG
DPDALAALLAHCEAQGVRARRIDVDYASHSAHVEEIRETLLEALSGLRPTAAHVPLYSTVEGGWLDTARMDADYWYRNLR
ATVGFAPAVRTLAESGYTGFIEVSPHPVLTMGIEETVHEAGCeaVVLGTLRRDE
>UniRef100_Q68BG4_from_6024_to_6321 (HMM "PKS_AT" in sequence "UniRef100_Q68BG4", bitscore: 403.3, e-value: 2e-115, length: 298)
LFTGQGAQRVGMGRELSARFPVFASALDEVCVQLDAHLERPLREVLFAEPDTEAAALLdeTAFTQAALFAIEVALYRLVE
SWSLTPDYLLGHSIGGLAAAHVSGVLSLEDAAEVVAARGRLMQALPKGGAMVSLQASEDEVVESLDGRVSIAAVNGPQAV
VISGDEDAVTAVADEWRARGRKVKRLTVSHAFHSVLMEPMLAEFEQVLSRVTLNAPRIPVISDSTGLPLTVEQATSPAYW
TGHVRNPVLFHQAVTHLTGQGVNSFLELGPDGVLSAMTRTSLADDSDITVVPLLRRDR
>UniRef100_Q93C90_from_579_to_874 (HMM "PKS_AT" in sequence "UniRef100_Q93C90", bitscore: 403.2, e-value: 2e-115, length: 296)
MFPGQGSQWAGMGRRLYDAYPVFAHALDECAAALDEWAGWSLLDVIRGEAGAPPLERVDVVQPALFSVMVSMAALWRSWG
VEPAAVVGHSQGEIAAAHVCGALSLRDAAKVVALRSRALVDLAGHGGMASVAESADAVAEQLAPWSGRLGIAAVNGPRSV
VVSGALDALDEFLEKMNAEGVRARRISVDYASHSHEVARVREQVIGPLSDVGPRTSELPFYSTLYGEVIDTAELDGDYWY
TNLREKVLFESSVRRLADDGYRVFIEMSPHPVLTVPVQEMVEADGAVVLSSSRRDR
>UniRef100_A3R4R5_from_573_to_868 (HMM "PKS_AT" in sequence "UniRef100_A3R4R5", bitscore: 403.1, e-value: 2.2e-115, length: 296)
LFTGQGAQYAQMARGLADEPAFREAFDACAELFDPLLGRSLASVVWPEPGTESPIDDTRYTQPALFAVEYALARMWLGWG
LKPSALLGHSIGELAAACIAGVFSLPDAVRLVAARASLMADLPAGGAMAAVHCDEATARRAIADHPDTLSLAAVNGPHTV
TVSGVAADLDAVLATLKEQGVRSQRLTVSHAFHSPLLRPMLDEFRRVAGTITYAAPTIPLYSNVTGQLWTAAEVGPEYWV
RHAAGAVRFHDGITGLHASGVRTFLEVGPAPVLVGMGSRAVEDPDCTWIASLRRPT
>UniRef100_Q26Q16_from_538_to_838 (HMM "PKS_AT" in sequence "UniRef100_Q26Q16", bitscore: 403.0, e-value: 2.4e-115, length: 301)
LFSGQGSQYAGMGRALYEASPRFRRTLDRCDAILRPLMDRPLLSVLFPAPGDEGLIDETIYTQPALFSLGYALGDLWRSW
GVKPSVMLGHSVGEYAAATLAGVFTLEEGLKLIAARGRLMQALPRDGVMMTVFAAEAEVAAAVAPYAADVSIAAVNAPRS
TVISGRRAAVEAIAAGFEAKGVKARALTTSHAFHSPLMQPMMAAFRALAESVAYGTLDIPILSNVTGRLETTALASADYW
CRHVLAPVRFLDGISAAAARGISLFVEIGPRPVLCALGRETLDGAPGADGRQWLASLRRPG
>UniRef100_Q49BD9_from_2666_to_2963 (HMM "PKS_AT" in sequence "UniRef100_Q49BD9", bitscore: 402.9, e-value: 2.6e-115, length: 298)
VFPGQGSQWVGMGAQLLDTSPVFAARLRECADALAPYTDWSLMDVITGAPDAPSLDRVDVVQPATFAVVVSLATLWQSMG
IHPDAVTGHSQGEIAAACVAGHLTLTNAAKIVALRSQIIADHLAGHGGMMSLATPADTIDLTNWHGKLWIAAHNGPNATV
IAGDAEALHQLHAHYTDQGIRARIIPVDYASHTGHVDTIKNELHQTLADTTTEPGTLPWLSTVDGEWIEPNTLDSTYWYR
NLRQTVQFHTAITTLADQGYRTYIEISPHPVLTTAIQETLETHNTPNAIVTGTLRRDD
>UniRef100_Q9EWA1_from_6914_to_7200 (HMM "PKS_AT" in sequence "UniRef100_Q9EWA1", bitscore: 402.9, e-value: 2.6e-115, length: 287)
LFSGQGAQRVGMGRELYVRFPVFAEALDGVLAHFDAGLRDVMFGDAEGLDETGFTQPALFAIEVALFRLAESLGVRPDFV
GGHSIGEIAAAHVAGVFSLADACALVAARARLMQALPAGGAMVAVQATAEEAAARLVDGVSIAAVNGPEAVVIAGEQREV
LRIAKEFTGLGRKTRRLPVSHAFHSPLMEPMLEDFRRVAEGLSYEAPRIALVSNLTGELATEDLVRSAEYWVRHVRETVR
FADGVSALAAEGASVFLELGPDGVLTAMAQHTLDGTATAVPALRKDW
>UniRef100_Q2J8Q4_from_709_to_1034 (HMM "PKS_AT" in sequence "UniRef100_Q2J8Q4", bitscore: 402.8, e-value: 2.7e-115, length: 326)
LFTGQGSQRPGMGRELHATYPVFANALDDVCAHFAPHLEHPLRDVMFAPAGSPGAAALdrTEYTQPALFAFETALFRLLE
SWGLAPGILAGHSIGELTAAHVAGVWTLDDACALVAARGRLMQACRAGGAMTAIRAGEAEVAESLAGLAGRVEIATVNGP
SATVIAGDADLVERVAVGWAERGRAIRRLTVSHAFHSPHMDDMLDRFRAVAEKITYSPPAIPVVSTRTGDLDLQAGLTTP
DHWVRHVREPVRFLDAARRLHREGAVAYLELGPDAVLTALLPACLAADAQRTEkTqrtqstqstrdaqntrdardtVAAA
ASRAGR
>UniRef100_Q7WTF2_from_599_to_899 (HMM "PKS_AT" in sequence "UniRef100_Q7WTF2", bitscore: 402.8, e-value: 2.7e-115, length: 301)
VFPGQGSQWPGMAVGLLDSSPAFATRIAACEQALAPYVDWSLTAVLRGSDTATDPHRVDVIQPTLWAVMVSLAGLWQDFG
ITPAAVIGHSQGEIAAACVAGALSLDDAAKVVALRSQALRALAGHGAMASLTLGAEDTARVLTGLGPAAEGVAVAAHNGP
RSTVVSGPPDQIATVLAAAEARGARTRTIDVDYASHSPHVDRIRDTILAQLADLAPAAPTIPFYSTVTGEPLADTPLDAE
YWFTNLRQPVRFTDTLTTLLDHQHRHFIEASPHPVLTPGIQDAIDDAELPATTIPTLRRDH
>UniRef100_Q0ILD0_from_2076_to_2367 (HMM "PKS_AT" in sequence "UniRef100_Q0ILD0", bitscore: 402.7, e-value: 2.8e-115, length: 292)
LFSGQGSQRAGMGRELYEAYPVFAAAFDEVCGHLDVLLERPVKEVVFAGGKALDRTVFTQAGLFALEVALFELVGSWGVR
ADVLLGHSIGELAAAYAAGVWSLEDACRVVAARGRLMQALPEGGVMVAVEAAEEELPQLPAGVSVAAVNGPRSLVLSGDD
EPVTALAQTFAGQGRRTRRLTVSHAFHSAWMEPMLADFAEVLGSVEFRAPRIPVVSNVTGQVAGEELATPDYWVRHVREA
VRFADGVTTVLGRGVDKFLELGPGGALTAMAEEALDHTGTDAVCAPVLHPEH
>UniRef100_Q5SFB0_from_580_to_892 (HMM "PKS_AT" in sequence "UniRef100_Q5SFB0", bitscore: 402.4, e-value: 3.6e-115, length: 313)
LFCGQGSQRPGMAEQLYAQYPAFARELDTIATHLDAHLDRPLATVMFAPAGTAEAALLdgTQYAQAALFAVEVALFRLFE
GWGLRPDVLLGHSVGELAAAHVAGVFGPADACSLVAARGRLMQELPAGGAMLSVRAAEHEVRELIAGQEDRIAVAAVNGP
RSVVVSGDEDAVSALAEELTEYGVRTKRLNVSHAFHSPRLDSMLETFRRVAETVEYREPTLDVISGLTGRPADAGELATA
DYWVRQARETVRFHDGVRAAHARGVSTFVELGPDGVLCGLALETLAEETDGEAaAetpgraraALVPVMRRER
>UniRef100_Q93HI9_from_584_to_882 (HMM "PKS_AT" in sequence "UniRef100_Q93HI9", bitscore: 402.4, e-value: 3.6e-115, length: 299)
VFPGQGSQWVGMGRELWDASPVFRARMEECGQALSPYVDWSLRDVVFRDAGDPLWSRVDVVQPVLWAVMVSLAAVWRSFG
VEPAAVVGHSQGEVAAACVAGGLSLEDGARVVAVRSRLVLEKLSGKGGMVSVALPVGDVEERLARFEGRIGVAAVNGPTS
VVVSGEPDALDELLAECEESGVRARRIAVDYASHSAQVDALNDDLLAELADIRPKSSTVAFHSTVTGEQVDTSGLDARYW
LRNMRETVAFEAAVRATLDEGHRNLLEISPHPVVTMAVQEVIDAAGVMaQVSGSVRRDE
>UniRef100_Q93NX7_from_553_to_845 (HMM "PKS_AT" in sequence "UniRef100_Q93NX7", bitscore: 402.4, e-value: 3.7e-115, length: 293)
LFSGQGAQRLGMGRELHARFPVFAAALDETLALLDERLGHSLRDVIWGEDPVALDDTGHTQPALFAVEVALYRLFASWGL
RPDHLAGHSVGEIAAVHVAGALSLEDACTLVAARAGLMRDLPAGGAMVALRATEAEVRPLLDERVSLASVNGPDSVVVSG
AEDAVLAVAEHFRKQDRRTTRLSVSHAFHSPLVDPMLDAFRDVVAKLTFGEPSVPVVSTLTGDVVAAEELATPHYWVCHA
RQAVRFADAVRTLVDEGARTFLEVGPGGVLSALVGENTQEAGVSAVPALRKDQ
>UniRef100_O54593_from_2230_to_2521 (HMM "PKS_AT" in sequence "UniRef100_O54593", bitscore: 402.2, e-value: 4.2e-115, length: 292)
VFPGQGTQWVGMGRELLEESPVFAERIAECAAALEPWIGWSLFDVLRGDGDLDRVDVLQPACFAVMVGLAAVWSSAGVVP
DAVLGHSQGEIAAACVSGALSLEDAAKVVALRSQAIAAKLSGRGGMASVALGEADVVSRLADGVEVAAVNGPASVVIAGD
AQALDETLEALSGAGIRARRVAVDYASHTRHVEDIEDTLAEALAGIDARAPLVPFLSTLTGEWIRDEGVVDGGYWYRNLR
GRVRFGPAVEALLAQGHGVFVELSAHPVLVQPITELTDETAAVVTGSLRRDD
>UniRef100_Q03132_from_562_to_861 (HMM "PKS_AT" in sequence "UniRef100_Q03132", bitscore: 402.2, e-value: 4.2e-115, length: 300)
LFPGQGSQWAGMGAELLSSSPVFAGKIRACDESMAPMQDWKVSDVLRQAPGAPGLDRVDVVQPVLFAVMVSLAELWRSYG
VEPAAVVGHSQGEIAAAHVAGALTLEDAAKLVVGRSRLMRSLSGEGGMAAVALGEAAVRERLRPWQDRLSVAAVNGPRSV
VVSGEPGALRAFSEDCAAEGIRVRDIDVDYASHSPQIERVREELLETTGDIAPRPARVTFHSTVESRSMDGTELDARYWY
RNLRETVRFADAVTRLAESGYDAFIEVSPHPVVVQAVEEAVEEADGAEDAVVVGSLHRDG
>UniRef100_Q5UNP5_from_562_to_861 (HMM "PKS_AT" in sequence "UniRef100_Q5UNP5", bitscore: 402.2, e-value: 4.2e-115, length: 300)
LFPGQGSQWAGMGAELLSSSPVFAGKIRACDESMAPMQDWKVSDVLRQAPGAPGLDRVDVVQPVLFAVMVSLAELWRSYG
VEPAAVVGHSQGEIAAAHVAGALTLEDAAKLVVGRSRLMRSLSGEGGMAAVALGEAAVRERLRPWQDRLSVAAVNGPRSV
VVSGEPGALRAFSEDCAAEGIRVRDIDVDYASHSPQIERVREELLETTGDIAPRPARVTFHSTVESRSMDGTELDARYWY
RNLRETVRFADAVTRLAESGYDAFIEVSPHPVVVQAVEEAVEEADGAEDAVVVGSLHRDG
>UniRef100_Q6DNE4_from_582_to_885 (HMM "PKS_AT" in sequence "UniRef100_Q6DNE4", bitscore: 402.1, e-value: 4.3e-115, length: 304)
LFTGQGSQYVNMGRQLYQESPTFRETINQCEDiLSNLETFQEKSLREILYPTDDSSDSSLLaqTAYTQPALFAIEYALFK
LWQSWGIKPDVVMGHSVGEYVAATVAGVWSLEAGLRLIAARGSLMQKLPAGGEMISIMASELKVLETLKGMSLGEKVAIA
AINGPESTVISGEAEAVRAIATNFESVGIKTKQLQVSHAFHSPLMEPMLAEFEAVAKEMSYSQPQIPLISNITGQQVNLE
ITTAEYWVNHVCQPVRFAQSMKTLHQEGYELFLEIGPKPILLGMGRQCLPEEVGVWLPSLRPGV
>UniRef100_Q84G23_from_575_to_872 (HMM "PKS_AT" in sequence "UniRef100_Q84G23", bitscore: 402.1, e-value: 4.4e-115, length: 298)
IFPGQGAQWVGMGAQLLNTSPVFAARLRECADALAPYTDWSLIDVITGTPDAPSLDRVDVVQPATFAVVVSLAALWQSVG
IHPDAVIGHSQGEIAAACVAGHLTLTNAAKIVTLRSQTIAHHLAGHGGMMSLATPADTIDLTNWHGKLWIAAHNSPNATV
IAGDTDALHQLHTHYTDQGTRARIIPVDYASHTGHVDTIKNQLQDVLDGVTLEPGTIPWLSTVDGQWIEPSTVGDSYWYR
NLRQTVQFEHTITTLADQGYRTFIEISPHPVLTTSIQETLEANDTSSTIVTGTLRRDD
>UniRef100_A1GFR6_from_4103_to_4397 (HMM "PKS_AT" in sequence "UniRef100_A1GFR6", bitscore: 402.0, e-value: 4.6e-115, length: 295)
VFPGQGWQWVGMGRELLDTSPVFAERIAECAAALEPWVDWSLVDVLRGEAAAELLERVDVLQPASFAVMVGLAAVWSSVG
VRPDAVVGHSQGEIAAACVAGALSLEDAARVAALRSQAIAVKLSGRGGMASVALPEEDLVVRLTPWAERVEVAAVNSPSS
VVISGDAEALDDALEFLSGQGVRVRRVAVDYASHSRHVDDLRDTLADMLAGLDAQAPAIPFFSTVTGGWVRDGGVVDGAY
WYRNLRDRVGFGPAVADLVEQGHAVFVELSAHPVLVQPVNEVADAVVVGSLRRDD
>UniRef100_Q8RJY4_from_558_to_855 (HMM "PKS_AT" in sequence "UniRef100_Q8RJY4", bitscore: 402.0, e-value: 4.8e-115, length: 298)
LFSGQGSQYIGMGRRLYETQPTFRSVLDRCDELIHPWLGRSLLSVIYPESGATSPLDETLFTQPALFAIEYALAELWRSW
GVTPSMVMGHSVGEYVAACVAGVLRWEDGLQLIRERAQLMQTKTAPGEMAAVFADESEVLAAIAGHQERVSIAAYNGPSE
IVISGARESIREVLGVLSARGVKSRKLNTSHAFHSPLMDPMLDEFERVASQMIHQEPRITLISNVTGRAAGAEVFSKPGY
WRQHVRAPVRFFEGVRTLHERGATLFVEIGPNPVLMGLGQRILPEGAATFLPSLQKSR
>UniRef100_Q93HJ5_from_513_to_809 (HMM "PKS_AT" in sequence "UniRef100_Q93HJ5", bitscore: 402.0, e-value: 4.8e-115, length: 297)
VFTGQGSQRPGMTAELYRTSAEYAAALDEVCASLDPWLRRPLRDVLFAAEGSDEAALLdrTEFTQPALFAVEVALFRYAE
HCGLTPRFLLGHSVGELAAAHVAGVLSLADACTLVAARGRLMQDRPATGAMVSVQATEDELAPFVSESVTLAALNGPAST
VIAGDEDAVLAVAAHWAARGRKTKRLRVSHAFHSPHMDGMLTEFRRIAAGLTFGAPRIPIVSNETGTLLTEADARSPEYW
VRHARAAVRFLDGVRLLEDQGVTTLLELGPDGVLSAMARDCLRDAGTVCVPLLRGRD
>UniRef100_Q9L8C6_from_562_to_859 (HMM "PKS_AT" in sequence "UniRef100_Q9L8C6", bitscore: 401.7, e-value: 5.7e-115, length: 298)
VFPGQGSQWVGMGRKLMAEEPVFRAALEGCDRAIEAEAGWSLLGELSADEAASQLGRIDVVQPVLFAMEVALSALWRSWG
VEPEAVVGHSMGEVAAAHVAGALSLEDAVAIICRRSRLLRRISGQGEMALVELSLEEAEAALRGHEGRLSVAVSNSPRST
VLAGEPAALSEVLAALTAKGVFWRQVKVDVASHSPQVDPLREELIAALGAIRPRAAAVPMRSTVTGGVIAGPELGASYWA
DNLRQPVRFAAAAQALLEGGPALFIEMSPHPILVPPLDEIQTAAEQGGAAVGSLRRGQ
>UniRef100_Q9L8C6_from_2054_to_2351 (HMM "PKS_AT" in sequence "UniRef100_Q9L8C6", bitscore: 401.7, e-value: 5.7e-115, length: 298)
VFPGQGSQWVGMGRKLMAEEPVFRAALEGCDRAIEAEAGWSLLGELSADEAASQLGRIDVVQPVLFAMEVALSALWRSWG
VEPEAVVGHSMGEVAAAHVAGALSLEDAVAIICRRSRLLRRISGQGEMALVELSLEEAEAALRGHEGRLSVAVSNSPRST
VLAGEPAALSEVLAALTAKGVFWRQVKVDVASHSPQVDPLREELIAALGAIRPRAAAVPMRSTVTGGVIAGPELGASYWA
DNLRQPVRFAAAAQALLEGGPALFIEMSPHPILVPPLDEIQTAAEQGGAAVGSLRRGQ
>UniRef100_Q84G24_from_1644_to_1942 (HMM "PKS_AT" in sequence "UniRef100_Q84G24", bitscore: 401.7, e-value: 5.8e-115, length: 299)
IFPGQGAQWVGMGAQLLNTSPVFAARLRECADALAPYTDWSLIDVITGTPDAPSLERVDVVQPATFAVVVSLAALWQSVG
IHPDAVIGHSQGEIAAACVAGHLTLTNAAKIVTLRSQTIAHHLAGHGGMMSLATPADTIDLTNWHGKLWIAAHNSPNATV
IAGDTDALHQLHTHYTDQGTRARIIPVDYASHTGHVDTIKNQLQDVLDGITLEPGTIPWLSTVTGQWIEPNTVGDSYWYR
NLRQTVQFEHTIHTLADQGYRTYIEISPHPVLTTAIQETLEANDTPNttIVTGTLRRDD
>UniRef100_Q197Z2_from_566_to_856 (HMM "PKS_AT" in sequence "UniRef100_Q197Z2", bitscore: 401.7, e-value: 6e-115, length: 291)
LFAGQGSQRLGMGRELYEAFPVFAEAFDVVCALVGEGLRDVVFGGDADRLNETGWTQPALFAFEVALFRLVESFGVRPEF
VAGHSVGEIAAAHVAGVFSLEDACALVSARGRLMQQLPSGGAMWAVEASEAEVLPLLEGRPEVGVAAVNGPRAVVLSGAE
AEVEVLAGELRERGHRVNRLKVSHAFHSPLMEPMVEEFRAVAEGVTYGPAQLGVVSTLTGAVADADEWGDPAYWVRHVRE
AVRFGDGVEALAGAGVTRFLEIGPDGTLTALAAHSLSGDGGHLLASTQRKE
>UniRef100_Q9ALM3_from_577_to_875 (HMM "PKS_AT" in sequence "UniRef100_Q9ALM3", bitscore: 401.6, e-value: 6.5e-115, length: 299)
VFSGQGGQWPGMGRGLYSVFPVFADAFDEACAELDAHLGQELRVRDVVFGSQAWLLDRTVWAQSGLFALQIGLLRLLGSW
GVRPDVVLGHSVGELAAVHAAGVLSLSEAARLVAGRARLMQALPSGGAMLAVATGEFQVDPLLDGVRDRIGIAAVNGPES
VVLSGDRELLTEIADRLHDQGCRTRWLRVSHAFHSPHMEPMLEEFAQISRGREYHAPELPIISTLIGELDGGRVMGTPEY
WVRQVREPVRFAEGVQALVGQGVGTIVELGPDGALSTLVEECVAESGRVAGIPLMRKDR
>UniRef100_Q86ZD9_from_608_to_931 (HMM "PKS_AT" in sequence "UniRef100_Q86ZD9", bitscore: 401.5, e-value: 6.5e-115, length: 324)
VFTGQGAQWFAMGRELINTYPVFRQSLDRADRYLKEFGCEWSIIDELSRDAENSNVNDMTLSPPLCTAVQISLVQLLESW
GIVPTAVTGHSSGEIAAAYAAGALDFKSAMAVTYFRGEVGLACQDKIVGKGGMIAVGLGPEDAEDRIARVQSGKIVVACI
NSQSSVTVSGDLSGIVELEDLLKAEGVFARRVKVQAAYHSHHMQVIANGYLTSLKDMLKPTKKFGKIIYSSpTTGRRETN
AKLMASAqHWVNNMLSPVRFAESFQNMCFSNRNSSQSEEIFQDVDIVLEVGPHGMLQGPIQQMMSLPIFERArLPYISCL
LRGQ
>UniRef100_Q93HJ2_from_570_to_868 (HMM "PKS_AT" in sequence "UniRef100_Q93HJ2", bitscore: 401.5, e-value: 6.9e-115, length: 299)
VFPGQGSQWVGMAAELLDSAPVFRARMEECGEALAPHVDWSLLAVVRQEEGTPSWSRVDVVQPVLWAVMVSLAAVWRSFG
VEPAAVVGHSQGEVAAACVAGGLSLEDGARVVAVRSRLVLEKLSGKGGMVSVALPVGEVEERLARFEGRIGVAAVNGPGS
VVVSGEPDALDELLAECEESGVRARRIAVDYASHSAQVDALNEDLLRELADIQPRSSSVAFYSTVTGERLDTSGLDARYW
VTNLRERVRFEPVVRLLAEKGSSVFVESSPHPVLTMAVAETGEVADRAVVTVGSLRRDD
>UniRef100_Q0QMQ1_from_553_to_865 (HMM "PKS_AT" in sequence "UniRef100_Q0QMQ1", bitscore: 401.4, e-value: 7.2e-115, length: 313)
LFSGQGSQRAGMGRVLYAAFPAYAEAFDAVCAaldaRLARHLPDAPPLRDVVLAGPDTPEAELLgrTVFTQPALFAVEVS
LCRLLERWGVTPDVLLGHSVGELAAAHVAGVLDLADAAALVTARGALMQALPADGAMAAIEADEAELRADLAAYEEESGP
GRRVAIAALNGPAETVVSGDADAVRELTAAWSARGRKATALRVSHAFHSPHMDGMLDAFRRVAEGLTYHPPRIQVVSDLT
GAPAEAAELCSPDYWVRHVREAVRFLDGARAASAAGATVFVEIGPGAALSGLTRDCLGDDAGALVLPTLRRDA
>UniRef100_Q6JHN8_from_542_to_830 (HMM "PKS_AT" in sequence "UniRef100_Q6JHN8", bitscore: 401.3, e-value: 7.5e-115, length: 289)
LFAGQGGQRAGMGRELHARFPVFAAAFDAVCARVGLDVLSADDETLARTEVTQPALFALEVALFRLLESWGITPDFVVGH
SIGEIAAAHVSGVLSLDDACRMVVARGRLMQALPTGGAMIAVQASEAEVVTLLDEQPAVSLAAVNGPSSVVLAGAVADVE
QVAATLAAAGRWTRRLRVSHAFHSALMAPMLHEFRQVVAGLTFGETSIPMVSTLTGQPADELWRTPSYWVRHARGTVRFA
DAVKTLRADGTGLFVELGPDGVLSALTRDIVEEDPADAVVAVPLLRAAD
>UniRef100_Q73Z07_from_2592_to_2883 (HMM "PKS_AT" in sequence "UniRef100_Q73Z07", bitscore: 401.2, e-value: 8.1e-115, length: 292)
VFPGQGSQTLGMGRQLHAGYPVFAEAFDAVVAELDRHLLRPLRDVIWGDDENVLNSTEFAQPALFAVEVALFRLLESWGV
RPDFVMGHSIGELSAAHVAGVLSLQNAAVLVAARGRFMQALPEGGAMIAVQATEAQVRPLLGPDVGIAAVNGPAAVVISG
DHDAAVAIAERLRAEGHRVHRLSVSHAFHSPLMEPMIDEFGTVAAGLASDKPVIPIISNLTGQPAADDFGSPEYWKRHVR
DAVRFADSVRFAQSAGATRFLEVGPSSGLTAAIEETLADAPVVTVSALRKDR
>UniRef100_Q93HJ5_from_1525_to_1815 (HMM "PKS_AT" in sequence "UniRef100_Q93HJ5", bitscore: 401.1, e-value: 9e-115, length: 291)
LFSGQGSQRAGMGRELYSAHPVFAAAFDEVCAAFDGLLPGALREVVFGGAGLDRTEWAQPALFALEVALFELVSSWGVRA
DVLLGHSIGELAAAYVAGVWSLADACRIVAARGRLMQALPEGGAMVAVEAAEDELPDLPGGVSVAAVNGPRSLVLSGDEE
PVTALAQAFAEQGRRTKQLTVSHAFHSARMEPMLAEFAETLAAVEFRPPRIPVVSNVTGEMAGDEFTTPAYWVRHVREAV
RFADGVGAAHAAGVRRYLELGPDGTLTTLAHDTAHDAGRDVAAVPALRGDQ
>UniRef100_Q3S869_from_3730_to_4024 (HMM "PKS_AT" in sequence "UniRef100_Q3S869", bitscore: 401.0, e-value: 9.8e-115, length: 295)
VFPGQGSQWAGMARELLDESPVFAARMEECERALAPFVDWSLLDAVRSGSAWDRVDVVQPALFAVMVSLAEVWRSFGVVP
DAVVGHSQGEIAAAVVAGALSLEDGAQVVALRSKTLDALAGRGGMASLSLPADQAREALAPWAGALSVAALNGPATTVVA
GDAEALAALLAQCEAQGVRARRIDVDYASHSEHVEEIHGILMDALAGIKPLPSEVPLYSTVDGGWLDTTGMHAGYWYRNL
RQTVGFDPAVRVLAAEGFTSFVEVSPHPVLTMAIEETTETAGREAVVLGTLRRDE
>UniRef100_Q9ADL6_from_4709_to_5006 (HMM "PKS_AT" in sequence "UniRef100_Q9ADL6", bitscore: 400.9, e-value: 1e-114, length: 298)
VFPGQGSQWPGMAQQLLTTSDAFRAQVEACARAFAPHLGWSLLAVLRGDEGAPSLERIEVVQPALFTVMVSLAALWRSRG
IEPDAVVGHSQGELAAAYVAGALSLDDAAKVVARRSRLLSTLSGQGAMAAVERPPAALEPYLARFGRRLSIAAINSPSAT
TVSGEPDAIDHLLRLLKAEQIFALKLRVDVASHGAQIEGMREQLLEELREIEPRESRIPFYSTVRGEKLAGTELGAAYWY
DNLLRPVRFADATQLLLDDAHRFFVEVSPHPVLMLPLEETLEASGLPTAVLGSLWQDE
>UniRef100_O30764_from_538_to_830 (HMM "PKS_AT" in sequence "UniRef100_O30764", bitscore: 400.9, e-value: 1e-114, length: 293)
LFTGQGAQHPGMGQELYTTDPHFAAALDEVCEELQRCGTQNLREVMFTPDQPDLLDRTEYTQPALFALQTALYRTLTARG
TQAHLVLGHSVGEITAAHIAGVLDLPDAARLITARAHVMGQLPHGGAMLSVQAAEHDLDQLAHTHGVEIAAVNGPTHCVL
SGPRTALEETAQHLREQNVRHTWLKVSHAFHSALMDPMLGAFRDTLNTLNYQPPTIPLISNLTGQIADPNHLCTPDYWID
HARHTVRFADAVQTAHHQGTTTYLEIGPHPTLTTLLHHTLDNPTTIPTLHRER
>UniRef100_Q3S863_from_2336_to_2630 (HMM "PKS_AT" in sequence "UniRef100_Q3S863", bitscore: 400.8, e-value: 1.1e-114, length: 295)
VFPGQGAQWTGMALDLLDSSPVFAARMAACERALAPHVDWSLTGVLASATDLERVDVVQPALWAVMVSLAETWRSCGVEP
DAVLGHSQGEIAAAVVAGALTLEDGAKVVALRSRLLRAVAGHGGMASVALPADRTRELLSGWGEKISVAAVNGPRSTVVA
GEAAALAELLAWCEKDGVRARRIEVDYASHSAEMDPLRAELLDVLADITPATAGTRMFSTLEADWIEGPELTADYWFRNL
RGTVEFEPAVRALTGAGFTTFVESSPHPVLAPAVQEVLEDGAVTGVVVGSLRRDD
>UniRef100_Q27W68_from_589_to_889 (HMM "PKS_AT" in sequence "UniRef100_Q27W68", bitscore: 400.7, e-value: 1.1e-114, length: 301)
VFPGQGSQWPGMGAELLSTSAVFAARVAECERALAPYVDWSLTDVLRGADGAADLGRVDVVQPVLWAVMVSLAAVWAGHG
VRPAAVIGHSQGEIAAAVVAGALSLEDGAKVVALRSKALRRLAGGGAMASLGVSRERARTLLAGLGDRAVAVGVAAVNGP
SSTVISGPPEQVAHVVAACREAGDRARPIEVDYASHSPQVDEIADELAEALAGVRPVASAVAFYSTVTVGRIDTTRLDTG
YWVANLREPVRFADTVQALLADGHRVFIEGSTHPVLTVGMQESFEEAGVEAVTVPTLRRDH
>UniRef100_Q53840_from_5759_to_6056 (HMM "PKS_AT" in sequence "UniRef100_Q53840", bitscore: 400.6, e-value: 1.2e-114, length: 298)
VFPGQGSQWEGMALSLLDTSPVFRAQLEACERALAPHVDWSLLAVLRGEEGAPPLDRVDVVQPALFSMMVSLAALWRSMG
VEPDAVVGHSQGEIAAACVAGALSLEDAAKLVALRSRALVELAGQGAMAAVELPEAEVARRLQRYGDRLSIGAINSPRFT
TISGEPPAVAALLRDLESEGVFALKLSYDFASHSAQVESIRDELLDLLSWLEPRSTAVPFYSTVSGAAIDGSELDAAYWY
RNLRQPVRFADAVQGLLAGEHRFFVEVSPSPVLTLALHELLEASERSAAVVGSLWSDE
>UniRef100_Q30CS2_from_1179_to_1476 (HMM "PKS_AT" in sequence "UniRef100_Q30CS2", bitscore: 400.6, e-value: 1.2e-114, length: 298)
VFPGQGSQWAGMAVELLDSSPVFADSMHACSEALNEFVDWNLLEVLRSGDEELSNRVDVVQPVLWAVMVSLAALWQACGV
RPAAVVGHSQGEIAAAVVAGALSLRDGARVVALRSAVIARLLAGKGAMASVALASDTVRERLTPWEGRLSLAAVNGPSSS
VVCGHLDALDEFVSALEHDGVRVRRIAVDYASHSVFVEQAEEELRNVLTEVSPLPGQVPFYSTVTGAVLDTTTLDAGYWY
RNLRQTVRFEETVRELTRRGHDAFIEVSAHPVLTVGIQDTLEATGTRHAVCGTLRRGE
>UniRef100_Q30CS1_from_576_to_873 (HMM "PKS_AT" in sequence "UniRef100_Q30CS1", bitscore: 400.6, e-value: 1.3e-114, length: 298)
VFPGQGSQWAGMAVELLDSSPVFADSMQACSEALNEFVDWNLLEVLRSDDEELSNRVDVVQPVLWAVMVSLAALWQACGV
RPAAVVGHSQGEIAAAVVAGALSLRDGARVVALRSAVIARLLAGKGAMASVALASDTVRERLTPWEGRLSLAAVNGPSSS
VVCGHLDALDEFVSALEHDGVRVRRIAVDYASHSVFVEQAEEELRNVLTEVSPLPGEVPFYSTVTGAVLDTTTLDAGYWY
RNLRQTVRFEETVRELTRRGHDAFIEVSAHPVLTVGIQDTLEATGTRHAVCGTLRRGE
>UniRef100_Q0PD01_from_2678_to_2975 (HMM "PKS_AT" in sequence "UniRef100_Q0PD01", bitscore: 400.6, e-value: 1.3e-114, length: 298)
LFTGQGAQRLGMGRELAERFPVFASALDEVCVQLDAHLERPLREVLFAEPDTEAAALLdeTAFTQAALFAVEVALYRLVE
SWSLTPDYLLGHSIGGLAAAYVAGVLSLEDAAEVVVARGRLMQALPKGGAMVSLQAAEDEVVESLGGLVSIAAVNGPQAV
VISGDEDAVTAVADEWRSRGRKVKRLTVSHAFHSALMEPMLATFEQVLSGVTLNPPRIPVISDSTGLPLTAEQATSPAYW
TAHVRNPVLFHQAITHLTGQGVNSFLELGPDGVLSAMTRTSLAEDSDTTVVPLLRSGR
>UniRef100_Q8RJY5_from_564_to_858 (HMM "PKS_AT" in sequence "UniRef100_Q8RJY5", bitscore: 400.5, e-value: 1.3e-114, length: 295)
LFTGQGSQYVDMGRVLYRTQPVFREVINQCSALLGANPISLLSVLYPEPGVPTPLDETEFTQPALFALQCALAKLWRSWG
IEPSVVMGHSVGEYAAACVAGVFNLEEGLRLIAARGRLIQALPAGGAMSAIFTHEAQVAAAVAPLAGRVSIAAINGPTEV
VISGEKAAVEEISERFRGEGVETRRLNVSHAFHSPLMEPVLSAFTKLAEGVTYRTPKVKLISNLTGQVMSEAPTADAWCR
HLRQPVRFLDGLRTLGAMGCGAIIEIGPTPTLIGIGRRCLPEESMAWLPSLRKGK
>UniRef100_A4F5D7_from_561_to_860 (HMM "PKS_AT" in sequence "UniRef100_A4F5D7", bitscore: 400.5, e-value: 1.3e-114, length: 300)
VFPGQGSQWPSMARALLASSPAFRAEIEACERALAPHVDWSLLAVLGGDEAHAAPMLErVDVVQPVLFAVMIALAATWRA
AGVTPDAVVGHSQGEIAAAYVAGALSLEDAARVVALRSRAITKLAGRGAMAAVELTTADLEARLAPFGGRLAIAAINSPH
AALVSGDPDAIDELVAELSGAQLFARKVRVDYASHSAHVEAIERTLLEALDGIAPRPATVPLYSAVTGERLDGEALGAAH
WYRNLRHTVRFEHATRALLDDGHRFFVEVSPHPVLTVALRDTIDASGHdaVACASLRRDE
>UniRef100_A4F5C6_from_4239_to_4538 (HMM "PKS_AT" in sequence "UniRef100_A4F5C6", bitscore: 400.5, e-value: 1.3e-114, length: 300)
VFPGQGSQWPSMARALLASSPAFRAEIEACERALAPHVDWSLLAVLGGDEAHAAPMLErVDVVQPVLFAVMIALAATWRA
AGVTPDAVVGHSQGEIAAAYVAGALSLEDAARVVALRSRAITKLAGRGAMAAVELTTADLEARLAPFGGRLAIAAINSPH
AALVSGDPDAIDELVAELSGAQLFARKVRVDYASHSAHVEAIERTLLEALDGIAPRPATVPLYSAVTGERLDGEALGAAH
WYRNLRHTVRFEHATRALLDDGHRFFVEVSPHPVLTVALRDTIDASGHdaVACASLRRDE
>UniRef100_Q9KIZ7_from_2057_to_2355 (HMM "PKS_AT" in sequence "UniRef100_Q9KIZ7", bitscore: 400.5, e-value: 1.4e-114, length: 299)
LFTGQGAQTPGMGRGLCAAWPAFREAFDRCVALFDRELDRPLCEVMWAEPGSAESLLLdqTAFTQPALFTVEYALTALWR
SWGVEPELVAGHSAGELVAACVAGVFSLEDGVRLVAARGRLMQGLSAGGAMVSLGAPEAEVAAAVAPHAAWVSIAAVNGP
EQVVIAGVEQAVQAIAAGFAARGVRTKRLHVSHASHSPLMEPMLEEFGRVAASVTYRRPSVSLVSNLSGKVVTDELSAPG
YWVRHVREAVRFADGVKALHEAGAGTFLEVGPKPTLLGLLPACLPEAEPTLLASLRAGR
>UniRef100_Q0ILD4_from_1525_to_1819 (HMM "PKS_AT" in sequence "UniRef100_Q0ILD4", bitscore: 400.4, e-value: 1.4e-114, length: 295)
LFTGQGAQRVGMGRELYEAFPVFAAAFDAVCAGFEGMLPGSLRGVVFGDGGGVVDRTEWAQPALFALEVALFELVVSWGV
RADVLVGHSVGELVAAHVAGVWSLADACRVVAARGRLMQALPVGGAMVAVRVGEGELPVLPEGVSVAAVNGPRSLVLSGD
EGPVLELAARLAGEGRDTRRLRVSHAFHSARMEPMLAEFAQVLAAVEFRAPRIPVISNVTGEVAGEELTTPEYWVRQVRE
AVRFADGVNTAHGSGVRRYLELGPDGVLTSLAHDILAEQGIDRDVAVVPALRHDQ
>UniRef100_Q1WEK7_from_572_to_856 (HMM "PKS_AT" in sequence "UniRef100_Q1WEK7", bitscore: 400.4, e-value: 1.5e-114, length: 285)
LFAGQGSQRLGMGRGLYEGYPVFAAVWDEVCAQLDRYLDRPVGEVVWGDDAGLVGETVYAQAGLFALEVALYRLIASWGV
RADYLLGHSIGELAAAYVAGVWSLEDAVRVVVARGRLMQALPSGGAMVAVGASEGVVRPLLGEGVVVAAVNGPESVVLSG
DEDAVQVVVDVLAGRGVRTRRLRVSHAFHSARMDGMLAEFGEVLRGVEFRAPSVPVVSNVSGVVAGEELCSPEYWVRHVR
ETVRFADGLETLRELGVGSFLELGPDGTLTALADGDGVSALRRDR
>UniRef100_Q9ZGI4_from_2070_to_2361 (HMM "PKS_AT" in sequence "UniRef100_Q9ZGI4", bitscore: 400.3, e-value: 1.6e-114, length: 292)
VFPGQGTQWAGMGAELLDVSKEFAAAMAECEAALAPYVDWSLEAVVRQAPGAPTLERVDVVQPVTFAVMVSLAKVWQHHG
VTPQAVVGHSQGEIAAAYVAGALSLDDAARVVTLRSKSIGAHLAGQGGMLSLALSEAAVVERLAGFDGLSVAAVNGPTAT
VVSGDPTQIQELAQACEADGVRARIIPVDYASHSAHVETIESELADVLAGLSPQTPQVPFFSTLEGAWITEPALDGGYWY
RNLRHRVGFAPAVETLATDEGFTHFVEVSAHPVLTMALPETVTGLGTLRRDN
>UniRef100_A1GGE4_from_530_to_828 (HMM "PKS_AT" in sequence "UniRef100_A1GGE4", bitscore: 400.2, e-value: 1.7e-114, length: 299)
LFSGQGSQRAAAGRDLAAQFPVFADALAEVCAGFEALLPRPLRDVINAEPGTPLAAELdqTQYTQPALFAVEVALFRLVE
SFGVEPDFLAGHSIGELSAAYAAGVLSLTDACLLVAARGRLMQQLPEGGAMIAVQAAEGQVLPLIEGRADTVAVAAVNGP
DSVVLSGDEDAVQEVAGELAGRGHKIKRLRVSHAFHSPRMEPMLAAFRDVVQDLTFHEPRIPIVSDLTGAVATAAELADP
EYWVRHVRHAVRFHSLVQTLSAAGCSMFVELGPDAVLSQLVRDGVASAAVVVPVLRSGR
>UniRef100_Q0VZ73_from_1055_to_1355 (HMM "PKS_AT" in sequence "UniRef100_Q0VZ73", bitscore: 400.1, e-value: 1.7e-114, length: 301)
VFPGQGSQWPGMGRALLAAGGVFRQALEACDEAIRREAGFSVLEVLAAPETSSRLDEIDVVQPVLFAVEVALAALWRSWG
VEPVAVVGHSMGEVAAAHVAGILSLLDATRVICRRSKLLRKVSGHGAMGVVELTMAEAEAALLGHEGRLSVAVSNGPRST
VLSGDPDALEKVLATLEQRGVFCRRVKVDVASHSPQMDPLLDELRSMLGDLAPGEATLTMRSTVTGADVTGAALDGAYWA
SNLRAPVLFSRTIQELLTHGPTIFVEISPHPILVPALEEHLREQRGGSGeSAAIASLRRGS
>UniRef100_Q0RMN7_from_589_to_885 (HMM "PKS_AT" in sequence "UniRef100_Q0RMN7", bitscore: 400.1, e-value: 1.8e-114, length: 297)
VFPGQGSQWAGMGRELYDSFPAFARTFDACAAALAERVDWSLHDVLRGVAGAPGLDRVDVVQPALFAVMVSLADLWRSWG
VRPAAVVGHSQGEIAAAYVCGALSLRDAMKVVVLRSRALVGLVGRGGMASVALPADLVAQRLRQWQAQLGVGVVNGPRSV
VVSGESDALTEFLEKVKADRIGARQIAVDYASHSPMVADVRAEVLEALAGLRPETSTVPLYSTLRGEVIDTAEMDGAYWY
DNLREKVLFSASVGRLIEDGFRVFLEVSPHPVLAVPVQEMIEERDDAVVLASSRRDR
>UniRef100_O54666_from_3696_to_3988 (HMM "PKS_AT" in sequence "UniRef100_O54666", bitscore: 399.9, e-value: 2e-114, length: 293)
VFPGQGSQWMGMGRDLLDSSPVFAARIKECAAALEQWTDWSLLDVLRGDADLLDRVDVVQPASFAMMVGLAAVWTSLGVT
PDAVLGHSQGEIAAACVSGALSLDDAAKVVALRSQAIAGELAGRGGMASVALSEEDAVARLTPWANRVEVAAVNSPSSVV
IAGDAQALDEALEALAGDGVRVRRVAVDYASHTRHVEAIAETLAKTLAGIDARVPAIPFYSTVLGTWIEQAVVDAGYWYR
NLRQQVRFGPSVADLAGLGHTVFVEISAHPVLVQPLSEISDDAVVTGSLRRDD
>UniRef100_Q6W5P9_from_574_to_871 (HMM "PKS_AT" in sequence "UniRef100_Q6W5P9", bitscore: 399.5, e-value: 2.7e-114, length: 298)
VFPGQGSQWVGMAVELLGSSPVFAGRVAECAAALEPFTEWSLLDVLNGVEGAASLERVDVVQPVLWAVMVSLAEVWRAQG
VEPGAVIGHSQGEIAAAVVAGGLSLEDGARVVALRSRALRALSGLGGMVSVARNVDEVRGLLAGWEGRISVAAVNGPSSV
VVSGDAEALDEFVAACDASGVRARRVAVDYASHSAHVERIEEELAGLLAPVAPRSCDVPFYSTLSGGVIDTAGLDAGYWY
RNLRGTVEFEAGTRALLADGFRVFVEVSAHPVVATGVQETIEDASVQAGVVGTLRRDE
>UniRef100_Q6W5P9_from_2142_to_2439 (HMM "PKS_AT" in sequence "UniRef100_Q6W5P9", bitscore: 399.5, e-value: 2.7e-114, length: 298)
VFPGQGSQWVGMAVELLGSSPVFAGRVAECAAALEPFTEWSLLDVLNGVEGAASLERVDVVQPVLWAVMVSLAEVWRAQG
VEPGAVIGHSQGEIAAAVVAGGLSLEDGARVVALRSRALRALSGLGGMVSVARNVDEVRGLLAGWEGRISVAAVNGPSSV
VVSGDAEALDEFVAACDASGVRARRVAVDYASHSAHVERIEEELAGLLAPVAPRSCDVPFYSTLSGGVIDTAGLDAGYWY
RNLRGTVEFEAGTRALLADGFRVFVEVSAHPVVATGVQETIEDASVQAGVVGTLRRDE
>UniRef100_Q9ZGI5_from_635_to_926 (HMM "PKS_AT" in sequence "UniRef100_Q9ZGI5", bitscore: 399.4, e-value: 2.8e-114, length: 292)
VFPGQGTQWAGMGAELLDSSAVFAAAMAECEAALSPYVDWSLEAVVRQAPGAPTLERVDVVQPVTFAVMVSLARVWQHHG
VTPQAVVGHSQGEIAAAYVAGALSLDDAARVVTLRSKSIAAHLAGKGGMLSLALSEDAVLERLAGFDGLSVAAVNGPTAT
VVSGDPVQIEELARACEADGVRARVIPVDYASHSRQVEIIESELAEVLAGLSPQAPRVPFFSTLEGAWITEPVLDGGYWY
RNLRHRVGFAPAVETLATDEGFTHFVEVSAHPVLTMALPGTVTGLATLRRDN
>UniRef100_Q08PV3_from_566_to_860 (HMM "PKS_AT" in sequence "UniRef100_Q08PV3", bitscore: 399.4, e-value: 3e-114, length: 295)
VFPGQGSQWEGMARRLLLQEPVFRQSLEACDAAFRSETDFSLLQQLESPGPLFSRIDFIQPALFALSVGLASLWKHWGVL
PDAVLGHSMGEVAAAHIAGALSLQDASRIICRRSRIMRRMSGKGAMALVELPLDEARSALSGFESSLSIAVSNGPRSTVL
SGDTQSLESVLSLLERRGVFCRRIKVDVASHSPHMDALRDELLSALSGIQASSPSVHMLSTVTASPLLQGHLSPDYWVRN
LRQPVLFFQGLQHLLSSGHDVFLEMSPHPILLPSIQEALKDSPKGLALSSLRRDH
>UniRef100_Q8L332_from_569_to_879 (HMM "PKS_AT" in sequence "UniRef100_Q8L332", bitscore: 399.3, e-value: 3e-114, length: 311)
LFTGQGSQYVQMARELYETQPTFRSCLDRCAEILQSIfssrnsLWGNPLLSVLYPNHESKEIDQTAYTQPALFAVEYALA
QMWQSWGIEPVMGHSIGEYVAACVAGIFSLEDGLKLAAERGRLMQALPQDGEMVAISASLEEVKSAIQSDQRVVIAAVNG
PRSVVISGDGQAVQVFTKTLEDQGIRCKRLSVSHAFHSPLMKPMEQEFAQVAREINYSPPKIAIVSNLTGDLISPESSLE
EGviaspgYWVNHVCNPVLFADGIATMQAQNVQVFLEVGPKPTLSGLVQQYFDEVAHsdrpVTIPTLRPKQ
>UniRef100_Q8RJY1_from_559_to_853 (HMM "PKS_AT" in sequence "UniRef100_Q8RJY1", bitscore: 399.3, e-value: 3.1e-114, length: 295)
LFTGQGSQYAGMGRQLYQTQPTFRRALDRCDELLRPLLGRSILSVIYPEAGQASPIDETAFTQPALFAFEWALAELWRSW
GVVPTVVMGHSVGEYVAACVAGVFTLEEGLALIVERARLMQSLPPGGEMAAVFTDGARTAQAIAPYASQVSIAAFNGPSE
TVISGDGKAVEAILGALSAEGVKVRRLGVSHAFHSPLMDPMLDAFERAAAKTRFMPPKITLISNLTGGPSEEFSARALRR
HAREPVRFSDGMAALKARGVSVAVEIGPNATLLGIGSRCLPEGSVAWLPSLRKDK
>UniRef100_Q93HJ2_from_3618_to_3916 (HMM "PKS_AT" in sequence "UniRef100_Q93HJ2", bitscore: 399.3, e-value: 3.2e-114, length: 299)
VFPGQGSQWVGMGRDLWDVSPVFAESMVACERALSPLVDWSLRDVVFRDAGDPLWSRVDVVQPVLWAVMVSLAAVWRSFG
VDPAAVVGHSQGEVAAACVAGGLSLEDGARVVAVRSRLVLEKLSGKGGMVSVALPVEGVEERLARFEGRIGVAAVNGPTS
VVVSGEPDALDELLAECEESGVRARRIAVDYASHSAQVDALNDDLLAELADIRPKSSTVAFYSTVTGDRLDTSGLDARYW
VTNLRERVRFEPVVRLLAEKGSSVFVESSPHPVLTMAVAETGEVADRAVVTVGSLRRDD
>UniRef100_A1YAN0_from_2206_to_2477 (HMM "PKS_AT" in sequence "UniRef100_A1YAN0", bitscore: 399.2, e-value: 3.3e-114, length: 272)
LFTGQGSQRLGMGRELAERFPVFAEVYDEVCSRFEQPLRDLSAEELNQTANTQCALFALEVALFRLVESWGVRPDFLAGH
SVGEIAAAHVAGVLSLDDAVTLVSARGRLMQALPTGGAMVALRATEAEVTPLLTERVSIAAINGPESVVVSGDEDAVAAV
VEGRKHKRLTVSHAFHSPLMEPMLDEFRTVVEGLTFAAPRIPIVSGGLAEVSTSDYWVRHVRDAVRFHDSVKFLEAEGVT
RFLEIGPDGVLTAMAQDSLEDAVVVPALRRDK
>UniRef100_A1YAM7_from_4152_to_4442 (HMM "PKS_AT" in sequence "UniRef100_A1YAM7", bitscore: 399.1, e-value: 3.5e-114, length: 291)
VFPGQGSQWAGMAVELLASAPVFAESMAECEAALLSYVDWKLTEVLSDATALERVDVVQPALFAVMVSLARLWRASGIEP
AAVVGHSQGEIAAACVAGALSLDDAARVVCLRSKAITALSGRGGMVSVAAPEAQVREILPEGVSLAAVNGPASVVVSGDV
AGLDALMTACEASGLRAKRIPVDYASHSAHVDAIEQDVLAALDGIEPRAPEIPFYSTVAGEPLDPVVDAAYWFRNLRGTV
HFGQAVRRLLDDGFRFFVEASPHPVLVTGIADTAEDAGERAVAVGSLRRDE
>UniRef100_A3INX5_from_559_to_853 (HMM "PKS_AT" in sequence "UniRef100_A3INX5", bitscore: 399.1, e-value: 3.6e-114, length: 295)
LFTGQGSQYIAMGRELYETSPLFRNIINECDRLLKSYLDQSLVNVLYKRTGDSLLDQTIYTQPALFSIEYALAKLWQSWG
VEPDVVMGHSVGEYVAACIAGVFSLEDGLKLIAARGKLMEALPQQGKMAVIFASEIEINQIIKKFDVEIAAINGPRCCVI
TGEQLAINETLKKVESSGIKCRLLNVSQGFHSALIEPMLDKFREVAEDINYFLPTIAIVSTVTGKRIQTQDVTNPDYWLK
NCRQTVQFFQGMQTLYEQNYDIFLEIGPSPTLIGMARRCLPEDVGMWLSSLRSNQ
>UniRef100_Q27W69_from_2375_to_2678 (HMM "PKS_AT" in sequence "UniRef100_Q27W69", bitscore: 398.9, e-value: 4.1e-114, length: 304)
VFPGQGSQWAGMGVELLEVSPVFAARVAECERALSPYVDWSLTDVLRGAEGAADLGRVDVVQPVLWAVMVSLAAVWAGHG
VRPAAVVGHSQGEIAAAVVAGALSLEDGAKVVALRSKALRRLAGGGAMASLGVGQERASQLLSDLGDQAVGVGVAAVNGP
SSTVVSGPPEQVAAVVAACQEVGERARPIEVDYASHGPQVEEIRDELTRVLEGIRPLDTSGSGTAFYSTVTGGRAVTTDL
DTGYWVTNLRERVRFTDAVEALLADGHRAFIEASTHPVLTLGLQETFDEADIPAVTVPTLRRDH
>UniRef100_Q52V52_from_4107_to_4394 (HMM "PKS_AT" in sequence "UniRef100_Q52V52", bitscore: 398.9, e-value: 4.2e-114, length: 288)
LFTGQGSQRLAMGRELYSAHPVFARALDAVCDGLALDVPLKQVLFGSDADLLDRTAYTQPALFAVEVALFRLVESWGLKP
DFLAGHSIGEITAAHVAGVLSLDDACTLVAARGRLMQALPTGGVMIAVEASEDEVLPLLTDRVSIAAINGPQSVVIAGDE
ADAVAIAESFTGRKSKRLTVSHAFHSPHMDGMLDAFREVAEGLSYGTPLIPVVSHLTGTLVTDEMRSPDFWVRHVREAVR
FLDGIRTLEDAGVTTYIELGPGGVLSAMGQSCVTRDDAAFLPALRADR
>UniRef100_UPI000038CE9A_from_593_to_887 (HMM "PKS_AT" in sequence "UniRef100_UPI000038CE9A", bitscore: 398.8, e-value: 4.4e-114, length: 295)
LFAGQGSQCAGVGRELYATQPTFKAALDKCADILRSYLDIPLLELLWGSSSHLIDQTAYTQPAIFAIEYALYQLWQSWGI
QPNAVFGHSVGEYIAACVAGVFSLEDGLKLIATRAKLMQALPSGGGMAAVLVDKSQLLQALSPYAQQVVIAAYNGPRSFT
ISGAVEALEAVCKTLEAQGARTKRLNVSHAFHSSLMQPMLKEFEVVARQIDYHQPRIPLIANLTGQAAQREIATPEYWVK
HVREAVQFEKSVQTLQQSGYELFLELSTKPTLLGMARQCLPENSAVWLPSLHPGQ
>UniRef100_Q846X6_from_1617_to_1911 (HMM "PKS_AT" in sequence "UniRef100_Q846X6", bitscore: 398.5, e-value: 5.3e-114, length: 295)
VFPGQGSQWVGMGAQLLGESAVFAARIDACEQALSPYVDWSLTEVLRGDGRELSRVDVVQPVLWAVMVSLAAVWADHGVT
PAAVVGHSQGEIAAVVVAGALTLEDGAKIVALRSRALRQLSGGGAMASLGVGQEQAAELVEGHPGVGIAAVNGPSSTVIS
GPPEQVAAVVADAEARELRGRVIDVDYASHSPQVDAITDELTHTLSGVRPTTAPVAFYSAVTGTRIDTAGLDTDYWVTNL
RRPVRFADAVTALLADGHRVFIEASSHPVLTLGLQETFEEAGVDAVTVPTLRRED
>UniRef100_O30764_from_2991_to_3283 (HMM "PKS_AT" in sequence "UniRef100_O30764", bitscore: 398.5, e-value: 5.6e-114, length: 293)
LFTGQGAQHPGMGQELYTTDPHFAAALDEICEELQRCGTQNLREVMFTPDQPDLLDRTEYTQPALFALQTALYRTLTAHG
TQAHLVLGHSVGEITAAHIAGVLDLPDAARLITARAHLMGQLPHDGAMLSVQAAEHDLDQLAHTHGVEIAAVNGPTHCVL
SGPRTALEETAQHLREQNVRHTWLKVSHAFHSALMDPMLGAFRDTLNTLNYQPPTIPLISNLTGQIADPNHLCTPDYWID
HARHTVRFADAVQTAHDQRTTTYLEIGPHPTLTTLLHHTLDNPTTIPTLHREH
>UniRef100_A4KCE5_from_627_to_910 (HMM "PKS_AT" in sequence "UniRef100_A4KCE5", bitscore: 398.3, e-value: 6.1e-114, length: 284)
VFPGQGAQWVGMAQELIESSPVFASSMRECAEALEPFVDWSLADVLGDEAALQRVDVVQPALWAVMVSLAAVWQSAGVSP
SAVVGHSQGEIAAACVAGALSLSDGARVVALRSRAIAEHLTGGGMMALSVPAAAARDLIADRPGVSLAAINGPSSVVVSG
EADALDSLQEYCEEQGIQARRIAVDYASHSHLVERIEDRLLADLAPVTPRSSSVPVFSSVTGALMDTAEWDAGYWYRNLR
NTVLFEQALTAAEPAVVIEVSPHPVLAPAVQDVAPVVGTLRRGE
>UniRef100_Q1D3S9_from_568_to_867 (HMM "PKS_AT" in sequence "UniRef100_Q1D3S9", bitscore: 398.3, e-value: 6.4e-114, length: 300)
VFPGQGSQWLGMGRQLYAQDTTSREAIDRCHDALGRYTDWSLRELLTNPGQQPRWNDIDVIQPTLFALQVSLAAVWRSLG
LEPHAVVGHSMGEVAAAHVAGALSLDDAARIICERSKLLRRVSGQGAMAVVDLSREQAEAEIRGAEDRIAIAVSNGPKAT
VLSGDPAALKEVLERLEKREVFCRWVKVDVASHSPQMDPLRQDLLERMAGIRPTGSTVPLYSTVTGAPIDGRELSAAYWV
RNLRQPVLFADAVQRLIQDGNVLFIELSPHPILVPFVDAMLREGDASGRGLVVPSLLREQ
>UniRef100_Q1WEK7_from_2025_to_2309 (HMM "PKS_AT" in sequence "UniRef100_Q1WEK7", bitscore: 398.1, e-value: 6.9e-114, length: 285)
LFAGQGSQRLGMGRGLYEGYPVFAAVWDEVCGELDRYLDRPVGEVVWGDDAGLVGETVYAQAGLFALEVSLYRLIASWGV
RGDYLLGHSIGELAAAYVAGVWSLEDAGRVVVARGRLMQALPSGGAMVAVAASEGEVRPLLGEGVVVAAVNGPESVVVSG
DEDAVEAVVDVLAGRGVRTRRLRVSHAFHSARMDGMLAEFGEVLRGVEFRAPSVPVVSNVSGAVAGEELCSPEYWVRHVR
ETVRFADGLETLRELGVGSFLELGPDGTLTALADGDGVPVLRRDR
>UniRef100_Q27W72_from_2399_to_2702 (HMM "PKS_AT" in sequence "UniRef100_Q27W72", bitscore: 398.0, e-value: 7.8e-114, length: 304)
VFPGQGSQWIGMGAGLLDVSPVFAARVAECERALAPYVDWSLTEVLRGVAGAGDLSRVDVVQPVLWAVMVSLAAVWAGHG
VRPAAVVGHSQGEIAAACVAGALTLEDGARIVALRSRALRQLAGGGAMASLGVGQERATDLLSGLGDRAAAVVVAAVNGP
ASTVVSGPPEQVAAAVAACRDTGERARTIEVDYASHSPQVDEIADELTELLKGVEPLEPPGSGVGFYSTVTGGRADASIL
DTGYWVQNLRERVRFAEAIQALLADGHRVFIEASTHPVLTVGMQESFEEAGVPAATVPTLRRDH
>UniRef100_Q49BE1_from_1629_to_1926 (HMM "PKS_AT" in sequence "UniRef100_Q49BE1", bitscore: 397.9, e-value: 7.9e-114, length: 298)
VFPGQGAQWVGMGAQLLNTSPVFATRLHECADALAPYTDWSLIDVITGAPDAPSLDRVDVVQPATFAVVVSLATLWQSMG
IHPDAVTGHSQGEIAAACVAGHLTLTNAAKIVALRSQIIADHLAGHGGMMSLATPADTIDLTNWHGKLWIAAHNGPNATV
IAGDAEALHQLHAHYTDQGTRARIIPVDYASHTGHVDTIKNELHQTLADTTTEPGTLPWLSTVDGEWIEPDTLDSGYWYR
NLRQTVQFHTAITTLADQGYRTYIEISPHPVLTTAIQETLETHNTPNAIVTGTLRRDD
>UniRef100_Q08W69_from_56_to_350 (HMM "PKS_AT" in sequence "UniRef100_Q08W69", bitscore: 397.9, e-value: 7.9e-114, length: 295)
IFPGQGSQWEGMARRLLLQEPVFRQSLEACDAAFRSETDFSLLQQLESPGPLFSRIDFIQPALFALSVGLASLWKHWGVL
PDAVLGHSMGEVAAAHIAGALSLQDASRIICRRSRIMRRMSGKGAMALVELPLDEARSALSGFESSLSIAVSNGPRSTVL
SGDTQSLESVLSLLERRGVFCRRIKVDVASHSPHMDALRDELLSALSGIQASSPSVHMLSTVTASPLLQGHLSPDYWVRN
LRQPVLFFQGLQHLLSSGHDVFLEMSPHPILLPSIQEALKDSPKGLALSSLRRDH
>UniRef100_Q5UNP4_from_556_to_853 (HMM "PKS_AT" in sequence "UniRef100_Q5UNP4", bitscore: 397.8, e-value: 8.6e-114, length: 298)
VFPGQGAQWQGMARDLLRESQVFADSIRDCERALAPHVDWSLTDLLSGARPLDRVDVVQPALFAVMVSLAALWRSHGVEP
AAVVGHSQGEIAAAHVAGALTLEDAAKLVAVRSRVLRRLGGQGGMASFGLGTEQAAERIGRFAGALSIASVNGPRSVVVA
GESGPLDELIAECEAEGITARRIPVDYASHSPQVESLREELLTELAGISPVSADVALYSTTTGQPIDTATMDTAYWYANL
REQVRFQDATRQLAEAGFDAFVEVSPHPVLTVGIEATLDSALPADAgACVVGTLRRDR
>UniRef100_Q0ILD1_from_556_to_854 (HMM "PKS_AT" in sequence "UniRef100_Q0ILD1", bitscore: 397.8, e-value: 8.7e-114, length: 299)
VFPGQGSQWVGMGRELWDASPVFAESMVACERALAPFVDWSLKDVVFRGAEDPLWARVDVVQPVLWAVMVSLAAVWRSFG
VEPVAVVGHSQGEVAAACVAGGLSLEDGARVVAVRSRLVREKLSGLGGMGSVALPVEAVEVRLGRFGGRVGVAAVNGPTS
VVVSGEVEALDALLAECEEAGVRARRIAVDYASHSAQVDALTDDLLAELAELRPQSSSVAFYSTVTGERLDTAGLDARYW
VTNLRERVNFEPVTRLLAEKGAGVFVESSPHPVLTVAVTETGEAADRSVVAVGSLRREE
>UniRef100_A0ACH1_from_5598_to_5886 (HMM "PKS_AT" in sequence "UniRef100_A0ACH1", bitscore: 397.8, e-value: 8.7e-114, length: 289)
LFTGQGAQRAGMGRGLYETFPVYADAFDAVCAELEPHLEHPVRDVVFDGTGLDRTVWAQAGLFAVEVAVFRLLESWGVVP
DVLLGHSVGELAAAHCAGVFSLPDACRLVAARGRLMQALPVGGAMLAVEATEAEVVEVIEGRLDVAAVNGPSSVVVSGAA
ETVEEFAALWRDQGRRTRRLTVSHAFHSVLMEPMLTEFAAVLEKTAFAEPRIPVVSDLTGRPAEPGLLSSPDYWVRQVRE
AVRFADGVEWLRREGVTRLVELGPDGVLCGMARQAGIdaVCAPVLRADR
>UniRef100_Q03131_from_2510_to_2808 (HMM "PKS_AT" in sequence "UniRef100_Q03131", bitscore: 397.7, e-value: 9.3e-114, length: 299)
VFPGQGAQWEGMARELLPVPVFAESIAECDAVLSEVAGFSVSEVLEPRPDAPSLERVDVVQPVLFAVMVSLARLWRACGA
VPSAVIGHSQGEIAAAVVAGALSLEDGMRVVARRSRAVRAVAGRGSMLSVRGGRSDVEKLLADDSWTGRLEVAAVNGPDA
VVVAGDAQAAREFLEYCEGVGIRARAIPVDYASHTAHVEPVRDELVQALAGITPRRAEVPFFSTLTGDFLDGTELDAGYW
YRNLRHPVEFHSAVQALTDQGYATFIEVSPHPVLASSVQETLDDAESDAAVLGTLERDA
>UniRef100_Q5UNP6_from_2564_to_2862 (HMM "PKS_AT" in sequence "UniRef100_Q5UNP6", bitscore: 397.7, e-value: 9.3e-114, length: 299)
VFPGQGAQWEGMARELLPVPVFAESIAECDAVLSEVAGFSVSEVLEPRPDAPSLERVDVVQPVLFAVMVSLARLWRACGA
VPSAVIGHSQGEIAAAVVAGALSLEDGMRVVARRSRAVRAVAGRGSMLSVRGGRSDVEKLLADDSWTGRLEVAAVNGPDA
VVVAGDAQAAREFLEYCEGVGIRARAIPVDYASHTAHVEPVRDELVQALAGITPRRAEVPFFSTLTGDFLDGTELDAGYW
YRNLRHPVEFHSAVQALTDQGYATFIEVSPHPVLASSVQETLDDAESDAAVLGTLERDA
>UniRef100_A1YBR0_from_562_to_859 (HMM "PKS_AT" in sequence "UniRef100_A1YBR0", bitscore: 397.7, e-value: 9.3e-114, length: 298)
VFCGQGPQWWGMGRELLDKEPVFRGALEACHERIREAGGPSLLDELRREADTSRLNQTEVAQPALFALQVALAALWRSWG
VQADAVVGHSIGEVAAAHVAGALSLEDAARLVVHRGRIMQRATGLGKMLSVALPLSAAQRIVSDYGQRISIGASNSPTST
VLSGEAAALDEVVEQLQGRQVEAKWLPVEYAFHSAQMEGFGEELSKELRGLAPGANGPLLMSTVTGTEQRGTSFDADYWG
QQIRKPVLFAQCVEELARKGCSLFLEIGPHPVLSASMTETLLAQEKSGRVVASLRRRE
>UniRef100_Q5VKQ3_from_544_to_844 (HMM "PKS_AT" in sequence "UniRef100_Q5VKQ3", bitscore: 397.6, e-value: 9.9e-114, length: 301)
LLGGQGGQRPGMCRELHAGSRVFAWAFDEICAAMDPHLSRPLRELVFAEPGSAEAALLdeTEHTQPALFAVEVALFRLAE
HWGVAPDVVLGHSVGELAAAHVAGALSLEDACALVAARGRLMQALPAGGAMVSVRASEAELAADVVSASGRVSIAAVNGP
VSTVIAGDEEPVLAIADRWAKRGRKTKRLRVSHAFHSPRMDGMLADFRAAAARVDWRPTRIPVVSNVTGQVLTDDEIRSP
EYWADHARQAVRFADGIRTCTAAGVTTFLELSADGALSALGRDCLDGESADVAFVPLLRGP
>UniRef100_Q32YM8_from_121_to_422 (HMM "PKS_AT" in sequence "UniRef100_Q32YM8", bitscore: 397.6, e-value: 1e-113, length: 302)
VFPGQGSQYPGMGADLYRQFPVFAHALDACDAALQPFTGWSVLAVLHDEPEAPSLERVDVVQPVLFSVMVSLAALWRWAG
ITPDAVIGHSQGEIAAAHVAGALTLPEAAAVVALRSRVLTDLAGAGAMASVLSPEEPLTQLLARWDGKITVAAVNGPASA
VVSGDTTAITELLTTCEHENIDARAIPVDYPSHSPYMEHIRHQFLDELPELTPRPSTIAMYSTVDGEPHDTAYDTTTMta
dYWYRNIRNTVRFHDTVAALLGAGEQVFLELSPHPVLTQAITDTVEQAGGGGAAVPALRKDR
>UniRef100_A0ACH1_from_4112_to_4395 (HMM "PKS_AT" in sequence "UniRef100_A0ACH1", bitscore: 397.6, e-value: 1e-113, length: 284)
LFTGQGAQRAGMGRGLYEAYPVFAEAFDTVCAELDRRLERPVREAVFDGVDLDRTVWTQAGLFAVEVAVFRLLESWGVVP
DVLLGHSIGEIAAAHCAGVFSLADACALVAARGRLMQALPAGGAMLAVRATEAEVVEDVRGRLDVAAVNGPSSVVVSGDA
GTIDEFAAKWRGEGRRTSRLTVSHAFHSALMEPMLADFASVAESVSYCAPRIPLVAATAGAQPATPEYWVRQVRETVRFA
DAVTEVTERGVTRFVEVGPDGVLCGMAQQTAADAVFAPVLRRDR
>UniRef100_Q5VKR4_from_4305_to_4599 (HMM "PKS_AT" in sequence "UniRef100_Q5VKR4", bitscore: 397.5, e-value: 1.1e-113, length: 295)
VFPGQGAQWRGMALDLLAESEVFAARLAECEAAMAEFVDWSVLGVLRGDVGAASLDRVDVVQPVSFAVMVSLAALWESYG
VRPGAVVGHSQGEIAAACVAGVLSLRDAARVVCIRSRLIAEVLAGRGGMASIALSVDETDEMVRRYDGRVTVAATNGSSS
TVVSGDVDALEELLTECSDRGVRSRRVPVDYASHSVHVEALAERLPAALGGIAPRSAEVPFFSTVSSEWLDGEELDAAYW
YRNLREPVRFEQAVRCVAEDGHGLFVEVSPHPVLVPAIDETAEDARAVGSLRRDE
>UniRef100_Q6WG27_from_71_to_372 (HMM "PKS_AT" in sequence "UniRef100_Q6WG27", bitscore: 397.5, e-value: 1.1e-113, length: 302)
VFPGQGSQYPGMGADLYRQFPVFAHALDACDAALQPFTGWSVLAVLHDEPEAPSLERVDVVQPVLFSVMVSLAALWRWAG
ITPDAVIGHSQGEIAAAHVAGALTLPEAAAVVALRSRVLTDLAGAGAMASVLSPEEPLTQLLARWDGKITVAAVNGPASA
VVSGDTTAITELLITCEHENIDARAIPVDYPSHSPYMEHIRHQFLDELPELTPRPSTIAMYSTVDGEPHDTAYDTTTMta
dYWYRNIRNTVRFHDTVAALLGAGEQVFLELSPHPVLTQAITDTVEQAGGGGAAVPALRKDR
>UniRef100_Q6MZA4_from_4179_to_4480 (HMM "PKS_AT" in sequence "UniRef100_Q6MZA4", bitscore: 397.5, e-value: 1.1e-113, length: 302)
VFPGQGSQYPGMGADLYRQFPVFAHALDACDAALQPFTGWSVLAVLHDEPEAPSLERVDVVQPVLFSVMVSLAALWRWAG
ITPDAVIGHSQGEIAAAHVAGALTLPEAAAVVALRSRVLTDLAGAGAMASVLSPEEPLTQLLARWDGKITVAAVNGPASA
VVSGDTTAITELLITCEHENIDARAIPVDYPSHSPYMEHIRHQFLDELPELTPRPSTIAMYSTVDGEPHDTAYDTTTMta
dYWYRNIRNTVRFHDTVAALLGAGEQVFLELSPHPVLTQAITDTVEQAGGGGAAVPALRKDR
>UniRef100_Q6MZA4_from_6300_to_6601 (HMM "PKS_AT" in sequence "UniRef100_Q6MZA4", bitscore: 397.5, e-value: 1.1e-113, length: 302)
VFPGQGSQYPGMGADLYRQFPVFAHALDACDAALQPFTGWSVLAVLHDEPEAPSLERVDVVQPVLFSVMVSLAALWRWAG
ITPDAVIGHSQGEIAAAHVAGALTLPEAAAVVALRSRVLTDLAGAGAMASVLSPEEPLTQLLARWDGKITVAAVNGPASA
VVSGDTTAITELLITCEHENIDARAIPVDYPSHSPYMEHIRHQFLDELPELTPRPSTIAMYSTVDGEPHDTAYDTTTMta
dYWYRNIRNTVRFHDTVAALLGAGEQVFLELSPHPVLTQAITDTVEQAGGGGAAVPALRKDR
>UniRef100_Q6MZA4_from_8098_to_8399 (HMM "PKS_AT" in sequence "UniRef100_Q6MZA4", bitscore: 397.5, e-value: 1.1e-113, length: 302)
VFPGQGSQYPGMGADLYRQFPVFAHALDACDAALQPFTGWSVLAVLHDEPEAPSLERVDVVQPVLFSVMVSLAALWRWAG
ITPDAVIGHSQGEIAAAHVAGALTLPEAAAVVALRSRVLTDLAGAGAMASVLSPEEPLTQLLARWDGKITVAAVNGPASA
VVSGDTTAITELLITCEHENIDARAIPVDYPSHSPYMEHIRHQFLDELPELTPRPSTIAMYSTVDGEPHDTAYDTTTMta
dYWYRNIRNTVRFHDTVAALLGAGEQVFLELSPHPVLTQAITDTVEQAGGGGAAVPALRKDR
>UniRef100_Q6MZA4_from_11752_to_12053 (HMM "PKS_AT" in sequence "UniRef100_Q6MZA4", bitscore: 397.5, e-value: 1.1e-113, length: 302)
VFPGQGSQYPGMGADLYRQFPVFAHALDACDAALQPFTGWSVLAVLHDEPEAPSLERVDVVQPVLFSVMVSLAALWRWAG
ITPDAVIGHSQGEIAAAHVAGALTLPEAAAVVALRSRVLTDLAGAGAMASVLSPEEPLTQLLARWDGKITVAAVNGPASA
VVSGDTTAITELLITCEHENIDARAIPVDYPSHSPYMEHIRHQFLDELPELTPRPSTIAMYSTVDGEPHDTAYDTTTMta
dYWYRNIRNTVRFHDTVAALLGAGEQVFLELSPHPVLTQAITDTVEQAGGGGAAVPALRKDR
>UniRef100_Q6MZA4_from_13545_to_13846 (HMM "PKS_AT" in sequence "UniRef100_Q6MZA4", bitscore: 397.5, e-value: 1.1e-113, length: 302)
VFPGQGSQYPGMGADLYRQFPVFAHALDACDAALQPFTGWSVLAVLHDEPEAPSLERVDVVQPVLFSVMVSLAALWRWAG
ITPDAVIGHSQGEIAAAHVAGALTLPEAAAVVALRSRVLTDLAGAGAMASVLSPEEPLTQLLARWDGKITVAAVNGPASA
VVSGDTTAITELLITCEHENIDARAIPVDYPSHSPYMEHIRHQFLDELPELTPRPSTIAMYSTVDGEPHDTAYDTTTMta
dYWYRNIRNTVRFHDTVAALLGAGEQVFLELSPHPVLTQAITDTVEQAGGGGAAVPALRKDR
>UniRef100_Q6WG26_from_127_to_428 (HMM "PKS_AT" in sequence "UniRef100_Q6WG26", bitscore: 397.5, e-value: 1.1e-113, length: 302)
VFPGQGSQYPGMGADLYRQFPVFAHALDACDAALQPFTGWSVLAVLHDEPEAPSLERVDVVQPVLFSVMVSLAALWRWAG
ITPDAVIGHSQGEIAAAHVAGALTLPEAAAVVALRSRVLTDLAGAGAMASVLSPEEPLTQLLARWDGKITVAAVNGPASA
VVSGDTTAITELLITCEHENIDARAIPVDYPSHSPYMEHIRHQFLDELPELTPRPSTIAMYSTVDGEPHDTAYDTTTMta
dYWYRNIRNTVRFHDTVAALLGAGEQVFLELSPHPVLTQAITDTVEQAGGGGAAVPALRKDR
>UniRef100_Q93HJ1_from_575_to_873 (HMM "PKS_AT" in sequence "UniRef100_Q93HJ1", bitscore: 397.5, e-value: 1.1e-113, length: 299)
VFPGQGSQWVGMGRDLWDASPVFRARMEECGQALSPYVDWSLRNVVFRDAGDPLWSRVDVVQPVLWAVMVSLAAVWRSFG
VEPAAVVGHSQGEVAAACVAGGLSLEDGARVVAVRSRLVLEKLSGKGGMVSVALPVEGVEERLARFEGRIGVAAVNGPGS
AVVSGEPDALDELLAECEESGVRARRIAVDYASHSAQVDALNDDLLAELADIRPKSSAVAFYSTVTGERLDTSGLDARYW
VTNLRERVRFEPVVRLLAEQEYQVFVESSPHPVLTVAIQETQEGVFgtgTAVGSLRRDE
>UniRef100_Q83X69_from_1127_to_1433 (HMM "PKS_AT" in sequence "UniRef100_Q83X69", bitscore: 397.3, e-value: 1.2e-113, length: 307)
VFPGQGWQWAGMAVALYDSSPVFARALDECAAALRPHLDFSVLPFLRAEAAAAAGRPDAdlssdrVDVVQPVLFAVMVSL
AALWRAHGVEPAAVIGHSQGEIAAACVAGALSLDDAARLVAVRSRVIAGMRGGGGMAAVAVTAADLAERIARYDGRLETA
ALNGPRSVVVAGPDDDLDHLLAALGAEGVRARRLPVDYASHTAHMDDARTALHEELADIEPLPGGAVPFYSTVTGDWAAP
AALDGAYWFRNLRETVRLEPAVRALTEQGYRTFIEVSAHPVLTTAIEETGQDAGADLAAVGTLRRGQ
>UniRef100_Q5UNP4_from_2019_to_2311 (HMM "PKS_AT" in sequence "UniRef100_Q5UNP4", bitscore: 397.2, e-value: 1.3e-113, length: 293)
VFPGQGAQWEGMARGLLSVPVFAESIAECDAVLSEVAGFSASEVLEQRPDAPSLERVDVVQPVLFSVMVSLARLWGACGV
SPSAVIGHSQGEIAAAVVAGVLSLEDGVRVVALRAKALRALAGKGGMVSLAAPGERARALIAPWEDRISVAAVNSPSSVV
VSGDPEALAELVARCEDEGVRAKTLPVDYASHSRHVEEIRETILADLDGISARRAAIPLYSTLHGERRDGADMGPRYWYD
NLRSQVRFDEAVSAAVADGHATFVEMSPHPVLTAAVQEIAADAVAIGSLHRDT
>UniRef100_A2R022_from_556_to_868 (HMM "PKS_AT" in sequence "UniRef100_A2R022", bitscore: 397.0, e-value: 1.6e-113, length: 313)
VFTGQGAQWAQMGMPLMDEYPVFAAAVHRADKYLLEELGADFSLCAELQQDAERSRINAPYISQPACSALQIALVDLLRS
WGIQPASVVGHSSGEIAAAYAAGIFDLEGAMTLAYRRGQMTELLRSTYPDLKGTMMAVGTSVEAIQPMMKTISSGYVTVA
CINSPSSVTISGDVPAIEELQGILEERKIFNRRLMIDVAYHSNHMTKVSEAYLSSIASVQPSTTVTTTFFSSVVGDICKP
TDLGPGYWVQNLTSPVRFAHALEKMCCAGNRPNIMVEVGPHSALKGPILDTLKALGTSVAsEiGYAPTVVRKV
>UniRef100_Q1WEK7_from_5005_to_5289 (HMM "PKS_AT" in sequence "UniRef100_Q1WEK7", bitscore: 396.9, e-value: 1.6e-113, length: 285)
LFAGQGSQRLGMGRGLYEGYPVFAAVWDEVCAQLDQHLDRPVGEVVWGDDAELIGETVYAQAGLFALEVALYRLIASWGV
RGDYLLGHSIGELAAAYVAGVWSLEDAARVVVARGRLMQALPSGGAMVAVAVSEGVVRPLLGEGVVVAAVNGPESVVLSG
DEDAVQVVVDVLAGRGVRTRRLRVSHAFHSARMDGMLAEFGEVLGGVEFRAPSVPVVSNVSGAVAGEELCSPEYWVRHVR
ETVRFADGLETLRELGVGSFLELGPDGTLTALADGDGVPVLRRDR
>UniRef100_Q5VKQ8_from_2253_to_2537 (HMM "PKS_AT" in sequence "UniRef100_Q5VKQ8", bitscore: 396.8, e-value: 1.7e-113, length: 285)
VFAGQGGQRWGMGAGLCARFPVFAEVFGAVCDELEVPVGEALSGDDLGLIDQTLYAQCGIFALEVGLFRLLESWGVAPDF
VLGHSVGELGAAHVAGVLSLGDACRVVAARARLMQALEPGVMLAVAASEDEVVSLLSDRVAVAAVNGPLSVVVSGDESEI
ALIEERFRGRRVRRLRTSHAFHSPLMDPMLEEFREVVASVSLCAPRIPFVSTVTGARAGDEVTTPDYWVRNVRDTVRFLD
GVRAMHEQGVDTFVELGPDGVLSAAGQECLPDSDAAFLPVLRRDS
>UniRef100_Q6WG25_from_379_to_671 (HMM "PKS_AT" in sequence "UniRef100_Q6WG25", bitscore: 396.8, e-value: 1.7e-113, length: 293)
VFPGQGSQRLGMGAQLYEQFPVFAAAFDDVVDALDQYLRLPLRQVMWGDDEGLLNSTEFAQPSLFAVEVALFALLRFWGV
VPDYVIGHSVGELAAAQVAGVLSLQDAAKLVSARGRLMQALPAGGAMVAVAASQHEVEPLLVEGVDIAALNAPGSVVISG
DQAAVRLIANRLADRGYRAHELAVSHAFHSSLMEPMLEEFARLASEIVVEQPQIPLISNVTGQLANADYGSAGYWVDHIR
RPVRFADSVASLEAMGANCFIEVGPASGLGAAIEQSLKSAEPTVSVSALSTDK
>UniRef100_Q0QMN5_from_4354_to_4647 (HMM "PKS_AT" in sequence "UniRef100_Q0QMN5", bitscore: 396.8, e-value: 1.7e-113, length: 294)
VFPGQGAQWAGMAVELLDASPVFAARMAECAAALGEFTDWSLLDVVRGEGGAASLERVDVIQPVSFAVMVSLAALWRSFG
VEPDAVVGHSQGEIAAACVAGALSLRDAAKVVCARSSLIAEELAGHGGMASVALPADEVSALLPATGDVTVAAVNGPAAT
VVAGEPAALERLLADCAARGARTRHVAVDYASHSPQVERIETRLREVLAEVRPRAADVPMFSTVVADWVGPDDLDAGYWY
RNLRHTVRFEEAVRALADQGHLAFIEVSPHPVLVPGIDQTLDEAIVVGSLRRDD
>UniRef100_Q93HJ5_from_4510_to_4801 (HMM "PKS_AT" in sequence "UniRef100_Q93HJ5", bitscore: 396.8, e-value: 1.8e-113, length: 292)
LFTGQGAQRLGMGRELYERFPVFAAAFDGVCAQLDLLLERPVKEVVFTDAPALDRTVFTQAGLFALEVALFELVSSWGVR
ADVLLGHSIGELAAAYVAGVWSLADACRIVAARGRLMQALPEGGAMVAVEAAEDELPDLPEGVSVAAVNGPRSLVLSGDE
EPVTALARTFAEQGRRTKQLAVSHAFHSARMEPMLAEFAETLAAVEFRSPRIPVVSNVTGGMAGAEFTTPAYWVRHVREA
VRFADGVATVLARGVDRFLELGPRGALTAMAEETLDHTGADAVCVPVLHPER
>UniRef100_A0ACH3_from_534_to_831 (HMM "PKS_AT" in sequence "UniRef100_A0ACH3", bitscore: 396.8, e-value: 1.8e-113, length: 298)
IFSGQGSQWPAMATGLLDTDEVFTRAIHACAEALAPHTDFSLTDVLRGAEGAPTLERVDVVQPALFAVMVALAETWRSLG
VVPDAVAGHSQGEIAAACVAGALSLPDAAKVVALRSRAIGALAGQGGMLSVQAGAARVRPWLETAPALSIAADNGPTAVV
VSGPVDALDGFAARCVTYGVETRRIPVDYASHSAHVELIHDELLTALADIEPRTSEVPFLSTVTGEWTDTAGLDAAYWYR
NLRSTVEFSAAVRRLADEDFRFIVEATPHPVLVAAVRDILAELDAPDTAVVGSLRRGE
>UniRef100_Q93HJ2_from_2098_to_2396 (HMM "PKS_AT" in sequence "UniRef100_Q93HJ2", bitscore: 396.5, e-value: 2.1e-113, length: 299)
VFPGQGSQWVGMGRDLWDVSPVFAESMVACERALSPLVDWSLRDVVFRDAGDPLWSRVDVVQPVLWAVMVSLAAVWRSFG
VEPAAVVGHSQGEVAAACVAGGLSLEDGARVVAVRSRLVLEKLSGKGGMVSVALPVEGVEERLARFEGRIGVAAVNGPTS
VVVSGEPEALDELLAECEGSGVRARRIAVDYASHSAQVDALNDDLLAELAGIRPKSSTVAFYSTVTGGRLDTSGLDARYW
VTNLRERVRFEPVVRLLADQAHGLFVEASPHPVLNMAVAETGEVADRAVVTVGSLRRDD
>UniRef100_Q76KZ3_from_570_to_867 (HMM "PKS_AT" in sequence "UniRef100_Q76KZ3", bitscore: 396.5, e-value: 2.2e-113, length: 298)
LFTGQGAQRVGMGRELAAAFPVFAASLEETCGLLERAGVAVREVLFAEEGSAEAALLtrTVYAQAALFAVEVALFRLVES
FGVVPDFVAGHSVGEIAAAHVAGVFSLEDAVSLVAARGRLMDALPEGGAMVAVQATEEDVLALLEGVEDASIAAINGPDA
VVVSGTEAGVARVVDVLRERGAKTKRLDVSHAFHSPLMEPMLAEFATVVEGLSFAAPTIPVVSNVSGAVADAELSSPGYW
VRHVREAVRFGAGVETLLGAGVSSFLEIGPDGVLSGMARGSISDGADVGCVPVMRRGR
>UniRef100_Q0QMN7_from_3296_to_3591 (HMM "PKS_AT" in sequence "UniRef100_Q0QMN7", bitscore: 396.3, e-value: 2.4e-113, length: 296)
VFPGQGSQWAGMALELLDAAPVFAARLTECAAAVEAHADWSVLDVLRQVPGAPGLDRVDVVQPVTFAVTVSLAALWQAHG
VRPDAVIGHSQGEIAAACVAGALSLADAAAVVCLRSRALTRLSGKGGMMSVALPASEVRELFTDDRLHVAAVNGPASTVV
SGDPSALEDLRARCDARGVRARLIAVDYASHSPHVTTVKDELDGLLAGIAPRAVPVELYSTVTGQRLDPRELTGAYWYTN
LRQTVRFADAVGAALDAGIGTFLEVSPHPVVAPGVQETVDAAGARAVVLSTLRRDD
>UniRef100_Q03131_from_1033_to_1334 (HMM "PKS_AT" in sequence "UniRef100_Q03131", bitscore: 396.0, e-value: 3e-113, length: 302)
VFPGQGWQWAGMAVDLLDTSPVFAAALRECADALEPHLDFEVIPFLRAEAARREQDAALsterVDVVQPVMFAVMVSLAS
MWRAHGVEPAAVIGHSQGEIAAACVAGALSLDDAARVVALRSRVIATMPGNKGMASIAAPAGEVRARIGDRVEIAAVNGP
RSVVVAGDSDELDRLVASCTTECIRAKRLAVDYASHSSHVETIRDALHAELGEDFHPLPGFVPFFSTVTGRWTQPDELDA
GYWYRNLRRTVRFADAVRALAEQGYRTFLEVSAHPILTAAIEEIGDGSGADLSAIHSLRRGD
>UniRef100_Q5UNP6_from_1086_to_1387 (HMM "PKS_AT" in sequence "UniRef100_Q5UNP6", bitscore: 396.0, e-value: 3e-113, length: 302)
VFPGQGWQWAGMAVDLLDTSPVFAAALRECADALEPHLDFEVIPFLRAEAARREQDAALsterVDVVQPVMFAVMVSLAS
MWRAHGVEPAAVIGHSQGEIAAACVAGALSLDDAARVVALRSRVIATMPGNKGMASIAAPAGEVRARIGDRVEIAAVNGP
RSVVVAGDSDELDRLVASCTTECIRAKRLAVDYASHSSHVETIRDALHAELGEDFHPLPGFVPFFSTVTGRWTQPDELDA
GYWYRNLRRTVRFADAVRALAEQGYRTFLEVSAHPILTAAIEEIGDGSGADLSAIHSLRRGD
>UniRef100_Q6JHN6_from_4314_to_4603 (HMM "PKS_AT" in sequence "UniRef100_Q6JHN6", bitscore: 396.0, e-value: 3e-113, length: 290)
VFPGQGSQWVGMAGGLLGSSRVFADSMAECAAVLSEFTDWWLFDVLDDEVALARVDVLQPVLWAVMVSLAALWRSFGVVP
DAVVGHSQGEIAAACVAGALSLRDGARVVALRSRALRALAGGGGMVAVSLPVAEVAGYARRYGVSVAAVNSASSVVVSGE
VPALEGLAEELGAAGVRVRRVPVDYGSHSGQVDSIRERVLRDLAGVTAVAARVPLYSTVTGEVLDTAGMDAAYWYRNLRE
TVRFQQATETLLGEGFGVFVEVSPHPVLTPAITDTVGERTLVVGSLRRDQ
>UniRef100_A1GGB3_from_2291_to_2588 (HMM "PKS_AT" in sequence "UniRef100_A1GGB3", bitscore: 395.9, e-value: 3.3e-113, length: 298)
VFPGQGSQWTGMGRELLNSSPVFAERISECASALEPWVDWSLVDVLRGEADPGLMERVDVLQPASFAMMVGLAAVWSSVG
VVPDAVVGHSQGEIAAACVAGALSLPDAARVVALRSRAIATELSGRGGMASVSLGEDDVTVRLSQWAGRVEVAAVNGPGS
VVIAGDAGALDEALATLSADGVRVRRIAVDYASHTRHVERVRDLLAEALVGIDARAPMVPFRSTVTGDWIRDAGVVDGGY
WFRNLRHRVGFGAALADLVGQGHRVFVEVSPHPVLVQPITEGTDDIDAVVVGSLRRDE
>UniRef100_Q0ILD3_from_2005_to_2299 (HMM "PKS_AT" in sequence "UniRef100_Q0ILD3", bitscore: 395.9, e-value: 3.3e-113, length: 295)
VFPGQGGQWSGMASELLDTCPAFAARWAECERAFAPHMDVSLTEAVRDAAALERVDVVQPVLFAVMVSLVEVWRSYGVRP
AAVIGHSQGEIAAACVAGALSLDDAARVVALRARALGVLAGAGGMVSVALPPAETEGWLRRWEDRISVAAVNGPSSVVVS
GEPAALEELVEQARTRDVRVRRIEVDYASHSAQVARIEDEVLRLLEPIRPRTSEVPFFSTVSTQWQDTTAMDAAYWYRNL
RDPVLFAPSVGALVDQGHTVFVEVSPHPVLTSGLLETAERADVDLTVTGTLRRGE
>UniRef100_Q9F830_from_1085_to_1385 (HMM "PKS_AT" in sequence "UniRef100_Q9F830", bitscore: 395.9, e-value: 3.4e-113, length: 301)
VFPGQGWQWAGMAVDLLDGDPVFASVLRECADALEPYLDFEIVPFLRAEAQRRTPDHTLstdrVDVVQPVLFAVMVSLAA
RWRAYGVEPAAVIGHSQGEIAAACVAGALSLDDAARAVALRSRVIATMPGNGAMASIAASVDEVAARIDGRVEIAAVNGP
RAVVVSGDRDDLDRLVASCTVEGVRAKRLPVDYASHSSHVEAVRDALHAELGEFRPLPGFVPFYSTVTGRWVEPAELDAG
YWFRNLRHRVRFADAVRSLADQGYTTFLEVSAHPVLTTAIEEIGEDRGGDLVAVHSLRRGA
>UniRef100_A4F5D6_from_1136_to_1434 (HMM "PKS_AT" in sequence "UniRef100_A4F5D6", bitscore: 395.6, e-value: 3.9e-113, length: 299)
VFPGQGSQWAKMAAALLDTSAVFRAEIDACERALAPHVDFSLLAVLRGEGEAAALLERVDVVQPVLFAVMVALAATWRSM
GVEPAAVVGHSQGEIAAAYVAGALSLGDAAKVVALRARALTRLAGRGAMAAIELGVSEVEARLEGLVGRVSIAAINGPRA
TLVAGDNDAVDALVRGLSAAQIFARKIRVDYASHSAHVEAIEGALVAGLADIAPRASVVPLYSAVSGARLDGAALDAAHW
YRNLRETVRFEAATRALLADGHRFFVEVSPHPVLTLALQETIDASGASAAVVATLRRDE
>UniRef100_UPI000038D51D_from_572_to_879 (HMM "PKS_AT" in sequence "UniRef100_UPI000038D51D", bitscore: 395.6, e-value: 4e-113, length: 308)
VFSGQGSQWLGMGQELLTQEPVFREALEECDRIIQSHTYWSLIAELSAPPEKSRLDETEIAQPAILSLQVALVALWRAWG
VEPSAVVGHSVGEITAAYVAGVLTLADALWIVIQRAKLMQQATGHGKMAMLHLPEKAVAELIAPYEDKIAIAAINSPFST
VISGAIEAIEIILEKVEQQGVFCRRLPVNYAFHCPQMDGYSRELERILEDIQPKSPYLQIFSTVSGQPEDSPLPLCASap
lplfdaaYWGRNMRQSVRFAEAMDSLIQAGYNLFVEVAPHSVLAKDMLECLSQTQQQGTVLPTMRRGD
>UniRef100_Q9ZGI3_from_566_to_856 (HMM "PKS_AT" in sequence "UniRef100_Q9ZGI3", bitscore: 395.6, e-value: 4e-113, length: 291)
VFPGQGTQWAGMGAELLDSSPEFAASMAECETALSRYVDWSLEAVVRQEPGAPTLDRVDVVQPVTFAVMVSLAKVWQHHG
ITPQAVVGHSQGEIAAAYVAGALTLDDAARVVTLRSKSIAAHLAGKGGMISLALDEAAVLKRLSDFDGLSVAAVNGPTAT
VVSGDPTQIEELARTCEADGVRARIIPVDYASHSRQVEIIEKELAEVLAGLAPQAPHVPFFSTLEGTWITEPVLDGTYWY
RNLRHRVGFAPAVETLAVDGFTHFIEVSAHPVLTMTLPETVTGLGTLRREQ
>UniRef100_Q93TX0_from_571_to_870 (HMM "PKS_AT" in sequence "UniRef100_Q93TX0", bitscore: 395.6, e-value: 4e-113, length: 300)
VFPGQGSQWLGMGQRLYAENVTFREAIDWCHEAISRYTDWSLRDLLTNPGQQPRWNDIDVIQPTLFALQVALAAVWRWLG
LEPHAVVGHSMGEVAAAHVAGALSLEDAARIICERSKLLRRVSGQGAMAVVDLSREQAEVEIRGAEDRIAIAVSNGPRST
VLSGDPAALKEVLERLERREVFCRWVKVDVASHSPQMDPLRQDLLDRMAAIRPTGSAVPLYSTVTGAPIDGRELSAPYWV
RNLRQPVLFADAVQRLIQDGNVLFIELSPHPILVPFVDAMLREGDTSGRGLVVPSLIRDQ
>UniRef100_A4KCE4_from_4789_to_5072 (HMM "PKS_AT" in sequence "UniRef100_A4KCE4", bitscore: 395.6, e-value: 4.1e-113, length: 284)
VFPGQGAQWVGMAQELIESSPVFASSMRECAEALEPFVDWSLADVLGDEAALQRVDVVQPALWAVMVSLAAVWQSAGVSP
SAVVGHSQGEIAAACVAGALSLSDGARVVALRSRAIAEHLTGGGMMALSVPAAAARDLIADRPGVSLAAINGPSSVVVSG
EADALDSLQAHCEEQGVRARRIAVDYASHSVLVEQIRDRLLTDLAAITPQTSKVPVVSSVTGESMDTVGWDAEYWFRNLR
NTVLFEQALTAAGPGVIIEVSPHPVLLPAVQDIAPAVGTLRRGE
>UniRef100_Q27W71_from_2365_to_2678 (HMM "PKS_AT" in sequence "UniRef100_Q27W71", bitscore: 395.6, e-value: 4.1e-113, length: 314)
LFSGQGSQRQGMGAGLYDRFPVFAAAFDEVCELLDPHLEHPLRDVVFHGVAERPGLLDHTTYAQAGLFALHIALARLLMS
LGAHPDALIGHSIGEVAAAHIAGVFDLPDACRLVAARATLMGGLPEGGGMATVAATPDELADDLAAHDGQVGIAALNTPG
NTVISGPTGLVADISATWAAKGRKTRTLTVSHAFHSPLMDPILGPFARAIDDLTFHRPTFSVLSNLTGEPADEEMATPGY
WVRHIRQPVHFHPAVAHIAPETGVFLELGPDPVLATATQHTLQHLTAEEAtAdaderadgrptpLVTATLSRKR
>UniRef100_Q9ALM6_from_1526_to_1827 (HMM "PKS_AT" in sequence "UniRef100_Q9ALM6", bitscore: 395.5, e-value: 4.2e-113, length: 302)
VFSGQGGQWLGMGRGLYRAFPVFAAAFDEACAELDAHLGQEIGVREVVSGSDAQLLDRTLWAQSGLFALQVGLLKLLDSW
GVRPSVVLGHSVGELAAAFAAGVVSLSGAARLVAGRARLMQALPSGGGMLAVPAGEELLWSLLADQGDRVGIAAVNAAGS
VVLSGDRDVLDDLAGRLDGQGIRSRWLRVSHAFHSYRMDPMLAEFAELARTVDYRRCEVPIVSTLTGDLDDAGRMSGPDY
WVRQVREPVRFADGVQALVEHDVATVVELGPDGALSALIQECVAASDHAGRLSAVPAMRRNQ
>UniRef100_Q9ALM5_from_573_to_874 (HMM "PKS_AT" in sequence "UniRef100_Q9ALM5", bitscore: 395.5, e-value: 4.2e-113, length: 302)
VFSGQGGQWLGMGRGLYRAFPVFAAAFDEACAELDAHLGQEIGVREVVSGSDAQLLDRTLWAQSGLFALQVGLLKLLDSW
GVRPSVVLGHSVGELAAAFAAGVVSLSGAARLVAGRARLMQALPSGGGMLAVPAGEELLWSLLADQGDRVGIAAVNAAGS
VVLSGDRDVLDDLAGRLDGQGIRSRWLRVSHAFHSYRMDPMLAEFAELARTVDYRRCEVPIVSTLTGDLDDAGRMSGPDY
WVRQVREPVRFADGVQALVEHDVATVVELGPDGALSALIQECVAASDHAGRLSAVPAMRRNQ
>UniRef100_Q6TLZ7_from_268_to_560 (HMM "PKS_AT" in sequence "UniRef100_Q6TLZ7", bitscore: 395.3, e-value: 4.9e-113, length: 293)
VFPGQGSQRLGMGAQLYEQFPVFAAAFDDVVDALDQYLRLPLRQVMWGDDEGLLNSTEFAQPSLFAVEVALFALLRFWGV
VPDYVIGHSVGELAAAQVAGVLSLQDAAKLVSARGRLMQALPAGGAMVAVAASQHEVEPLLVEGVDIAALNAPGSVVISG
DQAAVRLIANRLADRGYRAHELAVSHAFHSSLMEPMLEEFARLASEIVVEQPQIPLISNVTGQLANADYGSAGYWVDHIR
RPVRFADSVASLEAMGASCFIEVGPASGLGAAIEQSLKSAEPTVSVSALSTDK
>UniRef100_Q6MZA4_from_10206_to_10498 (HMM "PKS_AT" in sequence "UniRef100_Q6MZA4", bitscore: 395.3, e-value: 4.9e-113, length: 293)
VFPGQGSQRLGMGAQLYEQFPVFAAAFDDVVDALDQYLRLPLRQVMWGDDEGLLNSTEFAQPSLFAVEVALFALLRFWGV
VPDYVIGHSVGELAAAQVAGVLSLQDAAKLVSARGRLMQALPAGGAMVAVAASQHEVEPLLVEGVDIAALNAPGSVVISG
DQAAVRLIANRLADRGYRAHELAVSHAFHSSLMEPMLEEFARLASEIVVEQPQIPLISNVTGQLANADYGSAGYWVDHIR
RPVRFADSVASLEAMGASCFIEVGPASGLGAAIEQSLKSAEPTVSVSALSTDK
>UniRef100_Q08QP5_from_532_to_826 (HMM "PKS_AT" in sequence "UniRef100_Q08QP5", bitscore: 395.2, e-value: 5.2e-113, length: 295)
VFPGQGSQWVGMGRELLAQEPVFRGAVERCAEAFAAHVDWPLLSVLNGSAEAERIDVVQPALFAMAVGLAALWRSWGIVP
DAVIGHSMGEVAAAHVAGALSLEDAARIICRRSKLLRTVSGQGAMAVVELGMEEAQARLQSRAALLSVAVHNGPNSTVIA
GETAALESLLRELEAASVFCRRVHVDVASHSPQMDALRAPLLAELAGLSPRPGTTPIYSTVTQQVLVGGELDAPYWARNL
RDPVQLAPMIDRLLGDGHTVFLEISPHPILLPILEESLARQGGGASVVGSLRRER
>UniRef100_Q67G56_from_542_to_838 (HMM "PKS_AT" in sequence "UniRef100_Q67G56", bitscore: 395.0, e-value: 5.9e-113, length: 297)
LFTGQGGLRPGVGRELYASFGVFAGAFDEVCAELDPLLGVRLADEVFAEEGGTLARTDLGQAALFALETALYRLVCSLGV
RPALVAGHSVGEVAAAHAAGVLSLPDACALIAARGRLMAALPPGGAMTAVFAPEAEVAPLLAGREGGVTLAAVNGPRHVV
LSGAGPAVEEVTSLLREGGVRTRPLAVTHAFHSPLMEPVLREFGRVCAGLSYRPPRVPVVSTVTGRIAAGTELCSPEYWV
SHVRRPVRFLDAVRALRERGADTFLELGPDAVLSALVPRCVPDPSPGMAAAVLRAGR
>UniRef100_Q7WTF4_from_578_to_875 (HMM "PKS_AT" in sequence "UniRef100_Q7WTF4", bitscore: 394.9, e-value: 6.5e-113, length: 298)
VFPGQGSQWLGMGVELLDSSPVFAARIAACERALAAHVDWSLTDVLRGARGAADIGRVDVVQPVLWAVMVSLAAVWEAHG
VRPSAVVGHSQGEIAAACVAGAMTLEDGARVVALRARALRALAGYGAMASLGCGVEETERLTAVHAPDVAVAAVNGPSST
VVSGPSEQVEKLVAAVRADGLRARAIDVDYASHGPQVDRIADELADVLAGVSGAATDTAFYSTVTGARMDASGLDAGYWF
TNLRQPVRFAEAVQALLDADYRVFIEVSAHPVLLLGLQECFEAAGRPAVAIGTLRRDE
>UniRef100_A1GGB3_from_570_to_871 (HMM "PKS_AT" in sequence "UniRef100_A1GGB3", bitscore: 394.8, e-value: 6.8e-113, length: 302)
VFPGQGAQRVGMGSALYDRYPVFAQAFDEACAhldSCLAGWTDHPVRDVVLNRLPCSGDLLNQTVFTQAGLFAVESALYR
LVASWGFRPDAVIGHSIGELTAAYSAGALSLADAARVVAARGRLMQALPPDGVMVAVAASEAEVGGLLGEGVALAAVNGP
SSVVLSGDHDAVLAVADQLRERGHKTKQLVVSHAFHSHWMEPMLAEFTAELAEVDWHPPAIPVVSNVTGRLAEPGELADP
RYWAEHVRRPVRFADGIAAAVEHGATRFVELGPGAALTTMVTETAIAAGAEVTCVPALRDGR
>UniRef100_Q0ILC7_from_585_to_886 (HMM "PKS_AT" in sequence "UniRef100_Q0ILC7", bitscore: 394.8, e-value: 6.9e-113, length: 302)
LFTGQGAQRPGMGRELYETFPAYARALDEVCAELGARLDMPLLPLLLADANSAEARLLDrTLYTQSATFALGVALFRLLE
EWGVRPRLLSGHSVGELTATHVSGMLSLADACELVATRGRLMQELPEGGAMVSVAATADEVLPLLAGHESVAGVAAVNGP
GSVVVSGDEDVVTGIAAHFTELGRRTRRIPVSHAFHSPLMDPVVEPLGEVAGRLSFEPPRIPVVSSVTGTVLDAADWADP
AYWARQAREPVRFHDVVHTLVAEEVTVFLELGADAALTSMTEETLAASGTPTVVAPALRRQR
>UniRef100_Q7D6E1_from_90_to_381 (HMM "PKS_AT" in sequence "UniRef100_Q7D6E1", bitscore: 394.8, e-value: 7.1e-113, length: 292)
VFPGQGAQRIGMGRELYGELPVFAQAFDAVADELDRHLRLPLRDVIWGADADLLDSTEFAQPALFAVEVASFAVLRDWGV
LPDFVMGHSVGELAAAHAAGVLTLADAAMLVVARGRLMQALPAGGAMVAVAASEDEVEPLLGEGVGIAAINAPESVVISG
AQAAANAIADRFAAQGRRVHQLAVSHAFHSPLMEPMLEEFARVAARVQAREPQLGLVSNVTGELAGPDFGSAQYWVDHVR
RPVRFADSARHLQTLGATHFIEAGPGSGLTGSIEQSLAPAEAMVVSMLGKDR
>UniRef100_A5WRJ8_from_86_to_377 (HMM "PKS_AT" in sequence "UniRef100_A5WRJ8", bitscore: 394.8, e-value: 7.1e-113, length: 292)
VFPGQGAQRIGMGRELYGELPVFAQAFDAVADELDRHLRLPLRDVIWGADADLLDSTEFAQPALFAVEVASFAVLRDWGV
LPDFVMGHSVGELAAAHAAGVLTLADAAMLVVARGRLMQALPAGGAMVAVAASEDEVEPLLGEGVGIAAINAPESVVISG
AQAAANAIADRFAAQGRRVHQLAVSHAFHSPLMEPMLEEFARVAARVQAREPQLGLVSNVTGELAGPDFGSAQYWVDHVR
RPVRFADSARHLQTLGATHFIEAGPGSGLTGSIEQSLAPAEAMVVSMLGKDR
>UniRef100_Q50470_from_55_to_346 (HMM "PKS_AT" in sequence "UniRef100_Q50470", bitscore: 394.8, e-value: 7.1e-113, length: 292)
VFPGQGAQRIGMGRELYGELPVFAQAFDAVADELDRHLRLPLRDVIWGADADLLDSTEFAQPALFAVEVASFAVLRDWGV
LPDFVMGHSVGELAAAHAAGVLTLADAAMLVVARGRLMQALPAGGAMVAVAASEDEVEPLLGEGVGIAAINAPESVVISG
AQAAANAIADRFAAQGRRVHQLAVSHAFHSPLMEPMLEEFARVAARVQAREPQLGLVSNVTGELAGPDFGSAQYWVDHVR
RPVRFADSARHLQTLGATHFIEAGPGSGLTGSIEQSLAPAEAMVVSMLGKDR
>UniRef100_Q7TXK8_from_582_to_873 (HMM "PKS_AT" in sequence "UniRef100_Q7TXK8", bitscore: 394.8, e-value: 7.1e-113, length: 292)
VFPGQGAQRIGMGRELYGELPVFAQAFDAVADELDRHLRLPLRDVIWGADADLLDSTEFAQPALFAVEVASFAVLRDWGV
LPDFVMGHSVGELAAAHAAGVLTLADAAMLVVARGRLMQALPAGGAMVAVAASEDEVEPLLGEGVGIAAINAPESVVISG
AQAAANAIADRFAAQGRRVHQLAVSHAFHSPLMEPMLEEFARVAARVQAREPQLGLVSNVTGELAGPDFGSAQYWVDHVR
RPVRFADSARHLQTLGATHFIEAGPGSGLTGSIEQSLAPAEAMVVSMLGKDR
>UniRef100_Q5VKQ3_from_3266_to_3561 (HMM "PKS_AT" in sequence "UniRef100_Q5VKQ3", bitscore: 394.7, e-value: 7.5e-113, length: 296)
VFPGQGAQWRGMALELLAESEVFRRRMRECAEAVEAHVDWKVLDVLRGVDGAPSLDAVEVVQPVSFAVVVSLAELWKSCG
VEPAGVIGHSQGEIAAACVAGALSLADAARVVTLRSAALRELAGSGAMASVALPVEQAEKLLDGHRLSVAAVNGPSSTVV
SGAVPDVEALLADCESRGVRARRIAVDYASHSAHVERIEDELVEVLAPISPRGGDVTLFSTVTGAEVDTREMDGGYWYQN
LRRTVRFQEAVRAAVEAGFDTFVEVSPHPVVAQGIEETVDAAGREVAVLTTLRRDD
>UniRef100_UPI000038CDAB_from_543_to_838 (HMM "PKS_AT" in sequence "UniRef100_UPI000038CDAB", bitscore: 394.7, e-value: 7.5e-113, length: 296)
MFSGQGTQYVNMARELYGSEPIFTLTVDSCCELLQPHLGFDLRHVLYPDEAQNAKATLelqqTSVAQPALFVIEYALAQL
WMAWGVQPEAMIGHSIGEYVAATLAGVFSLEDALMLVAIRGRLIQQLPTGEMLSVQLPEQEVQPLLDSQLSLAASNGPSY
CVVSGATEAINRLQQQLEAKGVACRKLHTSHAFHSQMMEPILQPFTQQLQKLQLHPPTIEFVSNVSGTWITVAQATDPNY
WVKHLRQTVRFSEGMTELFKIQERIFLEVGPGRTLSTFAKQHHQEKLVVLTSIRHP
>UniRef100_O30764_from_1531_to_1823 (HMM "PKS_AT" in sequence "UniRef100_O30764", bitscore: 394.6, e-value: 8e-113, length: 293)
LFTGQGAQHRGMGQELYATDPHFAAALDEVCEELQRCGTQNLREVMFTPDQPDLLDRTEYTQPALFALQTALYRTLTARG
TQAHLVLGHSVGEITAAHIAGVLDLPDAARLITARAHLMGQLPHGGAMLSVQAAEHDLDQLAHTHGVEIAAVNGPTHCVL
SGPRTALEETAQQLHQQGIRHTWLKVSHAFHSALMDPMLGAFRDTLNTLNYQPPTIPLISNLTGQIADPNHLCTPDYWID
HARHTVRFADAVQTAHDQRTTTYLEIGAHPTLTTLLHHTLDNPTTIPTLHREH
>UniRef100_Q3S864_from_2111_to_2409 (HMM "PKS_AT" in sequence "UniRef100_Q3S864", bitscore: 394.6, e-value: 8e-113, length: 299)
VFPGQGSQWVGMAVGLLDSAPVFAERIAECERALSPYLDWSLTDVLRAAPDSPPLDRVDVVQPVLFSMMVSLAALWRSYG
VEPSAVVGHSQGEIAAAVVAGALTLEDGARIVARRSQILTALVGRGTMLFVALPDEEVRERLAPWAGKLSVAAVNGPAAV
TVSGDPEALEEFGERLSEDGVMRWTIPGVTFAGHSPQVDEVRGELLDALAGVAPRRTDIAFYSTVTGGVVDTTTLDTEYW
YRNLREPVEFHRTVAALIEDGHDTFVETGPHPVLTVWIERSLEAADVTGRVTGTLLTDD
>UniRef100_Q9S0R3_from_3263_to_3580 (HMM "PKS_AT" in sequence "UniRef100_Q9S0R3", bitscore: 394.5, e-value: 8.7e-113, length: 318)
LFAGQGTQRVGMGRQLYAAHPAYADALDQVLAELDGHLDQPLRPLIHASADLADVADAAdvldrTRYAQPALFAVQVALF
RHLERLGVRADFVAGHSIGELAAAHVAGVLPLAAACRLVAARGRLMEQLAPGGAMVAVRASEAEARQALDGREARVSVAA
VNGPASVVFSGAEDEVGNMADWFAERGRRVKRLRTGHAFHSPLMDPMLEEFQQVAASLTYSEPAIPMVSTLTGDIVAAGE
LSDPEYWVRQVRRTVRFGDAISRLHTDGVRTFMELGPDGTLSALAEECLEATADSHpadddtgtpqenLLIPLLRPDS
>UniRef100_Q93HJ4_from_2007_to_2301 (HMM "PKS_AT" in sequence "UniRef100_Q93HJ4", bitscore: 394.4, e-value: 9.1e-113, length: 295)
VFPGQGGQWPGMAAELLDTAPEFAARWAECERALAPYTGFSVTELVRSGTPLERVDVVQPVLFAVMVSLAALWRSYGVVP
AAVAGHSQGEIAAACVAGALSLDDAARVVALRAQALRALVGEGGMVSVGIPLAEAERWLPRWDGQVSVAAVNGPSAVVFS
GAPAALDDLVAHARDQDVRVRRIDVDYASHSAQVERIEDEIMTALGPVRPGPGQIPFFSTVTADWQDPTGLDAAYWYRNL
REPVLLEPSVTALAEQGYDVFVEVSPHPVLGAALTETAELAGAEPVVTGTLRRDE
>UniRef100_Q83X71_from_577_to_871 (HMM "PKS_AT" in sequence "UniRef100_Q83X71", bitscore: 394.3, e-value: 1e-112, length: 295)
VFPGQGSQWEGMAAGLLAASPVFARSVRECEQALAPYVDWSLTEVLAGGAPLERVDVVQPALFAVMVSLAALWRAHGVEP
DAVIGHSQGEIAAACVAGALSLQDAAKVVAVRAKALRSLAGSGGMVSLARSPEQTEALLARYGGALTIASVNGPDAVVVA
GPRADLDALLDACAADGVRARNIPVDYASHSPMVEPLRAELTAALSGVVARTAPVPLYSTTTGAPIDTALMDGDYWYRNL
RETVRFETGTRLLAEAGFDTFVEVSPQPVLAAGIEATLEAAGADAAVLSTLRRGA
>UniRef100_Q5Y9G5_from_563_to_862 (HMM "PKS_AT" in sequence "UniRef100_Q5Y9G5", bitscore: 394.3, e-value: 1e-112, length: 300)
VFPGQGSQWPEMGRELMATSALFAEAVDACDAAMRPWQDWSVADVLRQEPGAPGLERVDVVQPVLFTVMVALARLWRSRG
VEPAAVVGHSQGEIAAAHVAGILTLDGAARLVVLRSQALRRLSSQGGMVAVACDEDAARERISAWGSALSVAAVNGPRSV
VVSGDRDALADLVATCERDGLAARTVDVDYASHSAHVDAVREEVLRHAREVRPRDGEIAFYSTVTAGPLAGSRLDAEYWF
RNLRERVRLHETVDLMVDQGYDAFVEVGPHPVLLPALTATVESGSGGDgaVVLATLRRGE
>UniRef100_A0QHA4_from_566_to_857 (HMM "PKS_AT" in sequence "UniRef100_A0QHA4", bitscore: 394.2, e-value: 1.1e-112, length: 292)
VFPGQGSQTLGMGRQLYERFEVFAGALDEAVAVVDEHSRLSVREVMWGADPELLQSTEFAQPALFVFEVALAALWESLGV
TPDVVMGHSVGEIAAACVAGVLSLRDAARLVAARGALMAALPPGGVMVAVTAGESQVGPLLGGGVSIAAVNGPDAVVLSG
EQEAVAAVADRLAGSGARVHRLAVSHAFHSALMEPMLDGFAAAAAGIEPRPPRIPLVSNLTGQLAGPGYGTPQYWVDHVR
RPVRFVDGVRLAESQGAGVFLEVGPGAALTSAVEQSLTSDRAMSVVTMPKGR
>UniRef100_Q0VZ72_from_567_to_864 (HMM "PKS_AT" in sequence "UniRef100_Q0VZ72", bitscore: 394.2, e-value: 1.1e-112, length: 298)
VFPGQGSQWAGMGRQLLAEEPVFREALEASDRAVRAEAGWSLLQTLEGSPDALPLERIDVVQPVLFAIEVALSALWRSWG
VEPDGVVGHSMGEVAAAHVAGVLSLADAVAVICCRSQLLRRLSGQGEMALVELSFEAAEAALAGYEDRLSVAVSNSPRAT
VLSGDPEALGQVMARLEGQGVFCRRVKVDVASHSPQVDPLEEELTRGLRDLRPQPARMRMQSTVTALPVEGPELGASYWV
TNLRQPVRFAQTVEALLDGRHRLFVEMSPHPLLVTAIEEMRHAKGDPGGALASLWRER
>UniRef100_A0QHA3_from_505_to_796 (HMM "PKS_AT" in sequence "UniRef100_A0QHA3", bitscore: 394.1, e-value: 1.1e-112, length: 292)
VFPGQGSQTLGMGRQLYERFVVFARALDEAVAVVDEHSRLSVREVMWGADPELLQSTEFAQPALFVFEVALAALWESLGV
TPDVVMGHSVGEIAAACVAGVLSLRDAARLVAARGALMAALPPGGVMVAVTATEAQVAPLVGGGVSIAAVNGPDAVVLSG
EQEAVSAVAERLAGSGARVHRLAVSHAFHSALMEPMLDGFAAAAAGIEPRPPRIPLVSNLTGQLAGPGYGTPQYWVEHVR
RPVRFVDGVRLAESQGAGVFLEVGPGAALTAAVDQSLSTEGATAIATLPKDR
>UniRef100_Q9S0R4_from_4213_to_4512 (HMM "PKS_AT" in sequence "UniRef100_Q9S0R4", bitscore: 394.0, e-value: 1.2e-112, length: 300)
VFPGQGGQWAGMGLTLLTSSPVFAEHIDACEKALTPWVPWSLTDILHRDPDDPAWQQADVVQPVLFSIMVSLAALWRSYG
IEPDAVLGHSQGEIAAAHICGALSLKDAAKTVALRSQALAAVRGRGAMVSLPLPAQDVQQLISERWEGQLWVAALNGPHS
TTVSGDTTAVEELLTHCADTGLRAKRIPVDYASHCPHVQPLHDELLHLLGDITPQPSTMPFFSTVVGHLVWYTTTLDAAY
WYRNLHQPVRFSHAIQTLTDDGHRPFIEISPHPTLVPAIEDTTENTTENITATGSLRRGD
>UniRef100_Q6JHN7_from_2260_to_2549 (HMM "PKS_AT" in sequence "UniRef100_Q6JHN7", bitscore: 394.0, e-value: 1.2e-112, length: 290)
VFPGQGSQWVGMAGGLLGSSRVFADSMAECAAVLSEFTDWWLFDVLDDEVALARVDVLQPVLWAVMVSLAALWRSFGVVP
DAVVGHSQGEIAAACVAGALSLRDGARVVALRSRALRALAGGGGMVAVSLPVAEVAGYARRYGVSVAAVNSASSVVVSGE
VPALEGLAEELGAAGVRVRRVPVDYGSHSGQVDSIRERVLRDLAGVSAVAARVPLYSTVTGEVLDTAGMDAAYWYRNLRE
TVRFQQATETLLGEGFGVFVEVSPHPVLTPAITDTVGERTLVVGSLRRDQ
>UniRef100_Q6JHN8_from_4803_to_5092 (HMM "PKS_AT" in sequence "UniRef100_Q6JHN8", bitscore: 394.0, e-value: 1.2e-112, length: 290)
VFPGQGSQWVGMAGGLLGSSRVFADSMAECAAVLSEFTDWWLFDVLDDEVALARVDVLQPVLWAVMVSLAALWRSFGVVP
DAVVGHSQGEIAAACVAGALSLRDGARVVALRSRALRALAGGGGMVAVSLPVAEVAGYARRYGVSVAAVNSASSVVVSGE
VPALEGLAEELGAAGVRVRRVPVDYGSHSGQVDSIRERVLRDLAGVSAVAARVPLYSTVTGEVLDTAGMDAAYWYRNLRE
TVRFQQATETLLGEGFGVFVEVSPHPVLTPAITDTVGERTLVVGSLRRDQ
>UniRef100_Q08TI6_from_241_to_536 (HMM "PKS_AT" in sequence "UniRef100_Q08TI6", bitscore: 393.8, e-value: 1.4e-112, length: 296)
LFPGQGAQHPAMGAGLYESEPVFREYVDACARALQPHLGLDLRELLRAPQDSTAQARLeqTRLAQAALFTVEYALARLWM
SWGIEPEAMMGHSIGEYVAACLSGVLSLDDALALVAARGSLMQELPPGAMLSVAMDEAGLRPLLGPRLAIAAINAPSLCV
VSGPPEDVRSLQEELTRNGTACRVLHTAHAFHSPMVEPILERFAQIVRKVKLETPRLPYVSNLTGQWITPEQARNPQYWV
DHLRQCVRFAPGLETLGRKPGRVLLEVGPGRTLSTLARRMPVpsgpWTVVTSMRHP
>UniRef100_Q9Y8A2_from_609_to_916 (HMM "PKS_AT" in sequence "UniRef100_Q9Y8A2", bitscore: 393.7, e-value: 1.5e-112, length: 308)
IFTGQGAQWVGMGKELMDEYETFYNTIAYLGLVLSGLEHPPTWDLIRELSRPAESSNVgrAEFSQPLVCAVQVALVNLLR
SWGITPAAVVGHSSGEMAAAYAAGAISSEEAITIAYYRGYVNQQYTRDGGMAVIGMGAQEVAPYIVEGVGVACENSPQSV
TLSGDKGVLEEVCQKIKEQVPDCFVRQLKVNVAYHSHHMQDLGGLFENLLEGKVYSQSPTIPFFSSVTVQKITEPRSLDA
AYWRQNLESPVRFTGAVKLLLEARASTGSKQVFVEIGPHSALSGPLRQIFKAHGRGKEAYVSAMIRGE
>UniRef100_Q70KH4_from_574_to_872 (HMM "PKS_AT" in sequence "UniRef100_Q70KH4", bitscore: 393.7, e-value: 1.5e-112, length: 299)
VFPGQGSQWIGMAAELYRDSTVFRDTLHECAAAVEPHVDFSLVDVVCGTEDPAILDRVDVVQPALWAMMVSLSALWRSYG
VEPGAVVGHSQGEIAAAVVAGALSLEHGAQIVALRSQLVAKRLSGRGGMAFLALPADRARERLATWGPRLSVAAVNSPSS
VVVSGEPEALDELLAAAEDEGVRAIRVAVDYASHSAHVESLEAELAPLLAGITPRTAKIPFFSTVTGAQLDTAGLDAAYW
YRNLRQTVHFDPAVRGLVAAGHRTYIEMSPHPVIAVSVEEVLDDTATDGVVLASLRRNE
>UniRef100_Q0ILD1_from_2074_to_2372 (HMM "PKS_AT" in sequence "UniRef100_Q0ILD1", bitscore: 393.6, e-value: 1.6e-112, length: 299)
VFPGQGSQWVGMGRELWDASPVFAESMVACERALAPFVDWSLKDVVFRGAEDPLWARVDVVQPVLWAVMVSLAAVWRSFG
VEPVAVVGHSQGEVAAACVAGGLSLEDGARVVAVRSRLVREKLSGLGGMGSVALPVEAVEVRLGRFGGRVGVAAVNGPTS
VVVSGEVEALDALLAECEEAGVRARRIAVDYASHSAQVDALTDDLLAELAELRPQSSSVAFYSTVTGERLDTAGLDARYW
VTNLRERVNFEPVTRLLAEREHQFFVESSPHPVLTVAVTETGEAADRSVVAVGSLRREE
>UniRef100_A0QFF5_from_2593_to_2884 (HMM "PKS_AT" in sequence "UniRef100_A0QFF5", bitscore: 393.5, e-value: 1.7e-112, length: 292)
VFPGQGSQTLGMGRQLHAGYPVFAEAFDAVVAELDRHLLRPLRDVIWGDDENVLNSTEFAQPALFAVEVALFRLLESWGV
RPDFVMGHSIGELSAAHVAGVLSLQNAAVLVAARGRFMQALPEGGAMIAVQATEAQVRPLLGPDVGIAAVNGPAAVVISG
DHDAAVAIAERLRAEGHRVHRLSVSHAFHSPLMEPMIDEFGTVAAGLAIDKPVIPIISNLTGQPAADDFGSPEYWKCHVR
DAVRFADSVRFAQSAGATRFLEVGPSSGLTAAIEETLADAPVVTVSALRKDR
>UniRef100_Q0PD02_from_2127_to_2422 (HMM "PKS_AT" in sequence "UniRef100_Q0PD02", bitscore: 393.5, e-value: 1.7e-112, length: 296)
LFTGQGAQRVGMGRELSVRFPVFASALDEVCVQLDAHLERPLREVLFVEPDTEAAALLdeTAFTQAALFAIEVALYRLVE
SWSLTPDYLLGHSIGGLAAAHVAGVLSLEDAAEVVVARGRLMQALPKGGAMVSLQASEDEVVESLDGRVSIAAVNGPQAV
VISGDEDAVTAVADEWRARGRKVKRLTVSHAFHSALMEPMLATFEQVLSRVTLNPPRIPVISDSTGLPLTPEQATSPAYW
TAHVRNPVLFHQAITHLTGQGVNSFLELGPDGVLSAMVQHSAPDAAQATPLLRSGV
>UniRef100_Q0VZ73_from_2860_to_3156 (HMM "PKS_AT" in sequence "UniRef100_Q0VZ73", bitscore: 393.4, e-value: 1.8e-112, length: 297)
VFPGQGSQWAGMGRQLLAEEPVFREALQACDQAIRAEAGWSLLEALRADEGASLDRIDVVQPVLFAIEVALSALWQSWGV
KPDCVVGHSMGEVAAAHVAGVLSLEDAVAVICRRSQLLRRLSGQGEMALVELSLEAAQEALVGYEDKLSAAVSNSPRATV
LSGEPEALGQVVSRLEARGIFCRRVKVDVASHSPQVDPLTQDLMSGLGAISPQAARVPMRSTVTTTPVEGAELGASYWMA
NLRQPVRFAQTVTALLDGGYGLFVEMSPHPLLVTAIEEMRQAKGPPGSALASLRRER
>UniRef100_UPI0000DACAB0_from_556_to_853 (HMM "PKS_AT" in sequence "UniRef100_UPI0000DACAB0", bitscore: 393.4, e-value: 1.8e-112, length: 298)
VFPGQGAQWQGMARDLLRESQVFADSIRDCERALAPHVDWSLTDLLSGARPLDRVDVVQPALFAVMVSLAALWRSHGVEP
AAVVGHSQGEIAAAHVAGALTLEDAAKLVAVRSRVLRRLGGQGGMASFGLGTEQAAERIGRFAGALSIASVNGPRSVVVA
GESGPLDELIAECEAEAHKARRIPVDYASHSPQVESLREELLTELAGISPVSADVALYSTTTGQPIDTATMDTAYWYANL
REQVRFQDATRQLAEAGFDAFVEVSPHPVLTVGIEATLDSALPADAgACVVGTLRRDR
>UniRef100_Q1WEK8_from_2269_to_2555 (HMM "PKS_AT" in sequence "UniRef100_Q1WEK8", bitscore: 393.4, e-value: 1.8e-112, length: 287)
VFPGQGSQWAGMALELMESSPVFARRMGECADALAPLVEWSLPDVLADERALARVDVVQPVLWAVMVSLAELWRSYGVVP
SAVVGHSQGEIAAACVAGGLSLADGARVVVLRGKALLALSGRGGMVSVPVPADRLRDRPGVSIAAVNGPSSTVVSGGDEV
LDAVLAEFPAAKRIPVDYASHSPQIDDIRDELLKALAPIEPRTAAIPFHSTVTGRPIDTADLDADYWYRNLRETVELERV
IRTAVEDGHHTFIEISPHPVLTTGLRETLDDADAHGGLVLASLRRDD
>UniRef100_A6GFK2_from_505_to_807 (HMM "PKS_AT" in sequence "UniRef100_A6GFK2", bitscore: 393.3, e-value: 1.9e-112, length: 303)
LFTGQGSQWPAMARAAWSQRPVFRDALEEVCAHLDPLLDAPVRPLLLGEVPEDQARARLAQtastQPAIFALELALYRLW
THWGVKPDLLLGHSVGEIAVAHVAGVLDLPDACALVAARGRLMQALPAGGAMIAIQASEAELRPHLDGLEEQLAIAAING
PSSTVVSGDAEAARAVEAAFAGRGRKTKRLDTSHAFHSPRMQPMLEDFAAALGGLRFGPATVLVVSTLTGRRCEPTTMAS
VDYWLDHARSAVRFLDGVRSLEAEGVTRFLELGPQAVLASAVPHCLSGTKTNAHAVASLAGPR
>UniRef100_Q93TW9_from_561_to_859 (HMM "PKS_AT" in sequence "UniRef100_Q93TW9", bitscore: 393.3, e-value: 2e-112, length: 299)
VYPGQGAQRAGMGRALMESEPVFRDALVKVDKALQPHLGWSVLDEIAADEQRSRLAEIDVNQPVLFAVEVALTALWRSWG
IEPDAVMGHSMGEVVAAHVAGALSLEDAVLIICHRSKLMRTLGGRGATMAMVELSVEEAEEAIRPWNGKIWLGGLNGPRS
QVLSGEPEAVKEAVEALGKRGVFTRWVKMDVPSHTPLVEVISRELEGRIARITPRAADIPLCSTVTGEFLDGAKLDAAHW
GNNLRNPVRFAAAAQHLLASDHGTFVEVSPHPVLLPAVEQTMSAGNTEGVVLASLRRNE
>UniRef100_A1D5V0_from_567_to_872 (HMM "PKS_AT" in sequence "UniRef100_A1D5V0", bitscore: 393.3, e-value: 2e-112, length: 306)
VFTGQGAQWPQMGRELLRSNEVFRSSIRSLDRHLQTIAGEKPQYSIEEELKKPAKKSRLslAEFSQPLCTAIQIALADTL
KSAGIRPDAVVGHSSGEIAAAYAAGALSAGEAITAAHHRGAVTSRQKRVGTMAAIGMSWAETEKYLVPNVTIACDNSPRS
VTISGDVDAVKSVVAAIKEAQPQMLARLLQVDKAYHSYHMKEIGEDYQSLIGEEVVGREPSALFFSSVTGQVLGPDHSTW
SKYWQDNLESPVRFREAVTAILKHDVGKNAVFLEVGPHGALAGPLRQIFTQASSPAPYVSVMARNQ
>UniRef100_Q9ZGI2_from_563_to_854 (HMM "PKS_AT" in sequence "UniRef100_Q9ZGI2", bitscore: 393.2, e-value: 2.1e-112, length: 292)
VFPGQGTQWAGMGAELLDSSPEFAAAMAECETALSPYVDWSLEAVVRQAPSAPTLDRVDVVQPVTFAVMVSLAKVWQHHG
ITPEAVIGHSQGEIAAAYVAGALTLDDAARVVTLRSKSIAAHLAGKGGMISLALSEEATRQRIENLHGLSIAAVNGPTAT
VVSGDPTQIQELAQACEADGIRARIIPVDYASHSAHVETIENELADVLAGLSPQTPQVPFFSTLEGTWITEPALDGGYWY
RNLRHRVGFAPAVETLATDEGFTHFIEVSAHPVLTMTLPDKVTGLATLRRED
>UniRef100_Q1MX81_from_3335_to_3631 (HMM "PKS_AT" in sequence "UniRef100_Q1MX81", bitscore: 393.1, e-value: 2.3e-112, length: 297)
LFTGQGAQWPGMGSGLTGFPVFREAFEEVCGGFDGLLSRPLGEVLADAGGDGLIHRTEFTQAGLFAFEVAMFRQLRAWGV
EPGVLVGHSVGELAAAHCAGVWSLADACRLVAARGRLMDALPPGGAMVSLRGSLDEVTALIEGCSRVDVAAVNGPLSVVV
SGDEGEIEGLVSRWEADGGKARRLRVSHAFHSPLIEPMLADFRRVAQDIEYHEPSLTLVSNVTGEVAEAATVCDPEYWVR
HVREAVRFADGVQAAASTGVSTFVEVGPAPVLTAMGQECLPDEPLHWIALSRAPRDE
>UniRef100_Q3W1C5_from_655_to_985 (HMM "PKS_AT" in sequence "UniRef100_Q3W1C5", bitscore: 393.0, e-value: 2.4e-112, length: 331)
LFTGQGSQRPGMGRELYKAFPVFTAAFDETAAAFTPHLQHPLHDIIFAAPNTPQAHLLnqTHYTQPALFTLQTALYHLLT
HHGLTPDYLTGHSIGEITAAHLAGILTLPDAATLVATRGHLMNTAPPGGTMIAIDTTEEDITPHLTPTVSIAAINSPTTL
VIAGDPTDTHRIATHYQNKGTRTRKLTVSHAFHSPHMDPILNQLHHTLTTLTLHPPQIPIISTLTGTLADHTITTPDYWT
RHTRHTVRYHQAVQTLTTLGTTHHLELGPHPTLTTLTPHTTPTLRTSHPeThtlttalatththgfpthwhtptttpptn
lPTYPFQRRHF
>UniRef100_Q6JHN7_from_560_to_832 (HMM "PKS_AT" in sequence "UniRef100_Q6JHN7", bitscore: 392.9, e-value: 2.6e-112, length: 273)
VFAGQGSQRLGMGRALYARFPAFARAFDEIMALLGTPVPDDEELLARTGYAQPALFALEVALFRLLASWGIAPDFVAGHS
IGEIAAAHVAGVLSLDDACALLAARARLMQALPPGGVMMAVQACEEELSPLPEGVSLAAVNGPRSVVIAGTEAAVSQVDG
FRVRRLKVSHAFHSALMDPMLEEFRRVVEGLSFGQPSIPAVSTVTGGLVTDEWSTPEYWVRHVRETVRFADGVKALEAEG
ATTFVELGPDGVLSSMIQDNVQATAIPLLRGDR
>UniRef100_Q9ALM3_from_2321_to_2622 (HMM "PKS_AT" in sequence "UniRef100_Q9ALM3", bitscore: 392.9, e-value: 2.7e-112, length: 302)
VFSGQGGQWPGMGSGLHSAFPVFADAFDEACCELDAHLGQMARLRDVLSGSDTQLLDQTLWAQPGLFALQVGLWELLGSW
GVRPAVVLGHSVGELAAAFAAGVLSLRDAARLVAGRARLMQALPTGGAMLAAAAGEEQLRPLLADCGDRVGIAAVNAPGS
VVLSGDRDVLDDIAGRLDGQGIRSRWLRVSHAFHSHRMDPMLAEFTEIARSVDYRSSGLPIVSTLTGELDEVGMPATPEY
WVRQVREPVRFADGVAALAAHGVSTVVEVGPDGVLSALVQECAAGSDQGGRVAAVPLMRSNR
>UniRef100_Q0CDR2_from_557_to_872 (HMM "PKS_AT" in sequence "UniRef100_Q0CDR2", bitscore: 392.6, e-value: 3.1e-112, length: 316)
VFTGQGAQWVGMGRELLSHYPLVLHTIQQLDNTLQQLPARPSWSIEEELLAGGSTTEDEasakirtarfakAEFAQPLCT
AVQIAVVDLLQSWGITPSAVVGHSSGEIAAAYAANAITREEAIIAAFYRGLNTKLQTKQGAMAAIGLGKDGVLPFLIEGV
VVACENSPESVTLSGDKEAVQKVVERIKQDLPGTFARELKVEMAYHSHHMEAIGGDYEASIDQLINAKKPEAKFYSSVTG
ELVNQKGFLGPAYWRANLESPVKFSTAVSALLKDSSGDQVFIEIGPHSALQGPLRQIFKACNASSSTYCSALVRNT
>UniRef100_UPI000038DDD6_from_538_to_836 (HMM "PKS_AT" in sequence "UniRef100_UPI000038DDD6", bitscore: 392.5, e-value: 3.3e-112, length: 299)
LFPGQGSQYVNMARELYEVEPTFQTEFDHCAQLLLINFGLDLHRLLYPEASVQETAQAQlqqthltQPALFVIEYALAKL
WMSWGIKPQAMIGHSIGEYVAACLAGVFSLEDGLTLVITRAKLMQELPKGAMLAVPLPESEIKPLLNEQLSLAAINAPSQ
CVVSGLADAIATLQNQLTKKGVDCRLLHTSHAFHSTMMEPICAALTEQIAEIQLHSPQIPYISNVTGTWITPSVATDPNY
WTKHLRQPVLFNQGVEELLQESDRVFLEVGPGRTLSTFIQQHSDKNTGITALASLRHPR
>UniRef100_Q0ILC7_from_2324_to_2628 (HMM "PKS_AT" in sequence "UniRef100_Q0ILC7", bitscore: 392.5, e-value: 3.4e-112, length: 305)
LFSGQGSQRASMGRELYEAFPVFAAAFDEVCAGFDGMLPGSLRDAVFAGGEVLDRTEWTQAGLFALEVALFELVGSWGVR
ADVLLGHSIGELAAAYVAGVWSLQDACRVVAARGRLMQALPSGGVMVAVQAAEEELPELPAGVSVAAVNGPRSLVLSGDE
EPVTAVAQELAGRGRRIKRLAVGHAFHSARMEPMLAQFAEVLAGVEFRRPRIAVVSNVTGQIADEELATPAYWVRHVREA
VRFADGVTTAHSRGVDKFLELGPGGSLTAMAEETLDHTGTGTVCtpilhperpeaqSVVHALGRI
>UniRef100_A1YBQ4_from_572_to_869 (HMM "PKS_AT" in sequence "UniRef100_A1YBQ4", bitscore: 392.5, e-value: 3.5e-112, length: 298)
VFPGQGSQWPAMGRALLSQSEVFAAAVAACDAALRPFTGWSVLSVLRGDTGAEVPPLErVDVVQPALFAMAVGLAAVWRA
WGLEPSAVVGHSQGEVPAAYVAGALSLEDAARIVALRSRLVRRLSGTGAMAVIELPVGEVEQRLSRFGGALSVAAVNTPR
STVVSGDAEAVDRLLTEFEGEQVFARKVNVDYASHSRHIDGLLPELEDGLGAVRPRASTIPFYSTVTGTVLTGAELDAAY
WCRNLREPVRLDRALSRLLDDGHGLFVEVSAHPVLTLPLTGASATSGGVVVGSLQRDD
>UniRef100_Q9L8C7_from_2057_to_2355 (HMM "PKS_AT" in sequence "UniRef100_Q9L8C7", bitscore: 392.3, e-value: 3.9e-112, length: 299)
LFTGQGAQTPGMGRGLCAAWPAFREAFDRCVALFDRELDRPLREVMWAEPGSAESLLLdqTAFTQPALFTVEYALTALWR
SWGVEPELVAGHSAGELVAACVAGVFSLEDGVRLVAARGRLMQGLSAGGAMVSLGAPEAEVAAAVAPHAASVSIAAVNGP
EQVVIAGVEQAVQAIAAGFAARGARTKRLHVSHASHSPLMEPMLEEFGRVAASVTYRRPSVSLVSNLSGKVVADELSAPG
YWVRHVREAVRFADGVKALHEAGAGTFVEVGPKPTLLGLLPACLPEAEPTLLASLRAGR
>UniRef100_A1KK94_from_2584_to_2875 (HMM "PKS_AT" in sequence "UniRef100_A1KK94", bitscore: 392.3, e-value: 4e-112, length: 292)
VFPGQGSQWLGMGMGLHAGYPVFAEAFNTVVGELDRHLLRPLREVMWGHDENLLNSTEFAQPALFAVEVALFRLLGSWGV
RPDFVMGHSIGELSAAHVAGVLSLENAAVLVAARGRLMQALPAGGAMVAVQAAEEEVRPLLSAEVDIAAVNGPASLVISG
AQNAVAAVADQLRADGRRVHQLAVSHAFHSPLMDPMIDEFAAVAAGIAIGRPTIGVISNVTGQLAGDDFGSAAYWRRHIR
QAVRFADSVRFAQAAGGSRFLEVGPSGGLVASIEESLPDVAVTTMSALRKDR
>UniRef100_A5U473_from_2584_to_2875 (HMM "PKS_AT" in sequence "UniRef100_A5U473", bitscore: 392.3, e-value: 4e-112, length: 292)
VFPGQGSQWLGMGMGLHAGYPVFAEAFNTVVGELDRHLLRPLREVMWGHDENLLNSTEFAQPALFAVEVALFRLLGSWGV
RPDFVMGHSIGELSAAHVAGVLSLENAAVLVAARGRLMQALPAGGAMVAVQAAEEEVRPLLSAEVDIAAVNGPASLVISG
AQNAVAAVADQLRADGRRVHQLAVSHAFHSPLMDPMIDEFAAVAAGIAIGRPTIGVISNVTGQLAGDDFGSAAYWRRHIR
QAVRFADSVRFAQAAGGSRFLEVGPSGGLVASIEESLPDVAVTTMSALRKDR
>UniRef100_Q7D7J7_from_2584_to_2875 (HMM "PKS_AT" in sequence "UniRef100_Q7D7J7", bitscore: 392.3, e-value: 4e-112, length: 292)
VFPGQGSQWLGMGMGLHAGYPVFAEAFNTVVGELDRHLLRPLREVMWGHDENLLNSTEFAQPALFAVEVALFRLLGSWGV
RPDFVMGHSIGELSAAHVAGVLSLENAAVLVAARGRLMQALPAGGAMVAVQAAEEEVRPLLSAEVDIAAVNGPASLVISG
AQNAVAAVADQLRADGRRVHQLAVSHAFHSPLMDPMIDEFAAVAAGIAIGRPTIGVISNVTGQLAGDDFGSAAYWRRHIR
QAVRFADSVRFAQAAGGSRFLEVGPSGGLVASIEESLPDVAVTTMSALRKDR
>UniRef100_A2VJF6_from_2584_to_2875 (HMM "PKS_AT" in sequence "UniRef100_A2VJF6", bitscore: 392.3, e-value: 4e-112, length: 292)
VFPGQGSQWLGMGMGLHAGYPVFAEAFNTVVGELDRHLLRPLREVMWGHDENLLNSTEFAQPALFAVEVALFRLLGSWGV
RPDFVMGHSIGELSAAHVAGVLSLENAAVLVAARGRLMQALPAGGAMVAVQAAEEEVRPLLSAEVDIAAVNGPASLVISG
AQNAVAAVADQLRADGRRVHQLAVSHAFHSPLMDPMIDEFAAVAAGIAIGRPTIGVISNVTGQLAGDDFGSAAYWRRHIR
QAVRFADSVRFAQAAGGSRFLEVGPSGGLVASIEESLPDVAVTTMSALRKDR
>UniRef100_Q7VES2_from_2584_to_2875 (HMM "PKS_AT" in sequence "UniRef100_Q7VES2", bitscore: 392.3, e-value: 4e-112, length: 292)
VFPGQGSQWLGMGMGLHAGYPVFAEAFNTVVGELDRHLLRPLREVMWGHDENLLNSTEFAQPALFAVEVALFRLLGSWGV
RPDFVMGHSIGELSAAHVAGVLSLENAAVLVAARGRLMQALPAGGAMVAVQAAEEEVRPLLSAEVDIAAVNGPASLVISG
AQNAVAAVADQLRADGRRVHQLAVSHAFHSPLMDPMIDEFAAVAAGIAIGRPTIGVISNVTGQLAGDDFGSAAYWRRHIR
QAVRFADSVRFAQAAGGSRFLEVGPSGGLVASIEESLPDVAVTTMSALRKDR
>UniRef100_O53490_from_2584_to_2875 (HMM "PKS_AT" in sequence "UniRef100_O53490", bitscore: 392.3, e-value: 4e-112, length: 292)
VFPGQGSQWLGMGMGLHAGYPVFAEAFNTVVGELDRHLLRPLREVMWGHDENLLNSTEFAQPALFAVEVALFRLLGSWGV
RPDFVMGHSIGELSAAHVAGVLSLENAAVLVAARGRLMQALPAGGAMVAVQAAEEEVRPLLSAEVDIAAVNGPASLVISG
AQNAVAAVADQLRADGRRVHQLAVSHAFHSPLMDPMIDEFAAVAAGIAIGRPTIGVISNVTGQLAGDDFGSAAYWRRHIR
QAVRFADSVRFAQAAGGSRFLEVGPSGGLVASIEESLPDVAVTTMSALRKDR
>UniRef100_A1QT50_from_2584_to_2875 (HMM "PKS_AT" in sequence "UniRef100_A1QT50", bitscore: 392.3, e-value: 4e-112, length: 292)
VFPGQGSQWLGMGMGLHAGYPVFAEAFNTVVGELDRHLLRPLREVMWGHDENLLNSTEFAQPALFAVEVALFRLLGSWGV
RPDFVMGHSIGELSAAHVAGVLSLENAAVLVAARGRLMQALPAGGAMVAVQAAEEEVRPLLSAEVDIAAVNGPASLVISG
AQNAVAAVADQLRADGRRVHQLAVSHAFHSPLMDPMIDEFAAVAAGIAIGRPTIGVISNVTGQLAGDDFGSAAYWRRHIR
QAVRFADSVRFAQAAGGSRFLEVGPSGGLVASIEESLPDVAVTTMSALRKDR
>UniRef100_A1GGB2_from_569_to_866 (HMM "PKS_AT" in sequence "UniRef100_A1GGB2", bitscore: 392.3, e-value: 4e-112, length: 298)
VFPGQGTQWLGMGRELLDSSSVFAGRVAECAVALGRWVDWSLVDVLRGEVGGGLLERVDVVQPACFAVMVGLAAVWESVG
VRPDVVVGHSQGEIAAACVAGALSLEDAARVVALRSRAIGSVLSGRGGMASVALGEEEVVARLGPWGGRVEVAAVNGPSS
VVVAGDGGALDEVLGLLVGEGVRVRRVAVDYGSHSSQVEALEGVLAEALVDVRGLAPRVPLYSTVTGEWVRDAGVVDGGY
WYRNLRGQVRFGSAVADLVGLGYRTFVEVSAHPVLVQPISEVVEGSEVVVTGTLRRDE
>UniRef100_Q6RKF7_from_595_to_916 (HMM "PKS_AT" in sequence "UniRef100_Q6RKF7", bitscore: 392.2, e-value: 4.3e-112, length: 322)
VFTGQGAQWCGMAKELLEVYPVFKTTIRRIGKYLHSIGAPFDVEEEIKMDPKVSKINKALYSQPMCSAVQIALVELLASW
NIRPTSVTGHSSGEIASAYAIGALSLEDAMTAAYYRGvsstRMQEEHKANGAMMAAGLSEEDATRFLAELKSGKAVVACS
NSPSSVTISGDVSAVSELQKILESKGIFARMLAVEVAYHSHHMELVAEDYAKAIAGIRTRQGNGVKFYSSVYGREIGADD
LGPSYWVKNLLCQVKFTDAMRQLCLAPAIQSKRRQAKRHNVDFLVEIGPHSALAGPIKEIIQSDPKLRVaDiMYASALVR
KV
>UniRef100_Q848C5_from_119_to_418 (HMM "PKS_AT" in sequence "UniRef100_Q848C5", bitscore: 392.1, e-value: 4.6e-112, length: 300)
LFAGQGCQRVGMGRGLYEVFPVFRDAFDAVCEVLDRELGAGgvvgSVREVVFGGGGLLERTVFAQAGLFAVEVGLFRLVE
SWGVVVDVVGGHSVGEVTAAYVAGVLSLEDAAVLVAARGRLMEALPEGGAMVAVAAGEEVVRPLLVSAVDIAAVNGPEAV
VLSGDEEPVLRVARDLSDQGCRTRRLAVSHAFHSARMEPMLEEFREAIADLSFSAPVIPLVSNVTGRLADAETVCSPEYW
VEHVRSAVRFADGVRALADYGVGTYLELAPDAVLSAMVGDCLPEGSAAESVVVPSLRREG
>UniRef100_Q9ALM2_from_4094_to_4392 (HMM "PKS_AT" in sequence "UniRef100_Q9ALM2", bitscore: 392.1, e-value: 4.7e-112, length: 299)
VFAGQGGQWLGMGRRLYSEFPAFAGAFDEACAELDANLGREVGVRDVVFGSDESLLDRTLWAQSGLFALQVGLWELLGTW
GVRPSVVLGHSVGELAAAFAAGVLSMAEAARLVAGRARLMQALPSGGAMLAVSATEARVGPLLDGVRDRVGVAAVNAPGS
VVLSGDRDVLDGIAGRLDGQGIRSRWLRVSHAFHSHRMDPMLAEFAELARSVDYRSPRLPIVSTLTGNLDDVGVMATPEY
WVRQVREPVRFADGVQALVDQGVDTIVELGPDGALSSLVQECVAESGRATGIPLVRRDR
>UniRef100_Q6RKJ2_from_613_to_927 (HMM "PKS_AT" in sequence "UniRef100_Q6RKJ2", bitscore: 391.9, e-value: 5.4e-112, length: 315)
VFTGQGAQWNAMGRELYEHYPVFAASLDACDKCLVSFGAPFSLITELNKDATSSLVNEAHISQPACTAIQLALTDLLRSW
NVIPAAVAGHSSGEIGAAYAAGILPLDSCMAIAYYRGLATVGLRKKFPDLRGSMMAVGCTKEEIEPLIDQLSAKTARIAC
FNSPSSLTISGDEPAIDELQALMEQKQLFNRKLQVDVAYHSHHMSLVSKDYRSCLQSLAPPKTSKVKFHSSLLGHLVEGS
RLEAQYWVDNLTQAVRFSEALTDMCAPGDGHKTGVNMLIELGPHSALAGPIKQILKACGKDAMkIPYASALVRKK
>UniRef100_Q9L4X2_from_2634_to_2931 (HMM "PKS_AT" in sequence "UniRef100_Q9L4X2", bitscore: 391.8, e-value: 5.5e-112, length: 298)
LFSGQGAQRSGMGRELHAAFPVFAAAFDEVVAVLDAELGSDadggvSLREVMWGGGSELLDRTRFTQPALFAVEVALFRL
VASWGVGPEFVAGHSVGEIAAAHVAGVFSLVDACRLVVARASLMDALPVGGVMVAVEAAEAEVVPLLVDGVAIAAVNGPV
SVVVSGVEAAVGQVVDQLVERGRRVRRLAVSHAFHSPLMDPMLDAFRAVAEGLEYHQPRIPVVSNVTGEVAAAEELCAAD
YWVRHVRATVRFADGVRTLAERGATAFLEIGPDGVLSALARGVLPAEALVTPTLRKDR
>UniRef100_Q27W60_from_577_to_877 (HMM "PKS_AT" in sequence "UniRef100_Q27W60", bitscore: 391.8, e-value: 5.5e-112, length: 301)
VFPGQGSQWLGMGAGLLDTSPVFATRIAECEHALTPHVDWSLTEVLRGGVNAADLARVDVVQPVLWAVMISLAAVWDHHG
LTPTAVVGHSQGEIAAACVAGALSLDEGARIVALRAHALRRLAGHGAMASLTTSQTHTEELLTNLGEQADAVGVAAVNGP
GSVVISGPPEQVTHAITACEQAGHRARLIDVDYASHSAQVDEIAEELNQLLAGVKPVSAQVAFYSTVTGARMDTSGLDTA
YWIKNLRERVRFADAVRALLHDGHRVFIEASTHPVLTIGMQESIEEARVDAVTIPTLRRDH
>UniRef100_Q6W5P9_from_4250_to_4547 (HMM "PKS_AT" in sequence "UniRef100_Q6W5P9", bitscore: 391.6, e-value: 6.4e-112, length: 298)
VFPGQGSQWAGMGAELLDASPAFADRVAACEEALAPYVDWSLTAVLRQEEGAPALDRVDVVQPVTWAVMVALAEVWRAHG
LRPAAVLGHSQGEIAAAAVAGALSLADAARIVAVRSRAIARELSGHGGMVAVTAPHDEVTALLADLPGVCVAAVNGPSSV
VVSGDTGGLDTLLAACEEQGVRARRVPVDYASHSAHVDRLAESLPAALDGIEPRDGDIPFFSTVTADWHPGTGLGAAYWH
RNLRGTVRLEESLRALVEQGHDVFVECGPHPVLTVGIEDTVAALGADAVALGSLRRDD
>UniRef100_A2R9X2_from_500_to_816 (HMM "PKS_AT" in sequence "UniRef100_A2R9X2", bitscore: 391.4, e-value: 7.2e-112, length: 317)
VFTGQGAQWYAMGRQLMQESPIFLQTLQRTDQVLKALPDGPKWSVVEELSRTKEDSQLsqTHLSQPICTALQLAILELLK
SWGVEPTAVVGHSSGEMGAAYAAGILSFESAMYAAYYRGLHMSSGAAQAGPDAVPGAMMAVGLGETEALAELEAYKGRAV
IAAVNSPSSVTLSGDEDAIIEVQKNLEARKIFARRLQVAQAFHSHHMFPLAPAYAKALndCPGFSSQPSDKARMFSSVTA
RVADADQMGAEYWTANMTGTVRFSDALVGILLDDSENQNVDVLVEIGPHPALKGPARQVMKSLNMDLPYFASLTRGT
>UniRef100_A0FCL1_from_1596_to_1884 (HMM "PKS_AT" in sequence "UniRef100_A0FCL1", bitscore: 391.3, e-value: 7.7e-112, length: 289)
VFPGQGSQWVGMALELVESSSVFAGRLGECAEALGPLVEWSLWDVLGDEVALSRVDVVQPVLWAVMVSLAELWRSFGVVP
SAVVGHSQGEIAAACVAGGLSLEDGARVVALRSRALLALSGRGGMVSVPVSADRLRDRAGLSVAAVNGPVSTVVSGPVEA
LDAVLEEFPEAKRIPVDYASHSVQVEEIREGLAEALASVRPRTGEVPFYSTVTGRLMDTSELDAEYWYRNLRETVEFQST
VEHLMREGHTVFVEASPHPVLTVGIQDTADATDTTHTdILVTGSLRRDD
>UniRef100_Q9ALM3_from_3863_to_4162 (HMM "PKS_AT" in sequence "UniRef100_Q9ALM3", bitscore: 391.1, e-value: 9.1e-112, length: 300)
VFSGQGSQWLGMGKALCAAFPAFADAFEEACDALSAHLGADVRGVLFGADEQMLDRTLWAQSGIFAVQVGLLGLLRSWGV
RPAAVLGHSVGELAAAHAAGVLSLPDAARLVAARAHLMQALPTGGAMLAVATSEAAVGPLLSGVCDRVSIAAINGPESVV
LSGDRDVLVELAGEFDARGLRTKWLRVSHAFHSHRMEPILDEYAETARCVEFGEPVVPIVSAATGALDTTGLMCAADYWT
RQVRDPVRFGDGVRALVGQGVDTIVEFGPDGALSALVEQCLAGSDQAGRVAAIPLMRRDR
>UniRef100_Q70P95_from_572_to_868 (HMM "PKS_AT" in sequence "UniRef100_Q70P95", bitscore: 391.1, e-value: 9.2e-112, length: 297)
VFSGQGSQWPAMGRRLMRESPVFRATLEACDQAMRAYVDWSLMEQLQADEATSRMSEIDVLQPTLFAIAVALAAHWRSWG
IEPDAVVGHSMGEVAAAYVAGVLSLDDAARVICRRSILLRRVRGQGGMALAEISLAEARAALVGYEDRLSVAASNGPTTT
VLAGEPNALREVTEGLRRRNVFCRDVKVDVASHSPQVEPLLAELREQLEGLRPEAARLTVYSTVTGSQTDGKDWDASYWV
RNLRQPVLFSTAIEQLLASPHHLFLEISPHPVLSQSIERMCAAYpkaQVLPSLLRDE
>UniRef100_Q3M3K5_from_539_to_837 (HMM "PKS_AT" in sequence "UniRef100_Q3M3K5", bitscore: 391.1, e-value: 9.2e-112, length: 299)
MFPGQGSQYVNMGFNLYSREIVFRQVVDQCAEILKPILGRDLREIIYPVATDIETASTALQQtcftQPALFVVEYALAQL
WQSWGVKPQAMIGHSIGEFVAACLAGVFSLEDALMLVANRGRLMWELPRGAMLSVRLSAPEVEKRLAGELAIAAINSPSL
CVVSGTTEAIAAWQTQLETAEIVCRLLHTSHAFHSPMMEAIVAPFAELVGKVKLSPPQIPFVSSVTGDWITPEEATNPMY
WAQHLRQTVRFADGVKTLWQQPERLLLEVGPRTTTTTLARQQAKDIKQQITIASLSDNA
>UniRef100_A1CCS9_from_592_to_925 (HMM "PKS_AT" in sequence "UniRef100_A1CCS9", bitscore: 391.0, e-value: 9.6e-112, length: 334)
VFTGQGAQWCGMGRELLRAYPVFRQSMERIDAHITQIGSSFSVIDEILENQDASRLNQPLHSQTICTALQIALVDLLGSW
DIHPESVTGHSSGEIAAAYAIGALGLEDAMSAAYYRGIAASRLSQNEEVRGAMLAVGMPSDSIQPFLDSLKTGKAVVACI
NSPTSVTVSGDVTAIGELEGVLREREIFHRRLMVNVAYHSHHMELVGGEYLGLISNITPQAGDQVQQSRNRVVSFFSSVT
GGEVQASDLGSQYWTRNLLGQVKFVESVRALCYGTNNTTRRTKRVGGMRKVGVDVLLEVGPHAALSGPIRQILKEDSKLD
AaGvQCISILTRKS
>UniRef100_Q9X992_from_1210_to_1513 (HMM "PKS_AT" in sequence "UniRef100_Q9X992", bitscore: 391.0, e-value: 9.7e-112, length: 304)
VFSGQGSQRSGMGRAAAEAFPVFGRALGEVCAALDPLLTRPLTSVMWAAPGSEEAARLddTTYTQPALFAVQVALYRLFE
SWGVVPDQLVGHSVGEISAAHVAGVLGLRDACTLVAARSRLMGALPPGGAMVAVRITEPEVTPWLAELTDEVSIAAVNGP
HSLVLAGAEAPLVALTDRLAAAGHKTRRLMVSTAPHSPLMDPMLEEFRAVVRTLSYAAPAVPLVSTVTGRPLTGEEARDP
DHWVRHVRQSVRFKDAIGRLRDERVTGFLELGAEPALTPMIDECLESADGQpgtALVPSLRAGV
>UniRef100_Q9S0R3_from_2139_to_2437 (HMM "PKS_AT" in sequence "UniRef100_Q9S0R3", bitscore: 391.0, e-value: 1e-111, length: 299)
LFGGQGTHWEGMAQELLGSSPVFAQQMSDCAQALEPYLDWSLLDVLRGAPDAPPLQRVDVVQPVLFAVMVSLAALWRSYG
VHPDAVAGHSQGEIAAAYVAGALSLDDAARVTALRSQALAALAGQGAMASVGLPVEKLEPRLATWGDRLVIAAVNGARSA
VVSGEPEAVDALVEELSHEDVPARRLMVDWASHSPQVEAIQGRLLELLAPIRARTGDVPFYSTVTGERIDGTELDADYWY
RNLRQVVRFRDATQALVRAGHTVFIEACPHPAVAVGVQETLDEMGDLdsLVVGSLRRGE
>UniRef100_A0FCL3_from_572_to_856 (HMM "PKS_AT" in sequence "UniRef100_A0FCL3", bitscore: 390.8, e-value: 1.1e-111, length: 285)
LFAGQGSQRLGMGRGLYEAYPVFAAAWDEVCAQLDRYLDRSVGEVAWGDDVELIGETAYTQAGLFALEVALYRLIASWGV
RADYLLGHSIGELASAYVAGVWSLEDAARVVAARGRLMQGLPSGGVMVAVAASEGEVLPLLADGVAVAAVNAPESVVVSG
DEDAVQAVVDVLVGRGVRTRRLRVSHAFHSARMDGMLAEFGEVLDGVEFHAPSLPVVSNVSGVVAGEELCSPEYWVRHVR
ETVRFADGLATLRGLGVGSFLELGPDGTLTALADGDGVSVLQPGR
>UniRef100_Q7WTE3_from_569_to_870 (HMM "PKS_AT" in sequence "UniRef100_Q7WTE3", bitscore: 390.7, e-value: 1.2e-111, length: 302)
VFPGQGSQWPGMGAELLDASPVFAARIAECEAALAPYVDWSLTEVLRGADGAADLGRVDVVQPVLWALMVSLAALWAHHG
VRPAAVVGHSQGEIAAACVAGALTLEDGARVVALRSQALRALAGRGAMASLGVDPDTAERLVAEVGEKAAGVGVAALNSP
SSTVVSGPPDAVAAVVAACEATGARARTIDVDYASHGPQVDEIADEVTARLAGVGGQATDVAFYSTVTGGPMDTATALDA
GYWLTNLRRPVRLTEAVDALLTAGHRVFIEVSTHPVVVPALQQCFESAQVAAVAMGTLRRDE
>UniRef100_Q6RC15_from_19_to_311 (HMM "PKS_AT" in sequence "UniRef100_Q6RC15", bitscore: 390.6, e-value: 1.3e-111, length: 293)
VFPGQGSQRLGMGAQLYEQFPVFAAAFDDVVDALDQYLRLPLRQVMWGDDEGLLNSTEFAQPSLFAVEVALFALLRFWGV
VPDYVIGHSVGELAAAQVAGVLSLQDAAKLVSARGRLMQALPAGGAMVAVAASQHEVEPLLVEGVDIAALNAPGSVVISG
DQAAVRLIANRLADRGYRAHELAVPHAFHSSLMEPMLEEFARLASEIVVEQPQIPLISNVTGQLANADYGSAGYWVDHIR
RPVRFADSVASLEAMGTSCFIEAGPTSGLGAAIEQSLKSAEPTVSVSALSTDK
>UniRef100_Q5VKQ8_from_564_to_848 (HMM "PKS_AT" in sequence "UniRef100_Q5VKQ8", bitscore: 390.5, e-value: 1.4e-111, length: 285)
VFGGQGGQRWGMGAGLCARFPVFAEVFGAVCDELEVPVGEALSGDDLGLIDQTLYAQCGIFALEVGLFRLLESWGVAPDF
VLGHSVGELGAAHVAGVLSLGDACKLVAARARLMQALEPGVMLAVAASEDEVVSLLSDRVAVAAVNGPLSVVVSGDESEI
ALIEERFRGRRVRRLRTSHAFHSPLMDPMLEEFREVVASVSLCAPRIPFVSTVTGALAGEELVSPDYWVRNVRDTVRFLD
GVRAMHEQGVDTFVELGPDGVLSAAGQECLPDSDALFVPFQRRDQ
>UniRef100_Q9ZGI5_from_1651_to_1942 (HMM "PKS_AT" in sequence "UniRef100_Q9ZGI5", bitscore: 390.5, e-value: 1.4e-111, length: 292)
VFPGQGTQWAGMGAELLDSSAVFAAAMAECEAALSPYVDWSLEAVVRQAPGAPTLERVDVVQPVTFAVMVSLARVWQHHG
VTPQAVVGHSQGEIAAAYVAGALPLDDAARVVTLRSKSIAAHLAGKGGMLSLALNEDAVLERLSDFDGLSVAAVNGPTAT
VVSGDPVQIEELAQACKADGFRARIIPVDYASHSRQVEIIESELAQVLAGLSPQAPRVPFFSTLEGTWITEPVLDGTYWY
RNLRHRVGFAPAIETLAVDEGFTHFVEVSAHPVLTMTLPETVTGLGTLRREQ
>UniRef100_Q0ILD4_from_4525_to_4817 (HMM "PKS_AT" in sequence "UniRef100_Q0ILD4", bitscore: 390.4, e-value: 1.4e-111, length: 293)
LFTGQGAQRVGMGRELYEAFPVFAAAFDAVCAGFEGMLPGSLRGVVFGDGGGVVDRTEWAQPALFALEVALFELVVSWGV
RADVLVGHSVGELVAAHVAGVWSLADACRVVAARGRLMQALPVGGAMVAVRVGEGELPVLPEGVSVAAVNGPRSLVLSGD
EGPVLELAARLAGEGRDTRRLRVSHAFHSARMEPMLAEFAQVLAAVEFRAPRIPVISNVTGEVAGEELTTPEYWVRQVRE
AVRFADGVNTALGRGVDKFLELGPSGPLTAMAEEVIEHTGTRAVCVPVLRAGR
>UniRef100_Q8YTN4_from_565_to_863 (HMM "PKS_AT" in sequence "UniRef100_Q8YTN4", bitscore: 390.4, e-value: 1.5e-111, length: 299)
LFTGQGSQYQNMGWELYQTEPFFKETIDKCCELLLANSGLDLHSVLFPQDNENNHKLLsqTLYTQPALFILEYALCQLWL
SWGIKPDFFMGHSVGEYVAACIAGVFSLEDGLKLIATRARLMQQLPQGKMVAVAASPSQLQNFLLPYDQQVSIAAINAPN
NTVISGEPAAIEKIIAVLVSQNIQATPLSVSHAFHSPMMETMLGEFEKIAATINFHPPKYPIISNVTGSLINSEIATPEY
WCRHIRQPVQFLAGVETLIQQNCSIFLEVGAKPILLQMARSIISQADKYLWLPSLQPKQ
>UniRef100_Q0ILD3_from_3542_to_3839 (HMM "PKS_AT" in sequence "UniRef100_Q0ILD3", bitscore: 390.3, e-value: 1.6e-111, length: 298)
LFTGQGAQRAGMGRSLYDAFPEFAAAFDEVCAELDRHLPRPLRTVVWAEPGTDEAALLDqTLYTQTGLFAVEVALFRLLE
HWGVRPDALLGHSVGELAAAHLAGVWSTEDAARVVAARARLMQELPEGGAMLSVAAAGDEVSAVLGDASAEVAVAAVNGP
ASLVLSGTEESVTAAGARLAEAGLRTKRLTVSHAFHSSLMEPMLAAYEHELAQVAFAEPALPVVSNLTGEVAGAELCEPA
YWVRQVRQAVRFADGVRTVLDEGVTTLLELGPDGVLTAMAQESAGERATGIAAQRRDR
>UniRef100_A4X8M1_from_548_to_846 (HMM "PKS_AT" in sequence "UniRef100_A4X8M1", bitscore: 390.2, e-value: 1.7e-111, length: 299)
VFPGQGAQWVGMAAALLDSSPVFAERMRRCAAELRAYVDWDLLDVVRGGPGATSLEWVDVVQPALWAMLVSLAATWRAYG
VEPDAVVGHSQGEIAAACVAGALSLADGARVVTLRSRAIGEKLVGHGGMVSVGLPADQVQERIARWAGDISLAVVNGTGS
VVVSGTPQALRDLVAALTEEGVRVKQVAVDYASHSAQVEALEHRLLEDLAAINPRTGTIRMLSTVTGDWIDTATLDARYW
YENLRNTVRFDPAIRSLAEQGWTAYVEVSPHPVLGMGMQETLESTDRPVVVTGTLRRDD
>UniRef100_Q76KY0_from_669_to_970 (HMM "PKS_AT" in sequence "UniRef100_Q76KY0", bitscore: 390.1, e-value: 1.8e-111, length: 302)
LFTGQGAQRVGMGRELAAEFPVFAASLEETCDLLDVGLEdqDHSLREVLFAEEGSAEAALLtrTVYAQAALFAVEVALFR
LVESFGVVPDFVAGHSVGEIAAAHVAGVFSLEDATMLVAARGRLMDALPEGGTMVAVQATEEDVLALLEGVEDASIAAIN
GPDAVVVSGTETGVARVVDVLRDRGAKTKRLDVSHAFHSPLMEPMLTEFRRVAEVLEYQAPRIAVVSNVSGSVAGTELAT
PEYWVTHVREAVRFSAGVRTLLGAGVSSFLEIGPDGVLSGMARGSVSDGADVGCVPVMRRGR
>UniRef100_Q68BG4_from_570_to_867 (HMM "PKS_AT" in sequence "UniRef100_Q68BG4", bitscore: 390.1, e-value: 1.8e-111, length: 298)
LFTGQGAQRLGMGHELAARFPVFASALDEVCVQLDAHLERPLREVLFAEPDTEAAALLdeTVFTQAALFAVEVALYRLVE
SWSLTPDYLLGHSVGGLAAAHVAGVLSLEDAAEVVVARGRLMQALPKGGAMVSLQASEDEVLESLSGLVSIAAVNGPQAV
VISGDEDAVTAVAEEWRARGRKVKRLTVSHAFHSALMEPMLATFEQVLSRVTLNAPRIPVISDSTGLPLTPEQATSPAYW
TGHVRNPVLFHQAVTHLTEQGVSAFLELGPDGVLSAMTRTSVVGRDNTVVTPLLRADR
>UniRef100_O30768_from_566_to_866 (HMM "PKS_AT" in sequence "UniRef100_O30768", bitscore: 390.1, e-value: 1.8e-111, length: 301)
LFSGQGAQRAGAGRELYASFPVFAQALDEVAGGFDAHLERPLLQVMFAEPGTADAALLdrTAYAQPALFAVETALFRLFE
SWGLMPDVLLGHSIGGLAAAYAAGVFSSADAVRLVAARGRLMQRLPEGGAMVAVRATEQEVAELEWIAGGRAVVAAFNGP
DSLVLSGDEQAVVSAAGELAARGRRTKRLSVSHAFHSPHMDAMLADFRAVAESVTYRTPRLPIVSEVTGRPAAPSELMDP
GYWTRQIREPVRFAAAVRAARAAGAATFVELGPDAVLSGMARECAAGDTGTAFAAALRRGR
>UniRef100_Q9EX54_from_566_to_857 (HMM "PKS_AT" in sequence "UniRef100_Q9EX54", bitscore: 390.0, e-value: 1.9e-111, length: 292)
LFTGQGAQRTGMGMDLYRTFPAYAHAFDTITAQLDPHLDQPLHHTITTGHHLHHTGNTQPALFATEVALYRLLETWGITP
DYLAGHSIGELTAAHISGILTLQDACTLVTARARLMQNLPTHGTMIALQATEQEILPHLTGHEHHLTIAAINSPTSLVIS
GNQTAAQHIATQLQAQGRKTKTLTVSHAFHSPHMDGMLHDFHHTATQLTYHEPTIPIVSTLTGNLATHNDLRTPTYWTDQ
LRNTVRYTQAIHTLHTAGVTTYTEIGPDATLTPLTQQTLDTTTAIPLLRHNQ
>UniRef100_Q9EX53_from_2333_to_2624 (HMM "PKS_AT" in sequence "UniRef100_Q9EX53", bitscore: 390.0, e-value: 1.9e-111, length: 292)
LFTGQGAQRTGMGMDLYRTFPAYAHAFDTITAQLDPHLDQPLHHTITTGHHLHHTGNTQPALFATEVALYRLLETWGITP
DYLAGHSIGELTAAHISGILTLQDACTLVTARARLMQNLPTHGTMIALQATEQEILPHLTGHEHHLTIAAINSPTSLVIS
GNQTAAQHIATQLQAQGRKTKTLTVSHAFHSPHMDGMLHDFHHTATQLTYHEPTIPIVSTLTGNLATHNDLRTPTYWTDQ
LRNTVRYTQAIHTLHTAGVTTYTEIGPDATLTPLTQQTLDTTTAIPLLRHNQ
>UniRef100_Q0PD02_from_3908_to_4205 (HMM "PKS_AT" in sequence "UniRef100_Q0PD02", bitscore: 390.0, e-value: 2e-111, length: 298)
LFTGQGAQRLGMGRELAESFAVFAVALDEVCAHMDVLLERPLREVLFAEPGTEAAALLdeTAFTQAALFAVEVALYRLVE
SWSLTPDYLLGHSIGGLAAAYVSGVLSLEDAAVVVAARGRLMQALPKGGAMVSLQAAEDEVLESLSGLVSIAAVNGPQAV
VISGDEDAVTAVAEEWRARGRKVKRLTVSHAFHSVLMEPMLAEFEQVLSRVTLNAPRIPVISDSTGLPLTAEQATSPAYW
TAHVRNPVLFHQAISYLTEQGVSAFLELGPDGVLSAMTRTSLADDSDTTVVPLLRSGR
>UniRef100_Q3W486_from_597_to_906 (HMM "PKS_AT" in sequence "UniRef100_Q3W486", bitscore: 389.9, e-value: 2.1e-111, length: 310)
LFTGQGSQRPGMGRHLYANRPVFAAALDEVFAAFEPLLDRRLPDLMFTEPGTDEAALLdrTEYAQPALFALETALYRLLV
DLGPEPDLVAGHSLGGLTAGHVAGLLSLADAAALVAARGRLMQAQPTGGLMAACEATADEIEPLLAAQDGQDGQVSLAAV
NGPRAVVVSGDAAAVARVTAAVAARGGRTRTLRVSHAFHSAHMDGALAPFREVVAGLRFQPPVLDVVSELTGRPASFEEL
RDPDYWVRQLRSPVRFADAVATLHAAGATTFLEVGPDAVLTPMVADCLPVGAGAAGaGqvVAVPALVRDR
>UniRef100_Q9ALM4_from_2100_to_2401 (HMM "PKS_AT" in sequence "UniRef100_Q9ALM4", bitscore: 389.7, e-value: 2.4e-111, length: 302)
VFSGQGGQWLGMGRALYSKFPVFAAAFDEACAELEAHLGEDRRVRDVVFGSDAQLLDQTLWAQSGLFALQAGLLGLLGSW
GVRPDVVMGHSVGELAAAFAAGVLSLRDAARLVAARARLMQALPSDGAMLAVAAGEDLVRPLLAGREESVSVAALNAPGS
VVLSGDREVLASIVGRLTELRVRTRRLRVSHAFHSHRMDPMLGEFAQIAESAEFGKPTTPLVSTLTGELDRAAEMSTPGY
WVRQAREPVRFADGVQALAAQGIGTVVELGPDGTLAALVRECATESDRVGRISSIPLMRRER
>UniRef100_Q3VXM8_from_638_to_955 (HMM "PKS_AT" in sequence "UniRef100_Q3VXM8", bitscore: 389.5, e-value: 2.7e-111, length: 318)
VFPGQGSQWHGMARHLYTTSPTFAHHLTTATNALNPHLDYDLLHTLTSPTPPPNTVTYVQPALFAVMTSLAQLWQHHGIH
PDTVLGHSQGEIAAAHIAGALTLTDAATIVALRATALTTLTGTGTMASITLPAHALQPLLDTHPDLHIAAHNSPTHTIVA
GNPQSITELLEHCQQNNIQARQIPVDYASHTPHIEPLHTTLTTALAHITPTPATIPFYSTLTNTYLDTTQLTPEYWYQNL
RNPVQFHQAITTLHHNGHTTYIETSPHPVLTTTITETLENPPTNTDkNstqntnqngtaehpterpaiTVTGTLRRDH
>UniRef100_A1YAM9_from_2050_to_2335 (HMM "PKS_AT" in sequence "UniRef100_A1YAM9", bitscore: 389.4, e-value: 2.9e-111, length: 286)
LFTGQGSQKPGMGAELAARFPVFAAAFDEVCAHLDPRLGLSLREVLETERVHETAFAQCALFAVEVALFRLLESWGVRPA
LLLGHSVGEIAAAHVAGVLSLADAATMVEARGRLMGALPSRGVMIALQANEDEVTPLPTERVSIAAVNGPEAVVLSGDED
AVTAVVDRFADRKSKRLVVSHAFHSPLMEPMLADFRRVVSGLSFSEPRIPIVSTVTGRSDPEIASPGYWVRHVREAVRFH
DAIRFAEAEAEGVRAFVELGPEGVLSAMAKDFLEDTVLIPTLRGER
>UniRef100_A0ACI1_from_586_to_883 (HMM "PKS_AT" in sequence "UniRef100_A0ACI1", bitscore: 389.4, e-value: 2.9e-111, length: 298)
VFPGQGSQWAGMAAELVEREPVFAEAMAECGRALEPFTDFSLLEVVRGDGEGVGLERVEVVQPVLWAVMVSLARLWASVG
VVPSAVVGHSQGEIAAAVVAGGLSLEDGARVVALRARAIAGELAGRGGMVSLAVPVVEAEKLAGRWPGLSVAAVNGPGST
VVSGEAGAVEELLAHCEAEGIRARRVPVDYASHCAQVERIRERLLEDLAPITPVSSAVPFHSTVTGVRMDTAGLDAEYWY
GNLRNTVRFEEVTRALLTEGRTLFVEVSPHPVLAVGVQESMEAAGGAGVVLGTLRRGE
>UniRef100_Q9L8C8_from_540_to_837 (HMM "PKS_AT" in sequence "UniRef100_Q9L8C8", bitscore: 389.3, e-value: 3.2e-111, length: 298)
VFPGQGSQWVGMGRQLLAEEPVFHAALSACDRAIQAEAGWSLLAELAADEGSSQLERIDVVQPVLFALAVAFAALWRSWG
VAPDVVIGHSMGEVAAAHVAGALSLEDAVAIICRRSRLLRRISGQGEMAVTeLSLAEAEAALRGYEDRVSVAVSNSPRST
VLSGEPAAIGEVLSSLNAKGVFCRRVKVDVASHSPQVDPLREDLLAALGGLRPGAAAVPMRSTVTGAMVAGPELGANYWM
NNLRQPVRFAEVVQAQLQGGHGLFVEMSPHPILTTSVEEMRRAAQRAGAAVGSLRRGQ
>UniRef100_Q1WEK9_from_1592_to_1877 (HMM "PKS_AT" in sequence "UniRef100_Q1WEK9", bitscore: 389.2, e-value: 3.4e-111, length: 286)
VFPGQGSQWVGMALELVESSPVFARRLGDCADALAPFVEWSLFDVLGDEVAIGRVDVVQPVLWAVMVSLAELWRSFGVVP
SAVVGHSQGEIAAACVAGALTLEDGARVVALRSRALLALSGRGGMVSVPVSADRLRDRVGLSVAAVNGPASTVVSGAVEV
LEAVLAEFPEAKRIPVDYASHSVQVEGIREGLAEALAPVRPRTGQVPFYSTVTGRLMDTIELDAEYWYRNLRETVEFQST
VEHLMRQGHTVFVEASPHPVLTIGVQDTADTTDTDIVVTGSLRRDD
>UniRef100_O54666_from_1146_to_1433 (HMM "PKS_AT" in sequence "UniRef100_O54666", bitscore: 389.1, e-value: 3.7e-111, length: 288)
VFPGQGTQWAGMGRELLAESPVFAERIAECAAALAPWIDWSLVDVLRGEGDLGRVDVLQPACFAVMVGLAAVWESVGVRP
DAVVGHSQGEIAAACVSGALSLEDAAKVVALRSQAIAAELSGRGGMASVALGEDDVVSRLVDGVEVAAVNGPSSVVIAGD
AHALDATLEILSGEGIRVRRVAVDYASHTRHVEDIRDTLAETLAGISAQAPAVPFYSTVTSEWVRDAGVLDGGYWYRNLR
NQVRFGAAATALLEQGHTVFVEVSAHPVTVQPLSELTGDAIGTLRRED
>UniRef100_A1KFM7_from_178_to_469 (HMM "PKS_AT" in sequence "UniRef100_A1KFM7", bitscore: 389.1, e-value: 3.7e-111, length: 292)
VFAGQGSQWLGMGSELYAAYPVFAEALDAVVDELDRHLRYPLRDVIWGHDQDLLNTTEFAQPALFAVEVALYRLLMSWGV
RPGLVLGHSVGELAAAHVAGALCLPDAAMLVAARGRLMQALPAGGAMFAVQAREDEVAPMLGHDVSIAAVNGPASVVISG
AHDAVSAIADRLRGQGRRVHRLAVSHAFHSALMEPMIAEFTAVAAELSVGLPTIPVISNVTGQLVADDFASADYWARHIR
AVVRFGDSVRSAHCAGASRFIEVGPGGGLTSLIEASLADAQIVSVPTLRKDR
>UniRef100_A5TZD1_from_634_to_925 (HMM "PKS_AT" in sequence "UniRef100_A5TZD1", bitscore: 389.1, e-value: 3.7e-111, length: 292)
VFAGQGSQWLGMGSELYAAYPVFAEALDAVVDELDRHLRYPLRDVIWGHDQDLLNTTEFAQPALFAVEVALYRLLMSWGV
RPGLVLGHSVGELAAAHVAGALCLPDAAMLVAARGRLMQALPAGGAMFAVQAREDEVAPMLGHDVSIAAVNGPASVVISG
AHDAVSAIADRLRGQGRRVHRLAVSHAFHSALMEPMIAEFTAVAAELSVGLPTIPVISNVTGQLVADDFASADYWARHIR
AVVRFGDSVRSAHCAGASRFIEVGPGGGLTSLIEASLADAQIVSVPTLRKDR
>UniRef100_Q7D9V6_from_634_to_925 (HMM "PKS_AT" in sequence "UniRef100_Q7D9V6", bitscore: 389.1, e-value: 3.7e-111, length: 292)
VFAGQGSQWLGMGSELYAAYPVFAEALDAVVDELDRHLRYPLRDVIWGHDQDLLNTTEFAQPALFAVEVALYRLLMSWGV
RPGLVLGHSVGELAAAHVAGALCLPDAAMLVAARGRLMQALPAGGAMFAVQAREDEVAPMLGHDVSIAAVNGPASVVISG
AHDAVSAIADRLRGQGRRVHRLAVSHAFHSALMEPMIAEFTAVAAELSVGLPTIPVISNVTGQLVADDFASADYWARHIR
AVVRFGDSVRSAHCAGASRFIEVGPGGGLTSLIEASLADAQIVSVPTLRKDR
>UniRef100_Q7U224_from_178_to_469 (HMM "PKS_AT" in sequence "UniRef100_Q7U224", bitscore: 389.1, e-value: 3.7e-111, length: 292)
VFAGQGSQWLGMGSELYAAYPVFAEALDAVVDELDRHLRYPLRDVIWGHDQDLLNTTEFAQPALFAVEVALYRLLMSWGV
RPGLVLGHSVGELAAAHVAGALCLPDAAMLVAARGRLMQALPAGGAMFAVQAREDEVAPMLGHDVSIAAVNGPASVVISG
AHDAVSAIADRLRGQGRRVHRLAVSHAFHSALMEPMIAEFTAVAAELSVGLPTIPVISNVTGQLVADDFASADYWARHIR
AVVRFGDSVRSAHCAGASRFIEVGPGGGLTSLIEASLADAQIVSVPTLRKDR
>UniRef100_A1QNH8_from_634_to_925 (HMM "PKS_AT" in sequence "UniRef100_A1QNH8", bitscore: 389.1, e-value: 3.7e-111, length: 292)
VFAGQGSQWLGMGSELYAAYPVFAEALDAVVDELDRHLRYPLRDVIWGHDQDLLNTTEFAQPALFAVEVALYRLLMSWGV
RPGLVLGHSVGELAAAHVAGALCLPDAAMLVAARGRLMQALPAGGAMFAVQAREDEVAPMLGHDVSIAAVNGPASVVISG
AHDAVSAIADRLRGQGRRVHRLAVSHAFHSALMEPMIAEFTAVAAELSVGLPTIPVISNVTGQLVADDFASADYWARHIR
AVVRFGDSVRSAHCAGASRFIEVGPGGGLTSLIEASLADAQIVSVPTLRKDR
>UniRef100_UPI00005EE3CD_from_202_to_493 (HMM "PKS_AT" in sequence "UniRef100_UPI00005EE3CD", bitscore: 389.1, e-value: 3.7e-111, length: 292)
VFAGQGSQWLGMGSELYAAYPVFAEALDAVVDELDRHLRYPLRDVIWGHDQDLLNTTEFAQPALFAVEVALYRLLMSWGV
RPGLVLGHSVGELAAAHVAGALCLPDAAMLVAARGRLMQALPAGGAMFAVQAREDEVAPMLGHDVSIAAVNGPASVVISG
AHDAVSAIADRLRGQGRRVHRLAVSHAFHSALMEPMIAEFTAVAAELSVGLPTIPVISNVTGQLVADDFASADYWARHIR
AVVRFGDSVRSAHCAGASRFIEVGPGGGLTSLIEASLADAQIVSVPTLRKDR
>UniRef100_UPI00005F6102_from_202_to_493 (HMM "PKS_AT" in sequence "UniRef100_UPI00005F6102", bitscore: 389.1, e-value: 3.7e-111, length: 292)
VFAGQGSQWLGMGSELYAAYPVFAEALDAVVDELDRHLRYPLRDVIWGHDQDLLNTTEFAQPALFAVEVALYRLLMSWGV
RPGLVLGHSVGELAAAHVAGALCLPDAAMLVAARGRLMQALPAGGAMFAVQAREDEVAPMLGHDVSIAAVNGPASVVISG
AHDAVSAIADRLRGQGRRVHRLAVSHAFHSALMEPMIAEFTAVAAELSVGLPTIPVISNVTGQLVADDFASADYWARHIR
AVVRFGDSVRSAHCAGASRFIEVGPGGGLTSLIEASLADAQIVSVPTLRKDR
>UniRef100_Q7S380_from_577_to_895 (HMM "PKS_AT" in sequence "UniRef100_Q7S380", bitscore: 389.0, e-value: 3.8e-111, length: 319)
VFTGQGAQWWAMGKELIDAYPIFKAALLDCDVQLKKLGATWNMCEELSRDAETSKVNQLDYSTPVCVAVQIALVELLKAW
GIKPTAVTSHSSGEIAAAYAAGALDLASAMAIAFARGGLASEGNRQFARKGGMMAVGLGREEAEKYLPRVTQGQVVVACE
NSPTSSTLSGDVEGLVELEQIMKEENIFARRLKVDAAWHSHHMEAVADAYYASMDKKVKPAKSKLDMIFSSpCTGKRMDK
VNEIGSPgHWVRSLTGCVRFVDAFRSMVFAEEGATEPTVDMVIEVGPHAALSGPIQDILGMPQFKGVtIPYGSCLIRKK
>UniRef100_Q5VKR4_from_2573_to_2873 (HMM "PKS_AT" in sequence "UniRef100_Q5VKR4", bitscore: 389.0, e-value: 3.9e-111, length: 301)
LFPGQGSQRLGMGLQLLAEFDGFASAFETVCDELDRHLRRPVREVLHAEAGSPAAELLdqTEYTQAALFAVEVALFRQLE
NWGLCPDFVAGHSIGELTAAHVAGALSLDAAAALVAARGRLMQQAPAGGAMVAVQAGEDEMSAMLAGLEDGVGIAAVNGP
NSVVLSGDTDVVERIAGQWREQGRRIRRLRVSHAAHSPHMEGILEEFRSAVSKVRFHPPEIPIVSTATGEVLSAEEIAAP
EHWVRHLRGAVRFLPAIRRLAEAGVTAFAEVGPGGVLSAMAQDCLPEAAENAVIVPLSPGD
>UniRef100_Q0ILD0_from_574_to_872 (HMM "PKS_AT" in sequence "UniRef100_Q0ILD0", bitscore: 389.0, e-value: 4e-111, length: 299)
VFPGQGSQWVGMGRELWEVSSVFAESMVACERALAPFVGWSLRDVVFEGGGEGLWGRVDVVQPVLWAVMVSLAAVWRSFG
VEPVGVVGHSQGEVAAACVAGGLSLEDGARVVAVRSRLVGERLSGRGGMVSVTLPVAQVEEWLAGSGGRVGVAAVNGPSS
VVVSGEVEALDGLLVELDGAGVRARRIAVDYASHSAQVDALNDDLLAGLADIRPVSSPVAFYSTVTGERMDTAGLDAAYW
AANLRERVLFEPVVRTLAELEHQVFVESSPHPVLAMAVQETLESASGAGAAVGSLRRDD
>UniRef100_A0FCL2_from_2294_to_2580 (HMM "PKS_AT" in sequence "UniRef100_A0FCL2", bitscore: 388.9, e-value: 4e-111, length: 287)
VFPGQGSQWAGMALELLESAPVFARRMGECAEALAPLVEWSLPDVLADERALGRVDVVQPVLWAVMVSLAELWRSYGVAP
SAVVGHSQGEIAAACVAGGLSLADGARVVVLRGKALLALSGRGGMVSVPVPADRLRDRPGVSIAAVNGPSSTVVSGGDEA
LDAVLVEFPAAKRIPVDYASHSPQIDGIRDELLKALAPIEPRTAAIPFHSTVTGRPIDTAELDADYWYRNLRETVELERV
TRAAVEDGHHTFIEISPHPVLTTGLRETLDDADAHGGLVLASLRRDD
>UniRef100_Q7WTF2_from_2362_to_2658 (HMM "PKS_AT" in sequence "UniRef100_Q7WTF2", bitscore: 388.9, e-value: 4.1e-111, length: 297)
LFSGQGSQRPGMGADLYRRFPVFAEAFDGVRALLDPHLDHPLADVVFATDPGHGDLIHHTTYTQAGLFALHIALARLLGD
MGLAPDAVAGHSIGEISAAHLAGVLSLEDAAQLVAARATLMGGLPSGGAMATVNADEQEITATLADYPDLAIAAMNTPAH
TVVSGPADQVAALTAAWRERGRKTRALPVSHAFHSPQMEPILVPFTEAIGHLAFHPPRIPLISNLTGEPAGEDIATPDYW
ARHIRRPVHFHQSITHLAEDTAVFLELGPAPVLTHAVHHTLPEETTATALATLTGKQ
>UniRef100_Q0QMP8_from_576_to_875 (HMM "PKS_AT" in sequence "UniRef100_Q0QMP8", bitscore: 388.8, e-value: 4.5e-111, length: 300)
LFTGQGSQFPGMGRELYAAFPVFAEALDEVAAALDPHLDRPLREVMFEADAEVLGRTRYAQPALFALEVALFRLLGHWGV
TPDCLAGHSVGEVAAAHCAGVLDLADAALLVATRARLMQEMPAAGVMISLRASEEEVVPHLTEGVAIAAVNSPTTTVISG
DAAEARAIAERFRSRELHVSHAFHSPHMDGMLDPFREVVRTLTFHPPRIPLAGDADRLVDPEYWVRQVREPVRFSEAVEA
LRAAGVTTYVETGPDAALATLAAECLADTDAPALtVplqrrthdqvrtllTALATLHTHH
>UniRef100_UPI000045BD9D_from_536_to_834 (HMM "PKS_AT" in sequence "UniRef100_UPI000045BD9D", bitscore: 388.6, e-value: 5e-111, length: 299)
MFPGQGSQYVDMGLNLYNREPVFQEVVDECAEILKPLLGGDLRRIIYPAPSDRETAAIAlkqTCFTQPALFVIEYALAQL
WQSWGVKPQAMIGHSIGEFVAACIAGVFTLEDALMLVANRGRFMWELPQGAMLSVRLPAQEVEPRLIPELAIAAINAPSL
CVVSGPTEAIAALQKQLESEEVVCRPLHTSHAFHSPMMDDIIAPFAEVVRKVKLSPPQIPFVSTVTGDWITAQQATDPMY
WATHLRQTVRFAEGIQTLWQQPERVLLEVGPRITTTTLARQQAKDIKQQIAIASLSDNA
>UniRef100_Q70I00_from_561_to_848 (HMM "PKS_AT" in sequence "UniRef100_Q70I00", bitscore: 388.5, e-value: 5.3e-111, length: 288)
VFAGQGSQRLGMGRGLYERFPVFAEAFDEVCGRVGPGVREVVFGSDAGELDRTVWAQAGLFALEVALFRLLESWGVRPGC
LIGHSVGELSAACVAGLWSLEDACRVVAARARLMQALPAGGVMVAVRAEAGELAGFLGEDVVIASVNAPGQVVIAGPEGG
VERVVAACGARSRRLAVSHAFHSPLVEPMLGEFRRVVESVAFGVPSLRVVSNVTGAWVDPEEWGTPEYWVRQVREPVRFA
DGVATLLDAGVRTFVELGPAGTLTSMVSHCADATATSVTAVPTLRPDH
>UniRef100_Q70HZ7_from_557_to_844 (HMM "PKS_AT" in sequence "UniRef100_Q70HZ7", bitscore: 388.5, e-value: 5.3e-111, length: 288)
VFAGQGSQRLGMGRGLYERFPVFAEAFDEVCGRVGPGVREVVFGSDAGELDRTVWAQAGLFALEVALFRLLESWGVRPGC
LIGHSVGELSAACVAGLWSLEDACRVVAARARLMQALPAGGVMVAVRAEAGELAGFLGEDVVIASVNAPGQVVIAGPEGG
VERVVAACGARSRRLAVSHAFHSPLVEPMLGEFRRVVESVAFGVPSLRVVSNVTGAWVDPEEWGTPEYWVRQVREPVRFA
DGVATLLDAGVRTFVELGPAGTLTSMVSHCADATATSVTAVPTLRPDH
>UniRef100_A4FCY9_from_1549_to_1849 (HMM "PKS_AT" in sequence "UniRef100_A4FCY9", bitscore: 388.5, e-value: 5.5e-111, length: 301)
LFTGQGSQRLGMGRELYETCRPFAEAFDAVRARIDPRLPHPLKDVLFGESDRADLLDQTVFAQAALFAVETALFRLFEHC
GLTPDYVMGHSVGELAAAHAAGVLTLDDACTLVAARGRLMQAAPGGGVMIAFEAGEAEMREAVAAYEGRLDLAAVNGPAS
VVVSGDQSSALELarsWREMDRKVTQLKVSHAFHSAHMDGVLEEFGQVAASLSYAAPRIPLISNVTGEVVSREELASHGY
WTRQLRGTVRFADGVRTLQDGNVTTYLELGPGPVVAAMARACLDETDAGSAKAVAVLRKNH
>UniRef100_Q93HH0_from_649_to_954 (HMM "PKS_AT" in sequence "UniRef100_Q93HH0", bitscore: 388.5, e-value: 5.7e-111, length: 306)
VFPGQGAQWTGMARDLLDRSPVFADELDRCDAALRPFTTWSVAAVLRGDAGAPSPDRVDVVQPVLFAVMMSLAAVWRARG
VRPDAVIGHSQGEVAAACVAGALSLNDAAAVVALRSQALTELSGTGAMAVVALPHTEVEAHLAGLDGRVSVAAVNSGRST
VIAGDVEPLEALLADLDRQQVFVRRLDVDYASHSAQVEQVRAAVLDELDGITTCPTSVAWYSTVLGEPVTEELEADYWYT
NLREPVRFAPTVERMAADGYRYFVELSPHPSLLTALRTVVEDADAAEAaEdtapdlVAVGSLRRDE
>UniRef100_Q6JHN6_from_587_to_861 (HMM "PKS_AT" in sequence "UniRef100_Q6JHN6", bitscore: 388.4, e-value: 5.8e-111, length: 275)
VFAGQGSQRVGMGRELHARFPVFAEAFDAVAAQLELDLLSADEETLGRTEFTQPALFALEVALFRLLESWGVIPDFVAGH
SIGEIAAAHVAGVLSLEDACVLVSARGRLMQALPAGGVMVAVQASEADLPPLPDGVSLAAVNGPRSMVIAGTEAAVSQVD
GFKSRRLNVSHAFHSALMEPMLEEFRAVIADLSFGQPSIPAVSTVTGAVVTEEWGDPEYWIRHVRETVRFADGVHALESA
GAGVFVELGPDGVLSAMIHENLADAVAIPLLREDR
>UniRef100_UPI000038CDB0_from_540_to_835 (HMM "PKS_AT" in sequence "UniRef100_UPI000038CDB0", bitscore: 388.4, e-value: 6.1e-111, length: 296)
MFPGQGAQYVNMGRELYHSEPKFTEEVNRCCLILKPHLGLDLRDILYPSEAQTQTATQQlkqTSIIQSALFVIEYALSKL
WMAWGVLPEAMIGHSLGEYLAATLSGVFSLNDALALVAARGRLMQQVPTGAMLSVQLSEQEVQPLLPKELSLAGINSPSL
CVVSGSTDAIDKLQQQLLEKNISCRKLHTSHAFHSQMMDAIIEPFTELLQKVKRNPPQIPFISNVTGTWITTAEATDPHY
WARHLRQTVRFDEGMTELLKQPERILLEVGPGQTLSTFAKQHYNlePVVLTSIRHP
>UniRef100_Q1MX75_from_572_to_869 (HMM "PKS_AT" in sequence "UniRef100_Q1MX75", bitscore: 388.3, e-value: 6.1e-111, length: 298)
VFSGQGAQWPGMAVGLWDSEPVFAASMERCAAGLAPHTGYALREKLTAPADDPAWERDDVVQPLLWAVMVSLAELWRHHG
VAPAAVVGHSQGEFAAAVVAGALSLEDGARLVAVRSRVVHALSGHGSMASVSLPVAEVEKRLAETGGDVGIAAVNGPSAT
VVAGVDADVRAFMRDCEERGVRTRTVPIAYASHSPLVEPVREEMLRELAAITPRAGEVPFYSTVTGEPMPTESLDAAYWY
RNLRSPVLFAQTAERLMDAGHTVFLEMGAHPVLVPAIEQVLDATETEGRALGTLRRGE
>UniRef100_Q5SFB2_from_581_to_876 (HMM "PKS_AT" in sequence "UniRef100_Q5SFB2", bitscore: 388.3, e-value: 6.2e-111, length: 296)
VFPGQGTQWAGMALGLWAESAVFAESMARCEAAFAGLVDWRLADVLGDRSALERVDVVQPASFAVMVSLAELWRSLGVVP
DAVVGHSQGEIAAAVVAGGLSLEDGARVVVLRARLIGRELAGHGGMASVALPVAVVEERLAAWAGRLGVAVVNAPSATVV
AGDVDAVAEFVTACEVEGVRARVLPVDYASHSAHVEELRAELEQILAGIDPVAGETPLYSTVEAGVVDTASMDAGYWFRN
LRRPVRFQETVERLLADGFRVFVECGAHPVLTGAVQETAESTGRQVCAVGSLRRDE
>UniRef100_Q9L1V8_from_549_to_846 (HMM "PKS_AT" in sequence "UniRef100_Q9L1V8", bitscore: 388.3, e-value: 6.3e-111, length: 298)
VFPGQGSQWPGMGRELLDSEPVFHQAMRDCDDAIRTENGWSVIELLRSADEERLKELDVIQPTLWAIEIALAQLWRSWGI
EPDVVIGHSMGESAAAYIAGALSLSDAAAVICRRSRLAKRLSGRGTMAWVALPADEAAAALVGHEDTVAVAAINSPTSTL
LSGDGEALDQVLAGLDARSVDNRRVNVDFASHCPQMDALQEDLLSELSHLTPRAGTIPLHSTLLNEVIDGSGMNAEYWVR
NIRQPVDFVGAVKGQLDLGDTVFVEVSPHPLLVSGIRETSRMATSADTTAVGSLRRHA
>UniRef100_Q2PC52_from_566_to_863 (HMM "PKS_AT" in sequence "UniRef100_Q2PC52", bitscore: 388.3, e-value: 6.4e-111, length: 298)
VFPGQGTQWTGMGRQLLDTSPVFAARIAECQQAFEPWVDWSLVDVLRGEAPETLERVDVVQPVCFAMMLGMAAVWESLGV
VPDAVVGHSQGEIAAACVSGALSLADAARVVTLRSQAIAELLPAGGGMASLQLSQDAARTLIEPWGGRLQTAALNGPSSV
VIAGEDTALDELAAQLADSDIRFRRIPVDYASHSHYVESVRSALLADLAAVTSTAPRTPFYSTVEPGWRDEQPFDADYWY
RNLRQPVLFEPAIRELITHDHRVFIELGAHPVLLPSISETAAELDADVLAVGSIRRDE
>UniRef100_Q331Q3_from_566_to_861 (HMM "PKS_AT" in sequence "UniRef100_Q331Q3", bitscore: 388.2, e-value: 6.8e-111, length: 296)
VFPGQGTQWVGMAVRLWAESAVFAESMARCEAAFEGLVDWRLADVLGDEAALERVEVLQPASFAVMVSLAELWRSLGVVP
DAVVGHSQGEIAAAVVAGGLSLEDGARVVVLRARLIGRELAGHGGMASVALPVAVVEERLARWAGRLGVAAVNGPSATVV
AGDTDAVAEFVTTCEAEGVRARRLPVDYASHSAHVETLAAELEEILADVRPVSGEIPFYSTVEAGLVDTASLDAGYWFGN
LRRPVRFQETVEQLLADGFPVFVEASAHPVLTAAVQETAESMGRQVCAVGSLRRDE
>UniRef100_Q70I01_from_559_to_846 (HMM "PKS_AT" in sequence "UniRef100_Q70I01", bitscore: 388.0, e-value: 7.9e-111, length: 288)
VFAGQGSQRLGMGRGLYERFPVFAEAFDEVCGRVGPGVREVVFGSDAGELDRTVWAQAGLFALEVALFRLLESWGVRPGC
LIGHSVGELSAACVAGLWSLEDACRVVAARARLMQALPAGGVMVAVRAEAGELAGFLGEDVVIASVNAPGQVVIAGPEGG
VERVVAACGARSRRLAVSHAFHSPLVEPMLGEFRRVVESVAFGVPSLRVVSNVTGAWVDPEEWGTPEYWVRQVREPVRFA
DGVATLLDAGVRTFVELGPAGALTSMVSHCADATATSVTAVPTLRPDH
>UniRef100_Q9ZGI4_from_573_to_864 (HMM "PKS_AT" in sequence "UniRef100_Q9ZGI4", bitscore: 388.0, e-value: 7.9e-111, length: 292)
VFPGQGTQWAGMGAELLDVSKEFAAAMAECESALSRYVDWSLEAVVRQAPGAPTLERVDVVQPVTFAVMVSLAKVWQHHG
VTPQAVVGHSQGEIAAAYVAGALTLDDAARVVTLRSKSIAAHLAGKGGMISLALSEEATRQRIENLHGLSIAAVNGPTAT
VVSGDPTQIQELAQACEADGVRARIIPVDYASHSAHVETIESELAEVLAGLSPRTPEVPFFSTLEGAWITEPVLDGTYWY
RNLRHRVGFAPAVETLATDEGFTHFIEVSAHPVLTMTLPETVTGLGTLRREQ
>UniRef100_A1YAM7_from_2175_to_2449 (HMM "PKS_AT" in sequence "UniRef100_A1YAM7", bitscore: 387.8, e-value: 8.8e-111, length: 275)
LFTGQGSQRLGMGLQLAERFPVFAAAYDEVCSRFEQPLRDLTAEELNQTANTQCALFALEVALFRLVESWGVRPDFLAGH
SVGEIAAAHVAGVLSLDDAVTLVSARGRLMQALPTGGAMVALQATEAEVTPLLTERVSLAAINGPESVVVSGEEDAVAAV
VSQFEGRKSKRLTVSHAFHSPLMEPMLDEFRVVADSLSYAAPRIPIVSGGLAEVSTSDYWVRHVRDAVRFHDSVKFLEAE
GVTRFLEIGPDGVLTAMAKETAEDAVVVPALRRDR
>UniRef100_A0ACI3_from_2601_to_2899 (HMM "PKS_AT" in sequence "UniRef100_A0ACI3", bitscore: 387.8, e-value: 9.1e-111, length: 299)
VLPGQGSQWPGMADRLLAESATFRNTLRTCAQALEEHLDWSVEDTLRGLPGAGNMERAEVIQPVLFATMVALAALWREHG
VEPEAVVGHSQGEIAAAHLAGALSLEDAARVVTHRSRLLSRVVGQGAVASVSLPAQEALARLERWGDALSIAAVNGVSSV
SVAGDEAPLDEFLAELETEGVRCRKLRIKGAAHSAVVEPLREEALAVLAPVRPRASRIPFYSTVTGGLLDTTELDAEYWY
RNMRQTVQFAPATRALLADGFGVFVECSPHPALAGAVQETAEDAGASDPVLLASLRREE
>UniRef100_Q5SFB2_from_2073_to_2368 (HMM "PKS_AT" in sequence "UniRef100_Q5SFB2", bitscore: 387.6, e-value: 1e-110, length: 296)
VFPGQGTQWAGMALGLWAESSVFAESMARCEAAFEGLVDWSLADVLGDGSALERVDVVQPASFAVMVSLAELWRSLGVVP
DAVVGHSQGEIAAAVVAGGLSLEDGARVVVLRARLIGRELAGRGGMASVALPVAVVEERLAGWAGRLGVAVVNGPSATVV
AGDVDAVAEFVTACEVEGVRARVLPVDYASHSAHVEDLKAELEEVLAGIGPVTGGIPFYSTSEAAQIDTAGLDAGYWFGN
LRRPVRFQETVERLLADGFRVFVECGAHPVLTGAVQETAESTGRQVCAVGSLRRDE
>UniRef100_Q93HJ4_from_562_to_863 (HMM "PKS_AT" in sequence "UniRef100_Q93HJ4", bitscore: 387.6, e-value: 1e-110, length: 302)
LFTGQGSQRAGIGRELYETFPVFARAFDEVRDRLDPQLAHPLDDILDGRVVDGLPLIEQTGYALAAVFALEVALFRLVEH
AGVVPDFVLGHSTGELAAAHCAGVLSLDDACTLVAARGRFVQTLRTDGAMVAVETSETELAELIARADVGDRATIAVVNG
PRSVVVSGDADAVERVRARCEERGRKTRKLPISHAAHSVHMEPMLARLREVAEGLEHRPPRIPMVSNLTGAPVPPEANWP
EYWVRQVRETVRFHDGIRWLGAQGVTACLELGPGGALIAMARESLGDPGREVALVPTLQHDR
>UniRef100_Q9L4X2_from_4152_to_4450 (HMM "PKS_AT" in sequence "UniRef100_Q9L4X2", bitscore: 387.3, e-value: 1.2e-110, length: 299)
LFSGQGAQRSGMGRELHAAFPVFAAAFDEVVAvldaELATGSGGGVSLREVMWGGGSELLDRTRFTQPALFAVEVALFRL
VASWGVGPEFVAGHSVGEIAAAYVAGVFSLVDACRLVVARASLMDALPVGGVMVAVEAAEAEVVPLLVDGVAIAAVNGPV
SVVVSGVEAAVGQVVDQLVERGRRVRRLAVSHAFHSPLMDPMLDAFRAVAEGLEYHQPRIPVVSNVTGEVAAAEELCAAD
YWVRHVRATVRFADGVRTLAERGATAFLEIGPDGVLSALAAACLFDTDAEVVPALRKGR
>UniRef100_A0ACI0_from_3583_to_3878 (HMM "PKS_AT" in sequence "UniRef100_A0ACI0", bitscore: 387.3, e-value: 1.3e-110, length: 296)
VFPGQGSQWAGMAAELLDAEPVFAARMEQCRRALEPFTDFCPLEVVRGEGTALERVEVVQPVLWAVMVSLAELWTSAGVA
PSAVVGHSQGEIAAAVVAGALSLEDGARVVALRARAIADELAGCGGMVSLAVSREAAQELTGRWEGLSVAAVNGPGSTVV
SGNVAGLEALAAHCAAAGIRARRLPVDYASHSAHVERLRTRLLADLRDVDPAPSSVPFYSALTGGRIDTSTLGAEYWYDN
LRATVRFEDATRALLDDGNRLLIEVSPHPVLTMGLRETLDDTDLPGAVLNTLRRGE
>UniRef100_A3INX6_from_552_to_849 (HMM "PKS_AT" in sequence "UniRef100_A3INX6", bitscore: 387.2, e-value: 1.4e-110, length: 298)
LFTGQGSQYVNMGRELYESCSFFRNIIDECNEILKAYLDKDLVNILYKEIGNSLLDQTIYTQPALFSIEYALAKLWQFWG
VDPTVVMGHSVGEYVAACIAGVFSLKDGLKLIAARGRLMQSLPQNGSMVAVLATLEKIEPMINSYQDKVAIAAINGSNSL
VISGEKEAINSIIKNLDEQNIKTKQLTVSHAFHSPLMQPILAEFKELAQEISYQLPQISIISNVTGKPITEEIAKADYWV
NHIISPVNFKDSVETLLEGDYNTFLEIGAKPILLGMSRGIVENKNQSICYLPSLRPSN
>UniRef100_A6G5B6_from_577_to_874 (HMM "PKS_AT" in sequence "UniRef100_A6G5B6", bitscore: 387.2, e-value: 1.4e-110, length: 298)
VFPGQGAQWLGMGRALLEQSKVFADTVAACAAALKPHLDWDLYSILRGDEGAPSLQREDVIQPALWTMMIALVRVWAELG
VEPDAVVGHSQGEIAAACVIGALSLEDGAQIVARRSKVLSTIAGSSGMGLTSLSKAELEPLLEPYGDRLSLAVDSGPAST
VVAGEVAAVDELLATLDARGVFARRVKIDYASHTRYVEPIRPQVLESLAGLRPRRGRVPMLSTVTTDFVTGEELDAEYWY
ANLRNPVRFAEATRALIAAGHDHFVEVSPHPVMSVAVNATLENEGRRGAVVGSLRRQQ
>UniRef100_Q68BG5_from_3115_to_3410 (HMM "PKS_AT" in sequence "UniRef100_Q68BG5", bitscore: 387.0, e-value: 1.5e-110, length: 296)
LFTGQGAQRLGMGRELAECFPVFAVALDEVCAHVDVRLERPLRDVLFAEPGSEAAALLdeTAFTQVALFAVEVALYRLVE
SWSLTPDYLLGHSIGGLAAAYVSGVLSLEDAAEVVVARGRLMQALPKGGAMVSLQAAEDEVVESLGGRVSIAAVNGPQAV
VISGDEDAVTAVAEEWRARGRKVKRLTVSHAFHSVLMEPMLAEFEQVLSRVTLNPPRIPIISDSTGLPLTAEQATSPAYW
VGHVRQPVLFHQAVTYLADQGVNSFLELGPDGVLSAMVQHSAPDAAQATPLLRSDR
>UniRef100_Q090E0_from_2435_to_2724 (HMM "PKS_AT" in sequence "UniRef100_Q090E0", bitscore: 387.0, e-value: 1.6e-110, length: 290)
LFTGQGSQYVGMAKELYETQPVFRDAIEECAAFLDRTAEQPLLTLLADGHSIDRTGRAQPALFAVQYALTRLWRSWGIEP
HAVFGHSVGEVAAACAAGVLSLEDALLLIQERARWMETIPDGGVMVSVRAAAGEVEEALAPHAGVVAIAALNGPEHTVIS
GDRDAVLAIAADFRARGIETKQLRVSVAFHSPAVEPILAPFMRSISSISARPAQLPWVTGLTGTTLPHLEADYWSRQIRE
PVQFTAAMTALAGLGCDVLLEIGPHPTLTGLAAETLPGSILCLPSLRRGH
>UniRef100_A4X8L0_from_4197_to_4495 (HMM "PKS_AT" in sequence "UniRef100_A4X8L0", bitscore: 386.9, e-value: 1.6e-110, length: 299)
VFPGQGSQWLGMAVELLDSSPVFAERMGECAAALDEFVSWRLVDVLRGVEGAPSLDRVDVVQPVLWAVMVSLAGLWRSFG
VEPDAVVGHSQGEIAAAVVAGGLSLRDGALVVALRSSVIAEVLAGRGGMASVGLSERQVLDRLGAYDGRLSVATVNGASS
VVVSGDRDAVDDLIATLSAEDVRARRVDVDYASHSAQVELIEQRLLEVLAGVVPRSSSVPFYSTVTGGVVDTVGLDAGYW
FANLRRRVRFEEATRVLLGAGMRVFLECSAHPVLTMGIEETAAVVGAEVAVVGSLRRGE
>UniRef100_Q9KIZ8_from_540_to_837 (HMM "PKS_AT" in sequence "UniRef100_Q9KIZ8", bitscore: 386.9, e-value: 1.6e-110, length: 298)
VFPGQGSQWVGMGRQLLAEEPVFHAALSACDRAIQAEAGWSLLAELAADEGSSQIERIDVVQPVLFALAVAFAALWRSWG
VGPDVVIGHSMGEVAAAHVAGALSLEDAVAIICRRSRLLRRISGQGEMAVTeLSLAEAEAALRGYEDRVSVAVSNSPRST
VLSGEPAAIGEVLSSLNAKGVFCRRVKVDVASHSPQVDPLREDLLAALGGLRPRAAAVPMRSTVTGAMVAGPELGANYWM
NNLRQPVRFAEVVQAQLQGGHGLFVEMSPHPILTTSVEEMRRAAQRAGAAVGSLRRGQ
>UniRef100_A1C8I8_from_563_to_868 (HMM "PKS_AT" in sequence "UniRef100_A1C8I8", bitscore: 386.9, e-value: 1.7e-110, length: 306)
VFTGQGAQWPQMGRELLRSNQVFRSTIRALDQHLQTIAGEKPQYSIEEELKKPAKRSRLsqAEYSQPLCTAIQIALVDTL
KAAGIVPEAVVGHSSGEIAAAYAAGALTAGEAITAAHHRGAVTSRQKRVGTMAAIGMGWTETEKYLAPNVAIACDNSPKS
VTISGDIDAVKSVVAAIKDEQPQMLARLLQVDKAYHSYHMKEIGDDYQALIGEEVIGRAPSALFFSSVTGGLLSAEQTIG
SKYWQDNLESPVRFREAITAILKHDVGKNAVFLEVGPHGALAGPLRQIFTQAASPAPYVAAMVRNQ
>UniRef100_Q0ILC8_from_571_to_869 (HMM "PKS_AT" in sequence "UniRef100_Q0ILC8", bitscore: 386.5, e-value: 2.2e-110, length: 299)
VFPGQGSQWVGMGRELWEVSSVFAESMVACERALVPFVDWSLRDVVFGGGGDGLWERVDVVQPVLWAVMVSLAAVWRSFG
VEPAAVVGHSQGEVAAACVAGGLSLEDGARVVAVRSRLVGERLSGRGGMVSVGLSVGEVEEWLAGLGGRVGVAAVNGPSS
VVVSGEAEVLEGLLAGFEGAGVRARRIAVDYASHSVQVDALGDDLLAGLAGIRPVSSSVAFYSTVSGERMDTAGLDAGYW
LRNMRETVAFEAAVRATLDEGHRTLLEVSPHPVVAMALQEIIDGAGVSAHVSGTIRRDD
>UniRef100_Q03132_from_2016_to_2313 (HMM "PKS_AT" in sequence "UniRef100_Q03132", bitscore: 386.4, e-value: 2.3e-110, length: 298)
VFPGQGAQWVGMARDLLESSEVFAESMSRCAEALSPHTDWKLLDVVRGDGGPDPHERVDVLQPVLFSIMVSLAELWRAHG
VTPAAVVGHSQGEIAAAHVAGALSLEAAAKVVALRSQVLRELDDQGGMVSVGASRDELETVLARWDGRVAVAAVNGPGTS
VVAGPTAELDEFFAEAEAREMKPRRIAVRYASHSPEVARIEDRLAAELGTITAVRGSVPLHSTVTGEVIDTSAMDASYWY
RNLRRPVLFEQAVRGLVEQGFDTFVEVSPHPVLLMAVEETAEHAGAEVTCVPTLRREQ
>UniRef100_Q5UNP5_from_2016_to_2313 (HMM "PKS_AT" in sequence "UniRef100_Q5UNP5", bitscore: 386.4, e-value: 2.3e-110, length: 298)
VFPGQGAQWVGMARDLLESSEVFAESMSRCAEALSPHTDWKLLDVVRGDGGPDPHERVDVLQPVLFSIMVSLAELWRAHG
VTPAAVVGHSQGEIAAAHVAGALSLEAAAKVVALRSQVLRELDDQGGMVSVGASRDELETVLARWDGRVAVAAVNGPGTS
VVAGPTAELDEFFAEAEAREMKPRRIAVRYASHSPEVARIEDRLAAELGTITAVRGSVPLHSTVTGEVIDTSAMDASYWY
RNLRRPVLFEQAVRGLVEQGFDTFVEVSPHPVLLMAVEETAEHAGAEVTCVPTLRREQ
>UniRef100_Q1D4F0_from_568_to_861 (HMM "PKS_AT" in sequence "UniRef100_Q1D4F0", bitscore: 386.3, e-value: 2.5e-110, length: 294)
IFTGQGSQYAGMGRELFDTQPEFRRELLRFEGILKPHLERPLTEVLFQDTEGALDETRYTQPALVALELALAHLLRAWGL
RADAVLGHSVGEYAAAMFAGVLEPEAGLPLVAERARLMQALPERGAMLAVFAESARVLPLIAGHPRVTVAAINGPRNTVI
SGDSAAIEAVVQALVEAGIESRRLKVSHAFHSPLMQPMLAEFERAASRASFQKPRLPLISNLDGREAGEAITQPAYWSRH
VLQPVRFEDGIRTLLQRGVRVFLEVGPKPSLSNLARDVVAGEEALWLETLHPRR
>UniRef100_Q846W6_from_2121_to_2416 (HMM "PKS_AT" in sequence "UniRef100_Q846W6", bitscore: 386.3, e-value: 2.5e-110, length: 296)
VFPGQGSQWVGMGAQLLDESPVFAARIAECERALSAHVDWSLSAVLRGDGSELSRVEVVQPVLWAVMVSLASVWADYGIT
PAAVIGHSQGEMAAACVAGALSLEDAARIVAVRSDALRQLMGQGDMASLGAGSEQVAELIGDRPGVCVAAVNGPSSTVIS
GPPEHVAAVVADAEARGLRARVIDVGYASHGPQIDQLHDLLTERLADIRPTTTDVAFYSTVTAERLDDTTTLDTDYWVTN
LRQPVRFADTIEALLADGYRLFIEASPHPVLNLGMEETIERADMPATVVPTLRRDH
>UniRef100_Q53840_from_2127_to_2424 (HMM "PKS_AT" in sequence "UniRef100_Q53840", bitscore: 386.2, e-value: 2.7e-110, length: 298)
VFPGQGSQWEGMALSLLDSSPVFRAQLEACERALAPHVEWSLLAVLRRDEGAPSLDRVDVVQPALFAVMVSLAALWRSLG
VEPAAVVGHSQGEIAAAFVAGALSLEDAARIAALRRKALTTVGGNGGMAAVELGASDLQTYLAPWGDRLSTAAVNSPRAT
LVSGEPAAVDALLDVLTATKVFARKIRVDYASHSAQMDAVQDELAAGLANIAPRTCELPLYSTVTGTRLDGSELDGAYWY
RNLRQTVLFSSATERLLDDGHRFSVEVSPHPVLTLALRETCERSPLDPVVVGSIRREE
>UniRef100_A1CCB3_from_567_to_886 (HMM "PKS_AT" in sequence "UniRef100_A1CCB3", bitscore: 386.2, e-value: 2.8e-110, length: 320)
VFNGQGAQWHAMARELLTVYPVFGHAISNAGKILKEYGASWSLIDELNRDETSTRVSEIHLSQPISVAIQLGLVDLLKSW
GITPSAITSHSSGEIAAAYAAGALPFEQALGVAYYRGELARKQLKVCSLTGGMLAVGIDQQSAERHIAEITPSGGVVVAC
VNSPSSVTLSGDLDTLGEIAARFEKEGVFTRKLKVPMAYHSHHMMPMVAEYTERLEELLDLPVTPEWNGPLFVSPVTGEA
VTAVKTFGAEHWVQNLTKPVQFSRAFENMCFSSSDSSAPSANVDLILEIGPHSTLAGPIRQILKGKDVKMPYASCLRRPI
>UniRef100_Q6RKF9_from_616_to_940 (HMM "PKS_AT" in sequence "UniRef100_Q6RKF9", bitscore: 386.1, e-value: 2.9e-110, length: 325)
VFTGQGAQYAEMSRELFVYPVFRESITQASQFFTSLGATWSLLDELSNAKEQSNVNEPWLSQPACTAVQVALVDLLRSWD
VKPSRAVGHSSGEIAAAYVSGKLTRESAWRVAYYRGVVSAKQSEQKGTMLAVGLSEQDARPYVDALAKKGVLVVACSNSP
RNCTISGDEHLVLELHDLLQEKEIFVRKLAIQKAYHSPHMDHVAKEYAALLDGISPDKSIPPNTVEMVSTVTGTFVTEEL
LDAEYWVKNLVSPVQFSDGLTATCFRSAQKGQVSLRVDAQGGNHFADVVLELGPHGALQSAIKDILATQPSGSSITLFPV
LNRSK
>UniRef100_A0ACI0_from_5134_to_5434 (HMM "PKS_AT" in sequence "UniRef100_A0ACI0", bitscore: 386.0, e-value: 3e-110, length: 301)
VFSGQGAQRVGMGRELYETYPVFADAFDAVCAHLDPDLDRPLREVVLHDADALGRTAWTQLGLFAFEVALFRLLESWSVA
PDRLAGHSVGEVAAAHVAGVLSLADACTLVAARGRLMGALPEGGAMMSVRMTEAEAHAALSGYEARAAVAAVNSRDDVVL
SGDADALAELAEEAGRTGRTFRFLDVSHAFHSPRVDPVLDDFAAVVASLKYHPARIPLVSTVTGLPDDGAMSAPEYWVRQ
IRATVRFADAVGALLDQGVTRFAEIGPGAALTVPLERTLERARSLddttgtLCVALQRSGR
>UniRef100_A4KE93_from_634_to_925 (HMM "PKS_AT" in sequence "UniRef100_A4KE93", bitscore: 385.9, e-value: 3.3e-110, length: 292)
VFAGQGSQWLGMGSELYAAYPVFAEALDAVVDELDRHLRYPLRDVIWGHDQDLLNTTEFAQPALFAVEVALYRLVMSWGV
RPGLVLGHSVGELAAAHVAGALCLPDAAMLVAARGRLMQALPAGGAMFAVQAREDEVAPMLGHDVSIAAVNGPASVVISG
AHDAVSAIADRLRGQGRRVHRLAVSHAFHSALMEPMIAEFTAVAAELSVGLPTIPVISNVTGQLVADDFASADYWARHIR
AVVRFGDSVRSAHCAGASRFIEVGPGGGLTSLIEASLADAQIVSVPTLRKDR
>UniRef100_Q8KPW5_from_1537_to_1832 (HMM "PKS_AT" in sequence "UniRef100_Q8KPW5", bitscore: 385.9, e-value: 3.4e-110, length: 296)
VFPGQGTQWVGMAVRLWAESGVFAESMARCEAAFEGLVDWRLADVLGDEAALERVEVVQPVSFAVMVSLVGLWRSLGVVP
DAVVGHSQGEIAAAVVAGGLSLEDGARVVVLRARLIGRELAGRGAMASVALPVAVVEERLARWAGRLGVAVVNGPSATVV
AGDTDAVAEFVTVCEAEGVRARRLPVDYASHSAHVETLAAELEEILADVRPVSGEIPFYSTVEAAAIDTASLDAGYWFGN
LRRPVRFQETVEQLLADGFPVFVEASAHPVLTGAVQETAESVGRQVCAVGSLRRDE
>UniRef100_Q7UJD0_from_591_to_890 (HMM "PKS_AT" in sequence "UniRef100_Q7UJD0", bitscore: 385.9, e-value: 3.4e-110, length: 300)
LFTGQGSQAPGMGRGLFETQPVFRKSMKRCDELLAKVLPKRLLDVLYGEGSDIELVHQTRYTQPALFAIEYSLAQLWLSW
GVKPNVVLGHSVGEFAAACVAGVVSLEDALSLIAHRGRLMGELPAGGGMTAMFESAEVITDRLGEFESSVSGSLSIAAEN
GPQNTVVSGPQSDLDAFAKHCDEAGIASKALQVSHAFHSQLMEPMLDEFRQIAAQCEFKSPRIPLISNLTGEQWTKAWDA
DYLCDHIRNAVRFEPSMRALAEMDIDVMLEVGPSPILSGMGKRCLPESSATWATSLRSGK
>UniRef100_Q8RJY6_from_607_to_904 (HMM "PKS_AT" in sequence "UniRef100_Q8RJY6", bitscore: 385.8, e-value: 3.5e-110, length: 298)
VFSGTGSQWPGMGRELLRTEPVFRGAIERCDRALRGLSGWSMLEELSAGEASSRLKECSGLQTAIFAIQVGLAALWRSWG
IEPAGVVGHSIGEVAAAHVAGILNLEDAARVIHHLSRLMGRLSGQGAMIVVDLSAEEANRLLREWERHVVVAACNAPAST
VLSGAREVIEELGAELERRGIAAHTVRIDTPSHSPLMDPFMGELAEVLAGLSPRVAAVPMVSTVTGAFLKAEECTAAYWV
RNLREPVLFSQALTKLFEQDLRLFLELSPHPILARSVEQCLKGEGRQGVVLASMRRGE
>UniRef100_Q5YVB9_from_530_to_825 (HMM "PKS_AT" in sequence "UniRef100_Q5YVB9", bitscore: 385.7, e-value: 3.8e-110, length: 296)
VFSGMGPQWWGMARELLLADGVFAATAREIDTAFRAVAGWSIIEELLRPEEESRVTATEVAQPANFLVQVGLVRELAALG
IEPAAVVGHSVGEVSAAYVTGMLTLPEAVLVAYHRARLQATTAGSGGMLAVGLSLEQAGALLADGTVDIAAVNSPHALTL
SGDADRLDEIAEKLTDDGVFARRLRVEVPYHSRLMDPILDELRTALAELRPRSPRIPLYSTVTGAPVTDDLWDAEYWCAN
VRGSVRFADAVTALLGAGSRVFLEVGPHPVLSGNLREILLAAGENGATVATLDRKR
>UniRef100_Q76KZ4_from_566_to_863 (HMM "PKS_AT" in sequence "UniRef100_Q76KZ4", bitscore: 385.6, e-value: 4.1e-110, length: 298)
LFTGQGAQRVGMGRELAAAFPLFAASLEETCGLLERAGVAVREVLFAEEGSAEAALLtrTVYAQAALFAVEVALFRLVES
FGVVPDFVAGHSVGEIAAAHVAGVFSLEDAVSLVAARGRLMDALPEGGAMVAVQATEEDVLALLEGVEDASIAAINGPDA
VVVSGTEAGVARVVDVLRERGAKTKRLVVSHAFHSPLMEPMLAEFATVVEGLSFAAPTIPVVSNVSGAVADAELSSPGYW
VRHVREAVRFGAGVETLLGAGVSSFLEIGPDGVLSGMARTSVPEGADVECAPLMRRGR
>UniRef100_Q49BE1_from_3710_to_4010 (HMM "PKS_AT" in sequence "UniRef100_Q49BE1", bitscore: 385.6, e-value: 4.1e-110, length: 301)
VFPGQGAQWAGMGAQLLDTSPVFATRLHECAKALAPYTDWSLIDVITGAPDAPSLDRVDVLQPTTFAIMVSLAALWQANG
IHPDAVIGHSQGEIAAACVAGHLTLTNAAKIVTLRSQTIAHHLTGHGAMMSVLASPTWVQETLAPWHGHLWIAAVNGPAS
VSVSGDPDALAEFGTTLSKAKVYRWQLPGVDFAGHSGHVDTIKDQLHNVLDGITATPGHTAWMSTVDADWANPTHIDPDY
WYRNLRDTVRFEEATRALLTQGYRVFIEVSTHPVLTTAIQDTTESLPDTPTTITGTLRRDD
>UniRef100_UPI000038CDAF_from_540_to_835 (HMM "PKS_AT" in sequence "UniRef100_UPI000038CDAF", bitscore: 385.6, e-value: 4.2e-110, length: 296)
MFPGQGTQYVNMGRELYETEIIFRKQVDYCCEFLKSYLKLDLRTLLYPHQQTEALTQQlqqTHITQSAVFVVEYALAQLW
MAWGVRPNAMIGHSIGEYVAACIAGVFSLEEALILVANRGQLMQQLPSGTMMAVSLPEKKIQPMLGKKLSLAAINAPDMC
VVSGLEEAVDDLQKRLIDQGVDCHRLHTSHAFHSSMMDSILLPFQEQVSKISLNSPKIPFVSNVTGTWITPAQATDPKYW
ARHLRQTVRFSEAIAELLQQPKRILLEVGPGRTLSTLANKQKAAQQVILSSLRHPQ
>UniRef100_Q1WEK9_from_4720_to_5004 (HMM "PKS_AT" in sequence "UniRef100_Q1WEK9", bitscore: 385.5, e-value: 4.3e-110, length: 285)
LFAGQGSQRLGMGRGLYEGYPVFAAVWDEVCAQLDQHLDRPVGEVVWGDDAGLVGETVYAQAGLFALEVALYRLIASWGV
RGDYLLGHSIGELAAAYVAGVWSLEDAGRVVVARGRLMQALPSGGAMVGVAASEGVVRPLLGEGVVVAAVNGPESVVLSG
DEDAVEAVVDVLAGRGVRTRRLRVSHAFHSARMDGMLAEFGEVLRGVEFRAPSVPVVSNVSGAVAGEELCSPEYWVRHVR
ETVRFADGLDTLRELGVGSFLELGPDGTLTALADGDGVPVLRRDR
>UniRef100_Q9ALM2_from_564_to_860 (HMM "PKS_AT" in sequence "UniRef100_Q9ALM2", bitscore: 385.5, e-value: 4.5e-110, length: 297)
VFPGQGSHWQGMARELSESSPVFRRKLAECAAATAPYVDWSLLGVLRGDPDAPALDRDDVIQLALFAMMVSLAELWRSCG
VEPAAVVGHSQGEIAAAHVAGALSLTDAVRIIAARCDAVSALTGKGGMLAIALPESAVVKRIAGLPELTVAAVNGPGSTV
VSGEPSALERLQTELTAENVQTRRVGIDYASHSPQIAQVQGRLLDRLGEVGSEPAEIAFYSTVTGERTDTGRLDADYWYQ
NLRQPVRFQQTVARMADQGYRFFVEVSPHPLLTAGIQETLEAADAGGVVVGSLRRGE
>UniRef100_A4FCY8_from_568_to_875 (HMM "PKS_AT" in sequence "UniRef100_A4FCY8", bitscore: 385.4, e-value: 4.7e-110, length: 308)
LFAGQGSQRAEMGRGLYDTFTAYAAAFDSVSSALAAHMDRPLHEVVFAAEDSAEAGLLgrTEYAQPALFAFEVALCRLLE
SWGISPDAVLGHSVGALAAAHVAGVLSLDDAAALVAARGRLMQRLPPGGAMVALRTTEREAAALLAGYEDRASVAAVNGP
EATVLSGDRGALESVVEAFEATGGKATWLRVSHAFHSPLIEPALAELRTVAERITYHEPRITVVSDVTGLPVEPGELANP
EHWVRHAREAVRFHDGVRSLAELGCARFLEVGPAGDLTAMAAECLAEGADQRTgRagyETVPALRKKQ
>UniRef100_UPI000038CE98_from_572_to_865 (HMM "PKS_AT" in sequence "UniRef100_UPI000038CE98", bitscore: 385.2, e-value: 5.5e-110, length: 294)
LFAGQGSQQVGMGRELYATQPIFKVAIDQCADILTRLDVPLLEILWGNSSHLLDQTAYTQPAIFAIEYALDQLWQSWGIQ
PDAVLGHSVGEYIAACVAGVFSLEDGLKLIVARSRFMQALPSGGAMAAVLVDKSKLLEVLNIYKNEVVIAAYNAPGSFTI
AGPVAAVESISQTIAAQGGKTQRLSVSHAFHSPLMEPMLGAYATIANTITYHQPRIPLIANRTGQVAGAEIATPEYWVRH
VREAVQFEASIQTLHEEKYELFVELSAKPTLLGMARQCLPESTGVWLPSLRPGQ
>UniRef100_Q846X4_from_2509_to_2804 (HMM "PKS_AT" in sequence "UniRef100_Q846X4", bitscore: 385.1, e-value: 5.8e-110, length: 296)
VFPGQGSQWVGMGAQLLDESPVFAARIAECEQALSAYVDWSLSDVLRGDGSELSRVEVVQPVLWAVMVSLAAVWADYGVT
PAAVVGHSQGEMAAACVAGALSLEDAARIVAVRSDALRQLQGHGDMASLGTGAEQAAELIGDRPGVVVAAVNGPSSTVIS
GPPEHVAAVVAEAEARGLRARVIDVGYASHGPQIDQLHDLLTEGLADIRPANTDVAFYSTVTAERLTDTTALDTDYWVTN
LRQPVRFADTIEALLADGYRLFIEASAHPVLGLGMEETIEQADIPATVVPTLRRDH
>UniRef100_Q0PD00_from_2667_to_2970 (HMM "PKS_AT" in sequence "UniRef100_Q0PD00", bitscore: 385.0, e-value: 6.3e-110, length: 304)
LFTGQGAQRVGMGRELAARFPVFASALDEACVQLDAHLERPLREVLFAEPGTEAAALLdeTAFTQAALFAIEVALYRLVE
SWSLTPDYLLGHSIGGLAAAHVSGVLSLEDAAEVVAARGRLMQALPKGGAMVSLQASEDELVESLQLLVDDKERVSVAAV
NGPDTVVISGDDEMVTEVagyWLVQDRKVKRLKVSHAFHSVLMEPMLAEFEQVLSRVTLNPPRIPVISDSTGLPLTAEQA
TSPAYWTAHVRNPVLFHQAITHLTEQSVSAFLELGPDGVLSAMTRTSLADDSDTTVVPLLRRDR
>UniRef100_Q1L0S5_from_571_to_870 (HMM "PKS_AT" in sequence "UniRef100_Q1L0S5", bitscore: 384.9, e-value: 6.8e-110, length: 300)
VFPGQGAQWAGMGADLLESSSVFATRFDECARVLDPLTGWSLMDVAHGAERAPSLDAVDVVQPLSWAVMVSLAAVWQAAG
VVPDAVVGHSQGEIAAACVAGGLSLDDAARVVVLRSRAIAAGLSGHGGMVSVACDVRRARELLAAWPDRVEVAAVNGRVS
VVVAGDPDALSELLAVCETEGVRARRIPVDYASHSAHVEAIEQNLMDTLVGIRPQPGSVPFYSTVTGGLLDMAALGAGYW
YRNLRQTVQFAPVIRSLAAGGHGVFVEVSSHPVLAPAIEETVEGAAAGPVVVIGTLRREE
>UniRef100_O52545_from_2243_to_2529 (HMM "PKS_AT" in sequence "UniRef100_O52545", bitscore: 384.8, e-value: 7e-110, length: 287)
VFPGQGTQWAGMGRELLEASPVFAERIEECAAALQPWIDWSLLDVLRGEGELDRVDVLQPACFAVMVGLAAVWASVGVVP
DAVLGHSQGEIAAACVSGALSLEDAAKVVALRSQAIAAELSGRGGMASIQLSHDEVAARLAPWAGRVEIAAVNGPASVVI
AGDAEALTEAVEVLGGRRVAVDYASHTRHVEDIQDTLAETLAGIDAQAPVVPFYSTVAGEWITDAGVVDGGYWYRNLRNQ
VGFGPAVAELIEQGHGVFVEVSAHPVLVQPISELTDAVVTGTLRRDD
>UniRef100_O52789_from_2252_to_2538 (HMM "PKS_AT" in sequence "UniRef100_O52789", bitscore: 384.8, e-value: 7e-110, length: 287)
VFPGQGTQWAGMGRELLEASPVFAERIEECAAALQPWIDWSLLDVLRGEGELDRVDVLQPACFAVMVGLAAVWASVGVVP
DAVLGHSQGEIAAACVSGALSLEDAAKVVALRSQAIAAELSGRGGMASIQLSHDEVAARLAPWAGRVEIAAVNGPASVVI
AGDAEALTEAVEVLGGRRVAVDYASHTRHVEDIQDTLAETLAGIDAQAPVVPFYSTVAGEWITDAGVVDGGYWYRNLRNQ
VGFGPAVAELIEQGHGVFVEVSAHPVLVQPISELTDAVVTGTLRRDD
>UniRef100_A1YBQ3_from_571_to_868 (HMM "PKS_AT" in sequence "UniRef100_A1YBQ3", bitscore: 384.8, e-value: 7.1e-110, length: 298)
VYPGQGSQWPAMGRALLAESEVFAAAVAACDAALRPLTGWSVLSVLRGEQGEAVPPADrVDVVQPALFAMAVGLSAVWRA
WGIEPSAVVGHSQGEVAAAYVAGALTLEDAARVVALRSQLVRRIAGGGAMAVIERPVGEVEQRLSRFGGQLSVAAVNTPG
STVVSGDAAAVDRLLAELEAERVFARRIKVDYASHSAHVDAILPELEATLASVEPRACTIPLYSTVTGEVLAGPELGGGY
WCRNLREPVRLDRALSRLLADGHGVFVEVSAHPVLAMPLSAASAERGGVVVGSLQRDD
>UniRef100_Q6W5P6_from_2316_to_2624 (HMM "PKS_AT" in sequence "UniRef100_Q6W5P6", bitscore: 384.8, e-value: 7.2e-110, length: 309)
LFTGQGSQRPGTGRELYERHPVFAEALDEVVARLDPLLvdapagtPHGSLKDVMFAEEGTPGAAALyeTGWTQPALFALE
TALYRLVRSWGVRPGVLLGHSVGGIGAAHAAGVLSLDDACALVAARARLMQALPEGGAMWSLQASEDEVLPLLQGQEDVA
ALAAVNGPSAVVVSGEEEATAAIAAHFAGLGRATRRLRVSHAFHSPRMDAVLDAFREVAEGLTYHEPTVPVACDLTGRLA
EGDHLRTADYWVRHVRSTVRFADAVRAAHEAGATTYLELGPGGSLCAAAQDTLGDDSEADAVPTLRTGR
>UniRef100_Q76KZ3_from_2296_to_2593 (HMM "PKS_AT" in sequence "UniRef100_Q76KZ3", bitscore: 384.8, e-value: 7.4e-110, length: 298)
LFTGQGAQRVGMGRELAAEFPVFAASLEQTCGLLERAGVAVREVLFAEEGSAEAALLtrTVYAQAALFAVEVALFRLVES
FGVVPDFVAGHSVGEIAAAHVAGVFSLEDAVSLVAARGRLMDALPEGGAMVAVQATEEDVLALLEGVEDASIAAINGPDA
VVVSGTETGVARVVDVLRERGAKTKRLDVSHAFHSPLMEPMLADFARVVAGLSYEDPAIPVVSNVSGSMADGELSTPGYW
VRHVREAVRFGAGVETLLGAGVSSFLEIGPDGVLSGMARTSVPEGADVECAPLMRRDR
>UniRef100_Q846X2_from_565_to_860 (HMM "PKS_AT" in sequence "UniRef100_Q846X2", bitscore: 384.8, e-value: 7.4e-110, length: 296)
VFPGQGSQWVGMGAQLLDESPVFAARIAECEQALSAYVDWSLSAVLRGDGSELSRVEVVQPVLWAVMVSLAAVWADYGVT
PAAVIGHSQGEMAAACVAGALSLEDAARVVAVRSDALRQLMGQGDMASLGASSEQAAELIGDRPGVCIAAVNGPSSTVIS
GPPEHVAAVVADAEERGLRARVIDVGYASHGPQIDQLHDLLTDRLADIRPATTDVAFYSTVTAERLTDTTALDTDYWVTN
LRQPVRFADTIDALLADGYRLFIEASAHPVLGLGMEETIEQADIPATVVPTLRRDH
>UniRef100_A4KCE4_from_3296_to_3575 (HMM "PKS_AT" in sequence "UniRef100_A4KCE4", bitscore: 384.7, e-value: 7.5e-110, length: 280)
LFTGQGAQRVGMARGLYERSPVFAAALDEILAELDPLLERSLAGVMWGDDPGLVDRTGWAQPALFAVEAALFAVLRSYGV
RPAFLLGHSIGEVTAAYVAGVWSLPDACRVVAARARLMQALPAGGAMATVQLPEADVIPLLPEGVAVAAVNTAGSVVVSG
PRDAVERLLASVSVKVTRLRVSHAFHSALMDPMLAEFARVLESVEFREPRIPVVSNLTGVVGDELTSPGYWVRQVRGTVR
FADGVRWLGEQGVSVLVEAGPDGVLSGLVDNSAPMLRRKR
>UniRef100_A4KCE4_from_6415_to_6694 (HMM "PKS_AT" in sequence "UniRef100_A4KCE4", bitscore: 384.7, e-value: 7.8e-110, length: 280)
LFTGQGAQRVGMARGLYERSPVFAAALDEIVAELDPLLERSLFGVMWGDDPGLVDRTGWAQPALFAVEAALFAVLRSYGV
RPAFLLGHSIGEVTAAYVAGVWSLPDACRVVAARARLMQALPAGGAMATVQLPEADVVPLLPEGVAVAAVNTAGSVVVSG
PRDAVERLLASVSVKVTRLRVSHAFHSALMDPMLAEFARVLESVEFREPRIPVVSNLTGVVGDELTSPGYWVRQVRGTVR
FADGVRWLGEQGVSVLVEAGPDGVLSGLVDNSAPMLRRKR
>UniRef100_Q6TEI0_from_531_to_829 (HMM "PKS_AT" in sequence "UniRef100_Q6TEI0", bitscore: 384.6, e-value: 7.9e-110, length: 299)
LFPGQGTQWTGMATELLESSPVFAGHMAACQDALAPYVDWNLGDVLTDADALLRVDVVQPALWAVMVSLAGLWRAHGVRP
AAVVGHSQGEIAAATVAGALSLDDGARIVTLRSRALRALSGTGRMLSVGLPRAAVEESMARWGEDLSVAAVNGPRSTVVS
GAVQAVEEFAAVLVAEGKRARLLPVDYASHSAQVELLRAELRELLAPVTPMAAEVPFHSTVTGGPVDTTGLDADYWYRNL
RTTVEFEATVRGLVAAGHTTFLESSPHPVLAGGVRQILGDYqedhdgggVVLETLQRDE
>UniRef100_A1GGE4_from_1516_to_1808 (HMM "PKS_AT" in sequence "UniRef100_A1GGE4", bitscore: 384.6, e-value: 8.1e-110, length: 293)
LFTGQGSQRVGMGDELRATHPVFANAHDEVRAALDPHLDVALRDVDADLLGQTRYAQAALFAHEVALFRLLEHWGVRPGH
LLGHSIGEVTAAHVAGVLSLADAATLVGARGRLMQSATAGGAMVAVQASAEEIAADLVEHRGLVTLAAINGPEAVVVSGD
ADAAARIAGRWRAQGRKTSRLKVSHAFHSPHMDSVLTEFDAVLRTLTFHAPNIPIVSNLTGTVATAEELATSDYWTRHLR
EPVRFLDGIRWLETAGVSVYLELGPDATLTGLAQSCLTSSDGDAVLVALNRAE
>UniRef100_A0FCL3_from_7995_to_8304 (HMM "PKS_AT" in sequence "UniRef100_A0FCL3", bitscore: 384.6, e-value: 8.1e-110, length: 310)
VFPGQGSQWVGMALELLEFSPVFARRMRECADALAPFVEWSLFDVLGDEAALGRVDVVQPVLWAVMVSLAELWRSYGVVP
SAVVGHSQGEIAAACVAGGLSVEDGARVVALRSKALLALSGRGGMVSVPVSADRLRNRPGLSVAAVNGPASTVVSGAVEV
LDTVLAEFPEAKRIPVDYASHSPQVAEIQRELADALAPVRPRGGQVGFHSTVTGRLIDTSELDPDYWYRNLRHTVEFQST
VEALIRQGHTVFVEVSPHPVLTVGIQDTVDTAVTADTtPiadatdatdgtggtgavgadiVVTGSLRRDD
>UniRef100_Q1WEK6_from_159_to_483 (HMM "PKS_AT" in sequence "UniRef100_Q1WEK6", bitscore: 384.6, e-value: 8.2e-110, length: 325)
VFPGQGSQWAGMALELLEHSPVFAERMRACADALTPFAEWSLFDVLGDEVALGRVDVVQPVLWAVMVSLAELWRSFGVVP
SAVVGHSQGEIAAACVAGGLSLEDGARVVALRSRALLALSGRGGMVSVPVSADRLRDRAGLSVAAVNGPASTVVSGAVEV
LDGVLAEFPEAKRIPVDYASHSPQVAEIQRELADVLAPVRPRGGQIAFHSTVTGRLTDTSELDADYWYRNLRHTVEFQST
VEALMNQGHTVFVEVSPHPVLTIGIQDTAETPGTPDTpGtpdtadatdaheatgapdvantadvtgapdvtgadiVITGS
LRRDD
>UniRef100_Q740I0_from_566_to_857 (HMM "PKS_AT" in sequence "UniRef100_Q740I0", bitscore: 384.5, e-value: 8.8e-110, length: 292)
VFPGQGSQTLGMGRQLYERFVVFARALDEAVAVVDEHSRLPVREVMWGADPELLQSTEFAQPALFVFEVALAALWESLGV
TPDVVMGHSVGEIAAACVAGVLSLPDAARLVAARGALMAALPAGGVMVAVTAGEAQVAPLVGGGVSIAAVNGPDAVVLSG
EQEAVAAVAERLAGSGARVHRLAVSHAFHSALMEPMLGGFAAAAAGIEPRPPRIPLVSNLTGQLAGPGYGTPQYWVEHVR
APVQFLAGVRAAEQAGAGTFLELGPGAALTAAVDQSLSTEGATAIATLPKDR
>UniRef100_A1YAN0_from_563_to_837 (HMM "PKS_AT" in sequence "UniRef100_A1YAN0", bitscore: 384.3, e-value: 1e-109, length: 275)
LFTGQGSQRRGMGRELAERFPVFAEAFDDVCARFERPIKELSTEELNQTANTQCALFAFEVALFRLVESWGVRPDFLAGH
SIGEIAAAHVAGVFNLDDAVKLVAARGRLMQALPTGGAMVALQATEAEVFPLLTDRVSLAAINGPESVVLSGDEDAVAAV
VSRFEGRKHKRLAVSHAFHSPLMEPMLDDFRAVADSLSYAAPRIPIVSGGLADVSTSDYWVRHVRDAVRFHDSVKFLETE
GVTRFLEIGPDAVLTAMAQESTEGAVVVAASRRNR
>UniRef100_Q9L8C5_from_557_to_855 (HMM "PKS_AT" in sequence "UniRef100_Q9L8C5", bitscore: 384.3, e-value: 1e-109, length: 299)
LFAGQGAQVPGMGRGLWEAWPAFRETFDRCVTLFDRELHQPLCEVMWAEPGSSRSSLLdqTAFTQPALFALEYALAALFR
SWGVEPELVAGHSLGELVAACVAGVFSLEDAVRLVVARGRLMQALPAGGAMVSIAAPEADVAAAVAPHAALVSIAAVNGP
EQVVIAGAEKFVQQIAAAFAARGARTKPLHVSHAFHSPLMDPMLEAFRRVTESVTYRRPSIALVSNLSGKPCTDEVSAPG
YWVRHAREAVRFADGVKALHAAGAGLFVEVGPKPTLLGLVPACLPDARPVLLPASRAGR
>UniRef100_Q1MX81_from_1577_to_1871 (HMM "PKS_AT" in sequence "UniRef100_Q1MX81", bitscore: 384.2, e-value: 1.1e-109, length: 295)
LFTGQGAQWPGMGSGLTGFPVFREAFEEVCGGFDGLLSRPLGEVLADAGGDGLIHRTEFTQAGLFAFEVAMFRQLRAWGV
EPGVLVGHSVGELAAAHCAGVWSLADACRLVAARGRLMDALPPGGAMVSLRGSLDEVTALIEGCSRVDVAAVNGPLSVVV
SGDEGEIEGLVSRWEADGGKARRLRVSHAFHSPLIEPMLADFRRVAEEVEYHEPSLTVVSNVTGEVAEAQTVCDPEYWVR
HVRRAVRFADGVQAAARTGVSVFVEVGPARVLTAMGQECLPDEPVNWIALSRAPR
>UniRef100_Q6D9L1_from_1103_to_1401 (HMM "PKS_AT" in sequence "UniRef100_Q6D9L1", bitscore: 383.9, e-value: 1.3e-109, length: 299)
IFPGQGSQWPEMGMELYNAFSVYRQAIDEVDDALRAYVDWSLIDVLRGSPDTPPLDRVDVVQPALFAVMTALARLWQSFG
FAPHAVVGHSQGEIAAAYIAGALSLQDAIRIVALRSRLMLSQSGHGAMATLGLSEEQTRALLTPDDGEITLAVFNSPSST
VVSGDAKSIEALLRRCKKERIRAKRIAVDVAGHSPQLDTLRPILMELFSGLKPSATRIPFYSTVDGHTPDTPLDGTTlna
kYWCDNLCCPVRFFDTISALSKTGKVTFLECSPHAVLLPALEETTDSTATIVGSMQRNK
>UniRef100_A0ACH1_from_2068_to_2364 (HMM "PKS_AT" in sequence "UniRef100_A0ACH1", bitscore: 383.9, e-value: 1.3e-109, length: 297)
VFPGQGSQWVGMGRELAGWSGVFREALAECEAALEPWVEWSLWEVIERGDEGLLERVDVVQPVLWAVMVSLARLWRGCGV
VPSAVVGHSQGEIAAAVVAGGLSLEDGARVVALRSRAILALAGGGGMVSVAEGRGVVEELVGGFGGRLSVAAVNGPGSTV
VSGEPGALEELLGLCGVRGVRARRIPVDYASHSVQVEGVRERILAELAEVAPVSSGVPLYSTVTGAPIDTASMDAGYWFE
NLRSTVRFEEVTRGLLADGRSVFVECSPHPVLAVGVEETAEAAGVDAVVVGSLRRGE
>UniRef100_Q0ILD4_from_3011_to_3309 (HMM "PKS_AT" in sequence "UniRef100_Q0ILD4", bitscore: 383.9, e-value: 1.4e-109, length: 299)
VFPGQGAQWAGMAARLWESSPEFARWMDRCDKALGDLTDWSLAEVIHQADGAPGLDRVDVLQPASWAVSVSLAALWRSCG
VEPAAVVGHSQGEIAAACVAGALSLEDGAMLVTLRSRLIREELSGHGGMMSVALSPAGTADRIACWEGRICVAAHNSRRS
TVVAGEPAALAELLAACEADGIRARRIPVDYASHSPQVERIERKLTELAAGIVSRSSEIPFHSTVTGTRLHTTGLDAGYW
YRNLRKPVLFGPVTEELLTQGHDVFLEMSPHPVLVPAVQEASDAVTATAAAVGSLRRGD
>UniRef100_O30482_from_551_to_840 (HMM "PKS_AT" in sequence "UniRef100_O30482", bitscore: 383.8, e-value: 1.4e-109, length: 290)
VFPGQGSQWIGMGRGLWESSAVFRDSVLRTDRALAEFVDWSAAAVLAGEPGTPDLDRVDVVQPVLFTVMVALANVWRSYG
VEPAAVVGHSQGEIAAAHVAGGLSLRDAARVVALRSRALTALAGEGGMVVVQRSVAYVENLLRQWEGRLSVAVVNGPEAV
VVSGQVAALEELLATEDRARRVAVDYASHSAQVERIEEKLTRTLTDVQPMTSRVPLFSTVERDWIDTASMDTGYWYRNLR
QTVWFDDAVGRLSEAGFDVFVEVSPHPVLTASVRESCPEAVVTGTLRRDH
>UniRef100_Q091C3_from_1603_to_1898 (HMM "PKS_AT" in sequence "UniRef100_Q091C3", bitscore: 383.7, e-value: 1.5e-109, length: 296)
LFSGQGSQYVGAARELYETHPGFRRRIDAFDQLLREYWDRSLVSVLYAEPGQASPIDQFDYAQPVIFVLEYALAELWMSW
GIQPDVLIGHSTGELAAACLAGVFSIEDGLKLAVHRGRLMHQLPVGSNIAVAAGEPELREFLSRGGWASSIAAINGPENV
VISGTPGEMGEIARALEERGLKVKRLNIPRAAHSPMVEAILPEFRAIASTIAYAPPSIPMISGMTGEPVTDGITSADYWC
SQLRNPVRFEQGVAALYQEGSRVFVEIGPKATLLGMGARCLPEGECTWLPSLRPDD
>UniRef100_Q8KPW3_from_2039_to_2334 (HMM "PKS_AT" in sequence "UniRef100_Q8KPW3", bitscore: 383.7, e-value: 1.6e-109, length: 296)
VFPGQGTQWVGMAVRLWAESGVFAESMARCEAAFEGLVDWRLADVLGDEAALERVEVLQPASFAVMVSLAELWRSLGVVP
DAVVGHSQGEIAAAVVAGGLSLEDGARVVVLRARLIGRELAGHGGMASVALPVAVVEERLARSAGRLGVAVVNGPSATVV
AGDTDAVAEFVTVCEAEGVRARRLPVDYASHSAHVETLAAELEEVLAGIRPRAGEIPFYSTVEAAAIDTASLDAGYWFGN
LRRPVRFQETVERLLADGFPVFVEASAHPVLTAAVQETAESMGRQVCAVGSLRREE
>UniRef100_Q3LRL4_from_447_to_744 (HMM "PKS_AT" in sequence "UniRef100_Q3LRL4", bitscore: 383.7, e-value: 1.6e-109, length: 298)
VFGGQGSQWQGMGRDLLARSEPFAAALRECDTLLAQHTGFSIIEALEVEGPASRLDETEVAQPAIFAIQVALAAAWRALG
VVPTAVVGHSVGEIAAAHIAGALSLPEAARLVAHRSRLMQRATGQGRMAAVELSPDEARRELERYTERLSIAAINDARSV
VLSGEPAALGEVLEALRARGVSTRDLGVNYAFHSQQMASLQPELIAALGRLETRPASLPMISTVSGRAIEGQALDAAYWA
SNIREAVRFSDAVDTLLDEGHRLFIELGPQPALGRYISQALERRELEGTALPSLRKGR
>UniRef100_Q4C7P7_from_534_to_847 (HMM "PKS_AT" in sequence "UniRef100_Q4C7P7", bitscore: 383.6, e-value: 1.6e-109, length: 314)
LFSGQGSQYVGMGKELYDTETVFKQEIDNCCDLLQEYLGCDLREIIFAEKETGDPPPSpltkggeqqaivkksynlqsTM
YAQPALFVIEYALAKLWMSWGIEPDVMLGHSIGEYVAATLAGVFSLEDALKIVYIRGKLMQNCDAGAMLSVALGEAEIQT
YLTSDLSLAAVNAPQLCVVSGTETAIAQLQKDLENNNIACRLLHTSHAFHSEMMEPVLKEFSAEISNITLNAPQKLFISN
VSGSWLTEKEATDPHYWSTHLRKTVRFADGIFELSKEPQRIFIEVGPGKTLSTLTQQNLGLNSEQVILTSLRHP
>UniRef100_Q08MR5_from_552_to_849 (HMM "PKS_AT" in sequence "UniRef100_Q08MR5", bitscore: 383.6, e-value: 1.6e-109, length: 298)
LFPGQGAQSVDMGRGLYETEPVFRKHVDDCCERLVASLGFDLREFLYPSEARREEASKrllqTAATQPALFVVEYALARL
WMSLGLKPEAMMGHSLGEYVAACLAGVFSLEDALQLVAYRGQLLQKLPGGAMLSIHLSEKEVQGLLGPGVSLAAVNAPSL
CVLSGTVEAMEALEAELVLRKIGHRRLHTSHAFHSAMMDPILEAFAERMHRIKLSPPRIPYVSSLTGTWITAAAATSPRY
WVEHLRQPVRFGDGVDSLLAEPQRVFVEVGPGHGLSTLLRNRAGAAAHRVAVSSLHRF
>UniRef100_Q03133_from_557_to_855 (HMM "PKS_AT" in sequence "UniRef100_Q03133", bitscore: 383.6, e-value: 1.7e-109, length: 299)
VFPGQGAQWQGMARDLLRESQVFADSIRDCERALAPHVDWSLTDLLSGARPLDRVDVVQPALFAVMVSLAALWRSHGVEP
AAVVGHSQGEIAAAHVAGALTLEDAAKLVAVRSRVLRRLGGQGGMASFGLGTEQAAERIGRFAGALSIASVNGPRSvVVV
AGESGPLDELIAECEAEAHKARRIPVDYASHSPQVESLREELLTELAGISPVSADVALYSTTTGQPIDTATMDTAYWYAN
LREQVRFQDATRQLAEAGFDAFVEVSPHPVLTVGIEATLDSALPADAgACVVGTLRRDR
>UniRef100_A1YAM6_from_2299_to_2590 (HMM "PKS_AT" in sequence "UniRef100_A1YAM6", bitscore: 383.5, e-value: 1.7e-109, length: 292)
VFPGQGSQWTGMAVDLLGSSAVFAEAMADCEAALLSHLDWKLTHVLSDAAALERVDVVQPVLFAVMVSLARLWRACGIEP
AAVVGHSQGEIAAACVAGALSLEDAARVVCLRSKAILALSGLGGMVSVAASEDRVRELLPDGVSVAVVNGPASVVVSGDV
AGLEALLKRCELLDVRAKRVPVDYASHSAHVDAIEQQVVTALSGIMPREAELPMYSTVTGEPIDTTTLDAAYWFRNLRAT
VRFDQAVRRLIADGFRFFVETSPHPVLVAGLTELVEEAAVPAVALASLRRDE
>UniRef100_A0UVH7_from_538_to_834 (HMM "PKS_AT" in sequence "UniRef100_A0UVH7", bitscore: 383.5, e-value: 1.8e-109, length: 297)
MFTGQGSQYVNMAAELYTSEPIFKEQVDKCLNILKPYLGLDLKDILYPDGNTTEATEKlkQTFITQPALFVIEYAMAKLW
MEWGVKPKAMIGHSIGEYVAACIAEVLTLEDALKLVAARGRLMQSLPAGAMLSVSMSEEEVKPFLNEGVSVATINAPGFC
VVSGNFEAIKQLEEKLSENGKHCRRLQTSHAFHSVMMEPILEQYEALVREIKLSEPKIPYISNVTGTWITASDATRPDYW
SKHLRQPVRFSDGVQELLKSSEYAFLEMGPGKTLCTLLGQHKEAVGRTILSSIPQPH
>UniRef100_Q1MX74_from_2337_to_2637 (HMM "PKS_AT" in sequence "UniRef100_Q1MX74", bitscore: 383.4, e-value: 1.9e-109, length: 301)
MYSGQGSQRPGMGRELYGVLPEFTEALDEACAALDAHLDIPVREVMFADAADDGSALLdqTLYTQTGLFALHTALTRQLQ
AWGVRPDHLIGHSIGELTAAHVAGVLSLADAARLVTARARLMNELPHGTGGMLAAQAGPEALAEYLERHGRAEIAAYNSP
VATVLAGPADALAALAEELGAAGIRTRGLKVSHAFHSAQMEPVLAEFTSTAASLTYRAPELPVVSNLTGTAATAGELADA
AYWAEHIRRPVRFHQGLAHLAGEGATAFLEIGPGATLTTLTRAILPTDDGAAVIPALRPAR
>UniRef100_A0ACH2_from_2597_to_2893 (HMM "PKS_AT" in sequence "UniRef100_A0ACH2", bitscore: 383.3, e-value: 2e-109, length: 297)
VFPGQGSQWVGMGRELAGWSGVFREALAECEAALEPWVEWSLWEVIERGDEGLLGRVDVVQPVLWAVMVSLARLWRGCGV
VPSAVVGHSQGEIAAAVVAGGLSLEDGARVVALRSRAILALAGGGGMVSVAEGRGVVEELVGGFGGRLSVAAVNGPGSTV
VSGEPGALEELLGLCGVRGVRARRIPVDYASHSVQVEGVRERILAELAEVAPVSSGVPLYSTVTGAPIDTASMDAGYWFE
NLRSTVRFEEVTRGLLADGRSVFVECSPHPVLAVGVEETAEAAGVDAVVVGSLRRGE
>UniRef100_Q2Y7Z3_from_542_to_849 (HMM "PKS_AT" in sequence "UniRef100_Q2Y7Z3", bitscore: 383.2, e-value: 2.1e-109, length: 308)
LFPGQGAQHIDMAWELYHGEAVFRREFDRCVELLQPHLNFDLRTALYPNLDPNLEGGDEarkkelsarleqTEVTQPALF
AVEYALAQLWMSWGIQPAAMIGHSVGEYVAACLAGIFSLKDALRLVALRGRLLQQTETGAMLAVMLPEAEITPYLSESCD
LAAVNGPELCVLSGPVAAIEALETDLRNKGVEARRLHVSHAFHSAQVEPMLPAFMELISAMELHPPQIPFLSNLSGDWIT
SQEATDPGYWRQHVRGTVRFDDGLRELLGNPNRILLEVGPGETLTTLARRHSEAKPEHLILSSLPHPG
>UniRef100_Q4WYY6_from_581_to_886 (HMM "PKS_AT" in sequence "UniRef100_Q4WYY6", bitscore: 383.2, e-value: 2.2e-109, length: 306)
VFTGQGAQWPQMGRDLLRSNDVFRSSIRLLDQHLQTIAGEKPQYSIEEELKKPAKKSRLslAEFSQPLCTAVQIALVDTL
ASAGIHPDAVVGHSSGEIAAAYAAGALSAGEAITAAHHRGAVTSRQKRVGTMAAIGMSWAETEKYLVPNVTIACDNSPRS
VTISGDVDAVKSVVAAIKEAQPQMLARLLQVDKAYHSYHMKEIGEDYQSLINEEVVGREPSALFFSSVTGQVLGPDHSTW
SKYWQENLESPVRFREAVTAILKHDVGKNAVFLEVGPHGALAGPLRQIFTQATSSAPYVSVMARNQ
>UniRef100_Q0QMN6_from_2230_to_2521 (HMM "PKS_AT" in sequence "UniRef100_Q0QMN6", bitscore: 383.1, e-value: 2.3e-109, length: 292)
LFSGQGSQWSGMGGELAQAFPLFGEVFGEVCGRLEDRLGFGLREVVWGGGDAVDGTAVAQCGLFAFEVALFRLVESFGVV
PEFVVGHSVGEVAAAHVAGVLSLEDAVRLVAARATLMGELPSGGAMLAVGASEDEVLRVLQGLSGVVEVAAVNGASSVVV
SGDAAAVGAVETVAAEQGWRHRRLRVSHAFHSPLVEPVLDRFREAIEGIEFGRPRLGFVSSVEVGAAADSVEYWVRNVRQ
TVRFADAVTHAWRQGVTRFVEIGPDSALSAAGADCVPDDAAVSFVALQRRGR
>UniRef100_A0FCL1_from_3049_to_3334 (HMM "PKS_AT" in sequence "UniRef100_A0FCL1", bitscore: 383.1, e-value: 2.3e-109, length: 286)
VFPGQGSQWVGMALELVESSSVFAGRLGECAAALGPLVEWSLWDVLGDEVALSRVDVVQPVLWAVMVSLAELWRSFGVVP
SAVVGHSQGEIAAACVAGALSLEDGARVVALRSRALLALSGRGGMVSVPVSADRLRGRAGLSVAAVNGPVSTVVSGPVEA
LDAVLEEFPEAKRIPVDYASHSVQVEEIREGLAEALASVRPRTGEVPFYSTVTGRLMDTVELDGEYWYRNLRETVEFRSA
VEGLLELGHTVFVEASPHPVLTVGIQDTADATDTDILVTGSLRRDD
>UniRef100_Q27W69_from_566_to_866 (HMM "PKS_AT" in sequence "UniRef100_Q27W69", bitscore: 383.0, e-value: 2.4e-109, length: 301)
VFPGQGSQWVGMGAGLLEVSSVFAARVGECERALAPFVDWSLTDVLRGVGDLGRVDVVQPVLWAVMVSLAAVWAGYGVRP
VAVVGHSQGEIAAAVVAGALSLEDGAKVVALRSKALRRLAGGGAMASLGVGQERAGQLLSGLGDQAAGVGVAAVNGPSST
VVSGPPEQVAAVVAACAEAGERARLIEVDYASHGPQVEEIRDELMRVLEGIRPLDTSGSDTAFYSTVTGGRAVTTDLDTG
YWVTNLRERVRFTDAVEALLADGHRVFIEASTHPVLTLGLQETFDKADIAAVTVPTLRRDH
>UniRef100_Q3W1C1_from_596_to_895 (HMM "PKS_AT" in sequence "UniRef100_Q3W1C1", bitscore: 383.0, e-value: 2.4e-109, length: 300)
VFAGQGGQWAGMGAELLDASPVFAEEVALAGRALARHVGWSVEDVLRQVPGAPSLDRVDVVQPASFAVAAGLVRLWESVG
VRPDAVVGHSQGEIAAAYTAGALSLADAAAVVALRSQAIAGGLTGRGGMAAVALPVPAVAERLAPFADQVELAAVNGPAS
VVLAGEPAALDELVAAFESEGIRARRIPVDYASHSRQVERISGVLIQALAGLDPRPPRVPFFSTVDAKWVEDAELDGGYW
YRNLRCPVRFASATRSLLDGGYRVFLEVSTHPVLAPAIAETVDQWdgppvAVLESLRRDD
>UniRef100_Q0ILD1_from_3594_to_3892 (HMM "PKS_AT" in sequence "UniRef100_Q0ILD1", bitscore: 382.9, e-value: 2.7e-109, length: 299)
VFPGQGSQWVGMGRELWEVSSVFAESMVACERALVPFVDWSLRDVVFGGGGDGLWERVDVVQPVLWAVMVSLAAVWRSFG
VEPAAVVGHSQGEVAAACVAGGLSLEDGARVVAVRSRLVRDGLSGRGGMVSVGLSVGEVEEWLAGLGGRVGVAAVNGPSS
VVVSGEAEVLEGLLAGFEGAGVRARRIAVDYASHSVQVDALGDDLLAGLAGIRPVSSSVAFYSTVSGERMDTAGLDAGYW
VANLRERVLFEPVVRMLVERGSAVFVESSPHPVLAMAVQETGEAVGRSVVAVGSLRRDD
>UniRef100_Q3W1C6_from_141_to_662 (HMM "PKS_AT" in sequence "UniRef100_Q3W1C6", bitscore: 382.8, e-value: 2.9e-109, length: 522)
LFTGQGSQRPGMGRELYDAFPTYAAAFDELCAAFDPHLDRPLRDVVFAAEGSSEAALLdsTRYTQPALFTVEVALFRLVT
GWGLRPALLAGHSIGELAAAHAAEVLDLADAAALVAARGRLMGALPPGGAMVAVEADEPEVLELLADRDGRVAVAAVNGP
RAVVLSGDEPATLEVAAALAEHGRRTRRLTVSHAFHSPHMDGMLADFREAATAVELRAPRIPLVSNVTGALATTDQLTSP
DYWVRHVRDTVRFGAGVAALTAAGATGFVELGPDAVLSALVPAAVPTLRRGRReVatllgalaaahvrgaevdwagllae
hggratdlptyafqrsrhwlpdapapaptstvpasttvpastaadgtaahgvtvdgttaddagidrataddsgsgdrpga
alaglsdaerarqaacprpgpdrgrarprlggrhrppphlprprlrlpggrraagpprrgdrpdaagrpgvrpahrrrpr
hpprrpahrprgrrraqaaggrgygrphrhrvDGLPSARRGR
>UniRef100_A0FCL2_from_5920_to_6205 (HMM "PKS_AT" in sequence "UniRef100_A0FCL2", bitscore: 382.7, e-value: 3e-109, length: 286)
VFPGQGSQWVGMALELVESSSVFAGRLGECADVLAPLVEWSLWDVLGDEVALSRVDVVQPVLWAVMVSLAELWRSFGVVP
SVVVGHSQGEIAAACVAGGLSLEDGARVVALRSKALLALSGRGGMVSVPVSADQLRDRPGLSVAAVNGPVSSVVSGPVEV
LDAVLEEFPEAKRIPVDYASHSSQVEEIRGELAEALVSVRPRTGEVPFYSTVTGRLMDTVELDGEYWYRNLRETVEFQST
VEHLMREGHTVFVEASPHPVLTVGIQDTADATVTDIVITGSLRRDE
>UniRef100_Q9EX53_from_579_to_873 (HMM "PKS_AT" in sequence "UniRef100_Q9EX53", bitscore: 382.5, e-value: 3.5e-109, length: 295)
LFTGQGAQRTGMGMDLYRTFPAYAHAFDTITAQLDPHLDQPLHHTITTGHHLHHTGNTQPALFATEVALYRLLETWGITP
DYLAGHSIGELTAAHISGILTLQDACTLVTARARLMQNLPTHGTMIALQATEQEILPHLTGHEHHLTIAAINSPTSLVIS
GNQTAAQHIATQLQAQGRKTKTLTVSHAFHSPHMDGMLHDFHHTATQLTYHEPTIPIVSTLTGNLATHNDLRTPTYWTDQ
LRNTVRYTQAIHTLHTAGVTTYTEIGPDATLTPLTASTVEDSDGVAAIATLRAGR
>UniRef100_Q8KPW3_from_552_to_847 (HMM "PKS_AT" in sequence "UniRef100_Q8KPW3", bitscore: 382.5, e-value: 3.6e-109, length: 296)
VFPGQGTQWVGMAVRLWAESGVFAESMARCEAAFEGLVDWRLSQVLDDEAALERVEVLQPASFAVMVSLAALWRSLGVVP
DAVVGHSQGEIAAAVVAGGLSLEDGARVVVLRARLIGRELAGHGGMASVALPVGVVEERLARWAGRLGVAAVNGPSATVV
AGDTDAVAEFVTTCEAEGVRARRLPVDYASHSAHVETLAAELEEVLADVRPVSGEIPFYSTVEAGLVDTASLDAGYWFGN
LRRPVRFQETVEQLLADGFPVFVEASAHPVLTAAVQETAESVGRQVCAVGSLRREE
>UniRef100_Q3VYH9_from_888_to_1192 (HMM "PKS_AT" in sequence "UniRef100_Q3VYH9", bitscore: 382.4, e-value: 3.9e-109, length: 305)
VFPGQGAQWVGMGAGLLSGPSvpSsalSSVFRETVDEVAGALAGLVDWSLVDVLRGEGPDGALERVEVVQPASFAVALGL
ARVWRELGVTPGAVVGHSQGEVAAACVAGALGTADAVRVVVARSRVVGARLAGRGGMVSVSLPAAELAGLLPPGVEVAAV
NGPGTTVISGASAALAELVAALEVRGVRARSVAVDYASHSAQVDAVAEELAELLAGVRPESPRIPFFSTVEGRWIAGAEL
TGDYWVRNLRRTVGFAQAVGVLAGEGFRSFVEVGAHPVLVPSIGEVLEEAGFGDTAVVGSLRRGE
>UniRef100_Q2UV44_from_581_to_924 (HMM "PKS_AT" in sequence "UniRef100_Q2UV44", bitscore: 382.4, e-value: 3.9e-109, length: 344)
VFTGQGAQWAGMGKELFEAYPVFHESIQRIDDYMLSIGAPYCMVDEILKTQEVSRLSNPLFSQPICSALQIALVDLLASW
GIHPDSVTGHSSGEIAAAYATGALTMEDAMAVAYYRGVVVSSSSFANGQIRGAMLALGTSVRESQSYLEMLQSGKAVVAC
INSPTSVTIAGDLPAIDELERIVREKQVFSRRLAVEVAYHSHHMELVKEQYLGHIAHVSPRSREEVAnylhnrsvSFFSS
VTGAEINPSELDSRYWVSNLLNRVNFADSLRALCFETINQRDPVRTLRDKRIKRAGTAQKVSVDALVEVGPHATLAGPIK
QTLRDDTKLNAaDiLCISVLTRKS
>UniRef100_Q1D6B6_from_539_to_837 (HMM "PKS_AT" in sequence "UniRef100_Q1D6B6", bitscore: 382.3, e-value: 3.9e-109, length: 299)
MFPGGGAQYPDMGRGLYASEKVFREAVDCCCELLRPRLGFDLRPVMYPDAANAADAVQrlkrtslaLPALFTVEYALAQL
WQSWGVKPEALIGHSLGEYAAACLAGVFSLEDALALVVLRGKLFEELPGGGMLSVPLPEAELRPLLGDSLSIAAMNGPAQ
CAVAGTVDAVEALAAELTRREVEFRHIPIDVAAHSHLVEPILARFESFVGTLTRNAPTLPIVSNVTGTWMTPEEAVDPAY
WTRHLRQTVRFGDGIRTLAAQPGRVYLEVGPGRTLGTLARLQLNGPKAPSVLSSLRHPQ
>UniRef100_A4KCE5_from_2632_to_2911 (HMM "PKS_AT" in sequence "UniRef100_A4KCE5", bitscore: 382.3, e-value: 4e-109, length: 280)
LFTGQGAQRVGMARGLYERSPVFAAALDEILAELDPLLERSLAGVMWGDDPGLVDRTGWAQPALFAVEAALFAVLRSYGV
RPAFLLGHSIGEVTAAYVAGVWSLPDACRVVAARARLMQALPAGGAMATVQLPEADVVPLLPEGVAVAAVNTAGSVVVSG
PRDAVEGLLASVSVKVTRLRVSHAFHSALMDPMLAEFARVLESVEFREPRIPVVSNLTGVVGDELTSPGYWVRQVRGTVR
FADGVRWLGEQGVSVLVEAGPDGVLSGLVDNSAPMLRRKR
>UniRef100_Q4C7P1_from_548_to_860 (HMM "PKS_AT" in sequence "UniRef100_Q4C7P1", bitscore: 382.3, e-value: 4.2e-109, length: 313)
LFSGQGSQYVGMGKELYDTEPVFKQEVDRCCDLLQEHLECDLREIIFGQGDGETRRQGDgetgrrgdgetgrlgenlqsT
IYAQPALFVIEYALTQLWMSWGIQPNAMLGHSIGEYVAATIAGVFSLQDALYLVAMRGKLMQECPPGAMLSVSLSEEKLS
SLLTEDLVISAINAPNLSVVSGTIEAIAILEKRLTSKNIACRSLHTSHAFHSPLMQPITGKFKDIIRQISLNYPKLPFIS
NLTGTWITPEQATDPDYWIQHLLQPVRFHDGIKELLETSDRLFLEIGPGRTLSTLSKQQQADIPVFTSLRHPQ
>UniRef100_Q0PD01_from_4227_to_4528 (HMM "PKS_AT" in sequence "UniRef100_Q0PD01", bitscore: 382.1, e-value: 4.6e-109, length: 302)
LFTGQGAQRLSMGRELAQRFPVFASALDEVCVQLDAHLERPLREVLFAEPDTEAAALLdeTVFTQAALFAVEVALYRLVE
SWSLTPDYLLGHSVGGLAAAHVSGVLSLEDAAEVVAARGRLMQALPKGGAMVSLQASEDEVLESLQALETADRVSIAAVN
GPDTVVISGDDEAVTEVagyWLVQDRKVKRLKVSHAFHSVLMEPMLAEFEEVVSRVTLNAPRIPVVSDSTGELLTAEQAT
SPAYWVGHVRKPVRFHQAVTYLAEQGVSAFLELGPDGVLSAMVRNSLVDGEVIATPLLRSGR
>UniRef100_A1CMV8_from_575_to_893 (HMM "PKS_AT" in sequence "UniRef100_A1CMV8", bitscore: 382.1, e-value: 4.8e-109, length: 319)
VFSGQGAQWATMGRELLVFHSFRTSLESAAAYLKSLGCEWDLIEELVRDSASSKINQSAFSQPICTTIQVALVELLAHLQ
[truncated: 1,195,917 more chars]
