# Supplementary material for: A Computational Screen for Type I Polyketide Synthases in Metagenomics Shotgun Data
Source: PLoS One. 2008 Oct 27;3(10):e3515. doi: 10.1371/journal.pone.0003515 (PMC2568958; doi:10.1371/journal.pone.0003515)
Supplement: Methods S7 — Sequences, alignment and tree files of the different domains. (6.92 MB ZIP) [file pone.0003515.s007.zip › sequences_alignments_and_trees/PKS_KS_ref_tree_and_pullouts.fa.head_repl_PKS_KS.hmm_aligned.phy_phyml_tree.txt]

(((((((((((((((((((((((((((((((((((((((((((1465:0.198150,394:0.151547):0.067017,(730:0.321586,721:0.179631):0.059954):0.022496,((738:0.210846,281:0.067919):0.075309,266:0.097589):0.061102):0.020630,((729:0.143035,705:0.169486):0.050044,291:0.208858):0.048702):0.019883,(((((573:0.132708,(673:0.136543,531:0.161485):0.044362):0.037562,((512:0.017449,499:0.020023):0.128956,((552:0.027129,525:0.005867):0.072100,(535:0.125913,(514:0.038563,470:0.038379):0.065577):0.045574):0.027962):0.031157):0.089052,((759:0.228491,((((865:0.269855,((758:0.000001,111:0.002287):0.091976,517:0.068009):0.024734):0.089493,((((((2653:0.006448,2592:0.003770):0.119910,(960:0.002342,151:0.000001):0.101072):0.061638,((2581:0.029827,841:0.000002):0.124647,(881:0.002287,134:0.000001):0.094212):0.049501):0.030112,((720:0.000001,101:0.002337):0.105504,703:0.098467):0.046666):0.011528,(((695:0.000001,98:0.000001):0.084437,468:0.069420):0.054162,((569:0.000001,74:0.002274):0.099395,(644:0.122452,(449:0.000001,41:0.002302):0.080947):0.025666):0.024668):0.031333):0.017740,(2793:0.236184,((631:0.037753,555:0.027788):0.067829,606:0.071127):0.058201):0.048184):0.026078):0.031576,((((62:0.002262,542:0.000001):0.007847,2315:0.039217):0.041907,607:0.120562):0.027054,(657:0.141608,635:0.152987):0.037597):0.072704):0.053818,(((1357:0.149159,((1057:0.000001,168:0.002276):0.062384,1021:0.065489):0.015261):0.032203,1016:0.169479):0.115114,(912:0.000001,137:0.002236):0.256261):0.054031):0.022953):0.034227,(719:0.223575,265:0.158809):0.049680):0.019906):0.043500,(((870:0.238564,(356:0.214013,((669:0.162872,358:0.086531):0.085917,684:0.221128):0.028588):0.028515):0.030549,((((1226:0.002384,827:0.000001):0.061695,908:0.101550):0.114250,(1213:0.166945,710:0.117609):0.085091):0.046290,790:0.208127):0.041675):0.020683,(((((1332:0.078150,1300:0.063231):0.243236,770:0.267371):0.026710,1004:0.230694):0.044700,(((((521:0.000001,60:0.002265):0.168615,346:0.151962):0.069869,465:0.222247):0.073156,((458:0.076339,350:0.033613):0.166025,245:0.170712):0.030120):0.024442,((((1205:0.274566,612:0.141406):0.058780,(761:0.272981,(668:0.211349,502:0.153189):0.047171):0.027568):0.024087,(((((587:0.114718,(520:0.002297,63:0.000001):0.110960):0.064336,((574:0.002283,69:0.000001):0.101149,(378:0.002299,26:0.000001):0.067578):0.060372):0.088045,((711:0.000001,104:0.000001):0.108927,(504:0.002246,57:0.000001):0.056321):0.093658):0.023588,((((971:0.002244,153:0.000001):0.098984,(787:0.002276,120:0.000001):0.033068):0.106199,(603:0.002290,82:0.000001):0.096321):0.032238,627:0.119949):0.064955):0.077694,(556:0.127102,461:0.213676):0.074888):0.043757):0.026798,((((953:0.074482,661:0.062301):0.195834,(((((847:0.002314,132:0.000001):0.074305,(828:0.002316,128:0.000001):0.074832):0.193098,((((982:0.002272,158:0.000001):0.132952,848:0.111535):0.052694,((742:0.002275,108:0.000001):0.064672,(549:0.002269,72:0.000001):0.096366):0.101982):0.064754,((800:0.087698,(623:0.000001,86:0.002230):0.101113):0.047317,((749:0.002234,112:0.000001):0.051547,(582:0.002206,79:0.000001):0.088983):0.087716):0.076444):0.021297):0.022653,(((((838:0.002301,130:0.000001):0.092887,(781:0.002209,118:0.000001):0.104443):0.071163,(577:0.002246,76:0.000001):0.158651):0.040411,(((831:0.150999,614:0.099174):0.038819,732:0.140354):0.026002,((754:0.090513,(551:0.000001,70:0.002228):0.089571):0.071504,706:0.140319):0.039683):0.020956):0.019944,((((819:0.002260,125:0.000001):0.064613,117:0.032289):0.044121,(585:0.002204,77:0.000001):0.088382):0.136632,((((1084:0.000001,173:0.002378):0.056618,(1070:0.002350,169:0.000001):0.028935):0.144571,((1027:0.065584,(989:0.002351,160:0.000001):0.045378):0.107057,823:0.118110):0.075046):0.093858,((747:0.002279,110:0.000001):0.097083,(746:0.002279,114:0.000001):0.113013):0.113858):0.037415):0.034120):0.026332):0.033323,(((845:0.150503,(836:0.032372,779:0.063029):0.028642):0.011537,(826:0.126363,(1005:0.098498,(1028:0.133116,930:0.090381):0.034307):0.020128):0.014333):0.057332,866:0.151657):0.163637):0.031707):0.013547,((522:0.243965,919:0.219035):0.034019,(451:0.208318,((1134:0.175389,620:0.193690):0.058487,(410:0.143804,370:0.183887):0.037386):0.048335):0.018829):0.018148):0.010790,((((1071:0.327705,(889:0.201329,780:0.169604):0.055602):0.031130,(((1159:0.154543,1018:0.135105):0.093295,970:0.173822):0.047095,872:0.187439):0.042535):0.043955,(1265:0.395757,768:0.156812):0.076652):0.034933,(((1150:0.164741,1083:0.116103):0.086262,(833:0.100740,651:0.041486):0.203031):0.056583,(((855:0.186037,628:0.223661):0.032232,((1117:0.151576,1073:0.069923):0.104647,751:0.122344):0.047306):0.033224,((((1033:0.115938,934:0.005449):0.121563,704:0.027098):0.096320,659:0.070730):0.063476,(801:0.051863,737:0.070261):0.067470):0.066441):0.043107):0.038606):0.032493):0.016158):0.007047):0.019380):0.011850,((((776:0.169251,496:0.134500):0.146295,(752:0.236394,615:0.234781):0.083804):0.030487,((2672:0.444839,572:0.092163):0.091962,(991:0.078058,958:0.049737):0.169872):0.047566):0.029607,2833:0.196814):0.010219):0.019049):0.006731):0.003757,((((((((((2246:0.025424,621:0.000001):0.265893,850:0.273906):0.032269,402:0.178786):0.054700,(693:0.202707,602:0.173820):0.108171):0.029551,((771:0.225897,821:0.217399):0.026915,(942:0.187529,((913:0.072942,814:0.094521):0.029510,893:0.152525):0.045725):0.099100):0.054781):0.035136,((2458:0.052556,885:0.043325):0.225986,629:0.262682):0.067966):0.018820,((((538:0.167557,273:0.105493):0.028266,438:0.157122):0.040397,(400:0.079875,(420:0.123118,333:0.111933):0.042257):0.076791):0.024161,(((((702:0.138507,((948:0.165283,880:0.118912):0.061063,462:0.113996):0.038191):0.048908,(((856:0.167479,495:0.143018):0.038950,741:0.236649):0.034909,565:0.199966):0.032001):0.028335,((463:0.149704,(409:0.090161,((907:0.188567,403:0.086034):0.026493,427:0.182334):0.037958):0.018749):0.038136,(804:0.178631,591:0.093052):0.075445):0.032664):0.022418,((477:0.100603,472:0.071799):0.092489,((604:0.074596,518:0.027920):0.122902,(289:0.033645,280:0.036442):0.043757):0.024495):0.095801):0.036952,(((((391:0.076486,385:0.114231):0.100678,(650:0.145843,595:0.136031):0.034616):0.022384,437:0.168502):0.018073,807:0.161693):0.028310,(((1015:0.171183,959:0.206709):0.047804,494:0.124802):0.119539,(452:0.122796,347:0.088045):0.037679):0.029077):0.042251):0.020201):0.049888):0.020991,((((((426:0.093179,234:0.111779):0.035487,223:0.125704):0.017870,344:0.166626):0.033421,(222:0.130204,210:0.153411):0.027402):0.045129,((359:0.100305,355:0.115078):0.048125,337:0.147738):0.055952):0.019967,((((2150:0.197566,295:0.059562):0.040075,309:0.071217):0.053030,(318:0.109057,272:0.106628):0.059935):0.075987,((((((((334:0.093431,(240:0.020924,216:0.019485):0.075320):0.063175,293:0.099855):0.036265,783:0.132724):0.021045,299:0.149767):0.022626,692:0.198133):0.012129,(475:0.192807,335:0.130317):0.067059):0.030068,((((528:0.109929,(421:0.169066,480:0.090937):0.025872):0.050805,(665:0.166240,589:0.063755):0.036650):0.039453,559:0.122749):0.033980,(654:0.062416,561:0.050832):0.166154):0.031832):0.033526,(((386:0.132296,(253:0.083639,218:0.078158):0.044487):0.059283,(599:0.211893,392:0.170195):0.063858):0.024132,((981:0.259273,731:0.218473):0.055233,(858:0.267146,(785:0.227403,662:0.207591):0.060078):0.034158):0.037380):0.012904):0.007018):0.020563):0.007807):0.002666,((((596:0.128435,274:0.141718):0.076169,(483:0.003209,425:0.013752):0.108602):0.030919,422:0.167242):0.054838,(((215:0.000007,5:0.002323):0.148057,((338:0.002285,15:0.000001):0.168255,((((508:0.002269,58:0.000001):0.129144,(((242:0.002390,6:0.000001):0.080793,(351:0.002430,19:0.000001):0.062807):0.007793,(380:0.002300,30:0.000001):0.049958):0.063522):0.036165,((482:0.002351,52:0.000001):0.093833,(396:0.002275,29:0.000001):0.120721):0.035920):0.023274,(255:0.002256,8:0.000001):0.155157):0.023788):0.026064):0.043564,((457:0.002345,49:0.000001):0.190659,441:0.134969):0.043655):0.015328):0.013455):0.008363,(((((((((2006:0.199267,278:0.115985):0.053214,(1698:0.382745,219:0.123327):0.031577):0.024536,327:0.183303):0.017132,(((((1422:0.363790,1199:0.213403):0.061497,895:0.381297):0.046610,560:0.183023):0.034882,(443:0.181888,(((739:0.126421,724:0.142704):0.065065,(683:0.000001,89:0.002277):0.186849):0.079118,(1383:0.322157,937:0.228272):0.030908):0.026936):0.013504):0.029344,(1554:0.441105,914:0.298837):0.100678):0.022460):0.015989,(((((412:0.199957,238:0.129350):0.041936,(((267:0.092414,262:0.089828):0.035135,237:0.145418):0.020707,198:0.092663):0.028790):0.016777,(197:0.080809,193:0.060601):0.057909):0.014494,((712:0.123264,368:0.012504):0.062298,((236:0.005596,211:0.034281):0.059987,206:0.071784):0.051144):0.079313):0.040901,((((616:0.192581,(((((447:0.070976,220:0.078859):0.042415,(417:0.107028,500:0.116107):0.021312):0.014640,(302:0.094462,297:0.072487):0.012221):0.021684,(277:0.075306,252:0.148332):0.071736):0.018007,284:0.122844):0.028625):0.022772,(276:0.153788,199:0.128900):0.039946):0.030831,(467:0.196028,286:0.141479):0.045558):0.010692,(((264:0.141855,203:0.127477):0.036226,((((330:0.121056,239:0.095206):0.026604,200:0.098095):0.030920,(235:0.128597,226:0.070677):0.036403):0.013094,201:0.121941):0.004906):0.009222,(341:0.136804,329:0.124185):0.019564):0.040657):0.014814):0.021011):0.011385,((((312:0.097510,288:0.081556):0.057269,(306:0.172642,258:0.092812):0.039479):0.032381,(((439:0.124596,(773:0.225376,374:0.141497):0.062191):0.034552,(523:0.149850,497:0.143270):0.053982):0.015397,283:0.149382):0.015975):0.028864,((588:0.212142,399:0.155637):0.034643,(2596:0.169675,418:0.152977):0.059183):0.036869):0.020693):0.009047,((((313:0.108353,(846:0.150951,(1149:0.129328,687:0.135398):0.029762):0.018725):0.093464,((((840:0.002238,126:0.000001):0.164777,(431:0.002247,38:0.000001):0.063568):0.041823,(332:0.002283,14:0.000001):0.074993):0.036770,(366:0.002222,20:0.000001):0.097596):0.103321):0.045487,((707:0.062095,575:0.058034):0.154426,(257:0.095843,243:0.083598):0.044858):0.051128):0.030741,((((817:0.183590,778:0.228195):0.049526,(404:0.186109,(((389:0.002284,25:0.000001):0.018078,42:0.077358):0.046374,(263:0.000002,9:0.002306):0.070234):0.118583):0.028105):0.026895,((474:0.144667,225:0.046810):0.059006,(233:0.062311,212:0.084786):0.052595):0.074842):0.019037,((((774:0.000001,116:0.002203):0.187166,(324:0.000001,13:0.002312):0.055740):0.060131,((387:0.000001,31:0.002215):0.129315,(292:0.000001,10:0.002250):0.015014):0.053786):0.045253,(((205:0.000001,3:0.002284):0.109508,((373:0.000001,23:0.002296):0.108631,((209:0.000001,4:0.002244):0.067061,(204:0.000001,2:0.002276):0.046505):0.052292):0.042323):0.021318,(384:0.000001,28:0.002224):0.163606):0.030420):0.064034):0.009974):0.010834):0.005161,(((1010:0.214564,(929:0.104606,897:0.097333):0.244712):0.071120,(((((763:0.002295,119:0.000001):0.088710,(557:0.002211,78:0.000001):0.033491):0.077348,((((505:0.002226,65:0.000001):0.016692,((545:0.002458,66:0.000001):0.022708,((656:0.000001,97:0.002261):0.020096,75:0.010475):0.051963):0.026199):0.045404,51:0.030937):0.031597,((529:0.002336,67:0.000001):0.053783,(((646:0.002235,92:0.000001):0.008851,(630:0.002413,88:0.000001):0.029250):0.033150,((753:0.002456,109:0.000002):0.041632,(670:0.002256,96:0.000001):0.068799):0.068382):0.035029):0.018537):0.032063):0.029672,((543:0.075966,501:0.048720):0.063873,((484:0.002278,59:0.000001):0.093008,(413:0.002415,33:0.000001):0.027436):0.048845):0.048953):0.015286,((590:0.000001,83:0.002279):0.093921,586:0.113834):0.057048):0.085125):0.018907,((637:0.225087,(578:0.166621,415:0.158475):0.034943):0.054717,((311:0.171356,241:0.120441):0.037696,((488:0.095158,248:0.053756):0.071510,(379:0.139125,249:0.042216):0.051110):0.025658):0.032195):0.033748):0.018541):0.010403,(((509:0.188885,515:0.195998):0.037495,1351:0.257151):0.033901,(((((530:0.158841,(228:0.022397,214:0.011128):0.077701):0.047984,492:0.164099):0.029936,(((375:0.138335,362:0.129784):0.029224,(((383:0.013420,308:0.018749):0.137419,294:0.092479):0.066409,275:0.098410):0.030276):0.024400,((503:0.123953,290:0.108031):0.035320,316:0.130565):0.011168):0.019797):0.035016,(((((1007:0.175699,884:0.241067):0.034475,((715:0.063741,((708:0.004863,658:0.011274):0.082923,685:0.058865):0.020285):0.060059,485:0.170885):0.052865):0.034316,689:0.201871):0.050534,((((1686:0.056029,(1328:0.002497,183:0.000001):0.028594):0.158300,(1035:0.002325,170:0.000002):0.124564):0.124688,((((((1197:0.002398,176:0.000001):0.129396,(1039:0.002338,162:0.000001):0.125805):0.069635,((977:0.002271,152:0.000001):0.056895,802:0.067910):0.045961):0.018058,(849:0.044141,(636:0.002347,84:0.000001):0.016772):0.101270):0.023581,((1124:0.002362,174:0.000002):0.173326,(((1104:0.081608,147:0.030806):0.068261,((740:0.066608,698:0.036359):0.058014,((491:0.002331,53:0.000001):0.032355,(469:0.002354,46:0.000001):0.013000):0.018818):0.009332):0.051632,(806:0.042185,81:0.018758):0.085235):0.017651):0.019169):0.082600,(((((((973:0.000001,156:0.000001):0.028169,159:0.060624):0.016220,164:0.037726):0.044844,((718:0.002310,100:0.000001):0.071167,154:0.041857):0.024020):0.012946,((932:0.000001,141:0.000001):0.084637,136:0.058691):0.005700):0.011760,(((178:0.030990,165:0.062774):0.031943,155:0.030910):0.050434,127:0.045074):0.024828):0.028137,((879:0.000001,135:0.000001):0.056809,107:0.034601):0.048178):0.070924):0.048098):0.054328,((((956:0.002293,149:0.000001):0.036235,163:0.040829):0.162596,((936:0.002348,139:0.000001):0.111759,900:0.107035):0.069241):0.132672,(479:0.112794,377:0.121711):0.051162):0.029810):0.032245):0.017854,(((((675:0.002355,93:0.000001):0.062787,967:0.206801):0.030865,547:0.079781):0.030477,835:0.133812):0.133168,((645:0.182760,(424:0.023302,401:0.016166):0.130422):0.036521,((398:0.000001,27:0.002295):0.160173,227:0.144947):0.031739):0.027496):0.009133):0.015337):0.017070,((((678:0.126825,340:0.095639):0.087227,((((361:0.123383,296:0.083940):0.027651,507:0.107413):0.025304,(((303:0.097197,254:0.064123):0.038403,((423:0.115460,342:0.100101):0.019089,(246:0.104575,((217:0.059365,(310:0.029384,256:0.059645):0.041840):0.016579,(230:0.059790,269:0.095429):0.026458):0.015283):0.013249):0.009820):0.014789,((282:0.044253,250:0.023316):0.058324,270:0.063501):0.062743):0.038032):0.027214,321:0.132952):0.068245):0.016756,(797:0.210199,((898:0.139022,460:0.098381):0.081499,(360:0.171529,328:0.154227):0.035933):0.035138):0.031342):0.016197,(((745:0.228324,376:0.137631):0.035505,298:0.172601):0.037161,(905:0.239378,((882:0.206991,411:0.145386):0.073176,408:0.143572):0.019588):0.034156):0.025763):0.001269):0.020681):0.011486):0.004945):0.021220):0.011143):0.007621,((((((((2051:0.088675,756:0.000001):0.080616,722:0.069749):0.057465,(939:0.056971,680:0.089055):0.050776):0.040552,((1036:0.060393,(923:0.027142,713:0.088896):0.041887):0.048921,725:0.068487):0.134410):0.014260,((694:0.052105,682:0.027265):0.027427,674:0.086027):0.141469):0.072278,(764:0.189618,757:0.216574):0.080922):0.051778,((((1177:0.223237,(1017:0.065809,945:0.023557):0.109543):0.083922,(894:0.202285,677:0.132515):0.045436):0.038535,(((1109:0.073461,(679:0.058515,524:0.071065):0.045787):0.019284,655:0.073921):0.129639,(852:0.070837,824:0.107991):0.181541):0.065328):0.037877,(((1034:0.046829,972:0.003289):0.264328,(516:0.043081,390:0.014896):0.142892):0.043307,696:0.218447):0.031857):0.017516):0.013498,(((((863:0.150218,(367:0.055985,287:0.065689):0.073204):0.054102,611:0.194579):0.047745,(419:0.150828,319:0.097601):0.029331):0.068082,((((625:0.027592,481:0.021944):0.087208,471:0.152733):0.047073,((526:0.048461,498:0.051239):0.033516,(348:0.015650,326:0.037782):0.045197):0.017670):0.064858,(((406:0.002372,47:0.000001):0.011261,21:0.031245):0.041238,((506:0.002361,68:0.000001):0.062525,(605:0.002294,90:0.000001):0.171102):0.025723):0.116431):0.022628):0.022819,(446:0.160081,(395:0.000001,32:0.002296):0.199721):0.087538):0.035972):0.012217):0.028381,((((994:0.207680,788:0.216678):0.045977,((1019:0.171068,(979:0.173469,803:0.091718):0.083343):0.058438,213:0.214533):0.070883):0.031515,(2720:0.260628,965:0.196570):0.103652):0.043913,((1120:0.088941,(822:0.000001,124:0.002253):0.028869):0.131995,513:0.173433):0.104932):0.030950):0.016787,((((2533:0.448526,((1009:0.000001,161:0.000001):0.092415,(957:0.002256,150:0.000001):0.143898):0.130794):0.063754,(955:0.162326,786:0.175931):0.147746):0.055244,(((1131:0.311542,(((830:0.000001,129:0.000001):0.179957,(735:0.002278,105:0.000001):0.141132):0.063158,((663:0.002238,91:0.000001):0.151069,(((445:0.002229,39:0.000001):0.037575,((393:0.000001,34:0.002273):0.043148,22:0.051536):0.036133):0.044656,(436:0.002279,37:0.000001):0.075905):0.064742):0.045807):0.053053):0.051106,(592:0.194735,(726:0.216881,1059:0.204773):0.044498):0.060887):0.022731,(1002:0.225470,(862:0.226626,(593:0.002274,80:0.000001):0.145929):0.047935):0.079865):0.021533):0.027920,(((842:0.237536,339:0.185898):0.053935,541:0.236968):0.071157,((((((1085:0.237209,((940:0.002298,145:0.000001):0.078862,(789:0.002302,121:0.000001):0.095709):0.059175):0.058684,1133:0.183564):0.127062,((((1561:0.028962,1560:0.149075):0.163521,((1606:0.002323,191:0.000001):0.175652,(1461:0.002315,188:0.000001):0.016131):0.081580):0.041870,((1336:0.023068,171:0.002511):0.061734,(1299:0.007066,182:0.004627):0.218329):0.028331):0.167455,(1125:0.036632,1030:0.117614):0.097223):0.132889):0.023206,((((((2258:0.076525,2004:0.000853):0.149484,1978:0.152226):0.047509,1945:0.113833):0.045009,1908:0.122386):0.057967,(2016:0.205346,1964:0.193997):0.052469):0.156911,(2098:0.373837,1971:0.311641):0.335436):0.571007):0.029639,((((((699:0.000001,99:0.002346):0.066862,(690:0.000001,95:0.002229):0.129058):0.055953,((632:0.000001,85:0.002251):0.120894,(456:0.000001,48:0.002235):0.075729):0.047345):0.039796,((688:0.000001,94:0.002279):0.097954,(490:0.000001,55:0.002237):0.113133):0.078898):0.054416,(997:0.213016,(601:0.186478,((558:0.000001,73:0.002307):0.096916,(450:0.000001,40:0.002283):0.046781):0.049012):0.054468):0.151884):0.023552,((1277:0.250023,1065:0.136343):0.058542,((976:0.004854,144:0.000001):0.082703,(941:0.002415,142:0.000001):0.105634):0.086440):0.163890):0.008524):0.026881,(((((1123:0.200306,1093:0.184998):0.229793,1100:0.211808):0.076608,1237:0.338743):0.064649,((((1145:0.228857,((926:0.002287,143:0.000001):0.062524,(867:0.000001,133:0.000001):0.061497):0.076872):0.028732,727:0.157785):0.115666,546:0.198529):0.030570,(2788:0.274032,946:0.246466):0.054908):0.019296):0.022240,((769:0.280175,744:0.179870):0.032497,(432:0.137788,260:0.134716):0.033514):0.040642):0.018073):0.015129):0.007872):0.016410):0.029093,((1780:0.051496,798:0.062200):0.382300,((343:0.002271,18:0.000001):0.175214,2897:0.363550):0.041424):0.048012):0.070537,((((2376:0.306042,(115:0.039445,((961:0.002304,148:0.000001):0.044990,(983:0.002260,157:0.000001):0.062787):0.014331):0.064130):0.087745,(1044:0.174781,(987:0.164563,791:0.200765):0.033188):0.051535):0.041703,((2311:0.101292,(2331:0.244430,2291:0.127387):0.019339):0.039330,((2367:0.015154,1003:0.029581):0.078036,(2363:0.038956,995:0.055122):0.049472):0.112548):0.063537):0.024186,(3115:0.218150,352:0.138193):0.013902):0.053232):0.032754,((1225:0.376430,(1006:0.245933,868:0.188936):0.031545):0.045347,1312:0.310084):0.033339):0.048929,((((571:0.041904,(2322:0.016046,2374:0.112330):0.049220):0.015965,570:0.053330):0.051726,(527:0.080901,428:0.120456):0.032434):0.069302,1047:0.305373):0.082517):0.111644,(((2239:0.404299,916:0.234619):0.117400,1399:0.431919):0.222534,(1067:0.248972,532:0.231737):0.130736):0.045404):0.075621,(2284:0.127580,(2269:0.000001,(194:0.002283,1:0.000001):0.028427):0.107793):0.131723):0.089679,(544:0.010795,511:0.012496):0.321136):0.058375,((((2518:0.427068,2442:0.290063):0.150960,2517:0.530055):0.099946,((2626:0.236010,1748:0.322612):0.389135,(1098:0.002200,172:0.000001):0.307633):0.079885):0.030717,((((820:0.002267,123:0.000001):0.157649,(762:0.002277,113:0.000001):0.166607):0.040348,(733:0.002310,106:0.000001):0.100525):0.190821,(((((2851:0.222953,1920:0.414450):0.058065,1178:0.233251):0.076312,(2825:0.453638,(1137:0.312016,1024:0.215852):0.055638):0.033175):0.029506,((((((1228:0.144586,1118:0.118418):0.027705,(1042:0.115337,887:0.111997):0.028540):0.017783,963:0.103917):0.017598,(1060:0.082578,1058:0.085112):0.072186):0.025891,(((938:0.002221,140:0.000001):0.038465,((1196:0.002234,177:0.000001):0.116863,175:0.042933):0.009579):0.033506,(1066:0.002230,167:0.000001):0.081992):0.099044):0.041716,1158:0.192158):0.061669):0.074648,2497:0.307391):0.187194):0.049006):0.045784):0.046911,(2417:0.490360,(1362:0.395742,1156:0.324940):0.251568):0.080732):0.013990,((((2149:0.077094,873:0.030086):0.253084,(1436:0.117522,(1282:0.002263,181:0.000001):0.197303):0.260143):0.143311,(((((1392:0.002247,184:0.000001):0.221004,1338:0.169558):0.172471,1308:0.397549):0.157709,1405:0.559147):0.055951,(871:0.431412,1079:0.347196):0.051554):0.082253):0.032699,(((2685:0.574223,1396:0.433989):0.098056,(2590:0.458742,1601:0.535560):0.119636):0.069827,(((2470:0.310794,1534:0.635429):0.103030,(2385:0.270886,1045:0.445007):0.061542):0.052987,(((2466:0.000001,2454:0.009129):0.480544,(1176:0.090479,1050:0.047141):0.381953):0.090807,2406:0.355698):0.055326):0.026038):0.024354):0.036800):0.016963,((((((((2564:0.122518,(((594:0.065990,464:0.078582):0.015893,453:0.047197):0.007663,405:0.062750):0.027524):0.018928,325:0.056404):0.085495,567:0.109410):0.030402,2515:0.224760):0.028133,691:0.145717):0.133967,(((((442:0.032729,300:0.029119):0.007982,322:0.060137):0.012800,285:0.055542):0.062062,363:0.046306):0.101440,268:0.080056):0.146549):0.088038,((((2508:0.162315,2429:0.134949):0.157689,(1408:0.339451,(((((1194:0.198501,1114:0.169020):0.061626,1326:0.221582):0.047043,2480:0.211072):0.015018,((1180:0.214473,(2441:0.139325,1316:0.192912):0.008449):0.035113,(1320:0.256236,((1230:0.146672,(((1069:0.084945,(1135:0.028268,1048:0.071710):0.020159):0.028342,1154:0.044033):0.047433,883:0.091476):0.068319):0.024175,1072:0.122895):0.068897):0.023371):0.029651):0.008410,(((((((2948:0.004382,2767:0.005943):0.311513,1729:0.192631):0.093222,(2730:0.191764,1626:0.127856):0.022560):0.034696,((2611:0.111890,1740:0.250553):0.073124,1567:0.245421):0.040225):0.015358,((((2876:0.166395,2738:0.101474):0.069895,2600:0.091796):0.065881,2606:0.089762):0.065652,(2711:0.124489,2535:0.021350):0.117896):0.109472):0.030673,(2620:0.136160,(2654:0.152431,(2627:0.154136,2643:0.151320):0.019887):0.027180):0.062744):0.101237,(2468:0.194676,1250:0.269459):0.027970):0.042705):0.024193):0.018802):0.035745,((((((((2550:0.026392,2421:0.009392):0.028335,2514:0.130674):0.058445,(((2557:0.068246,(2431:0.000001,2424:0.008959):0.112047):0.130983,(((2539:0.014693,2538:0.004726):0.009023,2402:0.004258):0.036307,(2524:0.053826,2432:0.061392):0.053226):0.075657):0.095422,2450:0.152109):0.054123):0.076037,2558:0.176552):0.007832,(2570:0.011544,2411:0.025052):0.094824):0.030520,(((((((1462:0.015392,(2503:0.010332,2574:0.067652):0.022125):0.068527,(2563:0.110462,2534:0.040697):0.029269):0.038628,2506:0.081889):0.048302,2464:0.044464):0.039929,(((2469:0.067271,(2479:0.075846,(((2779:0.037583,2494:0.027896):0.064411,2512:0.070415):0.036565,(2543:0.100256,1374:0.158458):0.032082):0.013044):0.021595):0.024694,2483:0.153420):0.016865,(2509:0.119825,2488:0.096231):0.012535):0.024173):0.029538,(2549:0.090731,(((2623:0.033131,2605:0.013502):0.022802,2571:0.014573):0.122550,2555:0.095318):0.050732):0.011634):0.028604,(((2663:0.046513,2537:0.025302):0.026262,2463:0.010112):0.148888,2449:0.095941):0.018230):0.024305):0.024836,((2481:0.162697,2423:0.117119):0.144190,((2582:0.130906,((((2749:0.112896,((2822:0.081600,2680:0.000001):0.055587,2723:0.054340):0.044346):0.007760,(((2785:0.047459,2726:0.010020):0.105549,2686:0.015043):0.032890,(2713:0.094818,2684:0.049586):0.018552):0.016899):0.005650,(((((2893:0.114821,2708:0.088255):0.016724,((2760:0.038017,2678:0.061089):0.013604,2594:0.060308):0.015609):0.018575,(2838:0.038678,2712:0.010027):0.056542):0.036756,((2556:0.057124,(2850:0.055110,2658:0.012396):0.052925):0.023877,(2668:0.068846,1498:0.054540):0.022545):0.034390):0.024654,2540:0.135896):0.021043):0.005809,(2665:0.048510,((((2559:0.008891,2521:0.031144):0.008587,2577:0.020238):0.013662,2804:0.061630):0.005421,(2513:0.056838,(2707:0.000001,1615:0.019520):0.080823):0.033406):0.014671):0.025834):0.016816):0.029477,2752:0.311938):0.152786):0.005740):0.058641,2419:0.278268):0.057418):0.108235,(2899:0.702704,2613:0.301418):0.158795):0.173540):0.053648,((2892:1.145301,1562:0.435766):0.103169,(1900:0.675268,1081:0.445412):0.162109):0.078512):0.057173):0.006726,(((3108:0.511616,(1746:0.366201,1488:0.284295):0.185422):0.143419,(((1541:0.210343,(1453:0.002408,187:0.000001):0.221288):0.398280,553:0.296006):0.135985,540:0.404650):0.055734):0.026931,((((((1452:0.446501,((((((2130:0.024511,2046:0.003734):0.572381,2025:0.620139):0.134171,1618:0.659265):0.079693,((2119:0.733545,1824:0.415681):0.119655,(2233:0.794958,2017:0.526489):0.157145):0.066560):0.067993,2100:0.982525):0.093971,(1799:0.474909,(1507:0.366884,1379:0.394021):0.104304):0.084394):0.041170):0.093751,(1658:0.488869,1049:0.294230):0.085309):0.082770,(2932:0.786047,3179:0.648702):0.094128):0.136755,(((((((3352:0.244417,2901:0.565599):0.502252,3258:0.901601):0.198282,((2706:0.460400,2599:0.531358):0.366440,((2705:0.222148,2477:0.272801):0.343922,(2645:0.393645,2504:0.207868):0.360617):0.110153):0.202584):0.098746,(3176:0.562627,((2831:0.274593,(2476:0.032718,(2498:0.001413,2780:0.090202):0.058547):0.098058):0.224753,(2797:0.113529,2584:0.034540):0.272429):0.346956):0.369648):0.103089,((((3188:0.875767,(2694:0.911518,2682:0.685980):0.180406):0.100099,((2806:0.854035,2758:0.970209):0.203607,((2898:0.561923,2796:0.434898):0.385251,((2587:0.218283,(2553:0.049664,2505:0.003904):0.006887):0.258839,(2410:0.241602,(2379:0.034424,2371:0.035462):0.021181):0.388673):0.201892):0.204835):0.140066):0.104629,((2894:0.511350,2821:0.471435):0.728089,(((2923:1.053363,(2660:0.278317,2617:0.283289):0.504606):0.187898,(2771:0.705069,2625:0.797413):0.194983):0.098035,(2868:0.442340,2798:0.395827):0.765436):0.071951):0.099877):0.031377,3274:0.635137):0.064580):0.083492,((2849:0.472173,2700:0.352553):0.798709,(2527:0.359636,2502:0.430407):0.686170):0.288781):0.143171,(((3549:0.502839,3185:0.289222):0.501653,(((3237:0.629840,(((3227:0.375591,3181:0.222140):0.029559,((3358:0.350019,3233:0.437507):0.076570,3240:0.481889):0.042482):0.042520,(3615:0.166146,3527:0.322035):0.148212):0.292244):0.072752,3241:0.958389):0.110115,(((3287:0.445736,(((3212:0.679329,3363:0.647461):0.119719,3207:0.353445):0.000001,(3182:0.590305,3184:0.288261):0.107417):0.057561):0.051789,3187:0.620980):0.083756,(3195:0.671773,3183:0.635329):0.388995):0.034443):0.142680):0.135308,2245:1.264755):0.080664):0.056453):0.124536,(2881:0.801629,((2532:0.158223,1564:0.157087):0.077651,2337:0.116153):0.504221):0.101777):0.070284,((((((813:0.083937,767:0.060627):0.167087,((748:0.138565,784:0.047304):0.029097,861:0.056753):0.090331):0.059659,((2185:0.029878,566:0.000001):0.106868,818:0.090671):0.112024):0.152057,((975:0.094153,(988:0.118430,1217:0.193622):0.051266):0.230693,(1587:0.549194,(((((((2056:0.074867,1356:0.000670):0.141256,((1603:0.000001,1466:0.000001):0.156298,(1598:0.002277,1454:0.000001):0.156788):0.068205):0.031425,(1294:0.185666,1281:0.128060):0.038822):0.021957,(1388:0.069553,(1614:0.076262,(1873:0.018094,1467:0.004655):0.060516):0.022033):0.123407):0.045542,1229:0.156867):0.096533,(1221:0.133564,1211:0.115270):0.068394):0.271820,1519:0.521377):0.083351):0.029292):0.104749):0.052059,935:0.531174):0.046215,((950:0.193511,(888:0.051746,837:0.076310):0.072487):0.083974,(843:0.142765,653:0.143302):0.059335):0.296786):0.079784):0.020359):0.008336):0.017128,((2262:0.281056,((1330:0.152020,(2209:0.369711,1251:0.142396):0.046483):0.402481,860:0.308819):0.102214):0.059285,((3083:0.526821,2698:0.464481):0.249938,(2652:0.341990,(2496:0.257358,2288:0.231064):0.083411):0.058094):0.128858):0.033973):0.028713,(((2500:0.364223,((3110:0.645355,2842:0.098386):0.086530,3079:0.365633):0.054551):0.039547,(2434:0.214473,2085:0.862989):0.138877):0.061428,((((1456:0.559785,((2572:0.245533,1706:0.356497):0.195791,2858:0.702818):0.122217):0.106517,(1244:0.362614,1447:0.605847):0.108131):0.030253,(2493:0.451670,(3101:0.178605,2776:0.326250):0.375705):0.085660):0.058044,((3168:0.541778,(2704:0.584480,1586:0.625495):0.029556):0.061906,((3172:0.334930,(2528:0.028550,2321:0.021466):0.322129):0.117245,2390:0.249269):0.101279):0.030567):0.046554):0.034817):0.019270,((((2595:0.468456,(1056:0.177788,(307:0.000001,11:0.002286):0.076015):0.228365):0.122486,((((3724:0.448298,3169:0.678032):0.120291,((3387:0.039915,3249:0.000001):0.241656,3229:0.051955):0.408821):0.164860,(487:0.056828,(760:0.056805,966:0.180321):0.070049):0.307491):0.110781,(3165:0.008827,597:0.030938):0.326624):0.060886):0.012224,((1468:0.314791,(869:0.139556,519:0.097071):0.176025):0.160057,(((3164:0.018011,372:0.016656):0.279725,(579:0.062036,61:0.041041):0.307664):0.053140,(3073:0.344613,2650:0.340509):0.085224):0.028989):0.047029):0.021145,(((((((2416:0.062670,647:0.010256):0.063439,805:0.078720):0.026834,(777:0.040711,666:0.014300):0.066612):0.308031,466:0.235241):0.076653,(613:0.095156,537:0.095637):0.323674):0.081831,((2324:0.011238,196:0.020918):0.195856,1425:0.645054):0.073755):0.021303,((((3092:0.462562,969:0.412366):0.056642,((928:0.340575,906:0.287912):0.092226,397:0.225029):0.143293):0.047208,((((2471:0.412108,1068:0.346959):0.100643,(((2330:0.316605,((2316:0.054440,2300:0.060453):0.090042,((765:0.101909,686:0.060780):0.129883,486:0.157044):0.148863):0.058408):0.050322,2320:0.255133):0.049882,((1121:0.283163,1126:0.331098):0.058818,(952:0.244230,((((947:0.000001,146:0.002280):0.134243,(851:0.000001,131:0.002278):0.102616):0.038121,(1061:0.000001,166:0.002309):0.089221):0.127350,743:0.142067):0.138732):0.044311):0.028446):0.066674):0.057777,(((1863:0.029489,(510:0.043189,43:0.042396):0.026737):0.224455,(609:0.052647,50:0.037644):0.237970):0.051743,(794:0.055822,(723:0.000001,102:0.002198):0.040708):0.319890):0.063161):0.069471,(((478:0.299984,(454:0.000001,44:0.002244):0.299415):0.050582,((978:0.563409,371:0.236594):0.074223,(3105:0.196025,(3097:0.196349,2777:0.945770):0.108449):0.068052):0.028178):0.028395,(3203:0.349381,3153:0.443755):0.214905):0.045347):0.069092):0.043424,(((((((3070:0.348585,(1341:0.335017,1088:0.360116):0.335435):0.101052,((((1127:0.057741,1012:0.122921):0.036006,(996:0.062506,859:0.056237):0.022540):0.433721,305:0.181373):0.092931,202:0.240356):0.021860):0.038723,(2382:0.186717,((2397:0.022742,224:0.013181):0.232810,(407:0.129300,(331:0.000001,16:0.002303):0.137123):0.250544):0.038114):0.010906):0.021703,(((((((2422:0.068398,943:0.043144):0.275073,2317:0.249317):0.068220,(2418:0.093434,1119:0.182519):0.259794):0.044165,(229:0.008585,(2271:0.014212,2283:0.007259):0.053629):0.253645):0.068171,((2451:0.341057,(2409:0.477991,207:0.237687):0.056400):0.054901,(3111:0.407681,2744:0.274494):0.122764):0.028744):0.020030,(2401:0.388450,((429:0.255489,((((((((700:0.021156,(2474:0.000001,2482:0.013202):0.023453):0.047277,583:0.040580):0.162491,336:0.220536):0.066693,((((2472:0.017556,2365:0.018769):0.135384,(2455:0.008613,750:0.013971):0.121905):0.046440,320:0.255934):0.021721,(2377:0.004760,364:0.009879):0.177852):0.029929):0.011804,2430:0.228733):0.000001,1719:0.802711):0.009036,((2443:0.053416,2491:0.084654):0.060947,3103:0.135223):0.146908):0.014523,((3306:0.010778,((3173:0.020758,3177:0.024398):0.013540,3220:0.026340):0.013445):0.201271,2689:0.101582):0.368535):0.045709):0.036987,(816:0.296648,(782:0.217958,734:0.150181):0.256401):0.079408):0.023172):0.045662):0.019081,((((2452:0.027594,448:0.008823):0.238109,247:0.225647):0.070457,(634:0.000001,87:0.000001):0.316717):0.052755,((((((643:0.065621,476:0.035900):0.065761,(455:0.000002,45:0.002228):0.071390):0.171853,(493:0.002264,56:0.000001):0.264568):0.057130,(279:0.000001,7:0.000001):0.256206):0.026824,(((1859:0.281889,1651:0.207637):0.446951,2507:0.357678):0.056632,((1771:0.087098,1181:0.088297):0.393978,1409:0.619106):0.088445):0.110014):0.026180,(((576:0.054721,(489:0.002216,54:0.000001):0.031034):0.033621,435:0.039325):0.298749,(((414:0.002260,35:0.000001):0.248015,(539:0.054339,36:0.026478):0.272731):0.031112,(832:0.081938,766:0.078601):0.324063):0.042433):0.019827):0.030001):0.019453):0.019508):0.017143,(((660:0.108932,624:0.209308):0.325941,(3074:0.365359,649:0.393118):0.048149):0.035579,(((3090:0.245607,3076:0.161234):0.060104,3080:0.351746):0.043535,3071:0.379352):0.079241):0.037432):0.014521,(((3094:0.181308,2569:0.418073):0.108640,((2326:0.234095,((2773:0.039698,533:0.000001):0.372048,2368:0.365414):0.086688):0.022211,3082:0.350518):0.026210):0.024337,((2405:0.016915,221:0.017347):0.252539,((((2372:0.201518,(584:0.101105,354:0.088536):0.184769):0.027209,(2350:0.013560,345:0.009169):0.148708):0.103224,((459:0.077030,323:0.056308):0.141060,(304:0.122378,231:0.144979):0.069753):0.068814):0.040135,((2395:0.009811,314:0.003742):0.206948,672:0.306521):0.059647):0.031929):0.025546):0.028518):0.015491,(3095:0.412049,(920:0.000002,138:0.002241):0.359701):0.096596):0.025499):0.009168):0.023484):0.037868):0.034317,((1253:0.368678,1169:0.463172):0.133786,(1485:0.675095,(2354:0.205159,550:0.324562):0.077520):0.077598):0.053343):0.045181,(1639:0.694717,(((2403:0.197442,2346:0.116482):0.261277,((((3075:0.335000,2380:0.345884):0.093278,251:0.233942):0.052492,((2307:0.068509,2110:1.178129):0.223229,2275:0.155397):0.141194):0.031662,(((((2438:0.366524,564:0.223119):0.188789,(2302:0.200641,259:0.104207):0.207251):0.076721,((2343:0.163512,1097:0.375191):0.028726,892:0.341103):0.051950):0.015810,(((568:0.261771,381:0.377118):0.062999,((2383:0.231952,(((2725:0.104871,2398:0.129652):0.046270,2361:0.079674):0.080020,(2413:0.000001,365:0.012509):0.183292):0.042548):0.036290,434:0.230977):0.037663):0.059672,(416:0.367601,((244:0.187760,195:0.212372):0.056686,232:0.383765):0.093312):0.018156):0.026543):0.010148,(((((3167:0.025636,598:0.039875):0.293460,(2573:0.013463,2461:0.034215):0.304972):0.056658,(3099:0.227462,2121:0.974194):0.112030):0.054973,(2248:0.048702,192:0.012514):0.201883):0.037606,(2336:0.038394,315:0.041435):0.265379):0.027105):0.022254):0.025456):0.018644,(((3096:0.545545,(317:0.000001,12:0.002287):0.283316):0.091762,((2433:0.288863,2486:0.438647):0.049509,951:0.417149):0.056114):0.030323,(2597:0.354751,(554:0.000001,71:0.002243):0.334950):0.052665):0.031634):0.016415):0.060535):0.020253,(((((((3617:0.928270,2536:0.237463):0.186289,((((((((((((((1994:0.392160,1855:0.352735):0.162874,((((((2446:0.122083,1766:0.054558):0.225241,1759:0.178544):0.065912,1525:0.228447):0.105606,1699:0.358194):0.080875,(((1892:0.258778,(1476:0.040327,1428:0.040842):0.172500):0.075673,1691:0.352423):0.146008,((1965:0.153100,1830:0.180336):0.155066,1895:0.312696):0.125527):0.045979):0.037868,1752:0.288279):0.017708):0.023749,((1681:0.123369,(1612:0.116323,1572:0.088269):0.109593):0.130982,1625:0.341264):0.120735):0.024990,((1432:0.315350,1846:0.444722):0.099154,((1632:0.314486,(1856:0.181081,1638:0.150867):0.230724):0.043757,((((1401:0.125034,1355:0.090154):0.056598,(1707:0.177273,1381:0.142770):0.059219):0.068434,(1301:0.271610,(1378:0.199264,(1977:0.357628,1733:0.338566):0.058502):0.074587):0.029458):0.056501,2234:0.685458):0.029712):0.045952):0.075068):0.058176,1767:0.393919):0.042456,1690:0.493541):0.065208,1415:0.436940):0.219442,(((((2117:0.167464,1876:0.301719):0.151917,(1774:0.038154,1579:0.040154):0.254382):0.045169,(((2005:0.236868,1574:0.124942):0.103795,((1728:0.011186,1684:0.008451):0.298562,1642:0.178113):0.080655):0.081343,1631:0.357129):0.089688):0.260096,1350:0.499085):0.087237,((((2029:0.133445,1543:0.266478):0.071621,(1536:0.212127,(1527:0.008464,1329:0.014042):0.159415):0.152401):0.193644,(((1779:0.175114,1414:0.136679):0.249037,(1051:0.148207,1026:0.144986):0.110745):0.077494,1575:0.398195):0.092956):0.057087,(((1866:0.243860,676:0.230179):0.124807,1763:0.284919):0.159000,((1903:0.343678,(1634:0.227940,(1549:0.068429,1494:0.080563):0.140272):0.084234):0.306259,1513:0.470215):0.079223):0.046371):0.143391):0.069133):0.096092,((((((((((2139:0.397894,910:0.289032):0.073033,((1960:0.131989,1173:0.058606):0.169825,(1883:0.019262,1431:0.018258):0.166029):0.158756):0.039108,((((((((2068:0.050957,1421:0.000002):0.274801,(1078:0.080591,(899:0.069973,825:0.047109):0.040290):0.142881):0.072192,1037:0.219042):0.018468,(2047:0.032193,1172:0.000001):0.183802):0.091233,((((1801:0.026566,1022:0.036130):0.138735,(1138:0.192922,1102:0.093841):0.096114):0.034214,(1136:0.211105,1108:0.138383):0.111565):0.051957,(1594:0.434420,((1074:0.281683,999:0.154452):0.046039,1106:0.224737):0.049282):0.031121):0.079236):0.034301,(((1975:0.197672,854:0.184206):0.187015,((2393:0.218463,1198:0.165059):0.129438,(2070:0.292637,(985:0.008765,922:0.002100):0.224742):0.043149):0.041582):0.051832,((1818:0.098981,1054:0.073004):0.275350,(1014:0.122810,998:0.156436):0.113327):0.026468):0.021614):0.025140,(1210:0.289690,(2732:0.546207,1025:0.173217):0.099301):0.040244):0.008622,((1451:0.116038,878:0.012753):0.197812,1008:0.224396):0.159427):0.023063):0.019273,((((1122:0.077457,1001:0.079135):0.182122,((2355:0.296227,925:0.134683):0.128725,1013:0.273734):0.084642):0.050936,((2019:0.280434,886:0.244405):0.061868,(2347:0.138420,1029:0.079962):0.199995):0.034605):0.043424,(1995:0.258426,864:0.287627):0.069970):0.113005):0.030184,(1164:0.198708,626:0.143094):0.178905):0.027160,(((((1976:0.035303,921:0.028961):0.205723,1038:0.229127):0.039341,1147:0.336337):0.105626,(((2229:0.016296,903:0.000001):0.326898,1111:0.218409):0.131840,1052:0.308299):0.061867):0.061654,((1825:0.212907,(1206:0.132086,904:0.171643):0.076287):0.155053,(1402:0.353475,1241:0.236701):0.090992):0.096839):0.042241):0.015505,2218:0.388917):0.015819,(2158:0.521265,853:0.172252):0.173359):0.031356,1463:0.505263):0.052779,1460:0.351754):0.268065):0.035264,((((2941:0.052098,1245:0.046434):0.220193,(1720:0.171399,1041:0.146519):0.113610):0.324075,(((2075:0.409018,1268:0.384982):0.029962,(1530:0.004492,1257:0.004705):0.451675):0.036545,1314:0.432514):0.142023):0.038520,(((((2942:0.441862,2219:0.498835):0.452124,(((2610:0.435635,811:0.263006):0.082849,((((2445:0.261399,993:0.186455):0.046535,((1941:0.078687,(1293:0.277190,1112:0.066535):0.010271):0.054635,2096:0.107902):0.093662):0.107323,1242:0.336975):0.042542,1146:0.405804):0.053455):0.040138,(1924:0.770047,((1637:0.245200,1585:0.236470):0.272599,(1298:0.217767,1151:0.235920):0.094162):0.078437):0.073678):0.139540):0.131078,((1238:0.199910,1095:0.112366):0.193329,((2055:0.148726,(2935:0.172868,((357:0.051925,301:0.061899):0.042067,261:0.138525):0.027805):0.037086):0.154128,563:0.213651):0.057417):0.163508):0.073580,((1875:0.255847,(1576:0.003402,1411:0.003403):0.248439):0.305995,(1377:0.600245,208:0.336679):0.100014):0.093587):0.034609,(((1344:0.475491,(1450:0.352243,1339:0.350174):0.138052):0.047475,((((((1650:0.040251,728:0.019287):0.122324,877:0.075997):0.123653,714:0.100393):0.150203,667:0.219055):0.107066,(1222:0.279149,1091:0.262633):0.029837):0.051971,((((1227:0.305487,((1369:0.041632,1352:0.105283):0.049695,799:0.131149):0.073959):0.024348,(1851:0.258487,964:0.177101):0.030886):0.042461,1306:0.279409):0.068753,(1791:0.391891,(1170:0.062331,775:0.093090):0.119633):0.064109):0.035176):0.081121):0.142407,((((((((2420:0.470125,1623:0.340484):0.113338,((1255:0.092004,1231:0.062493):0.305307,1107:0.243201):0.065806):0.141891,1020:0.413264):0.094980,(((1278:0.106974,990:0.108429):0.359762,736:0.312958):0.069679,(((2661:0.014223,875:0.008562):0.433186,(1359:0.108699,915:0.136524):0.265930):0.077880,(1166:0.390912,1075:0.346319):0.093695):0.053893):0.027768):0.033065,((((1532:0.491017,(1094:0.202583,349:0.165103):0.103861):0.130622,1565:0.501909):0.093197,((1371:0.455425,((1391:0.258572,1367:0.224099):0.260360,1096:0.299283):0.045653):0.045566,((1185:0.340603,(3107:0.257318,(((1783:0.051972,1214:0.005993):0.048372,1171:0.035390):0.258399,1509:0.243753):0.146354):0.189468):0.041042,(((((1687:0.180733,(1744:0.242424,1505:0.313837):0.065104):0.065984,(2633:0.000001,(2926:0.036778,2428:0.004342):0.019648):0.196004):0.083558,(1140:0.197276,(857:0.060869,829:0.067043):0.051518):0.102357):0.129213,980:0.255802):0.048467,(1735:0.274190,1390:0.278971):0.078645):0.027484):0.059435):0.053042):0.037137,1363:0.524732):0.072143):0.045743,(1533:0.524398,(((((1918:0.040750,1775:0.031720):0.225323,(1917:0.109539,1481:0.150819):0.129222):0.134731,1596:0.242813):0.086474,(1347:0.185460,1307:0.230619):0.102692):0.095708,(2120:0.156298,1781:0.169342):0.429905):0.059697):0.129443):0.036357,(1813:0.351196,((1155:0.000813,812:0.013016):0.048394,709:0.029816):0.238234):0.296182):0.049322,(((((1203:0.184429,1834:0.194984):0.033009,2703:0.529202):0.055123,1315:0.126021):0.040224,1997:0.306225):0.049959,1144:0.281854):0.310155):0.010907):0.030656):0.044525):0.049441):0.157095,((((((((2947:0.185269,2787:0.147310):0.152096,((2648:0.019428,1808:0.032642):0.075790,2635:0.102208):0.175393):0.154730,((((((((((2717:0.012477,2166:0.019031):0.089508,1613:0.060418):0.034376,1716:0.134490):0.038250,(2541:0.148400,1713:0.060879):0.105755):0.061659,((2609:0.015056,2164:0.013512):0.122118,2023:0.082494):0.128158):0.159733,(1544:0.144971,1540:0.172956):0.083770):0.018598,((((1511:0.077748,(2340:0.043121,1439:0.000001):0.059421):0.015274,(2381:0.036387,(2607:0.052300,2440:0.026085):0.072250):0.026888):0.083623,(((((2530:0.008248,(2783:0.033720,2105:0.000001):0.123311):0.085941,2074:0.079814):0.029617,(2634:0.032851,(2724:0.021029,(2103:0.000001,2102:0.002849):0.011018):0.055534):0.121629):0.053402,(2598:0.015611,((2759:0.012172,2688:0.020534):0.046086,2133:0.019028):0.021778):0.105349):0.034390,(2547:0.028413,(2774:0.068901,2101:0.017145):0.034197):0.047854):0.048062):0.045586,(2087:0.006394,(1433:0.015455,1273:0.009744):0.000001):0.200246):0.018129):0.029288,(1705:0.260910,(((((1689:0.051621,1611:0.094249):0.033169,(1738:0.165752,1655:0.061768):0.027373):0.054180,1590:0.137668):0.222828,(((2861:0.310572,1811:0.137447):0.026585,2109:0.203923):0.259218,1882:0.284836):0.067948):0.025814,(((2020:0.050285,1487:0.063834):0.075399,2644:0.214555):0.018677,(2170:0.123004,2352:0.066650):0.031659):0.062399):0.045008):0.105603):0.122292,(((((((2542:0.056842,1894:0.264205):0.021261,(2692:0.000001,(2839:0.024479,(2891:0.023038,2857:0.079992):0.050916):0.021883):0.218633):0.014200,(2873:0.041512,2715:0.028219):0.133061):0.014977,((1628:0.019258,2244:0.083894):0.061376,(2651:0.002162,(2817:0.020538,2612:0.050941):0.054375):0.025287):0.104304):0.031296,((1641:0.071357,((1788:0.074228,(((1661:0.090187,(2551:0.059669,1727:0.039398):0.004348):0.009873,1833:0.106394):0.008833,(((2683:0.051073,1827:0.118834):0.012032,(1872:0.049078,1757:0.059712):0.029116):0.026883,(1737:0.013413,2575:0.042509):0.052528):0.004986):0.060559):0.006570,2669:0.049905):0.041840):0.114308,(1571:0.208244,(2874:0.119032,2702:0.046312):0.021381):0.044998):0.036017):0.025700,((((2800:0.078513,2640:0.004637):0.078688,(2562:0.115782,(1958:0.048215,1857:0.022579):0.085014):0.062607):0.053168,1776:0.203814):0.036127,2687:0.162143):0.035256):0.021654,(2673:0.055637,1675:0.056975):0.214987):0.022914):0.040867,((((2044:0.208213,1741:0.111327):0.202292,(2757:0.191961,(1671:0.123764,(1703:0.101759,((1831:0.067603,1826:0.051646):0.029051,1793:0.125199):0.165653):0.034446):0.129576):0.035732):0.028043,(((((2763:0.062762,1667:0.085400):0.020410,1662:0.094289):0.024011,1600:0.119028):0.027526,1723:0.118291):0.058915,1806:0.268776):0.054684):0.043989,((1956:0.074669,1849:0.056540):0.174820,(2205:0.456742,((1870:0.114338,1743:0.084964):0.029895,1762:0.067434):0.031528):0.050983):0.180783):0.101641):0.071190):0.039436,2545:0.183065):0.155750,((2453:0.184571,2747:0.252438):0.042083,((2775:0.310363,2681:0.155059):0.050866,(((2802:0.046733,2731:0.061587):0.202738,((2867:0.047741,2750:0.052728):0.064565,2583:0.054575):0.076040):0.000001,(((2811:0.024386,2183:0.006703):0.030808,2722:0.000001):0.241908,2727:0.101471):0.085052):0.051832):0.077072):0.042857):0.106993,((((1944:0.000001,1880:0.006681):0.340219,1843:0.491260):0.282272,1988:0.649965):0.072341,(2126:0.521890,(1990:0.421478,1949:0.313790):0.117904):0.086648):0.085254):0.212845,(2407:1.047451,2268:0.866102):0.136040):0.146657,((((((2022:0.220886,1874:0.257426):0.173194,(((2579:0.033914,1906:0.012625):0.340295,(2674:0.382359,1963:0.293949):0.187602):0.086522,((1959:0.187805,(1914:0.129406,1893:0.080638):0.184533):0.059174,1910:0.167368):0.395646):0.068683):0.045556,((((((1901:0.174907,1891:0.091826):0.245668,1853:0.333631):0.043166,(((2039:0.161602,1992:0.101303):0.055525,1936:0.221864):0.042248,1980:0.110453):0.289922):0.031739,(((((2015:0.368228,(2765:0.179935,1954:0.070572):0.068021):0.042470,2013:0.461644):0.043776,(2052:0.397999,1932:0.211849):0.036432):0.039430,(2261:0.324424,(((2060:0.406064,2034:0.351064):0.074982,(((2059:0.314870,((2030:0.062018,2002:0.036058):0.098183,1982:0.141245):0.133435):0.087941,2031:0.254937):0.037760,(2063:0.533450,1973:0.240128):0.055554):0.039891):0.107463,2213:0.323141):0.046794):0.053591):0.048598,((2003:0.184259,1934:0.250016):0.059755,(1939:0.191878,1911:0.109785):0.057642):0.092578):0.032956):0.082923,2576:0.523424):0.178505,((1795:0.320686,1886:0.335335):0.044748,2001:0.208207):0.105385):0.045674):0.024212,((2473:0.243393,(2323:0.158545,1847:0.213966):0.080089):0.236487,(1927:0.123170,(1998:0.146389,2038:0.235122):0.057730):0.444661):0.079775):0.074419,((2112:0.319809,1890:0.256782):0.063774,(1916:0.417939,(1817:0.120319,1751:0.050214):0.202766):0.088748):0.199395):0.210815,((1835:0.413824,(1966:0.305284,2656:0.453650):0.078457):0.158373,1885:0.646209):0.115883):0.091513):0.278924):0.069454,(((2729:0.746782,1666:0.417336):0.279312,(((((2974:0.410186,((((((((((1290:0.028632,1235:0.024828):0.009142,1323:0.037989):0.003012,(2211:0.044799,1279:0.034498):0.011623):0.049319,(1090:0.017523,933:0.027808):0.047700):0.166444,(1804:0.041916,1747:0.050714):0.331690):0.100534,(1822:0.058635,1765:0.047739):0.280153):0.026720,((1805:0.242345,1486:0.191203):0.086576,(1570:0.054839,1531:0.045573):0.225711):0.033252):0.024492,((2079:0.007928,1726:0.000001):0.346221,((1636:0.276997,1457:0.279252):0.049170,(((((2756:0.046844,2709:0.006313):0.026581,1588:0.006654):0.007550,2919:0.078658):0.027454,1664:0.074081):0.268561,(2338:0.200892,1693:0.211164):0.143383):0.002671):0.047686):0.038441):0.052541,1649:0.305732):0.074522,(((1761:0.205028,1678:0.201767):0.067274,1753:0.246126):0.041912,1677:0.210178):0.247616):0.063371):0.180882,1233:0.348423):0.102799,1289:0.342945):0.293762,1943:0.756597):0.103126,(2250:0.931257,((((((2604:0.779130,2157:0.303557):0.051221,((2107:0.363371,((2138:0.182121,2125:0.222191):0.137454,2134:0.281025):0.104624):0.083294,(2257:0.405151,(2123:0.077576,2084:0.027517):0.100324):0.075797):0.179212):0.045526,2114:0.324159):0.091105,(((2162:0.473963,(2169:0.270644,2091:0.278671):0.101013):0.084452,2195:0.486538):0.155016,2135:0.321154):0.237972):0.108886,2526:1.147874):0.066262,((((((((2310:0.020830,2069:0.014904):0.047329,1957:0.005367):0.092702,(((1951:0.088831,(1929:0.054305,1950:0.116583):0.015697):0.011622,1925:0.045193):0.011316,1933:0.100705):0.034131):0.157567,2739:0.089532):0.023656,((2202:0.010445,1948:0.002652):0.031594,2094:0.071720):0.099112):0.032825,((2260:0.059290,1981:0.008532):0.073889,1930:0.053432):0.056095):0.239166,2028:0.461891):0.067907,((((2066:0.099527,2043:0.023858):0.090220,2058:0.107793):0.127328,2064:0.382987):0.152170,(1989:0.146262,1984:0.201125):0.057746):0.092800):0.067048):0.107860):0.392359):0.068718):0.056225,(((2629:0.392066,(2565:0.040130,2436:0.000006):0.521798):0.172569,1823:0.841577):0.033115,(2580:0.761194,1473:0.552341):0.130752):0.128007):0.044687):0.068427,(1858:0.591819,(((((((((((((((((2870:0.108876,(((3003:0.096206,2826:0.006539):0.007708,2813:0.013289):0.004797,2742:0.000001):0.006565):0.010510,2696:0.008781):0.000001,2655:0.015404):0.000001,(2762:0.018153,2666:0.000001):0.013195):0.000001,2671:0.017549):0.006631,2662:0.013371):0.019074,((((2649:0.008754,2701:0.004367):0.004364,((2969:0.104543,2871:0.084958):0.088495,2601:0.005216):0.005633):0.000001,(2740:0.013312,2734:0.013321):0.022030):0.005570,2664:0.008645):0.005405):0.000001,2695:0.004508):0.000001,(2615:0.036068,2679:0.011945):0.005962):0.034390,2859:0.152255):0.043656,2657:0.103425):0.340250,(2639:0.001617,1955:0.030410):0.298171):0.049304,(2146:0.067182,1840:0.000001):0.370596):0.089678,(2548:0.020990,1942:0.032250):0.312495):0.038029,(((2862:0.047032,2795:0.010709):0.004235,2675:0.018035):0.335726,1861:0.325857):0.196444):0.070572,((2925:0.030950,2108:0.023076):0.476151,2766:0.373902):0.129245):0.129870,(2459:0.289354,(((3014:0.083565,2356:0.115111):0.112551,2523:0.250385):0.096032,(((((((3166:0.006599,((619:0.000001,618:0.000001):0.000001,581:0.002193):0.013331):0.006628,622:0.000002):0.042470,(1937:0.002892,(((((((1283:0.002299,697:0.002187):0.000001,638:0.000001):0.000001,639:0.000001):0.000001,640:0.000001):0.000001,641:0.000001):0.000001,642:0.000001):0.000001,681:0.002185):0.000001):0.047719):0.033978,755:0.082493):0.098416,671:0.139698):0.158780,((2719:0.189283,1232:0.121890):0.023142,1285:0.166511):0.262138):0.052589,((((((2677:0.049639,2391:0.047552):0.228419,1266:0.223987):0.062306,(2743:0.005047,2621:0.017745):0.199726):0.019107,(1502:0.290789,(1258:0.183561,1224:0.138667):0.060044):0.030096):0.082384,1310:0.225230):0.067854,2714:0.627130):0.123060):0.045285):0.031200):0.070290):0.048265):0.193406):0.025924,(((((((2676:0.100641,2745:0.116799):0.032907,2905:0.067690):0.164569,2820:0.382889):0.170380,2619:0.433439):0.061543,1423:0.402476):0.184392,(((2735:0.209959,2554:0.242706):0.080918,(2641:0.145100,2467:0.040945):0.210666):0.346315,1862:0.746406):0.058937):0.097484,(((2805:0.568639,1877:0.032983):0.154520,(((1660:0.029595,1578:0.092021):0.127203,(1186:0.000001,844:0.004481):0.171473):0.076324,1270:0.165542):0.014135):0.066826,((2155:0.019966,2097:0.036005):0.372520,1599:0.231038):0.094314):0.753454):0.025654):0.050762):0.020353,((2608:0.198517,2510:0.192989):0.304228,((808:0.271814,((2492:0.169595,2408:0.104640):0.119847,(2448:0.082428,2444:0.155102):0.057244):0.028760):0.052045,2693:0.258235):0.193332):0.080438):0.011204,(2624:0.475834,2602:0.569941):0.163529):0.038715,(2585:0.453152,((968:0.433768,((2462:0.262733,793:0.246784):0.202422,890:0.456031):0.119999):0.032719,(((1418:0.165265,1291:0.101458):0.459712,(974:0.075084,834:0.147586):0.325588):0.137930,795:0.352437):0.056492):0.062180):0.047433):0.047095,(2341:0.461648,2327:0.325632):0.248399):0.021620,((2628:0.173885,2519:0.027606):0.524423,896:0.556478):0.104694):0.058057):0.020622,((((((((((((2754:0.150078,1928:0.053467):0.124922,1935:0.476319):0.124200,((((1593:0.276006,1482:0.205452):0.045305,(2127:0.145119,1430:0.110675):0.038594):0.049433,((1621:0.243937,2081:0.124663):0.062680,2113:0.144296):0.059136):0.029363,(((2378:0.086266,1547:0.049098):0.086641,1912:0.090431):0.042674,1445:0.104685):0.083723):0.037052):0.067968,1523:0.282438):0.052974,(1844:0.217594,(1685:0.097070,1633:0.059296):0.089985):0.199800):0.239920,((1382:0.053103,1272:0.062987):0.044877,1360:0.086307):0.208768):0.099170,((1609:0.150052,1529:0.117865):0.170068,1459:0.287594):0.164311):0.053064,(430:0.186425,(1193:0.417459,(876:0.291743,(1216:0.054601,1086:0.078786):0.206623):0.061095):0.044838):0.048178):0.168838,((1968:0.007641,1386:0.000995):0.586796,((580:0.136563,(((633:0.069803,562:0.053727):0.091096,536:0.113121):0.036753,548:0.137750):0.086626):0.030085,((433:0.071363,617:0.054832):0.019416,809:0.063181):0.097204):0.101272):0.140317):0.063033,((((((2761:0.024865,1248:0.000001):0.057361,1239:0.056050):0.085357,1260:0.147881):0.050720,1276:0.182044):0.141079,((((2716:0.168523,1262:0.036578):0.063055,1201:0.131668):0.063835,1493:0.326714):0.068891,((1484:0.064979,(1427:0.084798,1420:0.056042):0.023313):0.048837,1417:0.089289):0.154554):0.090069):0.285092,2457:0.412199):0.129423):0.080398,(((((610:0.219635,600:0.264151):0.133012,(((534:0.000001,64:0.002299):0.305898,(((((2163:0.234042,(701:0.000001,103:0.002295):0.154305):0.069047,(2293:0.206031,2304:0.118293):0.076207):0.014173,984:0.385872):0.033484,((((1040:0.294431,((1413:0.375912,(1393:0.379640,(1325:0.056604,1286:0.050289):0.266841):0.073282):0.034026,((((1132:0.270275,1087:0.208804):0.054418,1303:0.221793):0.086042,1343:0.344979):0.030435,(1406:0.247601,1292:0.279455):0.074519):0.041994):0.027167):0.023540,(((2000:0.753237,(1947:0.321483,(1899:0.210149,1829:0.228349):0.034952):0.229757):0.122484,1750:0.524086):0.077558,1797:0.407615):0.112318):0.020226,((((((1516:0.053638,1499:0.110137):0.176507,((1535:0.002426,190:0.000002):0.236346,(1440:0.242218,((1434:0.000001,186:0.002435):0.232576,1397:0.180474):0.086986):0.083888):0.103994):0.038541,((1296:0.393047,1644:0.303323):0.060464,(1905:0.347898,1610:0.385023):0.059812):0.050652):0.021367,(1679:0.347841,(1528:0.337878,1220:0.203353):0.094027):0.068291):0.036332,(1552:0.343890,(1267:0.000001,180:0.002385):0.278765):0.085604):0.024006,((((1410:0.000001,185:0.000001):0.294999,1400:0.353683):0.046936,(1327:0.336039,1295:0.252869):0.126748):0.027101,1157:0.235067):0.047299):0.018313):0.057286,(810:0.002262,122:0.000001):0.285314):0.089916):0.046474,(664:0.123886,(388:0.000001,24:0.002283):0.071174):0.225636):0.049598):0.048690,(((917:0.287150,((369:0.000001,17:0.000001):0.231667,796:0.231254):0.032713):0.042384,(2290:0.097283,2294:0.190530):0.070589):0.028823,792:0.441402):0.029606):0.040154):0.020058,1167:0.516489):0.013318,(2456:0.399834,717:0.351397):0.034664):0.092345,(1518:0.000002,1365:0.004527):0.589556):0.026015):0.031805,((1878:0.884677,((2333:0.236404,(2404:0.299175,1191:0.500424):0.062404):0.034647,(2071:0.101650,1967:0.190295):0.656933):0.039355):0.031340,(((440:0.394351,((271:0.181043,353:0.258060):0.054358,(((2366:0.087833,2332:0.133619):0.274327,(2314:0.000001,(2318:0.004538,(2272:0.010737,2276:0.005498):0.010973):0.000001):0.184521):0.031054,(2329:0.176211,(2353:0.053960,2289:0.098465):0.131008):0.042162):0.083626):0.031580):0.033043,((2414:0.004867,608:0.026980):0.009440,2319:0.047034):0.323614):0.052487,((((((2018:0.566964,1745:0.415329):0.106450,1786:0.550765):0.059240,716:0.366961):0.097918,((3104:0.196474,3072:0.140201):0.247971,3091:0.351765):0.083448):0.094790,1011:0.621485):0.030916,(473:0.338347,(652:0.275158,1190:0.483841):0.049797):0.111748):0.052215):0.032281):0.022883):0.032655):0.077209,(((2690:0.225224,2630:0.229464):1.328935,2369:1.247850):0.352807,(2939:0.400208,2784:0.292732):1.503912):0.169393):0.043702,(((((((1424:0.506194,(1712:0.529797,1497:0.290677):0.129518):0.048694,(((444:0.641761,648:0.403330):0.070311,((((((918:0.329342,1321:0.367919):0.065523,(((((1297:0.371654,901:0.259641):0.035849,1148:0.334123):0.044636,(((1174:0.164311,1055:0.136090):0.034814,((1284:0.261042,(1243:0.138759,962:0.207472):0.027848):0.032760,(1195:0.190912,927:0.142650):0.029809):0.028882):0.020110,1062:0.254327):0.062431):0.013422,(((1254:0.246249,(1175:0.347647,1143:0.219396):0.120173):0.024345,((1259:0.340758,1373:0.485662):0.050300,((((2591:0.033892,1163:0.010146):0.086879,986:0.122098):0.038589,((1449:0.180520,1444:0.227319):0.030674,(1207:0.127863,1115:0.076114):0.047442):0.045648):0.224462,1490:0.490381):0.082555):0.031726):0.024391,1317:0.297601):0.016285):0.060551,(((((1353:0.434648,(((1464:0.186308,1209:0.166956):0.136852,1275:0.294179):0.035300,(1342:0.102057,1110:0.082268):0.196108):0.061132):0.046539,(3109:0.282911,1313:0.252637):0.098124):0.076726,1904:0.646857):0.081398,(1092:0.307961,((((1280:0.381749,1082:0.254872):0.047741,1031:0.308669):0.031781,(((3034:0.386846,909:0.157677):0.062079,1183:0.297222):0.057812,((1236:0.315010,1046:0.270269):0.056555,992:0.242614):0.038002):0.033018):0.082504,((911:0.005725,(931:0.000001,2242:0.012601):0.005347):0.183766,(902:0.130368,(891:0.113469,839:0.117441):0.091994):0.031994):0.037990):0.022640):0.033453):0.036356,(2036:0.431184,(2026:0.089954,2011:0.089946):0.321863):0.451244):0.027472):0.072532):0.025230,3113:0.391937):0.023969,((1130:0.247175,815:0.236171):0.063471,1103:0.282812):0.053095):0.024998,((1394:0.075159,1366:0.051115):0.345866,1099:0.311697):0.086459):0.040663,((1345:0.509689,(1559:0.466012,1348:0.326041):0.099110):0.021523,(1160:0.376967,(1212:0.409257,1043:0.328590):0.195212):0.059074):0.026148):0.023598):0.029349,((((((1153:0.235817,1474:0.646394):0.084447,((3093:0.329953,(2815:0.018926,1129:0.002176):0.225366):0.052791,((1622:0.408454,1023:0.243032):0.099239,((1240:0.185643,((1760:0.290697,1368:0.122113):0.123815,((1076:0.232510,1184:0.166842):0.056066,949:0.223272):0.025540):0.028629):0.042745,((1247:0.074124,1141:0.054275):0.262012,1162:0.288884):0.075870):0.037583):0.030479):0.039514):0.058581,2285:0.287384):0.059604,(1620:0.353659,1592:0.318177):0.204245):0.110355,(1569:0.384700,1524:0.406833):0.178258):0.082351,((1803:0.568464,(((((2299:0.970868,(((2090:0.150793,2054:0.101813):0.427681,2035:0.429209):0.060740,(2188:0.571098,1953:0.431784):0.085320):0.119689):0.184302,2182:0.765574):0.063806,1993:0.602075):0.088841,(1979:0.578874,(1938:0.436469,(1909:0.340387,1889:0.372188):0.080527):0.149775):0.196632):0.084079,((((2007:0.575494,((1902:0.095638,1884:0.057148):0.258654,(3106:0.404759,2065:0.419757):0.069267):0.042635):0.041163,1692:0.309792):0.063379,1828:0.412268):0.140904,(1646:0.305229,(1871:0.343859,(((2082:0.177687,2049:0.124694):0.299968,(2040:0.230897,1991:0.107070):0.357798):0.240393,1868:0.388416):0.109331):0.073847):0.067160):0.075329):0.039462):0.039053,(((1769:0.446778,1635:0.350876):0.076586,1701:0.596175):0.045295,(((1192:0.337864,1208:0.356821):0.058582,1469:0.439845):0.030915,((((((1837:0.624763,1455:0.289186):0.064269,1429:0.241078):0.071639,((2531:0.020498,1064:0.000001):0.225174,(1426:0.108158,1319:0.083488):0.168163):0.048930):0.049048,(1506:0.138230,1489:0.071120):0.238029):0.072230,(1809:0.343892,1472:0.281727):0.079064):0.034364,(1346:0.135562,1337:0.096918):0.286647):0.094126):0.054139):0.080387):0.018401):0.020415):0.049715):0.061096,(1591:0.451229,1246:0.397694):0.144949):0.029452,(((1749:0.364658,(1725:0.251382,1696:0.277765):0.125640):0.284471,(3087:0.943145,1879:0.552402):0.062480):0.085466,(1672:0.219579,1538:0.220027):0.472833):0.046551):0.166162,(((((2567:0.008768,2499:0.000001):0.461805,(2389:0.246760,1215:0.183085):0.252466):0.097939,(1249:0.298050,(1189:0.263765,1475:0.509744):0.060611):0.146692):0.112742,((1566:0.096851,1517:0.055818):0.481434,(2192:1.080909,((1219:0.367318,1223:0.271107):0.065405,1812:0.451883):0.095547):0.185467):0.076344):0.085802,((((((874:0.370383,((2348:0.326580,(1514:0.347875,1202:0.372130):0.121660):0.034462,1331:0.381901):0.032514):0.032628,(((1926:0.673874,1407:0.274196):0.062998,(1787:0.322347,1721:0.187510):0.415182):0.024453,((1218:0.393335,(1438:0.347571,1403:0.280620):0.129911):0.086058,(2647:0.024999,1128:0.000001):0.337854):0.053753):0.025904):0.039635,1334:0.494960):0.072534,(((((3085:0.286704,1647:0.448951):0.059050,(1053:0.209827,(((1271:0.254762,(1318:0.225784,944:0.208781):0.055007):0.054079,(((((2544:0.022126,1080:0.011531):0.085690,1032:0.119899):0.110640,(((2566:0.023649,954:0.000001):0.200107,1101:0.239306):0.027619,((((2667:0.013358,1384:0.003511):0.105341,1304:0.084750):0.053490,2593:0.134310):0.039723,((2487:0.020182,1063:0.012923):0.084743,1187:0.084689):0.094837):0.091067):0.033530):0.018110,1234:0.175678):0.061695,(1204:0.069767,1188:0.056521):0.204734):0.019169):0.024948,((2586:0.046977,2568:0.068464):0.196665,1116:0.283540):0.049931):0.030464):0.074672):0.031029,((2794:0.025887,2334:0.013722):0.224768,1089:0.173036):0.118190):0.021170,1361:0.359462):0.093546,(((2427:1.239517,((2078:0.216080,2042:0.118249):0.401625,((2045:0.283547,2024:0.183813):0.261579,1987:0.502340):0.053397):0.047639):0.057784,1983:0.550664):0.120176,(((2144:0.269105,2137:0.315596):0.138222,2124:0.357774):0.112917,(2106:0.226279,2099:0.403635):0.100127):0.595671):0.176006):0.053167):0.039507,1838:0.786757):0.032918,((((2057:0.019200,1302:0.000992):0.415279,1697:0.538330):0.182790,(3157:0.664283,((1479:0.483081,((1389:0.322152,1354:0.233032):0.094227,1256:0.266628):0.128351):0.190429,1161:0.533715):0.076683):0.013206):0.033442,(1480:0.125739,1288:0.112416):0.473699):0.047550):0.040220):0.087915):0.053932,(((((2921:0.037109,1815:0.003756):0.409457,2041:0.625987):0.158500,1555:0.549688):0.140303,(2115:0.338321,2092:0.361898):0.840455):0.108251,((((1867:0.218743,1864:0.216055):0.312606,(1845:0.316876,1718:0.145308):0.299960):0.121182,1796:0.724418):0.046547,1617:0.792516):0.107233):0.073015):0.057107,((((((((1663:0.455390,1139:0.296259):0.061940,1165:0.335207):0.102421,(((((2733:0.416443,1676:0.497699):0.120316,1520:0.322582):0.105923,((1252:0.333495,1496:0.282161):0.040689,(1629:0.327190,1335:0.226974):0.059553):0.035188):0.076962,2520:0.431351):0.068906,(2632:0.333321,2511:0.181885):0.260000):0.032222):0.039485,(((1305:0.380741,1113:0.296803):0.135588,(((1263:0.347402,1142:0.253441):0.062153,(((((2636:0.004616,2631:0.009179):0.039817,(2622:0.021750,1168:0.016573):0.055981):0.044139,1269:0.088225):0.164797,1372:0.285822):0.078913,((2844:0.005284,1000:0.000001):0.227167,924:0.167229):0.059606):0.036894):0.217658,(2646:0.318560,(1441:0.152169,1152:0.116172):0.228796):0.198159):0.023845):0.027432,((((((2853:0.066019,1358:0.000002):0.295043,1182:0.268351):0.100024,(((2425:0.012992,1077:0.000001):0.041357,1105:0.031946):0.248153,1179:0.237913):0.047928):0.039295,2578:0.290261):0.093986,1852:0.617106):0.076311,2721:0.402635):0.074022):0.029884):0.030930,(((((2032:0.527652,2561:0.331925):0.096268,((3088:0.127272,1624:0.154886):0.086677,(((1869:0.056745,(2484:0.018750,1819:0.000001):0.065576):0.215986,1742:0.213690):0.094349,(1915:0.342691,(1722:0.048770,1704:0.089943):0.215736):0.053487):0.087690):0.093020):0.175175,((2386:0.012521,1794:0.000001):0.217331,1887:0.340185):0.306564):0.204060,(((2691:0.293735,(1839:0.081546,1792:0.075376):0.169954):0.047054,(2014:0.000001,2012:0.000001):0.403303):0.043461,(((1836:0.079196,1758:0.053105):0.244965,1778:0.250890):0.085841,2845:0.178736):0.028424):0.331628):0.078379,((1375:0.413761,1311:0.509514):0.054792,1850:0.576998):0.073963):0.013613):0.121415,(((((2846:0.612625,2852:0.663493):0.163770,((((((2190:0.197171,2154:0.144593):0.123729,(2129:0.193719,2128:0.247301):0.101415):0.093172,2089:0.264066):0.070410,2152:0.320287):0.117692,2178:0.625824):0.181407,((2131:0.109643,2118:0.077262):0.242764,2111:0.291095):0.349118):0.439272):0.116840,(1898:0.527258,(1842:0.432439,(1773:0.475334,(((1724:0.325719,(1708:0.203873,1668:0.278643):0.054894):0.082892,1710:0.294408):0.024974,(1688:0.275745,1669:0.226420):0.063825):0.061603):0.072149):0.048104):0.151890):0.097430,(((1841:0.193108,1772:0.245723):0.454869,1682:0.613582):0.085580,((2659:0.015542,1398:0.000001):0.304915,(1659:0.381512,1287:0.236124):0.139456):0.312972):0.085238):0.100568,(382:0.451217,(((3720:0.403386,2088:0.338521):0.569166,((2808:0.018279,1972:0.000002):0.850594,(2824:0.511506,((((((((1946:0.459507,1865:0.338165):0.093710,1683:0.355271):0.023868,((1563:0.233791,1695:0.381195):0.062910,1665:0.417170):0.046545):0.046881,1734:0.318975):0.039707,((1896:0.440922,1640:0.270923):0.057260,1557:0.363059):0.028223):0.032910,1784:0.435199):0.047188,1790:0.597264):0.093388,(1715:0.075815,1546:0.067462):0.521031):0.043859):0.069697):0.069385):0.053864,((2083:0.718769,3335:0.681425):0.159523,(2864:0.627864,2104:0.773642):0.194729):0.161552):0.166336):0.021150):0.063407):0.033659,(((((((((2818:0.390093,1700:0.433232):0.039879,((2900:0.149416,1608:0.115447):0.184579,((((3178:0.604244,2837:0.461615):0.142890,2140:0.743587):0.129863,2883:0.430684):0.064941,2962:0.348493):0.074760):0.077980):0.031911,((((2810:0.103638,1798:0.017066):0.088087,1789:0.094076):0.202725,((2835:0.203385,1714:0.214738):0.227925,2782:0.376217):0.087348):0.095014,((((2789:0.348592,1848:0.301770):0.105385,1770:0.387071):0.048378,1821:0.420878):0.051148,2699:0.522376):0.087597):0.071091):0.056773,((2865:0.289389,(1974:0.015514,1952:0.035623):0.508987):0.230012,1200:0.351943):0.054566):0.031242,(((((((2879:0.206008,1539:0.221982):0.167593,1446:0.322340):0.072560,(2841:0.571818,((1349:0.143144,1333:0.180577):0.122276,(1370:0.267451,1404:0.308240):0.049376):0.040710):0.041724):0.053411,((((3084:0.192340,2516:0.319192):0.071058,1630:0.344275):0.059229,(((2755:0.286733,2050:0.548274):0.090925,1471:0.328489):0.065316,(((1582:0.241761,1419:0.175101):0.088060,1477:0.235617):0.063704,1503:0.373825):0.038335):0.056014):0.025385,(1551:0.464957,((((2748:0.410727,((1627:0.054599,1495:0.077848):0.188686,1470:0.230491):0.055318):0.126785,(((1653:0.338676,((((1711:0.381611,1416:0.261026):0.044129,1619:0.369356):0.020545,2718:0.241240):0.017862,(1526:0.232585,1442:0.226542):0.048625):0.009392):0.014462,(((1364:0.251300,(2253:0.333630,1888:0.368428):0.028473):0.031893,1376:0.156836):0.048568,(3089:0.336228,(1478:0.302101,(1380:0.147465,(((2746:0.015466,1568:0.028359):0.028201,1448:0.116653):0.134791,((2616:0.191484,2642:0.174705):0.059884,(2697:0.011503,2522:0.017808):0.134999):0.048263):0.076850):0.029972):0.028510):0.045363):0.016414):0.016282,((((((1387:0.237845,1324:0.181084):0.018798,1340:0.216662):0.053371,(1274:0.103932,1264:0.083055):0.135838):0.033310,((3760:0.310603,1309:0.159534):0.059288,(((2764:0.286004,1483:0.165276):0.037004,(2588:0.006607,2560:0.006580):0.269556):0.026925,((1670:0.159110,1732:0.114266):0.020129,(1652:0.067680,1510:0.040934):0.059667):0.255309):0.152292):0.042286):0.044055,((((3078:0.054667,3069:0.044769):0.269423,1800:0.415364):0.050686,(3077:0.258864,1897:0.571186):0.134313):0.023802,(((1810:0.412726,1802:0.327308):0.149352,1545:0.324279):0.053016,(((3086:0.298338,3081:0.361522):0.093051,3098:0.607811):0.039776,1500:0.320089):0.037150):0.020012):0.024630):0.013279,((2751:0.371916,2525:0.326840):0.041224,(2770:0.254716,2670:0.266394):0.090120):0.074141):0.030246):0.020957):0.036604,(1508:0.406619,(((1458:0.000001,189:0.002225):0.152616,(1435:0.055034,1412:0.057864):0.129769):0.154958,(1261:0.000001,179:0.002215):0.290898):0.086970):0.077555):0.023176,((((1616:0.113573,(1768:0.219725,(1709:0.162390,1548:0.043100):0.050127):0.023575):0.034567,1643:0.185809):0.088671,1589:0.234537):0.134189,(1645:0.144870,((1583:0.090614,1492:0.079506):0.021726,1537:0.104350):0.099803):0.258796):0.049987):0.017302):0.013243):0.030564):0.026753,(((((((2792:0.107450,((1521:0.232153,((((((2863:0.051985,1657:0.025363):0.034146,1602:0.097752):0.049970,2854:0.075144):0.014857,1595:0.125652):0.047101,1581:0.086521):0.053079,1702:0.174758):0.040754):0.049070,(((1730:0.104503,1542:0.071950):0.056183,1694:0.114113):0.047302,(1573:0.137303,((2840:0.072696,2807:0.119667):0.012767,3731:0.313900):0.016833):0.026684):0.034106):0.131448):0.022400,(3758:0.266247,1731:0.180941):0.217055):0.055968,1501:0.251272):0.044041,2880:0.241066):0.182900,((2501:0.388524,1385:0.277404):0.080368,(2959:0.567975,(2546:0.391296,1756:0.282671):0.053771):0.046432):0.027468):0.043970,(1656:0.444154,1515:0.337008):0.088252):0.022799,(((3102:0.350374,((1881:0.298404,1604:0.234249):0.055451,1782:0.384237):0.139564):0.063670,((((((1860:0.000001,1739:0.000001):0.016386,1764:0.019319):0.498347,2737:0.463031):0.070602,(3721:0.318018,(2856:0.012617,2830:0.000002):0.431307):0.161702):0.037734,((2241:1.016832,1921:0.584572):0.188530,(1919:0.515784,1854:0.552700):0.128665):0.087230):0.054311,(1491:0.372967,1322:0.361845):0.085085):0.035086):0.005680,2799:0.498622):0.029799):0.028873):0.020966,((((((2475:0.000001,1654:0.004860):0.222606,1607:0.337391):0.193413,1755:0.480559):0.116665,(1754:0.185483,1673:0.156841):0.253916):0.045200,(2618:0.194911,1577:0.275532):0.223268):0.037267,((3100:0.342763,2877:0.522813):0.040769,1504:0.470469):0.098542):0.048713):0.006221,(2638:0.472294,(2529:0.430455,2741:0.564883):0.047854):0.074690):0.029252):0.039633,((1922:0.706680,1785:0.409011):0.132137,(((((2037:0.074645,2021:0.054288):0.486346,(2736:0.447719,2908:0.658014):0.072612):0.102666,(((1807:0.323693,1550:0.384577):0.162087,(((1443:0.227498,1395:0.160109):0.045421,(1597:0.183832,(1717:0.135107,(1680:0.113814,1674:0.116446):0.042117):0.262607):0.132288):0.044990,772:0.166816):0.157188):0.109681,1522:0.519543):0.093606):0.045632,(1580:0.461784,((3528:0.392624,2860:0.261166):0.283849,1820:0.620788):0.130225):0.071663):0.017389,1814:0.653547):0.033464):0.019851):0.037123,(((((3016:0.025923,1985:0.020201):0.503005,1816:0.541991):0.058212,2095:0.888053):0.033536,2827:0.746680):0.051839,((((1556:0.184531,1437:0.081054):0.285988,(((3130:0.463927,3119:1.025235):0.307293,((2009:0.080459,1999:0.019815):0.550755,1907:0.594570):0.073190):0.113874,(1777:0.565481,(((((2603:0.205577,1512:0.000001):0.024020,1584:0.051871):0.015118,1648:0.047118):0.134507,1553:0.146062):0.048665,(1605:0.052884,1558:0.063975):0.154395):0.325338):0.055341):0.057592):0.046164,(((((3722:0.474720,2048:0.740574):0.073726,((((2834:0.020672,2614:0.063221):0.000002,((2812:0.030745,2903:0.012713):0.018094,2931:0.031378):0.005561):0.459531,(((2116:0.032512,2080:0.060172):0.054043,2067:0.043996):0.039782,2093:0.073588):0.287072):0.223460,2072:0.687110):0.254997):0.056447,((((2267:0.062101,2254:0.103491):0.093428,2255:0.033188):1.004710,(1996:0.055580,1986:0.010804):0.573140):0.144945,(2008:0.601465,((2207:0.151468,2206:0.048262):0.934622,(2306:0.227210,2264:0.239606):1.111968):0.293708):0.239684):0.060555):0.052635,1923:0.694541):0.051684,(3015:0.715871,(1832:0.327651,1736:0.233368):0.255647):0.162239):0.054298):0.024634,2231:1.100686):0.022903):0.027073):0.073074,(((2073:0.581330,2033:0.371675):0.079541,(((((1970:0.085481,1969:0.101505):0.056515,(1962:0.164974,1961:0.120145):0.085241):0.199828,1931:0.284867):0.111173,1940:0.303689):0.073880,(2301:0.020794,1913:0.000001):0.236505):0.105131):0.498200,((2221:0.777240,2010:0.397647):0.228461,2086:0.674589):0.114044):0.085901):0.179282,(2243:1.015131,2122:0.928489):0.273399):0.146148):0.056502,(3068:0.517894,2370:0.607991):0.152782):0.035222):0.039245):0.255563,(((2937:0.241240,2061:0.205820):0.322108,2911:0.598311):0.302251,(((((2978:0.177627,(2928:0.178796,2895:0.284538):0.139844):0.431599,((3590:0.197206,3570:0.142714):0.390304,3579:0.737010):0.395871):0.052548,(3633:0.065350,3632:0.118415):0.980676):0.080892,3144:1.596131):0.441587,(((2843:0.227037,2772:0.108538):0.161272,(2801:0.181420,2786:0.313261):0.058615):0.142944,2768:0.353622):0.617460):0.410858):0.117951):0.099111,(((2637:0.730664,2589:0.966096):0.206045,(2728:0.808258,2351:0.640334):0.099829):0.245377,((((3678:0.846733,((2235:0.409643,(((2328:0.265777,2277:0.327690):0.095879,2305:0.341784):0.070444,(((2280:0.311115,((2295:0.064210,2278:0.064824):0.038465,2292:0.140718):0.087163):0.082290,(((2312:0.037123,2303:0.077546):0.093572,2287:0.308849):0.040559,(((2344:0.204947,(2308:0.095790,2298:0.110041):0.045071):0.033598,2274:0.101763):0.052292,(2359:0.150793,((2345:0.192632,(2296:0.102805,2273:0.106237):0.045037):0.024051,(2313:0.111145,2297:0.132586):0.032792):0.028678):0.043445):0.034427):0.046905):0.106500,2259:0.295190):0.091083):0.067399):0.117411,2265:0.476894):0.433702):0.081246,((((2240:0.218917,2226:0.228310):0.359205,(2238:0.848021,((((2237:0.324825,(2227:0.192892,2196:0.097235):0.115526):0.118969,2191:0.374017):0.092478,(((3754:0.764987,(((2232:0.102684,2181:0.088646):0.063496,((2156:0.060765,2203:0.202656):0.063600,2266:0.190065):0.017885):0.161190,2198:0.245557):0.061951):0.115639,((2208:0.428641,(2180:0.304909,2168:0.352970):0.135797):0.062934,2223:0.343494):0.110789):0.038800,2145:0.437381):0.122094):0.058142,(((((((2194:0.005734,2172:0.000001):0.018638,(2174:0.005567,2171:0.006011):0.046048):0.107110,2173:0.033935):0.125410,(2161:0.091161,2141:0.068422):0.045965):0.080257,2186:0.252739):0.038478,(((((((3281:0.009512,3170:0.008073):0.000001,(3171:0.000001,2201:0.000001):0.000001):0.060758,2176:0.139880):0.027485,((2187:0.025792,(3743:0.070368,2193:0.000001):0.070031):0.024778,((2279:0.146430,2217:0.052749):0.018572,(2214:0.049544,(2220:0.021782,2216:0.011240):0.043135):0.006626):0.059877):0.027653):0.138284,((2212:0.231968,2200:0.083628):0.052712,(2204:0.125282,2151:0.142357):0.051092):0.107243):0.093320,(((3642:0.014686,3609:0.000001):0.202401,(3546:0.027278,3353:0.048490):0.009540):0.180259,(((((3196:0.110228,3180:0.099544):0.044456,3202:0.098310):0.059602,3189:0.003149):0.085529,3381:0.013594):0.208758,((3605:0.230002,3514:0.020527):0.041528,3354:0.038109):0.161202):0.130511):0.139213):0.036443,(2236:0.018705,2230:0.036097):0.292788):0.048561):0.051303,(2147:0.241081,2136:0.251080):0.176880):0.080811):0.070326):0.066331):0.146438,(((2076:0.137307,(2148:0.401171,2062:0.227361):0.045334):0.082315,((2167:0.069767,2143:0.029934):0.121984,2132:0.163469):0.243430):0.281323,(2077:0.375561,((2175:0.302230,(3730:0.361679,2159:0.320411):0.120082):0.209926,(2053:0.375175,2027:0.227056):0.105871):0.074905):0.044595):0.165855):0.072514,((2153:0.390642,((2228:0.460260,(3114:0.441120,2251:0.485311):0.187866):0.072012,2215:0.405325):0.180240):0.083991,(((2222:0.389341,2189:0.292308):0.074571,2165:0.196541):0.080203,((2197:0.078783,2177:0.103505):0.149229,2160:0.278056):0.108210):0.358624):0.222300):0.120449):0.065435,(2286:0.907874,((2199:0.275244,2184:0.241292):0.194704,2142:0.266422):0.234609):0.121193):0.083817,((((2210:0.807904,2224:0.633365):0.145064,2179:0.530944):0.050599,2247:0.778989):0.065244,((((2945:0.408664,2904:0.346437):0.780395,(2485:0.340955,2342:0.272166):0.316310):0.155385,2412:0.488432):0.293216,2399:0.801394):0.199874):0.144360):0.045517):0.085220):0.086587,(((((3673:0.997400,3576:0.440140):0.424415,2225:0.483131):0.093399,2394:0.867894):0.380049,((((3192:0.486158,(2465:0.587581,2384:0.818613):0.164279):0.121136,2325:0.644548):0.178706,((((2415:0.712055,2447:0.749757):0.090518,((((3655:0.347051,(((3211:0.011093,3208:0.038118):0.117906,((((3193:0.007750,3201:0.032390):0.023876,3190:0.027415):0.021670,((3696:0.188057,3216:0.127421):0.134861,3194:0.034842):0.017237):0.038006,3186:0.015976):0.022748):0.077919,3191:0.001479):0.214706):0.223097,3501:0.746291):0.096964,((((((2819:0.090087,2809:0.098620):0.301274,2490:0.170678):0.097384,((((3175:0.000001,((3199:0.015267,2375:0.011478):0.000001,((3273:0.020317,3267:0.009403):0.122738,3174:0.000001):0.089654):0.045333):0.110399,(2362:0.066332,2349:0.060926):0.090192):0.054293,(2439:0.204447,(2387:0.050560,2335:0.111736):0.141628):0.084789):0.041321,(2392:0.137978,2360:0.130315):0.086443):0.040025):0.052807,2426:0.170613):0.184733,2495:0.420216):0.282799,(2388:0.125488,((2460:0.195585,2437:0.190589):0.092622,2373:0.151822):0.100101):0.296623):0.120945):0.078001,(((2781:0.273992,2489:0.015601):0.190991,(2364:0.208193,2357:0.106380):0.062847):0.370386,(2552:0.051815,2478:0.054832):0.578855):0.083802):0.120337):0.086387,2823:1.499635):0.122447,2400:0.938970):0.100559):0.123279,(((((2270:0.219541,2256:0.115191):0.057347,(2282:0.207692,2281:0.205507):0.021297):0.049340,2263:0.232322):0.177034,2249:0.395314):0.243729,2252:0.602428):0.208912):0.222528):0.078232,(2309:0.848694,((2435:0.495255,2396:0.680252):0.353457,(2358:0.169544,2339:0.166006):0.655306):0.163303):0.227898):0.088671):0.187351,(3646:1.066829,3687:1.722265):0.460653):0.334184,3149:1.164293):0.066409,((((3146:1.075831,3117:0.781704):0.134699,3135:0.790171):0.140278,3732:1.226433):0.109220,((((2965:0.714267,((2967:0.640388,(3059:0.688017,3161:1.065292):0.078646):0.228267,((3163:0.286487,3116:0.360409):0.453557,3159:0.772876):0.259827):0.079837):0.168444,((((((((3031:0.000001,3038:0.000001):0.000001,3037:0.015910):0.002249,3040:0.036937):0.002271,3021:0.000001):0.671314,2975:0.801995):0.279026,((3024:0.490328,3151:0.574800):0.132966,(((3734:0.265441,((3727:0.369940,(3348:0.130089,3248:0.121324):0.083007):0.043333,3728:0.246790):0.075943):0.148424,(3517:0.629345,3399:0.475405):0.192983):0.317154,(3129:0.634214,2872:0.439708):0.098715):0.111789):0.093881):0.183841,(((((3051:0.206702,((3054:0.079819,3048:0.000001):0.035271,3067:0.112196):0.033553):0.480231,3055:0.533368):0.190973,3733:0.691696):0.099409,(((((((3380:0.334602,((3700:0.158043,3494:0.224231):0.186019,3263:0.214979):0.134357):0.186469,(3683:0.756109,3601:0.367553):0.191811):0.254244,(3541:0.464695,(((3765:0.364740,((3606:0.266605,3266:0.095287):0.201026,3560:0.236044):0.103600):0.152131,(((((3639:0.199508,3591:0.189729):0.161412,3610:0.330508):0.085679,(((((3706:0.117040,(3676:0.074519,3634:0.031059):0.045151):0.039964,3355:0.188326):0.073594,((3511:0.169136,3418:0.040047):0.146629,3320:0.097700):0.095116):0.068688,3613:0.265840):0.166536,3689:0.383481):0.040885):0.072185,((3372:0.266022,(2977:0.228140,2949:0.099532):0.209619):0.025878,((2976:0.144688,(3693:0.330401,3005:0.134352):0.115082):0.067379,(((3740:0.200878,3257:0.144292):0.068170,3414:0.352761):0.006064,3764:0.252730):0.075102):0.139558):0.089648):0.042942,(((3112:0.187222,(3742:0.412207,2946:0.149659):0.036008):0.037242,2936:0.103656):0.274044,((2950:0.096161,2993:0.137670):0.030802,3009:0.063039):0.383976):0.065072):0.028362):0.128980,(((((((3618:0.227198,3561:0.043554):0.094516,(3529:0.073132,3440:0.206014):0.054454):0.109134,3508:0.554981):0.044238,3544:0.340429):0.152615,((3127:0.444112,3124:0.230531):0.079943,3666:0.372961):0.119516):0.153319,(3629:0.419881,(3631:0.320067,(((3611:0.119377,((3472:0.000001,3531:0.004498):0.028247,3623:0.110328):0.042121):0.039130,3379:0.177907):0.056302,(3429:0.053020,3349:0.072237):0.118723):0.305801):0.081799):0.062592):0.050806,(((3703:0.358976,((3519:0.110872,3448:0.347246):0.039271,(3534:0.159375,3430:0.118943):0.031112):0.071205):0.324256,3421:0.353062):0.136492,((3545:0.183498,3538:0.068772):0.454212,((3456:0.255922,3459:0.299934):0.086746,(3671:0.543271,3692:0.472772):0.115287):0.147857):0.054927):0.042793):0.079929):0.008920):0.083850):0.054364,2980:0.886040):0.116199,(((((((3373:0.366854,3271:0.478735):0.137705,(((3339:0.579523,2914:0.289777):0.135546,(2828:0.497634,((3505:0.360713,2957:0.244032):0.068948,((((3036:0.000001,3030:0.000001):0.000001,3018:0.000001):0.000006,(3042:0.069142,(3043:0.000001,3026:0.111258):0.111794):0.038723):0.357699,(3492:0.268749,3204:0.226979):0.187873):0.056799):0.063782):0.032666):0.021812,((3404:0.217157,(3006:0.032575,2997:0.000976):0.104303):0.199509,(((((3296:0.322561,(3489:0.084463,3592:0.171389):0.067093):0.099349,((((3719:0.024372,3717:0.014436):0.270160,3206:0.010211):0.150861,3654:0.342437):0.054999,3245:0.158926):0.092069):0.198090,((((3698:0.036946,3476:0.045782):0.005278,3665:0.433547):0.053806,(3587:0.014701,3577:0.003858):0.023142):0.052972,(3319:0.032142,3270:0.006659):0.028491):0.451127):0.120039,(3150:0.458011,2966:0.271880):0.066740):0.035135,(((3612:0.246164,3314:0.113496):0.332193,2951:0.392643):0.130797,((((((3766:0.593437,3499:0.267666):0.075333,3010:0.240189):0.049370,((3478:0.113334,3470:0.000002):0.085394,3473:0.088300):0.141691):0.046615,((3290:0.008930,3213:0.000001):0.172468,(3412:0.081797,3324:0.178947):0.289970):0.104706):0.031945,(3316:0.488934,(3251:0.056593,2885:0.003604):0.137571):0.048387):0.053925,((2924:0.257182,3142:0.418609):0.017534,((3020:0.192004,((((2984:0.132356,((2998:0.038192,(3039:0.000001,3032:0.000001):0.107053):0.080240,2888:0.107722):0.071046):0.113141,3205:0.165037):0.044991,3209:0.168395):0.090577,2981:0.325239):0.134518):0.057251,(3019:0.154133,3008:0.307390):0.221194):0.062691):0.072449):0.032690):0.046010):0.019694):0.050654):0.012288):0.032605,(3697:0.315751,3315:0.330618):0.198434):0.022716,3739:0.525584):0.062524,3361:0.580102):0.053188,((2814:0.600808,((3226:0.574255,((2890:0.138388,2884:0.067898):0.204862,(2790:0.076620,2778:0.100542):0.244064):0.249306):0.045006,(3156:0.564396,3148:0.574105):0.158517):0.061752):0.122333,((((2848:0.330258,2836:0.466399):0.146163,(2887:0.117104,2882:0.113507):0.299115):0.062748,((((((3705:0.262667,3481:0.225480):0.276872,3017:0.470745):0.121591,((((2999:0.384787,2929:0.242877):0.133153,((2940:0.045576,2920:0.049154):0.336063,(2934:0.298762,2866:0.128433):0.116341):0.042910):0.049673,(((2832:0.352137,2753:0.269230):0.091582,((2875:0.394872,2847:0.294398):0.081394,2791:0.279983):0.060237):0.059702,(2769:0.307587,2710:0.221764):0.065635):0.063831):0.029257,((((2992:0.133201,2956:0.192027):0.013928,(2991:0.136241,2909:0.123141):0.034809):0.076514,2968:0.115836):0.105686,2958:0.424232):0.100738):0.042381):0.038261,((((((((3394:0.356376,3230:0.253406):0.086812,3275:0.358706):0.104325,(((((3224:0.027430,(3431:0.045189,3524:0.139769):0.013550):0.142793,3484:0.273180):0.134497,3340:0.275077):0.080977,(3581:0.222676,3344:0.341967):0.179471):0.052535,(3247:0.067730,3221:0.068760):0.280369):0.077754):0.107168,((3500:0.058769,3276:0.039528):0.050342,3242:0.066299):0.532503):0.109378,(2930:0.432201,((3145:0.212007,3125:0.290251):0.301677,2917:0.466586):0.135575):0.040810):0.031016,((3747:0.741830,3134:0.685985):0.120882,((((((2988:0.135214,2910:0.209961):0.142085,(2953:0.209095,2878:0.277825):0.056056):0.101398,((3035:0.274401,2982:0.180324):0.148395,(3600:0.325653,(((3462:0.383507,((3385:0.395635,(((3342:0.012894,(3446:0.137539,3282:0.051279):0.014804):0.131744,3475:0.145990):0.104608,3403:0.169277):0.091246):0.023547,(3607:0.075431,3465:0.275116):0.321248):0.060244):0.037670,3437:0.293413):0.082575,((((3000:0.125834,2994:0.085578):0.074901,2963:0.172567):0.032331,(2985:0.075096,2933:0.192770):0.025079):0.013747,((((2907:0.133989,2943:0.041455):0.024650,(3729:0.220372,2902:0.081005):0.014813):0.020360,(2913:0.148348,2886:0.148301):0.068021):0.027519,2955:0.118489):0.037998):0.115904):0.072703):0.110895):0.028115):0.059134,(3652:0.231172,(3141:0.124472,3120:0.137486):0.260834):0.154799):0.062395,(3745:0.499592,(3374:1.051933,3123:0.536281):0.163922):0.157485):0.141419,((3027:0.367278,3022:0.382783):0.173548,2970:0.501234):0.074266):0.078795):0.084417):0.043673,(((3066:0.173779,3052:0.559943):0.126520,3047:0.365928):0.269846,((((((3645:0.001964,3586:0.011022):0.022735,3268:0.000001):0.082179,3283:0.080281):0.170093,((3626:0.103953,3616:0.255089):0.060448,3383:0.232637):0.031343):0.053153,(3327:0.008606,((3422:0.025260,3356:0.170230):0.030609,3638:0.196977):0.019880):0.063852):0.556491,((((3214:0.000001,(3466:0.133296,((3234:0.003630,(3365:0.000001,3497:0.013817):0.011347):0.028526,3307:0.024288):0.109481):0.011087):0.028256,(3656:0.022675,(3535:0.017043,(3711:0.048504,(((3302:0.099547,(3331:0.021028,3390:0.044147):0.007235):0.106982,3364:0.006764):0.073799,3628:0.021121):0.024264):0.046519):0.024518):0.040070):0.186352,(3452:0.110253,((3198:0.228078,(3002:0.042492,(3317:0.044757,3362:0.099530):0.089263):0.029250):0.032105,3284:0.086434):0.015798):0.184545):0.228314,(2889:0.144989,2869:0.011321):0.603090):0.097963):0.040795):0.065496):0.036018,((3432:0.645629,3232:0.477589):0.306411,((((3057:0.206364,((3062:0.182494,(3056:0.002347,2986:0.000001):0.203209):0.058126,(3065:0.430070,3061:0.277705):0.120864):0.045085):0.051022,3058:0.342000):0.073991,3064:0.329957):0.148403,2960:0.495514):0.052712):0.080361):0.057932):0.062457,((3450:0.685944,2979:0.248759):0.136787,(((2996:0.312477,2855:0.581897):0.069781,3126:0.657374):0.048692,2896:0.607960):0.087402):0.078794):0.079778,((((2964:0.000001,2961:0.004982):0.412204,(2816:0.085467,2803:0.043046):0.379544):0.116978,((3286:0.530095,((3001:0.076671,(3007:0.097738,(((2987:0.079859,2938:0.190741):0.040564,2912:0.114717):0.112954,3004:0.131086):0.038643):0.029086):0.067767,2927:0.105477):0.274723):0.112239,2983:0.560015):0.065577):0.065512,(((3128:0.388321,3132:0.241197):0.084820,(3367:0.203080,3137:0.564048):0.084913):0.188024,(((3410:0.515141,3122:0.400388):0.109416,2995:0.468135):0.080697,((3013:0.179032,3012:0.336103):0.254688,(((3011:0.088409,2971:0.109400):0.029767,2916:0.081736):0.200279,2915:0.462587):0.084193):0.047259):0.041384):0.020803):0.067504):0.028519):0.030621,(2954:0.378988,2944:0.390244):0.133739):0.021348):0.027408):0.041101,(((3162:0.369204,(3718:0.447708,(((2922:0.258354,3762:0.251421):0.038488,3763:0.181858):0.072414,((3702:0.253397,3677:0.137751):0.226910,2990:0.371919):0.115980):0.298825):0.078369):0.122523,((3565:0.639570,3197:0.736252):0.266297,2972:0.882318):0.140924):0.039929,(3155:0.883250,3154:0.626894):0.806789):0.045272):0.083394):0.036499,(((3709:0.421906,((3699:0.009564,3625:0.104676):0.087109,3200:0.223808):0.261869):0.289759,(((3752:0.322678,3044:0.167577):0.522716,3416:1.004288):0.353509,(((3756:0.507460,((3726:0.308897,3252:0.435528):0.096708,(((3309:0.043779,3289:0.000001):0.219680,3253:0.297446):0.081145,3250:0.252761):0.088221):0.145632):0.313585,3136:0.572146):0.407175,(((((((3714:0.176742,3667:0.078967):0.149366,3694:0.190504):0.079527,(3622:0.653003,((3751:0.300394,(3493:0.867469,3028:0.310671):0.215527):0.059233,3748:0.318868):0.101741):0.049326):0.083984,(((((3641:0.045863,(((3675:0.057022,(3657:0.196802,3644:0.090609):0.171949):0.070934,3653:0.206362):0.022813,(((3668:0.107134,(3669:0.024343,3684:0.093238):0.026747):0.053902,(3649:0.107034,3521:0.015028):0.074514):0.073803,(((3513:0.053929,((3526:0.030811,(3510:0.033888,3506:0.064979):0.088491):0.013447,(3542:0.031457,3504:0.016511):0.057563):0.007206):0.004888,3507:0.036000):0.043485,3487:0.026929):0.000001):0.116478):0.127215):0.122468,(((((((((3326:0.004595,3311:0.004750):0.031270,(3305:0.039801,(3337:0.000001,(3708:0.040767,3329:0.019294):0.009442):0.031719):0.028746):0.011727,((3312:0.046262,((3614:0.041612,3297:0.015602):0.042484,3295:0.013356):0.023038):0.004703,3313:0.026258):0.017887):0.046938,(((3343:0.005478,(3388:0.126720,3300:0.048148):0.094350):0.019383,((3455:0.013710,3439:0.028317):0.034875,(3359:0.030683,3328:0.046540):0.020808):0.043412):0.017194,3360:0.072466):0.011697):0.024753,3509:0.144514):0.036025,((((3540:0.050067,((3630:0.012597,3516:0.031069):0.203024,((((3486:0.024891,(3595:0.119721,3482:0.017986):0.035036):0.086889,(3301:0.077358,(3384:0.057679,(3662:0.066688,3424:0.035123):0.073116):0.027257):0.019358):0.027756,((3426:0.038856,(3502:0.060768,3477:0.047415):0.071037):0.040129,3498:0.044790):0.034251):0.006274,3445:0.075624):0.056254):0.028063):0.058719,3444:0.065233):0.007550,3454:0.048466):0.006159,(((3650:0.042121,3453:0.096040):0.108350,(3474:0.059070,(3420:0.000001,3398:0.105982):0.067103):0.021295):0.070928,3532:0.023637):0.029911):0.020975):0.108509,((((3443:0.187183,((3389:0.026979,3376:0.085776):0.061195,3050:0.070648):0.011635):0.074242,((((((3346:0.054522,((3604:0.008083,3496:0.000001):0.018915,3460:0.120422):0.027669):0.025134,3382:0.025578):0.005283,3688:0.043211):0.009563,((((3294:0.006632,3304:0.000001):0.002207,3308:0.000001):0.013984,3298:0.015264):0.008941,((3571:0.019752,3347:0.032733):0.010980,(((((3447:0.007619,3400:0.013396):0.036745,3391:0.016415):0.035017,(3370:0.044182,3318:0.000001):0.044789):0.000001,(3292:0.004687,3277:0.000001):0.002289):0.022374,3278:0.002566):0.018754):0.017885):0.030306):0.031632,3280:0.089647):0.008869,(3463:0.022323,((3548:0.000001,3547:0.000001):0.011258,3449:0.017683):0.018734):0.037194):0.037501):0.031891,(3291:0.079670,(3483:0.015078,3491:0.031071):0.006226):0.011933):0.071092,((3495:0.096742,(((3563:0.069242,3520:0.044893):0.000001,3438:0.015367):0.073249,(((3488:0.043347,3461:0.032718):0.007268,(3419:0.019941,(3423:0.097351,3512:0.092288):0.008803):0.010500):0.059369,3386:0.028986):0.021173):0.072368):0.026462,3485:0.055444):0.092828):0.023451):0.044011,(((3396:0.107269,(((3680:0.026852,3375:0.055948):0.027130,3350:0.058214):0.003981,3332:0.045916):0.015412):0.007830,((3261:0.004909,3260:0.008456):0.011762,3397:0.141491):0.013360):0.101280,(3551:0.095120,3334:0.021893):0.065566):0.087018):0.055819,3620:0.168969):0.067124):0.049834,(((((((3640:0.031774,(3663:0.043908,3567:0.019177):0.006736):0.007304,3589:0.116694):0.015302,(((3686:0.100650,3569:0.020379):0.060655,3555:0.039513):0.000800,((3685:0.020447,3659:0.005024):0.042734,3522:0.038054):0.127040):0.042808):0.011327,(((3648:0.041936,3543:0.037210):0.017654,3562:0.081707):0.008907,3566:0.026842):0.031498):0.005846,3594:0.028029):0.041147,((3583:0.222209,((3602:0.115192,3550:0.036273):0.064413,3621:0.062785):0.021751):0.034899,3557:0.069552):0.032911):0.035865,3580:0.271123):0.067921):0.020018,(3682:0.111463,3660:0.040768):0.046400):0.028082,(((3707:0.027789,3715:0.079558):0.026645,(3713:0.015348,(((3670:0.011138,3533:0.230154):0.204392,3661:0.075841):0.012277,3704:0.023920):0.100335):0.048597):0.018400,(((3681:0.033504,3679:0.011960):0.017111,(3695:0.033128,3691:0.000006):0.034321):0.014470,3647:0.097281):0.014805):0.043710):0.208787):0.077794,((((((3651:0.023080,3259:0.009732):0.318869,3503:0.329887):0.087751,(((3735:0.176673,3402:0.375408):0.095783,(3523:0.194486,3441:0.302531):0.235180):0.072397,((3710:0.411280,(3369:0.036060,(3458:0.211233,3293:0.041425):0.015840):0.002360):0.170578,3147:0.251061):0.192214):0.076582):0.051775,(((3415:0.142973,3378:0.120514):0.157905,3238:0.212796):0.161812,((3288:0.041767,(3428:0.123279,3457:0.210419):0.033642):0.325403,3411:0.343588):0.124028):0.159517):0.019203,(((3723:0.326888,3046:0.473125):0.116691,(((3401:0.215966,((3256:0.028612,3236:0.021173):0.215765,(3223:0.004792,3222:0.002143):0.170317):0.039747):0.068184,3554:0.253488):0.064442,(3712:0.046659,3246:0.086380):0.267283):0.067442):0.035897,((((3588:0.417914,(3736:0.222696,(3558:0.253625,3323:0.207575):0.112407):0.091241):0.057896,((3469:0.055219,3434:0.224474):0.228066,3392:0.119884):0.124897):0.060903,(((3672:0.315299,(3480:0.202030,(3573:0.124079,3336:0.166286):0.063004):0.083785):0.053265,3518:0.152581):0.062764,3425:0.412710):0.264739):0.123898,((3603:0.155597,3285:0.022320):0.309671,(((3468:0.201970,(((3664:0.217329,((3627:0.142206,(((3674:0.080640,3552:0.029086):0.021221,3597:0.151808):0.203369,3585:0.173320):0.034238):0.029894,3539:0.181494):0.045786):0.080049,3322:0.210322):0.041576,(3564:0.081734,((3366:0.108031,3368:0.050483):0.031724,((3341:0.037856,(3407:0.034909,3408:0.053295):0.010938):0.023380,3264:0.000001):0.006242):0.122068):0.049458):0.049707):0.069651,3406:0.110443):0.097504,((3427:0.020956,3417:0.029305):0.122380,3393:0.271798):0.124040):0.058881):0.042778):0.063581):0.022084):0.055482,(((((3217:0.500691,((3269:0.229352,(((3515:0.007917,3333:0.187914):0.013401,3553:0.042059):0.088021,3395:0.072101):0.100491):0.056774,(((3471:0.115234,3405:0.000001):0.111451,3409:0.017589):0.233344,((3299:0.047377,3262:0.073442):0.016954,3467:0.068165):0.039361):0.067974):0.095007):0.078258,(3578:0.218592,3351:0.264341):0.116567):0.071698,3413:0.554299):0.089197,((3371:0.368528,((3436:0.178493,(3377:0.222213,(3219:0.035884,3210:0.008742):0.082033):0.191521):0.063233,(3556:0.099716,3244:0.104611):0.289825):0.062021):0.308837,((3303:0.181050,((((((3239:0.113129,(3255:0.013950,3254:0.008050):0.086425):0.012082,(3357:0.149121,3321:0.117268):0.070136):0.019463,3574:0.338197):0.008687,(3225:0.063913,(((3451:0.000001,(3636:0.081717,3479:0.030471):0.009702):0.080635,3235:0.015166):0.016673,3435:0.046191):0.101010):0.036656):0.054983,3215:0.158683):0.095369,(3330:0.105927,3310:0.073548):0.129933):0.071150):0.255485,(((3619:0.221047,3325:0.060578):0.030711,3231:0.012151):0.028164,3490:0.036014):0.280316):0.145819):0.069381):0.057417,(3725:0.571349,(3265:0.049685,(3272:0.000001,3559:0.111921):0.071876):0.435765):0.136224):0.052850):0.080650):0.068289,((3140:0.387513,3025:0.376320):0.122958,3757:0.534232):0.147891):0.140705,3279:0.749172):0.289097):0.058113):0.124085):0.051752,(((2989:1.124338,2918:0.486747):0.070191,(3599:0.698166,3131:0.640137):0.089489):0.167767,((3750:0.405398,((3755:0.142137,3749:0.036025):0.088276,3761:0.436689):0.213185):0.383401,((3716:0.216049,(3537:0.062428,3433:0.023944):0.153213):0.146903,((3584:0.072166,3442:0.085124):0.195317,3228:0.055818):0.144843):0.352926):0.085277):0.044147):0.036322):0.077830,(((2973:0.500520,2906:0.400767):0.554898,((3746:0.541347,(3744:0.340344,3243:0.326336):0.194716):0.181790,(3218:0.280468,2829:0.226133):0.502357):0.148586):0.125189,(3138:0.700638,3121:0.532264):0.138202):0.088794):0.058036):0.048698,(3530:0.375650,3525:0.322227):0.808304):0.035726):0.063336,3143:0.908617):0.000001):0.056013,((((3139:0.575069,3133:0.336844):0.492767,(3060:0.000002,3049:0.008762):0.868412):0.141447,2952:0.884828):0.121367,(((3759:0.906311,(3741:0.752431,3737:0.651453):0.348201):0.178270,((((3575:0.681135,(3345:0.120212,3338:0.086373):0.580771):0.051867,(3582:0.557563,3536:0.595008):0.165309):0.113114,3738:0.693048):0.212609,(((3045:0.066833,3023:0.029694):0.065473,(3041:0.000001,3033:0.000001):0.060877):0.118358,3029:0.236900):0.591119):0.359151):0.132408,3118:1.216218):0.178404):0.114874):0.071672,((3593:1.638356,3158:1.330671):0.213842,((((3690:0.101002,3464:0.104393):0.067878,3598:0.250330):0.664945,3152:1.390543):0.161714,3658:1.103591):0.095532):0.136216):0.067850):0.110384):0.057665,3063:1.385092):0.077161,(3160:1.013845,(3753:0.301020,3608:0.284388):1.116081):0.191234):0.535399,3053:1.930219):0.651485,(3637:0.050383,3635:0.000002):0.874083):0.670213,3572:0.272565):0.179588,(3701:0.074183,3643:0.063446):0.264978):0.185976,3624:0.070371):0.098082,3596:0.019307,3568:0.011471);
