# Supplementary material for: A Computational Screen for Type I Polyketide Synthases in Metagenomics Shotgun Data
Source: PLoS One. 2008 Oct 27;3(10):e3515. doi: 10.1371/journal.pone.0003515 (PMC2568958; doi:10.1371/journal.pone.0003515)
Supplement: Methods S7 — Sequences, alignment and tree files of the different domains. (6.92 MB ZIP) [file pone.0003515.s007.zip › sequences_alignments_and_trees/PKS_TE_ref_tree_and_pullouts.fa.head_repl_PKS_TE.hmm_aligned.phy_phyml_tree.txt]

((((((((((((527:0.000001,525:0.000001):0.000001,523:0.008182):1.272034,435:1.073490):0.399841,(475:0.236588,348:0.429596):1.044744):0.111752,(524:1.635024,526:1.470140):0.417088):0.202519,(530:2.211799,514:1.682777):0.308543):0.124322,(((((502:1.355439,500:1.268045):0.406072,362:1.617119):0.206855,(((421:1.530304,93:1.180941):0.529784,(161:1.632268,(((116:0.020698,88:0.029728):0.113666,90:0.043065):0.193756,91:0.311860):1.114866):0.224709):0.170197,((((((((326:0.000001,325:0.000001):0.839336,306:0.830647):0.641071,(373:1.019226,231:0.780982):0.354425):0.161951,(529:1.398639,251:0.760373):0.320356):0.151390,((463:0.086970,376:0.074139):0.210693,389:0.466677):0.982468):0.182795,(((508:1.162600,(434:0.523387,239:0.374802):0.501851):0.201403,(462:0.656555,(((((415:0.000001,(414:0.000001,413:0.000001):0.000001):0.003270,(397:0.000001,(396:0.000001,(395:0.000001,394:0.000001):0.000001):0.000001):0.000001):0.003327,387:0.016403):0.122770,371:0.112510):0.259786,370:0.719530):0.398431):0.310579):0.393125,(411:1.518845,(345:1.324218,198:0.899161):0.254071):0.241769):0.130538):0.076667,((((496:0.809040,221:0.784294):0.753894,417:1.317412):0.150687,(((((486:0.432107,308:0.394203):0.871903,(492:0.601292,430:0.824334):0.407080):0.153222,314:1.288789):0.096036,(((((211:0.389731,(235:0.401668,(((((((((((495:0.005538,375:0.000001):0.005539,(424:0.000001,423:0.000001):0.005525):0.000001,(353:0.000001,352:0.000001):0.000001):0.000001,(406:0.000001,405:0.000001):0.011085):0.005532,((334:0.000001,333:0.000001):0.005531,287:0.000001):0.000001):0.005702,((269:0.000001,(268:0.000001,(267:0.000001,266:0.000001):0.000001):0.000001):0.000001,((305:0.000001,304:0.000001):0.011061,245:0.005527):0.000001):0.005423):0.306861,(407:0.017666,(393:0.000001,392:0.000001):0.005403):0.079890):0.205409,((284:0.296597,(469:0.388960,409:0.243161):0.151168):0.090775,280:0.433716):0.024260):0.247932,248:0.723984):0.126609,214:0.428618):0.200527,((263:0.000001,261:0.005107):0.755439,278:0.419532):0.110285):0.148139):0.104380):0.214939,((((480:0.000001,312:0.026551):0.036929,377:0.031613):0.030002,439:0.022208):0.744355,384:0.520143):0.511421):0.605501,(503:1.106201,155:0.836673):0.221372):0.265072,(((361:0.000001,360:0.000001):1.125941,(429:1.125235,238:1.096077):0.087485):0.352511,(232:1.268711,(((((385:0.937579,(277:0.492940,(204:0.244338,165:0.345889):0.285540):0.202930):0.038356,520:0.731089):0.147806,(518:0.837831,425:0.590031):0.156585):0.140246,(519:0.588249,295:0.752298):0.220560):0.155922,(374:0.939302,233:0.711075):0.269752):0.107914):0.027508):0.041880):0.110553,(162:1.208890,(((347:0.818979,195:0.708560):0.086841,(193:0.376445,173:0.659598):0.524924):0.127980,(((((((383:0.005204,285:0.058920):0.056557,((152:0.112440,142:0.137608):0.050997,132:0.030508):0.128974):0.153726,274:0.225822):0.096842,330:0.432523):0.263886,156:0.582519):0.204044,126:0.573286):0.177360,((((488:0.275906,(((398:0.013970,365:0.006983):0.000001,(359:0.000001,(358:0.000001,(357:0.000001,(356:0.000001,355:0.000001):0.000001):0.000001):0.000001):0.007188):0.043257,388:0.073197):0.034891):0.492521,((461:0.167891,273:0.146125):0.222613,328:0.145323):0.156571):0.415496,(234:1.086981,((246:0.999666,196:0.282181):0.557296,237:0.699211):0.190146):0.080240):0.096121,((493:0.746097,(148:0.023734,(139:0.016983,134:0.009042):0.085749):0.832872):0.306925,(335:0.806723,((294:0.646007,153:0.675307):0.160216,243:0.713922):0.166293):0.064720):0.090906):0.120919):0.058102):0.000001):0.078573):0.066185):0.363843,(((479:0.882735,(441:0.000001,440:0.003591):0.835911):0.206899,247:1.500360):0.121698,363:1.339697):0.212883):0.064852):0.086352,(((260:1.526828,(((((((536:0.293523,(490:0.250306,298:0.273649):0.210160):0.183112,452:0.829375):0.114775,(509:0.618162,(390:0.455546,(380:0.384996,253:0.254440):0.275687):0.337823):0.129950):0.666001,170:1.026553):0.422068,((((400:0.778073,292:0.639035):0.193486,(474:0.992171,(337:0.608685,((460:0.424888,438:0.846793):0.315335,283:1.417416):0.112113):0.132665):0.083313):0.178072,((((((368:0.000001,((470:0.000001,(227:0.011572,199:0.017458):0.000001):0.025591,(171:0.003314,150:0.003314):0.012136):0.020673):0.073864,(86:0.000001,(85:0.000001,(84:0.000001,(83:0.000001,(82:0.000001,(81:0.000001,(80:0.000001,79:0.000001):0.000001):0.000001):0.000001):0.000001):0.000001):0.000001):0.000001):0.045020,78:0.029516):0.323195,119:0.629437):0.242278,(122:0.000001,121:0.000001):0.605469):0.368358,((437:0.000001,436:0.000001):0.071690,229:0.277807):0.920327):0.326151):0.090205,((534:0.073649,288:0.042742):0.653954,476:0.988893):0.145192):0.134072):0.005675,(((135:0.939783,(((((459:0.361011,448:0.119539):0.131420,157:0.564766):0.302910,(271:0.000001,264:0.003286):0.624885):0.345316,166:1.118407):0.182292,(112:0.000001,(111:0.000001,(110:0.000001,(109:0.000001,(108:0.000001,(107:0.000001,(106:0.000001,(105:0.000001,(104:0.000001,(103:0.000001,(102:0.000001,(101:0.000001,(100:0.000001,(99:0.000001,(98:0.000001,(97:0.000001,96:0.000001):0.000001):0.000001):0.000001):0.000001):0.000001):0.000001):0.000001):0.000001):0.000001):0.000001):0.000001):0.000001):0.000001):0.000001):0.000001):1.040695):0.119900):0.161980,((((207:0.000001,206:0.000001):0.000001,(((192:0.006433,212:0.003211):0.000001,(217:0.000001,(216:0.000001,215:0.000001):0.000001):0.000001):0.000001,(219:0.000001,218:0.000001):0.006434):0.003209):0.000001,(210:0.000001,(209:0.000001,208:0.000001):0.000001):0.006416):0.003209,205:0.000001):0.938259):0.166951,128:1.527030):0.190348):0.074019,(300:1.236643,(391:0.883192,(290:0.698370,124:0.385770):0.390523):0.214749):0.201987):0.048026):0.048526,(((((533:0.857288,222:0.931203):0.129136,410:1.355804):0.285077,((((505:0.345054,416:0.111215):0.516758,213:0.496448):0.229423,(133:0.766263,(((418:0.253216,354:0.370527):0.491444,(202:0.257172,114:0.267376):0.626963):0.188670,301:1.146786):0.232474):0.038870):0.409525,172:1.149031):0.136501):0.153852,((((497:0.855873,419:1.113050):0.104551,115:0.948011):0.070579,(((242:0.000001,241:0.000001):0.294605,(228:0.278685,159:0.036971):0.307041):0.608889,(146:0.000001,145:0.000001):1.095086):0.212353):0.133268,(((420:1.025660,(408:0.199514,244:0.211095):0.673724):0.281741,((364:0.915037,94:1.109229):0.319122,(331:0.624904,((275:1.029915,127:0.493562):0.141609,77:0.774229):0.086959):0.116307):0.060822):0.015402,160:1.098231):0.076460):0.090830):0.138495,((((323:0.000001,(322:0.000001,(321:0.000001,(320:0.000001,(319:0.000001,(318:0.000001,317:0.000001):0.000001):0.000001):0.000001):0.000001):0.000001):0.060091,225:0.203668):1.024751,125:1.045913):0.202145,(((449:0.934341,427:0.565828):0.753448,92:0.718004):0.320340,((((249:0.200501,240:0.248093):0.239028,(403:0.000001,402:0.000001):0.230583):0.077546,445:0.214540):0.491759,309:1.461970):0.364164):0.168053):0.150043):0.040981):0.080078,(((531:1.300271,(303:1.468084,203:1.072488):0.260317):0.161501,473:1.135965):0.185739,336:1.644971):0.170397):0.052752):0.090503):0.074944,(((399:0.085153,282:0.201394):0.517491,(((372:0.003673,346:0.038226):0.003540,(((339:0.000001,(340:0.000001,(341:0.000001,(342:0.000001,(343:0.000001,(344:0.000001,((379:0.014939,366:0.000001):0.014522,310:0.003604):0.000001):0.000001):0.000001):0.000001):0.000001):0.000001):0.000001,338:0.000001):0.000001,367:0.003600):0.000001):0.008892,332:0.123568):0.742576):1.006586,(178:0.910026,(140:0.115371,87:0.000002):0.343229):0.500148):0.222198):0.090404):0.155358):0.041461,((504:1.563102,(((444:0.169940,404:0.228973):0.255447,293:0.283901):0.937136,454:2.004638):0.275695):0.068104,((472:1.661681,(522:1.786461,(((57:0.250890,((53:0.000001,10:0.000001):0.378010,((63:0.000001,12:0.000001):0.045344,(62:0.000001,11:0.000001):0.073529):0.502600):0.072605):0.901626,((64:0.581033,(60:0.009763,58:0.000001):0.319980):0.718369,74:0.993252):0.218576):0.058838,((76:1.305876,(72:0.003899,(71:0.000001,(70:0.000001,(69:0.000001,(68:0.000001,(67:0.000001,(66:0.000001,65:0.000001):0.000001):0.000001):0.000001):0.000001):0.000001):0.000001):1.119603):0.389625,(((56:0.928358,30:0.574288):0.173238,(37:0.109471,35:0.063098):0.774810):0.165507,(((75:0.856288,54:0.678278):0.236139,(((24:0.531791,17:0.482246):0.054544,((((73:0.041258,((47:0.004810,(42:0.000001,41:0.000001):0.000001):0.000001,6:0.000001):0.009026):0.430798,36:0.572908):0.147605,((27:0.435444,(25:0.267923,(((21:0.000001,20:0.000001):0.000001,3:0.000001):0.149282,(19:0.000001,2:0.000001):0.077032):0.131486):0.112748):0.108913,(18:0.000001,1:0.000001):0.308022):0.153986):0.076589,(((45:0.000001,7:0.000001):0.349696,(28:0.044778,23:0.040032):0.337607):0.142032,(39:0.000001,5:0.000001):0.416569):0.237306):0.171575):0.040399,((59:0.523650,(51:0.561253,49:0.290887):0.144812):0.142395,(55:0.430411,(26:0.000001,4:0.000001):0.591794):0.170422):0.054687):0.024163):0.063223,((48:0.670979,31:0.636158):0.113948,((((50:0.000001,8:0.000001):0.805953,(61:0.912113,44:0.688451):0.125832):0.089949,40:0.825868):0.108276,((((33:0.187370,22:0.108833):0.044114,(38:0.282556,29:0.219036):0.024087):0.722660,((52:0.000001,9:0.000001):0.837892,43:0.656933):0.136773):0.029329,((46:0.442204,32:0.386742):0.181857,34:0.402979):0.339367):0.067545):0.039271):0.041934):0.107626):0.057022):0.119938):0.063010):0.059913):0.088490,(16:2.424299,((259:1.208473,467:1.500067):0.041318,118:1.737340):0.213930):0.132504):0.125546):0.085578):0.073750,((279:2.051884,(((482:0.000001,481:0.000001):0.992013,(164:0.416878,89:0.451196):0.724857):0.065641,((447:0.000001,446:0.000001):0.818455,((201:0.235276,147:0.049360):0.080385,(226:0.017778,197:0.000001):0.064913):0.936345):0.244831):0.763912):0.058940,494:1.873162):0.306048):0.072110):0.043771,(224:1.937533,(511:1.155654,499:1.204218):0.268483):0.242572):0.062893,(((((191:0.000001,(190:0.000001,(189:0.000001,(188:0.000001,(187:0.000001,(186:0.000001,(185:0.000001,(184:0.000001,(183:0.000001,(182:0.000001,(181:0.000001,(180:0.000001,179:0.000001):0.000001):0.000001):0.000001):0.000001):0.000001):0.000001):0.000001):0.000001):0.000001):0.000001):0.000001):0.181694,(169:0.000001,168:0.000001):0.007124):0.109633,154:0.086717):0.904478,((431:1.306186,426:1.182245):0.478793,((484:1.096073,194:1.290169):0.291143,(((((((((((513:0.007984,483:0.000001):0.124042,478:0.087768):0.052712,296:0.192141):0.418455,465:0.474253):0.111383,443:0.916745):0.241937,381:0.790649):0.171293,((515:0.923860,(281:0.030593,200:0.076144):0.804319):0.256097,507:0.822359):0.363656):0.086080,((477:0.827265,327:0.850562):0.177638,((532:0.451564,487:1.149120):0.245916,(535:1.192377,(456:0.408183,433:0.421644):0.567391):0.232993):0.094336):0.080456):0.041819,((498:0.404614,412:0.472949):0.661558,(458:0.631258,455:0.518339):0.916079):0.339328):0.090151,(((((286:0.248053,138:0.062712):1.034769,(501:1.053239,382:0.755807):0.113094):0.147097,(315:0.008158,(258:0.000001,(257:0.000001,(256:0.000001,(255:0.000001,254:0.000001):0.000001):0.000001):0.000001):0.000001):0.903919):0.201570,(432:0.891568,((((485:1.023778,349:0.741240):0.337339,((316:0.760734,177:0.578851):0.124790,(149:0.517250,(516:0.621240,(((136:0.004040,123:0.000001):0.140052,(120:0.000001,13:0.013033):0.179685):0.051684,95:0.729104):0.200259):0.196523):0.030625):0.066058):0.076679,((453:0.343104,311:0.407297):0.096266,(((((236:0.384410,(528:0.589908,223:0.608469):0.201342):0.061551,313:0.345944):0.147875,(((386:0.035497,(369:0.000001,14:0.000001):0.000001):0.550463,117:0.375965):0.077193,(442:0.172769,378:0.270510):0.495029):0.058870):0.099799,151:0.650783):0.046494,(270:0.415822,113:0.668560):0.169628):0.049962):0.044548):0.087851,((((((276:0.386203,307:0.711865):0.164847,252:0.154240):0.295568,422:0.235662):0.223272,(131:0.000001,(130:0.000001,129:0.000001):0.000001):0.358613):0.156793,((((466:0.449866,350:0.367300):0.139972,(297:0.492857,250:0.295289):0.083098):0.060279,491:0.427117):0.053917,(((521:0.000001,15:0.000001):0.440945,220:0.336933):0.157207,302:0.315281):0.294610):0.082140):0.100002,457:0.586594):0.197541):0.068894):0.062965):0.048726,(((489:0.932207,(((((265:0.008860,289:0.008833):0.004414,291:0.000001):0.125344,144:0.258587):0.119497,((((176:0.000001,(175:0.000001,174:0.000001):0.000001):0.000002,158:0.004239):0.324425,163:0.044516):0.153189,141:0.280837):0.089684):0.516455,(262:0.498045,((401:0.473467,(510:0.004231,506:0.000001):0.000001):0.058832,517:0.010376):0.522810):0.120237):0.171032):0.132127,272:0.634195):0.132403,329:0.624436):0.066321):0.130520):0.044982,(512:1.458685,((351:0.478614,(324:0.376756,230:0.234698):0.362510):0.305853,299:0.980944):0.523707):0.085591):0.053112):0.099435):0.112190):0.172721,((428:0.512486,143:0.289741):0.177361,(464:0.662289,(471:0.000001,468:0.003681):0.840807):0.176557):1.076677):0.329511):0.271002,167:1.513586):1.247894,137:0.694142):1.045876,451:0.000001,450:0.000001);
