# Supplementary material for: A Computational Screen for Type I Polyketide Synthases in Metagenomics Shotgun Data
Source: PLoS One. 2008 Oct 27;3(10):e3515. doi: 10.1371/journal.pone.0003515 (PMC2568958; doi:10.1371/journal.pone.0003515)
Supplement: Methods S7 — Sequences, alignment and tree files of the different domains. (6.92 MB ZIP) [file pone.0003515.s007.zip › sequences_alignments_and_trees/PKS_DH_ref_tree_and_pullouts.fa.repl_table]

1	pikro_002_DH_001.seq_from_7_to_172 (HMM "PKS_DH" in sequence "pikro_002_DH_001.seq", bitscore: 314.8, e-value: 1.9e-93, length: 166)
2	pimar_003_DH_001.seq_from_7_to_169 (HMM "PKS_DH" in sequence "pimar_003_DH_001.seq", bitscore: 310.0, e-value: 5.3e-92, length: 163)
3	nysta_003_DH_001.seq_from_7_to_171 (HMM "PKS_DH" in sequence "nysta_003_DH_001.seq", bitscore: 307.0, e-value: 4.2e-91, length: 165)
4	ampho_003_DH_002.seq_from_7_to_170 (HMM "PKS_DH" in sequence "ampho_003_DH_002.seq", bitscore: 305.1, e-value: 1.6e-90, length: 164)
5	ampho_003_DH_006.seq_from_7_to_171 (HMM "PKS_DH" in sequence "ampho_003_DH_006.seq", bitscore: 302.4, e-value: 1.1e-89, length: 165)
6	ampho_003_DH_003.seq_from_8_to_172 (HMM "PKS_DH" in sequence "ampho_003_DH_003.seq", bitscore: 301.4, e-value: 2.1e-89, length: 165)
7	ampho_004_DH_001.seq_from_8_to_170 (HMM "PKS_DH" in sequence "ampho_004_DH_001.seq", bitscore: 301.0, e-value: 2.7e-89, length: 163)
8	ampho_003_DH_004.seq_from_8_to_172 (HMM "PKS_DH" in sequence "ampho_003_DH_004.seq", bitscore: 298.0, e-value: 2.3e-88, length: 165)
9	nysta_003_DH_003.seq_from_8_to_172 (HMM "PKS_DH" in sequence "nysta_003_DH_003.seq", bitscore: 297.6, e-value: 2.9e-88, length: 165)
10	nysta_003_DH_002.seq_from_7_to_170 (HMM "PKS_DH" in sequence "nysta_003_DH_002.seq", bitscore: 296.9, e-value: 4.6e-88, length: 164)
11	ampho_003_DH_001.seq_from_7_to_171 (HMM "PKS_DH" in sequence "ampho_003_DH_001.seq", bitscore: 296.2, e-value: 7.5e-88, length: 165)
12	ampho_003_DH_005.seq_from_7_to_172 (HMM "PKS_DH" in sequence "ampho_003_DH_005.seq", bitscore: 295.1, e-value: 1.7e-87, length: 166)
13	rifam_005_DH_001.seq_from_8_to_171 (HMM "PKS_DH" in sequence "rifam_005_DH_001.seq", bitscore: 294.8, e-value: 2.1e-87, length: 164)
14	spino_005_DH_001.seq_from_8_to_173 (HMM "PKS_DH" in sequence "spino_005_DH_001.seq", bitscore: 294.7, e-value: 2.2e-87, length: 166)
15	pimar_002_DH_002.seq_from_7_to_167 (HMM "PKS_DH" in sequence "pimar_002_DH_002.seq", bitscore: 293.3, e-value: 5.5e-87, length: 161)
16	nysta_003_DH_004.seq_from_8_to_183 (HMM "PKS_DH" in sequence "nysta_003_DH_004.seq", bitscore: 293.0, e-value: 7e-87, length: 176)
17	nysta_004_DH_001.seq_from_8_to_189 (HMM "PKS_DH" in sequence "nysta_004_DH_001.seq", bitscore: 292.6, e-value: 9.2e-87, length: 182)
18	spino_002_DH_001.seq_from_7_to_169 (HMM "PKS_DH" in sequence "spino_002_DH_001.seq", bitscore: 289.9, e-value: 6e-86, length: 163)
19	spino_005_DH_003.seq_from_8_to_169 (HMM "PKS_DH" in sequence "spino_005_DH_003.seq", bitscore: 289.6, e-value: 7.5e-86, length: 162)
20	averm_004_DH_001.seq_from_7_to_184 (HMM "PKS_DH" in sequence "averm_004_DH_001.seq", bitscore: 288.7, e-value: 1.4e-85, length: 178)
21	rifam_002_DH_003.seq_from_8_to_170 (HMM "PKS_DH" in sequence "rifam_002_DH_003.seq", bitscore: 288.2, e-value: 2e-85, length: 163)
22	rapam_001_DH_004.seq_from_1_to_162 (HMM "PKS_DH" in sequence "rapam_001_DH_004.seq", bitscore: 287.2, e-value: 3.9e-85, length: 162)
23	rifam_003_DH_001.seq_from_8_to_167 (HMM "PKS_DH" in sequence "rifam_003_DH_001.seq", bitscore: 285.5, e-value: 1.3e-84, length: 160)
24	pimar_002_DH_003.seq_from_7_to_167 (HMM "PKS_DH" in sequence "pimar_002_DH_003.seq", bitscore: 285.2, e-value: 1.6e-84, length: 161)
25	nysta_005_DH_001.seq_from_8_to_170 (HMM "PKS_DH" in sequence "nysta_005_DH_001.seq", bitscore: 285.0, e-value: 1.8e-84, length: 163)
26	ampho_005_DH_002.seq_from_8_to_170 (HMM "PKS_DH" in sequence "ampho_005_DH_002.seq", bitscore: 284.1, e-value: 3.3e-84, length: 163)
27	rifam_005_DH_002.seq_from_8_to_171 (HMM "PKS_DH" in sequence "rifam_005_DH_002.seq", bitscore: 282.8, e-value: 8.6e-84, length: 164)
28	pimar_002_DH_001.seq_from_8_to_174 (HMM "PKS_DH" in sequence "pimar_002_DH_001.seq", bitscore: 282.0, e-value: 1.5e-83, length: 167)
29	nysta_003_DH_005.seq_from_8_to_173 (HMM "PKS_DH" in sequence "nysta_003_DH_005.seq", bitscore: 281.1, e-value: 2.6e-83, length: 166)
30	ampho_005_DH_001.seq_from_8_to_170 (HMM "PKS_DH" in sequence "ampho_005_DH_001.seq", bitscore: 280.3, e-value: 4.6e-83, length: 163)
31	rifam_002_DH_001.seq_from_8_to_170 (HMM "PKS_DH" in sequence "rifam_002_DH_001.seq", bitscore: 279.2, e-value: 1e-82, length: 163)
32	rapam_002_DH_006.seq_from_7_to_168 (HMM "PKS_DH" in sequence "rapam_002_DH_006.seq", bitscore: 279.2, e-value: 1e-82, length: 162)
33	nysta_003_DH_006.seq_from_8_to_173 (HMM "PKS_DH" in sequence "nysta_003_DH_006.seq", bitscore: 279.0, e-value: 1.1e-82, length: 166)
34	rapam_002_DH_003.seq_from_1_to_162 (HMM "PKS_DH" in sequence "rapam_002_DH_003.seq", bitscore: 279.0, e-value: 1.2e-82, length: 162)
35	sorap_001_DH_001.seq_from_7_to_170 (HMM "PKS_DH" in sequence "sorap_001_DH_001.seq", bitscore: 278.9, e-value: 1.2e-82, length: 164)
36	averm_003_DH_002.seq_from_7_to_179 (HMM "PKS_DH" in sequence "averm_003_DH_002.seq", bitscore: 278.7, e-value: 1.4e-82, length: 173)
37	olean_002_DH_001.seq_from_8_to_175 (HMM "PKS_DH" in sequence "olean_002_DH_001.seq", bitscore: 278.6, e-value: 1.5e-82, length: 168)
38	ascom_002_DH_001.seq_from_7_to_169 (HMM "PKS_DH" in sequence "ascom_002_DH_001.seq", bitscore: 277.2, e-value: 4e-82, length: 163)
39	rapam_002_DH_005.seq_from_7_to_168 (HMM "PKS_DH" in sequence "rapam_002_DH_005.seq", bitscore: 275.7, e-value: 1.1e-81, length: 162)
40	rapam_001_DH_003.seq_from_1_to_162 (HMM "PKS_DH" in sequence "rapam_001_DH_003.seq", bitscore: 274.0, e-value: 3.8e-81, length: 162)
41	ascom_003_DH_001.seq_from_7_to_168 (HMM "PKS_DH" in sequence "ascom_003_DH_001.seq", bitscore: 273.7, e-value: 4.6e-81, length: 162)
42	rapam_003_DH_003.seq_from_1_to_162 (HMM "PKS_DH" in sequence "rapam_003_DH_003.seq", bitscore: 273.6, e-value: 4.9e-81, length: 162)
43	rapam_002_DH_004.seq_from_1_to_162 (HMM "PKS_DH" in sequence "rapam_002_DH_004.seq", bitscore: 273.6, e-value: 4.9e-81, length: 162)
44	nysta_001_DH_001.seq_from_1_to_168 (HMM "PKS_DH" in sequence "nysta_001_DH_001.seq", bitscore: 272.3, e-value: 1.2e-80, length: 168)
45	pimar_004_DH_001.seq_from_7_to_164 (HMM "PKS_DH" in sequence "pimar_004_DH_001.seq", bitscore: 270.0, e-value: 5.7e-80, length: 158)
46	rapam_001_DH_001.seq_from_1_to_163 (HMM "PKS_DH" in sequence "rapam_001_DH_001.seq", bitscore: 269.7, e-value: 7.5e-80, length: 163)
47	ascom_001_DH_001.seq_from_7_to_173 (HMM "PKS_DH" in sequence "ascom_001_DH_001.seq", bitscore: 267.7, e-value: 3e-79, length: 167)
48	rapam_002_DH_002.seq_from_1_to_162 (HMM "PKS_DH" in sequence "rapam_002_DH_002.seq", bitscore: 265.7, e-value: 1.2e-78, length: 162)
49	pikro_001_DH_001.seq_from_8_to_182 (HMM "PKS_DH" in sequence "pikro_001_DH_001.seq", bitscore: 263.6, e-value: 5.1e-78, length: 175)
50	spino_004_DH_001.seq_from_7_to_169 (HMM "PKS_DH" in sequence "spino_004_DH_001.seq", bitscore: 260.8, e-value: 3.6e-77, length: 163)
51	pimar_005_DH_001.seq_from_7_to_164 (HMM "PKS_DH" in sequence "pimar_005_DH_001.seq", bitscore: 260.4, e-value: 4.7e-77, length: 158)
52	ascom_001_DH_004.seq_from_8_to_168 (HMM "PKS_DH" in sequence "ascom_001_DH_004.seq", bitscore: 259.4, e-value: 9e-77, length: 161)
53	ascom_002_DH_002.seq_from_7_to_173 (HMM "PKS_DH" in sequence "ascom_002_DH_002.seq", bitscore: 259.4, e-value: 9.4e-77, length: 167)
54	sorap_002_DH_001.seq_from_4_to_167 (HMM "PKS_DH" in sequence "sorap_002_DH_001.seq", bitscore: 253.8, e-value: 4.4e-75, length: 164)
55	sorap_001_DH_002.seq_from_7_to_170 (HMM "PKS_DH" in sequence "sorap_001_DH_002.seq", bitscore: 253.7, e-value: 4.8e-75, length: 164)
56	spino_005_DH_002.seq_from_8_to_197 (HMM "PKS_DH" in sequence "spino_005_DH_002.seq", bitscore: 252.4, e-value: 1.2e-74, length: 190)
57	ascom_003_DH_003.seq_from_7_to_176 (HMM "PKS_DH" in sequence "ascom_003_DH_003.seq", bitscore: 250.2, e-value: 5.3e-74, length: 170)
58	averm_002_DH_001.seq_from_7_to_180 (HMM "PKS_DH" in sequence "averm_002_DH_001.seq", bitscore: 246.9, e-value: 5.1e-73, length: 174)
59	nidda_001_DH_001.seq_from_8_to_176 (HMM "PKS_DH" in sequence "nidda_001_DH_001.seq", bitscore: 245.1, e-value: 1.8e-72, length: 169)
60	averm_001_DH_001.seq_from_7_to_178 (HMM "PKS_DH" in sequence "averm_001_DH_001.seq", bitscore: 243.6, e-value: 5.1e-72, length: 172)
61	nidda_003_DH_001.seq_from_8_to_170 (HMM "PKS_DH" in sequence "nidda_003_DH_001.seq", bitscore: 238.6, e-value: 1.7e-70, length: 163)
62	tylac_002_DH_001.seq_from_7_to_165 (HMM "PKS_DH" in sequence "tylac_002_DH_001.seq", bitscore: 237.8, e-value: 3e-70, length: 159)
63	eryth_002_DH_001.seq_from_8_to_171 (HMM "PKS_DH" in sequence "eryth_002_DH_001.seq", bitscore: 236.7, e-value: 6.3e-70, length: 164)
64	averm_003_DH_001.seq_from_7_to_179 (HMM "PKS_DH" in sequence "averm_003_DH_001.seq", bitscore: 226.1, e-value: 9.7e-67, length: 173)
65	averm_003_DH_003.seq_from_7_to_175 (HMM "PKS_DH" in sequence "averm_003_DH_003.seq", bitscore: 223.5, e-value: 5.9e-66, length: 169)
66	megal_002_DH_001.seq_from_8_to_171 (HMM "PKS_DH" in sequence "megal_002_DH_001.seq", bitscore: 222.1, e-value: 1.5e-65, length: 164)
67	ampho_001_DH_001.seq_from_7_to_172 (HMM "PKS_DH" in sequence "ampho_001_DH_001.seq", bitscore: 221.7, e-value: 2e-65, length: 166)
68	tylac_001_DH_001.seq_from_7_to_177 (HMM "PKS_DH" in sequence "tylac_001_DH_001.seq", bitscore: 219.2, e-value: 1.2e-64, length: 171)
69	tylac_003_DH_001.seq_from_7_to_167 (HMM "PKS_DH" in sequence "tylac_003_DH_001.seq", bitscore: 215.6, e-value: 1.4e-63, length: 161)
70	myxal_003_DH_001.seq_from_1_to_165 (HMM "PKS_DH" in sequence "myxal_003_DH_001.seq", bitscore: 214.9, e-value: 2.3e-63, length: 165)
71	sorap_002_DH_002.seq_from_7_to_171 (HMM "PKS_DH" in sequence "sorap_002_DH_002.seq", bitscore: 210.9, e-value: 3.7e-62, length: 165)
72	nysta_006_DH_001.seq_from_8_to_175 (HMM "PKS_DH" in sequence "nysta_006_DH_001.seq", bitscore: 204.0, e-value: 4.5e-60, length: 168)
73	ampho_006_DH_001.seq_from_8_to_168 (HMM "PKS_DH" in sequence "ampho_006_DH_001.seq", bitscore: 201.6, e-value: 2.3e-59, length: 161)
74	nidda_002_DH_001.seq_from_7_to_173 (HMM "PKS_DH" in sequence "nidda_002_DH_001.seq", bitscore: 197.0, e-value: 5.6e-58, length: 167)
75	myxal_001_DH_001.seq_from_1_to_168 (HMM "PKS_DH" in sequence "myxal_001_DH_001.seq", bitscore: 192.5, e-value: 1.3e-56, length: 168)
76	epoth_002_DH_001.seq_from_7_to_175 (HMM "PKS_DH" in sequence "epoth_002_DH_001.seq", bitscore: 181.8, e-value: 2.1e-53, length: 169)
77	rifam_002_DH_002.seq_from_8_to_142 (HMM "PKS_DH" in sequence "rifam_002_DH_002.seq", bitscore: 175.2, e-value: 2.1e-51, length: 135)
78	epoth_004_DH_001.seq_from_2_to_169 (HMM "PKS_DH" in sequence "epoth_004_DH_001.seq", bitscore: 171.7, e-value: 2.3e-50, length: 168)
79	epoth_005_DH_001.seq_from_5_to_173 (HMM "PKS_DH" in sequence "epoth_005_DH_001.seq", bitscore: 166.5, e-value: 8.7e-49, length: 169)
80	nysta_005_DH_003.seq_from_8_to_145 (HMM "PKS_DH" in sequence "nysta_005_DH_003.seq", bitscore: 166.2, e-value: 1e-48, length: 138)
81	ascom_001_DH_002.seq_from_1_to_155 (HMM "PKS_DH" in sequence "ascom_001_DH_002.seq", bitscore: 164.6, e-value: 3.3e-48, length: 155)
82	myxot_002_DH_001.seq_from_1_to_171 (HMM "PKS_DH" in sequence "myxot_002_DH_001.seq", bitscore: 164.5, e-value: 3.3e-48, length: 171)
83	stigm_006_DH_001.seq_from_1_to_176 (HMM "PKS_DH" in sequence "stigm_006_DH_001.seq", bitscore: 156.9, e-value: 6.5e-46, length: 176)
84	rifam_004_DH_001.seq_from_1_to_129 (HMM "PKS_DH" in sequence "rifam_004_DH_001.seq", bitscore: 155.9, e-value: 1.3e-45, length: 129)
85	myxot_001_DH_001.seq_from_1_to_167 (HMM "PKS_DH" in sequence "myxot_001_DH_001.seq", bitscore: 148.2, e-value: 2.8e-43, length: 167)
86	rapam_001_DH_002.seq_from_1_to_138 (HMM "PKS_DH" in sequence "rapam_001_DH_002.seq", bitscore: 146.9, e-value: 6.6e-43, length: 138)
87	ascom_001_DH_003.seq_from_1_to_156 (HMM "PKS_DH" in sequence "ascom_001_DH_003.seq", bitscore: 144.0, e-value: 5e-42, length: 156)
88	rapam_003_DH_001.seq_from_1_to_138 (HMM "PKS_DH" in sequence "rapam_003_DH_001.seq", bitscore: 143.8, e-value: 5.8e-42, length: 138)
89	myxal_004_DH_001.seq_from_11_to_185 (HMM "PKS_DH" in sequence "myxal_004_DH_001.seq", bitscore: 143.7, e-value: 6.1e-42, length: 175)
90	rapam_002_DH_001.seq_from_1_to_135 (HMM "PKS_DH" in sequence "rapam_002_DH_001.seq", bitscore: 143.5, e-value: 7.1e-42, length: 135)
91	rapam_003_DH_002.seq_from_1_to_134 (HMM "PKS_DH" in sequence "rapam_003_DH_002.seq", bitscore: 143.2, e-value: 8.8e-42, length: 134)
92	stigm_003_DH_001.seq_from_1_to_171 (HMM "PKS_DH" in sequence "stigm_003_DH_001.seq", bitscore: 142.4, e-value: 1.5e-41, length: 171)
93	ampho_005_DH_003.seq_from_8_to_146 (HMM "PKS_DH" in sequence "ampho_005_DH_003.seq", bitscore: 140.1, e-value: 7.5e-41, length: 139)
94	stigm_001_DH_001.seq_from_4_to_175 (HMM "PKS_DH" in sequence "stigm_001_DH_001.seq", bitscore: 138.5, e-value: 2.3e-40, length: 172)
95	epoth_003_DH_002.seq_from_1_to_152 (HMM "PKS_DH" in sequence "epoth_003_DH_002.seq", bitscore: 132.8, e-value: 1.2e-38, length: 152)
96	myxal_006_DH_001.seq_from_1_to_151 (HMM "PKS_DH" in sequence "myxal_006_DH_001.seq", bitscore: 112.3, e-value: 1.7e-32, length: 151)
97	stigm_007_DH_001.seq_from_1_to_148 (HMM "PKS_DH" in sequence "stigm_007_DH_001.seq", bitscore: 95.3, e-value: 2.4e-27, length: 148)
98	epoth_003_DH_001.seq_from_6_to_172 (HMM "PKS_DH" in sequence "epoth_003_DH_001.seq", bitscore: 92.9, e-value: 1.2e-26, length: 167)
99	myxal_002_DH_001.seq_from_3_to_138 (HMM "PKS_DH" in sequence "myxal_002_DH_001.seq", bitscore: 77.7, e-value: 4.7e-22, length: 136)
100	ascom_003_DH_002.seq_from_3_to_124 (HMM "PKS_DH" in sequence "ascom_003_DH_002.seq", bitscore: 73.9, e-value: 6.5e-21, length: 122)
101	rifam_001_DH_001.seq_from_3_to_118 (HMM "PKS_DH" in sequence "rifam_001_DH_001.seq", bitscore: 72.6, e-value: 1.5e-20, length: 116)
102	myxal_004_DH_002.seq_from_1_to_115 (HMM "PKS_DH" in sequence "myxal_004_DH_002.seq", bitscore: 50.1, e-value: 9.1e-14, length: 115)
103	myxot_001_DH_002.seq_from_1_to_101 (HMM "PKS_DH" in sequence "myxot_001_DH_002.seq", bitscore: -7.8, e-value: 1.4e-06, length: 101)
104	UniRef100_Q52V50_from_6579_to_6742 (HMM "PKS_DH" in sequence "UniRef100_Q52V50", bitscore: 320.9, e-value: 1.3e-90, length: 164)
105	UniRef100_Q9ZGI4_from_2428_to_2593 (HMM "PKS_DH" in sequence "UniRef100_Q9ZGI4", bitscore: 314.8, e-value: 8.3e-89, length: 166)
106	UniRef100_Q6JHN7_from_2616_to_2780 (HMM "PKS_DH" in sequence "UniRef100_Q6JHN7", bitscore: 314.4, e-value: 1.1e-88, length: 165)
107	UniRef100_Q6JHN6_from_4670_to_4834 (HMM "PKS_DH" in sequence "UniRef100_Q6JHN6", bitscore: 314.4, e-value: 1.1e-88, length: 165)
108	UniRef100_Q6JHN8_from_5159_to_5323 (HMM "PKS_DH" in sequence "UniRef100_Q6JHN8", bitscore: 314.4, e-value: 1.1e-88, length: 165)
109	UniRef100_Q52V52_from_933_to_1104 (HMM "PKS_DH" in sequence "UniRef100_Q52V52", bitscore: 310.6, e-value: 1.6e-87, length: 172)
110	UniRef100_Q9EWA1_from_935_to_1097 (HMM "PKS_DH" in sequence "UniRef100_Q9EWA1", bitscore: 310.0, e-value: 2.3e-87, length: 163)
111	UniRef100_Q52V50_from_961_to_1131 (HMM "PKS_DH" in sequence "UniRef100_Q52V50", bitscore: 309.4, e-value: 3.5e-87, length: 171)
112	UniRef100_Q6W5Q0_from_2682_to_2849 (HMM "PKS_DH" in sequence "UniRef100_Q6W5Q0", bitscore: 309.1, e-value: 4.3e-87, length: 168)
113	UniRef100_Q82QT5_from_931_to_1098 (HMM "PKS_DH" in sequence "UniRef100_Q82QT5", bitscore: 308.2, e-value: 8e-87, length: 168)
114	UniRef100_Q52V44_from_926_to_1091 (HMM "PKS_DH" in sequence "UniRef100_Q52V44", bitscore: 307.8, e-value: 1.1e-86, length: 166)
115	UniRef100_Q6W5P6_from_933_to_1096 (HMM "PKS_DH" in sequence "UniRef100_Q6W5P6", bitscore: 307.7, e-value: 1.2e-86, length: 164)
116	UniRef100_Q52V50_from_4822_to_4985 (HMM "PKS_DH" in sequence "UniRef100_Q52V50", bitscore: 307.6, e-value: 1.3e-86, length: 164)
117	UniRef100_Q9L4W3_from_903_to_1067 (HMM "PKS_DH" in sequence "UniRef100_Q9L4W3", bitscore: 307.0, e-value: 1.8e-86, length: 165)
118	UniRef100_Q30CS1_from_939_to_1105 (HMM "PKS_DH" in sequence "UniRef100_Q30CS1", bitscore: 306.8, e-value: 2.1e-86, length: 167)
119	UniRef100_Q52V49_from_945_to_1108 (HMM "PKS_DH" in sequence "UniRef100_Q52V49", bitscore: 306.5, e-value: 2.6e-86, length: 164)
120	UniRef100_Q93NW6_from_2652_to_2815 (HMM "PKS_DH" in sequence "UniRef100_Q93NW6", bitscore: 305.1, e-value: 6.8e-86, length: 164)
121	UniRef100_Q93NW6_from_9980_to_10144 (HMM "PKS_DH" in sequence "UniRef100_Q93NW6", bitscore: 302.4, e-value: 4.7e-85, length: 165)
122	UniRef100_Q93NW6_from_4391_to_4555 (HMM "PKS_DH" in sequence "UniRef100_Q93NW6", bitscore: 301.4, e-value: 9.2e-85, length: 165)
123	UniRef100_Q93NX9_from_929_to_1091 (HMM "PKS_DH" in sequence "UniRef100_Q93NX9", bitscore: 301.0, e-value: 1.2e-84, length: 163)
124	UniRef100_Q52V50_from_2738_to_2901 (HMM "PKS_DH" in sequence "UniRef100_Q52V50", bitscore: 300.9, e-value: 1.3e-84, length: 164)
125	UniRef100_Q52V52_from_4463_to_4626 (HMM "PKS_DH" in sequence "UniRef100_Q52V52", bitscore: 300.5, e-value: 1.7e-84, length: 164)
126	UniRef100_A4X8L0_from_6299_to_6462 (HMM "PKS_DH" in sequence "UniRef100_A4X8L0", bitscore: 300.2, e-value: 2.1e-84, length: 164)
127	UniRef100_Q82QT5_from_2672_to_2832 (HMM "PKS_DH" in sequence "UniRef100_Q82QT5", bitscore: 299.7, e-value: 2.9e-84, length: 161)
128	UniRef100_Q3S863_from_946_to_1109 (HMM "PKS_DH" in sequence "UniRef100_Q3S863", bitscore: 299.7, e-value: 2.9e-84, length: 164)
129	UniRef100_Q30CS0_from_970_to_1140 (HMM "PKS_DH" in sequence "UniRef100_Q30CS0", bitscore: 299.0, e-value: 5e-84, length: 171)
130	UniRef100_Q3S864_from_4048_to_4211 (HMM "PKS_DH" in sequence "UniRef100_Q3S864", bitscore: 298.6, e-value: 6.5e-84, length: 164)
131	UniRef100_Q52V53_from_4256_to_4422 (HMM "PKS_DH" in sequence "UniRef100_Q52V53", bitscore: 298.3, e-value: 7.9e-84, length: 167)
132	UniRef100_Q93NW6_from_6471_to_6635 (HMM "PKS_DH" in sequence "UniRef100_Q93NW6", bitscore: 298.0, e-value: 9.9e-84, length: 165)
133	UniRef100_Q9L4W3_from_4391_to_4555 (HMM "PKS_DH" in sequence "UniRef100_Q9L4W3", bitscore: 297.6, e-value: 1.3e-83, length: 165)
134	UniRef100_Q52V46_from_4109_to_4280 (HMM "PKS_DH" in sequence "UniRef100_Q52V46", bitscore: 297.3, e-value: 1.6e-83, length: 172)
135	UniRef100_O52789_from_4216_to_4378 (HMM "PKS_DH" in sequence "UniRef100_O52789", bitscore: 297.0, e-value: 2e-83, length: 163)
136	UniRef100_Q9L4W3_from_2649_to_2812 (HMM "PKS_DH" in sequence "UniRef100_Q9L4W3", bitscore: 296.9, e-value: 2e-83, length: 164)
137	UniRef100_Q6W5Q0_from_4419_to_4585 (HMM "PKS_DH" in sequence "UniRef100_Q6W5Q0", bitscore: 296.8, e-value: 2.3e-83, length: 167)
138	UniRef100_Q76KY0_from_3109_to_3272 (HMM "PKS_DH" in sequence "UniRef100_Q76KY0", bitscore: 296.5, e-value: 2.8e-83, length: 164)
139	UniRef100_Q27W59_from_948_to_1112 (HMM "PKS_DH" in sequence "UniRef100_Q27W59", bitscore: 296.4, e-value: 2.8e-83, length: 165)
140	UniRef100_Q7WTD6_from_2511_to_2675 (HMM "PKS_DH" in sequence "UniRef100_Q7WTD6", bitscore: 296.4, e-value: 2.9e-83, length: 165)
141	UniRef100_Q93NW6_from_909_to_1073 (HMM "PKS_DH" in sequence "UniRef100_Q93NW6", bitscore: 296.2, e-value: 3.3e-83, length: 165)
142	UniRef100_Q6W5Q0_from_9692_to_9857 (HMM "PKS_DH" in sequence "UniRef100_Q6W5Q0", bitscore: 295.4, e-value: 6e-83, length: 166)
143	UniRef100_Q93NW6_from_8212_to_8377 (HMM "PKS_DH" in sequence "UniRef100_Q93NW6", bitscore: 295.1, e-value: 7.3e-83, length: 166)
144	UniRef100_O54593_from_918_to_1081 (HMM "PKS_DH" in sequence "UniRef100_O54593", bitscore: 294.8, e-value: 9.1e-83, length: 164)
145	UniRef100_Q9ALM2_from_928_to_1093 (HMM "PKS_DH" in sequence "UniRef100_Q9ALM2", bitscore: 294.7, e-value: 9.5e-83, length: 166)
146	UniRef100_Q6JHN6_from_2626_to_2784 (HMM "PKS_DH" in sequence "UniRef100_Q6JHN6", bitscore: 294.5, e-value: 1.1e-82, length: 159)
147	UniRef100_Q73Z07_from_923_to_1087 (HMM "PKS_DH" in sequence "UniRef100_Q73Z07", bitscore: 294.3, e-value: 1.3e-82, length: 165)
148	UniRef100_A4X8L0_from_2831_to_2994 (HMM "PKS_DH" in sequence "UniRef100_A4X8L0", bitscore: 293.9, e-value: 1.6e-82, length: 164)
149	UniRef100_Q52V49_from_2693_to_2866 (HMM "PKS_DH" in sequence "UniRef100_Q52V49", bitscore: 293.4, e-value: 2.4e-82, length: 174)
150	UniRef100_Q9X993_from_4189_to_4349 (HMM "PKS_DH" in sequence "UniRef100_Q9X993", bitscore: 293.3, e-value: 2.4e-82, length: 161)
151	UniRef100_Q9L4W3_from_6523_to_6698 (HMM "PKS_DH" in sequence "UniRef100_Q9L4W3", bitscore: 293.0, e-value: 3.1e-82, length: 176)
152	UniRef100_Q27W73_from_939_to_1107 (HMM "PKS_DH" in sequence "UniRef100_Q27W73", bitscore: 292.6, e-value: 4e-82, length: 169)
153	UniRef100_Q9L4X3_from_936_to_1117 (HMM "PKS_DH" in sequence "UniRef100_Q9L4X3", bitscore: 292.6, e-value: 4e-82, length: 182)
154	UniRef100_Q93HJ1_from_2451_to_2616 (HMM "PKS_DH" in sequence "UniRef100_Q93HJ1", bitscore: 292.2, e-value: 5.3e-82, length: 166)
155	UniRef100_Q84G23_from_939_to_1101 (HMM "PKS_DH" in sequence "UniRef100_Q84G23", bitscore: 292.2, e-value: 5.4e-82, length: 163)
156	UniRef100_A0QFF5_from_924_to_1088 (HMM "PKS_DH" in sequence "UniRef100_A0QFF5", bitscore: 292.0, e-value: 6.2e-82, length: 165)
157	UniRef100_Q846X4_from_2873_to_3037 (HMM "PKS_DH" in sequence "UniRef100_Q846X4", bitscore: 291.6, e-value: 8.2e-82, length: 165)
158	UniRef100_Q6JHN7_from_897_to_1059 (HMM "PKS_DH" in sequence "UniRef100_Q6JHN7", bitscore: 291.6, e-value: 8.3e-82, length: 163)
159	UniRef100_Q6JHN6_from_928_to_1090 (HMM "PKS_DH" in sequence "UniRef100_Q6JHN6", bitscore: 291.3, e-value: 1e-81, length: 163)
160	UniRef100_Q0PD00_from_929_to_1095 (HMM "PKS_DH" in sequence "UniRef100_Q0PD00", bitscore: 290.9, e-value: 1.4e-81, length: 167)
161	UniRef100_Q3S869_from_4085_to_4250 (HMM "PKS_DH" in sequence "UniRef100_Q3S869", bitscore: 290.8, e-value: 1.4e-81, length: 166)
162	UniRef100_Q93H87_from_5162_to_5321 (HMM "PKS_DH" in sequence "UniRef100_Q93H87", bitscore: 290.8, e-value: 1.5e-81, length: 160)
163	UniRef100_Q82QT4_from_5162_to_5321 (HMM "PKS_DH" in sequence "UniRef100_Q82QT4", bitscore: 290.8, e-value: 1.5e-81, length: 160)
164	UniRef100_Q1L0S7_from_938_to_1107 (HMM "PKS_DH" in sequence "UniRef100_Q1L0S7", bitscore: 290.5, e-value: 1.7e-81, length: 170)
165	UniRef100_A1YAM7_from_2515_to_2675 (HMM "PKS_DH" in sequence "UniRef100_A1YAM7", bitscore: 289.9, e-value: 2.6e-81, length: 161)
166	UniRef100_Q9ALM5_from_940_to_1102 (HMM "PKS_DH" in sequence "UniRef100_Q9ALM5", bitscore: 289.9, e-value: 2.6e-81, length: 163)
167	UniRef100_Q0ILD0_from_2435_to_2601 (HMM "PKS_DH" in sequence "UniRef100_Q0ILD0", bitscore: 289.8, e-value: 2.9e-81, length: 167)
168	UniRef100_Q9ALM2_from_4458_to_4619 (HMM "PKS_DH" in sequence "UniRef100_Q9ALM2", bitscore: 289.6, e-value: 3.3e-81, length: 162)
169	UniRef100_Q6JHN8_from_3453_to_3613 (HMM "PKS_DH" in sequence "UniRef100_Q6JHN8", bitscore: 289.0, e-value: 4.9e-81, length: 161)
170	UniRef100_A1GGH3_from_48_to_211 (HMM "PKS_DH" in sequence "UniRef100_A1GGH3", bitscore: 288.9, e-value: 5.2e-81, length: 164)
171	UniRef100_Q9S0R3_from_3650_to_3827 (HMM "PKS_DH" in sequence "UniRef100_Q9S0R3", bitscore: 288.7, e-value: 6e-81, length: 178)
172	UniRef100_Q1L0T1_from_939_to_1101 (HMM "PKS_DH" in sequence "UniRef100_Q1L0T1", bitscore: 288.6, e-value: 6.4e-81, length: 163)
173	UniRef100_A4X8M0_from_2603_to_2763 (HMM "PKS_DH" in sequence "UniRef100_A4X8M0", bitscore: 288.3, e-value: 8e-81, length: 161)
174	UniRef100_O52545_from_4207_to_4369 (HMM "PKS_DH" in sequence "UniRef100_O52545", bitscore: 288.2, e-value: 8.8e-81, length: 163)
175	UniRef100_Q6W5Q0_from_940_to_1102 (HMM "PKS_DH" in sequence "UniRef100_Q6W5Q0", bitscore: 288.0, e-value: 9.7e-81, length: 163)
176	UniRef100_Q49BE0_from_941_to_1103 (HMM "PKS_DH" in sequence "UniRef100_Q49BE0", bitscore: 287.8, e-value: 1.2e-80, length: 163)
177	UniRef100_A4FDM8_from_1963_to_2125 (HMM "PKS_DH" in sequence "UniRef100_A4FDM8", bitscore: 287.7, e-value: 1.2e-80, length: 163)
178	UniRef100_Q76KY0_from_1035_to_1194 (HMM "PKS_DH" in sequence "UniRef100_Q76KY0", bitscore: 287.7, e-value: 1.2e-80, length: 160)
179	UniRef100_A4X8M3_from_2576_to_2741 (HMM "PKS_DH" in sequence "UniRef100_A4X8M3", bitscore: 287.5, e-value: 1.4e-80, length: 166)
180	UniRef100_Q54297_from_7705_to_7866 (HMM "PKS_DH" in sequence "UniRef100_Q54297", bitscore: 287.2, e-value: 1.7e-80, length: 162)
181	UniRef100_Q5VKR4_from_892_to_1055 (HMM "PKS_DH" in sequence "UniRef100_Q5VKR4", bitscore: 286.7, e-value: 2.5e-80, length: 164)
182	UniRef100_A0PQM7_from_935_to_1101 (HMM "PKS_DH" in sequence "UniRef100_A0PQM7", bitscore: 286.5, e-value: 2.8e-80, length: 167)
183	UniRef100_A4X8L0_from_4562_to_4722 (HMM "PKS_DH" in sequence "UniRef100_A4X8L0", bitscore: 286.5, e-value: 2.9e-80, length: 161)
184	UniRef100_Q3S863_from_2765_to_2928 (HMM "PKS_DH" in sequence "UniRef100_Q3S863", bitscore: 285.6, e-value: 5.3e-80, length: 164)
185	UniRef100_O52790_from_911_to_1070 (HMM "PKS_DH" in sequence "UniRef100_O52790", bitscore: 285.5, e-value: 5.5e-80, length: 160)
186	UniRef100_Q30CS0_from_2710_to_2875 (HMM "PKS_DH" in sequence "UniRef100_Q30CS0", bitscore: 285.3, e-value: 6.3e-80, length: 166)
187	UniRef100_Q9X993_from_5903_to_6063 (HMM "PKS_DH" in sequence "UniRef100_Q9X993", bitscore: 285.2, e-value: 6.9e-80, length: 161)
188	UniRef100_Q52V44_from_5767_to_5938 (HMM "PKS_DH" in sequence "UniRef100_Q52V44", bitscore: 285.2, e-value: 6.9e-80, length: 172)
189	UniRef100_A0QHA4_from_925_to_1085 (HMM "PKS_DH" in sequence "UniRef100_A0QHA4", bitscore: 285.1, e-value: 7.2e-80, length: 161)
190	UniRef100_Q9L4X2_from_934_to_1096 (HMM "PKS_DH" in sequence "UniRef100_Q9L4X2", bitscore: 285.0, e-value: 8e-80, length: 163)
191	UniRef100_A1GGB3_from_937_to_1100 (HMM "PKS_DH" in sequence "UniRef100_A1GGB3", bitscore: 285.0, e-value: 8e-80, length: 164)
192	UniRef100_Q8GNM9_from_949_to_1115 (HMM "PKS_DH" in sequence "UniRef100_Q8GNM9", bitscore: 284.8, e-value: 9.2e-80, length: 167)
193	UniRef100_A1YAM7_from_891_to_1050 (HMM "PKS_DH" in sequence "UniRef100_A1YAM7", bitscore: 284.7, e-value: 9.7e-80, length: 160)
194	UniRef100_Q52V53_from_2493_to_2657 (HMM "PKS_DH" in sequence "UniRef100_Q52V53", bitscore: 284.6, e-value: 1e-79, length: 165)
195	UniRef100_Q70I00_from_913_to_1076 (HMM "PKS_DH" in sequence "UniRef100_Q70I00", bitscore: 284.4, e-value: 1.2e-79, length: 164)
196	UniRef100_A1GFR7_from_939_to_1100 (HMM "PKS_DH" in sequence "UniRef100_A1GFR7", bitscore: 284.2, e-value: 1.3e-79, length: 162)
197	UniRef100_Q93NX8_from_2668_to_2830 (HMM "PKS_DH" in sequence "UniRef100_Q93NX8", bitscore: 284.1, e-value: 1.4e-79, length: 163)
198	UniRef100_Q27W69_from_2747_to_2914 (HMM "PKS_DH" in sequence "UniRef100_Q27W69", bitscore: 283.6, e-value: 2.2e-79, length: 168)
199	UniRef100_Q30CR9_from_917_to_1084 (HMM "PKS_DH" in sequence "UniRef100_Q30CR9", bitscore: 283.3, e-value: 2.6e-79, length: 168)
200	UniRef100_Q7X4R4_from_938_to_1107 (HMM "PKS_DH" in sequence "UniRef100_Q7X4R4", bitscore: 283.2, e-value: 2.7e-79, length: 170)
201	UniRef100_O54593_from_2585_to_2748 (HMM "PKS_DH" in sequence "UniRef100_O54593", bitscore: 282.8, e-value: 3.8e-79, length: 164)
202	UniRef100_Q82QT4_from_6849_to_7014 (HMM "PKS_DH" in sequence "UniRef100_Q82QT4", bitscore: 282.7, e-value: 3.9e-79, length: 166)
203	UniRef100_Q0R4M3_from_3024_to_3189 (HMM "PKS_DH" in sequence "UniRef100_Q0R4M3", bitscore: 282.4, e-value: 4.7e-79, length: 166)
204	UniRef100_Q5VKQ3_from_1905_to_2063 (HMM "PKS_DH" in sequence "UniRef100_Q5VKQ3", bitscore: 282.4, e-value: 4.7e-79, length: 159)
205	UniRef100_Q93H87_from_3428_to_3599 (HMM "PKS_DH" in sequence "UniRef100_Q93H87", bitscore: 282.3, e-value: 5.1e-79, length: 172)
206	UniRef100_Q82QT4_from_3428_to_3599 (HMM "PKS_DH" in sequence "UniRef100_Q82QT4", bitscore: 282.3, e-value: 5.1e-79, length: 172)
207	UniRef100_A0FCL2_from_4208_to_4368 (HMM "PKS_DH" in sequence "UniRef100_A0FCL2", bitscore: 282.3, e-value: 5.1e-79, length: 161)
208	UniRef100_Q6JHN6_from_6378_to_6536 (HMM "PKS_DH" in sequence "UniRef100_Q6JHN6", bitscore: 282.2, e-value: 5.4e-79, length: 159)
209	UniRef100_Q9X993_from_2463_to_2629 (HMM "PKS_DH" in sequence "UniRef100_Q9X993", bitscore: 282.0, e-value: 6.4e-79, length: 167)
210	UniRef100_A0PQM7_from_2970_to_3130 (HMM "PKS_DH" in sequence "UniRef100_A0PQM7", bitscore: 282.0, e-value: 6.5e-79, length: 161)
211	UniRef100_Q1PCG2_from_936_to_1097 (HMM "PKS_DH" in sequence "UniRef100_Q1PCG2", bitscore: 281.9, e-value: 7e-79, length: 162)
212	UniRef100_Q52V52_from_2710_to_2871 (HMM "PKS_DH" in sequence "UniRef100_Q52V52", bitscore: 281.7, e-value: 7.8e-79, length: 162)
213	UniRef100_Q7D6E1_from_449_to_609 (HMM "PKS_DH" in sequence "UniRef100_Q7D6E1", bitscore: 281.5, e-value: 8.9e-79, length: 161)
214	UniRef100_A5WRJ8_from_445_to_605 (HMM "PKS_DH" in sequence "UniRef100_A5WRJ8", bitscore: 281.5, e-value: 8.9e-79, length: 161)
215	UniRef100_Q50470_from_414_to_574 (HMM "PKS_DH" in sequence "UniRef100_Q50470", bitscore: 281.5, e-value: 8.9e-79, length: 161)
216	UniRef100_Q7TXK8_from_941_to_1101 (HMM "PKS_DH" in sequence "UniRef100_Q7TXK8", bitscore: 281.5, e-value: 8.9e-79, length: 161)
217	UniRef100_UPI00005F6364_from_216_to_376 (HMM "PKS_DH" in sequence "UniRef100_UPI00005F6364", bitscore: 281.5, e-value: 8.9e-79, length: 161)
218	UniRef100_Q76KZ4_from_928_to_1091 (HMM "PKS_DH" in sequence "UniRef100_Q76KZ4", bitscore: 281.2, e-value: 1.1e-78, length: 164)
219	UniRef100_Q9L4W3_from_8299_to_8464 (HMM "PKS_DH" in sequence "UniRef100_Q9L4W3", bitscore: 281.1, e-value: 1.1e-78, length: 166)
220	UniRef100_Q70KH8_from_1015_to_1177 (HMM "PKS_DH" in sequence "UniRef100_Q70KH8", bitscore: 281.1, e-value: 1.2e-78, length: 163)
221	UniRef100_Q0RTS4_from_1026_to_1198 (HMM "PKS_DH" in sequence "UniRef100_Q0RTS4", bitscore: 280.9, e-value: 1.4e-78, length: 173)
222	UniRef100_Q93HJ3_from_939_to_1103 (HMM "PKS_DH" in sequence "UniRef100_Q93HJ3", bitscore: 280.8, e-value: 1.4e-78, length: 165)
223	UniRef100_Q30CS1_from_2678_to_2843 (HMM "PKS_DH" in sequence "UniRef100_Q30CS1", bitscore: 280.8, e-value: 1.5e-78, length: 166)
224	UniRef100_A0QFF5_from_2949_to_3109 (HMM "PKS_DH" in sequence "UniRef100_A0QFF5", bitscore: 280.6, e-value: 1.6e-78, length: 161)
225	UniRef100_Q0PCZ9_from_936_to_1115 (HMM "PKS_DH" in sequence "UniRef100_Q0PCZ9", bitscore: 280.6, e-value: 1.7e-78, length: 180)
226	UniRef100_Q5VKR4_from_2939_to_3100 (HMM "PKS_DH" in sequence "UniRef100_Q5VKR4", bitscore: 280.5, e-value: 1.8e-78, length: 162)
227	UniRef100_A0FCL2_from_6272_to_6431 (HMM "PKS_DH" in sequence "UniRef100_A0FCL2", bitscore: 280.4, e-value: 1.9e-78, length: 160)
228	UniRef100_Q0PD01_from_932_to_1098 (HMM "PKS_DH" in sequence "UniRef100_Q0PD01", bitscore: 280.4, e-value: 1.9e-78, length: 167)
229	UniRef100_Q93NX8_from_940_to_1102 (HMM "PKS_DH" in sequence "UniRef100_Q93NX8", bitscore: 280.3, e-value: 2e-78, length: 163)
230	UniRef100_Q1L0T0_from_3029_to_3189 (HMM "PKS_DH" in sequence "UniRef100_Q1L0T0", bitscore: 280.2, e-value: 2.3e-78, length: 161)
231	UniRef100_Q9CD81_from_931_to_1092 (HMM "PKS_DH" in sequence "UniRef100_Q9CD81", bitscore: 279.9, e-value: 2.8e-78, length: 162)
232	UniRef100_Q1L0S4_from_950_to_1116 (HMM "PKS_DH" in sequence "UniRef100_Q1L0S4", bitscore: 279.7, e-value: 3.1e-78, length: 167)
233	UniRef100_A1YAM6_from_2655_to_2814 (HMM "PKS_DH" in sequence "UniRef100_A1YAM6", bitscore: 279.6, e-value: 3.4e-78, length: 160)
234	UniRef100_A1YAN0_from_4201_to_4360 (HMM "PKS_DH" in sequence "UniRef100_A1YAN0", bitscore: 279.5, e-value: 3.6e-78, length: 160)
235	UniRef100_Q0QMN5_from_3016_to_3178 (HMM "PKS_DH" in sequence "UniRef100_Q0QMN5", bitscore: 279.5, e-value: 3.7e-78, length: 163)
236	UniRef100_Q0PCZ9_from_2723_to_2901 (HMM "PKS_DH" in sequence "UniRef100_Q0PCZ9", bitscore: 279.3, e-value: 4.1e-78, length: 179)
237	UniRef100_Q846X3_from_2744_to_2910 (HMM "PKS_DH" in sequence "UniRef100_Q846X3", bitscore: 279.3, e-value: 4.1e-78, length: 167)
238	UniRef100_Q73Z07_from_2948_to_3108 (HMM "PKS_DH" in sequence "UniRef100_Q73Z07", bitscore: 279.2, e-value: 4.3e-78, length: 161)
239	UniRef100_Q0RTS6_from_1054_to_1223 (HMM "PKS_DH" in sequence "UniRef100_Q0RTS6", bitscore: 279.2, e-value: 4.3e-78, length: 170)
240	UniRef100_O52545_from_923_to_1085 (HMM "PKS_DH" in sequence "UniRef100_O52545", bitscore: 279.2, e-value: 4.5e-78, length: 163)
241	UniRef100_O52789_from_932_to_1094 (HMM "PKS_DH" in sequence "UniRef100_O52789", bitscore: 279.2, e-value: 4.5e-78, length: 163)
242	UniRef100_Q54296_from_9362_to_9523 (HMM "PKS_DH" in sequence "UniRef100_Q54296", bitscore: 279.2, e-value: 4.5e-78, length: 162)
243	UniRef100_Q9L4W3_from_10118_to_10283 (HMM "PKS_DH" in sequence "UniRef100_Q9L4W3", bitscore: 279.0, e-value: 4.9e-78, length: 166)
244	UniRef100_Q54296_from_4121_to_4282 (HMM "PKS_DH" in sequence "UniRef100_Q54296", bitscore: 279.0, e-value: 5.1e-78, length: 162)
245	UniRef100_Q9ADL6_from_2999_to_3162 (HMM "PKS_DH" in sequence "UniRef100_Q9ADL6", bitscore: 278.9, e-value: 5.4e-78, length: 164)
246	UniRef100_Q9S0R4_from_2797_to_2969 (HMM "PKS_DH" in sequence "UniRef100_Q9S0R4", bitscore: 278.7, e-value: 6.3e-78, length: 173)
247	UniRef100_Q9KIV3_from_2496_to_2663 (HMM "PKS_DH" in sequence "UniRef100_Q9KIV3", bitscore: 278.6, e-value: 6.7e-78, length: 168)
248	UniRef100_Q1WEK8_from_6196_to_6355 (HMM "PKS_DH" in sequence "UniRef100_Q1WEK8", bitscore: 278.3, e-value: 7.9e-78, length: 160)
249	UniRef100_Q3S866_from_1931_to_2104 (HMM "PKS_DH" in sequence "UniRef100_Q3S866", bitscore: 278.3, e-value: 8e-78, length: 174)
250	UniRef100_Q76KZ3_from_2658_to_2824 (HMM "PKS_DH" in sequence "UniRef100_Q76KZ3", bitscore: 277.4, e-value: 1.5e-77, length: 167)
251	UniRef100_Q9KIE1_from_874_to_1036 (HMM "PKS_DH" in sequence "UniRef100_Q9KIE1", bitscore: 277.2, e-value: 1.7e-77, length: 163)
252	UniRef100_Q68BG4_from_2480_to_2648 (HMM "PKS_DH" in sequence "UniRef100_Q68BG4", bitscore: 277.2, e-value: 1.7e-77, length: 169)
253	UniRef100_A4X8M0_from_912_to_1073 (HMM "PKS_DH" in sequence "UniRef100_A4X8M0", bitscore: 277.0, e-value: 2e-77, length: 162)
254	UniRef100_Q0ILD2_from_843_to_1010 (HMM "PKS_DH" in sequence "UniRef100_Q0ILD2", bitscore: 277.0, e-value: 2e-77, length: 168)
255	UniRef100_Q6TKG4_from_91_to_282 (HMM "PKS_DH" in sequence "UniRef100_Q6TKG4", bitscore: 276.4, e-value: 3.2e-77, length: 192)
256	UniRef100_Q84G22_from_3029_to_3197 (HMM "PKS_DH" in sequence "UniRef100_Q84G22", bitscore: 276.3, e-value: 3.2e-77, length: 169)
257	UniRef100_Q06BM4_from_2200_to_2362 (HMM "PKS_DH" in sequence "UniRef100_Q06BM4", bitscore: 276.0, e-value: 4.1e-77, length: 163)
258	UniRef100_Q76KZ3_from_932_to_1094 (HMM "PKS_DH" in sequence "UniRef100_Q76KZ3", bitscore: 275.9, e-value: 4.3e-77, length: 163)
259	UniRef100_Q0R4M8_from_2005_to_2181 (HMM "PKS_DH" in sequence "UniRef100_Q0R4M8", bitscore: 275.8, e-value: 4.6e-77, length: 177)
260	UniRef100_Q54296_from_7705_to_7866 (HMM "PKS_DH" in sequence "UniRef100_Q54296", bitscore: 275.7, e-value: 4.9e-77, length: 162)
261	UniRef100_Q0QMQ0_from_2645_to_2810 (HMM "PKS_DH" in sequence "UniRef100_Q0QMQ0", bitscore: 275.3, e-value: 6.6e-77, length: 166)
262	UniRef100_Q6GVP0_from_927_to_1088 (HMM "PKS_DH" in sequence "UniRef100_Q6GVP0", bitscore: 275.3, e-value: 6.6e-77, length: 162)
263	UniRef100_A0PQ25_from_935_to_1095 (HMM "PKS_DH" in sequence "UniRef100_A0PQ25", bitscore: 275.2, e-value: 7.1e-77, length: 161)
264	UniRef100_A1KK94_from_926_to_1086 (HMM "PKS_DH" in sequence "UniRef100_A1KK94", bitscore: 275.0, e-value: 8e-77, length: 161)
265	UniRef100_Q7D7J7_from_926_to_1086 (HMM "PKS_DH" in sequence "UniRef100_Q7D7J7", bitscore: 275.0, e-value: 8e-77, length: 161)
266	UniRef100_A2VJF6_from_926_to_1086 (HMM "PKS_DH" in sequence "UniRef100_A2VJF6", bitscore: 275.0, e-value: 8e-77, length: 161)
267	UniRef100_Q7VES2_from_926_to_1086 (HMM "PKS_DH" in sequence "UniRef100_Q7VES2", bitscore: 275.0, e-value: 8e-77, length: 161)
268	UniRef100_O53490_from_926_to_1086 (HMM "PKS_DH" in sequence "UniRef100_O53490", bitscore: 275.0, e-value: 8e-77, length: 161)
269	UniRef100_A1QT50_from_926_to_1086 (HMM "PKS_DH" in sequence "UniRef100_A1QT50", bitscore: 275.0, e-value: 8e-77, length: 161)
270	UniRef100_A1YAM9_from_2403_to_2565 (HMM "PKS_DH" in sequence "UniRef100_A1YAM9", bitscore: 274.9, e-value: 8.5e-77, length: 163)
271	UniRef100_Q846X2_from_2768_to_2935 (HMM "PKS_DH" in sequence "UniRef100_Q846X2", bitscore: 274.9, e-value: 8.8e-77, length: 168)
272	UniRef100_A4X8L0_from_1074_to_1235 (HMM "PKS_DH" in sequence "UniRef100_A4X8L0", bitscore: 274.8, e-value: 9e-77, length: 162)
273	UniRef100_A5U473_from_2940_to_3100 (HMM "PKS_DH" in sequence "UniRef100_A5U473", bitscore: 274.8, e-value: 9.2e-77, length: 161)
274	UniRef100_Q7D7J7_from_2940_to_3100 (HMM "PKS_DH" in sequence "UniRef100_Q7D7J7", bitscore: 274.8, e-value: 9.2e-77, length: 161)
275	UniRef100_A2VJF6_from_2940_to_3100 (HMM "PKS_DH" in sequence "UniRef100_A2VJF6", bitscore: 274.8, e-value: 9.2e-77, length: 161)
276	UniRef100_Q7VES2_from_2940_to_3100 (HMM "PKS_DH" in sequence "UniRef100_Q7VES2", bitscore: 274.8, e-value: 9.2e-77, length: 161)
277	UniRef100_A1QT50_from_2940_to_3100 (HMM "PKS_DH" in sequence "UniRef100_A1QT50", bitscore: 274.8, e-value: 9.2e-77, length: 161)
278	UniRef100_A0ACI2_from_2341_to_2506 (HMM "PKS_DH" in sequence "UniRef100_A0ACI2", bitscore: 274.7, e-value: 9.8e-77, length: 166)
279	UniRef100_Q6W5P8_from_915_to_1073 (HMM "PKS_DH" in sequence "UniRef100_Q6W5P8", bitscore: 274.6, e-value: 1e-76, length: 159)
280	UniRef100_A4X8M3_from_906_to_1065 (HMM "PKS_DH" in sequence "UniRef100_A4X8M3", bitscore: 274.6, e-value: 1.1e-76, length: 160)
281	UniRef100_Q1WEK8_from_4161_to_4321 (HMM "PKS_DH" in sequence "UniRef100_Q1WEK8", bitscore: 274.6, e-value: 1.1e-76, length: 161)
282	UniRef100_Q0S8W4_from_936_to_1099 (HMM "PKS_DH" in sequence "UniRef100_Q0S8W4", bitscore: 274.6, e-value: 1.1e-76, length: 164)
283	UniRef100_A0ACI3_from_4539_to_4701 (HMM "PKS_DH" in sequence "UniRef100_A0ACI3", bitscore: 274.4, e-value: 1.2e-76, length: 163)
284	UniRef100_Q5VKQ8_from_2604_to_2765 (HMM "PKS_DH" in sequence "UniRef100_Q5VKQ8", bitscore: 274.3, e-value: 1.3e-76, length: 162)
285	UniRef100_Q6W5Q0_from_6139_to_6300 (HMM "PKS_DH" in sequence "UniRef100_Q6W5Q0", bitscore: 274.0, e-value: 1.6e-76, length: 162)
286	UniRef100_Q54297_from_5728_to_5889 (HMM "PKS_DH" in sequence "UniRef100_Q54297", bitscore: 274.0, e-value: 1.7e-76, length: 162)
287	UniRef100_Q0QMN5_from_974_to_1137 (HMM "PKS_DH" in sequence "UniRef100_Q0QMN5", bitscore: 273.7, e-value: 2e-76, length: 164)
288	UniRef100_Q9KID7_from_832_to_993 (HMM "PKS_DH" in sequence "UniRef100_Q9KID7", bitscore: 273.7, e-value: 2e-76, length: 162)
289	UniRef100_Q54299_from_4068_to_4229 (HMM "PKS_DH" in sequence "UniRef100_Q54299", bitscore: 273.6, e-value: 2.1e-76, length: 162)
290	UniRef100_Q54296_from_6072_to_6233 (HMM "PKS_DH" in sequence "UniRef100_Q54296", bitscore: 273.6, e-value: 2.1e-76, length: 162)
291	UniRef100_Q740I1_from_821_to_982 (HMM "PKS_DH" in sequence "UniRef100_Q740I1", bitscore: 273.5, e-value: 2.3e-76, length: 162)
292	UniRef100_A1YAM8_from_909_to_1067 (HMM "PKS_DH" in sequence "UniRef100_A1YAM8", bitscore: 273.4, e-value: 2.4e-76, length: 159)
293	UniRef100_A1GGB3_from_2654_to_2824 (HMM "PKS_DH" in sequence "UniRef100_A1GGB3", bitscore: 273.3, e-value: 2.5e-76, length: 171)
294	UniRef100_A1YAN0_from_903_to_1064 (HMM "PKS_DH" in sequence "UniRef100_A1YAN0", bitscore: 273.3, e-value: 2.7e-76, length: 162)
295	UniRef100_Q0ILC8_from_937_to_1100 (HMM "PKS_DH" in sequence "UniRef100_Q0ILC8", bitscore: 272.4, e-value: 4.8e-76, length: 164)
296	UniRef100_Q9L4W5_from_882_to_1049 (HMM "PKS_DH" in sequence "UniRef100_Q9L4W5", bitscore: 272.3, e-value: 5.3e-76, length: 168)
297	UniRef100_A0ACI3_from_913_to_1084 (HMM "PKS_DH" in sequence "UniRef100_A0ACI3", bitscore: 272.1, e-value: 5.9e-76, length: 172)
298	UniRef100_Q93HI8_from_2739_to_2900 (HMM "PKS_DH" in sequence "UniRef100_Q93HI8", bitscore: 271.7, e-value: 8.1e-76, length: 162)
299	UniRef100_Q6W5P7_from_914_to_1071 (HMM "PKS_DH" in sequence "UniRef100_Q6W5P7", bitscore: 271.6, e-value: 8.5e-76, length: 158)
300	UniRef100_Q70KH5_from_932_to_1096 (HMM "PKS_DH" in sequence "UniRef100_Q70KH5", bitscore: 271.6, e-value: 8.6e-76, length: 165)
301	UniRef100_A5U473_from_926_to_1086 (HMM "PKS_DH" in sequence "UniRef100_A5U473", bitscore: 271.2, e-value: 1.1e-75, length: 161)
302	UniRef100_Q49BD9_from_3029_to_3193 (HMM "PKS_DH" in sequence "UniRef100_Q49BD9", bitscore: 271.1, e-value: 1.2e-75, length: 165)
303	UniRef100_Q9EX53_from_942_to_1114 (HMM "PKS_DH" in sequence "UniRef100_Q9EX53", bitscore: 270.7, e-value: 1.5e-75, length: 173)
304	UniRef100_Q9ZGA4_from_2022_to_2184 (HMM "PKS_DH" in sequence "UniRef100_Q9ZGA4", bitscore: 270.7, e-value: 1.6e-75, length: 163)
305	UniRef100_Q1L0S6_from_933_to_1102 (HMM "PKS_DH" in sequence "UniRef100_Q1L0S6", bitscore: 270.7, e-value: 1.6e-75, length: 170)
306	UniRef100_A1GGB2_from_931_to_1092 (HMM "PKS_DH" in sequence "UniRef100_A1GGB2", bitscore: 270.7, e-value: 1.6e-75, length: 162)
307	UniRef100_Q1MX73_from_944_to_1118 (HMM "PKS_DH" in sequence "UniRef100_Q1MX73", bitscore: 270.6, e-value: 1.7e-75, length: 175)
308	UniRef100_A0FCL3_from_8369_to_8536 (HMM "PKS_DH" in sequence "UniRef100_A0FCL3", bitscore: 270.5, e-value: 1.9e-75, length: 168)
309	UniRef100_Q1L0T2_from_2022_to_2188 (HMM "PKS_DH" in sequence "UniRef100_Q1L0T2", bitscore: 270.2, e-value: 2.3e-75, length: 167)
310	UniRef100_Q9EWA2_from_905_to_1062 (HMM "PKS_DH" in sequence "UniRef100_Q9EWA2", bitscore: 270.0, e-value: 2.5e-75, length: 158)
311	UniRef100_A4F5D6_from_3264_to_3431 (HMM "PKS_DH" in sequence "UniRef100_A4F5D6", bitscore: 270.0, e-value: 2.5e-75, length: 168)
312	UniRef100_Q49BE1_from_4077_to_4237 (HMM "PKS_DH" in sequence "UniRef100_Q49BE1", bitscore: 269.7, e-value: 3.1e-75, length: 161)
313	UniRef100_Q54297_from_2160_to_2322 (HMM "PKS_DH" in sequence "UniRef100_Q54297", bitscore: 269.7, e-value: 3.3e-75, length: 163)
314	UniRef100_Q0PD02_from_4271_to_4438 (HMM "PKS_DH" in sequence "UniRef100_Q0PD02", bitscore: 269.6, e-value: 3.4e-75, length: 168)
315	UniRef100_Q6V1N9_from_931_to_1095 (HMM "PKS_DH" in sequence "UniRef100_Q6V1N9", bitscore: 269.5, e-value: 3.6e-75, length: 165)
316	UniRef100_Q06BM4_from_142_to_302 (HMM "PKS_DH" in sequence "UniRef100_Q06BM4", bitscore: 269.5, e-value: 3.7e-75, length: 161)
317	UniRef100_Q0PCZ8_from_956_to_1134 (HMM "PKS_DH" in sequence "UniRef100_Q0PCZ8", bitscore: 269.4, e-value: 3.9e-75, length: 179)
318	UniRef100_Q7WTD7_from_925_to_1086 (HMM "PKS_DH" in sequence "UniRef100_Q7WTD7", bitscore: 269.3, e-value: 4.1e-75, length: 162)
319	UniRef100_Q8CJN6_from_3651_to_3816 (HMM "PKS_DH" in sequence "UniRef100_Q8CJN6", bitscore: 269.1, e-value: 4.8e-75, length: 166)
320	UniRef100_Q846X6_from_1978_to_2167 (HMM "PKS_DH" in sequence "UniRef100_Q846X6", bitscore: 268.4, e-value: 8e-75, length: 190)
321	UniRef100_A1KK94_from_2940_to_3100 (HMM "PKS_DH" in sequence "UniRef100_A1KK94", bitscore: 268.2, e-value: 9e-75, length: 161)
322	UniRef100_A0ACH1_from_2428_to_2587 (HMM "PKS_DH" in sequence "UniRef100_A0ACH1", bitscore: 268.1, e-value: 9.4e-75, length: 160)
323	UniRef100_A1YAM7_from_4505_to_4666 (HMM "PKS_DH" in sequence "UniRef100_A1YAM7", bitscore: 268.1, e-value: 1e-74, length: 162)
324	UniRef100_A1YAN0_from_2542_to_2700 (HMM "PKS_DH" in sequence "UniRef100_A1YAN0", bitscore: 267.8, e-value: 1.2e-74, length: 159)
325	UniRef100_Q1L0T2_from_4095_to_4255 (HMM "PKS_DH" in sequence "UniRef100_Q1L0T2", bitscore: 267.7, e-value: 1.3e-74, length: 161)
326	UniRef100_Q9KIE0_from_2006_to_2172 (HMM "PKS_DH" in sequence "UniRef100_Q9KIE0", bitscore: 267.7, e-value: 1.3e-74, length: 167)
327	UniRef100_Q1L0T0_from_954_to_1118 (HMM "PKS_DH" in sequence "UniRef100_Q1L0T0", bitscore: 267.2, e-value: 1.8e-74, length: 165)
328	UniRef100_P95814_from_832_to_994 (HMM "PKS_DH" in sequence "UniRef100_P95814", bitscore: 267.2, e-value: 1.8e-74, length: 163)
329	UniRef100_Q6JHN8_from_1797_to_1956 (HMM "PKS_DH" in sequence "UniRef100_Q6JHN8", bitscore: 267.1, e-value: 1.9e-74, length: 160)
330	UniRef100_Q0PD02_from_2490_to_2665 (HMM "PKS_DH" in sequence "UniRef100_Q0PD02", bitscore: 267.0, e-value: 2.1e-74, length: 176)
331	UniRef100_Q2PC52_from_931_to_1094 (HMM "PKS_DH" in sequence "UniRef100_Q2PC52", bitscore: 266.9, e-value: 2.2e-74, length: 164)
332	UniRef100_Q0ILD4_from_4884_to_5053 (HMM "PKS_DH" in sequence "UniRef100_Q0ILD4", bitscore: 266.9, e-value: 2.3e-74, length: 170)
333	UniRef100_Q84G24_from_4082_to_4242 (HMM "PKS_DH" in sequence "UniRef100_Q84G24", bitscore: 266.9, e-value: 2.3e-74, length: 161)
334	UniRef100_Q84G24_from_2009_to_2175 (HMM "PKS_DH" in sequence "UniRef100_Q84G24", bitscore: 266.8, e-value: 2.3e-74, length: 167)
335	UniRef100_A0ACI1_from_4089_to_4256 (HMM "PKS_DH" in sequence "UniRef100_A0ACI1", bitscore: 266.8, e-value: 2.3e-74, length: 168)
336	UniRef100_O53490_from_2940_to_3100 (HMM "PKS_DH" in sequence "UniRef100_O53490", bitscore: 266.7, e-value: 2.5e-74, length: 161)
337	UniRef100_Q84G22_from_954_to_1118 (HMM "PKS_DH" in sequence "UniRef100_Q84G22", bitscore: 266.6, e-value: 2.7e-74, length: 165)
338	UniRef100_Q5VKQ8_from_915_to_1078 (HMM "PKS_DH" in sequence "UniRef100_Q5VKQ8", bitscore: 266.4, e-value: 3.1e-74, length: 164)
339	UniRef100_Q8CJN6_from_1914_to_2083 (HMM "PKS_DH" in sequence "UniRef100_Q8CJN6", bitscore: 265.9, e-value: 4.5e-74, length: 170)
340	UniRef100_Q1WEK6_from_548_to_715 (HMM "PKS_DH" in sequence "UniRef100_Q1WEK6", bitscore: 265.8, e-value: 4.8e-74, length: 168)
341	UniRef100_Q54296_from_2478_to_2639 (HMM "PKS_DH" in sequence "UniRef100_Q54296", bitscore: 265.7, e-value: 5.1e-74, length: 162)
342	UniRef100_A1YAN1_from_900_to_1059 (HMM "PKS_DH" in sequence "UniRef100_A1YAN1", bitscore: 265.4, e-value: 6.4e-74, length: 160)
343	UniRef100_Q68BG4_from_4253_to_4420 (HMM "PKS_DH" in sequence "UniRef100_Q68BG4", bitscore: 265.1, e-value: 7.8e-74, length: 168)
344	UniRef100_Q93HI9_from_950_to_1113 (HMM "PKS_DH" in sequence "UniRef100_Q93HI9", bitscore: 264.7, e-value: 1e-73, length: 164)
345	UniRef100_Q27W60_from_946_to_1121 (HMM "PKS_DH" in sequence "UniRef100_Q27W60", bitscore: 264.7, e-value: 1e-73, length: 176)
346	UniRef100_A4KCE4_from_5136_to_5299 (HMM "PKS_DH" in sequence "UniRef100_A4KCE4", bitscore: 264.6, e-value: 1.1e-73, length: 164)
347	UniRef100_Q6W5P9_from_2506_to_2674 (HMM "PKS_DH" in sequence "UniRef100_Q6W5P9", bitscore: 263.7, e-value: 2.1e-73, length: 169)
348	UniRef100_Q9ZGI5_from_3579_to_3753 (HMM "PKS_DH" in sequence "UniRef100_Q9ZGI5", bitscore: 263.6, e-value: 2.3e-73, length: 175)
349	UniRef100_A1GD39_from_914_to_1080 (HMM "PKS_DH" in sequence "UniRef100_A1GD39", bitscore: 263.2, e-value: 2.9e-73, length: 167)
350	UniRef100_Q3S868_from_931_to_1098 (HMM "PKS_DH" in sequence "UniRef100_Q3S868", bitscore: 263.0, e-value: 3.3e-73, length: 168)
351	UniRef100_A1GD41_from_924_to_1089 (HMM "PKS_DH" in sequence "UniRef100_A1GD41", bitscore: 263.0, e-value: 3.4e-73, length: 166)
352	UniRef100_Q93HJ5_from_4868_to_5037 (HMM "PKS_DH" in sequence "UniRef100_Q93HJ5", bitscore: 262.9, e-value: 3.5e-73, length: 170)
353	UniRef100_A4F5D7_from_2491_to_2659 (HMM "PKS_DH" in sequence "UniRef100_A4F5D7", bitscore: 262.6, e-value: 4.4e-73, length: 169)
354	UniRef100_Q49BD9_from_954_to_1122 (HMM "PKS_DH" in sequence "UniRef100_Q49BD9", bitscore: 262.5, e-value: 4.6e-73, length: 169)
355	UniRef100_Q49BE1_from_1993_to_2159 (HMM "PKS_DH" in sequence "UniRef100_Q49BE1", bitscore: 262.5, e-value: 4.8e-73, length: 167)
356	UniRef100_A4KCE5_from_5008_to_5166 (HMM "PKS_DH" in sequence "UniRef100_A4KCE5", bitscore: 262.0, e-value: 6.6e-73, length: 159)
357	UniRef100_A4FCY9_from_1914_to_2082 (HMM "PKS_DH" in sequence "UniRef100_A4FCY9", bitscore: 261.6, e-value: 8.9e-73, length: 169)
358	UniRef100_Q0ILD2_from_2917_to_3077 (HMM "PKS_DH" in sequence "UniRef100_Q0ILD2", bitscore: 261.5, e-value: 9.6e-73, length: 161)
359	UniRef100_Q0RTS5_from_1008_to_1217 (HMM "PKS_DH" in sequence "UniRef100_Q0RTS5", bitscore: 261.4, e-value: 9.7e-73, length: 210)
360	UniRef100_Q9EX54_from_924_to_1085 (HMM "PKS_DH" in sequence "UniRef100_Q9EX54", bitscore: 261.4, e-value: 1e-72, length: 162)
361	UniRef100_A0ACH2_from_919_to_1081 (HMM "PKS_DH" in sequence "UniRef100_A0ACH2", bitscore: 261.3, e-value: 1.1e-72, length: 163)
362	UniRef100_Q9ALM3_from_942_to_1104 (HMM "PKS_DH" in sequence "UniRef100_Q9ALM3", bitscore: 260.8, e-value: 1.6e-72, length: 163)
363	UniRef100_Q0QMQ1_from_1939_to_2101 (HMM "PKS_DH" in sequence "UniRef100_Q0QMQ1", bitscore: 260.7, e-value: 1.6e-72, length: 163)
364	UniRef100_Q27W72_from_2771_to_2938 (HMM "PKS_DH" in sequence "UniRef100_Q27W72", bitscore: 260.6, e-value: 1.7e-72, length: 168)
365	UniRef100_P95814_from_4329_to_4491 (HMM "PKS_DH" in sequence "UniRef100_P95814", bitscore: 260.5, e-value: 1.9e-72, length: 163)
366	UniRef100_Q9EWA3_from_904_to_1061 (HMM "PKS_DH" in sequence "UniRef100_Q9EWA3", bitscore: 260.4, e-value: 2.1e-72, length: 158)
367	UniRef100_Q1WEK8_from_922_to_1079 (HMM "PKS_DH" in sequence "UniRef100_Q1WEK8", bitscore: 259.8, e-value: 3e-72, length: 158)
368	UniRef100_Q27W72_from_971_to_1141 (HMM "PKS_DH" in sequence "UniRef100_Q27W72", bitscore: 259.5, e-value: 3.8e-72, length: 171)
369	UniRef100_Q9KIE0_from_6826_to_6986 (HMM "PKS_DH" in sequence "UniRef100_Q9KIE0", bitscore: 259.4, e-value: 4e-72, length: 161)
370	UniRef100_Q9KIE1_from_2485_to_2651 (HMM "PKS_DH" in sequence "UniRef100_Q9KIE1", bitscore: 259.4, e-value: 4.1e-72, length: 167)
371	UniRef100_A1GFR7_from_2655_to_2818 (HMM "PKS_DH" in sequence "UniRef100_A1GFR7", bitscore: 259.1, e-value: 4.9e-72, length: 164)
372	UniRef100_Q6W5P7_from_6527_to_6684 (HMM "PKS_DH" in sequence "UniRef100_Q6W5P7", bitscore: 259.0, e-value: 5.1e-72, length: 158)
373	UniRef100_A1KJ79_from_920_to_1080 (HMM "PKS_DH" in sequence "UniRef100_A1KJ79", bitscore: 258.9, e-value: 5.5e-72, length: 161)
374	UniRef100_Q7D874_from_921_to_1081 (HMM "PKS_DH" in sequence "UniRef100_Q7D874", bitscore: 258.9, e-value: 5.5e-72, length: 161)
375	UniRef100_O65933_from_921_to_1081 (HMM "PKS_DH" in sequence "UniRef100_O65933", bitscore: 258.9, e-value: 5.5e-72, length: 161)
376	UniRef100_Q7VEV0_from_921_to_1081 (HMM "PKS_DH" in sequence "UniRef100_Q7VEV0", bitscore: 258.9, e-value: 5.5e-72, length: 161)
377	UniRef100_A1QS16_from_921_to_1081 (HMM "PKS_DH" in sequence "UniRef100_A1QS16", bitscore: 258.9, e-value: 5.5e-72, length: 161)
378	UniRef100_UPI00005F6237_from_181_to_341 (HMM "PKS_DH" in sequence "UniRef100_UPI00005F6237", bitscore: 258.9, e-value: 5.5e-72, length: 161)
379	UniRef100_O30482_from_906_to_1062 (HMM "PKS_DH" in sequence "UniRef100_O30482", bitscore: 258.6, e-value: 7.2e-72, length: 157)
380	UniRef100_Q7WTF3_from_969_to_1153 (HMM "PKS_DH" in sequence "UniRef100_Q7WTF3", bitscore: 258.1, e-value: 9.7e-72, length: 185)
381	UniRef100_A4KCE5_from_977_to_1143 (HMM "PKS_DH" in sequence "UniRef100_A4KCE5", bitscore: 258.0, e-value: 1e-71, length: 167)
382	UniRef100_Q93HJ3_from_3004_to_3166 (HMM "PKS_DH" in sequence "UniRef100_Q93HJ3", bitscore: 257.7, e-value: 1.3e-71, length: 163)
383	UniRef100_A4F5D6_from_1500_to_1663 (HMM "PKS_DH" in sequence "UniRef100_A4F5D6", bitscore: 257.4, e-value: 1.6e-71, length: 164)
384	UniRef100_Q6JHN7_from_4298_to_4464 (HMM "PKS_DH" in sequence "UniRef100_Q6JHN7", bitscore: 257.4, e-value: 1.6e-71, length: 167)
385	UniRef100_Q7WTF1_from_955_to_1125 (HMM "PKS_DH" in sequence "UniRef100_Q7WTF1", bitscore: 257.3, e-value: 1.7e-71, length: 171)
386	UniRef100_Q93HI8_from_968_to_1130 (HMM "PKS_DH" in sequence "UniRef100_Q93HI8", bitscore: 256.9, e-value: 2.3e-71, length: 163)
387	UniRef100_A4F5C6_from_2502_to_2665 (HMM "PKS_DH" in sequence "UniRef100_A4F5C6", bitscore: 256.0, e-value: 4.2e-71, length: 164)
388	UniRef100_Q6W5Q0_from_7857_to_8019 (HMM "PKS_DH" in sequence "UniRef100_Q6W5Q0", bitscore: 255.5, e-value: 6e-71, length: 163)
389	UniRef100_A4KCE4_from_8463_to_8626 (HMM "PKS_DH" in sequence "UniRef100_A4KCE4", bitscore: 255.0, e-value: 8.7e-71, length: 164)
390	UniRef100_Q1MX73_from_4760_to_4936 (HMM "PKS_DH" in sequence "UniRef100_Q1MX73", bitscore: 254.7, e-value: 1.1e-70, length: 177)
391	UniRef100_Q6W5P7_from_2960_to_3118 (HMM "PKS_DH" in sequence "UniRef100_Q6W5P7", bitscore: 254.5, e-value: 1.2e-70, length: 159)
392	UniRef100_Q0QMN6_from_919_to_1087 (HMM "PKS_DH" in sequence "UniRef100_Q0QMN6", bitscore: 254.1, e-value: 1.6e-70, length: 169)
393	UniRef100_Q53840_from_2493_to_2656 (HMM "PKS_DH" in sequence "UniRef100_Q53840", bitscore: 253.8, e-value: 1.9e-70, length: 164)
394	UniRef100_Q9ADL6_from_5073_to_5236 (HMM "PKS_DH" in sequence "UniRef100_Q9ADL6", bitscore: 253.7, e-value: 2.1e-70, length: 164)
395	UniRef100_Q0RMN8_from_943_to_1113 (HMM "PKS_DH" in sequence "UniRef100_Q0RMN8", bitscore: 253.5, e-value: 2.4e-70, length: 171)
396	UniRef100_Q1MX72_from_3008_to_3179 (HMM "PKS_DH" in sequence "UniRef100_Q1MX72", bitscore: 253.4, e-value: 2.6e-70, length: 172)
397	UniRef100_A4KCE5_from_2978_to_3142 (HMM "PKS_DH" in sequence "UniRef100_A4KCE5", bitscore: 253.3, e-value: 2.8e-70, length: 165)
398	UniRef100_Q1MX72_from_5066_to_5240 (HMM "PKS_DH" in sequence "UniRef100_Q1MX72", bitscore: 252.9, e-value: 3.8e-70, length: 175)
399	UniRef100_Q0QMP8_from_924_to_1098 (HMM "PKS_DH" in sequence "UniRef100_Q0QMP8", bitscore: 252.8, e-value: 4e-70, length: 175)
400	UniRef100_Q7X4R3_from_909_to_1078 (HMM "PKS_DH" in sequence "UniRef100_Q7X4R3", bitscore: 252.7, e-value: 4.1e-70, length: 170)
401	UniRef100_Q9ALM2_from_2685_to_2874 (HMM "PKS_DH" in sequence "UniRef100_Q9ALM2", bitscore: 252.4, e-value: 5.3e-70, length: 190)
402	UniRef100_Q27W74_from_1950_to_2118 (HMM "PKS_DH" in sequence "UniRef100_Q27W74", bitscore: 252.3, e-value: 5.3e-70, length: 169)
403	UniRef100_Q52V45_from_939_to_1101 (HMM "PKS_DH" in sequence "UniRef100_Q52V45", bitscore: 251.8, e-value: 7.6e-70, length: 163)
404	UniRef100_Q846X3_from_959_to_1133 (HMM "PKS_DH" in sequence "UniRef100_Q846X3", bitscore: 251.8, e-value: 7.7e-70, length: 175)
405	UniRef100_Q0R4M5_from_3034_to_3202 (HMM "PKS_DH" in sequence "UniRef100_Q0R4M5", bitscore: 251.7, e-value: 8.5e-70, length: 169)
406	UniRef100_Q0QMN7_from_1958_to_2117 (HMM "PKS_DH" in sequence "UniRef100_Q0QMN7", bitscore: 251.6, e-value: 9e-70, length: 160)
407	UniRef100_Q1MX72_from_931_to_1111 (HMM "PKS_DH" in sequence "UniRef100_Q1MX72", bitscore: 251.3, e-value: 1.1e-69, length: 181)
408	UniRef100_Q0R4M5_from_925_to_1087 (HMM "PKS_DH" in sequence "UniRef100_Q0R4M5", bitscore: 251.1, e-value: 1.3e-69, length: 163)
409	UniRef100_Q3W1C2_from_88_to_261 (HMM "PKS_DH" in sequence "UniRef100_Q3W1C2", bitscore: 250.3, e-value: 2.3e-69, length: 174)
410	UniRef100_Q9KID7_from_4288_to_4457 (HMM "PKS_DH" in sequence "UniRef100_Q9KID7", bitscore: 250.2, e-value: 2.3e-69, length: 170)
411	UniRef100_Q67G57_from_931_to_1091 (HMM "PKS_DH" in sequence "UniRef100_Q67G57", bitscore: 250.1, e-value: 2.5e-69, length: 161)
412	UniRef100_Q27W69_from_934_to_1108 (HMM "PKS_DH" in sequence "UniRef100_Q27W69", bitscore: 250.1, e-value: 2.6e-69, length: 175)
413	UniRef100_Q7VEV1_from_934_to_1096 (HMM "PKS_DH" in sequence "UniRef100_Q7VEV1", bitscore: 249.9, e-value: 2.9e-69, length: 163)
414	UniRef100_A4KHH9_from_934_to_1096 (HMM "PKS_DH" in sequence "UniRef100_A4KHH9", bitscore: 249.9, e-value: 2.9e-69, length: 163)
415	UniRef100_A2VIE7_from_934_to_1096 (HMM "PKS_DH" in sequence "UniRef100_A2VIE7", bitscore: 249.9, e-value: 2.9e-69, length: 163)
416	UniRef100_Q846X2_from_927_to_1097 (HMM "PKS_DH" in sequence "UniRef100_Q846X2", bitscore: 249.2, e-value: 4.7e-69, length: 171)
417	UniRef100_A1YBQ4_from_2720_to_2884 (HMM "PKS_DH" in sequence "UniRef100_A1YBQ4", bitscore: 248.0, e-value: 1.1e-68, length: 165)
418	UniRef100_Q1MX81_from_1961_to_2126 (HMM "PKS_DH" in sequence "UniRef100_Q1MX81", bitscore: 247.7, e-value: 1.4e-68, length: 166)
419	UniRef100_Q6MZA4_from_4542_to_4715 (HMM "PKS_DH" in sequence "UniRef100_Q6MZA4", bitscore: 247.6, e-value: 1.4e-68, length: 174)
420	UniRef100_Q6MZA4_from_6663_to_6836 (HMM "PKS_DH" in sequence "UniRef100_Q6MZA4", bitscore: 247.6, e-value: 1.4e-68, length: 174)
421	UniRef100_Q6MZA4_from_13908_to_14081 (HMM "PKS_DH" in sequence "UniRef100_Q6MZA4", bitscore: 247.6, e-value: 1.4e-68, length: 174)
422	UniRef100_Q6WG26_from_490_to_663 (HMM "PKS_DH" in sequence "UniRef100_Q6WG26", bitscore: 247.6, e-value: 1.4e-68, length: 174)
423	UniRef100_Q32YM8_from_484_to_657 (HMM "PKS_DH" in sequence "UniRef100_Q32YM8", bitscore: 247.6, e-value: 1.5e-68, length: 174)
424	UniRef100_Q6V0K4_from_103_to_276 (HMM "PKS_DH" in sequence "UniRef100_Q6V0K4", bitscore: 247.5, e-value: 1.5e-68, length: 174)
425	UniRef100_A1YBQ5_from_950_to_1115 (HMM "PKS_DH" in sequence "UniRef100_A1YBQ5", bitscore: 247.4, e-value: 1.6e-68, length: 166)
426	UniRef100_Q70HZ8_from_941_to_1098 (HMM "PKS_DH" in sequence "UniRef100_Q70HZ8", bitscore: 247.4, e-value: 1.6e-68, length: 158)
427	UniRef100_Q0QMQ0_from_904_to_1078 (HMM "PKS_DH" in sequence "UniRef100_Q0QMQ0", bitscore: 247.4, e-value: 1.7e-68, length: 175)
428	UniRef100_A0ACI1_from_5821_to_5984 (HMM "PKS_DH" in sequence "UniRef100_A0ACI1", bitscore: 247.2, e-value: 1.9e-68, length: 164)
429	UniRef100_Q9S0R7_from_5189_to_5362 (HMM "PKS_DH" in sequence "UniRef100_Q9S0R7", bitscore: 246.9, e-value: 2.3e-68, length: 174)
430	UniRef100_Q0R4M7_from_932_to_1099 (HMM "PKS_DH" in sequence "UniRef100_Q0R4M7", bitscore: 246.8, e-value: 2.5e-68, length: 168)
431	UniRef100_A1GGE4_from_3565_to_3724 (HMM "PKS_DH" in sequence "UniRef100_A1GGE4", bitscore: 246.8, e-value: 2.5e-68, length: 160)
432	UniRef100_Q93HE5_from_3678_to_3837 (HMM "PKS_DH" in sequence "UniRef100_Q93HE5", bitscore: 246.6, e-value: 2.8e-68, length: 160)
433	UniRef100_Q1MX73_from_3017_to_3197 (HMM "PKS_DH" in sequence "UniRef100_Q1MX73", bitscore: 246.1, e-value: 4.1e-68, length: 181)
434	UniRef100_Q1WEK9_from_3392_to_3549 (HMM "PKS_DH" in sequence "UniRef100_Q1WEK9", bitscore: 245.9, e-value: 4.5e-68, length: 158)
435	UniRef100_Q0ILC7_from_953_to_1115 (HMM "PKS_DH" in sequence "UniRef100_Q0ILC7", bitscore: 245.9, e-value: 4.8e-68, length: 163)
436	UniRef100_Q1PCG3_from_691_to_854 (HMM "PKS_DH" in sequence "UniRef100_Q1PCG3", bitscore: 245.6, e-value: 5.7e-68, length: 164)
437	UniRef100_Q8KUH3_from_1879_to_2037 (HMM "PKS_DH" in sequence "UniRef100_Q8KUH3", bitscore: 245.4, e-value: 6.6e-68, length: 159)
438	UniRef100_Q0R4M7_from_2685_to_2857 (HMM "PKS_DH" in sequence "UniRef100_Q0R4M7", bitscore: 245.2, e-value: 7.4e-68, length: 173)
439	UniRef100_O30764_from_3354_to_3522 (HMM "PKS_DH" in sequence "UniRef100_O30764", bitscore: 245.1, e-value: 8e-68, length: 169)
440	UniRef100_Q1MX81_from_3706_to_3870 (HMM "PKS_DH" in sequence "UniRef100_Q1MX81", bitscore: 245.1, e-value: 8.3e-68, length: 165)
441	UniRef100_Q7WTF3_from_2774_to_2939 (HMM "PKS_DH" in sequence "UniRef100_Q7WTF3", bitscore: 245.0, e-value: 8.4e-68, length: 166)
442	UniRef100_Q76KY0_from_4881_to_5045 (HMM "PKS_DH" in sequence "UniRef100_Q76KY0", bitscore: 245.0, e-value: 8.5e-68, length: 165)
443	UniRef100_Q76KZ5_from_975_to_1139 (HMM "PKS_DH" in sequence "UniRef100_Q76KZ5", bitscore: 245.0, e-value: 8.5e-68, length: 165)
444	UniRef100_Q6MZA4_from_8461_to_8634 (HMM "PKS_DH" in sequence "UniRef100_Q6MZA4", bitscore: 244.1, e-value: 1.7e-67, length: 174)
445	UniRef100_Q6MZA4_from_12115_to_12288 (HMM "PKS_DH" in sequence "UniRef100_Q6MZA4", bitscore: 244.1, e-value: 1.7e-67, length: 174)
446	UniRef100_Q6RC07_from_195_to_368 (HMM "PKS_DH" in sequence "UniRef100_Q6RC07", bitscore: 244.0, e-value: 1.8e-67, length: 174)
447	UniRef100_A1YBT7_from_941_to_1106 (HMM "PKS_DH" in sequence "UniRef100_A1YBT7", bitscore: 243.8, e-value: 2e-67, length: 166)
448	UniRef100_Q0R4M5_from_4789_to_4958 (HMM "PKS_DH" in sequence "UniRef100_Q0R4M5", bitscore: 243.8, e-value: 2e-67, length: 170)
449	UniRef100_Q9S0R8_from_3005_to_3176 (HMM "PKS_DH" in sequence "UniRef100_Q9S0R8", bitscore: 243.6, e-value: 2.2e-67, length: 172)
450	UniRef100_Q9F7T9_from_2972_to_3143 (HMM "PKS_DH" in sequence "UniRef100_Q9F7T9", bitscore: 243.5, e-value: 2.4e-67, length: 172)
451	UniRef100_Q846X5_from_927_to_1090 (HMM "PKS_DH" in sequence "UniRef100_Q846X5", bitscore: 243.5, e-value: 2.5e-67, length: 164)
452	UniRef100_Q70I00_from_2603_to_2760 (HMM "PKS_DH" in sequence "UniRef100_Q70I00", bitscore: 243.3, e-value: 2.9e-67, length: 158)
453	UniRef100_Q6WG27_from_434_to_607 (HMM "PKS_DH" in sequence "UniRef100_Q6WG27", bitscore: 243.1, e-value: 3.3e-67, length: 174)
454	UniRef100_Q6MZA4_from_2737_to_2910 (HMM "PKS_DH" in sequence "UniRef100_Q6MZA4", bitscore: 243.1, e-value: 3.3e-67, length: 174)
455	UniRef100_Q6MZA4_from_16028_to_16201 (HMM "PKS_DH" in sequence "UniRef100_Q6MZA4", bitscore: 243.1, e-value: 3.3e-67, length: 174)
456	UniRef100_Q6RC12_from_164_to_337 (HMM "PKS_DH" in sequence "UniRef100_Q6RC12", bitscore: 242.3, e-value: 5.8e-67, length: 174)
457	UniRef100_Q93HE5_from_1895_to_2054 (HMM "PKS_DH" in sequence "UniRef100_Q93HE5", bitscore: 242.2, e-value: 6.2e-67, length: 160)
458	UniRef100_A1YBT6_from_2722_to_2886 (HMM "PKS_DH" in sequence "UniRef100_A1YBT6", bitscore: 241.8, e-value: 8e-67, length: 165)
459	UniRef100_Q8KUH4_from_1004_to_1158 (HMM "PKS_DH" in sequence "UniRef100_Q8KUH4", bitscore: 241.1, e-value: 1.3e-66, length: 155)
460	UniRef100_Q8KUF6_from_907_to_1064 (HMM "PKS_DH" in sequence "UniRef100_Q8KUF6", bitscore: 241.1, e-value: 1.3e-66, length: 158)
461	UniRef100_Q8KPW4_from_959_to_1139 (HMM "PKS_DH" in sequence "UniRef100_Q8KPW4", bitscore: 240.7, e-value: 1.7e-66, length: 181)
462	UniRef100_A0FCL2_from_921_to_1083 (HMM "PKS_DH" in sequence "UniRef100_A0FCL2", bitscore: 239.8, e-value: 3.3e-66, length: 163)
463	UniRef100_A0FCL1_from_3396_to_3554 (HMM "PKS_DH" in sequence "UniRef100_A0FCL1", bitscore: 239.7, e-value: 3.5e-66, length: 159)
464	UniRef100_Q6MZA4_from_932_to_1105 (HMM "PKS_DH" in sequence "UniRef100_Q6MZA4", bitscore: 239.5, e-value: 3.9e-66, length: 174)
465	UniRef100_Q3VXK7_from_15_to_178 (HMM "PKS_DH" in sequence "UniRef100_Q3VXK7", bitscore: 239.0, e-value: 5.6e-66, length: 164)
466	UniRef100_Q3VYH9_from_1267_to_1446 (HMM "PKS_DH" in sequence "UniRef100_Q3VYH9", bitscore: 238.8, e-value: 6.6e-66, length: 180)
467	UniRef100_Q5SFB4_from_3458_to_3624 (HMM "PKS_DH" in sequence "UniRef100_Q5SFB4", bitscore: 238.6, e-value: 7.2e-66, length: 167)
468	UniRef100_O30766_from_2374_to_2536 (HMM "PKS_DH" in sequence "UniRef100_O30766", bitscore: 238.6, e-value: 7.4e-66, length: 163)
469	UniRef100_A4KCE4_from_6761_to_6928 (HMM "PKS_DH" in sequence "UniRef100_A4KCE4", bitscore: 238.3, e-value: 8.9e-66, length: 168)
470	UniRef100_O33955_from_957_to_1115 (HMM "PKS_DH" in sequence "UniRef100_O33955", bitscore: 237.8, e-value: 1.3e-65, length: 159)
471	UniRef100_Q0R4M3_from_924_to_1096 (HMM "PKS_DH" in sequence "UniRef100_Q0R4M3", bitscore: 236.8, e-value: 2.6e-65, length: 173)
472	UniRef100_Q03132_from_2377_to_2540 (HMM "PKS_DH" in sequence "UniRef100_Q03132", bitscore: 236.7, e-value: 2.8e-65, length: 164)
473	UniRef100_Q5UNP5_from_2377_to_2540 (HMM "PKS_DH" in sequence "UniRef100_Q5UNP5", bitscore: 236.7, e-value: 2.8e-65, length: 164)
474	UniRef100_Q846X4_from_981_to_1198 (HMM "PKS_DH" in sequence "UniRef100_Q846X4", bitscore: 236.5, e-value: 3.1e-65, length: 218)
475	UniRef100_Q0ILC7_from_2682_to_2843 (HMM "PKS_DH" in sequence "UniRef100_Q0ILC7", bitscore: 236.1, e-value: 4e-65, length: 162)
476	UniRef100_Q0QMP9_from_913_to_1077 (HMM "PKS_DH" in sequence "UniRef100_Q0QMP9", bitscore: 235.9, e-value: 4.8e-65, length: 165)
477	UniRef100_O30481_from_929_to_1087 (HMM "PKS_DH" in sequence "UniRef100_O30481", bitscore: 234.5, e-value: 1.3e-64, length: 159)
478	UniRef100_Q0RIF6_from_2281_to_2447 (HMM "PKS_DH" in sequence "UniRef100_Q0RIF6", bitscore: 234.1, e-value: 1.7e-64, length: 167)
479	UniRef100_O33954_from_3514_to_3687 (HMM "PKS_DH" in sequence "UniRef100_O33954", bitscore: 233.8, e-value: 2e-64, length: 174)
480	UniRef100_Q83WE8_from_2405_to_2566 (HMM "PKS_DH" in sequence "UniRef100_Q83WE8", bitscore: 233.4, e-value: 2.7e-64, length: 162)
481	UniRef100_Q83WE6_from_926_to_1085 (HMM "PKS_DH" in sequence "UniRef100_Q83WE6", bitscore: 232.9, e-value: 3.7e-64, length: 160)
482	UniRef100_Q0QMN6_from_2579_to_2741 (HMM "PKS_DH" in sequence "UniRef100_Q0QMN6", bitscore: 232.7, e-value: 4.3e-64, length: 163)
483	UniRef100_Q8KPW5_from_3401_to_3567 (HMM "PKS_DH" in sequence "UniRef100_Q8KPW5", bitscore: 232.2, e-value: 6.3e-64, length: 167)
484	UniRef100_A4FCY9_from_3694_to_3856 (HMM "PKS_DH" in sequence "UniRef100_A4FCY9", bitscore: 232.0, e-value: 7e-64, length: 163)
485	UniRef100_Q846W6_from_2485_to_2652 (HMM "PKS_DH" in sequence "UniRef100_Q846W6", bitscore: 231.6, e-value: 9.6e-64, length: 168)
486	UniRef100_Q0R4M8_from_3785_to_3949 (HMM "PKS_DH" in sequence "UniRef100_Q0R4M8", bitscore: 231.4, e-value: 1.1e-63, length: 165)
487	UniRef100_O33956_from_2463_to_2626 (HMM "PKS_DH" in sequence "UniRef100_O33956", bitscore: 231.2, e-value: 1.2e-63, length: 164)
488	UniRef100_Q6V1M7_from_908_to_1075 (HMM "PKS_DH" in sequence "UniRef100_Q6V1M7", bitscore: 230.9, e-value: 1.5e-63, length: 168)
489	UniRef100_Q8GBX4_from_941_to_1104 (HMM "PKS_DH" in sequence "UniRef100_Q8GBX4", bitscore: 230.3, e-value: 2.3e-63, length: 164)
490	UniRef100_Q6TEI0_from_887_to_1042 (HMM "PKS_DH" in sequence "UniRef100_Q6TEI0", bitscore: 230.0, e-value: 2.8e-63, length: 156)
491	UniRef100_Q6D9L1_from_1465_to_1633 (HMM "PKS_DH" in sequence "UniRef100_Q6D9L1", bitscore: 229.8, e-value: 3.3e-63, length: 169)
492	UniRef100_Q83X70_from_2426_to_2584 (HMM "PKS_DH" in sequence "UniRef100_Q83X70", bitscore: 229.0, e-value: 5.5e-63, length: 159)
493	UniRef100_Q3W1C5_from_997_to_1161 (HMM "PKS_DH" in sequence "UniRef100_Q3W1C5", bitscore: 227.9, e-value: 1.2e-62, length: 165)
494	UniRef100_Q1MX74_from_940_to_1115 (HMM "PKS_DH" in sequence "UniRef100_Q1MX74", bitscore: 227.7, e-value: 1.4e-62, length: 176)
495	UniRef100_A1GD41_from_2573_to_2740 (HMM "PKS_DH" in sequence "UniRef100_A1GD41", bitscore: 226.3, e-value: 3.8e-62, length: 168)
496	UniRef100_Q9S0R4_from_976_to_1148 (HMM "PKS_DH" in sequence "UniRef100_Q9S0R4", bitscore: 226.1, e-value: 4.3e-62, length: 173)
497	UniRef100_O30480_from_902_to_1058 (HMM "PKS_DH" in sequence "UniRef100_O30480", bitscore: 225.7, e-value: 5.6e-62, length: 157)
498	UniRef100_Q5SFB3_from_961_to_1141 (HMM "PKS_DH" in sequence "UniRef100_Q5SFB3", bitscore: 224.9, e-value: 9.5e-62, length: 181)
499	UniRef100_Q5SFB2_from_2436_to_2635 (HMM "PKS_DH" in sequence "UniRef100_Q5SFB2", bitscore: 224.9, e-value: 9.5e-62, length: 200)
500	UniRef100_A4FCY8_from_942_to_1101 (HMM "PKS_DH" in sequence "UniRef100_A4FCY8", bitscore: 224.3, e-value: 1.5e-61, length: 160)
501	UniRef100_Q8KPW3_from_2402_to_2597 (HMM "PKS_DH" in sequence "UniRef100_Q8KPW3", bitscore: 224.3, e-value: 1.5e-61, length: 196)
502	UniRef100_Q9S0R4_from_4585_to_4753 (HMM "PKS_DH" in sequence "UniRef100_Q9S0R4", bitscore: 223.5, e-value: 2.6e-61, length: 169)
503	UniRef100_A0ACH3_from_1892_to_2047 (HMM "PKS_DH" in sequence "UniRef100_A0ACH3", bitscore: 222.9, e-value: 3.9e-61, length: 156)
504	UniRef100_Q9F829_from_2374_to_2537 (HMM "PKS_DH" in sequence "UniRef100_Q9F829", bitscore: 222.1, e-value: 6.6e-61, length: 164)
505	UniRef100_Q93NW8_from_931_to_1096 (HMM "PKS_DH" in sequence "UniRef100_Q93NW8", bitscore: 221.7, e-value: 8.9e-61, length: 166)
506	UniRef100_Q0RIF5_from_1904_to_2071 (HMM "PKS_DH" in sequence "UniRef100_Q0RIF5", bitscore: 221.6, e-value: 9.8e-61, length: 168)
507	UniRef100_Q7WTF2_from_966_to_1134 (HMM "PKS_DH" in sequence "UniRef100_Q7WTF2", bitscore: 220.9, e-value: 1.6e-60, length: 169)
508	UniRef100_O30479_from_1874_to_2032 (HMM "PKS_DH" in sequence "UniRef100_O30479", bitscore: 220.3, e-value: 2.3e-60, length: 159)
509	UniRef100_A1YBQ6_from_933_to_1098 (HMM "PKS_DH" in sequence "UniRef100_A1YBQ6", bitscore: 218.9, e-value: 6.1e-60, length: 166)
510	UniRef100_A1YAM6_from_1009_to_1159 (HMM "PKS_DH" in sequence "UniRef100_A1YAM6", bitscore: 218.0, e-value: 1.2e-59, length: 151)
511	UniRef100_A1GGE4_from_1874_to_2032 (HMM "PKS_DH" in sequence "UniRef100_A1GGE4", bitscore: 217.1, e-value: 2.2e-59, length: 159)
512	UniRef100_Q6V1M8_from_1534_to_1698 (HMM "PKS_DH" in sequence "UniRef100_Q6V1M8", bitscore: 216.8, e-value: 2.8e-59, length: 165)
513	UniRef100_A1YBT6_from_936_to_1097 (HMM "PKS_DH" in sequence "UniRef100_A1YBT6", bitscore: 215.4, e-value: 7.2e-59, length: 162)
514	UniRef100_Q93TW8_from_911_to_1075 (HMM "PKS_DH" in sequence "UniRef100_Q93TW8", bitscore: 214.9, e-value: 1e-58, length: 165)
515	UniRef100_Q9ZGA4_from_6871_to_7030 (HMM "PKS_DH" in sequence "UniRef100_Q9ZGA4", bitscore: 212.6, e-value: 5e-58, length: 160)
516	UniRef100_Q27W71_from_2746_to_2916 (HMM "PKS_DH" in sequence "UniRef100_Q27W71", bitscore: 212.0, e-value: 7.7e-58, length: 171)
517	UniRef100_Q7WTF4_from_945_to_1112 (HMM "PKS_DH" in sequence "UniRef100_Q7WTF4", bitscore: 211.8, e-value: 8.8e-58, length: 168)
518	UniRef100_Q87W70_from_1489_to_1651 (HMM "PKS_DH" in sequence "UniRef100_Q87W70", bitscore: 211.2, e-value: 1.3e-57, length: 163)
519	UniRef100_Q53840_from_7678_to_7842 (HMM "PKS_DH" in sequence "UniRef100_Q53840", bitscore: 210.9, e-value: 1.6e-57, length: 165)
520	UniRef100_Q0R4M4_from_929_to_1093 (HMM "PKS_DH" in sequence "UniRef100_Q0R4M4", bitscore: 210.8, e-value: 1.7e-57, length: 165)
521	UniRef100_A1YBQ4_from_936_to_1097 (HMM "PKS_DH" in sequence "UniRef100_A1YBQ4", bitscore: 210.7, e-value: 1.8e-57, length: 162)
522	UniRef100_A6G5B7_from_2981_to_3147 (HMM "PKS_DH" in sequence "UniRef100_A6G5B7", bitscore: 208.4, e-value: 9.3e-57, length: 167)
523	UniRef100_Q27W71_from_943_to_1112 (HMM "PKS_DH" in sequence "UniRef100_Q27W71", bitscore: 207.9, e-value: 1.3e-56, length: 170)
524	UniRef100_Q0RTS3_from_2057_to_2236 (HMM "PKS_DH" in sequence "UniRef100_Q0RTS3", bitscore: 207.7, e-value: 1.5e-56, length: 180)
525	UniRef100_Q7WTF2_from_2724_to_2889 (HMM "PKS_DH" in sequence "UniRef100_Q7WTF2", bitscore: 205.8, e-value: 5.4e-56, length: 166)
526	UniRef100_Q5Y9G5_from_2376_to_2539 (HMM "PKS_DH" in sequence "UniRef100_Q5Y9G5", bitscore: 204.8, e-value: 1.1e-55, length: 164)
527	UniRef100_Q9Z3T9_from_1501_to_1663 (HMM "PKS_DH" in sequence "UniRef100_Q9Z3T9", bitscore: 204.1, e-value: 1.8e-55, length: 163)
528	UniRef100_Q9L4X1_from_929_to_1096 (HMM "PKS_DH" in sequence "UniRef100_Q9L4X1", bitscore: 204.0, e-value: 2e-55, length: 168)
529	UniRef100_A1YBQ3_from_2426_to_2587 (HMM "PKS_DH" in sequence "UniRef100_A1YBQ3", bitscore: 202.1, e-value: 7.2e-55, length: 162)
530	UniRef100_Q83WE9_from_939_to_1100 (HMM "PKS_DH" in sequence "UniRef100_Q83WE9", bitscore: 202.0, e-value: 7.8e-55, length: 162)
531	UniRef100_Q93NX7_from_915_to_1075 (HMM "PKS_DH" in sequence "UniRef100_Q93NX7", bitscore: 201.6, e-value: 1e-54, length: 161)
532	UniRef100_Q8KUH3_from_3915_to_4077 (HMM "PKS_DH" in sequence "UniRef100_Q8KUH3", bitscore: 199.8, e-value: 3.5e-54, length: 163)
533	UniRef100_Q1D3S7_from_928_to_1092 (HMM "PKS_DH" in sequence "UniRef100_Q1D3S7", bitscore: 198.6, e-value: 8.2e-54, length: 165)
534	UniRef100_Q26Q16_from_907_to_1074 (HMM "PKS_DH" in sequence "UniRef100_Q26Q16", bitscore: 197.3, e-value: 1.9e-53, length: 168)
535	UniRef100_Q7WTF1_from_2723_to_2888 (HMM "PKS_DH" in sequence "UniRef100_Q7WTF1", bitscore: 197.0, e-value: 2.4e-53, length: 166)
536	UniRef100_O30765_from_923_to_1089 (HMM "PKS_DH" in sequence "UniRef100_O30765", bitscore: 197.0, e-value: 2.4e-53, length: 167)
537	UniRef100_A1YBT5_from_2418_to_2579 (HMM "PKS_DH" in sequence "UniRef100_A1YBT5", bitscore: 195.8, e-value: 5.7e-53, length: 162)
538	UniRef100_Q1D3S5_from_1478_to_1643 (HMM "PKS_DH" in sequence "UniRef100_Q1D3S5", bitscore: 195.2, e-value: 8.5e-53, length: 166)
539	UniRef100_Q26Q18_from_939_to_1102 (HMM "PKS_DH" in sequence "UniRef100_Q26Q18", bitscore: 194.3, e-value: 1.6e-52, length: 164)
540	UniRef100_Q93TW6_from_1426_to_1593 (HMM "PKS_DH" in sequence "UniRef100_Q93TW6", bitscore: 192.5, e-value: 5.6e-52, length: 168)
541	UniRef100_Q93H85_from_920_to_1071 (HMM "PKS_DH" in sequence "UniRef100_Q93H85", bitscore: 192.3, e-value: 6.2e-52, length: 152)
542	UniRef100_Q9ZGA4_from_3639_to_3792 (HMM "PKS_DH" in sequence "UniRef100_Q9ZGA4", bitscore: 191.9, e-value: 8.3e-52, length: 154)
543	UniRef100_A0FCL3_from_10451_to_10597 (HMM "PKS_DH" in sequence "UniRef100_A0FCL3", bitscore: 190.5, e-value: 2.3e-51, length: 147)
544	UniRef100_Q08PV2_from_932_to_1102 (HMM "PKS_DH" in sequence "UniRef100_Q08PV2", bitscore: 190.1, e-value: 3e-51, length: 171)
545	UniRef100_Q3VZE6_from_96_to_260 (HMM "PKS_DH" in sequence "UniRef100_Q3VZE6", bitscore: 189.3, e-value: 5.2e-51, length: 165)
546	UniRef100_Q0LLS1_from_968_to_1133 (HMM "PKS_DH" in sequence "UniRef100_Q0LLS1", bitscore: 189.1, e-value: 6e-51, length: 166)
547	UniRef100_Q0LP30_from_1006_to_1176 (HMM "PKS_DH" in sequence "UniRef100_Q0LP30", bitscore: 189.0, e-value: 6.5e-51, length: 171)
548	UniRef100_Q7WTF5_from_1966_to_2138 (HMM "PKS_DH" in sequence "UniRef100_Q7WTF5", bitscore: 187.0, e-value: 2.5e-50, length: 173)
549	UniRef100_Q08PI2_from_930_to_1099 (HMM "PKS_DH" in sequence "UniRef100_Q08PI2", bitscore: 185.3, e-value: 8.3e-50, length: 170)
550	UniRef100_Q9L8C8_from_903_to_1071 (HMM "PKS_DH" in sequence "UniRef100_Q9L8C8", bitscore: 182.2, e-value: 6.8e-49, length: 169)
551	UniRef100_Q9KIZ8_from_903_to_1071 (HMM "PKS_DH" in sequence "UniRef100_Q9KIZ8", bitscore: 181.8, e-value: 9.1e-49, length: 169)
552	UniRef100_Q1D4F6_from_935_to_1102 (HMM "PKS_DH" in sequence "UniRef100_Q1D4F6", bitscore: 181.6, e-value: 1.1e-48, length: 168)
553	UniRef100_Q9KIZ7_from_5998_to_6166 (HMM "PKS_DH" in sequence "UniRef100_Q9KIZ7", bitscore: 181.3, e-value: 1.3e-48, length: 169)
554	UniRef100_Q08PV3_from_928_to_1095 (HMM "PKS_DH" in sequence "UniRef100_Q08PV3", bitscore: 180.5, e-value: 2.3e-48, length: 168)
555	UniRef100_UPI000038D5E0_from_947_to_1115 (HMM "PKS_DH" in sequence "UniRef100_UPI000038D5E0", bitscore: 180.4, e-value: 2.5e-48, length: 169)
556	UniRef100_Q83WF0_from_3378_to_3540 (HMM "PKS_DH" in sequence "UniRef100_Q83WF0", bitscore: 179.1, e-value: 6.1e-48, length: 163)
557	UniRef100_Q0VZ73_from_3220_to_3388 (HMM "PKS_DH" in sequence "UniRef100_Q0VZ73", bitscore: 179.1, e-value: 6.1e-48, length: 169)
558	UniRef100_Q0RIF5_from_5470_to_5631 (HMM "PKS_DH" in sequence "UniRef100_Q0RIF5", bitscore: 178.9, e-value: 6.8e-48, length: 162)
559	UniRef100_Q9L8C7_from_5998_to_6166 (HMM "PKS_DH" in sequence "UniRef100_Q9L8C7", bitscore: 178.6, e-value: 8.7e-48, length: 169)
560	UniRef100_O54591_from_911_to_1107 (HMM "PKS_DH" in sequence "UniRef100_O54591", bitscore: 178.0, e-value: 1.3e-47, length: 197)
561	UniRef100_Q1WEK6_from_2644_to_2791 (HMM "PKS_DH" in sequence "UniRef100_Q1WEK6", bitscore: 175.8, e-value: 5.9e-47, length: 148)
562	UniRef100_O52545_from_2592_to_2726 (HMM "PKS_DH" in sequence "UniRef100_O52545", bitscore: 175.2, e-value: 9.2e-47, length: 135)
563	UniRef100_O52789_from_2601_to_2735 (HMM "PKS_DH" in sequence "UniRef100_O52789", bitscore: 175.2, e-value: 9.2e-47, length: 135)
564	UniRef100_Q82UT4_from_928_to_1085 (HMM "PKS_DH" in sequence "UniRef100_Q82UT4", bitscore: 175.1, e-value: 9.5e-47, length: 158)
565	UniRef100_Q1D4E9_from_2043_to_2213 (HMM "PKS_DH" in sequence "UniRef100_Q1D4E9", bitscore: 174.8, e-value: 1.2e-46, length: 171)
566	UniRef100_Q1D3S9_from_934_to_1101 (HMM "PKS_DH" in sequence "UniRef100_Q1D3S9", bitscore: 174.6, e-value: 1.4e-46, length: 168)
567	UniRef100_Q0RIF5_from_3671_to_3841 (HMM "PKS_DH" in sequence "UniRef100_Q0RIF5", bitscore: 173.8, e-value: 2.3e-46, length: 171)
568	UniRef100_Q93TX1_from_8_to_180 (HMM "PKS_DH" in sequence "UniRef100_Q93TX1", bitscore: 173.2, e-value: 3.5e-46, length: 173)
569	UniRef100_Q9L8C6_from_2421_to_2588 (HMM "PKS_DH" in sequence "UniRef100_Q9L8C6", bitscore: 173.0, e-value: 4.1e-46, length: 168)
570	UniRef100_Q0VZ72_from_928_to_1096 (HMM "PKS_DH" in sequence "UniRef100_Q0VZ72", bitscore: 172.5, e-value: 5.7e-46, length: 169)
571	UniRef100_Q08W69_from_419_to_586 (HMM "PKS_DH" in sequence "UniRef100_Q08W69", bitscore: 172.1, e-value: 7.6e-46, length: 168)
572	UniRef100_Q9KIZ6_from_2421_to_2588 (HMM "PKS_DH" in sequence "UniRef100_Q9KIZ6", bitscore: 171.7, e-value: 1e-45, length: 168)
573	UniRef100_Q49HL2_from_18738_to_18909 (HMM "PKS_DH" in sequence "UniRef100_Q49HL2", bitscore: 170.7, e-value: 2.1e-45, length: 172)
574	UniRef100_Q9RFK8_from_2348_to_2520 (HMM "PKS_DH" in sequence "UniRef100_Q9RFK8", bitscore: 170.7, e-value: 2.1e-45, length: 173)
575	UniRef100_Q49HL2_from_9941_to_10110 (HMM "PKS_DH" in sequence "UniRef100_Q49HL2", bitscore: 170.4, e-value: 2.4e-45, length: 170)
576	UniRef100_Q091C3_from_1964_to_2134 (HMM "PKS_DH" in sequence "UniRef100_Q091C3", bitscore: 170.0, e-value: 3.2e-45, length: 171)
577	UniRef100_Q9L4X2_from_4518_to_4676 (HMM "PKS_DH" in sequence "UniRef100_Q9L4X2", bitscore: 168.2, e-value: 1.1e-44, length: 159)
578	UniRef100_Q848A3_from_49_to_207 (HMM "PKS_DH" in sequence "UniRef100_Q848A3", bitscore: 167.9, e-value: 1.4e-44, length: 159)
579	UniRef100_Q1D4F0_from_925_to_1099 (HMM "PKS_DH" in sequence "UniRef100_Q1D4F0", bitscore: 167.9, e-value: 1.4e-44, length: 175)
580	UniRef100_Q3VYH8_from_997_to_1195 (HMM "PKS_DH" in sequence "UniRef100_Q3VYH8", bitscore: 167.7, e-value: 1.7e-44, length: 199)
581	UniRef100_Q70P96_from_2339_to_2510 (HMM "PKS_DH" in sequence "UniRef100_Q70P96", bitscore: 167.2, e-value: 2.3e-44, length: 172)
582	UniRef100_Q93HH0_from_2924_to_3093 (HMM "PKS_DH" in sequence "UniRef100_Q93HH0", bitscore: 166.7, e-value: 3.1e-44, length: 170)
583	UniRef100_Q9KIZ5_from_921_to_1089 (HMM "PKS_DH" in sequence "UniRef100_Q9KIZ5", bitscore: 166.5, e-value: 3.8e-44, length: 169)
584	UniRef100_Q9L8C5_from_921_to_1089 (HMM "PKS_DH" in sequence "UniRef100_Q9L8C5", bitscore: 166.1, e-value: 4.8e-44, length: 169)
585	UniRef100_Q49HL0_from_997_to_1168 (HMM "PKS_DH" in sequence "UniRef100_Q49HL0", bitscore: 166.1, e-value: 4.9e-44, length: 172)
586	UniRef100_Q54296_from_858_to_1002 (HMM "PKS_DH" in sequence "UniRef100_Q54296", bitscore: 165.2, e-value: 9.1e-44, length: 145)
587	UniRef100_Q54299_from_2447_to_2590 (HMM "PKS_DH" in sequence "UniRef100_Q54299", bitscore: 164.8, e-value: 1.2e-43, length: 144)
588	UniRef100_Q49HL2_from_7877_to_8046 (HMM "PKS_DH" in sequence "UniRef100_Q49HL2", bitscore: 164.6, e-value: 1.4e-43, length: 170)
589	UniRef100_Q9KIE0_from_3618_to_3772 (HMM "PKS_DH" in sequence "UniRef100_Q9KIE0", bitscore: 164.6, e-value: 1.4e-43, length: 155)
590	UniRef100_Q49HL2_from_21315_to_21488 (HMM "PKS_DH" in sequence "UniRef100_Q49HL2", bitscore: 164.3, e-value: 1.8e-43, length: 174)
591	UniRef100_A4KCE4_from_1973_to_2120 (HMM "PKS_DH" in sequence "UniRef100_A4KCE4", bitscore: 163.1, e-value: 4e-43, length: 148)
592	UniRef100_Q1L0S8_from_1983_to_2148 (HMM "PKS_DH" in sequence "UniRef100_Q1L0S8", bitscore: 163.1, e-value: 4e-43, length: 166)
593	UniRef100_Q54297_from_4111_to_4258 (HMM "PKS_DH" in sequence "UniRef100_Q54297", bitscore: 162.9, e-value: 4.6e-43, length: 148)
594	UniRef100_Q6RKK4_from_980_to_1152 (HMM "PKS_DH" in sequence "UniRef100_Q6RKK4", bitscore: 162.1, e-value: 7.9e-43, length: 173)
595	UniRef100_Q9Y8A2_from_980_to_1152 (HMM "PKS_DH" in sequence "UniRef100_Q9Y8A2", bitscore: 162.1, e-value: 8e-43, length: 173)
596	UniRef100_A0PQ36_from_909_to_1070 (HMM "PKS_DH" in sequence "UniRef100_A0PQ36", bitscore: 162.0, e-value: 8.7e-43, length: 162)
597	UniRef100_Q49HL2_from_16648_to_16817 (HMM "PKS_DH" in sequence "UniRef100_Q49HL2", bitscore: 161.9, e-value: 9e-43, length: 170)
598	UniRef100_A6GKH8_from_106_to_268 (HMM "PKS_DH" in sequence "UniRef100_A6GKH8", bitscore: 161.6, e-value: 1.1e-42, length: 163)
599	UniRef100_A1G8U9_from_456_to_615 (HMM "PKS_DH" in sequence "UniRef100_A1G8U9", bitscore: 161.4, e-value: 1.3e-42, length: 160)
600	UniRef100_Q0LLS2_from_936_to_1109 (HMM "PKS_DH" in sequence "UniRef100_Q0LLS2", bitscore: 161.0, e-value: 1.7e-42, length: 174)
601	UniRef100_Q5MD34_from_2343_to_2514 (HMM "PKS_DH" in sequence "UniRef100_Q5MD34", bitscore: 160.2, e-value: 2.8e-42, length: 172)
602	UniRef100_Q1L0S5_from_937_to_1098 (HMM "PKS_DH" in sequence "UniRef100_Q1L0S5", bitscore: 159.9, e-value: 3.6e-42, length: 162)
603	UniRef100_Q49HL2_from_14590_to_14758 (HMM "PKS_DH" in sequence "UniRef100_Q49HL2", bitscore: 159.8, e-value: 4e-42, length: 169)
604	UniRef100_Q54299_from_860_to_1007 (HMM "PKS_DH" in sequence "UniRef100_Q54299", bitscore: 159.7, e-value: 4.3e-42, length: 148)
605	UniRef100_A0QF84_from_889_to_1049 (HMM "PKS_DH" in sequence "UniRef100_A0QF84", bitscore: 159.4, e-value: 5.3e-42, length: 161)
606	UniRef100_UPI000038D516_from_924_to_1095 (HMM "PKS_DH" in sequence "UniRef100_UPI000038D516", bitscore: 159.1, e-value: 6.3e-42, length: 172)
607	UniRef100_Q2Q3Z3_from_946_to_1115 (HMM "PKS_DH" in sequence "UniRef100_Q2Q3Z3", bitscore: 159.0, e-value: 6.6e-42, length: 170)
608	UniRef100_Q93HH0_from_1017_to_1179 (HMM "PKS_DH" in sequence "UniRef100_Q93HH0", bitscore: 158.7, e-value: 8.1e-42, length: 163)
609	UniRef100_Q49HL2_from_5732_to_5901 (HMM "PKS_DH" in sequence "UniRef100_Q49HL2", bitscore: 157.3, e-value: 2.2e-41, length: 170)
610	UniRef100_Q9KIE0_from_5203_to_5365 (HMM "PKS_DH" in sequence "UniRef100_Q9KIE0", bitscore: 157.0, e-value: 2.7e-41, length: 163)
611	UniRef100_Q8RJY1_from_918_to_1093 (HMM "PKS_DH" in sequence "UniRef100_Q8RJY1", bitscore: 156.9, e-value: 2.9e-41, length: 176)
612	UniRef100_Q8RJY0_from_945_to_1114 (HMM "PKS_DH" in sequence "UniRef100_Q8RJY0", bitscore: 156.0, e-value: 5.3e-41, length: 170)
613	UniRef100_A1T9S6_from_913_to_1071 (HMM "PKS_DH" in sequence "UniRef100_A1T9S6", bitscore: 156.0, e-value: 5.5e-41, length: 159)
614	UniRef100_A1T3U1_from_2467_to_2634 (HMM "PKS_DH" in sequence "UniRef100_A1T3U1", bitscore: 155.9, e-value: 5.9e-41, length: 168)
615	UniRef100_Q1D3S8_from_4253_to_4421 (HMM "PKS_DH" in sequence "UniRef100_Q1D3S8", bitscore: 155.6, e-value: 7e-41, length: 169)
616	UniRef100_Q3L885_from_2460_to_2625 (HMM "PKS_DH" in sequence "UniRef100_Q3L885", bitscore: 154.9, e-value: 1.1e-40, length: 166)
617	UniRef100_Q26Q19_from_792_to_947 (HMM "PKS_DH" in sequence "UniRef100_Q26Q19", bitscore: 154.9, e-value: 1.2e-40, length: 156)
618	UniRef100_Q73YT8_from_864_to_1024 (HMM "PKS_DH" in sequence "UniRef100_Q73YT8", bitscore: 154.4, e-value: 1.6e-40, length: 161)
619	UniRef100_A1T1R8_from_2461_to_2623 (HMM "PKS_DH" in sequence "UniRef100_A1T1R8", bitscore: 154.3, e-value: 1.7e-40, length: 163)
620	UniRef100_UPI000038D51E_from_940_to_1110 (HMM "PKS_DH" in sequence "UniRef100_UPI000038D51E", bitscore: 154.3, e-value: 1.8e-40, length: 171)
621	UniRef100_Q1D518_from_904_to_1064 (HMM "PKS_DH" in sequence "UniRef100_Q1D518", bitscore: 154.0, e-value: 2.1e-40, length: 161)
622	UniRef100_Q0CDR2_from_935_to_1099 (HMM "PKS_DH" in sequence "UniRef100_Q0CDR2", bitscore: 153.8, e-value: 2.5e-40, length: 165)
623	UniRef100_A3ZMA9_from_900_to_1063 (HMM "PKS_DH" in sequence "UniRef100_A3ZMA9", bitscore: 153.7, e-value: 2.6e-40, length: 164)
624	UniRef100_A5NRQ0_from_264_to_431 (HMM "PKS_DH" in sequence "UniRef100_A5NRQ0", bitscore: 153.4, e-value: 3.2e-40, length: 168)
625	UniRef100_Q5ATG8_from_948_to_1126 (HMM "PKS_DH" in sequence "UniRef100_Q5ATG8", bitscore: 153.3, e-value: 3.4e-40, length: 179)
626	UniRef100_Q1D4F1_from_925_to_1091 (HMM "PKS_DH" in sequence "UniRef100_Q1D4F1", bitscore: 153.1, e-value: 3.9e-40, length: 167)
627	UniRef100_Q1D3S8_from_923_to_1094 (HMM "PKS_DH" in sequence "UniRef100_Q1D3S8", bitscore: 153.1, e-value: 3.9e-40, length: 172)
628	UniRef100_A0PQ30_from_899_to_1060 (HMM "PKS_DH" in sequence "UniRef100_A0PQ30", bitscore: 152.9, e-value: 4.6e-40, length: 162)
629	UniRef100_Q2PC52_from_2670_to_2819 (HMM "PKS_DH" in sequence "UniRef100_Q2PC52", bitscore: 151.3, e-value: 1.4e-39, length: 150)
630	UniRef100_Q1BYU4_from_907_to_1069 (HMM "PKS_DH" in sequence "UniRef100_Q1BYU4", bitscore: 151.3, e-value: 1.4e-39, length: 163)
631	UniRef100_A0K4V8_from_907_to_1069 (HMM "PKS_DH" in sequence "UniRef100_A0K4V8", bitscore: 151.3, e-value: 1.4e-39, length: 163)
632	UniRef100_P96203_from_910_to_1076 (HMM "PKS_DH" in sequence "UniRef100_P96203", bitscore: 151.0, e-value: 1.8e-39, length: 167)
633	UniRef100_Q7TXL7_from_910_to_1076 (HMM "PKS_DH" in sequence "UniRef100_Q7TXL7", bitscore: 151.0, e-value: 1.8e-39, length: 167)
634	UniRef100_A4KKJ4_from_568_to_734 (HMM "PKS_DH" in sequence "UniRef100_A4KKJ4", bitscore: 151.0, e-value: 1.8e-39, length: 167)
635	UniRef100_Q49HL1_from_3590_to_3762 (HMM "PKS_DH" in sequence "UniRef100_Q49HL1", bitscore: 150.7, e-value: 2.1e-39, length: 173)
636	UniRef100_Q0CWP0_from_925_to_1103 (HMM "PKS_DH" in sequence "UniRef100_Q0CWP0", bitscore: 150.6, e-value: 2.3e-39, length: 179)
637	UniRef100_Q091C1_from_886_to_1051 (HMM "PKS_DH" in sequence "UniRef100_Q091C1", bitscore: 150.5, e-value: 2.4e-39, length: 166)
638	UniRef100_A4U8T3_from_963_to_1134 (HMM "PKS_DH" in sequence "UniRef100_A4U8T3", bitscore: 149.4, e-value: 5.1e-39, length: 172)
639	UniRef100_Q091C2_from_926_to_1099 (HMM "PKS_DH" in sequence "UniRef100_Q091C2", bitscore: 149.3, e-value: 5.6e-39, length: 174)
640	UniRef100_Q7TVK8_from_914_to_1077 (HMM "PKS_DH" in sequence "UniRef100_Q7TVK8", bitscore: 148.8, e-value: 8e-39, length: 164)
641	UniRef100_A2VMK1_from_914_to_1077 (HMM "PKS_DH" in sequence "UniRef100_A2VMK1", bitscore: 148.8, e-value: 8e-39, length: 164)
642	UniRef100_A1KQG0_from_914_to_1077 (HMM "PKS_DH" in sequence "UniRef100_A1KQG0", bitscore: 148.8, e-value: 8e-39, length: 164)
643	UniRef100_A1QY57_from_914_to_1077 (HMM "PKS_DH" in sequence "UniRef100_A1QY57", bitscore: 148.8, e-value: 8e-39, length: 164)
644	UniRef100_UPI00005EE8D7_from_883_to_1046 (HMM "PKS_DH" in sequence "UniRef100_UPI00005EE8D7", bitscore: 148.8, e-value: 8e-39, length: 164)
645	UniRef100_UPI00005F63AC_from_883_to_1046 (HMM "PKS_DH" in sequence "UniRef100_UPI00005F63AC", bitscore: 148.8, e-value: 8e-39, length: 164)
646	UniRef100_Q0LKI5_from_1018_to_1183 (HMM "PKS_DH" in sequence "UniRef100_Q0LKI5", bitscore: 148.6, e-value: 9.1e-39, length: 166)
647	UniRef100_Q93TW9_from_4263_to_4432 (HMM "PKS_DH" in sequence "UniRef100_Q93TW9", bitscore: 148.6, e-value: 9.2e-39, length: 170)
648	UniRef100_Q49HL2_from_3591_to_3763 (HMM "PKS_DH" in sequence "UniRef100_Q49HL2", bitscore: 148.5, e-value: 9.4e-39, length: 173)
649	UniRef100_Q49HL2_from_12033_to_12205 (HMM "PKS_DH" in sequence "UniRef100_Q49HL2", bitscore: 148.4, e-value: 1e-38, length: 173)
650	UniRef100_Q7UJD0_from_960_to_1129 (HMM "PKS_DH" in sequence "UniRef100_Q7UJD0", bitscore: 148.4, e-value: 1e-38, length: 170)
651	UniRef100_Q8RJY4_from_925_to_1097 (HMM "PKS_DH" in sequence "UniRef100_Q8RJY4", bitscore: 148.3, e-value: 1.1e-38, length: 173)
652	UniRef100_Q0CI04_from_849_to_1018 (HMM "PKS_DH" in sequence "UniRef100_Q0CI04", bitscore: 148.2, e-value: 1.2e-38, length: 170)
653	UniRef100_Q9RFL0_from_1344_to_1510 (HMM "PKS_DH" in sequence "UniRef100_Q9RFL0", bitscore: 148.2, e-value: 1.2e-38, length: 167)
654	UniRef100_A4U8R3_from_953_to_1125 (HMM "PKS_DH" in sequence "UniRef100_A4U8R3", bitscore: 147.6, e-value: 1.9e-38, length: 173)
655	UniRef100_Q2SYW1_from_901_to_1063 (HMM "PKS_DH" in sequence "UniRef100_Q2SYW1", bitscore: 147.0, e-value: 2.8e-38, length: 163)
656	UniRef100_A2VSM5_from_908_to_1070 (HMM "PKS_DH" in sequence "UniRef100_A2VSM5", bitscore: 146.4, e-value: 4.1e-38, length: 163)
657	UniRef100_Q3LRL4_from_2336_to_2505 (HMM "PKS_DH" in sequence "UniRef100_Q3LRL4", bitscore: 146.1, e-value: 5.1e-38, length: 170)
658	UniRef100_A4TA92_from_910_to_1068 (HMM "PKS_DH" in sequence "UniRef100_A4TA92", bitscore: 145.6, e-value: 7.1e-38, length: 159)
659	UniRef100_A1U9G3_from_2486_to_2647 (HMM "PKS_DH" in sequence "UniRef100_A1U9G3", bitscore: 145.6, e-value: 7.2e-38, length: 162)
660	UniRef100_Q39J94_from_910_to_1072 (HMM "PKS_DH" in sequence "UniRef100_Q39J94", bitscore: 145.3, e-value: 9.2e-38, length: 163)
661	UniRef100_Q93NX8_from_4725_to_4888 (HMM "PKS_DH" in sequence "UniRef100_Q93NX8", bitscore: 145.2, e-value: 9.3e-38, length: 164)
662	UniRef100_A6GK65_from_1382_to_1540 (HMM "PKS_DH" in sequence "UniRef100_A6GK65", bitscore: 145.2, e-value: 9.5e-38, length: 159)
663	UniRef100_P96202_from_928_to_1093 (HMM "PKS_DH" in sequence "UniRef100_P96202", bitscore: 145.1, e-value: 1.1e-37, length: 166)
664	UniRef100_Q7D6F1_from_928_to_1093 (HMM "PKS_DH" in sequence "UniRef100_Q7D6F1", bitscore: 145.1, e-value: 1.1e-37, length: 166)
665	UniRef100_A1DDM6_from_481_to_650 (HMM "PKS_DH" in sequence "UniRef100_A1DDM6", bitscore: 144.7, e-value: 1.4e-37, length: 170)
666	UniRef100_Q9L1V8_from_918_to_1083 (HMM "PKS_DH" in sequence "UniRef100_Q9L1V8", bitscore: 144.6, e-value: 1.5e-37, length: 166)
667	UniRef100_A1C9K7_from_945_to_1109 (HMM "PKS_DH" in sequence "UniRef100_A1C9K7", bitscore: 144.6, e-value: 1.5e-37, length: 165)
668	UniRef100_A4T3X4_from_2477_to_2641 (HMM "PKS_DH" in sequence "UniRef100_A4T3X4", bitscore: 144.1, e-value: 2e-37, length: 165)
669	UniRef100_Q21E99_from_903_to_1062 (HMM "PKS_DH" in sequence "UniRef100_Q21E99", bitscore: 144.0, e-value: 2.1e-37, length: 160)
670	UniRef100_Q49HL1_from_979_to_1147 (HMM "PKS_DH" in sequence "UniRef100_Q49HL1", bitscore: 144.0, e-value: 2.2e-37, length: 169)
671	UniRef100_Q93TW9_from_922_to_1096 (HMM "PKS_DH" in sequence "UniRef100_Q93TW9", bitscore: 143.7, e-value: 2.7e-37, length: 175)
672	UniRef100_A1CCB3_from_955_to_1142 (HMM "PKS_DH" in sequence "UniRef100_A1CCB3", bitscore: 143.5, e-value: 3.2e-37, length: 188)
673	UniRef100_A1DA69_from_1008_to_1186 (HMM "PKS_DH" in sequence "UniRef100_A1DA69", bitscore: 143.2, e-value: 4e-37, length: 179)
674	UniRef100_A3PT20_from_2486_to_2647 (HMM "PKS_DH" in sequence "UniRef100_A3PT20", bitscore: 142.9, e-value: 4.8e-37, length: 162)
675	UniRef100_Q49HL1_from_6185_to_6354 (HMM "PKS_DH" in sequence "UniRef100_Q49HL1", bitscore: 142.8, e-value: 5e-37, length: 170)
676	UniRef100_Q6D9L2_from_954_to_1126 (HMM "PKS_DH" in sequence "UniRef100_Q6D9L2", bitscore: 142.8, e-value: 5.1e-37, length: 173)
677	UniRef100_A1UHR5_from_888_to_1049 (HMM "PKS_DH" in sequence "UniRef100_A1UHR5", bitscore: 142.7, e-value: 5.3e-37, length: 162)
678	UniRef100_A3Q182_from_888_to_1049 (HMM "PKS_DH" in sequence "UniRef100_A3Q182", bitscore: 142.7, e-value: 5.3e-37, length: 162)
679	UniRef100_Q2SHY7_from_1655_to_1827 (HMM "PKS_DH" in sequence "UniRef100_Q2SHY7", bitscore: 142.6, e-value: 5.9e-37, length: 173)
680	UniRef100_Q6W5P9_from_4601_to_4766 (HMM "PKS_DH" in sequence "UniRef100_Q6W5P9", bitscore: 142.2, e-value: 7.6e-37, length: 166)
681	UniRef100_Q02251_from_896_to_1057 (HMM "PKS_DH" in sequence "UniRef100_Q02251", bitscore: 142.2, e-value: 7.7e-37, length: 162)
682	UniRef100_A2VLR6_from_896_to_1057 (HMM "PKS_DH" in sequence "UniRef100_A2VLR6", bitscore: 142.2, e-value: 7.7e-37, length: 162)
683	UniRef100_Q9EX53_from_2690_to_2848 (HMM "PKS_DH" in sequence "UniRef100_Q9EX53", bitscore: 142.2, e-value: 7.8e-37, length: 159)
684	UniRef100_Q0RIF6_from_954_to_1111 (HMM "PKS_DH" in sequence "UniRef100_Q0RIF6", bitscore: 141.9, e-value: 9.2e-37, length: 158)
685	UniRef100_A6GJX8_from_1803_to_1981 (HMM "PKS_DH" in sequence "UniRef100_A6GJX8", bitscore: 141.4, e-value: 1.3e-36, length: 179)
686	UniRef100_A1CMV8_from_964_to_1154 (HMM "PKS_DH" in sequence "UniRef100_A1CMV8", bitscore: 141.1, e-value: 1.6e-36, length: 191)
687	UniRef100_Q49940_from_915_to_1081 (HMM "PKS_DH" in sequence "UniRef100_Q49940", bitscore: 140.8, e-value: 2e-36, length: 167)
688	UniRef100_A1DJJ7_from_999_to_1179 (HMM "PKS_DH" in sequence "UniRef100_A1DJJ7", bitscore: 140.8, e-value: 2e-36, length: 181)
689	UniRef100_A1DNL6_from_935_to_1101 (HMM "PKS_DH" in sequence "UniRef100_A1DNL6", bitscore: 140.7, e-value: 2.2e-36, length: 167)
690	UniRef100_Q5YRL8_from_889_to_1045 (HMM "PKS_DH" in sequence "UniRef100_Q5YRL8", bitscore: 140.6, e-value: 2.3e-36, length: 157)
691	UniRef100_UPI000038D517_from_942_to_1106 (HMM "PKS_DH" in sequence "UniRef100_UPI000038D517", bitscore: 140.6, e-value: 2.3e-36, length: 165)
692	UniRef100_Q7W6G2_from_894_to_1053 (HMM "PKS_DH" in sequence "UniRef100_Q7W6G2", bitscore: 140.5, e-value: 2.5e-36, length: 160)
693	UniRef100_Q7WID3_from_894_to_1053 (HMM "PKS_DH" in sequence "UniRef100_Q7WID3", bitscore: 140.5, e-value: 2.5e-36, length: 160)
694	UniRef100_Q6RKF2_from_911_to_1082 (HMM "PKS_DH" in sequence "UniRef100_Q6RKF2", bitscore: 140.1, e-value: 3.4e-36, length: 172)
695	UniRef100_A4MEM8_from_912_to_1074 (HMM "PKS_DH" in sequence "UniRef100_A4MEM8", bitscore: 139.8, e-value: 4e-36, length: 163)
696	UniRef100_A3NYT7_from_912_to_1074 (HMM "PKS_DH" in sequence "UniRef100_A3NYT7", bitscore: 139.8, e-value: 4e-36, length: 163)
697	UniRef100_UPI000055BBB8_from_824_to_986 (HMM "PKS_DH" in sequence "UniRef100_UPI000055BBB8", bitscore: 139.8, e-value: 4e-36, length: 163)
698	UniRef100_UPI00005FAB8C_from_824_to_986 (HMM "PKS_DH" in sequence "UniRef100_UPI00005FAB8C", bitscore: 139.8, e-value: 4e-36, length: 163)
699	UniRef100_Q73WQ7_from_115_to_280 (HMM "PKS_DH" in sequence "UniRef100_Q73WQ7", bitscore: 139.6, e-value: 4.5e-36, length: 166)
700	UniRef100_A5J8L4_from_912_to_1074 (HMM "PKS_DH" in sequence "UniRef100_A5J8L4", bitscore: 139.3, e-value: 5.6e-36, length: 163)
701	UniRef100_UPI0000558D66_from_824_to_986 (HMM "PKS_DH" in sequence "UniRef100_UPI0000558D66", bitscore: 139.3, e-value: 5.6e-36, length: 163)
702	UniRef100_Q5B768_from_908_to_1071 (HMM "PKS_DH" in sequence "UniRef100_Q5B768", bitscore: 139.1, e-value: 6.6e-36, length: 164)
703	UniRef100_A3ND25_from_912_to_1074 (HMM "PKS_DH" in sequence "UniRef100_A3ND25", bitscore: 139.0, e-value: 7e-36, length: 163)
704	UniRef100_A1V0Y5_from_912_to_1074 (HMM "PKS_DH" in sequence "UniRef100_A1V0Y5", bitscore: 139.0, e-value: 7e-36, length: 163)
705	UniRef100_A3MN59_from_885_to_1047 (HMM "PKS_DH" in sequence "UniRef100_A3MN59", bitscore: 139.0, e-value: 7e-36, length: 163)
706	UniRef100_UPI0000558A95_from_824_to_986 (HMM "PKS_DH" in sequence "UniRef100_UPI0000558A95", bitscore: 139.0, e-value: 7e-36, length: 163)
707	UniRef100_Q0U070_from_878_to_1041 (HMM "PKS_DH" in sequence "UniRef100_Q0U070", bitscore: 139.0, e-value: 7.2e-36, length: 164)
708	UniRef100_Q0RMN9_from_959_to_1120 (HMM "PKS_DH" in sequence "UniRef100_Q0RMN9", bitscore: 138.9, e-value: 7.4e-36, length: 162)
709	UniRef100_Q3JP47_from_912_to_1074 (HMM "PKS_DH" in sequence "UniRef100_Q3JP47", bitscore: 138.9, e-value: 7.6e-36, length: 163)
710	UniRef100_UPI000055A05E_from_824_to_986 (HMM "PKS_DH" in sequence "UniRef100_UPI000055A05E", bitscore: 138.9, e-value: 7.6e-36, length: 163)
711	UniRef100_Q9CB70_from_915_to_1081 (HMM "PKS_DH" in sequence "UniRef100_Q9CB70", bitscore: 138.7, e-value: 8.8e-36, length: 167)
712	UniRef100_A0UQE4_from_895_to_1054 (HMM "PKS_DH" in sequence "UniRef100_A0UQE4", bitscore: 138.7, e-value: 8.9e-36, length: 160)
713	UniRef100_A1GFR6_from_1547_to_1701 (HMM "PKS_DH" in sequence "UniRef100_A1GFR6", bitscore: 138.6, e-value: 9.1e-36, length: 155)
714	UniRef100_Q8RJY6_from_1416_to_1587 (HMM "PKS_DH" in sequence "UniRef100_Q8RJY6", bitscore: 138.5, e-value: 1e-35, length: 172)
715	UniRef100_UPI0000559408_from_824_to_986 (HMM "PKS_DH" in sequence "UniRef100_UPI0000559408", bitscore: 138.4, e-value: 1.1e-35, length: 163)
716	UniRef100_Q63R84_from_912_to_1074 (HMM "PKS_DH" in sequence "UniRef100_Q63R84", bitscore: 138.3, e-value: 1.2e-35, length: 163)
717	UniRef100_UPI0000674014_from_885_to_1047 (HMM "PKS_DH" in sequence "UniRef100_UPI0000674014", bitscore: 138.3, e-value: 1.2e-35, length: 163)
718	UniRef100_Q49933_from_938_to_1104 (HMM "PKS_DH" in sequence "UniRef100_Q49933", bitscore: 138.0, e-value: 1.4e-35, length: 167)
719	UniRef100_Q87W69_from_945_to_1112 (HMM "PKS_DH" in sequence "UniRef100_Q87W69", bitscore: 138.0, e-value: 1.4e-35, length: 168)
720	UniRef100_A0QCC7_from_868_to_1033 (HMM "PKS_DH" in sequence "UniRef100_A0QCC7", bitscore: 137.9, e-value: 1.5e-35, length: 166)
721	UniRef100_A5A9V0_from_2468_to_2636 (HMM "PKS_DH" in sequence "UniRef100_A5A9V0", bitscore: 137.5, e-value: 2e-35, length: 169)
722	UniRef100_Q0B308_from_501_to_662 (HMM "PKS_DH" in sequence "UniRef100_Q0B308", bitscore: 137.2, e-value: 2.4e-35, length: 162)
723	UniRef100_Q3VXM8_from_1020_to_1183 (HMM "PKS_DH" in sequence "UniRef100_Q3VXM8", bitscore: 136.9, e-value: 3.1e-35, length: 164)
724	UniRef100_UPI000038D518_from_1928_to_2091 (HMM "PKS_DH" in sequence "UniRef100_UPI000038D518", bitscore: 136.7, e-value: 3.4e-35, length: 164)
725	UniRef100_Q7NJ78_from_897_to_1061 (HMM "PKS_DH" in sequence "UniRef100_Q7NJ78", bitscore: 136.6, e-value: 3.7e-35, length: 165)
726	UniRef100_Q0CB34_from_835_to_999 (HMM "PKS_DH" in sequence "UniRef100_Q0CB34", bitscore: 136.6, e-value: 3.8e-35, length: 165)
727	UniRef100_Q0CB46_from_827_to_1001 (HMM "PKS_DH" in sequence "UniRef100_Q0CB46", bitscore: 136.3, e-value: 4.6e-35, length: 175)
728	UniRef100_Q08N47_from_1178_to_1348 (HMM "PKS_DH" in sequence "UniRef100_Q08N47", bitscore: 135.9, e-value: 6.2e-35, length: 171)
729	UniRef100_Q7S0T8_from_966_to_1147 (HMM "PKS_DH" in sequence "UniRef100_Q7S0T8", bitscore: 135.9, e-value: 6.2e-35, length: 182)
730	UniRef100_A4U8P6_from_960_to_1129 (HMM "PKS_DH" in sequence "UniRef100_A4U8P6", bitscore: 135.8, e-value: 6.6e-35, length: 170)
731	UniRef100_Q6E7K0_from_1634_to_1802 (HMM "PKS_DH" in sequence "UniRef100_Q6E7K0", bitscore: 135.7, e-value: 6.9e-35, length: 169)
732	UniRef100_Q099Y5_from_1050_to_1218 (HMM "PKS_DH" in sequence "UniRef100_Q099Y5", bitscore: 135.4, e-value: 8.7e-35, length: 169)
733	UniRef100_Q0CF75_from_969_to_1156 (HMM "PKS_DH" in sequence "UniRef100_Q0CF75", bitscore: 135.3, e-value: 9.3e-35, length: 188)
734	UniRef100_Q49HL2_from_23917_to_24090 (HMM "PKS_DH" in sequence "UniRef100_Q49HL2", bitscore: 134.9, e-value: 1.2e-34, length: 174)
735	UniRef100_A5A9S2_from_2476_to_2644 (HMM "PKS_DH" in sequence "UniRef100_A5A9S2", bitscore: 134.7, e-value: 1.4e-34, length: 169)
736	UniRef100_A0R737_from_903_to_1059 (HMM "PKS_DH" in sequence "UniRef100_A0R737", bitscore: 134.7, e-value: 1.4e-34, length: 157)
737	UniRef100_Q0CJS8_from_963_to_1140 (HMM "PKS_DH" in sequence "UniRef100_Q0CJS8", bitscore: 134.6, e-value: 1.5e-34, length: 178)
738	UniRef100_Q5AY39_from_949_to_1130 (HMM "PKS_DH" in sequence "UniRef100_Q5AY39", bitscore: 134.4, e-value: 1.7e-34, length: 182)
739	UniRef100_A0PQ37_from_930_to_1112 (HMM "PKS_DH" in sequence "UniRef100_A0PQ37", bitscore: 134.2, e-value: 1.9e-34, length: 183)
740	UniRef100_Q10Y11_from_919_to_1085 (HMM "PKS_DH" in sequence "UniRef100_Q10Y11", bitscore: 134.2, e-value: 1.9e-34, length: 167)
741	UniRef100_Q8L334_from_1595_to_1758 (HMM "PKS_DH" in sequence "UniRef100_Q8L334", bitscore: 134.0, e-value: 2.3e-34, length: 164)
742	UniRef100_A1DK13_from_903_to_1068 (HMM "PKS_DH" in sequence "UniRef100_A1DK13", bitscore: 134.0, e-value: 2.3e-34, length: 166)
743	UniRef100_Q5BEJ4_from_946_to_1123 (HMM "PKS_DH" in sequence "UniRef100_Q5BEJ4", bitscore: 133.8, e-value: 2.6e-34, length: 178)
744	UniRef100_Q6RKF3_from_1004_to_1178 (HMM "PKS_DH" in sequence "UniRef100_Q6RKF3", bitscore: 133.7, e-value: 2.8e-34, length: 175)
745	UniRef100_Q6RKG1_from_911_to_1088 (HMM "PKS_DH" in sequence "UniRef100_Q6RKG1", bitscore: 133.5, e-value: 3.1e-34, length: 178)
746	UniRef100_A5NPN2_from_253_to_409 (HMM "PKS_DH" in sequence "UniRef100_A5NPN2", bitscore: 133.5, e-value: 3.1e-34, length: 157)
747	UniRef100_Q73TF4_from_900_to_1061 (HMM "PKS_DH" in sequence "UniRef100_Q73TF4", bitscore: 133.1, e-value: 4.3e-34, length: 162)
748	UniRef100_A2R5P7_from_985_to_1162 (HMM "PKS_DH" in sequence "UniRef100_A2R5P7", bitscore: 132.6, e-value: 6.1e-34, length: 178)
749	UniRef100_Q2GV57_from_851_to_1043 (HMM "PKS_DH" in sequence "UniRef100_Q2GV57", bitscore: 132.5, e-value: 6.2e-34, length: 193)
750	UniRef100_A1CCS9_from_995_to_1174 (HMM "PKS_DH" in sequence "UniRef100_A1CCS9", bitscore: 132.2, e-value: 7.9e-34, length: 180)
751	UniRef100_A1KHX1_from_898_to_1059 (HMM "PKS_DH" in sequence "UniRef100_A1KHX1", bitscore: 132.0, e-value: 8.8e-34, length: 162)
752	UniRef100_Q8VK52_from_914_to_1075 (HMM "PKS_DH" in sequence "UniRef100_Q8VK52", bitscore: 132.0, e-value: 8.8e-34, length: 162)
753	UniRef100_A4KGA7_from_898_to_1059 (HMM "PKS_DH" in sequence "UniRef100_A4KGA7", bitscore: 132.0, e-value: 8.8e-34, length: 162)
754	UniRef100_Q7U0G2_from_898_to_1059 (HMM "PKS_DH" in sequence "UniRef100_Q7U0G2", bitscore: 132.0, e-value: 8.8e-34, length: 162)
755	UniRef100_O50437_from_395_to_556 (HMM "PKS_DH" in sequence "UniRef100_O50437", bitscore: 132.0, e-value: 8.8e-34, length: 162)
756	UniRef100_Q6E7J8_from_948_to_1124 (HMM "PKS_DH" in sequence "UniRef100_Q6E7J8", bitscore: 132.0, e-value: 8.8e-34, length: 177)
757	UniRef100_A4RNM2_from_938_to_1114 (HMM "PKS_DH" in sequence "UniRef100_A4RNM2", bitscore: 131.0, e-value: 1.8e-33, length: 177)
758	UniRef100_Q2KHB6_from_938_to_1114 (HMM "PKS_DH" in sequence "UniRef100_Q2KHB6", bitscore: 131.0, e-value: 1.8e-33, length: 177)
759	UniRef100_A4RPP6_from_979_to_1167 (HMM "PKS_DH" in sequence "UniRef100_A4RPP6", bitscore: 130.8, e-value: 2.1e-33, length: 189)
760	UniRef100_Q9CD78_from_901_to_1062 (HMM "PKS_DH" in sequence "UniRef100_Q9CD78", bitscore: 130.4, e-value: 2.8e-33, length: 162)
761	UniRef100_A1DJB5_from_822_to_989 (HMM "PKS_DH" in sequence "UniRef100_A1DJB5", bitscore: 130.3, e-value: 2.9e-33, length: 168)
762	UniRef100_A5W7D5_from_897_to_1055 (HMM "PKS_DH" in sequence "UniRef100_A5W7D5", bitscore: 130.2, e-value: 3.2e-33, length: 159)
763	UniRef100_Q2TWV3_from_899_to_1063 (HMM "PKS_DH" in sequence "UniRef100_Q2TWV3", bitscore: 130.1, e-value: 3.5e-33, length: 165)
764	UniRef100_Q2URK0_from_924_to_1089 (HMM "PKS_DH" in sequence "UniRef100_Q2URK0", bitscore: 130.0, e-value: 3.7e-33, length: 166)
765	UniRef100_Q26PG0_from_908_to_1064 (HMM "PKS_DH" in sequence "UniRef100_Q26PG0", bitscore: 129.9, e-value: 3.9e-33, length: 157)
766	UniRef100_Q6DNE7_from_1687_to_1858 (HMM "PKS_DH" in sequence "UniRef100_Q6DNE7", bitscore: 129.9, e-value: 3.9e-33, length: 172)
767	UniRef100_UPI000038CE9A_from_948_to_1111 (HMM "PKS_DH" in sequence "UniRef100_UPI000038CE9A", bitscore: 129.8, e-value: 4.2e-33, length: 164)
768	UniRef100_A0R1E8_from_901_to_1062 (HMM "PKS_DH" in sequence "UniRef100_A0R1E8", bitscore: 129.6, e-value: 4.8e-33, length: 162)
769	UniRef100_Q50JA4_from_919_to_1079 (HMM "PKS_DH" in sequence "UniRef100_Q50JA4", bitscore: 129.4, e-value: 5.3e-33, length: 161)
770	UniRef100_Q099Z3_from_925_to_1085 (HMM "PKS_DH" in sequence "UniRef100_Q099Z3", bitscore: 129.4, e-value: 5.3e-33, length: 161)
771	UniRef100_Q3M5Z5_from_936_to_1104 (HMM "PKS_DH" in sequence "UniRef100_Q3M5Z5", bitscore: 129.4, e-value: 5.4e-33, length: 169)
772	UniRef100_Q6DNE3_from_946_to_1122 (HMM "PKS_DH" in sequence "UniRef100_Q6DNE3", bitscore: 129.3, e-value: 5.7e-33, length: 177)
773	UniRef100_A2VI44_from_905_to_1070 (HMM "PKS_DH" in sequence "UniRef100_A2VI44", bitscore: 128.8, e-value: 8.1e-33, length: 166)
774	UniRef100_Q7VEZ3_from_905_to_1070 (HMM "PKS_DH" in sequence "UniRef100_Q7VEZ3", bitscore: 128.8, e-value: 8.1e-33, length: 166)
775	UniRef100_A4KH73_from_108_to_273 (HMM "PKS_DH" in sequence "UniRef100_A4KH73", bitscore: 128.8, e-value: 8.1e-33, length: 166)
776	UniRef100_A1QRP8_from_905_to_1070 (HMM "PKS_DH" in sequence "UniRef100_A1QRP8", bitscore: 128.8, e-value: 8.1e-33, length: 166)
777	UniRef100_UPI00005EE569_from_884_to_1049 (HMM "PKS_DH" in sequence "UniRef100_UPI00005EE569", bitscore: 128.8, e-value: 8.1e-33, length: 166)
778	UniRef100_A2QYV7_from_865_to_1032 (HMM "PKS_DH" in sequence "UniRef100_A2QYV7", bitscore: 128.8, e-value: 8.1e-33, length: 168)
779	UniRef100_Q0RLH1_from_958_to_1150 (HMM "PKS_DH" in sequence "UniRef100_Q0RLH1", bitscore: 128.6, e-value: 9.9e-33, length: 193)
780	UniRef100_Q0C8L6_from_861_to_1040 (HMM "PKS_DH" in sequence "UniRef100_Q0C8L6", bitscore: 128.4, e-value: 1.1e-32, length: 180)
781	UniRef100_Q2PC52_from_4349_to_4494 (HMM "PKS_DH" in sequence "UniRef100_Q2PC52", bitscore: 128.2, e-value: 1.3e-32, length: 146)
782	UniRef100_Q73XS9_from_2459_to_2621 (HMM "PKS_DH" in sequence "UniRef100_Q73XS9", bitscore: 126.8, e-value: 3.3e-32, length: 163)
783	UniRef100_Q5BBP5_from_948_to_1122 (HMM "PKS_DH" in sequence "UniRef100_Q5BBP5", bitscore: 126.7, e-value: 3.6e-32, length: 175)
784	UniRef100_Q6DNE2_from_963_to_1134 (HMM "PKS_DH" in sequence "UniRef100_Q6DNE2", bitscore: 126.7, e-value: 3.7e-32, length: 172)
785	UniRef100_A1C588_from_1001_to_1191 (HMM "PKS_DH" in sequence "UniRef100_A1C588", bitscore: 126.4, e-value: 4.3e-32, length: 191)
786	UniRef100_A0QDK0_from_2459_to_2621 (HMM "PKS_DH" in sequence "UniRef100_A0QDK0", bitscore: 126.4, e-value: 4.4e-32, length: 163)
787	UniRef100_A1C8I8_from_932_to_1097 (HMM "PKS_DH" in sequence "UniRef100_A1C8I8", bitscore: 125.6, e-value: 7.7e-32, length: 166)
788	UniRef100_Q49HL2_from_1002_to_1175 (HMM "PKS_DH" in sequence "UniRef100_Q49HL2", bitscore: 125.4, e-value: 8.5e-32, length: 174)
789	UniRef100_Q3S2U6_from_941_to_1121 (HMM "PKS_DH" in sequence "UniRef100_Q3S2U6", bitscore: 125.3, e-value: 9.4e-32, length: 181)
790	UniRef100_Q0CS88_from_993_to_1183 (HMM "PKS_DH" in sequence "UniRef100_Q0CS88", bitscore: 125.2, e-value: 9.8e-32, length: 191)
791	UniRef100_Q9Z3T8_from_945_to_1112 (HMM "PKS_DH" in sequence "UniRef100_Q9Z3T8", bitscore: 125.2, e-value: 9.8e-32, length: 168)
792	UniRef100_Q49624_from_897_to_1060 (HMM "PKS_DH" in sequence "UniRef100_Q49624", bitscore: 125.0, e-value: 1.2e-31, length: 164)
793	UniRef100_A2QM70_from_916_to_1081 (HMM "PKS_DH" in sequence "UniRef100_A2QM70", bitscore: 124.6, e-value: 1.6e-31, length: 166)
794	UniRef100_Q6RKF7_from_985_to_1166 (HMM "PKS_DH" in sequence "UniRef100_Q6RKF7", bitscore: 124.2, e-value: 2e-31, length: 182)
795	UniRef100_Q4WFQ3_from_1000_to_1178 (HMM "PKS_DH" in sequence "UniRef100_Q4WFQ3", bitscore: 124.2, e-value: 2.1e-31, length: 179)
796	UniRef100_Q9Y7D5_from_941_to_1120 (HMM "PKS_DH" in sequence "UniRef100_Q9Y7D5", bitscore: 124.0, e-value: 2.3e-31, length: 180)
797	UniRef100_Q8J0F5_from_966_to_1148 (HMM "PKS_DH" in sequence "UniRef100_Q8J0F5", bitscore: 123.9, e-value: 2.4e-31, length: 183)
798	UniRef100_Q6RKK3_from_923_to_1088 (HMM "PKS_DH" in sequence "UniRef100_Q6RKK3", bitscore: 123.8, e-value: 2.7e-31, length: 166)
799	UniRef100_A2QTF6_from_971_to_1149 (HMM "PKS_DH" in sequence "UniRef100_A2QTF6", bitscore: 123.1, e-value: 4.3e-31, length: 179)
800	UniRef100_UPI000038D25F_from_910_to_1080 (HMM "PKS_DH" in sequence "UniRef100_UPI000038D25F", bitscore: 123.1, e-value: 4.4e-31, length: 171)
801	UniRef100_A2QWL0_from_910_to_1078 (HMM "PKS_DH" in sequence "UniRef100_A2QWL0", bitscore: 122.3, e-value: 7.6e-31, length: 169)
802	UniRef100_Q2U5B5_from_961_to_1139 (HMM "PKS_DH" in sequence "UniRef100_Q2U5B5", bitscore: 122.2, e-value: 7.9e-31, length: 179)
803	UniRef100_Q5YVB9_from_889_to_1044 (HMM "PKS_DH" in sequence "UniRef100_Q5YVB9", bitscore: 122.1, e-value: 8.8e-31, length: 156)
804	UniRef100_Q4WKW9_from_871_to_1041 (HMM "PKS_DH" in sequence "UniRef100_Q4WKW9", bitscore: 121.5, e-value: 1.3e-30, length: 171)
805	UniRef100_Q0B309_from_855_to_1017 (HMM "PKS_DH" in sequence "UniRef100_Q0B309", bitscore: 121.0, e-value: 1.9e-30, length: 163)
806	UniRef100_Q0RR72_from_953_to_1121 (HMM "PKS_DH" in sequence "UniRef100_Q0RR72", bitscore: 120.7, e-value: 2.3e-30, length: 169)
807	UniRef100_Q2GN07_from_1066_to_1242 (HMM "PKS_DH" in sequence "UniRef100_Q2GN07", bitscore: 120.6, e-value: 2.4e-30, length: 177)
808	UniRef100_Q1D5F8_from_7278_to_7449 (HMM "PKS_DH" in sequence "UniRef100_Q1D5F8", bitscore: 120.6, e-value: 2.4e-30, length: 172)
809	UniRef100_Q1D5G0_from_1061_to_1224 (HMM "PKS_DH" in sequence "UniRef100_Q1D5G0", bitscore: 120.4, e-value: 2.8e-30, length: 164)
810	UniRef100_Q93TW7_from_923_to_1092 (HMM "PKS_DH" in sequence "UniRef100_Q93TW7", bitscore: 120.3, e-value: 3e-30, length: 170)
811	UniRef100_Q6DNE5_from_939_to_1101 (HMM "PKS_DH" in sequence "UniRef100_Q6DNE5", bitscore: 119.8, e-value: 4.4e-30, length: 163)
812	UniRef100_A1HLA8_from_904_to_1065 (HMM "PKS_DH" in sequence "UniRef100_A1HLA8", bitscore: 119.4, e-value: 5.5e-30, length: 162)
813	UniRef100_A2Q979_from_937_to_1109 (HMM "PKS_DH" in sequence "UniRef100_A2Q979", bitscore: 119.2, e-value: 6.3e-30, length: 173)
814	UniRef100_Q0VZ73_from_1421_to_1584 (HMM "PKS_DH" in sequence "UniRef100_Q0VZ73", bitscore: 119.1, e-value: 6.7e-30, length: 164)
815	UniRef100_Q2T4N2_from_1844_to_2010 (HMM "PKS_DH" in sequence "UniRef100_Q2T4N2", bitscore: 119.0, e-value: 7.5e-30, length: 167)
816	UniRef100_Q5B857_from_183_to_358 (HMM "PKS_DH" in sequence "UniRef100_Q5B857", bitscore: 118.6, e-value: 9.6e-30, length: 176)
817	UniRef100_Q3WGZ2_from_966_to_1133 (HMM "PKS_DH" in sequence "UniRef100_Q3WGZ2", bitscore: 118.3, e-value: 1.2e-29, length: 168)
818	UniRef100_A2R9X2_from_893_to_1069 (HMM "PKS_DH" in sequence "UniRef100_A2R9X2", bitscore: 118.0, e-value: 1.5e-29, length: 177)
819	UniRef100_Q2GZ99_from_968_to_1154 (HMM "PKS_DH" in sequence "UniRef100_Q2GZ99", bitscore: 117.4, e-value: 2.2e-29, length: 187)
820	UniRef100_Q0D1A2_from_923_to_1105 (HMM "PKS_DH" in sequence "UniRef100_Q0D1A2", bitscore: 117.2, e-value: 2.5e-29, length: 183)
821	UniRef100_Q5AV42_from_743_to_928 (HMM "PKS_DH" in sequence "UniRef100_Q5AV42", bitscore: 116.9, e-value: 3.3e-29, length: 186)
822	UniRef100_A0W4S9_from_888_to_1046 (HMM "PKS_DH" in sequence "UniRef100_A0W4S9", bitscore: 115.9, e-value: 6.4e-29, length: 159)
823	UniRef100_A5P4N6_from_905_to_1075 (HMM "PKS_DH" in sequence "UniRef100_A5P4N6", bitscore: 115.7, e-value: 7.5e-29, length: 171)
824	UniRef100_A6G5B6_from_959_to_1122 (HMM "PKS_DH" in sequence "UniRef100_A6G5B6", bitscore: 115.5, e-value: 8.3e-29, length: 164)
825	UniRef100_Q1D5G0_from_2547_to_2711 (HMM "PKS_DH" in sequence "UniRef100_Q1D5G0", bitscore: 115.4, e-value: 9.1e-29, length: 165)
826	UniRef100_Q2UV28_from_935_to_1099 (HMM "PKS_DH" in sequence "UniRef100_Q2UV28", bitscore: 115.2, e-value: 1e-28, length: 165)
827	UniRef100_Q0UAY8_from_530_to_696 (HMM "PKS_DH" in sequence "UniRef100_Q0UAY8", bitscore: 115.1, e-value: 1.1e-28, length: 167)
828	UniRef100_A4RJ28_from_882_to_1073 (HMM "PKS_DH" in sequence "UniRef100_A4RJ28", bitscore: 114.9, e-value: 1.3e-28, length: 192)
829	UniRef100_Q4C7P4_from_922_to_1088 (HMM "PKS_DH" in sequence "UniRef100_Q4C7P4", bitscore: 114.1, e-value: 2.2e-28, length: 167)
830	UniRef100_A1D5V0_from_936_to_1101 (HMM "PKS_DH" in sequence "UniRef100_A1D5V0", bitscore: 113.8, e-value: 2.6e-28, length: 166)
831	UniRef100_Q4WYY6_from_950_to_1115 (HMM "PKS_DH" in sequence "UniRef100_Q4WYY6", bitscore: 113.0, e-value: 4.6e-28, length: 166)
832	UniRef100_Q4WAZ9_from_969_to_1147 (HMM "PKS_DH" in sequence "UniRef100_Q4WAZ9", bitscore: 111.2, e-value: 1.6e-27, length: 179)
833	UniRef100_Q86ZD9_from_1000_to_1184 (HMM "PKS_DH" in sequence "UniRef100_Q86ZD9", bitscore: 110.6, e-value: 2.6e-27, length: 185)
834	UniRef100_A2QIQ4_from_935_to_1107 (HMM "PKS_DH" in sequence "UniRef100_A2QIQ4", bitscore: 110.5, e-value: 2.6e-27, length: 173)
835	UniRef100_Q2W5X2_from_896_to_1058 (HMM "PKS_DH" in sequence "UniRef100_Q2W5X2", bitscore: 110.4, e-value: 2.8e-27, length: 163)
836	UniRef100_A5ABG0_from_945_to_1126 (HMM "PKS_DH" in sequence "UniRef100_A5ABG0", bitscore: 110.1, e-value: 3.4e-27, length: 182)
837	UniRef100_Q6RKF9_from_1009_to_1200 (HMM "PKS_DH" in sequence "UniRef100_Q6RKF9", bitscore: 110.0, e-value: 3.7e-27, length: 192)
838	UniRef100_A2QHC4_from_960_to_1125 (HMM "PKS_DH" in sequence "UniRef100_A2QHC4", bitscore: 110.0, e-value: 3.8e-27, length: 166)
839	UniRef100_A1CD09_from_921_to_1096 (HMM "PKS_DH" in sequence "UniRef100_A1CD09", bitscore: 110.0, e-value: 3.8e-27, length: 176)
840	UniRef100_A1CUS7_from_1002_to_1185 (HMM "PKS_DH" in sequence "UniRef100_A1CUS7", bitscore: 109.6, e-value: 4.9e-27, length: 184)
841	UniRef100_P40806_from_2376_to_2542 (HMM "PKS_DH" in sequence "UniRef100_P40806", bitscore: 109.6, e-value: 5.1e-27, length: 167)
842	UniRef100_Q2U7I5_from_959_to_1138 (HMM "PKS_DH" in sequence "UniRef100_Q2U7I5", bitscore: 108.9, e-value: 8.3e-27, length: 180)
843	UniRef100_A3VIG0_from_855_to_1013 (HMM "PKS_DH" in sequence "UniRef100_A3VIG0", bitscore: 108.4, e-value: 1.2e-26, length: 159)
844	UniRef100_Q2UV44_from_993_to_1169 (HMM "PKS_DH" in sequence "UniRef100_Q2UV44", bitscore: 108.3, e-value: 1.2e-26, length: 177)
845	UniRef100_Q26N07_from_930_to_1088 (HMM "PKS_DH" in sequence "UniRef100_Q26N07", bitscore: 108.0, e-value: 1.5e-26, length: 159)
846	UniRef100_Q08N10_from_997_to_1162 (HMM "PKS_DH" in sequence "UniRef100_Q08N10", bitscore: 108.0, e-value: 1.5e-26, length: 166)
847	UniRef100_Q9RFL0_from_3117_to_3282 (HMM "PKS_DH" in sequence "UniRef100_Q9RFL0", bitscore: 108.0, e-value: 1.5e-26, length: 166)
848	UniRef100_A0Z9Q2_from_919_to_1090 (HMM "PKS_DH" in sequence "UniRef100_A0Z9Q2", bitscore: 107.3, e-value: 2.5e-26, length: 172)
849	UniRef100_Q4U446_from_1307_to_1465 (HMM "PKS_DH" in sequence "UniRef100_Q4U446", bitscore: 107.2, e-value: 2.5e-26, length: 159)
850	UniRef100_Q1E349_from_1106_to_1298 (HMM "PKS_DH" in sequence "UniRef100_Q1E349", bitscore: 107.2, e-value: 2.6e-26, length: 193)
851	UniRef100_A2QT95_from_862_to_1036 (HMM "PKS_DH" in sequence "UniRef100_A2QT95", bitscore: 107.1, e-value: 2.7e-26, length: 175)
852	UniRef100_Q1D5G1_from_1109_to_1276 (HMM "PKS_DH" in sequence "UniRef100_Q1D5G1", bitscore: 107.1, e-value: 2.8e-26, length: 168)
853	UniRef100_Q2U334_from_965_to_1129 (HMM "PKS_DH" in sequence "UniRef100_Q2U334", bitscore: 106.7, e-value: 3.8e-26, length: 165)
854	UniRef100_Q4C7P3_from_975_to_1137 (HMM "PKS_DH" in sequence "UniRef100_Q4C7P3", bitscore: 106.5, e-value: 4.1e-26, length: 163)
855	UniRef100_Q5BCE6_from_965_to_1137 (HMM "PKS_DH" in sequence "UniRef100_Q5BCE6", bitscore: 106.0, e-value: 6.2e-26, length: 173)
856	UniRef100_Q1D5F8_from_5005_to_5171 (HMM "PKS_DH" in sequence "UniRef100_Q1D5F8", bitscore: 105.9, e-value: 6.4e-26, length: 167)
857	UniRef100_Q4KCD8_from_5888_to_6049 (HMM "PKS_DH" in sequence "UniRef100_Q4KCD8", bitscore: 105.9, e-value: 6.4e-26, length: 162)
858	UniRef100_Q090E1_from_984_to_1151 (HMM "PKS_DH" in sequence "UniRef100_Q090E1", bitscore: 105.5, e-value: 8.7e-26, length: 168)
859	UniRef100_Q1D3S6_from_923_to_1092 (HMM "PKS_DH" in sequence "UniRef100_Q1D3S6", bitscore: 105.4, e-value: 8.9e-26, length: 170)
860	UniRef100_A4QV34_from_974_to_1169 (HMM "PKS_DH" in sequence "UniRef100_A4QV34", bitscore: 105.4, e-value: 9.2e-26, length: 196)
861	UniRef100_UPI000038CE98_from_925_to_1093 (HMM "PKS_DH" in sequence "UniRef100_UPI000038CE98", bitscore: 105.4, e-value: 9.2e-26, length: 169)
862	UniRef100_Q1L0S8_from_3684_to_3837 (HMM "PKS_DH" in sequence "UniRef100_Q1L0S8", bitscore: 105.3, e-value: 9.6e-26, length: 154)
863	UniRef100_Q7UQ60_from_960_to_1130 (HMM "PKS_DH" in sequence "UniRef100_Q7UQ60", bitscore: 105.3, e-value: 1e-25, length: 171)
864	UniRef100_A4F5C7_from_4041_to_4207 (HMM "PKS_DH" in sequence "UniRef100_A4F5C7", bitscore: 104.7, e-value: 1.5e-25, length: 167)
865	UniRef100_Q8GBX6_from_4053_to_4219 (HMM "PKS_DH" in sequence "UniRef100_Q8GBX6", bitscore: 104.7, e-value: 1.5e-25, length: 167)
866	UniRef100_Q6RKI9_from_970_to_1153 (HMM "PKS_DH" in sequence "UniRef100_Q6RKI9", bitscore: 104.5, e-value: 1.7e-25, length: 184)
867	UniRef100_A5G644_from_2693_to_2859 (HMM "PKS_DH" in sequence "UniRef100_A5G644", bitscore: 103.4, e-value: 3.7e-25, length: 167)
868	UniRef100_UPI00006B2BBC_from_450_to_616 (HMM "PKS_DH" in sequence "UniRef100_UPI00006B2BBC", bitscore: 103.4, e-value: 3.7e-25, length: 167)
869	UniRef100_A0NU18_from_869_to_1026 (HMM "PKS_DH" in sequence "UniRef100_A0NU18", bitscore: 103.3, e-value: 3.9e-25, length: 158)
870	UniRef100_A2QUE2_from_880_to_1045 (HMM "PKS_DH" in sequence "UniRef100_A2QUE2", bitscore: 102.7, e-value: 5.8e-25, length: 166)
871	UniRef100_A0ABX6_from_891_to_1050 (HMM "PKS_DH" in sequence "UniRef100_A0ABX6", bitscore: 102.7, e-value: 6e-25, length: 160)
872	UniRef100_Q7S380_from_964_to_1142 (HMM "PKS_DH" in sequence "UniRef100_Q7S380", bitscore: 102.6, e-value: 6.4e-25, length: 179)
873	UniRef100_Q6VT93_from_853_to_1028 (HMM "PKS_DH" in sequence "UniRef100_Q6VT93", bitscore: 102.6, e-value: 6.4e-25, length: 176)
874	UniRef100_Q0C9L7_from_866_to_1044 (HMM "PKS_DH" in sequence "UniRef100_Q0C9L7", bitscore: 102.3, e-value: 7.9e-25, length: 179)
875	UniRef100_Q4U446_from_4511_to_4668 (HMM "PKS_DH" in sequence "UniRef100_Q4U446", bitscore: 102.0, e-value: 9.6e-25, length: 158)
876	UniRef100_Q0CGB0_from_947_to_1137 (HMM "PKS_DH" in sequence "UniRef100_Q0CGB0", bitscore: 101.8, e-value: 1.1e-24, length: 191)
877	UniRef100_A5NZ92_from_1709_to_1876 (HMM "PKS_DH" in sequence "UniRef100_A5NZ92", bitscore: 101.7, e-value: 1.2e-24, length: 168)
878	UniRef100_Q4WAY3_from_988_to_1183 (HMM "PKS_DH" in sequence "UniRef100_Q4WAY3", bitscore: 100.9, e-value: 2e-24, length: 196)
879	UniRef100_A2QYW3_from_932_to_1115 (HMM "PKS_DH" in sequence "UniRef100_A2QYW3", bitscore: 100.8, e-value: 2.2e-24, length: 184)
880	UniRef100_Q2PC83_from_1904_to_2085 (HMM "PKS_DH" in sequence "UniRef100_Q2PC83", bitscore: 100.6, e-value: 2.6e-24, length: 182)
881	UniRef100_UPI0000383D74_from_294_to_456 (HMM "PKS_DH" in sequence "UniRef100_UPI0000383D74", bitscore: 100.5, e-value: 2.8e-24, length: 163)
882	UniRef100_A2QW90_from_939_to_1119 (HMM "PKS_DH" in sequence "UniRef100_A2QW90", bitscore: 100.4, e-value: 2.9e-24, length: 181)
883	UniRef100_Q2T4N1_from_3621_to_3786 (HMM "PKS_DH" in sequence "UniRef100_Q2T4N1", bitscore: 100.4, e-value: 2.9e-24, length: 166)
884	UniRef100_Q2T4P0_from_2481_to_2651 (HMM "PKS_DH" in sequence "UniRef100_Q2T4P0", bitscore: 100.4, e-value: 3e-24, length: 171)
885	UniRef100_Q1RS70_from_3197_to_3361 (HMM "PKS_DH" in sequence "UniRef100_Q1RS70", bitscore: 99.6, e-value: 5e-24, length: 165)
886	UniRef100_Q2U1I6_from_935_to_1110 (HMM "PKS_DH" in sequence "UniRef100_Q2U1I6", bitscore: 99.4, e-value: 6e-24, length: 176)
887	UniRef100_Q2H7K7_from_943_to_1121 (HMM "PKS_DH" in sequence "UniRef100_Q2H7K7", bitscore: 99.2, e-value: 6.8e-24, length: 179)
888	UniRef100_A5G642_from_1486_to_1652 (HMM "PKS_DH" in sequence "UniRef100_A5G642", bitscore: 99.0, e-value: 7.9e-24, length: 167)
889	UniRef100_A0ZEC2_from_2978_to_3137 (HMM "PKS_DH" in sequence "UniRef100_A0ZEC2", bitscore: 98.9, e-value: 8e-24, length: 160)
890	UniRef100_P40872_from_1009_to_1176 (HMM "PKS_DH" in sequence "UniRef100_P40872", bitscore: 98.6, e-value: 9.9e-24, length: 168)
891	UniRef100_Q6VT93_from_2510_to_2674 (HMM "PKS_DH" in sequence "UniRef100_Q6VT93", bitscore: 98.1, e-value: 1.4e-23, length: 165)
892	UniRef100_Q2GTF8_from_960_to_1145 (HMM "PKS_DH" in sequence "UniRef100_Q2GTF8", bitscore: 97.8, e-value: 1.8e-23, length: 186)
893	UniRef100_O54666_from_1489_to_1634 (HMM "PKS_DH" in sequence "UniRef100_O54666", bitscore: 97.6, e-value: 2.1e-23, length: 146)
894	UniRef100_Q4U446_from_2977_to_3138 (HMM "PKS_DH" in sequence "UniRef100_Q4U446", bitscore: 97.1, e-value: 2.9e-23, length: 162)
895	UniRef100_Q4KCD6_from_645_to_811 (HMM "PKS_DH" in sequence "UniRef100_Q4KCD6", bitscore: 96.5, e-value: 4.3e-23, length: 167)
896	UniRef100_Q847C5_from_2978_to_3137 (HMM "PKS_DH" in sequence "UniRef100_Q847C5", bitscore: 96.4, e-value: 4.8e-23, length: 160)
897	UniRef100_Q1DVU4_from_955_to_1134 (HMM "PKS_DH" in sequence "UniRef100_Q1DVU4", bitscore: 96.3, e-value: 4.9e-23, length: 180)
898	UniRef100_A3MDI6_from_725_to_899 (HMM "PKS_DH" in sequence "UniRef100_A3MDI6", bitscore: 96.0, e-value: 6.2e-23, length: 175)
899	UniRef100_A1UUX8_from_725_to_899 (HMM "PKS_DH" in sequence "UniRef100_A1UUX8", bitscore: 96.0, e-value: 6.2e-23, length: 175)
900	UniRef100_A3NJF5_from_1799_to_1973 (HMM "PKS_DH" in sequence "UniRef100_A3NJF5", bitscore: 96.0, e-value: 6.2e-23, length: 175)
901	UniRef100_A3P519_from_1799_to_1973 (HMM "PKS_DH" in sequence "UniRef100_A3P519", bitscore: 96.0, e-value: 6.2e-23, length: 175)
902	UniRef100_Q63LK7_from_1799_to_1973 (HMM "PKS_DH" in sequence "UniRef100_Q63LK7", bitscore: 96.0, e-value: 6.2e-23, length: 175)
903	UniRef100_UPI0000558FFD_from_725_to_899 (HMM "PKS_DH" in sequence "UniRef100_UPI0000558FFD", bitscore: 96.0, e-value: 6.2e-23, length: 175)
904	UniRef100_UPI0000559E5B_from_474_to_648 (HMM "PKS_DH" in sequence "UniRef100_UPI0000559E5B", bitscore: 96.0, e-value: 6.2e-23, length: 175)
905	UniRef100_UPI000055BFF0_from_1799_to_1973 (HMM "PKS_DH" in sequence "UniRef100_UPI000055BFF0", bitscore: 96.0, e-value: 6.2e-23, length: 175)
906	UniRef100_UPI0000673238_from_725_to_899 (HMM "PKS_DH" in sequence "UniRef100_UPI0000673238", bitscore: 96.0, e-value: 6.2e-23, length: 175)
907	UniRef100_UPI0000674386_from_650_to_824 (HMM "PKS_DH" in sequence "UniRef100_UPI0000674386", bitscore: 96.0, e-value: 6.2e-23, length: 175)
908	UniRef100_UPI00006DD0FF_from_725_to_899 (HMM "PKS_DH" in sequence "UniRef100_UPI00006DD0FF", bitscore: 96.0, e-value: 6.2e-23, length: 175)
909	UniRef100_Q5B770_from_955_to_1146 (HMM "PKS_DH" in sequence "UniRef100_Q5B770", bitscore: 95.9, e-value: 6.9e-23, length: 192)
910	UniRef100_A1GFR6_from_3211_to_3361 (HMM "PKS_DH" in sequence "UniRef100_A1GFR6", bitscore: 95.8, e-value: 7.3e-23, length: 151)
911	UniRef100_A5G642_from_4505_to_4670 (HMM "PKS_DH" in sequence "UniRef100_A5G642", bitscore: 95.6, e-value: 7.9e-23, length: 166)
912	UniRef100_A2QE52_from_924_to_1088 (HMM "PKS_DH" in sequence "UniRef100_A2QE52", bitscore: 95.6, e-value: 8e-23, length: 165)
913	UniRef100_A1CLP0_from_943_to_1124 (HMM "PKS_DH" in sequence "UniRef100_A1CLP0", bitscore: 95.4, e-value: 9.7e-23, length: 182)
914	UniRef100_Q3JMN8_from_3204_to_3362 (HMM "PKS_DH" in sequence "UniRef100_Q3JMN8", bitscore: 95.0, e-value: 1.2e-22, length: 159)
915	UniRef100_UPI000055B8C7_from_1033_to_1191 (HMM "PKS_DH" in sequence "UniRef100_UPI000055B8C7", bitscore: 95.0, e-value: 1.2e-22, length: 159)
916	UniRef100_UPI0000D72341_from_2776_to_2934 (HMM "PKS_DH" in sequence "UniRef100_UPI0000D72341", bitscore: 95.0, e-value: 1.2e-22, length: 159)
917	UniRef100_Q5ARS5_from_827_to_992 (HMM "PKS_DH" in sequence "UniRef100_Q5ARS5", bitscore: 94.9, e-value: 1.3e-22, length: 166)
918	UniRef100_A5HSI5_from_1028_to_1219 (HMM "PKS_DH" in sequence "UniRef100_A5HSI5", bitscore: 94.6, e-value: 1.6e-22, length: 192)
919	UniRef100_Q1JTE1_from_3786_to_3949 (HMM "PKS_DH" in sequence "UniRef100_Q1JTE1", bitscore: 94.6, e-value: 1.7e-22, length: 164)
920	UniRef100_Q7WRN5_from_2969_to_3131 (HMM "PKS_DH" in sequence "UniRef100_Q7WRN5", bitscore: 94.4, e-value: 1.9e-22, length: 163)
921	UniRef100_A0Z9Q1_from_920_to_1083 (HMM "PKS_DH" in sequence "UniRef100_A0Z9Q1", bitscore: 94.3, e-value: 2e-22, length: 164)
922	UniRef100_Q08QP4_from_234_to_406 (HMM "PKS_DH" in sequence "UniRef100_Q08QP4", bitscore: 94.3, e-value: 2e-22, length: 173)
923	UniRef100_A4R5I7_from_593_to_773 (HMM "PKS_DH" in sequence "UniRef100_A4R5I7", bitscore: 94.0, e-value: 2.5e-22, length: 181)
924	UniRef100_Q5XF88_from_973_to_1153 (HMM "PKS_DH" in sequence "UniRef100_Q5XF88", bitscore: 94.0, e-value: 2.5e-22, length: 181)
925	UniRef100_Q1D8K8_from_1345_to_1509 (HMM "PKS_DH" in sequence "UniRef100_Q1D8K8", bitscore: 94.0, e-value: 2.5e-22, length: 165)
926	UniRef100_Q8GBX5_from_2515_to_2679 (HMM "PKS_DH" in sequence "UniRef100_Q8GBX5", bitscore: 93.9, e-value: 2.7e-22, length: 165)
927	UniRef100_UPI0000674386_from_2252_to_2409 (HMM "PKS_DH" in sequence "UniRef100_UPI0000674386", bitscore: 93.6, e-value: 3.2e-22, length: 158)
928	UniRef100_Q3JMN8_from_1623_to_1797 (HMM "PKS_DH" in sequence "UniRef100_Q3JMN8", bitscore: 93.4, e-value: 3.7e-22, length: 175)
929	UniRef100_UPI000055B8C6_from_671_to_845 (HMM "PKS_DH" in sequence "UniRef100_UPI000055B8C6", bitscore: 93.4, e-value: 3.7e-22, length: 175)
930	UniRef100_UPI0000D72341_from_1195_to_1369 (HMM "PKS_DH" in sequence "UniRef100_UPI0000D72341", bitscore: 93.4, e-value: 3.7e-22, length: 175)
931	UniRef100_Q6RKF5_from_996_to_1181 (HMM "PKS_DH" in sequence "UniRef100_Q6RKF5", bitscore: 93.3, e-value: 3.9e-22, length: 186)
932	UniRef100_A3NJF5_from_3353_to_3511 (HMM "PKS_DH" in sequence "UniRef100_A3NJF5", bitscore: 93.2, e-value: 4.3e-22, length: 159)
933	UniRef100_A3P519_from_3354_to_3512 (HMM "PKS_DH" in sequence "UniRef100_A3P519", bitscore: 93.2, e-value: 4.3e-22, length: 159)
934	UniRef100_Q63LK7_from_3398_to_3556 (HMM "PKS_DH" in sequence "UniRef100_Q63LK7", bitscore: 93.2, e-value: 4.3e-22, length: 159)
935	UniRef100_UPI000055BFF0_from_3372_to_3530 (HMM "PKS_DH" in sequence "UniRef100_UPI000055BFF0", bitscore: 93.2, e-value: 4.3e-22, length: 159)
936	UniRef100_Q2N3T0_from_3637_to_3804 (HMM "PKS_DH" in sequence "UniRef100_Q2N3T0", bitscore: 93.1, e-value: 4.5e-22, length: 168)
937	UniRef100_Q9KIZ7_from_3917_to_4083 (HMM "PKS_DH" in sequence "UniRef100_Q9KIZ7", bitscore: 92.9, e-value: 5.3e-22, length: 167)
938	UniRef100_Q9L8C7_from_3917_to_4083 (HMM "PKS_DH" in sequence "UniRef100_Q9L8C7", bitscore: 92.9, e-value: 5.3e-22, length: 167)
939	UniRef100_Q0C2Y5_from_1342_to_1498 (HMM "PKS_DH" in sequence "UniRef100_Q0C2Y5", bitscore: 92.8, e-value: 5.5e-22, length: 157)
940	UniRef100_Q0S8W4_from_2649_to_2809 (HMM "PKS_DH" in sequence "UniRef100_Q0S8W4", bitscore: 92.5, e-value: 7.1e-22, length: 161)
941	UniRef100_Q4U447_from_5705_to_5866 (HMM "PKS_DH" in sequence "UniRef100_Q4U447", bitscore: 92.3, e-value: 7.8e-22, length: 162)
942	UniRef100_Q5AX96_from_947_to_1119 (HMM "PKS_DH" in sequence "UniRef100_Q5AX96", bitscore: 92.3, e-value: 7.9e-22, length: 173)
943	UniRef100_Q2N3S7_from_3431_to_3596 (HMM "PKS_DH" in sequence "UniRef100_Q2N3S7", bitscore: 92.1, e-value: 9.2e-22, length: 166)
944	UniRef100_A2QW54_from_1017_to_1232 (HMM "PKS_DH" in sequence "UniRef100_A2QW54", bitscore: 91.8, e-value: 1.1e-21, length: 216)
945	UniRef100_Q0V0A3_from_926_to_1112 (HMM "PKS_DH" in sequence "UniRef100_Q0V0A3", bitscore: 91.8, e-value: 1.2e-21, length: 187)
946	UniRef100_A4ZPY2_from_710_to_864 (HMM "PKS_DH" in sequence "UniRef100_A4ZPY2", bitscore: 91.3, e-value: 1.6e-21, length: 155)
947	UniRef100_Q0CNL6_from_959_to_1137 (HMM "PKS_DH" in sequence "UniRef100_Q0CNL6", bitscore: 91.2, e-value: 1.8e-21, length: 179)
948	UniRef100_Q2ABP6_from_984_to_1176 (HMM "PKS_DH" in sequence "UniRef100_Q2ABP6", bitscore: 90.9, e-value: 2.1e-21, length: 193)
949	UniRef100_A2QQV0_from_943_to_1126 (HMM "PKS_DH" in sequence "UniRef100_A2QQV0", bitscore: 90.9, e-value: 2.1e-21, length: 184)
950	UniRef100_Q7S0Q5_from_959_to_1148 (HMM "PKS_DH" in sequence "UniRef100_Q7S0Q5", bitscore: 90.9, e-value: 2.2e-21, length: 190)
951	UniRef100_A1KQR9_from_652_to_824 (HMM "PKS_DH" in sequence "UniRef100_A1KQR9", bitscore: 90.8, e-value: 2.3e-21, length: 173)
952	UniRef100_A3MDI6_from_2286_to_2444 (HMM "PKS_DH" in sequence "UniRef100_A3MDI6", bitscore: 90.7, e-value: 2.5e-21, length: 159)
953	UniRef100_A1UUX8_from_2292_to_2450 (HMM "PKS_DH" in sequence "UniRef100_A1UUX8", bitscore: 90.7, e-value: 2.5e-21, length: 159)
954	UniRef100_UPI0000558FFC_from_678_to_836 (HMM "PKS_DH" in sequence "UniRef100_UPI0000558FFC", bitscore: 90.7, e-value: 2.5e-21, length: 159)
955	UniRef100_UPI0000559E5B_from_2052_to_2210 (HMM "PKS_DH" in sequence "UniRef100_UPI0000559E5B", bitscore: 90.7, e-value: 2.5e-21, length: 159)
956	UniRef100_UPI00006DD0FF_from_2292_to_2450 (HMM "PKS_DH" in sequence "UniRef100_UPI00006DD0FF", bitscore: 90.7, e-value: 2.5e-21, length: 159)
957	UniRef100_A4D934_from_2518_to_2688 (HMM "PKS_DH" in sequence "UniRef100_A4D934", bitscore: 90.6, e-value: 2.6e-21, length: 171)
958	UniRef100_Q5KTM9_from_960_to_1149 (HMM "PKS_DH" in sequence "UniRef100_Q5KTM9", bitscore: 90.4, e-value: 3e-21, length: 190)
959	UniRef100_Q08QP5_from_886_to_1050 (HMM "PKS_DH" in sequence "UniRef100_Q08QP5", bitscore: 90.1, e-value: 3.6e-21, length: 165)
960	UniRef100_A1KQS1_from_2121_to_2288 (HMM "PKS_DH" in sequence "UniRef100_A1KQS1", bitscore: 90.1, e-value: 3.8e-21, length: 168)
961	UniRef100_Q2SW12_from_709_to_863 (HMM "PKS_DH" in sequence "UniRef100_Q2SW12", bitscore: 89.4, e-value: 5.9e-21, length: 155)
962	UniRef100_A4FCW1_from_909_to_1068 (HMM "PKS_DH" in sequence "UniRef100_A4FCW1", bitscore: 89.2, e-value: 6.9e-21, length: 160)
963	UniRef100_Q0UF41_from_908_to_1072 (HMM "PKS_DH" in sequence "UniRef100_Q0UF41", bitscore: 89.1, e-value: 7.5e-21, length: 165)
964	UniRef100_A2R6H1_from_959_to_1133 (HMM "PKS_DH" in sequence "UniRef100_A2R6H1", bitscore: 89.1, e-value: 7.5e-21, length: 175)
965	UniRef100_Q6J228_from_935_to_1110 (HMM "PKS_DH" in sequence "UniRef100_Q6J228", bitscore: 88.3, e-value: 1.3e-20, length: 176)
966	UniRef100_Q6RKK5_from_935_to_1110 (HMM "PKS_DH" in sequence "UniRef100_Q6RKK5", bitscore: 88.3, e-value: 1.3e-20, length: 176)
967	UniRef100_A4RIU0_from_150_to_325 (HMM "PKS_DH" in sequence "UniRef100_A4RIU0", bitscore: 88.2, e-value: 1.4e-20, length: 176)
968	UniRef100_Q5XF87_from_951_to_1126 (HMM "PKS_DH" in sequence "UniRef100_Q5XF87", bitscore: 88.2, e-value: 1.4e-20, length: 176)
969	UniRef100_Q8YTN4_from_929_to_1089 (HMM "PKS_DH" in sequence "UniRef100_Q8YTN4", bitscore: 88.0, e-value: 1.6e-20, length: 161)
970	UniRef100_Q6RKK9_from_1069_to_1256 (HMM "PKS_DH" in sequence "UniRef100_Q6RKK9", bitscore: 87.8, e-value: 1.9e-20, length: 188)
971	UniRef100_Q2UFM3_from_968_to_1142 (HMM "PKS_DH" in sequence "UniRef100_Q2UFM3", bitscore: 87.4, e-value: 2.5e-20, length: 175)
972	UniRef100_A4RFV7_from_947_to_1146 (HMM "PKS_DH" in sequence "UniRef100_A4RFV7", bitscore: 87.0, e-value: 3.2e-20, length: 200)
973	UniRef100_UPI000023D46F_from_1013_to_1191 (HMM "PKS_DH" in sequence "UniRef100_UPI000023D46F", bitscore: 86.4, e-value: 4.9e-20, length: 179)
974	UniRef100_Q6RKF8_from_959_to_1148 (HMM "PKS_DH" in sequence "UniRef100_Q6RKF8", bitscore: 86.3, e-value: 5e-20, length: 190)
975	UniRef100_A4LGP3_from_1478_to_1650 (HMM "PKS_DH" in sequence "UniRef100_A4LGP3", bitscore: 86.1, e-value: 6.1e-20, length: 173)
976	UniRef100_Q9KID7_from_2720_to_2853 (HMM "PKS_DH" in sequence "UniRef100_Q9KID7", bitscore: 85.7, e-value: 7.6e-20, length: 134)
977	UniRef100_Q5AZ49_from_847_to_1016 (HMM "PKS_DH" in sequence "UniRef100_Q5AZ49", bitscore: 85.7, e-value: 7.8e-20, length: 170)
978	UniRef100_A1UUY0_from_1473_to_1645 (HMM "PKS_DH" in sequence "UniRef100_A1UUY0", bitscore: 85.4, e-value: 9.5e-20, length: 173)
979	UniRef100_A2RX48_from_1423_to_1595 (HMM "PKS_DH" in sequence "UniRef100_A2RX48", bitscore: 85.4, e-value: 9.5e-20, length: 173)
980	UniRef100_A3MDI4_from_1493_to_1665 (HMM "PKS_DH" in sequence "UniRef100_A3MDI4", bitscore: 85.4, e-value: 9.5e-20, length: 173)
981	UniRef100_UPI0000559048_from_372_to_544 (HMM "PKS_DH" in sequence "UniRef100_UPI0000559048", bitscore: 85.4, e-value: 9.5e-20, length: 173)
982	UniRef100_UPI00006DD10E_from_1050_to_1222 (HMM "PKS_DH" in sequence "UniRef100_UPI00006DD10E", bitscore: 85.4, e-value: 9.5e-20, length: 173)
983	UniRef100_Q2UN49_from_961_to_1150 (HMM "PKS_DH" in sequence "UniRef100_Q2UN49", bitscore: 85.3, e-value: 1e-19, length: 190)
984	UniRef100_Q4KCD8_from_2435_to_2599 (HMM "PKS_DH" in sequence "UniRef100_Q4KCD8", bitscore: 85.2, e-value: 1.1e-19, length: 165)
985	UniRef100_A3P518_from_1449_to_1621 (HMM "PKS_DH" in sequence "UniRef100_A3P518", bitscore: 85.1, e-value: 1.2e-19, length: 173)
986	UniRef100_Q63LK8_from_1437_to_1609 (HMM "PKS_DH" in sequence "UniRef100_Q63LK8", bitscore: 85.1, e-value: 1.2e-19, length: 173)
987	UniRef100_UPI00005FB064_from_1449_to_1621 (HMM "PKS_DH" in sequence "UniRef100_UPI00005FB064", bitscore: 85.1, e-value: 1.2e-19, length: 173)
988	UniRef100_UPI0000D72370_from_1076_to_1248 (HMM "PKS_DH" in sequence "UniRef100_UPI0000D72370", bitscore: 85.1, e-value: 1.2e-19, length: 173)
989	UniRef100_UPI0000D7233F_from_1473_to_1645 (HMM "PKS_DH" in sequence "UniRef100_UPI0000D7233F", bitscore: 84.6, e-value: 1.7e-19, length: 173)
990	UniRef100_Q1D5G0_from_3615_to_3781 (HMM "PKS_DH" in sequence "UniRef100_Q1D5G0", bitscore: 84.3, e-value: 2e-19, length: 167)
991	UniRef100_A3NJF4_from_1467_to_1639 (HMM "PKS_DH" in sequence "UniRef100_A3NJF4", bitscore: 83.8, e-value: 2.9e-19, length: 173)
992	UniRef100_A0JJU1_from_993_to_1184 (HMM "PKS_DH" in sequence "UniRef100_A0JJU1", bitscore: 83.7, e-value: 3.1e-19, length: 192)
993	UniRef100_Q1RS71_from_992_to_1156 (HMM "PKS_DH" in sequence "UniRef100_Q1RS71", bitscore: 83.7, e-value: 3.2e-19, length: 165)
994	UniRef100_A1C5U4_from_969_to_1146 (HMM "PKS_DH" in sequence "UniRef100_A1C5U4", bitscore: 83.3, e-value: 4.1e-19, length: 178)
995	UniRef100_Q68CH8_from_919_to_1076 (HMM "PKS_DH" in sequence "UniRef100_Q68CH8", bitscore: 83.3, e-value: 4.2e-19, length: 158)
996	UniRef100_UPI000067452C_from_1492_to_1664 (HMM "PKS_DH" in sequence "UniRef100_UPI000067452C", bitscore: 83.0, e-value: 5e-19, length: 173)
997	UniRef100_Q6RKK6_from_951_to_1136 (HMM "PKS_DH" in sequence "UniRef100_Q6RKK6", bitscore: 82.6, e-value: 6.6e-19, length: 186)
998	UniRef100_Q49B92_from_975_to_1149 (HMM "PKS_DH" in sequence "UniRef100_Q49B92", bitscore: 82.4, e-value: 7.5e-19, length: 175)
999	UniRef100_Q2HEW5_from_1644_to_1820 (HMM "PKS_DH" in sequence "UniRef100_Q2HEW5", bitscore: 82.0, e-value: 1e-18, length: 177)
1000	UniRef100_Q2T4N1_from_1969_to_2140 (HMM "PKS_DH" in sequence "UniRef100_Q2T4N1", bitscore: 81.9, e-value: 1.1e-18, length: 172)
1001	UniRef100_A2QXP7_from_939_to_1110 (HMM "PKS_DH" in sequence "UniRef100_A2QXP7", bitscore: 81.9, e-value: 1.1e-18, length: 172)
1002	UniRef100_Q4KCD8_from_4373_to_4534 (HMM "PKS_DH" in sequence "UniRef100_Q4KCD8", bitscore: 81.4, e-value: 1.5e-18, length: 162)
1003	UniRef100_A4QV22_from_895_to_1080 (HMM "PKS_DH" in sequence "UniRef100_A4QV22", bitscore: 81.3, e-value: 1.6e-18, length: 186)
1004	UniRef100_Q8YTN5_from_954_to_1115 (HMM "PKS_DH" in sequence "UniRef100_Q8YTN5", bitscore: 81.0, e-value: 2e-18, length: 162)
1005	UniRef100_Q4KCD4_from_2266_to_2433 (HMM "PKS_DH" in sequence "UniRef100_Q4KCD4", bitscore: 81.0, e-value: 2e-18, length: 168)
1006	UniRef100_Q6RKK1_from_968_to_1153 (HMM "PKS_DH" in sequence "UniRef100_Q6RKK1", bitscore: 81.0, e-value: 2.1e-18, length: 186)
1007	UniRef100_A6GKJ3_from_925_to_1040 (HMM "PKS_DH" in sequence "UniRef100_A6GKJ3", bitscore: 80.8, e-value: 2.3e-18, length: 116)
1008	UniRef100_A2QBL3_from_935_to_1122 (HMM "PKS_DH" in sequence "UniRef100_A2QBL3", bitscore: 80.8, e-value: 2.4e-18, length: 188)
1009	UniRef100_A1C9J6_from_903_to_1078 (HMM "PKS_DH" in sequence "UniRef100_A1C9J6", bitscore: 80.8, e-value: 2.4e-18, length: 176)
1010	UniRef100_Q3KRU6_from_1053_to_1230 (HMM "PKS_DH" in sequence "UniRef100_Q3KRU6", bitscore: 80.6, e-value: 2.8e-18, length: 178)
1011	UniRef100_A1D5E5_from_957_to_1135 (HMM "PKS_DH" in sequence "UniRef100_A1D5E5", bitscore: 80.3, e-value: 3.3e-18, length: 179)
1012	UniRef100_A4TU83_from_743_to_895 (HMM "PKS_DH" in sequence "UniRef100_A4TU83", bitscore: 80.1, e-value: 3.8e-18, length: 153)
1013	UniRef100_O31782_from_4706_to_4871 (HMM "PKS_DH" in sequence "UniRef100_O31782", bitscore: 79.9, e-value: 4.2e-18, length: 166)
1014	UniRef100_Q2HFI3_from_870_to_1029 (HMM "PKS_DH" in sequence "UniRef100_Q2HFI3", bitscore: 79.8, e-value: 4.7e-18, length: 160)
1015	UniRef100_Q6RKJ8_from_945_to_1138 (HMM "PKS_DH" in sequence "UniRef100_Q6RKJ8", bitscore: 79.4, e-value: 6.1e-18, length: 194)
1016	UniRef100_Q6RKJ0_from_919_to_1094 (HMM "PKS_DH" in sequence "UniRef100_Q6RKJ0", bitscore: 79.3, e-value: 6.6e-18, length: 176)
1017	UniRef100_UPI000023CB38_from_959_to_1135 (HMM "PKS_DH" in sequence "UniRef100_UPI000023CB38", bitscore: 79.2, e-value: 7.3e-18, length: 177)
1018	UniRef100_A4RE14_from_1163_to_1348 (HMM "PKS_DH" in sequence "UniRef100_A4RE14", bitscore: 79.1, e-value: 7.6e-18, length: 186)
1019	UniRef100_Q2T4N9_from_3376_to_3560 (HMM "PKS_DH" in sequence "UniRef100_Q2T4N9", bitscore: 78.7, e-value: 9.7e-18, length: 185)
1020	UniRef100_Q6RKG3_from_958_to_1152 (HMM "PKS_DH" in sequence "UniRef100_Q6RKG3", bitscore: 78.7, e-value: 1e-17, length: 195)
1021	UniRef100_A2Q977_from_938_to_1122 (HMM "PKS_DH" in sequence "UniRef100_A2Q977", bitscore: 78.2, e-value: 1.5e-17, length: 185)
1022	UniRef100_A4QU80_from_1019_to_1203 (HMM "PKS_DH" in sequence "UniRef100_A4QU80", bitscore: 77.7, e-value: 2e-17, length: 185)
1023	UniRef100_Q1RS45_from_2692_to_2855 (HMM "PKS_DH" in sequence "UniRef100_Q1RS45", bitscore: 77.4, e-value: 2.4e-17, length: 164)
1024	UniRef100_Q1D5F7_from_640_to_787 (HMM "PKS_DH" in sequence "UniRef100_Q1D5F7", bitscore: 77.1, e-value: 3.1e-17, length: 148)
1025	UniRef100_Q7WRN5_from_841_to_992 (HMM "PKS_DH" in sequence "UniRef100_Q7WRN5", bitscore: 76.8, e-value: 3.6e-17, length: 152)
1026	UniRef100_Q6RKF4_from_969_to_1164 (HMM "PKS_DH" in sequence "UniRef100_Q6RKF4", bitscore: 75.6, e-value: 8.4e-17, length: 196)
1027	UniRef100_Q6RKF6_from_1061_to_1251 (HMM "PKS_DH" in sequence "UniRef100_Q6RKF6", bitscore: 75.4, e-value: 1e-16, length: 191)
1028	UniRef100_Q9FDU1_from_2999_to_3166 (HMM "PKS_DH" in sequence "UniRef100_Q9FDU1", bitscore: 75.3, e-value: 1.1e-16, length: 168)
1029	UniRef100_Q8RL74_from_632_to_798 (HMM "PKS_DH" in sequence "UniRef100_Q8RL74", bitscore: 75.2, e-value: 1.1e-16, length: 167)
1030	UniRef100_A2QKB6_from_971_to_1174 (HMM "PKS_DH" in sequence "UniRef100_A2QKB6", bitscore: 75.2, e-value: 1.1e-16, length: 204)
1031	UniRef100_Q1E4W5_from_974_to_1149 (HMM "PKS_DH" in sequence "UniRef100_Q1E4W5", bitscore: 75.1, e-value: 1.3e-16, length: 176)
1032	UniRef100_A4RIQ8_from_957_to_1129 (HMM "PKS_DH" in sequence "UniRef100_A4RIQ8", bitscore: 75.0, e-value: 1.3e-16, length: 173)
1033	UniRef100_Q6ZX14_from_951_to_1123 (HMM "PKS_DH" in sequence "UniRef100_Q6ZX14", bitscore: 75.0, e-value: 1.3e-16, length: 173)
1034	UniRef100_Q1DST4_from_926_to_1100 (HMM "PKS_DH" in sequence "UniRef100_Q1DST4", bitscore: 74.9, e-value: 1.4e-16, length: 175)
1035	UniRef100_A5G642_from_2998_to_3164 (HMM "PKS_DH" in sequence "UniRef100_A5G642", bitscore: 74.8, e-value: 1.5e-16, length: 167)
1036	UniRef100_Q6RKL0_from_987_to_1161 (HMM "PKS_DH" in sequence "UniRef100_Q6RKL0", bitscore: 74.5, e-value: 1.9e-16, length: 175)
1037	UniRef100_Q92217_from_954_to_1148 (HMM "PKS_DH" in sequence "UniRef100_Q92217", bitscore: 74.4, e-value: 1.9e-16, length: 195)
1038	UniRef100_Q6RKJ2_from_996_to_1173 (HMM "PKS_DH" in sequence "UniRef100_Q6RKJ2", bitscore: 74.4, e-value: 2e-16, length: 178)
1039	UniRef100_A1KQR7_from_4356_to_4517 (HMM "PKS_DH" in sequence "UniRef100_A1KQR7", bitscore: 74.1, e-value: 2.4e-16, length: 162)
1040	UniRef100_Q847C5_from_844_to_1000 (HMM "PKS_DH" in sequence "UniRef100_Q847C5", bitscore: 74.1, e-value: 2.5e-16, length: 157)
1041	UniRef100_A1KQR7_from_5904_to_6065 (HMM "PKS_DH" in sequence "UniRef100_A1KQR7", bitscore: 74.0, e-value: 2.5e-16, length: 162)
1042	UniRef100_Q5EGQ8_from_892_to_1050 (HMM "PKS_DH" in sequence "UniRef100_Q5EGQ8", bitscore: 73.9, e-value: 2.9e-16, length: 159)
1043	UniRef100_Q1RS54_from_2710_to_2873 (HMM "PKS_DH" in sequence "UniRef100_Q1RS54", bitscore: 73.5, e-value: 3.6e-16, length: 164)
1044	UniRef100_Q7SHI6_from_971_to_1147 (HMM "PKS_DH" in sequence "UniRef100_Q7SHI6", bitscore: 73.5, e-value: 3.6e-16, length: 177)
1045	UniRef100_Q1RS73_from_2358_to_2523 (HMM "PKS_DH" in sequence "UniRef100_Q1RS73", bitscore: 73.3, e-value: 4.1e-16, length: 166)
1046	UniRef100_Q2GR19_from_740_to_898 (HMM "PKS_DH" in sequence "UniRef100_Q2GR19", bitscore: 73.3, e-value: 4.3e-16, length: 159)
1047	UniRef100_A2Q7L3_from_942_to_1118 (HMM "PKS_DH" in sequence "UniRef100_A2Q7L3", bitscore: 73.2, e-value: 4.4e-16, length: 177)
1048	UniRef100_A0ZEC2_from_844_to_1000 (HMM "PKS_DH" in sequence "UniRef100_A0ZEC2", bitscore: 73.2, e-value: 4.5e-16, length: 157)
1049	UniRef100_A2R022_from_938_to_1131 (HMM "PKS_DH" in sequence "UniRef100_A2R022", bitscore: 73.1, e-value: 4.8e-16, length: 194)
1050	UniRef100_A2QWP6_from_967_to_1150 (HMM "PKS_DH" in sequence "UniRef100_A2QWP6", bitscore: 73.1, e-value: 4.8e-16, length: 184)
1051	UniRef100_Q9RNB2_from_869_to_1020 (HMM "PKS_DH" in sequence "UniRef100_Q9RNB2", bitscore: 73.1, e-value: 4.9e-16, length: 152)
1052	UniRef100_A4RG00_from_337_to_516 (HMM "PKS_DH" in sequence "UniRef100_A4RG00", bitscore: 73.0, e-value: 5.2e-16, length: 180)
1053	UniRef100_A4QSF1_from_769_to_948 (HMM "PKS_DH" in sequence "UniRef100_A4QSF1", bitscore: 73.0, e-value: 5.2e-16, length: 180)
1054	UniRef100_A1CPQ3_from_933_to_1109 (HMM "PKS_DH" in sequence "UniRef100_A1CPQ3", bitscore: 73.0, e-value: 5.2e-16, length: 177)
1055	UniRef100_Q1RS72_from_1029_to_1192 (HMM "PKS_DH" in sequence "UniRef100_Q1RS72", bitscore: 72.8, e-value: 6.1e-16, length: 164)
1056	UniRef100_Q3L7Y0_from_952_to_1131 (HMM "PKS_DH" in sequence "UniRef100_Q3L7Y0", bitscore: 72.6, e-value: 7e-16, length: 180)
1057	UniRef100_Q0U5R7_from_912_to_1098 (HMM "PKS_DH" in sequence "UniRef100_Q0U5R7", bitscore: 72.5, e-value: 7.4e-16, length: 187)
1058	UniRef100_Q5BA83_from_973_to_1157 (HMM "PKS_DH" in sequence "UniRef100_Q5BA83", bitscore: 72.3, e-value: 8.6e-16, length: 185)
1059	UniRef100_Q1RS43_from_1264_to_1431 (HMM "PKS_DH" in sequence "UniRef100_Q1RS43", bitscore: 72.3, e-value: 8.6e-16, length: 168)
1060	UniRef100_A5AC09_from_952_to_1143 (HMM "PKS_DH" in sequence "UniRef100_A5AC09", bitscore: 72.2, e-value: 9.3e-16, length: 192)
1061	UniRef100_Q9RNB2_from_2999_to_3166 (HMM "PKS_DH" in sequence "UniRef100_Q9RNB2", bitscore: 71.7, e-value: 1.3e-15, length: 168)
1062	UniRef100_O31782_from_3207_to_3373 (HMM "PKS_DH" in sequence "UniRef100_O31782", bitscore: 71.3, e-value: 1.7e-15, length: 167)
1063	UniRef100_Q5SBL2_from_935_to_1110 (HMM "PKS_DH" in sequence "UniRef100_Q5SBL2", bitscore: 71.2, e-value: 1.8e-15, length: 176)
1064	UniRef100_Q8RL72_from_4004_to_4171 (HMM "PKS_DH" in sequence "UniRef100_Q8RL72", bitscore: 71.2, e-value: 1.8e-15, length: 168)
1065	UniRef100_Q6RKG0_from_958_to_1141 (HMM "PKS_DH" in sequence "UniRef100_Q6RKG0", bitscore: 71.1, e-value: 2e-15, length: 184)
1066	UniRef100_Q6RKE8_from_931_to_1109 (HMM "PKS_DH" in sequence "UniRef100_Q6RKE8", bitscore: 70.4, e-value: 3.2e-15, length: 179)
1067	UniRef100_Q6VT95_from_5287_to_5452 (HMM "PKS_DH" in sequence "UniRef100_Q6VT95", bitscore: 70.3, e-value: 3.5e-15, length: 166)
1068	UniRef100_Q0MNS3_from_892_to_1050 (HMM "PKS_DH" in sequence "UniRef100_Q0MNS3", bitscore: 70.2, e-value: 3.6e-15, length: 159)
1069	UniRef100_A1CLY8_from_944_to_1119 (HMM "PKS_DH" in sequence "UniRef100_A1CLY8", bitscore: 69.9, e-value: 4.4e-15, length: 176)
1070	UniRef100_Q5AR63_from_1707_to_1884 (HMM "PKS_DH" in sequence "UniRef100_Q5AR63", bitscore: 69.9, e-value: 4.4e-15, length: 178)
1071	UniRef100_Q6RKJ1_from_975_to_1149 (HMM "PKS_DH" in sequence "UniRef100_Q6RKJ1", bitscore: 69.2, e-value: 7.2e-15, length: 175)
1072	UniRef100_P95814_from_2748_to_2881 (HMM "PKS_DH" in sequence "UniRef100_P95814", bitscore: 69.2, e-value: 7.4e-15, length: 134)
1073	UniRef100_Q6RKF0_from_920_to_1079 (HMM "PKS_DH" in sequence "UniRef100_Q6RKF0", bitscore: 68.9, e-value: 9e-15, length: 160)
1074	UniRef100_Q8G987_from_2997_to_3161 (HMM "PKS_DH" in sequence "UniRef100_Q8G987", bitscore: 68.8, e-value: 9.7e-15, length: 165)
1075	UniRef100_A1KQR9_from_2187_to_2350 (HMM "PKS_DH" in sequence "UniRef100_A1KQR9", bitscore: 68.6, e-value: 1.1e-14, length: 164)
1076	UniRef100_Q9FDU1_from_869_to_1020 (HMM "PKS_DH" in sequence "UniRef100_Q9FDU1", bitscore: 68.6, e-value: 1.1e-14, length: 152)
1077	UniRef100_Q2VLJ2_from_916_to_1105 (HMM "PKS_DH" in sequence "UniRef100_Q2VLJ2", bitscore: 68.5, e-value: 1.2e-14, length: 190)
1078	UniRef100_UPI000023F3E9_from_916_to_1105 (HMM "PKS_DH" in sequence "UniRef100_UPI000023F3E9", bitscore: 68.5, e-value: 1.2e-14, length: 190)
1079	UniRef100_Q2UV23_from_150_to_339 (HMM "PKS_DH" in sequence "UniRef100_Q2UV23", bitscore: 68.3, e-value: 1.3e-14, length: 190)
1080	UniRef100_Q86ZP9_from_309_to_500 (HMM "PKS_DH" in sequence "UniRef100_Q86ZP9", bitscore: 68.2, e-value: 1.4e-14, length: 192)
1081	UniRef100_Q3W495_from_932_to_1105 (HMM "PKS_DH" in sequence "UniRef100_Q3W495", bitscore: 68.1, e-value: 1.5e-14, length: 174)
1082	UniRef100_Q52932_from_13_to_171 (HMM "PKS_DH" in sequence "UniRef100_Q52932", bitscore: 68.0, e-value: 1.7e-14, length: 159)
1083	UniRef100_Q92S51_from_892_to_1050 (HMM "PKS_DH" in sequence "UniRef100_Q92S51", bitscore: 68.0, e-value: 1.7e-14, length: 159)
1084	UniRef100_Q0CGB3_from_820_to_1003 (HMM "PKS_DH" in sequence "UniRef100_Q0CGB3", bitscore: 67.5, e-value: 2.3e-14, length: 184)
1085	UniRef100_Q93HJ4_from_3951_to_4097 (HMM "PKS_DH" in sequence "UniRef100_Q93HJ4", bitscore: 67.3, e-value: 2.8e-14, length: 147)
1086	UniRef100_A2R1U2_from_899_to_1096 (HMM "PKS_DH" in sequence "UniRef100_A2R1U2", bitscore: 67.0, e-value: 3.4e-14, length: 198)
1087	UniRef100_Q5AS20_from_890_to_1049 (HMM "PKS_DH" in sequence "UniRef100_Q5AS20", bitscore: 66.9, e-value: 3.5e-14, length: 160)
1088	UniRef100_Q4KCD3_from_635_to_795 (HMM "PKS_DH" in sequence "UniRef100_Q4KCD3", bitscore: 66.6, e-value: 4.3e-14, length: 161)
1089	UniRef100_Q6RKF1_from_1016_to_1173 (HMM "PKS_DH" in sequence "UniRef100_Q6RKF1", bitscore: 66.3, e-value: 5.2e-14, length: 158)
1090	UniRef100_Q0TWN6_from_911_to_1085 (HMM "PKS_DH" in sequence "UniRef100_Q0TWN6", bitscore: 65.9, e-value: 6.9e-14, length: 175)
1091	UniRef100_Q2H171_from_890_to_1048 (HMM "PKS_DH" in sequence "UniRef100_Q2H171", bitscore: 65.8, e-value: 7.6e-14, length: 159)
1092	UniRef100_Q2N3S8_from_3391_to_3552 (HMM "PKS_DH" in sequence "UniRef100_Q2N3S8", bitscore: 65.8, e-value: 7.8e-14, length: 162)
1093	UniRef100_Q50LG3_from_821_to_989 (HMM "PKS_DH" in sequence "UniRef100_Q50LG3", bitscore: 65.8, e-value: 7.8e-14, length: 169)
1094	UniRef100_A1KQR7_from_2393_to_2557 (HMM "PKS_DH" in sequence "UniRef100_A1KQR7", bitscore: 65.6, e-value: 8.9e-14, length: 165)
1095	UniRef100_A0UWE4_from_5522_to_5682 (HMM "PKS_DH" in sequence "UniRef100_A0UWE4", bitscore: 65.3, e-value: 1.1e-13, length: 161)
1096	UniRef100_Q2U4V7_from_928_to_1118 (HMM "PKS_DH" in sequence "UniRef100_Q2U4V7", bitscore: 65.0, e-value: 1.3e-13, length: 191)
1097	UniRef100_Q4WLD4_from_936_to_1107 (HMM "PKS_DH" in sequence "UniRef100_Q4WLD4", bitscore: 64.7, e-value: 1.7e-13, length: 172)
1098	UniRef100_A1DA81_from_872_to_1019 (HMM "PKS_DH" in sequence "UniRef100_A1DA81", bitscore: 63.9, e-value: 2.9e-13, length: 148)
1099	UniRef100_Q2H9K3_from_1622_to_1812 (HMM "PKS_DH" in sequence "UniRef100_Q2H9K3", bitscore: 63.8, e-value: 3.1e-13, length: 191)
1100	UniRef100_Q4KCD6_from_2151_to_2314 (HMM "PKS_DH" in sequence "UniRef100_Q4KCD6", bitscore: 63.6, e-value: 3.4e-13, length: 164)
1101	UniRef100_Q2H7S9_from_913_to_1088 (HMM "PKS_DH" in sequence "UniRef100_Q2H7S9", bitscore: 62.8, e-value: 6.2e-13, length: 176)
1102	UniRef100_Q3KRU5_from_992_to_1183 (HMM "PKS_DH" in sequence "UniRef100_Q3KRU5", bitscore: 62.7, e-value: 6.7e-13, length: 192)
1103	UniRef100_Q0UAZ8_from_599_to_784 (HMM "PKS_DH" in sequence "UniRef100_Q0UAZ8", bitscore: 62.6, e-value: 6.9e-13, length: 186)
1104	UniRef100_Q0UFH3_from_230_to_405 (HMM "PKS_DH" in sequence "UniRef100_Q0UFH3", bitscore: 62.4, e-value: 7.8e-13, length: 176)
1105	UniRef100_Q6RKK2_from_944_to_1121 (HMM "PKS_DH" in sequence "UniRef100_Q6RKK2", bitscore: 62.3, e-value: 8.9e-13, length: 178)
1106	UniRef100_Q8GGP2_from_2384_to_2549 (HMM "PKS_DH" in sequence "UniRef100_Q8GGP2", bitscore: 62.2, e-value: 9.3e-13, length: 166)
1107	UniRef100_UPI000023D853_from_939_to_1102 (HMM "PKS_DH" in sequence "UniRef100_UPI000023D853", bitscore: 62.0, e-value: 1e-12, length: 164)
1108	UniRef100_A1CFW1_from_984_to_1173 (HMM "PKS_DH" in sequence "UniRef100_A1CFW1", bitscore: 62.0, e-value: 1.1e-12, length: 190)
1109	UniRef100_Q5ZPA8_from_1391_to_1554 (HMM "PKS_DH" in sequence "UniRef100_Q5ZPA8", bitscore: 61.8, e-value: 1.2e-12, length: 164)
1110	UniRef100_A1CYH3_from_982_to_1171 (HMM "PKS_DH" in sequence "UniRef100_A1CYH3", bitscore: 61.5, e-value: 1.5e-12, length: 190)
1111	UniRef100_Q2H2C8_from_1004_to_1210 (HMM "PKS_DH" in sequence "UniRef100_Q2H2C8", bitscore: 61.4, e-value: 1.6e-12, length: 207)
1112	UniRef100_Q0CGX5_from_919_to_1106 (HMM "PKS_DH" in sequence "UniRef100_Q0CGX5", bitscore: 61.3, e-value: 1.7e-12, length: 188)
1113	UniRef100_A4R449_from_817_to_1002 (HMM "PKS_DH" in sequence "UniRef100_A4R449", bitscore: 61.2, e-value: 1.8e-12, length: 186)
1114	UniRef100_Q0CRW0_from_53_to_232 (HMM "PKS_DH" in sequence "UniRef100_Q0CRW0", bitscore: 61.1, e-value: 2e-12, length: 180)
1115	UniRef100_Q0U5D2_from_932_to_1079 (HMM "PKS_DH" in sequence "UniRef100_Q0U5D2", bitscore: 61.0, e-value: 2.2e-12, length: 148)
1116	UniRef100_A6FZ63_from_1426_to_1616 (HMM "PKS_DH" in sequence "UniRef100_A6FZ63", bitscore: 60.9, e-value: 2.2e-12, length: 191)
1117	UniRef100_Q2U3D3_from_962_to_1151 (HMM "PKS_DH" in sequence "UniRef100_Q2U3D3", bitscore: 60.1, e-value: 4e-12, length: 190)
1118	UniRef100_Q0UTP6_from_622_to_800 (HMM "PKS_DH" in sequence "UniRef100_Q0UTP6", bitscore: 60.1, e-value: 4.1e-12, length: 179)
1119	UniRef100_Q8G987_from_861_to_1012 (HMM "PKS_DH" in sequence "UniRef100_Q8G987", bitscore: 59.9, e-value: 4.6e-12, length: 152)
1120	UniRef100_A4RC46_from_793_to_984 (HMM "PKS_DH" in sequence "UniRef100_A4RC46", bitscore: 59.4, e-value: 6.6e-12, length: 192)
1121	UniRef100_Q2KGA7_from_956_to_1147 (HMM "PKS_DH" in sequence "UniRef100_Q2KGA7", bitscore: 59.4, e-value: 6.6e-12, length: 192)
1122	UniRef100_UPI000023E5A9_from_934_to_1122 (HMM "PKS_DH" in sequence "UniRef100_UPI000023E5A9", bitscore: 59.0, e-value: 8.3e-12, length: 189)
1123	UniRef100_Q0UAE2_from_929_to_1103 (HMM "PKS_DH" in sequence "UniRef100_Q0UAE2", bitscore: 58.8, e-value: 1e-11, length: 175)
1124	UniRef100_Q05470_from_1051_to_1216 (HMM "PKS_DH" in sequence "UniRef100_Q05470", bitscore: 58.7, e-value: 1.1e-11, length: 166)
1125	UniRef100_Q8KUF6_from_2592_to_2732 (HMM "PKS_DH" in sequence "UniRef100_Q8KUF6", bitscore: 58.4, e-value: 1.3e-11, length: 141)
1126	UniRef100_Q6RKL4_from_928_to_1103 (HMM "PKS_DH" in sequence "UniRef100_Q6RKL4", bitscore: 58.3, e-value: 1.4e-11, length: 176)
1127	UniRef100_UPI0000E48CBD_from_992_to_1170 (HMM "PKS_DH" in sequence "UniRef100_UPI0000E48CBD", bitscore: 58.0, e-value: 1.7e-11, length: 179)
1128	UniRef100_A2QDU0_from_963_to_1143 (HMM "PKS_DH" in sequence "UniRef100_A2QDU0", bitscore: 57.6, e-value: 2.3e-11, length: 181)
1129	UniRef100_Q9Y8A5_from_953_to_1138 (HMM "PKS_DH" in sequence "UniRef100_Q9Y8A5", bitscore: 57.2, e-value: 3e-11, length: 186)
1130	UniRef100_Q2UNQ1_from_945_to_1110 (HMM "PKS_DH" in sequence "UniRef100_Q2UNQ1", bitscore: 57.0, e-value: 3.5e-11, length: 166)
1131	UniRef100_Q6RKK0_from_935_to_1105 (HMM "PKS_DH" in sequence "UniRef100_Q6RKK0", bitscore: 56.7, e-value: 4.1e-11, length: 171)
1132	UniRef100_UPI000023DFC5_from_935_to_1117 (HMM "PKS_DH" in sequence "UniRef100_UPI000023DFC5", bitscore: 56.4, e-value: 5.1e-11, length: 183)
1133	UniRef100_Q0D1P0_from_14_to_182 (HMM "PKS_DH" in sequence "UniRef100_Q0D1P0", bitscore: 56.3, e-value: 5.4e-11, length: 169)
1134	UniRef100_Q2GPL2_from_958_to_1132 (HMM "PKS_DH" in sequence "UniRef100_Q2GPL2", bitscore: 55.6, e-value: 9e-11, length: 175)
1135	UniRef100_Q6RKK7_from_853_to_1039 (HMM "PKS_DH" in sequence "UniRef100_Q6RKK7", bitscore: 55.4, e-value: 1e-10, length: 187)
1136	UniRef100_Q0B306_from_750_to_919 (HMM "PKS_DH" in sequence "UniRef100_Q0B306", bitscore: 55.3, e-value: 1.1e-10, length: 170)
1137	UniRef100_Q0UNI9_from_107_to_282 (HMM "PKS_DH" in sequence "UniRef100_Q0UNI9", bitscore: 55.3, e-value: 1.1e-10, length: 176)
1138	UniRef100_A2QWU2_from_927_to_1107 (HMM "PKS_DH" in sequence "UniRef100_A2QWU2", bitscore: 55.3, e-value: 1.1e-10, length: 181)
1139	UniRef100_A1CLJ5_from_936_to_1107 (HMM "PKS_DH" in sequence "UniRef100_A1CLJ5", bitscore: 55.2, e-value: 1.2e-10, length: 172)
1140	UniRef100_A1CN13_from_941_to_1118 (HMM "PKS_DH" in sequence "UniRef100_A1CN13", bitscore: 55.2, e-value: 1.2e-10, length: 178)
1141	UniRef100_Q0C8M3_from_953_to_1138 (HMM "PKS_DH" in sequence "UniRef100_Q0C8M3", bitscore: 55.1, e-value: 1.3e-10, length: 186)
1142	UniRef100_UPI0000E2B3E9_from_953_to_1138 (HMM "PKS_DH" in sequence "UniRef100_UPI0000E2B3E9", bitscore: 55.1, e-value: 1.3e-10, length: 186)
1143	UniRef100_A5G644_from_1161_to_1327 (HMM "PKS_DH" in sequence "UniRef100_A5G644", bitscore: 54.6, e-value: 1.8e-10, length: 167)
1144	UniRef100_A1DC25_from_936_to_1107 (HMM "PKS_DH" in sequence "UniRef100_A1DC25", bitscore: 54.1, e-value: 2.6e-10, length: 172)
1145	UniRef100_Q1MX64_from_828_to_1003 (HMM "PKS_DH" in sequence "UniRef100_Q1MX64", bitscore: 53.2, e-value: 4.7e-10, length: 176)
1146	UniRef100_Q4V2I7_from_1473_to_1631 (HMM "PKS_DH" in sequence "UniRef100_Q4V2I7", bitscore: 52.4, e-value: 8.2e-10, length: 159)
1147	UniRef100_A4PHN0_from_5108_to_5258 (HMM "PKS_DH" in sequence "UniRef100_A4PHN0", bitscore: 52.0, e-value: 1.1e-09, length: 151)
1148	UniRef100_Q6WVH2_from_1449_to_1603 (HMM "PKS_DH" in sequence "UniRef100_Q6WVH2", bitscore: 51.7, e-value: 1.4e-09, length: 155)
1149	UniRef100_Q6ZX13_from_951_to_1130 (HMM "PKS_DH" in sequence "UniRef100_Q6ZX13", bitscore: 51.3, e-value: 1.8e-09, length: 180)
1150	UniRef100_A4RIS4_from_71_to_250 (HMM "PKS_DH" in sequence "UniRef100_A4RIS4", bitscore: 51.3, e-value: 1.8e-09, length: 180)
1151	UniRef100_UPI000023D164_from_959_to_1141 (HMM "PKS_DH" in sequence "UniRef100_UPI000023D164", bitscore: 51.2, e-value: 1.9e-09, length: 183)
1152	UniRef100_Q1RS70_from_4669_to_4836 (HMM "PKS_DH" in sequence "UniRef100_Q1RS70", bitscore: 51.1, e-value: 2e-09, length: 168)
1153	UniRef100_A0UWE2_from_1280_to_1440 (HMM "PKS_DH" in sequence "UniRef100_A0UWE2", bitscore: 50.9, e-value: 2.3e-09, length: 161)
1154	UniRef100_Q8RL72_from_2455_to_2612 (HMM "PKS_DH" in sequence "UniRef100_Q8RL72", bitscore: 50.9, e-value: 2.4e-09, length: 158)
1155	UniRef100_Q5ZTH6_from_2445_to_2604 (HMM "PKS_DH" in sequence "UniRef100_Q5ZTH6", bitscore: 50.3, e-value: 3.6e-09, length: 160)
1156	UniRef100_Q4WIM8_from_983_to_1172 (HMM "PKS_DH" in sequence "UniRef100_Q4WIM8", bitscore: 50.0, e-value: 4.3e-09, length: 190)
1157	UniRef100_Q5X3A0_from_2445_to_2604 (HMM "PKS_DH" in sequence "UniRef100_Q5X3A0", bitscore: 50.0, e-value: 4.4e-09, length: 160)
1158	UniRef100_A1KQS2_from_639_to_799 (HMM "PKS_DH" in sequence "UniRef100_A1KQS2", bitscore: 49.5, e-value: 6.1e-09, length: 161)
1159	UniRef100_Q8J0F7_from_953_to_1132 (HMM "PKS_DH" in sequence "UniRef100_Q8J0F7", bitscore: 49.2, e-value: 7.5e-09, length: 180)
1160	UniRef100_A5IDY4_from_2445_to_2604 (HMM "PKS_DH" in sequence "UniRef100_A5IDY4", bitscore: 49.0, e-value: 8.9e-09, length: 160)
1161	UniRef100_Q5WUQ7_from_2445_to_2604 (HMM "PKS_DH" in sequence "UniRef100_Q5WUQ7", bitscore: 49.0, e-value: 9e-09, length: 160)
1162	UniRef100_A4PHN0_from_2517_to_2687 (HMM "PKS_DH" in sequence "UniRef100_A4PHN0", bitscore: 48.0, e-value: 1.7e-08, length: 171)
1163	UniRef100_A4RJ82_from_961_to_1156 (HMM "PKS_DH" in sequence "UniRef100_A4RJ82", bitscore: 47.8, e-value: 2e-08, length: 196)
1164	UniRef100_UPI0000559FF4_from_174_to_320 (HMM "PKS_DH" in sequence "UniRef100_UPI0000559FF4", bitscore: 47.8, e-value: 2.1e-08, length: 147)
1165	UniRef100_A6GKJ2_from_1_to_142 (HMM "PKS_DH" in sequence "UniRef100_A6GKJ2", bitscore: 47.3, e-value: 2.8e-08, length: 142)
1166	UniRef100_Q7SC21_from_964_to_1140 (HMM "PKS_DH" in sequence "UniRef100_Q7SC21", bitscore: 47.3, e-value: 2.9e-08, length: 177)
1167	UniRef100_Q3S2T9_from_997_to_1182 (HMM "PKS_DH" in sequence "UniRef100_Q3S2T9", bitscore: 46.9, e-value: 3.7e-08, length: 186)
1168	UniRef100_Q71EH9_from_448_to_614 (HMM "PKS_DH" in sequence "UniRef100_Q71EH9", bitscore: 46.8, e-value: 3.9e-08, length: 167)
1169	UniRef100_Q0B303_from_1716_to_1886 (HMM "PKS_DH" in sequence "UniRef100_Q0B303", bitscore: 46.8, e-value: 4.1e-08, length: 171)
1170	UniRef100_Q0FMP5_from_1387_to_1553 (HMM "PKS_DH" in sequence "UniRef100_Q0FMP5", bitscore: 46.7, e-value: 4.4e-08, length: 167)
1171	UniRef100_A0UWE4_from_4462_to_4623 (HMM "PKS_DH" in sequence "UniRef100_A0UWE4", bitscore: 46.6, e-value: 4.6e-08, length: 162)
1172	UniRef100_A3KLM1_from_894_to_1076 (HMM "PKS_DH" in sequence "UniRef100_A3KLM1", bitscore: 46.6, e-value: 4.6e-08, length: 183)
1173	UniRef100_Q5XF86_from_895_to_1066 (HMM "PKS_DH" in sequence "UniRef100_Q5XF86", bitscore: 46.3, e-value: 5.5e-08, length: 172)
1174	UniRef100_Q1RS46_from_1166_to_1332 (HMM "PKS_DH" in sequence "UniRef100_Q1RS46", bitscore: 45.0, e-value: 1.4e-07, length: 167)
1175	UniRef100_Q0IDS9_from_638_to_797 (HMM "PKS_DH" in sequence "UniRef100_Q0IDS9", bitscore: 45.0, e-value: 1.4e-07, length: 160)
1176	UniRef100_A4R6A3_from_658_to_854 (HMM "PKS_DH" in sequence "UniRef100_A4R6A3", bitscore: 44.9, e-value: 1.5e-07, length: 197)
1177	UniRef100_A4D933_from_1595_to_1735 (HMM "PKS_DH" in sequence "UniRef100_A4D933", bitscore: 43.7, e-value: 3.5e-07, length: 141)
1178	UniRef100_Q6RKK8_from_948_to_1131 (HMM "PKS_DH" in sequence "UniRef100_Q6RKK8", bitscore: 42.6, e-value: 7.1e-07, length: 184)
1179	UniRef100_Q6RKJ3_from_1249_to_1462 (HMM "PKS_DH" in sequence "UniRef100_Q6RKJ3", bitscore: 42.6, e-value: 7.5e-07, length: 214)
1180	UniRef100_A0UWE4_from_2827_to_2988 (HMM "PKS_DH" in sequence "UniRef100_A0UWE4", bitscore: 42.4, e-value: 8.4e-07, length: 162)
1181	UniRef100_Q2HBN0_from_936_to_1113 (HMM "PKS_DH" in sequence "UniRef100_Q2HBN0", bitscore: 42.2, e-value: 9.5e-07, length: 178)
1182	UniRef100_A2QWP8_from_937_to_1112 (HMM "PKS_DH" in sequence "UniRef100_A2QWP8", bitscore: 42.2, e-value: 9.8e-07, length: 176)
1183	UniRef100_A0UWE4_from_1299_to_1460 (HMM "PKS_DH" in sequence "UniRef100_A0UWE4", bitscore: 41.3, e-value: 1.8e-06, length: 162)
1184	UniRef100_Q6RKG2_from_921_to_1099 (HMM "PKS_DH" in sequence "UniRef100_Q6RKG2", bitscore: 40.4, e-value: 3.4e-06, length: 179)
1185	UniRef100_Q2XW08_from_924_to_1102 (HMM "PKS_DH" in sequence "UniRef100_Q2XW08", bitscore: 40.4, e-value: 3.4e-06, length: 179)
1186	UniRef100_Q2SGN0_from_1377_to_1553 (HMM "PKS_DH" in sequence "UniRef100_Q2SGN0", bitscore: 40.2, e-value: 3.8e-06, length: 177)
1187	UniRef100_Q6RKE9_from_950_to_1126 (HMM "PKS_DH" in sequence "UniRef100_Q6RKE9", bitscore: 40.0, e-value: 4.5e-06, length: 177)
1188	UniRef100_A4LU41_from_3111_to_3287 (HMM "PKS_DH" in sequence "UniRef100_A4LU41", bitscore: 39.7, e-value: 5.5e-06, length: 177)
1189	UniRef100_A3P5Y3_from_3128_to_3304 (HMM "PKS_DH" in sequence "UniRef100_A3P5Y3", bitscore: 39.7, e-value: 5.5e-06, length: 177)
1190	UniRef100_UPI000055A01F_from_3087_to_3263 (HMM "PKS_DH" in sequence "UniRef100_UPI000055A01F", bitscore: 39.7, e-value: 5.5e-06, length: 177)
1191	UniRef100_A4R5T1_from_1002_to_1191 (HMM "PKS_DH" in sequence "UniRef100_A4R5T1", bitscore: 39.7, e-value: 5.6e-06, length: 190)
1192	UniRef100_A6FZ62_from_592_to_764 (HMM "PKS_DH" in sequence "UniRef100_A6FZ62", bitscore: 39.6, e-value: 5.8e-06, length: 173)
1193	UniRef100_A4R3Y5_from_1119_to_1346 (HMM "PKS_DH" in sequence "UniRef100_A4R3Y5", bitscore: 38.9, e-value: 9.8e-06, length: 228)
1194	UniRef100_A6GIB1_from_1023_to_1181 (HMM "PKS_DH" in sequence "UniRef100_A6GIB1", bitscore: 38.8, e-value: 9.9e-06, length: 159)
1195	UniRef100_Q97DW5_from_898_to_1058 (HMM "PKS_DH" in sequence "UniRef100_Q97DW5", bitscore: 38.1, e-value: 1.7e-05, length: 161)
1196	UniRef100_A3P517_from_1436_to_1606 (HMM "PKS_DH" in sequence "UniRef100_A3P517", bitscore: 37.8, e-value: 2.1e-05, length: 171)
1197	UniRef100_A4LGP4_from_1411_to_1581 (HMM "PKS_DH" in sequence "UniRef100_A4LGP4", bitscore: 37.8, e-value: 2.1e-05, length: 171)
1198	UniRef100_A3NJF3_from_1430_to_1600 (HMM "PKS_DH" in sequence "UniRef100_A3NJF3", bitscore: 37.8, e-value: 2.1e-05, length: 171)
1199	UniRef100_Q63LK9_from_1407_to_1577 (HMM "PKS_DH" in sequence "UniRef100_Q63LK9", bitscore: 37.8, e-value: 2.1e-05, length: 171)
1200	UniRef100_UPI000055A01E_from_1433_to_1603 (HMM "PKS_DH" in sequence "UniRef100_UPI000055A01E", bitscore: 37.8, e-value: 2.1e-05, length: 171)
1201	UniRef100_UPI00005FB065_from_1394_to_1564 (HMM "PKS_DH" in sequence "UniRef100_UPI00005FB065", bitscore: 37.8, e-value: 2.1e-05, length: 171)
1202	UniRef100_UPI00006744CF_from_722_to_892 (HMM "PKS_DH" in sequence "UniRef100_UPI00006744CF", bitscore: 37.8, e-value: 2.1e-05, length: 171)
1203	UniRef100_UPI0000D7236F_from_1394_to_1564 (HMM "PKS_DH" in sequence "UniRef100_UPI0000D7236F", bitscore: 37.8, e-value: 2.1e-05, length: 171)
1204	UniRef100_Q63KU5_from_3096_to_3275 (HMM "PKS_DH" in sequence "UniRef100_Q63KU5", bitscore: 37.5, e-value: 2.6e-05, length: 180)
1205	UniRef100_UPI000055B93C_from_3080_to_3259 (HMM "PKS_DH" in sequence "UniRef100_UPI000055B93C", bitscore: 37.5, e-value: 2.6e-05, length: 180)
1206	UniRef100_UPI000067452B_from_3122_to_3301 (HMM "PKS_DH" in sequence "UniRef100_UPI000067452B", bitscore: 37.5, e-value: 2.6e-05, length: 180)
1207	UniRef100_Q2T4P0_from_962_to_1123 (HMM "PKS_DH" in sequence "UniRef100_Q2T4P0", bitscore: 37.4, e-value: 2.8e-05, length: 162)
1208	UniRef100_Q0UK48_from_913_to_1089 (HMM "PKS_DH" in sequence "UniRef100_Q0UK48", bitscore: 37.4, e-value: 2.8e-05, length: 177)
1209	UniRef100_Q8GGP2_from_2_to_166 (HMM "PKS_DH" in sequence "UniRef100_Q8GGP2", bitscore: 37.3, e-value: 3e-05, length: 165)
1210	UniRef100_Q10Y09_from_929_to_1103 (HMM "PKS_DH" in sequence "UniRef100_Q10Y09", bitscore: 37.2, e-value: 3.2e-05, length: 175)
1211	UniRef100_A3NKB9_from_3123_to_3302 (HMM "PKS_DH" in sequence "UniRef100_A3NKB9", bitscore: 37.1, e-value: 3.2e-05, length: 180)
1212	UniRef100_UPI000055BFEF_from_3122_to_3301 (HMM "PKS_DH" in sequence "UniRef100_UPI000055BFEF", bitscore: 37.1, e-value: 3.2e-05, length: 180)
1213	UniRef100_Q7RWC7_from_969_to_1248 (HMM "PKS_DH" in sequence "UniRef100_Q7RWC7", bitscore: 37.1, e-value: 3.2e-05, length: 280)
1214	UniRef100_A0UWE1_from_1286_to_1447 (HMM "PKS_DH" in sequence "UniRef100_A0UWE1", bitscore: 36.9, e-value: 3.3e-05, length: 162)
1215	UniRef100_Q2UNN5_from_986_to_1163 (HMM "PKS_DH" in sequence "UniRef100_Q2UNN5", bitscore: 36.3, e-value: 3.7e-05, length: 178)
1216	UniRef100_Q1JTE1_from_1634_to_1943 (HMM "PKS_DH" in sequence "UniRef100_Q1JTE1", bitscore: 35.9, e-value: 3.9e-05, length: 310)
1217	UniRef100_A1YBQ6_from_2696_to_2851 (HMM "PKS_DH" in sequence "UniRef100_A1YBQ6", bitscore: 35.9, e-value: 3.9e-05, length: 156)
1218	UniRef100_A3K8W2_from_1392_to_1557 (HMM "PKS_DH" in sequence "UniRef100_A3K8W2", bitscore: 35.9, e-value: 3.9e-05, length: 166)
1219	UniRef100_Q5ZPA6_from_1730_to_1871 (HMM "PKS_DH" in sequence "UniRef100_Q5ZPA6", bitscore: 35.2, e-value: 4.4e-05, length: 142)
1220	UniRef100_A4EWL2_from_1400_to_1562 (HMM "PKS_DH" in sequence "UniRef100_A4EWL2", bitscore: 35.2, e-value: 4.4e-05, length: 163)
1221	UniRef100_Q2SGI8_from_21_to_178 (HMM "PKS_DH" in sequence "UniRef100_Q2SGI8", bitscore: 34.8, e-value: 4.7e-05, length: 158)
1222	UniRef100_Q6RKJ5_from_942_to_1119 (HMM "PKS_DH" in sequence "UniRef100_Q6RKJ5", bitscore: 33.8, e-value: 5.6e-05, length: 178)
1223	UniRef100_Q0D159_from_942_to_1108 (HMM "PKS_DH" in sequence "UniRef100_Q0D159", bitscore: 33.4, e-value: 6e-05, length: 167)
1224	UniRef100_Q5LV53_from_1389_to_1551 (HMM "PKS_DH" in sequence "UniRef100_Q5LV53", bitscore: 33.3, e-value: 6.1e-05, length: 163)
1225	UniRef100_UPI0000558ED6_from_38_to_217 (HMM "PKS_DH" in sequence "UniRef100_UPI0000558ED6", bitscore: 33.3, e-value: 6.1e-05, length: 180)
1226	UniRef100_UPI0000558FD7_from_38_to_217 (HMM "PKS_DH" in sequence "UniRef100_UPI0000558FD7", bitscore: 33.3, e-value: 6.1e-05, length: 180)
1227	UniRef100_Q7N5R3_from_3038_to_3200 (HMM "PKS_DH" in sequence "UniRef100_Q7N5R3", bitscore: 33.0, e-value: 6.4e-05, length: 163)
1228	UniRef100_Q0B1F1_from_1344_to_1473 (HMM "PKS_DH" in sequence "UniRef100_Q0B1F1", bitscore: 32.8, e-value: 6.6e-05, length: 130)
1229	UniRef100_Q6RKJ9_from_880_to_1068 (HMM "PKS_DH" in sequence "UniRef100_Q6RKJ9", bitscore: 32.7, e-value: 6.8e-05, length: 189)
1230	UniRef100_Q3JF86_from_1430_to_1600 (HMM "PKS_DH" in sequence "UniRef100_Q3JF86", bitscore: 32.7, e-value: 6.8e-05, length: 171)
1231	UniRef100_UPI000055B889_from_82_to_252 (HMM "PKS_DH" in sequence "UniRef100_UPI000055B889", bitscore: 32.7, e-value: 6.8e-05, length: 171)
1232	UniRef100_UPI0000D722F8_from_730_to_900 (HMM "PKS_DH" in sequence "UniRef100_UPI0000D722F8", bitscore: 32.7, e-value: 6.8e-05, length: 171)
1233	UniRef100_Q3JLX2_from_3090_to_3278 (HMM "PKS_DH" in sequence "UniRef100_Q3JLX2", bitscore: 32.5, e-value: 6.9e-05, length: 189)
1234	UniRef100_A2R2T7_from_943_to_1118 (HMM "PKS_DH" in sequence "UniRef100_A2R2T7", bitscore: 31.8, e-value: 7.8e-05, length: 176)
1235	UniRef100_A3SPZ2_from_1379_to_1540 (HMM "PKS_DH" in sequence "UniRef100_A3SPZ2", bitscore: 31.3, e-value: 8.6e-05, length: 162)
1236	UniRef100_Q2IGF2_from_1464_to_1625 (HMM "PKS_DH" in sequence "UniRef100_Q2IGF2", bitscore: 31.2, e-value: 8.6e-05, length: 162)
1237	UniRef100_A0UXC9_from_657_to_819 (HMM "PKS_DH" in sequence "UniRef100_A0UXC9", bitscore: 31.1, e-value: 8.8e-05, length: 163)
1238	UniRef100_A2R4Z4_from_999_to_1192 (HMM "PKS_DH" in sequence "UniRef100_A2R4Z4", bitscore: 31.0, e-value: 9e-05, length: 194)
1239	UniRef100_Q68CH7_from_2178_to_2342 (HMM "PKS_DH" in sequence "UniRef100_Q68CH7", bitscore: 29.4, e-value: 0.00012, length: 165)
1240	UniRef100_Q83X87_from_17_to_172 (HMM "PKS_DH" in sequence "UniRef100_Q83X87", bitscore: 28.9, e-value: 0.00013, length: 156)
1241	UniRef100_Q9ZGA4_from_5238_to_5393 (HMM "PKS_DH" in sequence "UniRef100_Q9ZGA4", bitscore: 28.7, e-value: 0.00013, length: 156)
1242	UniRef100_Q2UB00_from_945_to_1116 (HMM "PKS_DH" in sequence "UniRef100_Q2UB00", bitscore: 28.7, e-value: 0.00013, length: 172)
1243	UniRef100_Q2N3T0_from_1941_to_2112 (HMM "PKS_DH" in sequence "UniRef100_Q2N3T0", bitscore: 28.5, e-value: 0.00014, length: 172)
1244	UniRef100_Q4U447_from_985_to_1133 (HMM "PKS_DH" in sequence "UniRef100_Q4U447", bitscore: 28.4, e-value: 0.00014, length: 149)
1245	UniRef100_Q62C87_from_2_to_178 (HMM "PKS_DH" in sequence "UniRef100_Q62C87", bitscore: 28.3, e-value: 0.00014, length: 177)
1246	UniRef100_Q2T3G8_from_718_to_955 (HMM "PKS_DH" in sequence "UniRef100_Q2T3G8", bitscore: 27.7, e-value: 0.00016, length: 238)
1247	UniRef100_A3Q285_from_905_to_1062 (HMM "PKS_DH" in sequence "UniRef100_A3Q285", bitscore: 27.7, e-value: 0.00016, length: 158)
1248	UniRef100_A1UIS1_from_905_to_1062 (HMM "PKS_DH" in sequence "UniRef100_A1UIS1", bitscore: 27.4, e-value: 0.00017, length: 158)
1249	UniRef100_Q0ILD3_from_3907_to_4056 (HMM "PKS_DH" in sequence "UniRef100_Q0ILD3", bitscore: 27.2, e-value: 0.00017, length: 150)
1250	UniRef100_A6GIB2_from_36_to_197 (HMM "PKS_DH" in sequence "UniRef100_A6GIB2", bitscore: 26.7, e-value: 0.00018, length: 162)
1251	UniRef100_Q2N3S7_from_1762_to_1920 (HMM "PKS_DH" in sequence "UniRef100_Q2N3S7", bitscore: 26.3, e-value: 0.0002, length: 159)
1252	UniRef100_A1B0A4_from_1358_to_1509 (HMM "PKS_DH" in sequence "UniRef100_A1B0A4", bitscore: 25.8, e-value: 0.00022, length: 152)
1253	UniRef100_Q1RS66_from_2167_to_2323 (HMM "PKS_DH" in sequence "UniRef100_Q1RS66", bitscore: 25.6, e-value: 0.00022, length: 157)
1254	UniRef100_Q1JTE1_from_5624_to_5807 (HMM "PKS_DH" in sequence "UniRef100_Q1JTE1", bitscore: 25.5, e-value: 0.00023, length: 184)
1255	UniRef100_A3JMZ0_from_1387_to_1554 (HMM "PKS_DH" in sequence "UniRef100_A3JMZ0", bitscore: 25.2, e-value: 0.00024, length: 168)
1256	UniRef100_Q1RS65_from_1268_to_1430 (HMM "PKS_DH" in sequence "UniRef100_Q1RS65", bitscore: 25.0, e-value: 0.00025, length: 163)
1257	UniRef100_A3XD74_from_1407_to_1572 (HMM "PKS_DH" in sequence "UniRef100_A3XD74", bitscore: 24.6, e-value: 0.00026, length: 166)
1258	UniRef100_Q4WAZ4_from_6_to_179 (HMM "PKS_DH" in sequence "UniRef100_Q4WAZ4", bitscore: 24.6, e-value: 0.00026, length: 174)
1259	UniRef100_Q93HF9_from_852_to_1016 (HMM "PKS_DH" in sequence "UniRef100_Q93HF9", bitscore: 24.2, e-value: 0.00028, length: 165)
1260	UniRef100_Q8KND3_from_899_to_1043 (HMM "PKS_DH" in sequence "UniRef100_Q8KND3", bitscore: 24.1, e-value: 0.00028, length: 145)
1261	UniRef100_UPI0000EB2095_from_895_to_1063 (HMM "PKS_DH" in sequence "UniRef100_UPI0000EB2095", bitscore: 24.1, e-value: 0.00029, length: 169)
1262	UniRef100_UPI00005A19FB_from_851_to_1019 (HMM "PKS_DH" in sequence "UniRef100_UPI00005A19FB", bitscore: 24.1, e-value: 0.00029, length: 169)
1263	UniRef100_A6GIB2_from_1548_to_1718 (HMM "PKS_DH" in sequence "UniRef100_A6GIB2", bitscore: 23.6, e-value: 0.00031, length: 171)
1264	UniRef100_Q0P7J2_from_2391_to_2550 (HMM "PKS_DH" in sequence "UniRef100_Q0P7J2", bitscore: 23.3, e-value: 0.00033, length: 160)
1265	UniRef100_Q8FGB2_from_537_to_696 (HMM "PKS_DH" in sequence "UniRef100_Q8FGB2", bitscore: 23.3, e-value: 0.00033, length: 160)
1266	UniRef100_UPI00005EF394_from_2103_to_2262 (HMM "PKS_DH" in sequence "UniRef100_UPI00005EF394", bitscore: 23.3, e-value: 0.00033, length: 160)
1267	UniRef100_P19096_from_844_to_1009 (HMM "PKS_DH" in sequence "UniRef100_P19096", bitscore: 23.1, e-value: 0.00034, length: 166)
1268	UniRef100_Q3UHT6_from_844_to_1009 (HMM "PKS_DH" in sequence "UniRef100_Q3UHT6", bitscore: 23.1, e-value: 0.00034, length: 166)
1269	UniRef100_Q3TB22_from_844_to_1009 (HMM "PKS_DH" in sequence "UniRef100_Q3TB22", bitscore: 23.1, e-value: 0.00034, length: 166)
1270	UniRef100_P49327_from_838_to_1008 (HMM "PKS_DH" in sequence "UniRef100_P49327", bitscore: 23.1, e-value: 0.00034, length: 171)
1271	UniRef100_Q4LE83_from_875_to_1045 (HMM "PKS_DH" in sequence "UniRef100_Q4LE83", bitscore: 23.1, e-value: 0.00034, length: 171)
1272	UniRef100_UPI0000D623B2_from_875_to_1045 (HMM "PKS_DH" in sequence "UniRef100_UPI0000D623B2", bitscore: 23.1, e-value: 0.00034, length: 171)
1273	UniRef100_Q58G70_from_817_to_985 (HMM "PKS_DH" in sequence "UniRef100_Q58G70", bitscore: 22.9, e-value: 0.00035, length: 169)
1274	UniRef100_Q58GK8_from_722_to_890 (HMM "PKS_DH" in sequence "UniRef100_Q58GK8", bitscore: 22.9, e-value: 0.00035, length: 169)
1275	UniRef100_A5YV76_from_842_to_1010 (HMM "PKS_DH" in sequence "UniRef100_A5YV76", bitscore: 22.9, e-value: 0.00035, length: 169)
1276	UniRef100_A0UUS2_from_2741_to_2904 (HMM "PKS_DH" in sequence "UniRef100_A0UUS2", bitscore: 22.7, e-value: 0.00036, length: 164)
1277	UniRef100_Q84HI8_from_1438_to_1587 (HMM "PKS_DH" in sequence "UniRef100_Q84HI8", bitscore: 22.3, e-value: 0.00039, length: 150)
1278	UniRef100_Q8GCW1_from_1438_to_1587 (HMM "PKS_DH" in sequence "UniRef100_Q8GCW1", bitscore: 22.3, e-value: 0.00039, length: 150)
1279	UniRef100_Q022P4_from_2340_to_2506 (HMM "PKS_DH" in sequence "UniRef100_Q022P4", bitscore: 21.9, e-value: 0.00042, length: 167)
1280	UniRef100_Q70C47_from_1335_to_1494 (HMM "PKS_DH" in sequence "UniRef100_Q70C47", bitscore: 21.8, e-value: 0.00042, length: 160)
1281	UniRef100_Q9AIT3_from_1335_to_1494 (HMM "PKS_DH" in sequence "UniRef100_Q9AIT3", bitscore: 21.8, e-value: 0.00042, length: 160)
1282	UniRef100_A1TBT3_from_939_to_1100 (HMM "PKS_DH" in sequence "UniRef100_A1TBT3", bitscore: 21.5, e-value: 0.00044, length: 162)
1283	UniRef100_UPI00015614A8_from_827_to_1012 (HMM "PKS_DH" in sequence "UniRef100_UPI00015614A8", bitscore: 21.4, e-value: 0.00045, length: 186)
1284	UniRef100_Q2KHG9_from_993_to_1184 (HMM "PKS_DH" in sequence "UniRef100_Q2KHG9", bitscore: 21.3, e-value: 0.00046, length: 192)
1285	UniRef100_A4RNS2_from_860_to_1051 (HMM "PKS_DH" in sequence "UniRef100_A4RNS2", bitscore: 21.3, e-value: 0.00046, length: 192)
1286	UniRef100_UPI0000F31607_from_848_to_1012 (HMM "PKS_DH" in sequence "UniRef100_UPI0000F31607", bitscore: 20.7, e-value: 0.00051, length: 165)
1287	UniRef100_UPI0000E24B87_from_829_to_999 (HMM "PKS_DH" in sequence "UniRef100_UPI0000E24B87", bitscore: 20.6, e-value: 0.00052, length: 171)
1288	UniRef100_UPI0000E24B88_from_838_to_1008 (HMM "PKS_DH" in sequence "UniRef100_UPI0000E24B88", bitscore: 20.6, e-value: 0.00052, length: 171)
1289	UniRef100_Q06B57_from_841_to_1011 (HMM "PKS_DH" in sequence "UniRef100_Q06B57", bitscore: 20.3, e-value: 0.00055, length: 171)
1290	UniRef100_Q10977_from_991_to_1150 (HMM "PKS_DH" in sequence "UniRef100_Q10977", bitscore: 20.2, e-value: 0.00055, length: 160)
1291	UniRef100_Q7TXM0_from_991_to_1150 (HMM "PKS_DH" in sequence "UniRef100_Q7TXM0", bitscore: 20.2, e-value: 0.00055, length: 160)
1292	UniRef100_A4KKJ1_from_991_to_1150 (HMM "PKS_DH" in sequence "UniRef100_A4KKJ1", bitscore: 20.2, e-value: 0.00055, length: 160)
1293	UniRef100_UPI000016515A_from_991_to_1150 (HMM "PKS_DH" in sequence "UniRef100_UPI000016515A", bitscore: 20.2, e-value: 0.00055, length: 160)
1294	UniRef100_UPI00005F6360_from_991_to_1150 (HMM "PKS_DH" in sequence "UniRef100_UPI00005F6360", bitscore: 20.2, e-value: 0.00055, length: 160)
1295	UniRef100_A6DVI2_from_1381_to_1546 (HMM "PKS_DH" in sequence "UniRef100_A6DVI2", bitscore: 19.6, e-value: 0.00061, length: 166)
1296	UniRef100_P12785_from_848_to_1009 (HMM "PKS_DH" in sequence "UniRef100_P12785", bitscore: 19.4, e-value: 0.00064, length: 162)
1297	UniRef100_UPI0000168299_from_848_to_1009 (HMM "PKS_DH" in sequence "UniRef100_UPI0000168299", bitscore: 19.4, e-value: 0.00064, length: 162)
1298	UniRef100_Q1JTE1_from_7720_to_7894 (HMM "PKS_DH" in sequence "UniRef100_Q1JTE1", bitscore: 19.3, e-value: 0.00065, length: 175)
1299	UniRef100_A5G642_from_4_to_154 (HMM "PKS_DH" in sequence "UniRef100_A5G642", bitscore: 19.1, e-value: 0.00066, length: 151)
1300	UniRef100_Q1RS70_from_1703_to_1868 (HMM "PKS_DH" in sequence "UniRef100_Q1RS70", bitscore: 18.9, e-value: 0.00069, length: 166)
1301	UniRef100_A0UXC8_from_669_to_828 (HMM "PKS_DH" in sequence "UniRef100_A0UXC8", bitscore: 18.5, e-value: 0.00074, length: 160)
1302	UniRef100_Q3JHE0_from_753_to_996 (HMM "PKS_DH" in sequence "UniRef100_Q3JHE0", bitscore: 17.7, e-value: 0.00084, length: 244)
1303	UniRef100_UPI000067452A_from_753_to_996 (HMM "PKS_DH" in sequence "UniRef100_UPI000067452A", bitscore: 17.7, e-value: 0.00084, length: 244)
1304	UniRef100_A3NGR5_from_753_to_993 (HMM "PKS_DH" in sequence "UniRef100_A3NGR5", bitscore: 17.6, e-value: 0.00085, length: 241)
1305	UniRef100_A1G7S5_from_895_to_1048 (HMM "PKS_DH" in sequence "UniRef100_A1G7S5", bitscore: 17.5, e-value: 0.00087, length: 154)
1306	UniRef100_Q076H7_from_841_to_1011 (HMM "PKS_DH" in sequence "UniRef100_Q076H7", bitscore: 16.6, e-value: 0.001, length: 171)
1307	UniRef100_A4R457_from_715_to_863 (HMM "PKS_DH" in sequence "UniRef100_A4R457", bitscore: 16.5, e-value: 0.001, length: 149)
1308	UniRef100_A4LL34_from_753_to_993 (HMM "PKS_DH" in sequence "UniRef100_A4LL34", bitscore: 16.5, e-value: 0.001, length: 241)
1309	UniRef100_Q0U8H9_from_74_to_229 (HMM "PKS_DH" in sequence "UniRef100_Q0U8H9", bitscore: 16.5, e-value: 0.001, length: 156)
1310	UniRef100_Q0R4P8_from_915_to_1058 (HMM "PKS_DH" in sequence "UniRef100_Q0R4P8", bitscore: 16.4, e-value: 0.001, length: 144)
1311	UniRef100_UPI0000DADCE5_from_753_to_1002 (HMM "PKS_DH" in sequence "UniRef100_UPI0000DADCE5", bitscore: 15.8, e-value: 0.0012, length: 250)
1312	UniRef100_UPI0000D9E566_from_844_to_1014 (HMM "PKS_DH" in sequence "UniRef100_UPI0000D9E566", bitscore: 15.6, e-value: 0.0012, length: 171)
1313	UniRef100_A6GIB2_from_3071_to_3238 (HMM "PKS_DH" in sequence "UniRef100_A6GIB2", bitscore: 15.6, e-value: 0.0012, length: 168)
1314	UniRef100_A0UWE3_from_1539_to_1698 (HMM "PKS_DH" in sequence "UniRef100_A0UWE3", bitscore: 15.3, e-value: 0.0013, length: 160)
1315	UniRef100_A2CLL1_from_2210_to_2393 (HMM "PKS_DH" in sequence "UniRef100_A2CLL1", bitscore: 15.2, e-value: 0.0013, length: 184)
1316	UniRef100_Q71SP7_from_848_to_1012 (HMM "PKS_DH" in sequence "UniRef100_Q71SP7", bitscore: 14.6, e-value: 0.0014, length: 165)
1317	UniRef100_UPI00006DD110_from_2_to_154 (HMM "PKS_DH" in sequence "UniRef100_UPI00006DD110", bitscore: 14.0, e-value: 0.0016, length: 153)
1318	UniRef100_P12276_from_847_to_1011 (HMM "PKS_DH" in sequence "UniRef100_P12276", bitscore: 13.9, e-value: 0.0016, length: 165)
1319	UniRef100_P12276-2_from_847_to_1011 (HMM "PKS_DH" in sequence "UniRef100_P12276-2", bitscore: 13.9, e-value: 0.0016, length: 165)
1320	UniRef100_UPI0000ECA4F5_from_847_to_1011 (HMM "PKS_DH" in sequence "UniRef100_UPI0000ECA4F5", bitscore: 13.9, e-value: 0.0016, length: 165)
1321	UniRef100_UPI0000ECA510_from_847_to_1011 (HMM "PKS_DH" in sequence "UniRef100_UPI0000ECA510", bitscore: 13.9, e-value: 0.0016, length: 165)
1322	UniRef100_UPI0000ECA511_from_773_to_937 (HMM "PKS_DH" in sequence "UniRef100_UPI0000ECA511", bitscore: 13.9, e-value: 0.0016, length: 165)
1323	UniRef100_UPI0000171319_from_773_to_937 (HMM "PKS_DH" in sequence "UniRef100_UPI0000171319", bitscore: 13.9, e-value: 0.0016, length: 165)
1324	UniRef100_Q0B307_from_2079_to_2250 (HMM "PKS_DH" in sequence "UniRef100_Q0B307", bitscore: 13.5, e-value: 0.0017, length: 172)
1325	UniRef100_Q8GME1_from_1453_to_1608 (HMM "PKS_DH" in sequence "UniRef100_Q8GME1", bitscore: 13.2, e-value: 0.0018, length: 156)
1326	UniRef100_Q6RKJ6_from_928_to_1102 (HMM "PKS_DH" in sequence "UniRef100_Q6RKJ6", bitscore: 13.1, e-value: 0.0018, length: 175)
1327	UniRef100_A0MS25_from_2217_to_2400 (HMM "PKS_DH" in sequence "UniRef100_A0MS25", bitscore: 12.8, e-value: 0.0019, length: 184)
1328	UniRef100_Q02DB0_from_2560_to_2723 (HMM "PKS_DH" in sequence "UniRef100_Q02DB0", bitscore: 12.3, e-value: 0.0021, length: 164)
1329	UniRef100_Q84HM3_from_1411_to_1591 (HMM "PKS_DH" in sequence "UniRef100_Q84HM3", bitscore: 11.9, e-value: 0.0022, length: 181)
1330	UniRef100_Q6BE66_from_1_to_129 (HMM "PKS_DH" in sequence "UniRef100_Q6BE66", bitscore: 11.6, e-value: 0.0023, length: 129)
1331	UniRef100_A6GK49_from_565_to_725 (HMM "PKS_DH" in sequence "UniRef100_A6GK49", bitscore: 11.5, e-value: 0.0024, length: 161)
1332	UniRef100_A0UXD4_from_657_to_816 (HMM "PKS_DH" in sequence "UniRef100_A0UXD4", bitscore: 10.9, e-value: 0.0027, length: 160)
1333	UniRef100_A1G3B1_from_1448_to_1603 (HMM "PKS_DH" in sequence "UniRef100_A1G3B1", bitscore: 9.8, e-value: 0.0032, length: 156)
1334	UniRef100_A0UWE0_from_2406_to_2568 (HMM "PKS_DH" in sequence "UniRef100_A0UWE0", bitscore: 9.8, e-value: 0.0032, length: 163)
1335	UniRef100_UPI0000F2E723_from_891_to_1049 (HMM "PKS_DH" in sequence "UniRef100_UPI0000F2E723", bitscore: 9.4, e-value: 0.0034, length: 159)
1336	UniRef100_Q2N3S8_from_2_to_145 (HMM "PKS_DH" in sequence "UniRef100_Q2N3S8", bitscore: 9.2, e-value: 0.0035, length: 144)
1337	UniRef100_A4TA96_from_994_to_1143 (HMM "PKS_DH" in sequence "UniRef100_A4TA96", bitscore: 9.1, e-value: 0.0036, length: 150)
1338	UniRef100_A2RWQ4_from_2_to_165 (HMM "PKS_DH" in sequence "UniRef100_A2RWQ4", bitscore: 8.7, e-value: 0.0038, length: 164)
1339	UniRef100_A0MS27_from_1835_to_2024 (HMM "PKS_DH" in sequence "UniRef100_A0MS27", bitscore: 8.7, e-value: 0.0038, length: 190)
1340	UniRef100_Q84HN8_from_1470_to_1625 (HMM "PKS_DH" in sequence "UniRef100_Q84HN8", bitscore: 8.6, e-value: 0.0039, length: 156)
1341	UniRef100_Q83TF5_from_1489_to_1644 (HMM "PKS_DH" in sequence "UniRef100_Q83TF5", bitscore: 8.6, e-value: 0.0039, length: 156)
1342	UniRef100_A4T2D4_from_899_to_1046 (HMM "PKS_DH" in sequence "UniRef100_A4T2D4", bitscore: 8.3, e-value: 0.0041, length: 148)
1343	UniRef100_A5TML8_from_772_to_1018 (HMM "PKS_DH" in sequence "UniRef100_A5TML8", bitscore: 8.1, e-value: 0.0042, length: 247)
1344	UniRef100_A2S1Y5_from_769_to_1015 (HMM "PKS_DH" in sequence "UniRef100_A2S1Y5", bitscore: 8.1, e-value: 0.0042, length: 247)
1345	UniRef100_A3MCQ8_from_772_to_1018 (HMM "PKS_DH" in sequence "UniRef100_A3MCQ8", bitscore: 8.1, e-value: 0.0042, length: 247)
1346	UniRef100_UPI0000558CCC_from_753_to_999 (HMM "PKS_DH" in sequence "UniRef100_UPI0000558CCC", bitscore: 8.1, e-value: 0.0042, length: 247)
1347	UniRef100_Q9VQL7_from_886_to_1039 (HMM "PKS_DH" in sequence "UniRef100_Q9VQL7", bitscore: 8.0, e-value: 0.0043, length: 154)
1348	UniRef100_A5N8Z2_from_672_to_834 (HMM "PKS_DH" in sequence "UniRef100_A5N8Z2", bitscore: 8.0, e-value: 0.0043, length: 163)
1349	UniRef100_UPI0000558F28_from_753_to_1002 (HMM "PKS_DH" in sequence "UniRef100_UPI0000558F28", bitscore: 8.0, e-value: 0.0043, length: 250)
1350	UniRef100_UPI0000F2BFEE_from_841_to_1009 (HMM "PKS_DH" in sequence "UniRef100_UPI0000F2BFEE", bitscore: 8.0, e-value: 0.0043, length: 169)
1351	UniRef100_UPI0000F2BFEF_from_841_to_1009 (HMM "PKS_DH" in sequence "UniRef100_UPI0000F2BFEF", bitscore: 8.0, e-value: 0.0043, length: 169)
1352	UniRef100_A3P2B7_from_772_to_1027 (HMM "PKS_DH" in sequence "UniRef100_A3P2B7", bitscore: 8.0, e-value: 0.0043, length: 256)
1353	UniRef100_Q3S314_from_889_to_961 (HMM "PKS_DH" in sequence "UniRef100_Q3S314", bitscore: 7.8, e-value: 0.0044, length: 73)
1354	UniRef100_Q090E0_from_996_to_1163 (HMM "PKS_DH" in sequence "UniRef100_Q090E0", bitscore: 7.8, e-value: 0.0045, length: 168)
1355	UniRef100_A5J3W8_from_772_to_1021 (HMM "PKS_DH" in sequence "UniRef100_A5J3W8", bitscore: 7.7, e-value: 0.0046, length: 250)
1356	UniRef100_Q4V2F5_from_1248_to_1497 (HMM "PKS_DH" in sequence "UniRef100_Q4V2F5", bitscore: 7.7, e-value: 0.0046, length: 250)
1357	UniRef100_Q84HJ3_from_1451_to_1606 (HMM "PKS_DH" in sequence "UniRef100_Q84HJ3", bitscore: 7.3, e-value: 0.0049, length: 156)
1358	UniRef100_UPI000055B93D_from_753_to_1005 (HMM "PKS_DH" in sequence "UniRef100_UPI000055B93D", bitscore: 7.1, e-value: 0.005, length: 253)
1359	UniRef100_Q63NJ3_from_753_to_1005 (HMM "PKS_DH" in sequence "UniRef100_Q63NJ3", bitscore: 7.1, e-value: 0.005, length: 253)
1360	UniRef100_Q84HK3_from_1454_to_1608 (HMM "PKS_DH" in sequence "UniRef100_Q84HK3", bitscore: 6.9, e-value: 0.0052, length: 155)
1361	UniRef100_Q6BE71_from_1_to_129 (HMM "PKS_DH" in sequence "UniRef100_Q6BE71", bitscore: 6.7, e-value: 0.0054, length: 129)
1362	UniRef100_Q6BE67_from_1_to_129 (HMM "PKS_DH" in sequence "UniRef100_Q6BE67", bitscore: 6.7, e-value: 0.0054, length: 129)
1363	UniRef100_Q6WS81_from_1467_to_1622 (HMM "PKS_DH" in sequence "UniRef100_Q6WS81", bitscore: 6.3, e-value: 0.0058, length: 156)
1364	UniRef100_Q6BE76_from_1_to_129 (HMM "PKS_DH" in sequence "UniRef100_Q6BE76", bitscore: 6.2, e-value: 0.0058, length: 129)
1365	UniRef100_Q6BE69_from_1_to_129 (HMM "PKS_DH" in sequence "UniRef100_Q6BE69", bitscore: 6.2, e-value: 0.0058, length: 129)
1366	UniRef100_A1GFD8_from_1447_to_1614 (HMM "PKS_DH" in sequence "UniRef100_A1GFD8", bitscore: 6.1, e-value: 0.006, length: 168)
1367	UniRef100_Q09DD0_from_997_to_1170 (HMM "PKS_DH" in sequence "UniRef100_Q09DD0", bitscore: 5.9, e-value: 0.0062, length: 174)
1368	UniRef100_Q1GDY4_from_1382_to_1556 (HMM "PKS_DH" in sequence "UniRef100_Q1GDY4", bitscore: 5.6, e-value: 0.0064, length: 175)
1369	UniRef100_Q6RKJ7_from_944_to_1124 (HMM "PKS_DH" in sequence "UniRef100_Q6RKJ7", bitscore: 5.4, e-value: 0.0067, length: 181)
1370	UniRef100_P87162_from_940_to_1072 (HMM "PKS_DH" in sequence "UniRef100_P87162", bitscore: 5.3, e-value: 0.0068, length: 133)
1371	UniRef100_A2CLL2_from_1064_to_1246 (HMM "PKS_DH" in sequence "UniRef100_A2CLL2", bitscore: 5.0, e-value: 0.0071, length: 183)
1372	UniRef100_O31782_from_1700_to_1865 (HMM "PKS_DH" in sequence "UniRef100_O31782", bitscore: 4.6, e-value: 0.0077, length: 166)
1373	UniRef100_Q29M07_from_853_to_1027 (HMM "PKS_DH" in sequence "UniRef100_Q29M07", bitscore: 4.5, e-value: 0.0078, length: 175)
1374	UniRef100_Q6BE75_from_1_to_129 (HMM "PKS_DH" in sequence "UniRef100_Q6BE75", bitscore: 4.4, e-value: 0.0079, length: 129)
1375	UniRef100_Q6RKL3_from_937_to_1108 (HMM "PKS_DH" in sequence "UniRef100_Q6RKL3", bitscore: 4.4, e-value: 0.0079, length: 172)
1376	UniRef100_Q2GTB1_from_1162_to_1356 (HMM "PKS_DH" in sequence "UniRef100_Q2GTB1", bitscore: 3.8, e-value: 0.0087, length: 195)
1377	UniRef100_A4FKH2_from_903_to_1066 (HMM "PKS_DH" in sequence "UniRef100_A4FKH2", bitscore: 3.6, e-value: 0.0091, length: 164)
1378	UniRef100_Q84HJ8_from_1463_to_1623 (HMM "PKS_DH" in sequence "UniRef100_Q84HJ8", bitscore: 3.3, e-value: 0.0095, length: 161)
1379	UniRef100_Q84HC6_from_886_to_1059 (HMM "PKS_DH" in sequence "UniRef100_Q84HC6", bitscore: 3.3, e-value: 0.0096, length: 174)
1380	UniRef100_Q84HK8_from_1436_to_1625 (HMM "PKS_DH" in sequence "UniRef100_Q84HK8", bitscore: 3.1, e-value: 0.0099, length: 190)
1381	UniRef100_Q0CJ59_from_940_to_1072 (HMM "PKS_DH" in sequence "UniRef100_Q0CJ59", bitscore: 2.7, e-value: 0.011, length: 133)
1382	UniRef100_Q00290_from_940_to_1072 (HMM "PKS_DH" in sequence "UniRef100_Q00290", bitscore: 2.7, e-value: 0.011, length: 133)
1383	UniRef100_Q4SXH3_from_736_to_921 (HMM "PKS_DH" in sequence "UniRef100_Q4SXH3", bitscore: 2.4, e-value: 0.011, length: 186)
1384	UniRef100_Q4ZNC9_from_2086_to_2265 (HMM "PKS_DH" in sequence "UniRef100_Q4ZNC9", bitscore: 2.3, e-value: 0.011, length: 180)
1385	UniRef100_UPI0000E4DC66_from_827_to_1012 (HMM "PKS_DH" in sequence "UniRef100_UPI0000E4DC66", bitscore: 2.1, e-value: 0.012, length: 186)
1386	UniRef100_UPI0000E4DC67_from_827_to_1012 (HMM "PKS_DH" in sequence "UniRef100_UPI0000E4DC67", bitscore: 2.1, e-value: 0.012, length: 186)
1387	UniRef100_UPI0000F1F4D4_from_827_to_1012 (HMM "PKS_DH" in sequence "UniRef100_UPI0000F1F4D4", bitscore: 2.1, e-value: 0.012, length: 186)
1388	UniRef100_A3W0H2_from_1381_to_1546 (HMM "PKS_DH" in sequence "UniRef100_A3W0H2", bitscore: 1.9, e-value: 0.012, length: 166)
1389	UniRef100_Q8GGP2_from_4451_to_4628 (HMM "PKS_DH" in sequence "UniRef100_Q8GGP2", bitscore: 1.8, e-value: 0.012, length: 178)
1390	UniRef100_Q83Y48_from_3044_to_3211 (HMM "PKS_DH" in sequence "UniRef100_Q83Y48", bitscore: 1.7, e-value: 0.013, length: 168)
1391	UniRef100_Q4ZVR9_from_3040_to_3207 (HMM "PKS_DH" in sequence "UniRef100_Q4ZVR9", bitscore: 1.7, e-value: 0.013, length: 168)
1392	UniRef100_Q84HQ0_from_1449_to_1604 (HMM "PKS_DH" in sequence "UniRef100_Q84HQ0", bitscore: 1.4, e-value: 0.013, length: 156)
1393	UniRef100_Q9Z5K6_from_983_to_1137 (HMM "PKS_DH" in sequence "UniRef100_Q9Z5K6", bitscore: 1.0, e-value: 0.014, length: 155)
1394	UniRef100_Q84HL8_from_1458_to_1617 (HMM "PKS_DH" in sequence "UniRef100_Q84HL8", bitscore: 0.9, e-value: 0.014, length: 160)
1395	UniRef100_A0UVH7_from_1371_to_1529 (HMM "PKS_DH" in sequence "UniRef100_A0UVH7", bitscore: 0.6, e-value: 0.015, length: 159)
1396	UniRef100_Q16ZI9_from_851_to_1024 (HMM "PKS_DH" in sequence "UniRef100_Q16ZI9", bitscore: 0.1, e-value: 0.016, length: 174)
1397	UniRef100_A1CFL8_from_868_to_1010 (HMM "PKS_DH" in sequence "UniRef100_A1CFL8", bitscore: -0.2, e-value: 0.017, length: 143)
1398	UniRef100_A0MS26_from_1054_to_1236 (HMM "PKS_DH" in sequence "UniRef100_A0MS26", bitscore: -0.3, e-value: 0.017, length: 183)
1399	UniRef100_A3INX4_from_930_to_1098 (HMM "PKS_DH" in sequence "UniRef100_A3INX4", bitscore: -0.6, e-value: 0.018, length: 169)
1400	UniRef100_Q2TYJ0_from_938_to_1110 (HMM "PKS_DH" in sequence "UniRef100_Q2TYJ0", bitscore: -0.6, e-value: 0.018, length: 173)
1401	UniRef100_Q84HL3_from_1468_to_1632 (HMM "PKS_DH" in sequence "UniRef100_Q84HL3", bitscore: -0.7, e-value: 0.019, length: 165)
1402	UniRef100_Q7PVV2_from_846_to_1005 (HMM "PKS_DH" in sequence "UniRef100_Q7PVV2", bitscore: -0.7, e-value: 0.019, length: 160)
1403	UniRef100_Q5RJ12_from_902_to_1060 (HMM "PKS_DH" in sequence "UniRef100_Q5RJ12", bitscore: -0.8, e-value: 0.019, length: 159)
1404	UniRef100_Q1MT73_from_895_to_1053 (HMM "PKS_DH" in sequence "UniRef100_Q1MT73", bitscore: -0.8, e-value: 0.019, length: 159)
1405	UniRef100_UPI0000D8C28A_from_902_to_1060 (HMM "PKS_DH" in sequence "UniRef100_UPI0000D8C28A", bitscore: -0.8, e-value: 0.019, length: 159)
1406	UniRef100_UPI0000F1DD85_from_895_to_1053 (HMM "PKS_DH" in sequence "UniRef100_UPI0000F1DD85", bitscore: -0.8, e-value: 0.019, length: 159)
1407	UniRef100_Q29M08_from_887_to_1040 (HMM "PKS_DH" in sequence "UniRef100_Q29M08", bitscore: -0.8, e-value: 0.019, length: 154)
1408	UniRef100_A4X8E1_from_1442_to_1602 (HMM "PKS_DH" in sequence "UniRef100_A4X8E1", bitscore: -1.1, e-value: 0.02, length: 161)
1409	UniRef100_Q1IUI0_from_2467_to_2633 (HMM "PKS_DH" in sequence "UniRef100_Q1IUI0", bitscore: -1.6, e-value: 0.022, length: 167)
1410	UniRef100_A4TA93_from_1405_to_1606 (HMM "PKS_DH" in sequence "UniRef100_A4TA93", bitscore: -1.9, e-value: 0.023, length: 202)
1411	UniRef100_UPI00004D5BD2_from_690_to_863 (HMM "PKS_DH" in sequence "UniRef100_UPI00004D5BD2", bitscore: -2.2, e-value: 0.024, length: 174)
1412	UniRef100_UPI00004D5BD3_from_690_to_863 (HMM "PKS_DH" in sequence "UniRef100_UPI00004D5BD3", bitscore: -2.2, e-value: 0.024, length: 174)
1413	UniRef100_A4UC01_from_59_to_240 (HMM "PKS_DH" in sequence "UniRef100_A4UC01", bitscore: -2.3, e-value: 0.024, length: 182)
1414	UniRef100_Q1D6R4_from_1925_to_2077 (HMM "PKS_DH" in sequence "UniRef100_Q1D6R4", bitscore: -2.3, e-value: 0.024, length: 153)
1415	UniRef100_Q7PYE4_from_831_to_1004 (HMM "PKS_DH" in sequence "UniRef100_Q7PYE4", bitscore: -2.6, e-value: 0.026, length: 174)
1416	UniRef100_UPI0000D57780_from_867_to_1020 (HMM "PKS_DH" in sequence "UniRef100_UPI0000D57780", bitscore: -3.0, e-value: 0.027, length: 154)
1417	UniRef100_Q17M16_from_872_to_1031 (HMM "PKS_DH" in sequence "UniRef100_Q17M16", bitscore: -3.2, e-value: 0.028, length: 160)
1418	UniRef100_Q8KNG1_from_1450_to_1606 (HMM "PKS_DH" in sequence "UniRef100_Q8KNG1", bitscore: -3.6, e-value: 0.03, length: 157)
1419	UniRef100_UPI00004D5BD1_from_690_to_862 (HMM "PKS_DH" in sequence "UniRef100_UPI00004D5BD1", bitscore: -3.9, e-value: 0.032, length: 173)
1420	UniRef100_Q01DM2_from_3112_to_3256 (HMM "PKS_DH" in sequence "UniRef100_Q01DM2", bitscore: -4.0, e-value: 0.032, length: 145)
1421	UniRef100_Q9VQL6_from_852_to_1026 (HMM "PKS_DH" in sequence "UniRef100_Q9VQL6", bitscore: -4.7, e-value: 0.037, length: 175)
1422	UniRef100_A1G9R2_from_962_to_1125 (HMM "PKS_DH" in sequence "UniRef100_A1G9R2", bitscore: -5.0, e-value: 0.039, length: 164)
1423	UniRef100_Q7NCX7_from_506_to_672 (HMM "PKS_DH" in sequence "UniRef100_Q7NCX7", bitscore: -5.4, e-value: 0.041, length: 167)
1424	UniRef100_Q2HIA8_from_919_to_1076 (HMM "PKS_DH" in sequence "UniRef100_Q2HIA8", bitscore: -6.0, e-value: 0.046, length: 158)
1425	UniRef100_Q7NJ74_from_516_to_683 (HMM "PKS_DH" in sequence "UniRef100_Q7NJ74", bitscore: -6.7, e-value: 0.051, length: 168)
1426	UniRef100_A4X2H8_from_1461_to_1610 (HMM "PKS_DH" in sequence "UniRef100_A4X2H8", bitscore: -6.8, e-value: 0.052, length: 150)
1427	UniRef100_P22367_from_926_to_1059 (HMM "PKS_DH" in sequence "UniRef100_P22367", bitscore: -7.2, e-value: 0.055, length: 134)
1428	UniRef100_Q84HP6_from_1456_to_1617 (HMM "PKS_DH" in sequence "UniRef100_Q84HP6", bitscore: -7.2, e-value: 0.056, length: 162)
1429	UniRef100_Q5ATJ7_from_1279_to_1459 (HMM "PKS_DH" in sequence "UniRef100_Q5ATJ7", bitscore: -7.2, e-value: 0.056, length: 181)
1430	UniRef100_Q01DR4_from_3967_to_4120 (HMM "PKS_DH" in sequence "UniRef100_Q01DR4", bitscore: -7.4, e-value: 0.057, length: 154)
1431	UniRef100_A1ATM4_from_1964_to_2124 (HMM "PKS_DH" in sequence "UniRef100_A1ATM4", bitscore: -7.4, e-value: 0.057, length: 161)
1432	UniRef100_O05170_from_917_to_1084 (HMM "PKS_DH" in sequence "UniRef100_O05170", bitscore: -7.8, e-value: 0.062, length: 168)
1433	UniRef100_Q93AL5_from_1_to_79 (HMM "PKS_DH" in sequence "UniRef100_Q93AL5", bitscore: -7.9, e-value: 0.062, length: 79)
1434	UniRef100_Q7NDK9_from_2735_to_2901 (HMM "PKS_DH" in sequence "UniRef100_Q7NDK9", bitscore: -8.0, e-value: 0.063, length: 167)
1435	UniRef100_A4FC68_from_918_to_1075 (HMM "PKS_DH" in sequence "UniRef100_A4FC68", bitscore: -8.1, e-value: 0.064, length: 158)
1436	UniRef100_A1T9T0_from_991_to_1160 (HMM "PKS_DH" in sequence "UniRef100_A1T9T0", bitscore: -8.1, e-value: 0.065, length: 170)
1437	UniRef100_A6G4N9_from_681_to_839 (HMM "PKS_DH" in sequence "UniRef100_A6G4N9", bitscore: -8.7, e-value: 0.072, length: 159)
1438	UniRef100_A4FKZ4_from_900_to_1052 (HMM "PKS_DH" in sequence "UniRef100_A4FKZ4", bitscore: -9.5, e-value: 0.082, length: 153)
1439	UniRef100_Q2KT14_from_921_to_1054 (HMM "PKS_DH" in sequence "UniRef100_Q2KT14", bitscore: -9.7, e-value: 0.084, length: 134)
1440	UniRef100_Q6TLZ5_from_164_to_233 (HMM "PKS_DH" in sequence "UniRef100_Q6TLZ5", bitscore: -9.9, e-value: 0.087, length: 70)
1441	UniRef100_Q58K76_from_933_to_1086 (HMM "PKS_DH" in sequence "UniRef100_Q58K76", bitscore: -10.1, e-value: 0.091, length: 154)
1442	2000459000_from_915_to_1077 (HMM "PKS_DH" in sequence "2000459000", bitscore: 139.4, e-value: 3.3e-38, length: 163)
1443	Contig41224.gene1_from_55_to_217 (HMM "PKS_DH" in sequence "Contig41224.gene1", bitscore: 140.9, e-value: 7.2e-38, length: 163)
1444	XZS94303.b1.gene1_from_39_to_202 (HMM "PKS_DH" in sequence "XZS94303.b1.gene1", bitscore: 137.1, e-value: 1e-36, length: 164)
1445	Contig19237.gene1_from_154_to_321 (HMM "PKS_DH" in sequence "Contig19237.gene1", bitscore: 113.0, e-value: 1.7e-29, length: 168)
1446	Contig29619.gene1_from_27_to_186 (HMM "PKS_DH" in sequence "Contig29619.gene1", bitscore: 59.5, e-value: 2.2e-13, length: 160)
1447	Contig38328.gene1_from_111_to_270 (HMM "PKS_DH" in sequence "Contig38328.gene1", bitscore: 59.5, e-value: 2.2e-13, length: 160)
1448	XZS32226.b1.gene1_from_102_to_264 (HMM "PKS_DH" in sequence "XZS32226.b1.gene1", bitscore: 41.4, e-value: 6.2e-08, length: 163)
1449	Contig26847.gene2_from_180_to_290 (HMM "PKS_DH" in sequence "Contig26847.gene2", bitscore: 37.8, e-value: 7.5e-07, length: 111)
1450	Contig15300.gene1_from_32_to_159 (HMM "PKS_DH" in sequence "Contig15300.gene1", bitscore: 24.2, e-value: 1.1e-05, length: 128)
1451	XZS29295.y1.gene1_from_188_to_275 (HMM "PKS_DH" in sequence "XZS29295.y1.gene1", bitscore: 5.2, e-value: 0.00026, length: 88)
1452	Contig40050.gene1_from_383_to_469 (HMM "PKS_DH" in sequence "Contig40050.gene1", bitscore: -7.7, e-value: 0.0022, length: 87)
1453	AACY01015268.73998.81635_from_910_to_1072 (HMM "PKS_DH" in sequence "AACY01015268.73998.81635", bitscore: 148.5, e-value: 2.2e-39, length: 163)
1454	AACY01102661.1.1318_from_169_to_332 (HMM "PKS_DH" in sequence "AACY01102661.1.1318", bitscore: 110.0, e-value: 8.3e-28, length: 164)
1455	AACY01286668.6.746_from_72_to_235 (HMM "PKS_DH" in sequence "AACY01286668.6.746", bitscore: 103.0, e-value: 1.1e-25, length: 164)
1456	AACY01261807.1.639_from_1_to_158 (HMM "PKS_DH" in sequence "AACY01261807.1.639", bitscore: 75.4, e-value: 2.1e-17, length: 158)
1457	AACY01690099.51.869_from_5_to_179 (HMM "PKS_DH" in sequence "AACY01690099.51.869", bitscore: 71.9, e-value: 2.5e-16, length: 175)
1458	AACY01340301.1.913_from_135_to_283 (HMM "PKS_DH" in sequence "AACY01340301.1.913", bitscore: 69.2, e-value: 1.6e-15, length: 149)
1459	AACY01384378.1.969_from_165_to_313 (HMM "PKS_DH" in sequence "AACY01384378.1.969", bitscore: 67.5, e-value: 5.3e-15, length: 149)
1460	AACY01384379.1.889_from_122_to_270 (HMM "PKS_DH" in sequence "AACY01384379.1.889", bitscore: 54.6, e-value: 4e-11, length: 149)
1461	AACY01360629.1.767_from_29_to_183 (HMM "PKS_DH" in sequence "AACY01360629.1.767", bitscore: 54.0, e-value: 5.9e-11, length: 155)
1462	AACY01747565.1.823_from_124_to_273 (HMM "PKS_DH" in sequence "AACY01747565.1.823", bitscore: 46.8, e-value: 9.1e-09, length: 150)
1463	AACY01359532.1.791_from_1_to_139 (HMM "PKS_DH" in sequence "AACY01359532.1.791", bitscore: 40.0, e-value: 9.7e-07, length: 139)
1464	AACY01067404.152571.156998_from_1345_to_1476 (HMM "PKS_DH" in sequence "AACY01067404.152571.156998", bitscore: 35.7, e-value: 9e-06, length: 132)
1465	AACY01409749.1.888_from_171_to_295 (HMM "PKS_DH" in sequence "AACY01409749.1.888", bitscore: 34.8, e-value: 1e-05, length: 125)
1466	AACY01252889.4.808_from_1_to_151 (HMM "PKS_DH" in sequence "AACY01252889.4.808", bitscore: 32.8, e-value: 1.5e-05, length: 151)
1467	AACY01396500.1.812_from_24_to_183 (HMM "PKS_DH" in sequence "AACY01396500.1.812", bitscore: 23.4, e-value: 7.2e-05, length: 160)
1468	AACY01340301.1.429_from_1_to_122 (HMM "PKS_DH" in sequence "AACY01340301.1.429", bitscore: 19.0, e-value: 0.00015, length: 122)
1469	AACY01665199.1.836_from_151_to_272 (HMM "PKS_DH" in sequence "AACY01665199.1.836", bitscore: 5.8, e-value: 0.0014, length: 122)
1470	AACY01077847.1.1358_from_167_to_328 (HMM "PKS_DH" in sequence "AACY01077847.1.1358", bitscore: -10.2, e-value: 0.02, length: 162)
1471	AACY01594379.1.842_from_171_to_281 (HMM "PKS_DH" in sequence "AACY01594379.1.842", bitscore: -13.9, e-value: 0.038, length: 111)
1472	AACY01483057.101.672_from_9_to_157 (HMM "PKS_DH" in sequence "AACY01483057.101.672", bitscore: -16.1, e-value: 0.055, length: 149)
1473	AACY01099541.1.1272_from_155_to_335 (HMM "PKS_DH" in sequence "AACY01099541.1.1272", bitscore: -16.6, e-value: 0.06, length: 181)
1474	AHAA_AHAA5448.x1.gene1_from_1_to_162 (HMM "PKS_DH" in sequence "AHAA_AHAA5448.x1.gene1", bitscore: 17.6, e-value: 2.1e-05, length: 162)
1475	AHAI_AHAI17877.g2.gene1_from_62_to_223 (HMM "PKS_DH" in sequence "AHAI_AHAI17877.g2.gene1", bitscore: -19.4, e-value: 0.011, length: 162)
