# Supplementary material for: A Computational Screen for Type I Polyketide Synthases in Metagenomics Shotgun Data
Source: PLoS One. 2008 Oct 27;3(10):e3515. doi: 10.1371/journal.pone.0003515 (PMC2568958; doi:10.1371/journal.pone.0003515)
Supplement: Methods S7 — Sequences, alignment and tree files of the different domains. (6.92 MB ZIP) [file pone.0003515.s007.zip › sequences_alignments_and_trees/PKS_ER_ref_tree_and_pullouts.fa.head_repl_PKS_ER.hmm_aligned.phy]

 4025  2337
1         GT---F-D---S-LAL---------VDAPLARAP-----------L----
2         GS---L-E---S-LTAa------pgDAETLAPEP-----------L----
3         GS---L-D---G-LAL---------VDEPTATAP-----------L----
4         GT---L-Q---D-LAL---------VPTDTAEQP-----------L----
5         GT---F-D---A-LAL---------VDAPEAQAP-----------L----
6         GT---L-Q---D-LAL---------VPTDTAERP-----------L----
7         GS---L-N---G-LAL---------TPYPAALAP-----------L----
8         GT---L-R---D-LAL---------VPAETAERP-----------L----
9         GT---L-A---N-LAL---------VPCPDASRP-----------L----
10        GT---L-R---D-LAL---------VPTDTAERP-----------L----
11        GN---F-D---A-LTL---------VDAPLARAP-----------L----
12        GS---L-D---G-LAL---------LPHPEARRP-----------L----
13        GT---L-E---E-LSL---------APAPDAEEP-----------L----
14        GV---L-D---D-LVL-----------RATERRP-----------P----
15        GT---L-D---Q-LRL-----------APAQRRA-----------P----
16        GS---L-D---G-LAL---------LPYPEAVTP-----------L----
17        GT---L-E---D-LTV-----------RPVERRP-----------P----
18        GS---I-N---G-LAL---------TPHPEALEP-----------L----
19        GT---L-D---G-LAL---------LPAPDADAP-----------L----
20        GT---L-R---D-LAL---------VPADTAERP-----------L----
21        GA---I-D---S-VAF---------EPAPDVEQP-----------L----
22        GS---I-E---A-VAF---------APVPDADRP-----------L----
23        GS---L-D---D-LAV---------VPTDAPDRP-----------L----
24        GT---L-D---G-LTA---------ADSAEPRRP-----------L----
25        GT---L-H---D-VAL---------IADDTPRRA-----------L----
26        ---------------------------ARRPAAP-----------L----
27        GE------------------------------------------------
28        GE------------------------------------------------
29        --------------------------------------------------
30        GT---L-D---H-LTL---------VPSPESAAP-----------L----
31        GT---F-D---S-LAL---------VDAPLARAP-----------L----
32        AT---L-E---N-LSV---------IDAPEAFAP-----------L----
33        GS---L-D---N-LVL---------APCPEVLQP-----------L----
34        GS---L-D---A-LAA---------VACPEALEP-----------L----
35        GS---L-E---S-LTAa------pgDAETLAPEP-----------L----
36        GS---L-D---A-LTL---------RPCPEELAE-----------P----
37        GT---L-E---N-LVL---------RDRPDLLAP-----------L----
38        GT---L-S---D-LAL---------VPAQADTVP-----------L----
39        GT---L-E---N-LAL---------VPAPEAQVP-----------L----
40        GT---L-E---N-LVV---------VPAPELAGV-----------L----
41        ST---V-D---N-VTP---------VPCPEVLEP-----------L----
42        GT---L-E---N-LTL---------VPSPEAVAP-----------L----
43        GS---L-D---G-LAL---------VDEPTATAP-----------L----
44        GS---L-D---H-LAL---------VPCPDAAAP-----------L----
45        GT---L-D---N-LAL---------VPCAQAEEP-----------L----
46        GT---V-E---N-LAL---------VPYPESEQP-----------L----
47        GT---L-Q---D-LAL---------VPTDTAEQP-----------L----
48        GT---L-D---S-LAL---------VPEPGAAAP-----------L----
49        GT---F-D---A-LAL---------VDAPEAQAP-----------L----
50        GT---L-E---N-LAL---------IPSDADERT-----------L----
51        GT---L-S---D-LAL---------VPAQTDTVA-----------L----
52        AT---L-E---N-VVP---------VPCPEVLEP-----------L----
53        GS---L-D---A-LTV---------VPAPDVLEP-----------L----
54        GT---L-E---N-LAL---------VPRPELGEP-----------L----
55        GQ---L-R---N-LRW-----------EVREPRQ-----------P----
56        GT---L-D---G-LAL---------LPCPEATRP-----------L----
57        ET---L-E---S-VAP---------VAYPGVMEP-----------L----
58        GQ---L-R---N-LVW-----------LPDVKRQ-----------L----
59        GT---L-E---A-VVA--------eACDDIVLRP-----------L----
60        GT---L-Q---D-LAL---------VPTDTAERP-----------L----
61        GT---V-D---S-VRP---------VACPEVLEP-----------L----
62        GT---L-E---D-LVI---------EPCPEVQAP-----------L----
63        GS---L-N---G-LAL---------TPYPAALAP-----------L----
64        GT---L-R---D-LAL---------VPAETAERP-----------L----
65        AT---V-E---N-VKP---------VPCPEVLEP-----------L----
66        GT---L-E---E-LAL---------VPAPTAARP-----------L----
67        GT---L-E---D-LVI---------QPCPEVQAP-----------L----
68        GT---L-E---D-LVI---------QPCPEVQAP-----------L----
69        GT---L-E---D-LVI---------QPCPEVQAP-----------L----
70        GT---L-E---D-LVI---------QPCPEVQAP-----------L----
71        GT---L-A---N-LAL---------VPCPDASRP-----------L----
72        GT---L-R---D-LAL---------VPTDTAERP-----------L----
73        GS---I-D---G-LSL---------VPAPEALDE-----------P----
74        GS---L-D---A-LAL---------VPSPEAAAP-----------L----
75        GN---F-D---A-LTL---------VDAPLARAP-----------L----
76        GL---L-D---T-LGF---------VAEPMQINP-----------I----
77        GQ---L-R---N-LRW-----------EAHPLPD-----------M----
78        GT---L-E---N-LTL---------TGSDTATRN-----------L----
79        GL---L-D---T-LKF---------VDDPTASDP-----------L----
80        GT---V-D---D-LAL---------TPFPEAAAP-----------L----
81        GT---L-E---S-LAL---------VPHEEATRP-----------L----
82        GT---L-E---S-LAL---------VPHEEATRP-----------L----
83        GS---L-D---N-LAL---------LPEPAAQRP-----------L----
84        GL---L-D---T-LGF---------VGEPMQTDP-----------L----
85        GT---V-D---G-LAP---------EECPEVLEP-----------L----
86        GS---L-S---H-LQW-----------FPLPEFE-----------L----
87        GS---L-D---G-LTA---------LASPAAAVP-----------L----
88        GS---L-D---G-LAL---------LPHPEARRP-----------L----
89        GT---F-D---N-LTL---------GVYPHAEKT-----------L----
90        GS---L-R---N-LEW-----------FALPESA-----------L----
91        GT---L-D---S-LSL---------LPEPRVTTP-----------P----
92        GT---L-E---E-LSL---------APAPDAEEP-----------L----
93        GV---L-D---G-LEL-----------RPVARRA-----------P----
94        GV---L-D---D-LVL-----------RATERRP-----------P----
95        GT---L-D---R-FVH---------EHCLEAAQQ-----------L----
96        GV---L-D---D-LVL-----------RATERRP-----------P----
97        GT---F-E---N-LRL---------EPVPNADAP-----------L----
98        GS---L-R---N-LEW-----------FALPESP-----------L----
99        GT---F-E---N-LRL---------EPVPNADAP-----------L----
100       GT---L-E---D-LAV-----------QEHPAAE-----------L----
101       GS---L-D---N-LEL---------APAPHAREK-----------L----
102       GT---L-D---N-LAL---------LPDEAEPAP-----------P----
103       GT---F-E---N-LRL---------EPVPNADAP-----------L----
104       GS---L-R---N-LEW-----------FALAESA-----------L----
105       GS---L-R---N-LEW-----------FALAESA-----------L----
106       GS---L-R---N-LEW-----------FALAESA-----------L----
107       GS---L-R---N-LEW-----------FALAESA-----------L----
108       GS---L-R---N-LEW-----------FALAESA-----------L----
109       GS---L-R---N-LEW-----------FALAESA-----------L----
110       GS---L-R---N-LEW-----------FALAESA-----------L----
111       GS---L-R---N-LEW-----------FALAESA-----------L----
112       GS---L-R---N-LEW-----------FALAESA-----------L----
113       GS---L-R---N-LEW-----------FALAESA-----------L----
114       GS---L-R---N-LEW-----------FALAESA-----------L----
115       GS---L-R---N-LEW-----------FALAESA-----------L----
116       GT---L-D---Q-LRL-----------APAQRRA-----------P----
117       GT---L-G---D-LVV-----------SRCPRTE-----------L----
118       GS---L-R---N-LEW-----------FALPESA-----------L----
119       GS---L-R---N-LEW-----------FALPESA-----------L----
120       GS---L-R---N-LEW-----------FALPESA-----------L----
121       GL---L-D---S-LQF---------QDDELYEKP-----------L----
122       GS---L-R---N-LEW-----------FALAESA-----------L----
123       GS---V-D---R-LDL---------VAAPGTAEE-----------P----
124       GS---L-D---G-LAL---------LPYPEAVTP-----------L----
125       GT---L-D---N-LAL---------LPDEAEPAP-----------P----
126       GT---F-E---N-LRL---------ELIPDADAP-----------L----
127       AT---L-D---N-LGL----------VAAEEPGP-----------P----
128       GT---L-D---S-LXL---------XPEXXXXAP-----------L----
129       GT---I-D---S-VSV---------VACPEVLEP-----------L----
130       GN---L-D---K-LHF---------VDWPGAQQP-----------L----
131       GI---L-D---T-LHF---------TDDRGAMSE-----------L----
132       GS---L-D---S-IYW-----------KDEPEQP-----------L----
133       GT---L-G---D-LVV-----------SRCPRTE-----------L----
134       GL---L-D---T-LYF---------VDDERVLAP-----------L----
135       GL---L-D---T-LYF---------VDDERVLAP-----------L----
136       GS---F-D---A-LHL---------ADAPDALRP-----------L----
137       GT---I-E---N-VAL---------VPCPEVLDP-----------L----
138       GT---L-D---N-LAL---------LPDEARTAP-----------L----
139       GT---L-D---H-LAM---------LPAPDADAP-----------L----
140       GV---F-E---N-LTL-----------AAMQRRQ-----------P----
141       GS---L-D---N-LIL-----------EPVTRRS-----------P----
142       GA---L-D---S-LYW-----------TDDPAQP-----------L----
143       GA---L-E---N-LEL---------VTGPAAEAP-----------L----
144       GL---L-D---S-LQF---------TEDEEISQP-----------L----
145       GT---L-E---N-LAA---------VPCPEAAGV-----------L----
146       GS---L-R---N-LEW-----------FALAESA-----------L----
147       GL---L-D---T-FRW---------VEDETYHTP-----------V----
148       GS---L-E---N-LVL---------RPDPEATAP-----------L----
149       GL---L-D---S-LRF---------IEDNDHLLP-----------L----
150       GT---L-E---N-LAA---------VPCPEAAGA-----------L----
151       GT---L-D---Q-LRL-----------APAQRRA-----------P----
152       GS---L-E---N-LVL---------RPDPEATAP-----------L----
153       GS---L-E---N-LVL---------RPDPEATAP-----------L----
154       GL---I-D---T-LQF----------SKTDATDN-----------L----
155       GS---L-D---N-LAL---------LPAPEATAP-----------L----
156       GT---L-E---D-LVI---------QPCPEVQAP-----------L----
157       GS---F-D---A-LHL---------ADAPDALRP-----------L----
158       GT---F-E---N-LRL---------ELIPDADAP-----------L----
159       GT---F-E---N-LRL---------EPVPNADAP-----------L----
160       GT---F-E---N-LRL---------EPVPNADAP-----------L----
161       GT---F-E---N-LRL---------EPVPNADAP-----------L----
162       GT---F-E---N-LRL---------EPVPNADAP-----------L----
163       GT---F-E---N-LRL---------ELIPDADAP-----------L----
164       GT---F-E---N-LRL---------ELIPDADAP-----------L----
165       GT---F-E---N-LRL---------ELIPDADAP-----------L----
166       GT---L-E---D-LTV-----------RPVERRP-----------P----
167       GT---V-D---D-LVL-----------LGQPRPV-----------L----
168       GT---L-E---N-LSF-----------QTVNRPS-----------P----
169       GL---L-D---T-LEY---------LSVPDLFEP-----------L----
170       AT---L-A---D-LCL---------EPADTATVS-----------L----
171       GT---L-D---H-LAL---------LPDEAEPAP-----------L----
172       GS---L-R---N-LEW-----------FEQPARE-----------L----
173       GL---L-D---T-FQW---------EEDETYHTP-----------L----
174       GS---F-D---S-LYF-----------EPMERET-----------P----
175       GQ---L-R---A-LAW-----------RHAPLPA-----------P----
176       DS---P-A---D-LAL---------VALPEDPAP-----------L----
177       GT---F-E---N-LRL---------ELIPDADAP-----------L----
178       GT---F-E---N-LRL---------ELIPDADAP-----------L----
179       GL---L-D---T-LVF----------ADDDEDIS-----------G----
180       GS---L-R---D-LAL---------APASGATAE-----------L----
181       GT---L-E---A-LAC---------RPAPEWDVP-----------L----
182       GP-----D---D-LTA---------VPSPRASAP-----------L----
183       GT---I-E---G-LTA---------VPYPQALEP-----------L----
184       GS---I-N---G-LAL---------TPHPEALEP-----------L----
185       GT---F-E---N-LRL---------EPIPDADAA-----------L----
186       GT---L-E---N-LVL---------APHAEASRP-----------L----
187       GL---I-D---N-LNW-----------QPMQRRP-----------P----
188       GS---L-D---E-LEP-----------VAAPRRT-----------P----
189       GQ---L-R---N-LRW-----------ESCVGSA-----------P----
190       GA---L-D---T-LHFv-------dDLVNSPSSP-----------L----
191       GQ---L-R---A-LAW-----------RHAPLPA-----------P----
192       GT---L-E---N-LAL---------VPHPRAEAP-----------L----
193       GT---L-E---N-LAL---------VPHPRAEAP-----------L----
194       GT---L-E---N-LAL---------VPHPRAEAP-----------L----
195       GL---L-D---T-FQW---------EEDEIYHTP-----------M----
196       GT---F-D---N-LAL---------LPNPHLPEE-----------L----
197       GT---L-E---N-LAL---------QPVPELAGP-----------L----
198       GL---L-D---T-LAF---------GDDDGVAAD-----------L----
199       GM---L-D---T-LKW----------SLSGRGPC-----------M----
200       GT---I-E---N-LRL---------EPIPDADAP-----------L----
201       GS---L-D---Q-LAW-----------HAVERKP-----------L----
202       GT---L-D---G-LAL---------LPAPDADAP-----------L----
203       GS---L-D---Q-LAL---------VDCPDNTRP-----------L----
204       GL---L-D---T-FQW---------EEDETYHTP-----------I----
205       GT---L-E---G-LRF-----------VARERRP-----------P----
206       GT---L-E---N-LVL---------SPRAEASRP-----------L----
207       GT---F-E---N-LQL---------EPVPNAGAP-----------L----
208       GT---I-E---N-LRL---------EPIPDADAP-----------L----
209       GN---L-D---D-LRL-----------VATDRRP-----------P----
210       GT---L-S---N-LEL-----------VPTSRIS-----------P----
211       GT---L-R---D-LAL---------VPADTAERP-----------L----
212       GL---I-D---T-LVF--------hDDLDAKSDP-----------L----
213       GA---I-D---N-LRV-----------VPMTRRP-----------L----
214       GA---V-E---G-VGL---------VAAPDAEGA-----------L----
215       GT---I-E---G-LDA---------APCPELLAP-----------L----
216       GR---L-D---T-LQW-----------TTCSYER-----------P----
217       GA---V-E---N-VAL---------LPAPDAEGE-----------L----
218       GL---L-D---T-IAFd------ddPAALADCTQ-----------L----
219       GD---L-A---N-LAL-----------LPTAHTA-----------L----
220       GD---L-A---N-LAL-----------LPTAHTA-----------L----
221       GD---L-A---N-LAL-----------LPTAHTA-----------L----
222       GD---L-A---N-LAL-----------LPTAHTA-----------L----
223       AM---L-D---T-LVW---------TCSALKEES-----------L----
224       GT---L-A---D-VVV-----------APVAPVE-----------L----
225       GT---L-A---D-VVV-----------APVAPVE-----------L----
226       CM---L-N---G-FKF---------IEDYAVQQP-----------L----
227       GV---L-A---S-LKW-----------QPFPRRQ-----------P----
228       GL---L-D---S-LHFt------krNVDTYEPDK-----------L----
229       GT---L-D---N-LVL-----------QPQQRRQ-----------P----
230       GL---L-D---S-LYFr------krSVDPYEPDK-----------L----
231       GL---I-D---Q-LTL-----------REVTLTD-----------P----
232       GV---I-D---N-LNW-----------QPMQRKT-----------P----
233       GT---L-A---D-VVV-----------APVAPVE-----------L----
234       GV---L-D---H-LVL-----------RVTERRA-----------P----
235       GL---L-Q---S-LQW-----------IPFPTTE-----------P----
236       GL---L-Q---S-LHW-----------FGRRLPK-----------L----
237       SR---L-S---S-LHW-----------RASKGRP-----------L----
238       GV---L-D---R-LVL-----------RVTERRA-----------P----
239       GT---L-E---N-LTW---------VPAPEAQAA-----------L----
240       GT---L-D---H-LAL---------VPAPAAHAP-----------L----
241       GR---L-D---A-LSW-----------ESFERKD-----------L----
242       GL---L-E---T-IRW----------KDDIECPP-----------L----
243       GL---L-D---S-LHFk------lcSADEAWSSE-----------L----
244       GT---L-Q---S-LAW--------nETGVYEEDP-----------V----
245       GV---I-A---S-LKW-----------QSSPRRQ-----------P----
246       GA---I-D---S-VAF---------EPAPDVEQP-----------L----
247       GA---I-D---S-VAF---------EPAPDVEQP-----------L----
248       GS---M-E---S-LCW-----------CEDEPQP-----------L----
249       GN---L-D---D-LAL---------QPEHQAEAP-----------L----
250       GS---L-D---R-LAI-----------RAMARQP-----------I----
251       GD---L-D---D-LRV-----------AVAERRR-----------P----
252       ES---F-T---N-LSL---------EPWPQAGAP-----------L----
253       GS---I-E---A-VAF---------APVPDADRP-----------L----
254       GL---L-E---S-LHF--------aENDDITRRP-----------L----
255       GT---F-E---N-LQL---------EPVPNPDAA-----------L----
256       GV---F-D---L-IKF-----------RALERVA-----------P----
257       GG---L-N---E-MRW-----------GPAERVA-----------P----
258       GN---L-D---D-LAL---------QPEPQADAP-----------L----
259       GL---L-E---T-LRW----------KDDQDAPA-----------V----
260       GD---M-Q---T-IEL-----------AAFHRVP-----------P----
261       GD---M-Q---T-IEL-----------AAFHRVP-----------P----
262       GD---M-Q---T-IEL-----------AAFHRVP-----------P----
263       GD---M-Q---T-IEL-----------AAFHRVP-----------P----
264       GD---M-Q---T-IEL-----------AAFHRVP-----------P----
265       GD---M-Q---T-IEL-----------AAFHRVP-----------P----
266       GT---L-E---N-LTF-----------QTVNRTS-----------P----
267       GI---F-D---S-LTW----------ALDGRVEE-----------L----
268       AM---L-D---S-LTW---------TCADMTSND-----------L----
269       GA---P-D---S-LRF---------EDSEKCAAP-----------L----
270       GT---F-E---N-LQL---------EPVPNPDAA-----------L----
271       GD---L-Q---T-LEF-----------VASDRVP-----------P----
272       GD---L-Q---T-LEF-----------VASDRVP-----------P----
273       GS---M-N---S-LGW-----------VEHESGL-----------P----
274       SS---L-D---K-LIL-----------EPINRNA-----------P----
275       GA---L-G---S-LDW-----------ITDARKA-----------P----
276       GN---L-D---N-LVL---------KPAPEAGAP-----------L----
277       GL---L-Q---T-LGW-----------VPFPTSD-----------P----
278       SQ---V-S---S-ITW-----------EETDVPR-----------A----
279       GT---L-E---A-VTC---------RPMPEWDGP-----------L----
280       SQ---V-A---S-IAW-----------EEASVPE-----------P----
281       GD---L-E---S-LEL-----------VACDRIP-----------P----
282       GL---L-Q---T-LHW-----------TSQPLGK-----------L----
283       GA---L-D---T-MYF-----------TDDHVQA-----------L----
284       GL---L-D---S-LQF--------rDDEGREGKD-----------L----
285       GR---L-D---A-LTV-----------HQVKRGE-----------P----
286       GL---L-N---T-LRW-----------VSQPLKL-----------V----
287       GN---V-D---S-VHF---------GEVDAEPVP-----------L----
288       GD---L-Q---T-LEF-----------AAFDRVP-----------P----
289       GD---L-Q---T-LEF-----------AAFDRVP-----------P----
290       GD---L-Q---T-LEF-----------AAFDRVP-----------P----
291       GD---L-Q---T-LEF-----------AAFDRVP-----------P----
292       GD---L-E---S-IEL-----------VACDRIP-----------P----
293       GR---L-D---S-LTV-----------HQVKRCR-----------P----
294       GR---L-D---A-LNV-----------HEVKRGR-----------P----
295       GR---L-D---A-LNV-----------HEVKRGR-----------P----
296       GD---L-Q---T-LEF-----------AALDRVP-----------P----
297       GL---L-D---S-MIF---------QDDKSKETP-----------L----
298       AS---L-D---A-VAP---------VPFPEAEEE-----------P----
299       SM---T-N---G-FRF---------IEAEWGDQP-----------L----
300       GL---L-D---S-LHF---------APDERVSVE-----------L----
301       GD---L-E---S-LEL-----------TAFDRVP-----------P----
302       GD---L-E---S-LEL-----------TAFDRVP-----------P----
303       GL---L-E---S-LRF--------vADQEHNAVP-----------L----
304       GG---L-D---R-LLV-----------VPHARRR-----------P----
305       GL---L-N---T-LHF---------VEDTSHRKP-----------L----
306       SQ---I-A---S-IAW-----------EETNIPE-----------P----
307       GT---L-E---N-LQW-----------QPLNRHS-----------L----
308       G----I-D---S-LTW--------vTDEDISRKP-----------L----
309       GR---V-N---S-LHY-----------ARHARKD-----------L----
310       GS---V-E---S-KAMl------fvEDTEAIERP-----------L----
311       GT---F-Q---G-LTW---------CETAVGEVP-----------V----
312       GD---L-E---S-MEL-----------VTFERGT-----------P----
313       GT---L-D---T-LIY----------KEVPDLPK-----------L----
314       GT---L-D---T-LVY----------RELPDLPK-----------L----
315       GL---L-E---T-LVF--------eDDEQILDTQ-----------L----
316       GD---L-Q---T-LEL-----------AACDRVP-----------P----
317       GS---L-S---S-SCF---------VTDPLYTAP-----------L----
318       GL---L-N---T-LHF---------VEDRSLQKQ-----------L----
319       GL---L-N---K-LQW---------VTDTSLSQS-----------L----
320       GL---L-D---S-LHF---------TVDDRVQES-----------L----
321       GL---L-Q---T-LHW-----------SGRSLPE-----------L----
322       GR---V-N---S-LHY-----------ARHERKD-----------L----
323       GT---L-E---G-LRF-----------VQAPDDT-----------L----
324       GR---V-N---S-LHY-----------ARHERKD-----------L----
325       GT---L-R---D-LAV---------APSDAPPRP-----------L----
326       GR---L-D---T-LSFa-------eDASLSDTCE-----------L----
327       GL---L-Q---S-LKW-----------VDLTAQK-----------P----
328       GD---L-E---S-LEF-----------VTFDRVP-----------P----
329       RL---R-N---A-PRPr-------rRPARRPAAP-----------L----
330       GL---S-Y---R-PAW-----------VECAPEP-----------V----
331       GA---I-D---N-LRL-----------IEQEAPP-----------P----
332       GA---I-D---N-LRL-----------IEQEAPP-----------P----
333       GD---L-E---S-LEL-----------AAFDRVP-----------P----
334       GD---L-E---S-LEL-----------AAFDRVP-----------P----
335       GA---I-D---N-LRL-----------TDSEVPP-----------P----
336       GA---L-D---T-IHF---------VDDSSTEQP-----------L----
337       GD---L-Q---T-MEL-----------VACERIP-----------P----
338       GD---L-S---S-IRW--------vCSPLRHAQH-----------P----
339       GT---L-E---G-LSVv------gaGVGSGVGGG-----------L----
340       GL---L-Q---T-LGW-----------VPFPTSD-----------P----
341       GI---L-D---Q-MKF-----------RVAQVAP-----------P----
342       GD---L-Q---S-LEL-----------VASDRVP-----------P----
343       GD---L-E---S-LEF-----------VTFDRVA-----------P----
344       GD---L-E---S-LEF-----------VTFDRVA-----------P----
345       GD---L-E---S-LEF-----------VTFDRVA-----------P----
346       GD---L-E---S-LEF-----------VTFDRVA-----------P----
347       GD---L-E---S-LEF-----------VTFDRVA-----------P----
348       GT---L-E---G-LGVv------gaGVGSGVGGG-----------L----
349       GV---L-D---T-LQW----------VEEERQME-----------L----
350       TS---L-D---A-LAF---------AAAPDAGRQ-----------P----
351       GV---I-D---D-LQL-----------TAVPSRG-----------L----
352       GL---I-D---N-VVV-----------RECPYPT-----------P----
353       GA---I-D---N-LRL-----------TETDVPE-----------P----
354       GS---L-D---D-LAV---------VPTDAPDRP-----------L----
355       GL---L-N---T-IHF---------VEDTSLRGP-----------L----
356       GD---L-S---S-LRW-----------ISSPLQQ-----------F----
357       GT---L-D---G-LTA---------ADSAEPRRP-----------L----
358       GD---L-S---S-LRW--------iASPLRHFVA-----------S----
359       GD---L-S---S-LRW--------iASPLRHFVA-----------S----
360       GD---L-S---S-LRW--------iASPLRHFVA-----------S----
361       GV---L-D---T-LRW---------ADNPEISGP-----------V----
362       GR---I-H---L-LDT---------DDHPDTRTH-----------L----
363       GT---L-E---G-LGV---------VSAGAGAGVgvgvgsgvgggL----
364       GQ---L-G---S-FRY---------ARDETPSKP-----------L----
365       GT---L-H---D-VAL---------IADDTPRRA-----------L----
366       GD---L-S---S-IRW--------vCSSLRHAQP-----------S----
367       GD---L-S---S-IRW---------VCSPLHYAL-----------P----
368       GD---L-S---S-IRW---------VCSPLHYAL-----------P----
369       GD---L-S---S-IRW---------VCSPLHYAL-----------P----
370       GN---I-D---S-LCF----------AETALPSD-----------L----
371       GD---L-S---S-LRW--------iSSPLRHFAS-----------S----
372       GL---L-N---T-LHF---------VEDTSHQKP-----------L----
373       GD---L-D---S-LEF-----------VAFDRVP-----------P----
374       GD---L-S---S-IRW--------vCSPLRHSQS-----------T----
375       GR---L-D---T-LSFt-------eDASLSDSGD-----------L----
376       GL---L-D---T-LCF---------EADTLPDTP-----------L----
377       GD---L-S---S-LRW--------iVSPLRHFQT-----------T----
378       GD---L-S---S-LRW--------iVSPLRHFQT-----------T----
379       GL---L-E---S-LGL-----------RRCTRPA-----------P----
380       GD---L-A---S-IRW--------vSSPLKHTQP-----------S----
381       GD---L-A---S-IRW--------vSSPLKHTQP-----------S----
382       GD---L-A---S-IRW--------vSSPLKHTQP-----------S----
383       GD---L-S---S-IRW--------vCSPLRHSQS-----------T----
384       GA---I-D---N-LRL-----------TETDVAP-----------P----
385       GF---L-E---S-LQF---------TETGPSEAV-----------V----
386       GV-----D---S-LTW--------vTDEDISEKP-----------L----
387       GV---L-Q---D-VTL---------AADGTPRRA-----------L----
388       GD---L-S---S-IRW--------vCSPLRHAQL-----------T----
389       GD---L-S---S-IRW--------vCSPLRHAQL-----------T----
390       GA---I-D---N-LRI-----------TEKEVPA-----------P----
391       GD---L-A---S-IRW---------VSSPLKHMQ-----------P----
392       GD---L-A---S-IRW---------VSSPLKHMQ-----------P----
393       GA---I-D---N-LRL-----------TETEVPP-----------P----
394       GD---L-D---S-IYF---------ERHSLSRTA-----------L----
395       GA---I-D---N-LRL-----------TETEVPP-----------P----
396       GT---F-T---D-LAA---------TPSPAANRP-----------L----
397       GR---L-E---T-LHF---------VEHQNESLE-----------L----
398       GV---L-D---N-LRV-----------SETEVTA-----------P----
399       GA---I-D---N-LRI-----------TEKEVEA-----------P----
400       GV---L-S---T-LAW-----------EQLELPA-----------L----
401       GD---L-S---S-IRW--------vCSSLRHAQP-----------T----
402       GD---L-S---S-IRW--------vCSSLRHAQP-----------T----
403       GD---L-S---S-IRW--------vCSSLRHAQP-----------T----
404       RP---V-E---P-EHP--------iELPQFDGRP-----------P----
405       GD---L-S---S-LRW--------iVSPLRHFQT-----------T----
406       GD---L-S---S-LRW--------iVSPLRHFQT-----------T----
407       GV---L-E---G-LVL-----------EGVEVVP-----------L----
408       GL---I-D---T-AHW---------VPVDGHQGE-----------L----
409       GA---L-D---T-MDW----------VALAIPET-----------I----
410       GD---L-S---T-LSW--------vASPLQHFLP-----------S----
411       GL---L-D---K-LEW---------VTDEIYDEP-----------L----
412       GD---L-S---S-IAW--------vCSPLRYAQP-----------T----
413       GD---L-S---S-IAW--------vCSPLRYAQP-----------T----
414       GL---L-D---T-LYY---------IETPTPSTQ-----------L----
415       GS---L-D---D-VAI---------VPTGEPDRP-----------L----
416       GS---I-D---G-LVL---------EKVPASQLQ-----------P----
417       GD---L-S---T-LSW--------vASPLQHFLP-----------S----
418       GD---L-S---T-LSW--------vASPLQHFLP-----------S----
419       GD---L-S---S-LRWi-------eGPLTYYKGG-----------D----
420       GD---L-A---S-LKWi-------eGPLSRDRPD-----------P----
421       GL---L-E---S-LHF----------QAVPLEDS-----------L----
422       GA---L-D---S-LRL-----------QPLERLP-----------P----
423       GD---L-A---S-LKW---------IEAAKGDTA-----------V----
424       AR---D-G---N-FAF---------ESRQEPRRE-----------P----
425       GA---I-S---N-LVL--------rPQAFASRLP-----------P----
426       GL---L-S---S-LHF---------THDAIHSSP-----------L----
427       GL---L-E---S-IEL-----------TAFDRPA-----------L----
428       GD---L-S---S-LRW---------IESPLSYYQ-----------P----
429       GL---L-K---N-LTW-----------MPQERRK-----------P----
430       GQ---L-S---T-TQF--------vKRPYPSLST-----------L----
431       GD---L-A---S-LKWi-------eSSLSRERPD-----------P----
432       GL---L-E---S-LQF---------TRDENFHLE-----------I----
433       GL---------D-PYF--------vENPVILSTD-----------V----
434       GN---R-D---A-LRA-----------ETVSLDQ-----------L----
435       GL---L-K---N-LTW-----------VSLENQV-----------P----
436       GA---L-H---T-LHF---------VDDHSLEVP-----------L----
437       GD---L-A---S-LKW---------IEAAQADTA-----------A----
438       GH---L-P---S-LTW--------tTTALLSPSH-----------L----
439       GD---L-S---S-LRW--------iESPRTSQQP-----------V----
440       SI---A-D---G-FRF---------IEAKSA-PV-----------L----
441       SS---M-E---V-LRA-----------EAVSLDR-----------L----
442       GE---L-D---S-FFF---------SDDAEHEKP-----------L----
443       GT---L-D---S-VAL----------THFVRPEA-----------L----
444       RL---Y-K---D-VVW------------NALLEP-----------E----
445       GL---H-R---R-LVW-----------RQADALE-----------P----
446       GA---I-S---N-LVL--------rPQAFASRTA-----------P----
447       GD---L-S---S-LRW-----------IESPRSS-----------P----
448       GS---I-T---N-LTL--------rPQSYAARVT-----------P----
449       GD---L-S---S-LGW-----------RPIHTEE-----------V----
450       GV-----D---E-LKH-----------QAFGRSE-----------P----
451       GD---L-S---S-LRW--------iVSPLRHFQT-----------T----
452       GD---L-S---S-LRW--------iVSPLRHFQT-----------T----
453       GL---L-S---S-LQF----------VGSDLPVD-----------L----
454       GS---I-D---T-LRW-----------APFEGPP-----------L----
455       GA---I-G---N-LKF--------kPQPQSERVN-----------P----
456       GA---L-S---M-LKL--------rPMPKSARVP-----------P----
457       GL---L-D---T-LYYt------eeDLVVTGDDC-----------L----
458       GA---I-G---N-LKF--------kPQGQSERVN-----------P----
459       AG---L-D---G-LGF-----------EATGRRS-----------P----
460       GD---L-S---S-IRW--------vCSSLRHAQP-----------T----
461       GD---L-S---S-IRW--------vCSSLRHAQP-----------T----
462       GD---L-S---S-IRW--------vCSSLRHAQP-----------T----
463       GD---L-S---S-MTW-----------FSGPLNT-----------F----
464       GD---V-S---S-LTWfe-----spNQYFDSMAK-----------T----
465       GH---L-G---T-LAF---------AENEANHAD-----------L----
466       GD---V-S---S-LTWfe-----spNQYFDSMVK-----------S----
467       GA---I-N---N-LEL--------lPLSNEERKC-----------P----
468       GA---I-N---N-LEL--------lPLSNEERKC-----------P----
469       GA---I-G---N-LKF--------kPQPQSERVN-----------P----
470       RT---L-E---A-LAF---------FEDPDHNRP-----------V----
471       SR---L-D---T-LRF---------EDDSSFEAP-----------L----
472       GD---L-S---S-IRW--------vCSPLRHSQP-----------T----
473       GA-----G---K-LAL-----------CPTPRLA-----------L----
474       GA-----G---K-LAL-----------CPTPRLA-----------L----
475       GA-----G---K-LAL-----------CPTPRLA-----------L----
476       GS---I-S---N-LSL--------iESEPIQLEK-----------L----
477       GS---I-S---N-LSL--------iESEPIQLEK-----------L----
478       GA---L-E---R-LQV-----------LPIPERP-----------L----
479       GV-----A---N-LRA-----------RVTSFPS-----------A----
480       GR---L-E---G-LVH-----------APLPLPQ-----------L----
481       GS---P-D---T-IYF-----------QRTDISR-----------L----
482       GD---L-S---S-LRW-----------LEGPLRP-----------Nhvfk
483       GL---L-D---T-LAF---------DDDPTAAEP-----------L----
484       GI---F-E---K-PCV-----------KPLPARP-----------L----
485       GV---F-D---R-PYV-----------QPLPARP-----------L----
486       GD---L-S---S-IRW--------vCSPLRHSQP-----------T----
487       GA---M-D---S-LFFq-------tISEPTTNHD-----------L----
488       GA---L-D---Q-LVL-----------RATGRRA-----------P----
489       GS---I-E---D-MAL---------VPCPEVLDP-----------L----
490       GV---L-D---Q-LVL-----------RATGRRA-----------P----
491       GR-----N---Q-TRF---------IERNMSDDP-----------L----
492       GR---L-E---T-LVW--------eDDEEMLQDN-----------L----
493       SS---T-E---S-LHF----------VDDIANGT-----------L----
494       GD---L-S---S-MTW---------LSGPFNHGR-----------P----
495       GS---L-D---S-IGI-----------MQVPPRR-----------L----
496       GI---I-S---D-LKI-----------KQFRQMK-----------C----
497       GL---L-D---T-MYW---------ECSQRDLHP-----------L----
498       GD---L-S---S-FTW-----------MVGPLNE-----------Q----
499       GD---L-S---S-MTW-----------LGGPYNQ-----------R----
500       GE---L-G---S-LKW--------lEGPMRKDSV-----------I----
501       GL---I-N---S-LYW-----------KQDQHIM-----------P----
502       GF---L-E---T-LGW-----------VQQPTRV-----------P----
503       GS---I-N---G-LRW---------EDNEAVSRP-----------C----
504       GH---L-E---S-LVF--------aPSTDKSGIE-----------I----
505       GD---L-S---S-MMW-----------FTGALNE-----------L----
506       GD---L-S---S-LQW-----------IEGSIQP-----------D----
507       GD---L-S---S-MMW-----------FTGAYNE-----------W----
508       GD---L-S---S-LRW-----------VEGPLSK-----------T----
509       GR---L-S---A-LVF---------KPDEELSGA-----------L----
510       GQ---L-N---S-ARF---------VQRPSS-PT-----------L----
511       GR---L-G---S-LAW-----------VSRRSEP-----------L----
512       GV---L-D---T-MYW-----------KSVDLPT-----------A----
513       RN---I-E---T-LTW---------ERMSLEISA-----------P----
514       GL---L-D---S-AVF---------VPVDGLLDT-----------L----
515       GL---T-S---T-LQW----------VPSAITSD-----------L----
516       GD---L-S---S-LKW-----------VQGPLSR-----------Q----
517       GD---L-S---S-MRW-----------FQGPLST-----------Q----
518       SS---N-R---K-LQW-----------IAADTEP-----------L----
519       GA---I-S---N-IIT----------NLQKFRVV-----------P----
520       GA---I-S---N-IIT----------NLQKFRVV-----------P----
521       GA---I-S---N-IIT----------NLQKFRVV-----------P----
522       GQ---L-D---R-LQW---------VTDPVYTTP-----------L----
523       RL---L-S---A-LAW-----------RQVPRRD-----------P----
524       GA---F-D---S-IHF---------LDDLSHQEL-----------L----
525       GD---L-S---S-LQW-----------LKGPFNS-----------Q----
526       GD---L-S---T-LRW-----------VQGPLTV-----------N----
527       KA---S-S---D-LSY----------KYAIKQSM-----------L----
528       GG---I-E---D-LTI-----------ARSEVPE-----------T----
529       GL---L-D---T-FCF--------vNDAAVMTEP-----------L----
530       GQ---A-D---D-IKR-----------IMNTAQP-----------L----
531       NT---N-S---N-LDF-----------SFQCKEK-----------L----
532       RV---L-S---R-LAW-----------RECGRRA-----------P----
533       GT---L-E---D-LTL-----------ASCPAKE-----------L----
534       GT---L-E---D-LTL-----------ASCPAKE-----------L----
535       GT---L-E---D-LTL-----------ASCPAKE-----------L----
536       GR---L-N---T-LSW-----------VSRRTEP-----------L----
537       GA---L-E---D-LTL-----------ASCPAKE-----------L----
538       RL---D-Q---N-LEY----------QLEAKQSN-----------L----
539       SN-----S---N-LDF-----------SFQSKEK-----------L----
540       GT---L-E---D-LTL-----------ASCPAKE-----------L----
541       GT---L-E---D-LTL-----------ASCPAKE-----------L----
542       GE---L-K---N-FKI--------kYSEKFKIEE-----------L----
543       GE---L-K---N-FKI--------kYSEKFKIEE-----------L----
544       RL---N-Q---N-LEY----------QLEAKQSN-----------L----
545       GQ---------N-LQY----------QLKPFENK-----------I----
546       -----P-Q---T-LEF-----------KLLAKRE-----------L----
547       -----P-Q---T-LEF-----------KLLAKRE-----------L----
548       GG---V-E---A-ARL-----------SAWAVAP-----------P----
549       IV---P-Q---T-LEF-----------KLLAKRE-----------L----
550       IV---P-Q---T-LEF-----------KLLAKRE-----------L----
551       KL---S-P---N-LEY-----------ILKSKKV-----------I----
552       LR---P-E---T-LAFgd-----deAGATYHDSP-----------L----
553       TL---L-D---S-TNL--------eYKLASKPKK-----------L----
554       DC---F-D---K-LEN---------YSAMKNETI-----------L----
555       DC---F-D---K-LEN---------YSEMKNEPI-----------L----
556       TL---L-D---S-TNL--------eYKLASKPKK-----------L----
557       GS---L-E---A-LHFa------eqGRDVCSRQD-----------M----
558       TL---L-D---S-TNL--------eYKLASKPKK-----------L----
559       SL---T-P---N-LEY---------KVKVKPTSI-----------L----
560       SL---T-P---N-LEY---------KVKVKPTSI-----------L----
561       KL---D-E---N-LDY----------QLKSKDSI-----------L----
562       GT---P-E---S-LRF----------EPDIMKRE-----------L----
563       DC---F-D---K-LEN---------YSEMKNEPI-----------L----
564       GG-----K---T-LHF-----------VDATIDT-----------L----
565       QL---D-S---N-LEY---------RLKSKSKQE-----------L----
566       --------------------------------------------------
567       NV---M-D---S-LQF-----------TDHELSP-----------L----
568       GG---F-A---D-LRA-----------RTVSRPT-----------C----
569       GI---L-T---S-LYF---------RPYTELLQP-----------L----
570       HL---N-A---N-LEY----------ELKSKQVK-----------L----
571       KL---T-S---N-LEY----------KLKSRKEI-----------I----
572       GS---L-D---S-LQF---------VEDQSHAAE-----------L----
573       GP---S-G---A-LEI-----------ASAAAES-----------P----
574       GT---L-A---E-LAL-----------EAIEVGP-----------P----
575       GV---F-E---T-LHF---------IDAPSEES------------I----
576       GI---L-K---T-LHY---------EQTSIQMDE-----------L----
577       KL---D-E---H-FEY----------QLNSKQID-----------L----
578       GT---R-S---A-PSL-----------RAATRRT-----------P----
579       GR---------G-IRT-----------EEVLLPA-----------P----
580       GA-----K---V-LGW-----------ASQTPIP-----------L----
581       GS---L-D---S-LQF---------VEDQSHAEE-----------L----
582       HL---F-E---E-LRL-----------SEWKAAN-----------P----
583       SP---------N-LEY----------ELKPMTKD-----------L----
584       HL---F-E---E-LRL-----------SEWKAAN-----------P----
585       HL---F-E---E-LRL-----------SEWKVAN-----------P----
586       HL---F-E---E-LRL-----------SEWKVAN-----------P----
587       GR-----------FVW--------eTDNLLSDTL-----------L----
588       GI---L-N---T-LHY---------EQDGTQCNA-----------L----
589       GN---V-D---S-VYF---------MDNPPTQSP-----------L----
590       QL---N-S---N-LEY----------QLYSKKAK-----------L----
591       QL---N-S---N-LEY----------QLYSKKDE-----------L----
592       QL---N-S---N-LEY----------QLYSKKDE-----------L----
593       QL---D-S---N-LEY----------QLYSKRVE-----------P----
594       GG---Y-D---K-VKL---------QSRPAVPPA-----------P----
595       -----------M-LEL-----------REAADPT-----------P----
596       RL---K-P---D-LTF-----------ALEAVLP-----------L----
597       GG---Y-D---K-VKL---------QSRPAAPPA-----------P----
598       QL---D-S---N-LEY----------QLYSKRVE-----------I----
599       QL---N-S---N-IEY----------QLYSKKDE-----------L----
600       GG---P-E---V-LKM-----------AARPLPV-----------P----
601       GG---Y-D---K-VKL---------QSRPGGPPA-----------P----
602       RL---K-P---D-LTF-----------ALEAVLP-----------L----
603       SL------------------------------------------------
604       KL---I-S---T-LNFnl-----dyQLQSKPFKQ-----------L----
605       KL---I-S---T-LNFnl-----dyQLQSKPFKQ-----------L----
606       GG---Y-D---K-VKL---------QSRPAVPPA-----------P----
607       GG---Y-D---K-VKL---------QSRPAVPPA-----------P----
608       GG---Y-D---K-VKL----------QVKKGKPA-----------L----
609       GG---Y-D---K-VKL---------QVKTEAQPQ-----------L----
610       GG---Y-D---K-VKL---------QTRPAAPPA-----------P----
611       --------------------------------------------------
612       GG---Y-D---K-VKL---------QSRPAAPPA-----------P----
613       QL---N-S---N-LEY----------QLYSKKAE-----------L----
614       GG---Y-D---K-VKL----------QVKKGKPT-----------L----
615       QL---N-S---N-LEY----------QLYSKKDE-----------L----
616       GG---Y-D---K-VKL---------QSRPAAPPA-----------P----
617       GE---P-D---V-LRA-----------EERSIPE-----------L----
618       GG---P-E---V-LKP-----------GTRPVPK-----------P----
619       GL---L-D---R-LKW-----------LESCEVG-----------L----
620       GG---Y-D---K-VKL---------QSRPAVPPA-----------P----
621       GG---Y-D---K-VKL----------QVKKGKPA-----------L----
622       GG---Y-D---K-VKL---------QSRPAAPPA-----------P----
623       GG---Y-D---K-VKL---------QSRPAAPPA-----------P----
624       GG---P-D---V-LTW-----------TEVPDPV-----------P----
625       QL---N-S---N-LEY----------QLYSKKDK-----------L----
626       GG---P-D---V-LVP-----------ATRAVPV-----------P----
627       SL---S-P---N-LEY----------QLQSKQIK-----------L----
628       GG---Y-D---K-VKL----------QVKKGKPA-----------L----
629       GG---A-D---Q-LEL-----------IELPVPL-----------P----
630       GG---P-E---V-LKL-----------QDSNVPV-----------P----
631       QL---N-S---N-LEY----------QLYSKKDE-----------L----
632       ED---I-S---V-LRL-----------DEVELPP-----------P----
633       GD---A-H---V-LKP-----------AQRPLPR-----------P----
634       GG---P-E---V-LAV-----------RETPDPQ-----------P----
635       GG---P-D---V-LVP-----------ATRAVPV-----------P----
636       GG---P-E---V-LVP-----------EMRPTPE-----------P----
637       GG---P-D---V-LVP-----------ATRAVPV-----------P----
638       GG---P-D---V-LVP-----------ATRAVPV-----------P----
639       GG---Y-E---K-VKV-----------QTRRSGS-----------P----
640       GG---P-E---V-MKY-----------TDVDIPA-----------I----
641       GP-----E---A-LKW-----------TELPTPE-----------P----
642       GG---P-E---V-LEV-----------RESPDPQ-----------P----
643       GP---V-E---K-LVL----------DTDWQVGA-----------P----
644       GG---S-E---V-MKY-----------TDVDIPA-----------I----
645       GG---S-E---V-MXY-----------TDVDIPA-----------I----
646       TS---L-R---C-LVL----------TGFGGYDK-----------V----
647       GG---L-N---K-LRL-----------SRKAMPE-----------P----
648       GG---L-N---K-LRV-----------SRKAMPE-----------P----
649       RV-----------LRL-----------EEVEEPS-----------C----
650       GG---P-D---V-LRV-----------CEGERPK-----------P----
651       GG---P-E---T-LRL-----------RDIPDPV-----------P----
652       GG---L-N---K-LRV-----------TRKAMPE-----------P----
653       GG---P-E---V-MKY-----------TDVDIPA-----------I----
654       GV-----D---Q-LQW-----------TQLPTPT-----------P----
655       QQ---P-N---G-FHF---------IEDPQAHEP-----------L----
656       GG---P-E---V-MKY-----------TDVDIPA-----------I----
657       GV-----D---A-LTW-----------KELPTPQ-----------P----
658       GG---L-N---K-LRV-----------ARKVMPE-----------P----
659       GG---P-D---V-LVP-----------TTRPVPS-----------P----
660       GG---L-N---K-LRV-----------SKKAMPE-----------P----
661       GG---P-E---V-MKY-----------TDVDIPA-----------I----
662       GG---L-N---K-LRL-----------SRKAMPE-----------P----
663       GG---P-E---V-LRV-----------TEIPRPE-----------P----
664       GG---L-N---K-LRL-----------FRKAMPE-----------P----
665       GG---L-N---K-LRL-----------SRKAMPE-----------P----
666       GG---P-E---V-MKY-----------TDFDIPA-----------I----
667       GP---A-S---T-LVL-----------EDVPSPE-----------I----
668       GG---P-E---V-MHV-----------VTGPVPE-----------P----
669       GG---L-N---K-LRV-----------ARKVMPE-----------P----
670       GV---F-N---S-LCF---------KAYEELLQP-----------L----
671       GP---P-S---S-LIL-----------EEMASLE-----------P----
672       GP---A-S---T-LVL-----------EDVPGPA-----------I----
673       GG---P-E---V-MQY-----------TDVDIPA-----------I----
674       GG---P-D---V-LAP-----------VQRPVPV-----------P----
675       GG---P-E---N-MIL-----------AEAERPV-----------P----
676       GG---P-E---V-MKY-----------TDVDMPV-----------I----
677       GP---A-S---T-LVL-----------EDVPGPE-----------I----
678       GV-----D---A-LTW-----------KELPTPS-----------P----
679       GG---P-E---V-LEI-----------REVPSPV-----------P----
680       GP---P-D---T-YRL-----------VEYDPGP-----------P----
681       GE---P-E---V-MQL-----------TRSPLPV-----------L----
682       AP---L-D---A-LQV-----------GELPDPQ-----------P----
683       GA---P-E---V-MQL-----------TRSPLPV-----------P----
684       GG---P-E---V-LVA-----------TSRPLPT-----------P----
685       GG---P-E---N-LVW-----------QEVPDPQ-----------P----
686       GV-----E---T-LKW-----------TEQPTPQ-----------P----
687       GG---P-E---V-LVP-----------ITRPLPQ-----------P----
688       GG---P-E---Q-LRL-----------GEWDKPT-----------P----
689       GG---P-E---V-IAI-----------ETAPVPR-----------P----
690       GG---Y-D---K-VKL----------QVKKGSPV-----------P----
691       GD---A-D---V-LQL-----------AEIADLQ-----------P----
692       GG---P-E---T-LEL-----------TEMPQPE-----------P----
693       GG---A-D---V-LHL-----------AEVPAPT-----------V----
694       GG---Y-D---K-VKL----------QVKKGSPA-----------P----
695       GG---Y-D---K-VKL----------QVKKGSPA-----------P----
696       EC---------N-LLW---------VTQGSQIKP-----------T----
697       GP---A-S---S-LVL-----------EEIASPS-----------P----
698       GA---P-E---V-LKP-----------VTRPLPS-----------P----
699       GP---A-E---S-LVL-----------EDVASPV-----------A----
700       GG---P-E---V-LTP-----------IQRPTPM-----------P----
701       GG---P-E---V-LVA-----------TSRPLPT-----------P----
702       GS---A-D---V-LAL-----------HDAPIPT-----------P----
703       GA-----------MVF-----------GDCPDPR-----------P----
704       AD---L-N---N-LHF-----------EDIELPT-----------P----
705       GG---L-N---K-LRL-----------SRKAMPE-----------P----
706       GV-----D---N-LAW-----------TELPTPV-----------P----
707       GN---A-D---V-MTF-----------SATNLAQ-----------P----
708       GP-----K---D-LAL----------SADHRRPT-----------P----
709       GG---P-E---V-MQS-----------SKAPLPK-----------P----
710       GG---Y-D---K-VKL----------HTKKGSPT-----------P----
711       GG---Y-D---K-VKL----------HTKKGSPT-----------P----
712       GG---P-E---V-LLP-----------TTRDTPR-----------P----
713       GP---A-S---S-LVL-----------EEIASPS-----------P----
714       GP---A-E---T-LVL-----------EDIASPE-----------P----
715       GE---P-E---V-MQL-----------TRSPLPV-----------P----
716       GP---T-E---N-LTL-----------EERPVPT-----------P----
717       GP---A-S---S-LVL-----------EEIASPS-----------P----
718       GE---A-D---V-LEV-----------TDRERPR-----------P----
719       GG---P-E---T-LEL-----------TEMPQPE-----------P----
720       GG---P-E---N-LYV-----------KEVMKPH-----------P----
721       SL---S-P---N-LEY----------QLQSKQIK-----------L----
722       GG---P-E---V-LVP-----------AKRPTPM-----------P----
723       --------------------------------------------------
724       GG---P-E---V-LVP-----------AKRPTPM-----------P----
725       GG---P-E---V-LVP-----------AKRPTPM-----------P----
726       GT------------SL-----------KDLPLPE-----------P----
727       GA---------A-LEL-----------RELPPLS-----------L----
728       GD---A-E---V-LQL-----------AEVAAPE-----------V----
729       SL---S-P---N-LEY----------QLQSKQIK-----------L----
730       GD---A-E---K-FEI-----------QTVPTPT-----------L----
731       GR---P-E---N-LYL-----------KSVPRPQ-----------P----
732       GL---P-D---T-LVF-----------EETADPQ-----------P----
733       SL---S-P---N-LEY----------QLQSKQIK-----------L----
734       GA---P-E---V-MQL-----------SRSSLPV-----------V----
735       GG---P-E---N-LQL-----------KSVPRPQ-----------P----
736       GG---L-N---K-LKV-----------TKKPMPE-----------P----
737       GA---P-E---V-MQL-----------ARSPLPI-----------P----
738       GP---P-D---V-LRV-----------ADLPDPP-----------L----
739       GG---P-E---N-LYL-----------KTVAKPS-----------P----
740       GP---A-E---T-LVL-----------EEVASPV-----------P----
741       GV-----Q---A-LAW-----------TELPTPA-----------P----
742       GG---P-D---V-LEV-----------KEVERPS-----------P----
743       GG---P-E---V-LKI-----------TERTKPE-----------P----
744       GG---P-E---V-LVA-----------RDVARPE-----------V----
745       GG---P-E---V-LEV-----------REVPAPV-----------P----
746       GG---P-E---V-LKY-----------TDMDIPT-----------I----
747       SL---S-P---N-LEY----------QLQSKQIK-----------L----
748       GG---P-E---V-LRL-----------VERPEPE-----------P----
749       GV-----E---A-LAW-----------TELPDPA-----------P----
750       GV-----D---A-LTW-----------TELPTPQ-----------P----
751       GL---P-E---K-LDL----------CDDWPVPE-----------L----
752       GA---P-E---V-MQL-----------ARSPLPI-----------P----
753       GG---P-E---V-LAA-----------VQRPTPM-----------P----
754       GS---K-L---E-LVW---------VSDDVQSER-----------L----
755       AA---I-D---Q-VAL-----------KQIARPT-----------V----
756       GG---P-E---V-LTP-----------VKRPTPM-----------P----
757       GA---P-S---A-MTI-----------GEVPTPT-----------P----
758       GG---P-E---V-LEL-----------REIATPE-----------P----
759       AP---Y-K---N-LTV-----------EEAPEPP-----------L----
760       GA---P-E---V-MQL-----------ARSPLPI-----------P----
761       GG---P-E---V-LVA-----------RELPAPE-----------L----
762       GE---A-D---V-LQL-----------GDAPEPV-----------L----
763       GK---P-E---V-LQL-----------RDVADPE-----------V----
764       GG---P-E---V-LVE-----------REVARPE-----------P----
765       GD---A-E---K-FEI-----------QTVPIPT-----------L----
766       GG---P-E---V-LVP-----------EQRALPQ-----------P----
767       GG---L-K---T-VKI-----------LKKPEPT-----------V----
768       GP---P-E---S-LVV-----------EDAPSPQ-----------I----
769       GG---P-E---T-LRY-----------ENAPLPV-----------P----
770       GP-----D---A-VEV-----------VDVPSPD-----------V----
771       SS---V-E---D-LGI-----------AYQDGFE-----------V----
772       SS---V-E---D-LGI-----------AYQDGLE-----------V----
773       GG---P-E---V-LKE-----------VRAERPE-----------P----
774       AE---P-E---A-LTV-----------QTVPDPT-----------P----
775       GG---P-E---V-LVP-----------ETRPVPA-----------P----
776       GG---P-E---V-LKE-----------VELPRPE-----------P----
777       GG---P-E---V-MTI-----------GRRPLPV-----------P----
778       GG---P-E---N-LYL-----------KEVAKPS-----------P----
779       GD---P-T---D-HGR---------PPSVPALHA-----------P----
780       GI---F-D---T-IHF----------KDDELEAS-----------L----
781       GA---P-E---V-LQL-----------REVEDPQ-----------V----
782       GG---P-E---V-LLP-----------ITRPTPM-----------P----
783       GP---I-D---R-LRI-----------EDVAIPE-----------P----
784       GG---P-A---V-LRL-----------AEVPLPD-----------I----
785       GG---P-E---V-LRP-----------AFHPVPQ-----------P----
786       GG---P-E---N-LYL-----------KEVAKPS-----------P----
787       GG---L-S---K-LRV-----------SRRPMPE-----------P----
788       GG---P-E---T-LVI-----------EDVAVPT-----------P----
789       GE---A-D---V-LQL-----------RDLPVPE-----------M----
790       GG---P-E---N-LYL-----------KEVEKPS-----------P----
791       GG---P-D---V-LSV-----------AELPDPE-----------P----
792       GN---P-E---V-LQL---------QEVPNPSLP-----------V----
793       GG---P-D---V-LQL----------QELPKPTI-----------R----
794       GA---P-D---V-LQL-----------GERPDPE-----------P----
795       GV---L-N---S-LYF---------IPYKELLQP-----------L----
796       GD---P-Q---V-LQV-----------QEVENPE-----------I----
797       GG---P-E---N-MVL-----------ARGPLPE-----------V----
798       GG---P-E---V-LVS-----------VTRPIPM-----------P----
799       GG---P-E---V-LEE---------RDVGEGLPP-----------P----
800       GN---P-E---V-LQL---------QEVPNPGVP-----------V----
801       GG---L-K---S-VKI-----------LKKPEPA-----------L----
802       GT---P-E---V-MQL-----------SRSPLPV-----------P----
803       GP---P-D---S-LTV-----------ETLPDPV-----------P----
804       GS---P-E---V-LQV---------QEVPNPAVP-----------V----
805       GG---P-E---V-LKE-----------VETERPA-----------P----
806       GA---P-E---S-LLL-----------EEFLSRA-----------L----
807       GG---P-E---V-LVP-----------TERPTPE-----------P----
808       DQ---P-E---T-LTV-----------LESPDPT-----------P----
809       GE---P-E---V-LIS-----------SQRPLPT-----------L----
810       GG---P-E---V-LQP-----------RGIAVPE-----------P----
811       GP---I-N---S-LRI-----------EDVAIPE-----------P----
812       GA---P-E---V-MQL-----------SRSPLPV-----------P----
813       GD---P-Q---V-LQV-----------QEVENPE-----------I----
814       ED---M-S---G-VVL-----------VNKTITN-----------P----
815       GP---I-D---A-LRI-----------DDVAVPE-----------P----
816       GA---A-D---V-LEL-----------VDAPDPE-----------V----
817       GG---P-E---V-LQY-----------KDYHLPQ-----------L----
818       GG---P-E---T-LVW-----------SEQPDLT-----------P----
819       GP---P-E---S-LVI-----------EEVPTPE-----------P----
820       GP---P-E---A-LRL-----------EDLPPRA-----------P----
821       GG---P-E---A-LVW-----------AEVPDPQ-----------P----
822       SD-----R---S-LSL-----------QEDQAPV-----------P----
823       GG---P-E---V-LVP-----------TERSVPE-----------P----
824       GG---P-E---V-LVP-----------GNRPVPA-----------P----
825       GP---P-D---V-MEV-----------RELPVPQ-----------P----
826       GD---S-S---V-FQL-----------EEVSKPK-----------L----
827       GG---P-E---T-LIW-----------SEQPDLS-----------P----
828       GP---A-E---N-LVI-----------EDIASPD-----------V----
829       GD---P-S---V-LQV----------QQRPDPPP-----------P----
830       GG---S-S---V-FQL-----------EEVSKPK-----------L----
831       GG---P-E---V-LKE-----------VRPERPE-----------P----
832       GG---P-E---V-LQP-----------TDRPMPQ-----------P----
833       GP---I-D---R-LRI-----------EDVAIPE-----------P----
834       GG---P-E---V-LKP-----------VTAPRPV-----------P----
835       GG---------P-MVL---------KPEERPVPK-----------P----
836       GG---P-E---T-LYI-----------KEVAKPE-----------P----
837       GS---P-E---V-LRY-----------DDAPDPT-----------P----
838       GG---P-E---V-LQL-----------TQRPRPE-----------P----
839       GP---P-E---S-LRL-----------EQVARPA-----------L----
840       GP---L-D---D-LDY-----------KDVPDPR-----------P----
841       QP---R-D---V-LTF-----------EDVPDLE-----------P----
842       GG---P-E---V-LAE-----------EERPEPV-----------P----
843       GD---P-S---V-LQV---------RQRPDP-PP-----------P----
844       GA---P-E---V-MQL-----------SRSPLPV-----------P----
845       GP---I-D---R-LRI-----------DDVAIPE-----------P----
846       GG---P-D---V-MVI-----------GKRPLPV-----------A----
847       GA---P-E---V-MQL-----------SRSPLPV-----------P----
848       GS---L-A---R-LTQ-----------KTMPLPT-----------L----
849       GG---P-E---V-LTL-----------ADRPMPE-----------P----
850       GG---P-E---V-LQP-----------TDRPMPQ-----------P----
851       GG---P-D---V-AAY-----------EEVPAPA-----------L----
852       GD---P-D---V-LHI-----------VETSLPK-----------I----
853       GG---P-E---H-MMW-----------EDVSTPV-----------I----
854       GG---P-E---T-LVL-----------EELPDPV-----------A----
855       GL---P-N---T-LKF-----------IEKENPQ-----------S----
856       FS---F-Q---E-IAF---------------DDE-----------L----
857       AD---------K-LQL----------ATDHPEPT-----------A----
858       GP---A-R---N-LVL-----------EEVASPV-----------P----
859       GG---P-E---N-MVL-----------ARGAMPE-----------V----
860       GG---P-E---V-LSF-----------EERPDPT-----------P----
861       GD---------T-LSW----------EAYEEPSE-----------V----
862       GG---P-E---V-LVP-----------TERSVPE-----------P----
863       GP---P-D---S-LTI-----------ETLPDLV-----------P----
864       GD---S-S---V-FQL-----------EEVAKPK-----------L----
865       GP---E-D---Q-LVV-----------EDIDAPA-----------I----
866       GG---P-E---V-LHL-----------AEGAEPT-----------P----
867       GG---P-E---V-LKP-----------ETRAVPQ-----------P----
868       GP---I-E---N-LAY-----------KDVDEPS-----------P----
869       GG---P-E---N-LKL-----------IETEVGA-----------P----
870       GG---P-E---K-LHL-----------VQVPLPR-----------P----
871       GG---P-E---V-LRL-----------EQTATPS-----------P----
872       GD---S-S---V-FQL-----------EEVAKPK-----------L----
873       GG---P-E---V-LQI-----------TQRPMPE-----------A----
874       GD---P-E---V-LAV-----------ENIPAPR-----------I----
875       GS---P-E---V-MKL-----------VQGPAPS-----------P----
876       GD---L-N---S-LTW-----------IEASSTP-----------A----
877       GG---P-E---V-IGI-----------ETAPVPR-----------P----
878       GP---P-E---G-LRL-----------AERPVPQ-----------P----
879       GV---V-N---S-LYF---------RSNTELLRP-----------L----
880       GG---P-D---V-AAY-----------EEVPAPA-----------L----
881       GN---L-Q---N-LKL----------NERAAREA-----------L----
882       GG---------K-VEV-----------QDIPVPI-----------A----
883       GG---P-E---A-LVW-----------TEVPDPE-----------P----
884       GP---I-D---R-LRI-----------DDVAIPE-----------P----
885       GC------------AV-----------REVATPQ-----------P----
886       GG---P-D---V-LSL-----------TDLPDPV-----------A----
887       GL---P-S---A-LVV-----------EEVTSKK-----------P----
888       GG---P-E---V-LGL-----------AERPVPQ-----------P----
889       GP---P-E---A-MRL-----------EEVPDPQ-----------P----
890       GS---P-D---A-LER-----------VDVDTPK-----------P----
891       GG---P-E---V-LEH-----------VEVERPE-----------P----
892       GG---P-E---N-LYL-----------KDVAKPV-----------P----
893       GA---P-E---V-LQE-----------TQRPDPE-----------P----
894       GK---P-E---V-LQL-----------RDVADPE-----------V----
895       GP---A-R---D-LVL-----------EEVASPT-----------P----
896       GG---P-E---V-MRY-----------EEVDLPA-----------P----
897       GP-----S---S-LAL-----------ADVEAPT-----------A----
898       GT---------N-GTL-----------CDTPFAP-----------P----
899       GE---P-S---V-MTM-----------TQSTLAM-----------P----
900       GG---P-E---V-LEL-----------AQSPLPE-----------F----
901       GG---P-D---M-LVW-----------SEVPDPE-----------P----
902       GG---P-E---V-LVL----------NENRPVPT-----------V----
903       GP---A-R---D-LVL-----------EDVASPQ-----------P----
904       GG---P-E---T-LEL-----------TEMADPA-----------P----
905       GG---P-E---V-LAL-----------TERPMPE-----------P----
906       RT---------A-LQL-----------EEVPDPT-----------A----
907       GG---P-Q---E-LGE-----------REIERPE-----------P----
908       GP---P-D---S-LTL-----------ETLPDLV-----------P----
909       GP---I-D---R-LRI-----------EDVAIPE-----------P----
910       GG---P-E---V-FKL-----------EEVSKPT-----------L----
911       QP---R-N---A-MRL-----------EEVPDPK-----------P----
912       GG---P-R---V-LKP-----------ETRDVPQ-----------P----
913       GS---P-E---V-LQL---------QDVPKPTVP-----------L----
914       GD---S-S---V-FQL-----------EEVSKPK-----------L----
915       GV---E-G---H-VEW-----------VEEPSPA-----------C----
916       SE-----------LEL-----------QRIARRP-----------L----
917       GG---P-E---V-MQW-----------VDVEVGE-----------P----
918       GC------------VV-----------REVPTPT-----------P----
919       GG---P-E---V-LKL-----------QEVEDPQ-----------I----
920       GP---A-R---N-LVL-----------EEVASPL-----------P----
921       GG---P-E---M-LQS-----------VTRPVPQ-----------P----
922       GG---P-E---V-LQL---------REVPEPQI------------R----
923       GG---------A-LRL-----------GQSPEPQ-----------L----
924       GD---P-S---V-LQV---------RQRPDP-PP-----------P----
925       GT---P-D---V-MEL-----------REVPRPA-----------P----
926       GG---P-E---V-LKP-----------CTRPVPE-----------P----
927       ES---L-E---S-YSL-----------KEVEMPG-----------A----
928       GK---K-Q---A-LRY-----------GDMPDPV-----------P----
929       GG---P-E---N-LYV-----------KEVAKPS-----------P----
930       GG---P-E---N-LYV-----------KEVAKPS-----------P----
931       GG---P-E---V-LVP-----------TRRPVPA-----------P----
932       GG---P-E---A-LVL-----------TDVDTPE-----------P----
933       GG---P-E---T-LVL-----------DDLPDPV-----------P----
934       GG---P-E---V-LQL-----------RDLPVGE-----------P----
935       GA---P-E---V-LQE-----------TQRPDPV-----------P----
936       GL---F-D---T-LHF----------VPYSLDTT-----------L----
937       GG---P-E---V-LLP-----------ETRDVPK-----------P----
938       GA---P-D---V-LQY-----------GDAPDPT-----------P----
939       GG---P-E---Q-LQM-----------VDIPLPE-----------P----
940       GP---A-E---T-LVI-----------EDVTSPV-----------V----
941       GG---P-E---V-MQW-----------VDVEVGE-----------P----
942       GP---P-E---A-LRL-----------EEIERKA-----------L----
943       GP---A-R---N-LVL-----------EEVASPL-----------P----
944       GG---P-E---V-LQP-----------ETRPVPK-----------P----
945       GG---P-E---T-LVL-----------EELPDPV-----------A----
946       GG---P-E---V-LQL----------QEVPDPQI-----------R----
947       GG---P-E---V-LLP-----------ETRPVPT-----------P----
948       GG---T-E---F-IKV-----------GSVRTPT-----------I----
949       GP---L-D-----LRV-----------TELPTPS-----------P----
950       GG---------K-VEV-----------QDIPVPV-----------A----
951       ND---D-K---S-LSI-----------LEQPIPQ-----------L----
952       GA---P-D---V-LRL-----------GERPMPV-----------P----
953       GP---P-E---S-LVI-----------ETLPDPV-----------P----
954       GA---P-E---V-LQL-----------TERPDPV-----------A----
955       GG---P-E---V-LLP-----------ETRAVPT-----------P----
956       GG---V-E---V-LKL-----------GEVDRPV-----------P----
957       GT------------VF---------RDALINLPS-----------P----
958       GP-----A---D-VVV-----------RDVPEPT-----------P----
959       KD---------V-LKL-----------EEVPVPE-----------P----
960       GP---P-E---S-LVV-----------ENLPDLE-----------A----
961       GG---P-E---V-LRL-----------AERPVPR-----------P----
962       GP---A-D---L-LVI----------EDTVEPEV-----------S----
963       GP---V-E---N-LLV-----------KSLAVPT-----------P----
964       SE-----------LEL-----------QRLPRQP-----------L----
965       GD---R-D---G-GRV-----------TEAPDPQ-----------V----
966       GQ---------D-LVV-----------TDFPAPA-----------M----
967       AD---H-A---T-LEL-----------RDVPQPE-----------P----
968       GG---P-D---V-LRL-----------TSRPVPA-----------P----
969       GP---L-D-----LRV-----------TELPTPS-----------P----
970       GG---P-E---A-LVA-----------SNRPVPA-----------P----
971       GG---P-E---S-LHL-----------LDAPVPR-----------L----
972       GG---P-E---V-LEL-----------VPRELPA-----------L----
973       GG---A-E---E-LKL-----------VDLEVGE-----------P----
974       GG---P-E---V-LQP-----------TTRPIPT-----------P----
975       GP---A-D---K-LVI-----------EDVPSPT-----------A----
976       G-------------KW-----------------------------A----
977       GG---P-D---V-LKL-----------VEMDVPE-----------P----
978       GP---P-E---S-LRL-----------EEIERKG-----------L----
979       GS---L-K---N-LEL-----------NTVPSVV-----------L----
980       GG---P-E---K-LVV-----------KQVELAP-----------P----
981       GG---P-E---V-MKW-----------VDVDVGA-----------P----
982       GG---P-E---N-LYV-----------KEVAKPS-----------P----
983       GP---P-E---S-LVI-----------ETLPDPA-----------P----
984       GG---P-E---V-LEL-----------VPRELPA-----------L----
985       GP-----Q---D-LQV-----------ATLPTPS-----------P----
986       GP-----D---G-LQL-----------VDVPEPE-----------A----
987       GG---P-D---A-LVW-----------TEVPDPE-----------P----
988       GG---L-N---K-LKV-----------TKKPMPE-----------P----
989       GV---D-G---H-VAW-----------VEADRPA-----------C----
990       GP---V-E---D-LEY-----------KDVPDPK-----------A----
991       GP---L-D-----LTV-----------TTLPIPS-----------P----
992       GQ---------D-LVV-----------TDFPAPA-----------M----
993       GG---P-D---V-MKW-----------VDVDVGA-----------P----
994       GG---P-E---V-LKP-----------ETRPVPK-----------P----
995       GP---L-D-----LKV-----------SDLPTPS-----------P----
996       GP---P-E---S-LVI-----------ETLPDLS-----------P----
997       GG---P-E---V-LVP-----------QLRPVPS-----------P----
998       GG---P-D---V-LKP-----------CQRPVPE-----------P----
999       GE---P-E---V-MGL-----------EDVAPLT-----------P----
1000      GP---L-D-----LQV-----------TTLPTPS-----------P----
1001      ES---S-D---R-LVW-----------QEVPDVS-----------A----
1002      ES---S-D---R-LVW-----------QEVPDVS-----------A----
1003      GG---P-E---V-LRL-----------CERPMPE-----------A----
1004      GG---P-E---V-LRL-----------EDLPVPE-----------P----
1005      GG---P-E---A-LEA-----------DAVAVPT-----------P----
1006      GP---P-E---V-LRL-----------EEIERKP-----------L----
1007      GG---P-D---V-MKW-----------VDVEVGA-----------P----
1008      GG---P-D---V-LKW-----------EPVEVGE-----------P----
1009      GE---D-G---H-VEW-----------VEAERPA-----------L----
1010      GG---P-E---V-LEE---------RDVGEGLPP-----------P----
1011      GP---A-D---S-LML-----------REVPDPA-----------P----
1012      GG---A-D---E-LKL-----------VDWPVGE-----------P----
1013      GA-----G---G-AAI-----------TDVDKPA-----------P----
1014      GG---P-E---V-LQL-----------TTRPIPA-----------P----
1015      GG---P-E---V-LKP-----------SSRAVPA-----------P----
1016      GG---P-E---V-LLP-----------ETRDVPK-----------P----
1017      GG---P-E---T-LYV-----------KELAKPA-----------P----
1018      GT------------VF---------RDALINLPS-----------P----
1019      GV-----A---G-MHW-----------RELPTPE-----------P----
1020      GG---P-E---V-LTE-----------IEVDRPE-----------P----
1021      ES---A-D---Q-LSW-----------QEVADVS-----------A----
1022      GG---P-E---V-MKW-----------VDIDVGA-----------P----
1023      GA-----G---G-AAI-----------TEVDKPA-----------P----
1024      GG---P-E---V-MKW-----------VDIDVGA-----------P----
1025      GS------------------------------------------------
1026      GA---I-S---R-LFL-----------HETDLAS-----------L----
1027      GA-----D---G-AAI-----------TEIDKPA-----------P----
1028      KL---K-D---P-LAI-----------EEVPSRP-----------I----
1029      GA---P-D---V-LRM-----------GVRPMPV-----------A----
1030      GG---P-D---V-LRP-----------CERPVPV-----------P----
1031      GP---P-E---K-LRL-----------EELPARS-----------L----
1032      GP-----E---G-ARI-----------SDVAQPK-----------P----
1033      AP---I-D---A-LTY-----------EEVPDPT-----------P----
1034      GK---T-P---E-IGI-----------TEVPRPT-----------L----
1035      GG---P-E---V-MKW-----------VDIDVGA-----------P----
1036      GG---L-N---K-LRM-----------TRKAMPE-----------L----
1037      GG---P-E---V-LRP-----------ATVPVPV-----------P----
1038      GG---P-E---V-LEE---------RDVGEGLPP-----------P----
1039      YR---I-N---D-FNAp-------pVLEEIESPP-----------P----
1040      GK---S-P---D-IGL-----------ADVPRPT-----------P----
1041      GT------------VF---------RDALINLPS-----------P----
1042      GA-----Q---G-AAI-----------TDVAKPT-----------P----
1043      GG---P-D---V-LHY-----------EQVEIGE-----------P----
1044      GG---P-E---V-LVP-----------EIRPVPL-----------P----
1045      GV---D-G---H-VEW-----------VEAERPA-----------C----
1046      GG---P-E---V-LRP-----------ENVRVPQ-----------P----
1047      GA---P-S---V-LRL-----------EEVEKPQ-----------P----
1048      GG---P-E---V-MKW-----------VDVDVGA-----------P----
1049      GG---P-E---V-MKW-----------VDVEVGE-----------P----
1050      GG---P-E---V-IAL-----------RELPDPS-----------P----
1051      GG---P-E---V-LQW-----------EEVEPGA-----------P----
1052      --------------------------------------------------
1053      GG---P-E---V-LRP-----------TELPRPA-----------P----
1054      GG---P-E---V-LHE-----------VQLPIPK-----------P----
1055      GG---P-E---V-LQY----------DTAFPDPK-----------A----
1056      GD---P-Q---X-LQV-----------QEVENPE-----------I----
1057      GG---P-E---V-LKP-----------VRRPRPE-----------P----
1058      GA---P-D---V-LKL-----------AERPMPQ-----------P----
1059      SS---P-E---D-LYF-----------EDSCFGV-----------L----
1060      GG---P-E---V-LTL-----------TQRPMPV-----------P----
1061      GG---P-E---I-LRL-----------EDYDPGK-----------P----
1062      GG---P-D---V-MKW-----------VDVEVGA-----------P----
1063      ES---S-D---R-LVW-----------QEVPDVS-----------A----
1064      GS---A-E---V-LRP-----------VTRPVPV-----------A----
1065      GT------------GL-----------ADLPVPL-----------A----
1066      TA---L-D---G-PRA---------LAAVEVDEP-----------V----
1067      GP-----A---D-LRL-----------SEIDEPR-----------P----
1068      GV---------P-PRV-----------EEVAEPT-----------P----
1069      GG---P-E---V-LRP-----------ATVPVPV-----------P----
1070      GG---P-E---V-LRL-----------DDIPVPE-----------P----
1071      GA---P-E---V-LKL-----------AERPTPQ-----------P----
1072      GG---P-E---V-LRP-----------TTRPVPQ-----------P----
1073      GG---P-D---V-MKW-----------VDVEVGA-----------P----
1074      GP-----D---D-VEI-----------AEVDRPS-----------P----
1075      GV---E-G---Q-VAW-----------VDEPSPT-----------C----
1076      GG---P-E---V-MKW-----------VDIDVGA-----------P----
1077      GG---P-D---V-MKW-----------VDVEVGE-----------P----
1078      GG---P-D---V-MKW-----------VDVEVGA-----------P----
1079      GG---Y-E---Q-LHL-----------EEVNQDS-----------P----
1080      GG---P-E---V-LQY----------DTAFPDPK-----------A----
1081      GG---L-D---V-LKV-----------GEVDKPS-----------P----
1082      GS---P-E---V-LRW-----------EHVERAE-----------P----
1083      QL---T-Q---P-LLV-----------QDLPAPR-----------L----
1084      QL---T-Q---P-LLV-----------QDLPAPR-----------L----
1085      GK---L-D---Q-IQF-----------GDQPKPT-----------I----
1086      GG---P-D---V-MKW-----------VDVEVGA-----------P----
1087      GQ---L-P---D-PEV----------------------------------
1088      GG---S-E---V-MRL-----------AEIETPA-----------P----
1089      GG---L-D---V-LKV-----------GEAERPK-----------P----
1090      AQ---W-S---K-IHKf-------kEEKLAASIH-----------L----
1091      GV---D-G---H-VEW-----------VEAERPT-----------C----
1092      GR-------------M-----------GEAPTPT-----------L----
1093      GG---L-D---A-MTL-----------AKLDDPV-----------P----
1094      GV---D-G---H-VEW-----------VEAERPT-----------C----
1095      ES---A-D---Q-LSW-----------QEVADVS-----------A----
1096      GG---P-E---V-MVW-----------EEVDLAV-----------P----
1097      GG---P-E---V-LQY----------DTAFPDPK-----------A----
1098      GK---A-D---V-LKL----------CTDLPLPS-----------P----
1099      GG---Y-D---K-VKL-----------QSXXAAP-----------P----
1100      GP---P-S---V-LKY-----------EDVPDPE-----------C----
1101      GG---P-E---V-LTY-----------EDADPGQ-----------P----
1102      GA---A-D---A-LVL-----------QEVDLPA-----------P----
1103      GG---Y-D---K-VKV----------EVKKGVPT-----------L----
1104      GP---P-E---S-LVV-----------ENLPDLV-----------A----
1105      GP-----D---Q-LQV-----------TDLPDPK-----------P----
1106      GP---P-E---T-LSI-----------EELPDLV-----------P----
1107      GG---P-E---V-MQL-----------VDAEAPA-----------P----
1108      GG---P-E---T-LYV-----------KELAKPA-----------P----
1109      --------------------------------------------------
1110      GG---------R-LEV-----------RDIPIPQ-----------P----
1111      GG---P-E---V-LVW-----------GKAADPV-----------P----
1112      GG---P-E---T-LVV-----------ENIEAPT-----------P----
1113      GK---A-D---V-LKL----------CTDLPLPS-----------P----
1114      GS---P-E---V-FTE-----------VEVNKPT-----------P----
1115      GD---V-D---K-LHV-----------GEMPMPK-----------A----
1116      GG---P-E---T-LTL-----------DEIDTPK-----------P----
1117      GG---P-E---T-LTL-----------DEVEVPT-----------P----
1118      ES---P-A---K-LIW-----------TEVPERP-----------L----
1119      GD---K-A---G-VRA-----------GEMPDPQ-----------V----
1120      GP---P-D---V-LKL-----------CERPMPE-----------P----
1121      GP-----E---G-LKV-----------LDLPTPT-----------P----
1122      GS---L-E---N-ISL-----------ETEALPE-----------P----
1123      GE---P-D---V-LKY-----------EDIPESQ-----------P----
1124      GQ---------P-LKR-----------VERPRPV-----------P----
1125      GG---P-E---V-MKW-----------AEQPDPE-----------L----
1126      GI---P-D---S-LYI-----------TEIPLPQ-----------P----
1127      GG---P-E---V-LKL----------RSDIAVPI-----------P----
1128      GG---P-E---V-LKL----------QSDIAVPI-----------P----
1129      GG---V-D---N-LHW-----------EERDPGR-----------P----
1130      GR-----------VEW-----------SEIAAPS-----------C----
1131      QT---M-E---Q-LQW-----------QERPMPN-----------L----
1132      GR-----------VEW-----------SEIAAPS-----------C----
1133      GH---A-D---D-LYL-----------GQEPTPE-----------P----
1134      GA---P-D---V-LKP-----------CTVPVPV-----------P----
1135      GG---P-E---V-LEW-----------AERPAGR-----------P----
1136      GV---E-G---Q-AQW-----------LEQPAQA-----------C----
1137      GG---P-E---V-FRA-----------EKLDLPQ-----------P----
1138      GG---A-Y---M-LRP-----------AQRAVPE-----------P----
1139      GG---A-Y---M-LRP-----------AQRAVPE-----------P----
1140      GG---P-E---Q-LQL----------QSLPWPAI-----------A----
1141      GA-----Q---G-AAI-----------TDVAKPT-----------P----
1142      GP-----D---D-LVY-----------ADVPDPV-----------A----
1143      GG---L-E---K-LSF----------DSNFPDPD-----------I----
1144      GE---P-D---V-LTL---------TEISQPTIN-----------S----
1145      GD---W-N---E-LSI-----------EEVPLPQ-----------V----
1146      GG---P-E---V-MQL-----------VDVDVPA-----------P----
1147      GH---A-D---D-LYL-----------GHEPTPE-----------P----
1148      GP---L-D-----LTV-----------STLPTPS-----------P----
1149      GD---A-D---A-LHA-----------VEQARPQ-----------P----
1150      ES---A-D---H-LVW-----------QQVPDVT-----------A----
1151      --------------------------------------------------
1152      GP-----Q---E-LKV-----------SDLPDPV-----------P----
1153      GK---S-P---E-VGF-----------AEVPRPT-----------L----
1154      GN---P-E---S-FTL-----------CDVPKPV-----------P----
1155      GD---R-D---V-LQL-----------VDAPVPE-----------P----
1156      GA---------P-PAV-----------TDLSMPT-----------P----
1157      GG---P-E---V-LKL----------QSDVVVPA-----------P----
1158      GA---P-E---V-LKL-----------AERPMPE-----------P----
1159      GG---P-D---V-LKM-----------EGVTLAA-----------P----
1160      ET---P-D---Q-LNW-----------QSVPDPT-----------P----
1161      GG---P-D---V-LEW-----------AERPAGR-----------P----
1162      GG---P-E---I-VRF-----------AETSDPA-----------P----
1163      GR-----------VEW-----------SEIAAPS-----------C----
1164      NS---------N-IEI-----------IEAAKPE-----------L----
1165      GR-----------VEW-----------SEIAVPS-----------C----
1166      GK---K-R---A-LRL-----------ADMPTPE-----------L----
1167      GD---R-D---V-LEY-----------GEFPDPE-----------P----
1168      GA---P-D---V-LRT-----------ETADVPQ-----------P----
1169      TA---T-D---T-LFV-----------NDTTKPT-----------L----
1170      GA---------P-FRI-----------ATISRPE-----------P----
1171      GG---I-E---N-LII-----------GTAPKPT-----------P----
1172      GG---P-D---V-LQI-----------DTVDVPA-----------P----
1173      GG---P-E---V-LRP-----------CTRPMPV-----------P----
1174      GG---A-Y---M-LRP-----------AQRAVPE-----------P----
1175      GG---------K-VEV-----------QAIPVPV-----------A----
1176      GR-------------I-----------GEAPAPA-----------V----
1177      GP---A-D---A-MSI-----------QEIPKPT-----------P----
1178      GG---P-E---V-LQW-----------EAVDVPP-----------P----
1179      GR-----------VEW-----------SEIAAPS-----------C----
1180      GR-----------VEW-----------SEIAAPS-----------C----
1181      GP-----------LEL-----------TTVPRPD-----------A----
1182      AP---I-D---S-LTI-----------ADVDSPE-----------P----
1183      AR---L-D---G-PGS---------VQVVDVDEP-----------D----
1184      GG---P-E---V-MKI-----------VERPVGD-----------P----
1185      GK---S-P---D-IGL-----------ADVPRPT-----------P----
1186      --------------------------------------------------
1187      GK---K-S---A-LRL-----------ADVPTPE-----------L----
1188      GG---P-E---V-LSW-----------EDVDLPA-----------P----
1189      GG---P-E---V-LQS-----------RRVPLPV-----------A----
1190      GG---P-E---V-FRS-----------ERIDVPE-----------P----
1191      TR---L-E---G-PDA---------VEVAEVEEP-----------T----
1192      GP---P-S---S-LVV-----------EEIADPV-----------A----
1193      GG---V-E---V-LKV-----------GEAEKPS-----------P----
1194      GQ---I-D---S-IFF---------RREEAKDVQ-----------L----
1195      GG---P-E---V-LRY-----------EDVPKPE-----------A----
1196      GA---P-D---V-LKL-----------TERPRPE-----------P----
1197      GA---P-E---V-LRL-----------GERPLPV-----------A----
1198      GD---N-D---K-LQF----------VADYPTPK-----------A----
1199      AI---A-E---S-AQAp-------lVVRHIARPV-----------P----
1200      GV---E-G---H-VEW-----------VEEPSPA-----------L----
1201      GG---P-E---V-MQY-----------VDVDVPA-----------P----
1202      GE---P-D---V-LVL---------RQVPEPQIE-----------A----
1203      GA---P-E---V-LQP-----------TTRPVPA-----------P----
1204      GP---P-D---A-LEI-----------QDLPDPV-----------P----
1205      SF---T-N---P-PAL-----------VDIAAPL-----------P----
1206      GG---L-N---K-LRM-----------TRRAMPE-----------L----
1207      GK---P-D---V-LKL----------MTDVPVPS-----------P----
1208      GG---L-D---K-LTF----------DPNFPDPD-----------I----
1209      GG---P-D---S-LSL-----------ENIAEPV-----------P----
1210      GA---P-D---V-LRL-----------GERPDAQ-----------A----
1211      GG---P-G---S-IKY----------ETAFPDPV-----------A----
1212      GP---L-D---D-LQF-----------KDVADPV-----------V----
1213      -----M-S---A-PRY-----------------------------N----
1214      DD---L-S---G-VEL-----------VDLPQPE-----------R----
1215      SV---N-G---G-LNW-----------ENVASIA-----------P----
1216      GD---A-E---A-LYA-----------TEQPRPR-----------P----
1217      GG---V-E---T-MEM-----------GEWDKPR-----------A----
1218      GA---P-D---V-LKL-----------AERPRPD-----------P----
1219      GG---P-E---V-MKW-----------VDVEVGE-----------P----
1220      GG---P-E---V-LVP-----------TDLPDPV-----------A----
1221      GG---S-E---N-LNI-----------IDHPINE-----------P----
1222      GG---P-D---V-LQI-----------TEEPTPD-----------I----
1223      GG---P-E---T-LSL-----------IEQATPS-----------P----
1224      GG---P-E---V-MKW-----------VDVEVGE-----------P----
1225      GP-------------L---------EPTTQPRPT-----------P----
1226      GD---A-D---A-LYA-----------TEQPRPR-----------P----
1227      GG---P-E---T-LAL-----------HEVPEPM-----------P----
1228      GP---L-E---P-TTL--------------PIPE-----------P----
1229      GG---P-E---V-LRL-----------VELPDPQ-----------P----
1230      GP---P-E---D-LVL-----------DEVPDPV-----------P----
1231      GA---P-D---V-LKL-----------AERPRPE-----------P----
1232      GG---P-E---Q-LKI-----------VERDVGE-----------P----
1233      GG---A-Y---M-LRP-----------AQRAVPE-----------P----
1234      GG---A-Y---M-LRP-----------AQRAVPE-----------P----
1235      GR---K-D---G-VRI-----------GEMPEPE-----------L----
1236      TA---------N-IEI-----------IDIAKPK-----------L----
1237      GN---A-D---A-LFI----------EEGVPDPV-----------P----
1238      GG---P-E---A-LRV-----------VDRPVGD-----------P----
1239      GI-------------F---------IERYMPLPK-----------P----
1240      GK---K-R---A-LRL-----------ADMPQPE-----------L----
1241      GG---P-E---V-MEY-----------LDVELAA-----------A----
1242      GA---P-S---V-LKY-----------IDLPKPA-----------I----
1243      GG---P-E---S-FEL-----------GDVPKPV-----------P----
1244      GG---P-E---S-FEL-----------REVPKPV-----------P----
1245      GK---A-D---V-LKL----------CTDLPLPS-----------P----
1246      GG---V-D---N-LHW-----------EEHDPGR-----------P----
1247      GP---A-D---A-LYI-----------DNIPVPE-----------Y----
1248      GG---P-E---R-VEV-----------GELPLPE-----------P----
1249      GG---P-E---V-LTW-----------EQVEVGK-----------P----
1250      GG---P-E---L-FEV-----------QDVPPPT-----------P----
1251      GG---P-D---V-LRL-----------DEIDPAP-----------P----
1252      GG---P-E---V-LRL----------QADVPIPS-----------P----
1253      GG---L-D---V-LTV-----------GEVERPK-----------P----
1254      AH---D-A---P-PAL-----------EDIPVPD-----------P----
1255      GG---P-E---V-LKL----------QSDVVVPV-----------P----
1256      GG---P-E---V-LKL----------RSDIAVPI-----------P----
1257      GS---------A-DAW---------VQVERPEPT-----------P----
1258      KQ---------P-LAV-----------EEVGPRP-----------V----
1259      GE---P-E---V-LKL----------QSDVVVPV-----------P----
1260      GA---P-N---V-LKL-----------VERPVPS-----------A----
1261      GG---P-G---S-IKY----------ETAFPDPV-----------A----
1262      GG---P-N---A-FEL-----------SEVPKPV-----------P----
1263      GS-----D---K-PRL---------KYSTVDDPV-----------P----
1264      GG---V-E---V-LKL-----------GEAEKPV-----------P----
1265      GG---P-E---V-LRL-----------EDVEVGA-----------P----
1266      GK---S-P---E-IAI-----------AHVPRPT-----------I----
1267      SG---P-A---G-VQL------------VEIDEP-----------D----
1268      GD---P-D---V-LEW-----------TEQPDPS-----------P----
1269      GP-----------LEL-----------TTVARPE-----------P----
1270      HK---N-A---P-LRL-----------ADVPEPT-----------L----
1271      GS---V-E---N-LFL-----------GERPDPI-----------P----
1272      GG---P-E---V-LEE-----------REVERPQ-----------P----
1273      GA---P-D---V-LKL-----------AERPRPE-----------P----
1274      GG---P-E---V-LRL-----------QSAEVGQ-----------P----
1275      GD---A-G---V-LTL-----------AERPMPE-----------P----
1276      GG---P-E---A-LKL-----------ADWPVGE-----------P----
1277      GK---A-D---V-LKL----------CTDLPLPS-----------P----
1278      TR---L-D---G-PDA---------IEVTDVDEP-----------T----
1279      GG---P-E---V-LKM-----------EGVTLAA-----------P----
1280      GA-----P---S-LLWs------ggPPARTQTVS-----------T----
1281      GG---P-E---V-LKV----------QSDVAVPI-----------P----
1282      QT---------P-LVV-----------RHIARPV-----------P----
1283      GV---E-G---H-VEW-----------VEEPSPA-----------L----
1284      GA---P-S---V-LTY-----------EDVPDPV-----------I----
1285      DR---L-D---G-PGS---------VQVVDVDEP-----------D----
1286      GG---P-E---V-LKL----------QSDVAVPI-----------P----
1287      GG---L-D---Q-MAH----------VEDFATPE-----------P----
1288      GG---P-E---V-LRY-----------EDVPRPE-----------A----
1289      GG---P-E---E-LHL-----------TDVTVGE-----------P----
1290      GS---P-D---V-LKY-----------EDVADSP-----------C----
1291      GA---P-D---V-LKL-----------AERPRPE-----------P----
1292      GA---P-D---V-LKL-----------TERPQPE-----------P----
1293      GA---P-D---V-LKL-----------TERPQPE-----------P----
1294      GG---L-E---S-FEL-----------CDVPKPV-----------P----
1295      GG---P-E---V-LRL----------QADVPIPS-----------P----
1296      GS---P-D---V-LRL-----------EEVADPV-----------A----
1297      GD---------S-SVF---------TPTEIAKPE-----------I----
1298      GG---I-E---V-LGL-----------GEVERPV-----------P----
1299      GG---P-E---V-LEW-----------AERPAGR-----------P----
1300      AA-----E---V-LEL----------RDLPEPAL-----------T----
1301      GG---P-E---V-LTF-----------SDIEVRS-----------P----
1302      GS---V-D---V-LEQ-----------IEVPVPK-----------P----
1303      GG------------EF-----------RKAELAR-----------P----
1304      GG---P-E---A-LVA-----------QRRPVPA-----------P----
1305      GG---P-E---Q-LQL----------QSLPWPAI-----------A----
1306      GK---S-P---E-LGF-----------DNVDYPS-----------L----
1307      GG---P-D---V-LQI-----------DTVDVPA-----------P----
1308      GE---A-D---V-LRI-----------IDEPVGR-----------P----
1309      GG---P-E---V-MVW-----------EEVDLAA-----------P----
1310      GA-----------LRL-----------AEMPEPE-----------L----
1311      GE---N-E---N-FEV-----------SEIAKPE-----------V----
1312      GG---L-E---N-LKK-----------TTLATPT-----------I----
1313      DD---L-S---G-VTL-----------ADMAEPE-----------R----
1314      EN---S-D---T-LRL-----------KTDTLDA-----------P----
1315      GG---P-E---V-LKL----------QSDIAVPI-----------P----
1316      GG---P-E---V-LQI-----------DSVDVPA-----------P----
1317      GS---------P-AQL-----------IDQPVPE-----------P----
1318      GG---P-E---V-LKL----------QSDVVVPV-----------P----
1319      DN---D-K---N-MNI-----------EQVPTPT-----------P----
1320      ES---A-N---Q-MVW-----------REVPDVT-----------A----
1321      TR---L-D---G-PDA---------VEVAEVDEP-----------T----
1322      GG---P-S---V-LKL----------CSDLPVPS-----------P----
1323      GD---T-D---V-LRI-----------ESSIIPE-----------P----
1324      GG---P-E---V-IAV-----------ETVPLPK-----------P----
1325      GT---P-E---V-LQV----------QQVADPVI-----------E----
1326      GG---S-E---V-LEV-----------ADAVLPQ-----------P----
1327      G----------K-MNV-----------KHVPRPE-----------A----
1328      GG---P-E---V-LRW-----------EEVDVGD-----------P----
1329      QT---------P-LVV-----------RHIARPV-----------P----
1330      GA---P-E---V-LTP---------ADVPMPDLA-----------G----
1331      GQ-----------IEW----------NEAELSKE-----------L----
1332      GD---I-D---Q-LEI-----------KDIPIPT-----------I----
1333      CQ---P-D---D-LVL-----------ADVPDPV-----------A----
1334      GS---P-E---V-LEY-----------RDYQPAE-----------P----
1335      GS---S-D---V-FQL-----------VEKAKPT-----------L----
1336      DT---------D-PAM-----------TELEVPR-----------P----
1337      AD-----R---D-LAV----------SDLPPPPP-----------P----
1338      GG---P-E---D-LVI-----------ADLPDPV-----------P----
1339      ED-----Q---R-LVW----------REQEAPSS-----------I----
1340      GR-------------I-----------GDVPQPA-----------L----
1341      CQ---P-D---D-LVL-----------AEVPDAV-----------A----
1342      GG---P-E---V-FDY-----------VEIDLPP-----------P----
1343      GG---P-E---V-LVW-----------EEVSVGK-----------P----
1344      GG---P-E---I-LVV-----------ANQPDPA-----------P----
1345      GK---------P-LSL-----------RDIPHPS-----------A----
1346      GK---S-P---A-LGF-----------QNRDYPS-----------I----
1347      GV---E-G---H-VEW-----------VEEPSPA-----------L----
1348      GP-----E---A-VEI---------VDIPEPAAF-----------P----
1349      GG---P-E---V-LVW-----------EDVTVGK-----------P----
1350      GK---S-P---E-IAI-----------THVPIPA-----------I----
1351      GA---P-E---V-MKW-----------EEIDLPA-----------P----
1352      GD---P-S---V-LKV-----------MDVPKPT-----------I----
1353      GG---P-E---V-LQI-----------DTVDVPA-----------P----
1354      GG---P-E---A-FDL-----------VEVPKPL-----------P----
1355      GE---N-A---P-FEA-----------SEVDQPE-----------V----
1356      GA---P-D---V-LRY-----------EDAADPV-----------C----
1357      GP---N-S---A-FAL-----------TELPKPT-----------A----
1358      GG---P-E---E-LKL-----------VEVQVGE-----------P----
1359      GL---------A-PDL-----------TEDPLPE-----------P----
1360      TR---L-D---G-PDA---------IEVTDVDEP-----------T----
1361      GG---P-E---V-LEY-----------VDYQPAE-----------P----
1362      EL---K-Q---P-LTI-----------QEVAPRP-----------V----
1363      GG---P-S---V-LKL----------CSDLPVPS-----------P----
1364      GG---P-D---V-LRR-----------VDIDVPK-----------P----
1365      GE---R-E---V-LQV-----------AQAPVPE-----------P----
1366      GP-----D---D-LVL-----------TEVPDPV-----------A----
1367      GS---------G-VDL-----------REVPRPS-----------P----
1368      GD-----R---D-LRL----------SEVEPPPA-----------P----
1369      GE-----R---D-LRL----------TQVDAPPP-----------P----
1370      GP-----D---D-LVL-----------ADIVDPV-----------A----
1371      ED---L-G---G-LAL-----------VDLPMPV-----------P----
1372      GP---A-E---A-LYV-----------DTIPVPT-----------I----
1373      GA---P-D---V-LKL-----------TERPQPE-----------P----
1374      GA---P-E---M-LVP--------nTRPDLAAPA-----------A----
1375      GG---P-D---V-LKP-----------AERPMPE-----------P----
1376      QP---L-Q---Q-IDV--------------PEPV-----------L----
1377      GG---T-G---V-IDY-----------RTVPEPD-----------L----
1378      GP-----D---D-LVL-----------ADVPDPV-----------A----
1379      GS---P-S---Q-ARW---------VPDETVGDK-----------L----
1380      GP---A-D---A-LYI-----------DDIPVPP-----------I----
1381      GT---S-D---V-LTY-----------TEYPKPT-----------I----
1382      GA---------E-PLL-----------TDLPRPT-----------P----
1383      GG---K-E---V-MKY-----------EDIPQPQ-----------P----
1384      GD---L-G---G-STL----------KTGIDIPQ-----------P----
1385      GG---P-D---A-FAL-----------SEYETPK-----------A----
1386      AD-----R---D-LAV----------SDLPPPPP-----------P----
1387      GG---P-E---V-LEY-----------RDYQPAE-----------P----
1388      VQ---P-E---D-IHF----------IDDSRITT-----------L----
1389      GG---P-E---V-FDY-----------VEIDLPS-----------P----
1390      GG---P-E---V-LKL-----------VEVEVLP-----------P----
1391      GP-----------LRL-----------ADMPNPV-----------I----
1392      GP-----------LRL-----------ADMPNPV-----------I----
1393      GD---P-D---V-LYV-----------AERPVPE-----------P----
1394      KA---A-H---E-LKV-----------TELADPK-----------P----
1395      TL---V-A---D-RQL--------vAADLPAPPA-----------P----
1396      CQ---P-D---D-LVL-----------AEVPDPV-----------A----
1397      GG---P-E---T-LRL-----------CDIDEPS-----------P----
1398      GG---P-E---N-LYV-----------KEVAKPS-----------P----
1399      GP---H-S---E-LTL-----------VEGPNPG-----------F----
1400      GT---L-P---S-VEK-----------------------------V----
1401      GG---P-E---V-MKL----------QSDVAIPI-----------P----
1402      GG---P-E---V-MKL----------QSDVAIPI-----------P----
1403      GG---P-E---V-LRI-----------EEVDLPE-----------P----
1404      GG---P-E---V-VSL-----------VELPDPT-----------P----
1405      GD---R-D---V-IEY-----------GEFPNPT-----------I----
1406      GG---P-D---V-LRW-----------EEVDVGD-----------P----
1407      GG---P-Q---A-AAL-----------VEIDEPM-----------G----
1408      GG---P-E---V-LKL----------KQVSEPKI-----------K----
1409      G----------K-MNV-----------KHVPRPE-----------A----
1410      G----------K-MNV-----------KHVPRPE-----------A----
1411      GK---K-E---S-GRI-----------GEMPNPK-----------L----
1412      GK---S-P---E-IAI-----------THVPLPT-----------I----
1413      GN---K-D---R-VRA-----------GDLPIPE-----------L----
1414      GG---P-E---V-LEY-----------RDYQPAE-----------P----
1415      GG---P-E---V-LRY-----------EDMDVGE-----------P----
1416      GG---P-E---T-LVL-----------RDLPDPE-----------P----
1417      SG---L-A---T-LAD-----------PSASARS-----------L----
1418      GS---A-D---V-LKL-----------ETVEVGD-----------P----
1419      GA---P-D---V-LKL-----------TERVRPE-----------P----
1420      GA---P-D---V-LKL-----------TERPQPE-----------P----
1421      GG---P-D---N-FVW-----------EEVKVGS-----------P----
1422      GG---V-E---V-LEH-----------NDVPVPK-----------V----
1423      KT---------N-IQN----------NFGITSNA-----------I----
1424      GK---S-P---E-IGF-----------AEVPRPT-----------L----
1425      GD---R-D---V-IEY-----------GEFPNPT-----------I----
1426      GL---------A-PDL-----------TEEPLPE-----------P----
1427      GA---P-S---D-LKL-----------EEMDDPS-----------P----
1428      GP---N-S---P-FAL-----------TELPKPT-----------A----
1429      EL---K-Q---P-LTI-----------QEVAPRP-----------I----
1430      GP-----D---D-LVL-----------ADIADPV-----------A----
1431      GP-----------FVL-----------RKLARPQ-----------P----
1432      GG---P-E---V-LEY-----------RDYQPAE-----------P----
1433      GP---A-S---D-LAV-----------VEAPKPV-----------I----
1434      GG---S-E---V-LQS-----------EKIDVPE-----------P----
1435      GQ---------D-PAL-----------TDLPLPE-----------P----
1436      SE---P-D---T-LQR-----------LGLYNPP-----------P----
1437      GV---P-D---G-LRT-----------EPVSLPA-----------L----
1438      GG---A-D---A-FEL-----------RDVAVPH-----------V----
1439      GG---P-E---V-LVY-----------EDVPEPK-----------I----
1440      GG---P-E---V-LLR-----------QNIPIPA-----------P----
1441      GG---Y-D---A-FNL-----------TEQPMPE-----------L----
1442      SG---P-G---A-ARL-----------VEIDEPA-----------A----
1443      -------E---P-LQE-----------ADVPEPT-----------V----
1444      GQ---P-E---V-VRV-----------EEFPTPE-----------P----
1445      GG---P-D---V-LDV-----------VARPIPS-----------P----
1446      GA---------D-PAL-----------TTLPRPL-----------P----
1447      GT---P-E---D-LVL-----------DEVPDPV-----------P----
1448      RS---L-Q---D-LNF-----------AEVSVPT-----------P----
1449      GG---P-E---V-LSW-----------RETPLPV-----------P----
1450      GG---Y-D---A-FNL-----------TEQPMPE-----------L----
1451      TL---V-A---D-RQL--------vVAELPDPPP-----------P----
1452      GA-----------LRL-----------ASLPEPG-----------L----
1453      AD-----R---N-LVV----------ADLPSPPP-----------P----
1454      GA-----A---P-MRL-----------AEVPTPN-----------I----
1455      GG---P-E---V-LQL-----------VEFDPAP-----------P----
1456      GG---P-E---V-LEL-----------VQVAVGE-----------P----
1457      GA---A-S---N-LRM-----------ESVPMPR-----------P----
1458      EL---L-S---T-LVN----------DAPEPKVT-----------A----
1459      GS---P-D---V-LQI-----------VDVQIPA-----------P----
1460      GD---P-S---V-MRL-----------MDVPKPT-----------P----
1461      GG---L-Q---N-LVI-----------ETRDDPK-----------P----
1462      GP---A-D---A-LYI-----------DDIPVPP-----------I----
1463      GG---P-E---V-LKL----------RSDVAVPI-----------P----
1464      GG---P-E---Q-LKL-----------VDVTVGE-----------P----
1465      GG---A-E---V-LKV-----------GEVDKPT-----------P----
1466      GP---S-D---N-LYL-----------GEAPVPE-----------L----
1467      GG---P-E---E-LQW-----------VDLPVGD-----------P----
1468      GG---P-D---V-LSW-----------EDVPTPV-----------P----
1469      GT---P-E---D-LVL-----------DEVPDPV-----------P----
1470      GD---K-E---Q-LIY-----------GELPKPQ-----------I----
1471      GR-----N---R-YKL-----------QTNLFPS-----------S----
1472      GG---P-E---N-LAA-----------CQMPDPQ-----------P----
1473      GA---P-E---V-MRW-----------ENVEVGE-----------P----
1474      GG---M-D---Q-LKH-----------DSWPVPA-----------P----
1475      GD---A-D---A-LYA-----------TEQPRPR-----------P----
1476      TE---L-Q---R-PLL---------IGEAAA-RP-----------L----
1477      GG---P-E---V-LEA-----------VERSVPT-----------P----
1478      GD---FkD---S-LQF-----------NEVDKPE-----------I----
1479      GG---------R-IEV-----------QEIARPT-----------V----
1480      GG---P-D---V-MKW-----------EEHDPGQ-----------P----
1481      GG---I-E---N-LKY----------VEDFPKPE-----------P----
1482      GG---P-E---A-LVY-----------ESVEVPA-----------P----
1483      GG---P-D---V-MRW-----------EQIEVGE-----------P----
1484      GQ---V-E---R-LEL-----------IELEELV-----------P----
1485      GG---P-E---V-LQF-----------VEFEPTP-----------P----
1486      GG---P-D---V-LRL-----------GNLPTPE-----------P----
1487      GG---P-E---V-LRY-----------EDAEVGD-----------P----
1488      GG---P-E---V-LQF-----------EELDVGK-----------P----
1489      GG---P-D---A-LAV-----------IEEECPE-----------P----
1490      GG---A-D---A-MQL-----------VDLPIGE-----------P----
1491      GP---P-E---V-VRV-----------EELPVPE-----------L----
1492      GH---S-D---A-FRM-----------ADVPAPT-----------P----
1493      GQ-----------VPL---------EQTEQPRPD-----------V----
1494      AY---N-S---P-LLV-----------DELPDPE-----------P----
1495      GG---P-E---V-LQF-----------VEFEPTP-----------P----
1496      GG---P-E---V-LEY-----------VDFEPEA-----------P----
1497      GA-----A---S-GRI-----------VDTALPQ-----------P----
1498      GA---N-R---A-LQL-----------AEVPEPQ-----------L----
1499      GA---V-E---N-LVL-----------REVEKPE-----------I----
1500      GP-----E---C-IEW-----------TEVPTPK-----------P----
1501      AA---------P-MSI-----------EQLPVPQ-----------P----
1502      GS---A-D---A-LFV-----------DQIPIPK-----------P----
1503      GP---H-S---E-LTL-----------VEGPNPG-----------F----
1504      GG---P-E---V-LEL-----------REVPDPS-----------P----
1505      GG---P-E---V-LEW-----------VDHTAPQ-----------P----
1506      KN---T-A---S-LEL-----------QDVPVPT-----------L----
1507      GG---P-E---V-LRL-----------EHAEAGA-----------P----
1508      YS---P-N---G-LEA-----------ADIPTPA-----------F----
1509      ---------------------------TEIEVPT-----------P----
1510      GE---P-D---V-LTL-----------SEQEPPT-----------C----
1511      GG---P-E---V-LRL-----------ENVAVGD-----------P----
1512      GP---H-S---E-LTL-----------VEGPNPG-----------F----
1513      -----M-D---T-PVP-----------------A-----------P----
1514      GT---A-D---V-LRI-----------DDIDVPA-----------P----
1515      GG---P-D---V-LRW-----------EEVDVGD-----------P----
1516      GG---P-E---V-LEY-----------ASVETPS-----------P----
1517      GG---P-E---V-MKM----------VTQQQLPE-----------P----
1518      GD---T-H---H-LSA-----------AEFPIPQ-----------L----
1519      GD---A-D---V-LIL-----------DEVAVPA-----------P----
1520      GL------------------------------------------------
1521      GG---P-E---V-LQF-----------VEFEPAP-----------P----
1522      GD---A-S---V-LKL-----------EDLEVSA-----------P----
1523      GP---H-S---E-LTL-----------AEGPNPG-----------F----
1524      RD---L-S---G-LGL---------RDVDAPRRR-----------T----
1525      GG---P-E---V-LEY-----------VDYQPAE-----------P----
1526      GG---P-E---V-LRY-----------EDMEVGD-----------P----
1527      TR---L-D---G-PDA---------VEVVEVDEP-----------S----
1528      GG---P-E---V-LEY-----------VDVTPAE-----------P----
1529      GG---P-Q---A-LVY-----------EAVDLPA-----------P----
1530      GG---L-D---G-LTL-----------GETEPRA-----------P----
1531      GA---S-D---V-FKA-----------ADIAKPV-----------V----
1532      GS---T-D---V-LQY-----------DDFDDPE-----------I----
1533      SG---P-G---G-MTL------------QDVPEP-----------A----
1534      GG---P-E---V-LRW-----------EDVPTPE-----------P----
1535      GG---P-E---V-LQV-----------VDVEVPP-----------P----
1536      GG---P-E---V-LRR-----------EETQVGA-----------P----
1537      GN---I-D---N---------------------P-----------P----
1538      GG---P-E---V-LQY-----------GDFTPAE-----------P----
1539      GL-----E---N-LAL-----------AERPEPR-----------P----
1540      GS---T-E---V-FQL-----------AEKAKPV-----------A----
1541      GG---P-Q---V-LKW-----------EDVEIGE-----------P----
1542      SS-----E---G-LTW-----------QSVPDIA-----------P----
1543      GG---P-E---V-LRY-----------EDAEVGE-----------P----
1544      GE---N-A---P-FTA-----------SEVAKPA-----------V----
1545      GP---A-T---A-MYV-----------TDIARPV-----------P----
1546      QD---D-A---T-LAV-----------HDAPTPT-----------L----
1547      GD---A-G---V-LRR-----------VDAPVAP-----------P----
1548      GG---L-E---V-LEY-----------GDLAEPV-----------A----
1549      GG---P-E---A-LVY-----------EPVDLAA-----------P----
1550      ET---N-S---D-LVR-----------TRMVCPA-----------P----
1551      GN---I-D---N---------------------P-----------P----
1552      GG---P-E---V-LKF-----------ENVEVGD-----------P----
1553      GP---P-E---G-VRI-----------EELPSPV-----------P----
1554      GP-----------LRL-----------VSLERPV-----------A----
1555      GG---P-D---V-LRL---------TEIPDPPLP-----------P----
1556      QL---V-D---D-RKL--------eKVDLPEPDA-----------P----
1557      GG---P-E---V-LAY-----------EAVEVPP-----------P----
1558      GG---P-E---V-LQL-----------VEFDPAP-----------P----
1559      GP-----D---A-LEV-----------VELPDPE-----------P----
1560      GG---P-E---A-LVY-----------EPVDLAA-----------P----
1561      GG---P-E---A-LVY-----------EPVDLAA-----------P----
1562      GS---V-E---E-LQE-----------RQVPKPV-----------V----
1563      GT---P-D---T-LTL-----------TDVPDPK-----------V----
1564      GG---P-E---A-LVY-----------EAIELPP-----------P----
1565      GG---P-E---V-LRY-----------EDAEVGE-----------P----
1566      GG---P-E---V-LKL----------RSDIAVPI-----------P----
1567      GG---P-E---V-LQL-----------MDLPKPA-----------V----
1568      GG---P-E---V-LEL-----------AEIEDPS-----------P----
1569      -------------MRL-----------KTAPTPT-----------P----
1570      GG---P-E---V-LKL----------QSDVAVPI-----------P----
1571      SF---E-E---K-PKL-----------IDLPDPT-----------P----
1572      GG---P-E---V-LRR-----------EETQVGA-----------P----
1573      GP---T-S---D-LSL-----------VDTKTPS-----------I----
1574      GP---A-Q---A-LHA-----------TRLDRPT-----------P----
1575      GD---A-S---V-LRI-----------EDVAVPA-----------P----
1576      GS---S-D---V-LTL-----------QDLEMPA-----------V----
1577      GD---S-S---V-LHY-----------EEYPTPE-----------I----
1578      GP---P-E---G-VRI-----------EELPSPV-----------P----
1579      GP---A-S---A-LFI----------NAETPRPT-----------P----
1580      GD---K-D---V-LVE-----------KDIEKPS-----------I----
1581      GG---P-D---V-LKP-----------AERPMPE-----------P----
1582      GG---P-E---V-LTI-----------DSLASPS-----------L----
1583      G------E---N-SVF---------ESYEQAKPD-----------V----
1584      GD---A-G---V-LRR-----------VDAPVAP-----------P----
1585      GG---P-E---V-LKL-----------EEVTVGD-----------P----
1586      GG---P-E---V-LKL----------QSDIAVPI-----------P----
1587      GG---V-E---N-FII-----------KDIEKPE-----------I----
1588      RA---M-Q---V-TAYdq-----plSEQELEMPV-----------P----
1589      GN---V-D---A-IVL-----------EEIERPT-----------A----
1590      GI---E-G---S-VEW-----------VERPAPS-----------C----
1591      GG---P-E---V-LRL-----------ETVADPT-----------P----
1592      GH-----------LEL-----------VDVPVPE-----------L----
1593      GG---P-E---A-LVY-----------EAVDVPA-----------P----
1594      KQ-----------LQL-----------HSLEAPQ-----------P----
1595      QL---D-S---N-LEY---------RLKSKSKQE-----------L----
1596      RR---L-E---T-VDL-------------PPPPP-----------P----
1597      GG---P-D---V-LQY-----------LEFTPSD-----------P----
1598      G------E---A-AKF---------EAADLPKPE-----------P----
1599      GG---P-E---T-LVL-----------GELPRPS-----------A----
1600      RA---M-Q---V-TAYdq-----plSEQELEMPV-----------P----
1601      GG---P-D---V-LVN-----------EEIDVPE-----------P----
1602      GG---P-E---V-LKW-----------EDVQIGE-----------P----
1603      GG---P-E---V-LQV-----------VDVEVPP-----------P----
1604      GD---A-G---V-LRR-----------VDAPVGL-----------P----
1605      GD---P-S---V-MRL-----------MDVPTPT-----------P----
1606      AP---F-R---H-VLV-----------EQMPDPV-----------P----
1607      G------E---V-MRL-----------ADVAPPT-----------P----
1608      GA---I-K---D-LTP---------VPMSHFHQN-----------Y----
1609      GS---P-D---V-LEP-----------TEQPLPK-----------V----
1610      GG---P-E---Q-LKL-----------VNVTVGE-----------P----
1611      GD---A-G---A-LRR-----------VDAPVAP-----------P----
1612      LV---L-T---S-FAAp-------mSMANLPLPQ-----------P----
1613      GS---------K-EVL---------EEAEVTLPE-----------L----
1614      GG---P-E---K-LVW-----------DQISVDD-----------P----
1615      GD---A-S---V-LKL-----------ENVDVPA-----------P----
1616      GG---P-E---I-LRP-----------VRRPVPG-----------P----
1617      GG---P-E---V-LQY-----------CEFTPRA-----------P----
1618      GG---P-D---V-LQY-----------LEFTPSD-----------P----
1619      GI---L-D---S-LAM----------AQNDGHSV-----------L----
1620      GG---P-D---V-LQY-----------LEFTPSD-----------P----
1621      -------------MSW----------SEVPDLPP-----------P----
1622      GG---P-D---V-LEY-----------VTRAGRE-----------P----
1623      GG---P-E---A-LVY-----------EAIELAP-----------P----
1624      GK---L-E---S-LAL-----------RDVPDPQ-----------V----
1625      GA---I-D--kS-IAF-----------AEIAVPQ-----------P----
1626      EP---R-E---V-MRL-----------ADVAPPT-----------P----
1627      RA---I-R---V-FEF-----------GGPEVLK-----------L----
1628      GG---P-E---V-LKL-----------GERPMPE-----------A----
1629      GG---P-E---V-LEY-----------VDFEPEA-----------P----
1630      GG---P-E---V-LQY-----------LDFTPTN-----------P----
1631      GL-----S---S-LTK---------STTNIPIPT-----------P----
1632      GS---A-E---V-LEV-----------GDLAMPE-----------P----
1633      GQ-----------LEW-----------AHRAAPA-----------C----
1634      GQ---V-Q---G-LEL-----------KDVPDLV-----------P----
1635      GG---P-E---V-MAL-----------EEVQLEP-----------P----
1636      GG---P-E---V-LTI-----------DSLASPS-----------L----
1637      GG---P-E---V-LRY-----------EHMEVGD-----------P----
1638      GQ-----K---E-LAI-----------EEVPLPT-----------I----
1639      GG---P-E---V-LKL---------------RSD-----------V----
1640      GD-----H---E-FKR-----------VELPIPQ-----------P----
1641      GG---P-E---A-LVY-----------EAIDLPE-----------P----
1642      KQ-----A---M-PEI-----------QNVPLPT-----------V----
1643      GG---P-E---A-LVP-----------ADRPAPL-----------P----
1644      GN---S-Q---N-LTF-----------GDIAKPT-----------I----
1645      KV---------P-MRM-----------AEVPTPE-----------I----
1646      DL---P-Q---S-LRA-----------VAVPPPT-----------L----
1647      GG---P-A---D-VVI-----------RDVPAPE-----------A----
1648      GP---A-D---A-LDV-----------DDIPLPT-----------V----
1649      GD---A-G---V-LRR-----------VDAPVGL-----------P----
1650      GP---A-E---A-LHP-----------ETVERPT-----------P----
1651      GD---A-G---V-LRR-----------VDAPVGL-----------P----
1652      GE---A-G---N-LKM-----------ETMPMPR-----------P----
1653      GG---L-D---H-LER----------VELADPGA-----------P----
1654      GG---P-E---V-LEY-----------VDFEPQA-----------P----
1655      KV---------P-MRM-----------AEVPIPE-----------I----
1656      GG---P-E---V-LRW-----------EQVEVGE-----------P----
1657      KV---------P-MRM-----------AEVPTPE-----------I----
1658      GD---S-S---V-LQW-----------QEFALPP-----------L----
1659      GG---P-E---V-LQL-----------AEVDRPV-----------P----
1660      GS---P-E---S-PVE---------VSKTHPIPS-----------L----
1661      GG---P-E---V-LKL-----------EEVPEPK-----------P----
1662      GG---P-E---V-LKL----------RSDIAVPI-----------P----
1663      GQ---S-D---V-FKL-----------EQKSKPS-----------I----
1664      AG---I-D---A-LAL-----------VDRAEPK-----------P----
1665      GG---P-E---H-LRV-----------LETRFPD-----------P----
1666      GE---D-A---P-FEA-----------TELARPE-----------P----
1667      AD-----------------------------PPD-----------P----
1668      GG---P-E---V-LKW-----------EDVEVGE-----------P----
1669      KV---------P-MRM-----------AEVPTPE-----------I----
1670      GG---P-E---V-LQA-----------VEFTPAD-----------P----
1671      GC--kP-D---E-LTV-----------KEQAGYS-----------L----
1672      GG---P-E---V-LQY-----------LDFTPVD-----------P----
1673      SE-----Q---K-VHW----------KNHPELDE-----------P----
1674      GG---A-E---N-LLL-----------ETVELPE-----------P----
1675      G------E---Q-AKF---------EVSDIQKPE-----------V----
1676      GP---P-D---V-LTY-----------RDVADPI-----------V----
1677      QE---R-P---D-LEY-----------QTVPDPK-----------P----
1678      SA---------P-PSF-----------CDITCAD-----------P----
1679      GG---P-G---V-LRI-----------ANVPVPE-----------L----
1680      GK---T-E---K-LLL-----------SDVKIPE-----------I----
1681      GG---P-E---V-LQA-----------VEFTPAD-----------P----
1682      GG---P-E---V-LQA-----------VEFTPAD-----------P----
1683      KV---T-A---S-LEL-----------QEVPVPT-----------L----
1684      AQ---I-D---N-VTL-----------TDLPTPE-----------P----
1685      GD-------------I-----------TEVPEPR-----------V----
1686      GG---P-E---V-LQA-----------VEFTPAD-----------P----
1687      GG---P-E---V-LRL-----------EELPVPE-----------P----
1688      GD---H-S---V-LLL-----------NDVVIPT-----------P----
1689      GA---I-K---D-LTP---------VPSIALDSG-----------I----
1690      GG---P-E---V-LQV-----------VEVATPE-----------A----
1691      NQ-----Q---S-LVF-----------SQTDMPK-----------I----
1692      GG---P-E---A-LVY-----------EAVDLGT-----------P----
1693      GG---P-E---V-LRL-----------EELPVPE-----------P----
1694      GD---V-D---K-LRV-----------SGCPPQE-----------P----
1695      GP---P-E---V-VRV-----------EDVAEPV-----------A----
1696      GG---P-D---V-LCL-----------EDGSVGE-----------P----
1697      G----F-D---S-LYT-----------TEAPEPK-----------P----
1698      GG---P-E---V-LQT-----------VEFTPAE-----------P----
1699      GG---P-E---V-LVY-----------EAIELPA-----------P----
1700      GG---------K-EEL---------KEKEVAMPK-----------A----
1701      GG---P-E---V-LQA-----------VEFTPAD-----------P----
1702      GG---L-D---R-LQV---------AEIDDPRTP-----------W----
1703      -------------MTW----------STVADPPA-----------P----
1704      SG---P-S---G-LVY------------TDVDDP-----------V----
1705      GP-----------FVL-----------REIPVPP-----------V----
1706      GG---P-E---V-LKW-----------EDVEIGE-----------P----
1707      GG---S-E---V-LEY-----------RDYQPAA-----------P----
1708      GG---P-E---V-LQT-----------VEFTPTE-----------P----
1709      GS---A-D---N-LFI----------NPDTPLPQ-----------A----
1710      -----------M-LRR-----------EETQVGA-----------P----
1711      AS---I-D---D-LTW-----------GEVPDPR-----------A----
1712      GP-----------FHL-----------TDITRPT-----------P----
1713      GG---P-E---V-LQY-----------LDFTPSD-----------P----
1714      KV---T-A---S-LEL-----------QEVPVPT-----------L----
1715      GG---P-E---V-LEL-----------ATIERPR-----------A----
1716      GTafeL-D---S-FSI-----------VDRPVPE-----------P----
1717      GG---P-E---V-LEF----------KSDHPVPT-----------P----
1718      GD---V-T---Q-FHV----------EEHHPSEA-----------P----
1719      DA---F-D---A-LEP-----------TERPRPA-----------P----
1720      GH---A-D---E-LHE-----------QDVPKPT-----------I----
1721      GG---P-E---V-LQA-----------VEFTPAD-----------P----
1722      GL-----D---K-LVR-----------REVPRPV-----------P----
1723      QL---I-D---D-RKL--------eITDLPEPDA-----------P----
1724      GD---V-D---V-MHI----------SEVTGVSL-----------S----
1725      GG---P-E---V-LQY-----------LDFTPTD-----------P----
1726      GG---------K-EEL---------KEKEVAMPK-----------A----
1727      GG---------K-EEL---------KEKEVAMPK-----------A----
1728      AP---N-S---P-LRN-----------ADIARPV-----------P----
1729      GG---P-E---V-LQT-----------VEFTPTE-----------P----
1730      GS---R-L---G-LYF---------TKEDTTTRP-----------L----
1731      GS---R-L---G-LYF---------TKEDTTTRP-----------L----
1732      GS---P-E---V-LKL-----------AEIDKPV-----------P----
1733      GD---T-D---M-LQI---------SRIPKAAIT-----------R----
1734      GS---A-D---A-LFI-----------NKIPVPE-----------P----
1735      GG---------K-EEL---------KEKEVAMPK-----------A----
1736      GG---P-E---V-LQA-----------VEFTPAD-----------P----
1737      GG---P-E---V-LAV-----------VDVPTPR-----------P----
1738      GP-----G---A-VEF-----------VDLDEPV-----------A----
1739      GD---A-G---V-LRR-----------VDARVGP-----------P----
1740      GG---P-E---V-LQY-----------LDFTPTD-----------P----
1741      GG---P-E---V-LDF----------KTDHPVPT-----------P----
1742      -----------M-LRR-----------EETQVGA-----------P----
1743      -----------M-LRR-----------EETQVGA-----------P----
1744      SD-----R---S-LEL---------VDLPEPDA------------P----
1745      EP---M-D---V-LAL----------DENCASIE-----------P----
1746      GG---P-E---V-LRP-----------TETADPV-----------P----
1747      KV---------P-MHM-----------TEVPTPE-----------I----
1748      GG---L-E---M-LEE-----------RDLPVPE-----------P----
1749      GG---P-E---V-LTY-----------TELPEPS-----------I----
1750      GG---P-E---V-LEF-----------NEIDTPQ-----------P----
1751      GL-----D---K-LVQ-----------VERPDPT-----------P----
1752      GG---P-E---V-LQA-----------VEFTPAD-----------P----
1753      GN---P-N---V-LQL-----------REVERPS-----------L----
1754      GD---R-E---L-KQV-----------DLPPPPP-----------P----
1755      GG---P-E---V-LDF----------KTDYPVPA-----------P----
1756      GD---------K-SVL---------QEIEMQTPL-----------L----
1757      GD---V-D---Q-LHE-----------EELDIPQ-----------I----
1758      GG---P-E---V-LQA-----------VEFTPAD-----------P----
1759      GG---P-E---V-LQT-----------VEFTPAE-----------P----
1760      GG---P-E---V-LEF----------KTDYPVPT-----------P----
1761      AS---L-D---N-LKR----------VELADPGQ-----------P----
1762      GD---------K-SVL---------QEIEMQTPL-----------L----
1763      SG---P-S---G-LVY------------TDVDDP-----------A----
1764      KV---------P-MRM-----------AEVPIPE-----------I----
1765      AD-----R---K-LEI----------ADVSPPPP-----------P----
1766      GS---A-D---E-FTM-----------VDMPTTE-----------P----
1767      GG---L-E---M-LEE-----------RDLPVPE-----------P----
1768      GG---P-E---V-LVY-----------EDVELPP-----------P----
1769      GS-------------P---------VAGEMTLAP-----------P----
1770      GG---P-E---V-LIP-----------GTRPLPA-----------C----
1771      SS---V-S---S-LRP----------QATPFPPQ-----------P----
1772      GG---I-D---A-LAL-----------VDKPVPT-----------P----
1773      QL---I-D---D-RKL--------eITDLPEPEA-----------P----
1774      EP---S-E---V-MRL-----------EDVERPV-----------P----
1775      ST---L-D---A-LAW----------VDIEDPAA-----------P----
1776      GG---P-E---V-LDF----------RTDHPVPT-----------P----
1777      KV---------P-MRM-----------AEVPIPE-----------I----
1778      GG---P-E---V-LQA-----------VEFTPAD-----------P----
1779      EN---P-S---S-LAW-----------QTTSIAD-----------P----
1780      GG---P-D---V-LQL---------KEVDTPYI------------T----
1781      GG---P-D---V-LEY-----------VTRAARE-----------P----
1782      QL---L-D---D-RKL--------eITDLPEPEA-----------P----
1783      GP---P-E---V-VRV-----------EERPEPS-----------A----
1784      GG---P-E---N-LVY-----------EDAPRPE-----------P----
1785      GT---K-S---S-TEF-----------RDEPKPS-----------P----
1786      GG---------K-EEL---------KEKEVAMPK-----------A----
1787      QL---L-D---D-RKL--------eITDVPEPEA-----------P----
1788      GS---N-D---V-LTY-----------TELVKPQ-----------L----
1789      GA---V-N---M-LGIg-------qVPEPAFSR-----------------
1790      GG---P-D---V-LEY-----------VTRAARE-----------P----
1791      KV---------P-MRM-----------AEVPTPE-----------I----
1792      GG---P-E---T-MSL-----------KEVDLGA-----------P----
1793      GP---V-E---A-LHI-----------ANVPKPK-----------L----
1794      GG---P-E---V-LRQ-----------EDIEVGQ-----------P----
1795      GG---V-E---N-FRL-----------LERDVPQ-----------P----
1796      GG---P-D---V-LDY-----------VTRAARE-----------P----
1797      GS---A-D---V-LRL-----------SEVARPT-----------P----
1798      GE---R-D---A-LFI----------NDKTPKPS-----------A----
1799      GG---I-E---A-LAL-----------VDKPVPA-----------P----
1800      GN---K-P---S-AEI-----------RDEPLPS-----------P----
1801      GG---P-E---V-LRF-----------EDTTVGE-----------P----
1802      GD---------K-SVL---------QEIEMQTPL-----------L----
1803      GD---A-D---V-LQY-----------KEIHDPI-----------I----
1804      GG---T-D---V-LQY----------KTDVPVPE-----------P----
1805      GP---P-G---V-LRV-----------EEVEDPL-----------P----
1806      G----F-D---S-LHQ-----------AEAPMPT-----------P----
1807      GN---P-D---V-LQY-----------KELNDPI-----------I----
1808      GG---P-E---V-LEV-----------VDLPLPS-----------P----
1809      AS---L-D---T-LYL----------DTLPDCGQ-----------P----
1810      GA---------T-AKF---------EQAQIDTPQ-----------A----
1811      GG---P-D---V-MGL-----------QDVDRPT-----------P----
1812      LT---I-D---S-LAS----------------PG-----------L----
1813      GG---P-E---A-LRY-----------EEVPTPE-----------P----
1814      GG---P-E---V-LIP-----------GTRALPD-----------C----
1815      GN---A-E---K-LIL-----------GELETPH-----------I----
1816      --------------------------------PE-----------A----
1817      GS---V-E---E-LKE-----------RQVLKPV-----------V----
1818      GG---P-E---V-EAF-----------ADLPIPV-----------A----
1819      GG---L-D---Q-LQL----------VERDAPGA-----------P----
1820      GS---S-K---V-LTL-----------QDLDKPA-----------V----
1821      GD-----K---D-LKI----------VDLPKPEA-----------P----
1822      EA---I-D---Q-WTF-----------EEIETPT-----------P----
1823      QV---------D-PEI-----------RLVPQPV-----------I----
1824      GT-----A---D-VCF---------SEDHSRQQP-----------L----
1825      GS---Y-D---V-LSV-----------EHFALPP-----------L----
1826      GG---P-S---V-MQL-----------ENCEARE-----------P----
1827      GG---P-D---V-LRF-----------ENATVGE-----------P----
1828      GS---L-D---H-LTL-----------HDEPTPE-----------P----
1829      GS---L-D---H-LTL-----------HDEPTPE-----------P----
1830      GD---V-T---Q-FHV-----------ERHHCEP-----------P----
1831      GG---P-E---V-LKL----------QSDVAVPI-----------P----
1832      GD------------HP-----------APALASP-----------T----
1833      GTv-eP-E---G-LQL-----------RYRALPA-----------P----
1834      GG---P-D---K-IQY---------SEDHPKTTL-----------I----
1835      GG-----N---K-LMT---------ELREEPLPS-----------P----
1836      GG---V-Q---D-VAL-----------QAIPEPV-----------L----
1837      GP---P-E---I-MKF-----------ERVPRPE-----------P----
1838      DN---H-D---T-LRV--------lFEEISQTTP-----------L----
1839      GP---P-D---S-LRL-----------RDVDRPH-----------A----
1840      GG---I-D---T-MSI---------SEVPKAVVK-----------K----
1841      G----I-D---A-LRE-----------EDVPAPS-----------P----
1842      GS---V-E---E-LKE-----------RRVLKPV-----------V----
1843      GD---T-D---M-LQI---------SRIPKAVIT-----------R----
1844      GG---P-E---V-LKY-----------EDVPEPE-----------L----
1845      GN---M-H---H-LHF-----------EDRPETV-----------L----
1846      GD---E-Q---T-LEM-----------ITLPMPT-----------I----
1847      KQ---------P-LAV-----------EEVGPRP-----------V----
1848      GG---L-D---N-LVM----------SDVADPAA-----------P----
1849      GG---P-E---V-MTL-----------TDGPVPD-----------P----
1850      GG---P-E---V-LSF-----------VERPQPT-----------P----
1851      GD---P-D---V-LKL-----------VDAPPPT-----------P----
1852      GD------------HP-----------APALASP-----------T----
1853      GN---I-G---H-LEL-----------HQEDMPI-----------P----
1854      GL-----D---S-LQQ-----------AEAPMPA-----------P----
1855      AG---L-E---H-LER----------VTLADPGA-----------P----
1856      --------------------------------PE-----------P----
1857      GD---P-D---E-LRF-----------TDVPDPK-----------V----
1858      GG---V-E---V-MKW-----------EDVEIGE-----------P----
1859      GG---P-E---T-EAL-----------VDLDRPS-----------A----
1860      KA---F-D---D-LKL----------ETSAPVPK-----------P----
1861      GG---P-E---V-LEI-----------VELPAPV-----------P----
1862      G----I-D---N-LKP-----------LERPVPK-----------A----
1863      GG---P-E---V-LSY-----------TEVEAPV-----------C----
1864      GG---P-D---A-LHV-----------VEEECPE-----------P----
1865      GP-----A---G-LRY-----------EEVPDPQ-----------P----
1866      GG---P-E---A-LKA-----------IEIDVPE-----------P----
1867      NF---H-E---A-VTL----------RRDCPVPL-----------P----
1868      ST---L-D---A-LEL----------VDIDDAPA-----------P----
1869      GS---L-Q---G-LKL-----------IEEQQPV-----------P----
1870      GG---L-D---K-LEL----------HEGEAPGE-----------P----
1871      RE---F-G---N-LVC-----------TERPQPE-----------P----
1872      GP---P-E---A-MQL-----------ERMELPP-----------P----
1873      RQ---L-E---I-TTI-------------APPPP-----------P----
1874      GG---P-E---V-LCI-----------ETASVPL-----------P----
1875      GG---P-E---T-QQF-----------FDIPVPS-----------P----
1876      GS---A-E---V-LQY-----------EEVAQPQ-----------I----
1877      GG---P-E---V-LTL-----------ETVDLPD-----------L----
1878      GG---P-E---V-LKA-----------VEFTPAA-----------P----
1879      GN---P-D---V-LQY-----------KELNDPI-----------I----
1880      GG---P-E---E-LQM-----------ATIERPS-----------I----
1881      GD---P-S---T-LRL-----------TEAKIPT-----------P----
1882      GP---P-E---V-LEL-----------RDVERPV-----------P----
1883      AG---F-D---H-IVV-----------GTADVAP-----------P----
1884      GD---P-A---N-MVI----------ETGLPLPT-----------V----
1885      YD---I-D---A-LQL-----------MEKEVPR-----------P----
1886      GP---P-K---V-LKL-----------VDTPTPE-----------Y----
1887      GG---P-D---V-LQL-----------VSTPCPE-----------P----
1888      GN---S-N---V-LAY-----------VERQEPE-----------T----
1889      GG---P-E---V-LTH-----------VEKEPPS-----------P----
1890      GD---S-D---V-LEY-----------IEIPNPQ-----------L----
1891      GG---P-E---V-IDW-----------RDVALGD-----------P----
1892      GS---P-E---L-MRL-----------EDFELSA-----------P----
1893      GA---------P-LRV-----------TAISRPA-----------P----
1894      G----I-A---N-LQV-----------ADFETPP-----------L----
1895      GG---I-A---T-MSI---------SEVPKAAVK-----------K----
1896      -----------D-VAV----------------AE-----------P----
1897      GG---P-E---V-LQY-----------VDFTPVD-----------P----
1898      GG---P-E---V-LRY-----------VETPTPT-----------A----
1899      GG---P-E---V-LTH-----------VEKEPPS-----------P----
1900      TD---L-T---V-LQP----------KDVPTPTP-----------S----
1901      QI---------T-PMV-----------TEVPVPT-----------I----
1902      GG---P-E---V-LRY-----------VETPTPT-----------A----
1903      KD---------G-LSI-----------NKIKKPA-----------V----
1904      GV-----S---G-LSL-----------TELPYPV-----------V----
1905      GG---L-D---N-FKV-----------VDTEKPV-----------A----
1906      GI-----------LAF-----------SETNKPV-----------L----
1907      GG---P-E---V-LGI-----------EDIDLPP-----------P----
1908      GD---A-N---V-LHY-----------KEIHDPI-----------I----
1909      GN---A-D---V-LQY-----------KEIPDPI-----------I----
1910      GN---A-D---V-LQY-----------KEIPDPI-----------I----
1911      AS---L-S---S-VAL----------PDPG---Q-----------P----
1912      GG---P-E---A-LVY-----------EDAPIPA-----------L----
1913      GG---P-E---Q-LQV-----------EEIDVPA-----------P----
1914      AS---L-Q---S-VAL----------PDPG---Q-----------P----
1915      GG---P-E---V-LEF----------KPNHPVPT-----------P----
1916      -----P-E---G-LQV-----------RQGPVPA-----------A----
1917      --------------------------------------------------
1918      GD---P-D---V-LKL-----------VDAPPPT-----------P----
1919      GG---F-E---R-ITL-----------ETGEPVE-----------P----
1920      GP---------A-LGL---------QPADQMLPP-----------P----
1921      GA---P-E---V-LKI-----------EDLEVGE-----------P----
1922      GS---L-D---N-LKF----------DKERLLPE-----------L----
1923      GD---P-S---V-LRL-----------NPSLDKV-----------P----
1924      GG---P-E---V-LEV----------RTHHPVPT-----------A----
1925      --------------------------------------------------
1926      GS---A-D---V-LHE-----------AQVPRPA-----------I----
1927      GG---P-E---V-LEV-----------ADLPVPE-----------P----
1928      GG---T-D---V-MEF---------VDRPEPVAR-----------P----
1929      KT---S-D---V-LKF----------DPSVAVPE-----------V----
1930      GL-----D---S-LLQ-----------AEAPMPA-----------P----
1931      KD---F-S---G-MKF-----------TEAPTPE-----------L----
1932      GP---P-K---V-LKL-----------VDTPTPE-----------Y----
1933      GA---P-E---V-MQL-----------EALDLPS-----------P----
1934      GG---P-E---V-LSF-----------VETSRPS-----------P----
1935      GG---P-E---V-LEV-----------ADLPVPE-----------P----
1936      RD---L-L---Q-VLW---------ESLPAEAQS-----------K----
1937      GG---V-E---R-LHL-----------AALPDPC-----------P----
1938      KT---S-D---V-LKF----------DPSVAVPE-----------I----
1939      GG---P-D---V-LEY-----------LELPTPA-----------V----
1940      TS------------------------------------------------
1941      GG---F-D---H-VTL-----------GTCEPTA-----------P----
1942      GG---P-E---A-LVL-----------QDAPDPV-----------A----
1943      GG---P-E---V-IEW-----------VEVDLPA-----------P----
1944      GQ-----H---T-LRT-----------EQITLPE-----------I----
1945      EL---K-Q---P-LTI-----------QEVAPRP-----------V----
1946      QL---L-D---D-RRL--------eITDIAPPPL-----------P----
1947      GG---Y-D---K-LDY-----------RPMPIPQ-----------P----
1948      GG---T-D---V-MEL-----------VDCAEPV-----------A----
1949      GL-----A---G-LRR-----------IDATHRP-----------V----
1950      GG---P-D---V-LGL-----------VDVPEPV-----------P----
1951      GG---------P-LEL-----------VDLPEPE-----------A----
1952      GG---P-E---V-LEY----------HTSLPVPT-----------P----
1953      GL-----E---N-LKI-----------SERPDPV-----------P----
1954      GG---A-D---M-MTL---------GEVPKAAVK-----------K----
1955      GD---T-D---M-LQI---------SCIPKAAIT-----------R----
1956      GG---P-E---V-LNV-----------VDLPEPS-----------V----
1957      GG---------P-LEL-----------VDLPEPE-----------A----
1958      GP---P-K---V-LKL-----------VDTPTPE-----------Y----
1959      ST---A-A---R-MVR----------TEEVPIPE-----------P----
1960      GV-----E---S-LKL-----------TEAPKPA-----------P----
1961      GG---S-E---Q-FKV-----------GELDRPI-----------V----
1962      GG---V-E---D-VEL-----------ATVSEPA-----------L----
1963      GS---E-E---V-LSL-----------DSIPEPT-----------P----
1964      GG---Y-E---R-VIV-----------GTSEAAR-----------P----
1965      G----I-A---G-LGR-----------IDATPRP-----------V----
1966      GP---P-E---T-LAL-----------ADVDPPA-----------P----
1967      GE---V-E---R-LEV-----------VPCGAEE-----------P----
1968      GP---A-D---A-LQV-----------GELPDPT-----------P----
1969      GT---S-K---V-MKL-----------EEQAIPI-----------P----
1970      GA-----E---G-LAL-----------TDMPYPH-----------A----
1971      G----I-A---G-LGR-----------IDATPRP-----------V----
1972      AG---L-E---H-LER----------VTLTDPGA-----------P----
1973      AG---L-E---R-AEI-----------AELAERE-----------P----
1974      GG---L-E---H-LSL----------NDSAEPGA-----------P----
1975      QL---L-D---D-RRL--------eITDIAPPPL-----------P----
1976      GD-----A---N-LVV-----------VSEENVA-----------P----
1977      GN---A-D---V-LQY-----------KEIPDPI-----------I----
1978      GG---L-E---R-IES-----------AEAAGRE-----------P----
1979      GT-----S---G-LAY------------ADVDEP-----------V----
1980      AS---L-Q---S-VAL----------PDPG---Q-----------P----
1981      GL-----E---N-LKI-----------SERPDPI-----------P----
1982      GP---E-A---D-LKI-----------GEARIPD-----------V----
1983      DS---W-D---K-LVQ-----------HQEAIPS-----------A----
1984      SG---L-D---G-LKL-----------SEAPIPA-----------P----
1985      GG---T-E---V-VTT-----------RTTTRGE-----------P----
1986      KT---S-D---V-LKF----------DPSVAVPE-----------I----
1987      GV-----D---K-LWL-----------EQAPVTT-----------P----
1988      GA---------K-ITA---------ELRDESLPT-----------P----
1989      GS---S-E---S-LTL-----------AEVDPPV-----------P----
1990      G----I-D---G-LKK-----------EDVTIPS-----------P----
1991      GL-----S---G-LKY-----------TDVSDKT-----------P----
1992      GG---L-D---R-LEL---------VELPDPGQ------------P----
1993      GP---P-E---V-LQA-----------RQVARPP-----------L----
1994      G-------------KY---------------QDT-----------P----
1995      GG---P-E---V-LEV-----------KDIEIGK-----------P----
1996      SG---P-S---G-LVY-----------TEVDDVS-----------D----
1997      G----I-A---G-LGR-----------IDATPRA-----------V----
1998      GH-----E---N-LQL-----------VQVPIPE-----------P----
1999      DF---R-E---A-VCL-----------RTAAVPT-----------P----
2000      DF---R-E---A-VCL-----------RTAAVPT-----------P----
2001      GL-----E---N-LKI-----------SERPDPI-----------P----
2002      TS---S-S---K-LNV-----------REVPERP-----------L----
2003      --------------------------------------------------
2004      G----F-D---S-LNF-----------KEGPVPK-----------C----
2005      NF---R-E---A-VTL----------RRDCPVPL-----------P----
2006      GS---A-D---V-IQL-----------IDKELPA-----------P----
2007      GG---------P-LEL-----------VDLPEPE-----------A----
2008      GN---P-D---V-LQY-----------KDIHDPI-----------I----
2009      GP---P-E---V-LHL-----------TEVAKPI-----------P----
2010      GD---P-S---V-LKL-----------NPSLDKV-----------P----
2011      NF---H-E---A-VTL----------RRDCPVPL-----------P----
2012      GG---P-E---V-LTW-----------EEVEIGE-----------P----
2013      TL---T-H---N-FRNa------tsIVRAPLRLP-----------I----
2014      NF---R-E---A-VTL----------LRDCPVAL-----------P----
2015      GG---P-D---L-MRL-----------EEFELAS-----------P----
2016      GG---I-D---N-LRL-----------VERPMPE-----------P----
2017      GA---N-D---V-VEV-----------AEVERPS-----------P----
2018      EL---K-Q---P-LAI-----------EEVTPRP-----------V----
2019      G----F-D---S-LNF-----------KEGPVPK-----------C----
2020      NF---R-E---A-VTL----------RRDCPVPL-----------P----
2021      GR---V-D---A-LMF----------RQDLPKPE-----------P----
2022      GG---F-E---N-LKL----------VELPAPAA-----------P----
2023      GG---P-E---V-ETF-----------TDLPAPE-----------P----
2024      GL-----D---S-WTS-----------AERPTPE-----------P----
2025      GN---P-D---V-LQY-----------KEIHDPI-----------I----
2026      G----I-D---S-LQL-----------QDVPIPD-----------P----
2027      ND---F-D---G-LTF-----------GDAPIPK-----------V----
2028      GG---P-D---A-LEL-----------VELPVPV-----------P----
2029      GG---P-E---N-QEL-----------ITRNTPQ-----------P----
2030      GG---T-D---V-LRV-----------DDIERPT-----------P----
2031      GI---L-E---S-LTM----------AQDDAYSS-----------I----
2032      AG---I-D---G-LAL-----------AEVPYPH-----------A----
2033      GG---I-E---V-LKG-----------REVTLPP-----------P----
2034      GG---P-G---V-LRH-----------VDQPQPQ-----------P----
2035      G----I-S---G-LAL----------REEPDPSP-----------P----
2036      GS---P-G---V-LEV-----------VELPVPE-----------P----
2037      KD---F-R---S-STS---------VVEAHLPEE-----------V----
2038      GG---P-D---V-LHV-----------VDVPSPA-----------P----
2039      NF---R-E---A-VTL----------SRDCPVPL-----------P----
2040      GM---P-D---S-LYL----------QRTDVPDP-----------L----
2041      KD---F-R---S-STS---------VVEAQLPEE-----------V----
2042      GV-----A---G-LRR-----------IDATRRA-----------V----
2043      GG---L-E---R-IES-----------AEAAGRA-----------P----
2044      DF---R-E---A-VSL-----------RSAPVPT-----------P----
2045      GL-----D---N-IQV----------TEMEDPGQ-----------P----
2046      GP---A-D---V-LRQ-----------EERAVPV-----------A----
2047      TL---T-H---N-FRNa------tsVVRAPLRLP-----------I----
2048      PR---L-D---A-FRA-----------ATVATPE-----------P----
2049      GS---S-N---V-LEY-----------REIDTPK-----------I----
2050      GR---------------------------APMPV-----------P----
2051      GL-----D---A-LRV-----------AERETPR-----------P----
2052      GN---L-E---H-LEL-----------HQEDMPV-----------P----
2053      GG-----D---V-LEV-----------REQALPV-----------P----
2054      GD---P-E---T-LEV-----------VDTRLPT-----------A----
2055      GA---P-E---V-LKL-----------EPVNEQL-----------P----
2056      GR-----------LEF-----------RAGARRP-----------P----
2057      GL-----D---N-LKQ-----------VELEKPE-----------I----
2058      GG---P-E---V-LEF-----------IETPVAA-----------P----
2059      GD---T-D---V-LTV-----------VDTPAPE-----------P----
2060      GP---E-R---Q-LTI-----------GERTLEP-----------V----
2061      GG---N-E---V-IVV---------GERPIPIRQ-----------P----
2062      HK---F-R---S-ATR---------IVRAPLQLP-----------I----
2063      HK---F-R---S-ATR---------IVRAPLQLP-----------I----
2064      GG---V-D---V-LKY----------KTDLPVPE-----------I----
2065      TL---T-H---N-FRNa------tsIVRAPLRLP-----------V----
2066      GT------------------------------------------------
2067      SG---F-D---Q-LKP----------EEYEVPQK-----------L----
2068      KD---F-R---S-STS---------VVEAHLPEE-----------V----
2069      GG---T-E---V-LKI-----------IENDLHA-----------P----
2070      GG---P-E---V-LRL-----------VDAELEA-----------P----
2071      ---------------V-----------EAHLPEE-----------V----
2072      GL-----D---N-IEV----------TELDDPGQ-----------P----
2073      GN---A-D---V-LQY-----------KEIPDPI-----------I----
2074      GA---S-T---T-AEF-----------LPHPTPT-----------P----
2075      GG---P-D---V-IER-----------EDVDTPV-----------L----
2076      NF---R-E---A-VTL----------SRDCPVPL-----------P----
2077      NF---R-E---A-VTL----------SRDCPVPL-----------P----
2078      GL-----E---S-LVA-----------VEMPEPV-----------A----
2079      G----I-A---G-LRR-----------IDATARA-----------V----
2080      GG---P-E---V-LNY-----------IERPEPS-----------P----
2081      RL---K-P---D-LTF-----------ALEAVLP-----------L----
2082      GD---P-S---V-LRP-----------VVIERPT-----------P----
2083      GV-----H---G-LSM-----------ADVPYPH-----------A----
2084      GP---A-E---N-LYI-----------GEGPTPN-----------P----
2085      TR---L-E---R-VRL---------------RLP-----------V----
2086      GG---Y-D---K-VEV-----------GTCEAAA-----------P----
2087      G----F-D---E-LAY-----------NDAPVPK-----------V----
2088      G----I-T---H-IAL---------------PPP-----------P----
2089      GG---P-E---V-LET-----------HDVPVPE-----------P----
2090      GE---P-S---E-LGP-----------AEVPRPK-----------A----
2091      GD---L-D---A-LVY----------RDDVPRPE-----------P----
2092      GG---L-D---A-LEA----------VDLPEPGE-----------P----
2093      GM---P-D---S-LYL----------QRTDVPDP-----------L----
2094      KT------------------------------------------------
2095      GG---V-E---K-MIY----------ESIVKPTI-----------T----
2096      GG---Y-D---K-VEV-----------GTCEAQA-----------P----
2097      GS---I-D---V-LEY-----------SEIQEPL-----------I----
2098      GP-----A---G-LAY------------TEVDEP-----------N----
2099      GR---V-E---P-DGL---------LVTRRELPA-----------P----
2100      GG---P-E---V-LTV-----------TDLPAPE-----------P----
2101      NF---R-E---A-VTL----------SRDCPVPL-----------P----
2102      GQ---------A-LRV-----------TEKNIPP-----------P----
2103      GG---P-D---V-LHV-----------ADVPVPH-----------R----
2104      GG---P-E---V-LSY-----------EEAPRPV-----------A----
2105      GG---L-D---K-LVY----------RDDVPVPV-----------C----
2106      GG---P-E---V-LEF-----------IETPLAA-----------P----
2107      GP---A-T---R-LQL-----------MDLPRPE-----------V----
2108      GG---P-E---V-LQY----------NQDIAVPS-----------P----
2109      ---------------V-----------EAQLPEE-----------V----
2110      QL---F-D---E-RRL--------eITHIAPPPP-----------P----
2111      AT---V-A---N-LQV----------VDIADPGQ-----------P----
2112      GP-----H---D-LKL-----------AERPLPE-----------V----
2113      GS---P-R---V-LKL-----------SQINRPD-----------P----
2114      RD---N-D---T-FSL-----------SELPTPK-----------L----
2115      GL---P-Q---V-MRL-----------ESVELPP-----------P----
2116      GL-----D---S-LQS-----------VEAPKPT-----------A----
2117      GG---P-D---V-LEL-----------SEVPDPR-----------P----
2118      AG---I-D---Q-LVP-----------FDEEPGR-----------P----
2119      ---------------V-----------EAQLPEE-----------V----
2120      GG---R-D---M-LEQ-----------VERPAPV-----------A----
2121      GG---V-E---N-LVL-----------QTSAIPE-----------P----
2122      AA---K-D---S-FRI-----------TNGAAPE-----------P----
2123      GD---S-S---V-LSL----------REDMPKPT-----------A----
2124      GG---P-E---V-LTL----------IHDAPIPE-----------P----
2125      GG---N-E---V-VEV-----------ADVPVPT-----------P----
2126      DD---F-G---D-ITV---------REVDDPKVP-----------P----
2127      GR-----N---N-LRR-----------VDAPIPV-----------P----
2128      --------------------------------------------------
2129      GL-----T---H-LKL-----------EETEKPT-----------P----
2130      GG---P-D---V-LGL-----------VDVPEPV-----------P----
2131      NF---R-E---A-VTL----------LRDSPVPL-----------P----
2132      --------------------------------------------------
2133      ---------------V-----------EAQLPEE-----------V----
2134      GP---S-S---V-LQV-----------ITKEIPK-----------P----
2135      GS---S-G---T-ECL---------VMRDEPEPQ-----------P----
2136      KD---F-R---K-STS---------VVEAQLPEE-----------L----
2137      SG---P-S---G-MVY-----------TDIDEVS-----------G----
2138      GG---R-D---M-LEQ-----------VERTAPV-----------A----
2139      KD---F-R---N-STS---------VVEAQLPEE-----------V----
2140      GG---P-D---V-LRY-----------EDVPRPE-----------L----
2141      GG---Y-D---K-VQL-----------GTCETAA-----------P----
2142      GG---P-E---K-EGF-----------LDVPVPD-----------P----
2143      TR---L-E---R-VRL---------------RLP-----------V----
2144      GG---Y-D---K-VEV-----------GTSEALA-----------P----
2145      GG---P-E---V-LKY----------EEDYPVPK-----------I----
2146      GG---P-E---N-LYV-----------KEVAKPS-----------P----
2147      TR---L-E---R-VRL---------------RLP-----------V----
2148      QL---V-D---K-QRL--------aLRELVLPAR-----------P----
2149      GL-------------------------IRSTIKS-----------L----
2150      GG---P-D---V-LAI-----------RSSQMPE-----------P----
2151      GG---P-G---S-LRI---------GETPAPDRV-----------N----
2152      GE---A-E---K-MKI--------kTDAPVPYSC-----------G----
2153      GH---K-Q---G-YEV-----------REVQDPK-----------P----
2154      G----F-D---S-LKF----------NEKAPVPE-----------I----
2155      GD---V-D---V-FYA-----------TEKKLAD-----------P----
2156      GP---P-D---I-LRL-----------ADVDVPV-----------P----
2157      GG---P-D---K-IEY---------SDSLPKVKL-----------G----
2158      GP---P-D---V-LRV-----------NDVPAPR-----------P----
2159      G----F-D---G-LVK-----------EQGAVPQ-----------P----
2160      VH---P-S---K-VNV---------SQIEPPKPD-----------A----
2161      QL---D-S---P-LVL-----------ESGDDLI-----------A----
2162      GG---V-E---N-LSI-----------QTSTIPE-----------P----
2163      GG---V-E---N-LSI-----------QTRAIPE-----------P----
2164      GK---N-D---V-LRF---------TKNAALPII-----------H----
2165      GG---P-E---V-LSY-----------VERPQPE-----------P----
2166      GD---V-D---V-FYA-----------TEKKLAD-----------P----
2167      GG---A-E---M-LGY----------REDIAVPQ-----------I----
2168      GG---P-E---V-LTV-----------HDIQLAE-----------P----
2169      GN---V-E---V-LAI-----------QTASTPT-----------P----
2170      GT---P-D---V-LAM-----------QSAPIPT-----------P----
2171      GT---P-D---V-LAM-----------QSAPIPT-----------P----
2172      GG---P-E---V-LQY----------RDDIAVPL-----------P----
2173      AT---V-A---N-LQV----------VDIADPGQ-----------P----
2174      GD---A-N---V-LAI-----------QHASTPS-----------P----
2175      GK---N-D---V-LRF---------TKNAALPII-----------H----
2176      GK---N-D---V-LRF---------TKNAALPII-----------H----
2177      GG---P-D---V-LAI-----------RSSQMPE-----------P----
2178      GG---P-D---V-LQY-----------LEFTPSD-----------P----
2179      QL---I-D---D-RKL--------eITDLPEPDA-----------P----
2180      GG---N-E---V-IEV---------GDRPMPQRR-----------P----
2181      GR-----N---L-LQL-----------REVAIPE-----------P----
2182      GG---P-E---N-LYV-----------KEVAKPS-----------P----
2183      GT---P-D---V-LAM-----------QSAPIPT-----------P----
2184      GL-----T---H-LEL-----------EDTEKPT-----------P----
2185      GG---P-E---V-LAVr-------pSSHTPDATQ-----------L----
2186      GG---Y-D---Q-VSV-----------GESEVLA-----------P----
2187      GT---P-D---V-LAM-----------QSAPIPT-----------P----
2188      KS---------A-IKI-----------ITLPLRE-----------L----
2189      GR---V-Q---S-GKVi-------fEQDKRYETR-----------L----
2190      AS-----D---V-LSI-----------IQCEKPE-----------P----
2191      GG---P-E---R-LTL-----------DRVERPS-----------P----
2192      GS---A-E---V-LAF-----------QEVDIPQ-----------P----
2193      NI---------A-LNL-----------TEIAKPQ-----------I----
2194      ND---F-D---G-LSY-----------GDAPIPK-----------V----
2195      KI---------T-LNL-----------TEIAKPQ-----------I----
2196      G----F-S---S-LKL-----------KEGPIPK-----------P----
2197      GG---P-E---V-LQH-----------EDIDLPT-----------P----
2198      GE---V-D---V-LEA-----------ADLAVPE-----------P----
2199      GR---N-E---V-LRF---------TRDMVFPVI-----------Q----
2200      WS---I-E---N-LQM-----------ASMPDRW-----------P----
2201      GG---P-D---M-LRY----------RDDLPVPV-----------P----
2202      GT---P-D---V-LAM-----------QSAPIPT-----------P----
2203      GL-----D---K-LRM-----------EETERPT-----------P----
2204      GG---P-E---V-LTW-----------EEVEIGE-----------P----
2205      GP---P-E---V-LYV-----------GRRPVPA-----------I----
2206      PS---I-D---K-FQI-----------QDLSIPT-----------P----
2207      GP-----D---G-VSV-----------IDQATPE-----------P----
2208      TS---L-D---D-LRM-----------GDVPVPQ-----------P----
2209      GS---P-D---V-LQS-----------VDVATPS-----------P----
2210      GG---P-D---V-LEP-----------AEVPEPR-----------I----
2211      GG---P-E---K-IEY---------AEDLPKPQL-----------A----
2212      ST-----D---A-VKL-----------LDVTVPA-----------P----
2213      AS-----D---V-LSI-----------IQCEKPE-----------P----
2214      GT-----Y---G-MKM-----------DEISVPH-----------I----
2215      GA---S-D---V-MKV----------ESGLAIPE-----------P----
2216      IL---I-S---N-ASL----------------PP-----------L----
2217      GT---P-D---V-LAM-----------QSAPIPT-----------P----
2218      ---------------------------EAQLPEE-----------V----
2219      GG---L-E---K-LEY----------REDIPTPS-----------P----
2220      GL---K-P---T-LSL---------IETDAPGR------------L----
2221      G----I-S---A-LSL-----------EETDKPT-----------P----
2222      GS---N-E---V-LKF---------SDETPAPTV-----------N----
2223      G----I-E---N-VRV-----------RAIPMPT-----------A----
2224      ---------------V-----------EAQLPEE-----------L----
2225      GG---P-E---V-LRY-----------DEVPIPE-----------P----
2226      GG---P-E---V-LRL-----------EQVQAQQ-----------P----
2227      GG---P-E---V-LAV-----------VDADPVS-----------P----
2228      RQ---W-K---A-AAA---------INSEITIPP-----------P----
2229      GG---L-E---R-IES-----------AEAAVRE-----------P----
2230      GG---P-E---T-IEV---------ADCGMPQIK-----------N----
2231      HE---R-N---Q-VTI-----------KDMDEPT-----------P----
2232      GG---P-E---V-LRL-----------EQVQAQQ-----------P----
2233      AT---A-D---V-LRC-----------ERVDRPR-----------P----
2234      AD---A-D---S-FCF----------EEDSSIAH-----------L----
2235      GG---Y-D---Q-VSV-----------GESEVLA-----------P----
2236      GG---P-E---V-LRL-----------EQVQAQQ-----------P----
2237      GS---N-E---V-LKF---------SEETPAPTV-----------S----
2238      GG---P-E---V-IEA-----------EPLADTP-----------V----
2239      GG---V-E---V-LKW----------KTDLSVPE-----------L----
2240      GG---S-E---V-LRF---------TRNMVLPAI-----------R----
2241      GG---Y-D---Q-LVC-----------KQVPIPD-----------L----
2242      QE---D-E---V-LFV-----------DHSKEKA-----------I----
2243      GD---P-S---V-LQL-----------VDRPLTE-----------P----
2244      GS---A-D---E-LEL-----------REIETPS-----------P----
2245      G----I-S---A-LSL-----------KETDKPA-----------P----
2246      GN---IeE---V-LKF----------DPNVPTPH-----------L----
2247      GR---------V-IFH-----------QEAVVED-----------V----
2248      GG---I-E---T-LET-----------QELPIPA-----------V----
2249      GN---I-E---EiLKF----------DSNVPTPH-----------P----
2250      GG---P-E---V-LTI-----------SEVPEPH-----------A----
2251      -----------------------------MPEPV-----------A----
2252      GK---------D-AAL---------TERDVTLNQ-----------T----
2253      GS---P-E---V-LDY-----------TDLPTPQ-----------A----
2254      AV---------T-LIA------------NAPVPV-----------P----
2255      GG---N-E---V-VSI-----------GHRPKPV-----------R----
2256      GG---P-E---V-LHL-----------VDVPQPH-----------A----
2257      DD---P-D---S-LQD-----------ITIEVPE-----------L----
2258      NP---A-E---P-LEF-----------IELPTPE-----------P----
2259      GG---N-E---V-IVV-----------GERPTPQ-----------R----
2260      GSpqkL-E---N-LVL----------GDLDDPGA-----------P----
2261      GD---A-N---V-LAI-----------QHASTPS-----------P----
2262      GG---R-E---V-LYV-----------ADIEMPA-----------P----
2263      GG---P-E---T-LQY-----------GDAPLPT-----------V----
2264      GG---P-E---V-LAA-----------EAIAPRA-----------P----
2265      GA---T-D---V-MRL-----------QPLQIQR-----------P----
2266      DL---------N-VTV-----------KEIATPK-----------P----
2267      AG---I-A---G-VKV-----------DERPEPQ-----------A----
2268      ST-----D---A-VRL-----------SDVTVPA-----------P----
2269      GR-----------------------DERKKGLRE-----------E----
2270      G----F-D---N-LNL-----------SERLEPK-----------S----
2271      GK---Q-K---G-YRI-----------EEVSDPI-----------P----
2272      GG---P-E---V-LTW-----------EEVEIGE-----------P----
2273      GL-----S---R-LSQ-----------VTGKMPQ-----------P----
2274      GA---P-D---V-IEA-----------VESDMPR-----------L----
2275      GG---Y-D---V-IKY-----------EDYPVPS-----------I----
2276      AA---D-D---V-LTL-----------GERPDPT-----------P----
2277      GD---G-S---V-LKL----------NDAAAVPD-----------I----
2278      AA---H-D---V-LLI-----------SELPDPI-----------P----
2279      GD---A-N---V-LAI-----------QSAETPI-----------P----
2280      GD---G-S---V-LKL----------NDAAAVPD-----------I----
2281      GD---A-G---V-LKY-----------VDVDVGE-----------P----
2282      GG---A-E---M-LGY----------REDIAVPQ-----------I----
2283      GG---P-E---V-MVF-----------AERPEPV-----------A----
2284      SV---L-R---F-LEV-----------------------------S----
2285      GG---P-E---A-LRV-----------ERIPEPS-----------P----
2286      GD-----------LQL-----------IQIPIKT-----------L----
2287      GG---R-E---V-LYV-----------ADIEMPA-----------P----
2288      GD---I-S---E-LQFg-------kIRIPQIRH-----------------
2289      DH---P-A---S-LQE-----------YQVPKPE-----------P----
2290      GA---N-E---V-LRF---------TKNMIFPVI-----------C----
2291      KS---------S-VEV-----------VEVPIPE-----------P----
2292      SR-----R---N-VVY----------SSEIEIPV-----------P----
2293      G----I-D---D-LVL---------AIEAMPEPR-----------P----
2294      ES---V-D---V-LKF---------TEVDTPEIT-----------S----
2295      AV---------T-LIP------------NAPVPV-----------P----
2296      GG---P-E---V-LGL-----------EEVEKPR-----------V----
2297      GP---P-E---V-LKC-----------EELPTPA-----------P----
2298      GG---P-E---V-LEW-----------IERPEPT-----------P----
2299      GS---P-E---V-LEH-----------VDLPTPQ-----------A----
2300      GD---V-D---A-LAV-----------QDMPEPK-----------V----
2301      EP---N-E---K-ICL---------ADVEYAVPE-----------C----
2302      GS---P-D---V-LEL-----------KKVEKPV-----------A----
2303      GQ-----E---Q-LTL---------GQLPKPKIT-----------S----
2304      GD---A-N---V-LAI-----------QSAETPI-----------P----
2305      GG---V-E---V-LKY-----------VDCNVNE-----------P----
2306      GP-----A---G-LAY-----------TDVEDVH-----------G----
2307      GG---------R-FRL-----------KQRADPV-----------A----
2308      GD---L-A---A-LEL-----------VDMPDPL-----------P----
2309      GN-----S---N-PRF---------ELVEADIPT-----------P----
2310      GG---P-E---V-LHL-----------IDAEEPH-----------P----
2311      GG---P-E---V-TQI-----------RSFSVPL-----------P----
2312      GG---P-E---V-LRL-----------HDIASPE-----------P----
2313      GD---L-A---A-LKL-----------VDMPDPL-----------P----
2314      ST-----D---A-VRL-----------SDVTVPA-----------P----
2315      GP---P-E---V-LKC-----------EELPTPA-----------P----
2316      GP---P-D---V-LTH-----------VDVPTPV-----------P----
2317      ---------------V-----------EAQLPEE-----------L----
2318      GG---P-E---V-LRI-----------VDLPDPH-----------P----
2319      GL-----E---G-LEY-----------KLSPEIT-----------P----
2320      GG---P-E---V-LSL-----------VDLPLPQ-----------P----
2321      KD---M-G---G-MDL-----------REAPLPT-----------V----
2322      AP---E-E---A-FEI-----------RQRETPT-----------P----
2323      GA---A-D---V-MQL-----------EHVAAQS-----------P----
2324      -------------MRL----------------------------------
2325      GS---N-E---V-LRF---------TQNMMIPMI-----------H----
2326      DS---L-I---D-LEL---------------ERP-----------V----
2327      GG---T-E---V-FKY-----------VDHNIGE-----------P----
2328      GA-----S---N-LSL-----------VDIALPE-----------P----
2329      GG---P-E---V-LRL-----------RDIASPE-----------P----
2330      GG---P-E---V-TQI-----------RSFSVPL-----------P----
2331      KS---------R-VTV-----------EQVPVPK-----------I----
2332      GD---L-A---A-LKL-----------VEMPAPP-----------P----
2333      GG---Y-D---Q-VSV-----------GESEVLA-----------P----
2334      -----I-D---D-PQA--------lVDVELPQPV-----------P----
2335      G----F-D---N-LTR-----------GTAPMPT-----------P----
2336      GQ---P-E---V-LEL-----------VDLLTLE-----------P----
2337      GT-----A---G-MSL-----------VERPEPS-----------A----
2338      G------E---V-LFV-----------DHSKGND-----------I----
2339      GR-------------F---------EVADSPRPD-----------P----
2340      GG---P-E---M-LQY----------SNDIPVPK-----------P----
2341      VA---P-H---D-LKL-----------AERPVPE-----------A----
2342      GP---A-A---N-LRY-----------ETVPDPV-----------P----
2343      GG---P-D---V-LHL-----------AERPEPQ-----------P----
2344      GG---P-E---V-LRY-----------EDAPVPE-----------L----
2345      GS---N-D---V-MRF---------NSNMVFPVI-----------N----
2346      SA-----S---A-MVY----------VDNVMVPP-----------P----
2347      GL---I-SpqcE-LQL-----------IRTPIKP-----------L----
2348      GS---A-E---V-LKY-----------VNHNIGE-----------P----
2349      AR---P-P---K-ATL-----------QMWITPT-----------P----
2350      GV-----E---G-LQY-----------KFSSETH-----------P----
2351      GT---A-D---V-MQL-----------EHMAAQT-----------P----
2352      GG---V-E---V-LKY-----------VDCNVNE-----------P----
2353      KT-----D---K-MEM---------TSEHPCPKV-----------V----
2354      GL---V-E---NsLVF-----------SAETQFA-----------P----
2355      GG---I-E---K-LVY----------REDVATPQ-----------P----
2356      DR---P-E---A-LVD-----------LTLPEPT-----------P----
2357      GG---N-E---V-IVV-----------GERPTPQ-----------R----
2358      GP---A-D---V-LRC-----------EEQAEPT-----------P----
2359      GR-----------QEY-----------RSAARRP-----------P----
2360      GP---A-A---N-LRY-----------ETVPDPV-----------P----
2361      GP---A-S---V-LRL-----------EERPLPV-----------P----
2362      GL-----E---G-LEY-----------KFSPEIS-----------P----
2363      GP---S-S---V-LEV-----------VERDLPV-----------P----
2364      GG---P-E---V-IGW-----------EMVPTPR-----------P----
2365      -----I-D---D-PQA--------lLDVELPQPV-----------P----
2366      GL-----D---K-LQF-----------GEGKVPQ-----------P----
2367      GP---A-T---S-LFL----------NPSTPLPT-----------P----
2368      -----I-D---D-PQA--------lLDVELPQPV-----------P----
2369      GG---L-E---V-LEF----------VAEHPRPQ-----------P----
2370      AS---L-Q---D-VRV--------------PVPE-----------L----
2371      -----I-D---D-PQA--------lLDVDLPQPV-----------P----
2372      -----I-D---D-PQA--------lLDVDLPQPV-----------P----
2373      GD---A-N---V-LHS-----------GVVPLPD-----------R----
2374      GK---N-E---V-LRF---------TQNMMMPII-----------H----
2375      GG---P-E---V-LTF-----------VDAPAPS-----------P----
2376      DP---L-S---A-LQV--------gERPDPADSG-----------I----
2377      SR-----R---N-VVY----------SSDIEIPV-----------P----
2378      AP---H-E---V-VSL---------QSMDRPGQP-----------L----
2379      AG---L-S---G-LRL-----------EEHAEPR-----------P----
2380      KS---------A-IEI-----------VEIPLSK-----------P----
2381      GP---A-E---V-LKL-----------EEQPVAS-----------P----
2382      ND---L-S---G-ITF---------EQGAPLPQI-----------K----
2383      AL---D-E---H-MVL--------ePQPAPDPSD-----------L----
2384      SR-----R---N-VVY----------SSEIEVPV-----------P----
2385      GM-----Q---G-LSV-----------RDFQEPE-----------V----
2386      GT---P-D---A-MRL-----------EPVEVQA-----------P----
2387      SG---L-E---N-LRV-----------GEVKDPE-----------P----
2388      GK---N-E---V-LRF---------TQNMMMPII-----------H----
2389      GG---P-D---K-IEY----------SENFSLAQ-----------L----
2390      SA-----S---A-MVY----------VDNVMVPP-----------P----
2391      GD---L-E---Q-LVV----------KSDIAVPK-----------P----
2392      GG---F-D---K-LEY----------RDDLTVPT-----------P----
2393      GG---P-E---V-LEL-----------MDLATPV-----------A----
2394      SS------------RF----------------------------------
2395      GG---L-D---K-LEW----------CDDAPVPQ-----------P----
2396      GA---P-D---V-LQP-----------VDRDEAA-----------P----
2397      KP---N-D---Q-INL---------ADIVLPVPE-----------C----
2398      GG---L-E---K-LEY----------RDKLPLPV-----------P----
2399      GG---P-S---V-LQV-----------IKQDLHA-----------P----
2400      GG---P-K---V-LEY----------SDNNEVPS-----------I----
2401      SI-----------LDI-----------KDIDEPE-----------P----
2402      GP---K-Q---G-YKL-----------EEVPDPK-----------P----
2403      GT-----A---G-MKL-----------EERPAPQ-----------A----
2404      GK---N-E---V-LRF---------TQNMMMPII-----------H----
2405      ------------------------------PLPA-----------P----
2406      GP---A-D---V-LRVt------ssCGCDPETIL-----------L----
2407      GG---P-E---V-IEL-----------ADEELPP-----------L----
2408      GG---P-E---V-LAVr-------pSSHTPDVTQ-----------L----
2409      AA---------A-LAP----------VVERQTLT-----------R----
2410      GA---------K-LVI-----------EERPIPT-----------P----
2411      GK---N-E---V-LRF---------TQNMMIPVI-----------H----
2412      GG---R-E---Q-LEV-----------IDMPIPK-----------I----
2413      GK---N-E---V-LRF---------TQNMMMPII-----------H----
2414      AD---V-A---A-ITP---------VLERLPLSR-----------R----
2415      ED-----N---H-SFF----------DVTVPRPE-----------P----
2416      GA---P-D---KvLRL-----------LEVEQPK-----------P----
2417      DT---L-E---N-SIVln-----nsVPLPTEKRS-----------L----
2418      GA---A-D---V-LRC-----------EEQAEPS-----------P----
2419      -----I-D---H-PQA--------lLDVELPQPV-----------P----
2420      -----I-D---H-PQA--------lLDVELPQPV-----------P----
2421      GL--pI-D---D-PRA--------lFDSELPEPT-----------P----
2422      GG---L-D---Q-LVL---------NQQIDTPIP-----------C----
2423      SS------------RF----------------------------------
2424      GA---A-D---V-LRC-----------EEQAEPS-----------P----
2425      -----I-D---D-PQA--------lLDVELPQPV-----------P----
2426      GG---P-E---V-LEV-----------LAVPRPV-----------A----
2427      KD-----P---L-IEI-----------RDINSQP-----------L----
2428      GT---E-D---Q-LDV-----------QDVATPE-----------P----
2429      GG---A-E---N-LVI-----------EQAPDPH-----------P----
2430      GP---A-E---N-LAY-----------EKVEDPE-----------P----
2431      -----I-D---D-PQA--------lLDVELPQPV-----------P----
2432      AG---L-E---G-LQL-----------LRKPLPQ-----------P----
2433      GG---P-E---V-LEF-----------TDTDAPK-----------P----
2434      GK---N-E---V-LRF---------TQNMMLPII-----------H----
2435      GG---P-D---V-LQL-----------VDAEEPH-----------A----
2436      GK---N-E---V-LRF---------TQNMMLPII-----------H----
2437      GP---A-S---A-LFI----------NPSVPKPK-----------P----
2438      GD---A-E---V-LQY-----------EEVPTPV-----------P----
2439      GG---L-E---K-LVY----------SRDVPVPA-----------P----
2440      GF---E-T---S-LEYq------qgVNIPSVHD------------L----
2441      NF---R-E---A-VTL----------SRDCPVPL-----------P----
2442      GP---A-E---V-LKV-----------EEHPVAS-----------P----
2443      GD---S-S---V-LQL-----------QDRPLPE-----------P----
2444      GD---S-S---V-LQL-----------QDRPLPE-----------P----
2445      GG---I-D---R-LKL----------VEKAVPII-----------T----
2446      G----I-E---N-LKI-----------TEVKTPK-----------A----
2447      SN---T-P---D-LLL---------QRTPTPTAT-----------P----
2448      GG---L-D---K-LEW----------REDVPVTR-----------P----
2449      GP---A-E---V-LKL-----------EEHPVAS-----------P----
2450      DP---L-S---A-LRL-----------GERPDPE-----------P----
2451      RA---I-E---D-VHA--------lEDIQLDLPS-----------P----
2452      GA---A-D---V-LRC-----------EEQAEPS-----------P----
2453      GD---P-S---V-LRP-----------VVIERPT-----------P----
2454      SP---L-D---G-LAI-----------GEQPEPA-----------P----
2455      AG---L-L---G-LSV-----------QDVPSTK-----------P----
2456      -----I-D---D-PQA--------lLDVELPQPV-----------P----
2457      DS---F-D---H-LEF-----------KEAPVPK-----------C----
2458      GG---V-D---V-LKL----------ESNIAVPE-----------I----
2459      GL-----E---N-LKL-----------VEAETPR-----------P----
2460      RG---I-D---F-LEV-----------RDFPSSP-----------V----
2461      GG---P-E---A-LRI-----------VELPEPH-----------P----
2462      GG---V-D---V-LKL----------ESNIVVPE-----------I----
2463      AG---F-E---G-VEY-----------KVLPERN-----------P----
2464      DH---P-E---A-LQD-----------VQLDAPS-----------P----
2465      GD---P-S---V-LRP-----------VVIERPT-----------P----
2466      GT-----A---G-MTL-----------VERPEPQ-----------A----
2467      GG---P-E---V-LRY-----------EEAPRPV-----------V----
2468      SD---P-E---S-LVD-----------LTLPEPV-----------P----
2469      KA---------S-TDF---------VDMEIKQPV-----------P----
2470      GG---P-E---V-LVK---------KPLDLGKMK-----------P----
2471      GG---P-E---V-LEF-----------TDTDAPK-----------P----
2472      GG---P-E---V-LEF-----------TDTDAPK-----------P----
2473      KE-----D---S-FIA-----------FETEVPK-----------P----
2474      GG---P-E---V-LRY----------EEDYPVPE-----------V----
2475      AL---A-D---V-LQL-----------VEQPTPT-----------A----
2476      GP---P-S---V-IQY-----------GDVPTPE-----------V----
2477      GD---V-N---V-LKI-----------KESPLPQ-----------L----
2478      GG---P-E---V-LVY-----------EEAPKPG-----------V----
2479      TA---R-D---T-LVL-----------TETETPT-----------P----
2480      DS---V-D---V-IKY----------TDFDTPKI-----------A----
2481      GP-----E---S-VVV-----------AEVDTPV-----------P----
2482      GP---P-E---G-LAV-----------IDLPAPT-----------P----
2483      GA---A-E---V-LRC-----------EEQAEPS-----------P----
2484      GS---P-D---V-LQF-----------GEASKPA-----------P----
2485      GD---V-N---V-LAI-----------ESLPTPT-----------V----
2486      SR---------D-CIW---------IPDDEANSP-----------L----
2487      GG---P-E---G-LEV-----------VDLPAPA-----------P----
2488      GG---A-E---V-LQY-----------EDVQRPT-----------P----
2489      SG---I-E---N-LKY-----------TDYEDPK-----------I----
2490      GL---S-Q---D-FKSa-------aEIVEVPIPQ-----------V----
2491      EP---A-D---V-LTV-----------ENIPAPQ-----------P----
2492      AH---K-Q---G-YRI-----------EEVPDPK-----------P----
2493      GR-----G---H-LEL-----------AEVAIPA-----------P----
2494      GG---P-E---V-VQV----------RCIPAPTL-----------S----
2495      GL--tL-E---N-KHL--------qLREDLPLPV-----------P----
2496      GR---V-N---S-LYY-----------ERHERKD-----------L----
2497      GG---P-E---K-LVY-----------TQVPKPT-----------P----
2498      AS---L-Q---D-IEI--------------PRPG-----------P----
2499      GD---A-D---V-LRL-----------EELPTPR-----------P----
2500      GG---P-E---V-LEF-----------VDKSIGE-----------P----
2501      GE---A-E---K-MKI----------KTDTPVPT-----------V----
2502      GG---P-D---A-LEV-----------IDLPEPQ-----------A----
2503      GP---A-E---V-LKC-----------EEHAAAQ-----------P----
2504      ES---L-L---D-LEL------------PTPAAP-----------S----
2505      GV-----E---G-LEN-----------KFLSETH-----------P----
2506      GT-----P---K-VKL-----------VTEAIPP-----------L----
2507      NR---F-D---E-LKF-----------EEGEIPA-----------V----
2508      GP---A-D---V-LRVt------spCSCDPETIV-----------L----
2509      SD---P-D---S-LVD-----------IELETPA-----------A----
2510      GS---L-G---A-ATF-----------RELERRA-----------P----
2511      GS---N-E---V-LRF---------SKDAPFPVI-----------N----
2512      GP---A-E---V-LKC-----------EEHAASL-----------P----
2513      GG---P-E---V-LQL-----------VEKAMPQ-----------I----
2514      TD-----D---S-LVF-----------TAGTRYA-----------P----
2515      GD---Y-D---V-IEY---------SDFPTPKIE-----------S----
2516      GL---E-Q---N-LVLk------ddVPVPTLSPR-----------V----
2517      GG---P-E---V-LEV----------RQGVPVPD-----------L----
2518      GL-----N---N-LKY-----------VDYKDPS-----------V----
2519      DV---A-K---T-LQL--------nDAAPYPSQP-----------L----
2520      GP---P-S---V-LDT-----------RIVPTPT-----------P----
2521      SN---P-D---S-FED-----------IMCQLPT-----------I----
2522      SG---L-E---N-LKV-----------KEVQEPQ-----------L----
2523      GG---P-E---A-LAW----------RDDIPVPA-----------P----
2524      GG---P-E---V-LEF-----------VDKSIGE-----------P----
2525      KQ---------N-YSL-----------QEVKDPK-----------P----
2526      GK---N-E---V-LRF---------TQNMMLPII-----------H----
2527      GG---L-D---V-IEE-----------REVPVPR-----------P----
2528      GG---L-D---K-LVY-----------TEIPKPR-----------P----
2529      AP---L-D---G-LSL-----------GEQPEPA-----------P----
2530      GG---P-E---V-LRY-----------EDAPRPV-----------A----
2531      GG---L-E---K-LVY----------DRDFPVPT-----------P----
2532      GG---P-E---V-LEL-----------AQVPKPT-----------P----
2533      AS---L-L---D-IEL--------------PKPA-----------P----
2534      GS---N-D---V-MRF---------NSNMVFPVI-----------N----
2535      -----I-D---D-PQA--------lLDVELPQPV-----------P----
2536      KS---L-Q---D-IEL--------------PEPV-----------A----
2537      QP---I-A---N-ETA--------lIDVDLPVPT-----------P----
2538      SD---L-N---D-LRV-----------VELSRPK-----------P----
2539      AS---L-L---D-MDL------------PAPSAP-----------A----
2540      ES---L-Q---D-IVL--------------PEPV-----------P----
2541      GG---T-D---A-LKH-----------VEVAVPD-----------P----
2542      DN---P-E---S-LVD-----------IEIDKPQ-----------P----
2543      GL---P-D---V-LQL-----------KEIEKPT-----------P----
2544      GG---L-D---K-LVY----------SRDVPVPA-----------P----
2545      AA---L-E---D-VDL--------------PDPV-----------A----
2546      GS---------G-VEL----------KEVPLPVI-----------N----
2547      GG---V-D---V-LEV-----------VDIPRPS-----------P----
2548      DS---P-D---A-LTD-----------TTLPESE-----------P----
2549      SH---L-S---D-PHA--------fCEVQLDPPP-----------L----
2550      GG---N-E---V-LRF---------NSNMTFPVI-----------N----
2551      EP---A-D---V-LTI-----------ENIPAPQ-----------T----
2552      QP---L-S---G-LEL-----------GERPAPE-----------Q----
2553      HS---L-E---N-ITL--------------PTPT-----------P----
2554      GK---N-E---V-LRF---------TQNMMIPVI-----------H----
2555      DK---N-D---I-FEY-----------IEKEVPK-----------L----
2556      KL---N-Q---P-LSI-----------VDREIPE-----------P----
2557      NS---L-I---D-LEV-------------EKPVA-----------T----
2558      AD---I-E---S-LDA---------RVRDIAPPV-----------P----
2559      DA---A-D---S-LVD-----------IELPDPQ-----------P----
2560      GG---P-E---V-LQI-----------ASVASPP-----------L----
2561      GL---------T-LTT-----------SPLPTPD-----------T----
2562      GG---V-D---V-LNF-----------KTSPIPA-----------L----
2563      AA---R-D---V-LEV-----------GGLPDPL-----------P----
2564      PV---S-D---P-ACF---------VDVDLPQSV-----------P----
2565      EQ---N-S---L-FKF------------TMPIPT-----------L----
2566      GG---P-E---V-LEV----------RQGVPVPD-----------L----
2567      RT---------S-TDF---------VDIEIDKPV-----------P----
2568      GQ---------P-LKV--------vEVVEQPDVA-----------L----
2569      GG---P-E---V-LTW-----------EEVEIGE-----------P----
2570      GG---P-D---A-LEV-----------IDLPEPQ-----------A----
2571      DT---------Q-PTV-----------QDLPTPE-----------P----
2572      GP---A-D---T-LDL-----------IEIDRPA-----------V----
2573      QP---I-A---N-EAA--------lIDVDLSVPT-----------P----
2574      NA---L-Q---D-LDL--------------PKPV-----------A----
2575      AP---V-S---A-LHL---------DEDIPVPKL-----------S----
2576      GD-----------LSL-----------IEVPLKQ-----------L----
2577      KI---N-E---P-VSI-----------DDVDIPD-----------P----
2578      G----F-D---S-LVL-----------QEAPVPK-----------V----
2579      GA---P-E---D-VVS----------VRTVPTPK-----------P----
2580      RA---------S-TDF---------VDIEIDKPV-----------P----
2581      SD---P-Q---S-LVD-----------VEIAQPE-----------A----
2582      GG---P-E---V-LKL----------LSDVAVPV-----------P----
2583      QP---L-A---G-LEL-----------GELPAPE-----------A----
2584      TA---P-G---E-LSL-----------VEYDVPP-----------P----
2585      GL-------------------------HIPNPAE-----------L----
2586      EN-----E---K-IEL-----------QSVPVPE-----------P----
2587      GG---P-E---V-LDF-----------VDLPTPA-----------G----
2588      GL---G-Q---D-LIL-----------QERPISS-----------P----
2589      RD-----N---K-LHV-----------IEVQAPA-----------P----
2590      QD---P-Q---S-LYD-----------TQLPTPK-----------P----
2591      GA-----D---A-FRV-----------EDIAVPS-----------V----
2592      DA---L-L---D-LEL--------------PEPT-----------P----
2593      AD---I-E---S-LDA---------RVRDIAPPV-----------P----
2594      GG---P-D---V-LQY---------TEIPDPPAP-----------P----
2595      GQ---------A-LRV-----------TEKNIPP-----------P----
2596      G----I-E---N-LKM-----------TEVKTPK-----------A----
2597      GQ---------A-LRV-----------TEKNIPP-----------P----
2598      GR-----R---V-FSW----------------------------------
2599      GT------------FY----------------------------------
2600      GG---P-D---V-LQY---------TEIPDPPAP-----------P----
2601      GG---P-D---V-LQY---------TEIPDPPAP-----------P----
2602      KS---------E-IIL-----------RDYELPD-----------P----
2603      AQ---------T-VVL----------------------------------
2604      KL---N-S---E-IIL-----------EDYEPPE-----------P----
2605      KA---V-R---S-LGPgq-----pfVCQDVPDPR-----------P----
2606      DR---V-A---S-LIY---------TPCGKCEFC-----------L----
2607      GS-----D---S-LRM-----------ETSPEPV-----------P----
2608      GD--kV-S---S-LIY---------IPCGKCEFC-----------L----
2609      -----V-S---S-LIY---------IPCGKCEFC-----------L----
2610      G----I-E---N-IKI-------------VDKSP-----------E----
2611      GV-----------------------KDADATLSA-----------C----
2612      GV-----E---G-IVL-----------EERPAPI-----------P----
2613      --------------------------------------------------
2614      GE-----G---S-IEL-----------VSRPLPV-----------P----
2615      GG---------K-LSP-----------YNFERRE-----------L----
2616      SP---T-A---P-LAP-----------TQIPRRD-----------L----
2617      GV-----------------------CHSDVPIKH-----------E----
2618      GA---K-E---A-LKP-----------FSFQRRD-----------V----
2619      GN-----F---A-VRI-----------EETGITD-----------P----
2620      KS---------P-LAP-----------YEFTRRD-----------P----
2621      --------------------------------------------------
2622      GV-----------LEL-----------INTEARK-----------P----
2623      GN-----E---H-LCY----------------------------------
2624      GT---V-E---S-LGV-----------GVDPLLG-----------L----
2625      -----------S-YYR----------------------------------
2626      KL---N-S---E-IIL-----------EDYEPPE-----------P----
2627      RE---P-E---K-LEL-----------IDMKAKE-----------P----
2628      RE---P-E---K-LEL-----------IDMKAKE-----------P----
2629      GV-----E---G-IVL-----------EERPAPI-----------P----
2630      G----I-E---N-LKI-----------TEVKTPK-----------A----
2631      EN-----N---P-LKY-----------EDYEGPE-----------L----
2632      GL---L-K---H-LYW-----------RALPEQV-----------L----
2633      GL---L-D---S-LRF-----------NSFAMPE-----------C----
2634      SG---P-A---A-LRL-----------DDVPEPR-----------P----
2635      SG---P-A---A-LRL-----------DDVPEAR-----------P----
2636      GG---P-E---V-MCW-----------EEVEVGD-----------P----
2637      GS---P-E---V-MEL-----------LQEAVPA-----------P----
2638      GM-----A---N-LRM-----------AERPEPR-----------P----
2639      SL---R-E---M-LVY-----------KDVETPQ-----------P----
2640      GG---P-E---V-LHL-----------TEVTKPV-----------P----
2641      G----I-E---A-LKL-----------NGVPVPT-----------P----
2642      AG---F-E---T-MQL----------------DA-----------L----
2643      GK-----P---T-EAF---------QKEVVNTPA-----------I----
2644      GK-----P---T-EAF---------QKEVVNTPA-----------I----
2645      GP-----D---S-LRL-----------DDVAEPR-----------P----
2646      GA---P-E---Q-AMV----------QEVVDTWT-----------I----
2647      AA---P-S---A-KAP--------lAPFKLDRRE-----------V----
2648      GD-------------F-----------VNMDESQ-----------L----
2649      GE------------VV-----------EPGPLPK-----------V----
2650      GK-----P---T-EAF---------QKEVVNTPS-----------I----
2651      AA---------D-FTW-----------RESTLPD-----------L----
2652      GD-----------CQF-----------SAAAIPE-----------L----
2653      GQ---------P-LQI-----------VDIDVAP-----------P----
2654      GQ---------P-LRL-----------AEVPRPT-----------P----
2655      GM-----Y---T-SCL----------------------------------
2656      QQ---L-K---S-GYM---------EVLEVPMPA-----------L----
2657      GK---------P-LGF-----------FEYEARE-----------L----
2658      GA---------P-LRL-----------REVPRPS-----------P----
2659      KD---D-A---G-YQA---------RVEDIDDAV-----------L----
2660      GQ---------P-LEI-----------TEVDVED-----------P----
2661      GQ---------P-LRL-----------AEVPRPT-----------P----
2662      GQ---------P-LEI-----------TEVDVEA-----------P----
2663      KP-----------LVI-----------EEVEVEG-----------P----
2664      GG---P-A---A-LRL-----------DDVPEPR-----------P----
2665      GG---P-E---V-MSW-----------EEVEVGD-----------P----
2666      GM-----A---N-LRM-----------AERPEPR-----------P----
2667      EA---L-Q---D-LVL--------------PRPR-----------P----
2668      GD------------RV-----------CPCFHQ-----------------
2669      GK-----P---T-EAF---------QKEVVNTPA-----------I----
2670      TA-----E---N-FRL-----------AECEVPV-----------P----
2671      GD-------------F-----------VNMDESQ-----------L----
2672      AA---------D-FTW-----------RESTLPD-----------L----
2673      AA---D-Q---P-LQA-----------LDIVRRA-----------P----
2674      SG---I-E---R-VSL----------------DD-----------L----
2675      GT-----E---R-MLVd------fgKANPIEKAR-----------Q----
2676      AQ---S-S---T-SEL---------APFELDRRS-----------P----
2677      --------------------------------AE-----------L----
2678      KD---D-A---G-YQA---------RVEDIDDAV-----------L----
2679      GQ---------P-LRL-----------AEVPRPK-----------P----
2680      GK---------P-LGL-----------EEVPVPQ-----------P----
2681      QD---I-D---D-AVL-----------------P-----------D----
2682      GQ---------P-LQV-----------VEIDVAP-----------P----
2683      GQ---------P-LAI-----------EEVKVPR-----------P----
2684      AD---L-K---Q-LNI--------------NRRE-----------A----
2685      GG---P-A---A-LRL-----------DDVPEPR-----------P----
2686      GG---P-E---V-MSW-----------EEVEVGD-----------P----
2687      GM-----A---N-LRM-----------AERPEPR-----------P----
2688      EA---L-Q---D-LVL--------------PRPR-----------P----
2689      GG---P-E---V-MSW-----------EDVQVAE-----------P----
2690      GD------------RV-----------CPCFHQ-----------------
2691      GK-----P---T-EAF---------QKEVVNTPA-----------I----
2692      GQ---------P-LAI-----------EEVKVPR-----------P----
2693      KE-----D---K-LQL-----------TEVPKPI-----------A----
2694      TA-----E---N-FRL-----------AECEVPV-----------P----
2695      AP---R-A---E-LRI-----------EEVSDPV-----------A----
2696      GD-------------F-----------VNMDESQ-----------L----
2697      GK-----P---T-EAF---------QKEVVNTPA-----------I----
2698      AA---------D-FTW-----------RESTLPD-----------L----
2699      AA---D-Q---P-LQA-----------LDIVRRA-----------P----
2700      NV---W-A---A-LGF----------PVNVIAAR-----------N----
2701      QD---I-D---D-AVL-----------------P-----------D----
2702      GG---P-E---D-LRL-----------EEVASQP-----------L----
2703      SG---I-E---R-VSL----------------DD-----------L----
2704      GQ---------P-LQV-----------VEIDVAP-----------P----
2705      GT-----E---R-MLVd------fgKANPIEKAR-----------Q----
2706      AQ---S-S---T-SEL---------APFELDRRS-----------P----
2707      GK---------T-LEI-----------ETVDLEG-----------P----
2708      KD-----------------------------RAE-----------L----
2709      AD---L-K---Q-LNI--------------NRRE-----------A----
2710      KD---D-A---G-YQA---------RVEDIDDAV-----------L----
2711      GQ---------P-LRL-----------AEVPRPK-----------P----
2712      EP---N-A---P-FQI-----------REYPLRA-----------P----
2713      GQ---------P-LRL-----------AEVPRPT-----------P----
2714      KD---D-A---G-YQA---------RVEDIDDAV-----------L----
2715      GK---------P-LGL-----------EEVPVPQ-----------P----
2716      ---------------------------EEVPVPE-----------I----
2717      GQ---------P-LEI-----------TEVDVEA-----------P----
2718      GQ---------P-LEI-----------TEVDVEA-----------P----
2719      GR---------V-IRR-----------HPCVGGI-----------D----
2720      GR-----------IEL-----------ADKPIPD-----------V----
2721      NP---L-S---Q-LKV-----------GELDTPE-----------T----
2722      KK---L-N---E-TGW-----------VEKEVPE-----------C----
2723      GS---L-N---A-VKY---------LKDLPETPL-----------P----
2724      GE-----------VGW-----------IEKDRPV-----------C----
2725      G----I-G---K-MGF-----------TERDIPT-----------P----
2726      VT---P-K---Q-FEI-----------QECPVPE-----------P----
2727      HA---R-E---D-IRY-----------EEIEKPV-----------P----
2728      AN-----E---D-VQY-----------QEVEEPQ-----------V----
2729      GK-----H---D-LRV-----------EESAKPA-----------V----
2730      GE-----------IIF-----------REVPVPE-----------V----
2731      KK---L-N---E-TGW-----------VEKEVPE-----------C----
2732      GI-----------LTV---------KDIPAPKIT-----------R----
2733      G----------K-FEL-----------MEKPKPV-----------L----
2734      GP-----N---D-IRV-----------EEIEKPK-----------C----
2735      GA-----D---M-KHW--------gVDNGYDDTN-----------I----
2736      AD---------S-MSY-----------EQGALVE-----------P----
2737      GG---P-E---V-LRA-----------VERPVPS-----------P----
2738      QL---L-D---N-RTL--------aTVDMPEPGA-----------P----
2739      GN---Q-K---P-IEL-----------IEIPTPQ-----------P----
2740      DS---T-Q---T-PVL---------IEDDVPQPQ-----------P----
2741      GI-----------PAL-----------FLCKTRF-----------L----
2742      GP---P-E---S-LVL-----------EERPALA-----------A----
2743      -------------LTL-----------QELPRPA-----------P----
2744      GV------------SL----------PDILAREG-----------V----
2745      GV-------------------------QGKHQNK-----------P----
2746      GA---P-D---V-LAL-----------EDREAPE-----------P----
2747      DH---P-H---V-LRL-----------QEVEKPT-----------P----
2748      GG---P-E---T-LVL-----------SERPRPS-----------P----
2749      GP---P-E---V-LQL-----------REVEKPT-----------P----
2750      GD---P-E---V-LIY-----------EDAPCPE-----------L----
2751      GS---P-D---V-LRL-----------EEVQKPV-----------P----
2752      --------------------------------------------------
2753      GP---A-D---V-LQL-----------QEVEKPT-----------P----
2754      --------------------------------------------------
2755      GG---P-E---T-LTL-----------DTVNDPL-----------P----
2756      GG---P-E---V-LQL-----------KEIQKPV-----------P----
2757      TT---V-T---V-ADF-----------RMRSFTV-----------P----
2758      GP---P-E---S-IRV-----------EEFPSPQ-----------P----
2759      GL-------------Y-----------------P-----------P----
2760      -----------V-LQF-----------TEVNKPA-----------P----
2761      RS-------------F--------dVPPLFWLP-----------------
2762      HA---------T-VHRc-------pSVQRSRKTT-----------P----
2763      GG---I-E---R-LRP-----------MDLPEPA-----------P----
2764      -----M-R---S-FTV---------PPAFWIPAR-----------L----
2765      GS---P-D---V-LKL-----------EEIRKPT-----------P----
2766      GM---L-D---S-LTL-----------QPAKRQP-----------P----
2767      GG---P-E---V-LSV-----------VEAEVPQ-----------P----
2768      RS-------------F--------tVPAPLWIP-----------------
2769      GG---R-P---D-LYS----------------------------------
2770      --------------------------------------------------
2771      GR------------AL----------------------------------
2772      GT-----A---G-MKL---------VERPEPQGA-----------S----
2773      GG---P-E---Q-LKI-----------VDVSVGE-----------P----
2774      GR-------------Y-----------------P-----------P----
2775      GS---P-D---V-LHV-----------QEVPDPV-----------P----
2776      GT-----G---G-MRL---------VERPVPRAA-----------I----
2777      GG---T-D---K-VEY----------RADIPDPE-----------P----
2778      GP---A-D---V-LHP-----------QEVEKPT-----------P----
2779      -------------LNW----------------------------------
2780      --------------------------------------------------
2781      --------------------------------------------------
2782      GS---L-Q---N-LRL-----------TPFEPAL-----------P----
2783      GG---P-E---A-LQV-----------IEEECPQ-----------P----
2784      --------------------------------------------------
2785      GM---------T-AHY----------------------------------
2786      GP---P-E---L-LEY-----------RELASPV-----------A----
2787      ST---------P-LAP-----------FSFERRD-----------P----
2788      FS---I-E---T-LTL----------------DE-----------P----
2789      GG---V-E---V-LRL-----------HEVPLAE-----------P----
2790      GT-------------Y-----------AEYICLP-----------V----
2791      GT---L-T---E-LIA----------------------------------
2792      GG---P-E---V-LHL----------QDVAEPEI-----------T----
2793      GG---P-E---N-LRP-----------EQVPVPE-----------P----
2794      ST---F-R---A-LVLhdeagkivpRLETLDESR-----------L----
2795      HD---V-R---D-IRL-----------DEIPRPV-----------P----
2796      SA---T-S---P-LAS-----------TTIPRRN-----------P----
2797      GG---------G-IAR----------------------------------
2798      GG---P-E---V-LKY-----------GDMPDPV-----------A----
2799      GS------------KW---------EIKEVDDPK-----------P----
2800      GT------------RF---------VPPFELHKP-----------L----
2801      GL-------------------------VDRQVSD-----------L----
2802      EP---A-E---V-LNL-----------RQGDKPE-----------P----
2803      QE-----------------------APRPQLRRE-----------D----
2804      --------------------------------------------------
2805      RP---A-S---A-MQL-----------EQVPVPE-----------I----
2806      GR-------------M---------SDAPSYAKP-----------V----
2807      HD---V-G---D-LRV-----------EDVAEPE-----------I----
2808      ---------------------------EEQNQAP-----------L----
2809      GR---------G-PRI-----------EDVPKPS-----------P----
2810      GI------------KL----------PLTMGHEN-----------V----
2811      G----------K-MEI-----------LEVPFPV-----------I----
2812      KA---R-S---R-PDL----------VKQVLDKG-----------K----
2813      GR---L-R---Q-VDL--------------PRPI-----------P----
2814      GR---L-G---N-TLN----------GAQGEYLL-----------V----
2815      GK---------P-LEL-----------QNIPIPP-----------I----
2816      SL-------------L-----------GKARERP-----------D----
2817      AA---------A-LSCa-------gVKALSAVIK-----------L----
2818      KD---L-D---S-L-L---------EPMEVPDPV-----------A----
2819      TQ---P-R---T-VEF-----------ETYDDLP-----------L----
2820      GV-----------VEL-----------VPFEVRP-----------P----
2821      -------------MTF------------EQAAAI-----------P----
2822      --------------HL----------------------------------
2823      YA---P-K---D-LRI-----------EPVPDAP-----------L----
2824      --------------------------------------------------
2825      GH-----E---F-VGV--------vEEVGASVQD-----------I----
2826      GS---P-D---V-LDL-----------MEVAQPL-----------P----
2827      GA-----Q---A-EYLl-------vPHAQANLAK-----------I----
2828      NR---P-G---E-VAV-----------VERPAPV-----------P----
2829      GG-------------W----------ARPKTFGP-----------P----
2830      GD---A-V---G-IKWl-------nSSCMSCTYC-----------M----
2831      G----------K-LEV-----------RDVPDLE-----------L----
2832      RA---------K-PFL-----------VRTGGGL-----------L----
2833      -----------V-LAA----------------------------------
2834      ET---------S-FQL-----------EVLPTWP-----------I----
2835      GQ---F-S---R-SLV------------DRQLDD-----------L----
2836      AA---I-N---R-LDQ----------------------------------
2837      GT-----A---G-MTL-----------VERAQPQ-----------A----
2838      GL-----A---A-LQL----------------------------------
2839      GS---P-D---V-LRL-----------TEIPAPI-----------P----
2840      GP---L-R---T-TKE-----------VLAKFSD-----------L----
2841      RQ------------VV-----------DKVRKDG-----------L----
2842      GG---P-E---V-VVV-----------EEAPDPV-----------V----
2843      GG---P-E---V-LEY-----------ADVPEPV-----------V----
2844      DA---M-A---N-LAP-----------IPD---G-----------L----
2845      GT---P-G---R-FEV-----------RDVPAPQ-----------P----
2846      GG---P-E---V-LRP-----------AQRPIPR-----------P----
2847      GP-------------W------------NFERRD-----------V----
2848      GS---L-R---N-LEW-----------FALPESQ-----------L----
2849      GE---P-E---V-MQL-----------TRSPLPV-----------P----
2850      GG---P-D---V-LKL-----------SSQAVPN-----------P----
2851      GE---P-E---V-MQL-----------SRSPLPV-----------V----
2852      GG---P-E---V-LDC-----------VLRQLPA-----------V----
2853      GP---A-K---N-LKV-----------EEMDEPI-----------L----
2854      GQ---P-E---D-LVL-----------EEVPSPT-----------P----
2855      GG---P-D---V-LEL-----------RSTSISD-----------L----
2856      ED---M-S---G-VKL-----------IEKDIPE-----------L----
2857      EN---M-S---G-VEL-----------VENRIHD-----------P----
2858      GP---I-D---S-LRI-----------EDVAIPE-----------P----
2859      DD---M-S---G-VKL-----------VETQIEE-----------P----
2860      DD---M-S---G-VKL-----------VQRVIPE-----------A----
2861      DD---M-S---G-VSL-----------VERTISD-----------P----
2862      RS----------------------------PLPI-----------P----
2863      GG---P-E---V-LKL-----------SSRTCPE-----------P----
2864      EQ-----D---R-LVW-----------QEIGIGS-----------C----
2865      GG---P-E---V-MKW-----------VDVEVGE-----------P----
2866      GN---L-K---N-LHL-----------RTIESEP-----------L----
2867      GS---P-D---R-FEL-----------QELPTPT-----------P----
2868      EP---S-E---V-LKW-----------KEVPSLV-----------P----
2869      GG---P-E---M-FEI-----------QTLPDPV-----------P----
2870      GP---P-E---S-LVV-----------ENLPDLE-----------P----
2871      -----P-E---E-LVY-----------ENTPSPT-----------P----
2872      GG---P-D---V-MKW-----------VDVEVGE-----------P----
2873      GP-----E---K-LIL-----------SEIDDPK-----------P----
2874      GP---I-D---I-HKV-----------EEVAEPE-----------L----
2875      GP---P-D---K-LQI-----------NEVADPE-----------M----
2876      GG---V-E---T-IQI-----------VEAEDPS-----------P----
2877      GM---P-D---K-LEV-----------NEVPDPE-----------V----
2878      GM---P-D---K-LQV-----------NEVPDPE-----------L----
2879      GP---V-D---S-HQV-----------EEIDDPI-----------A----
2880      GG---P-E---V-LYV----------SDNLETPI-----------I----
2881      ---------------L----------------AP-----------P----
2882      GT---P-D---K-LQV-----------NEIPDPE-----------V----
2883      GE---P-N---L-LEI-----------QDNPIPE-----------P----
2884      GA---P-D---V-LKL-----------AERPRPE-----------P----
2885      GP---V-D---S-HKV-----------EEVPDPE-----------A----
2886      GP---V-E---N-LVW-----------EDIDSPE-----------P----
2887      GP---I-E---S-HKV-----------EEIEEPV-----------A----
2888      GP---V-E---N-LVW-----------EDIDSPE-----------P----
2889      GM---P-D---K-LQI-----------NEVPDPE-----------I----
2890      GP---P-S---S-LVY-----------EDVETGE-----------P----
2891      GL---P-D---K-LKV-----------NEIADPE-----------L----
2892      GP---P-E---T-LSY-----------EEIEDPV-----------L----
2893      GP---P-D---K-LQI-----------NEVPDPE-----------V----
2894      GM---P-D---K-LQI-----------NEVPDPE-----------I----
2895      GP---P-E---T-LSY-----------EEIEDPV-----------L----
2896      GD---P-N---L-LEI-----------KDIETPK-----------P----
2897      NT---------T-IEF-----------NDIEDPE-----------F----
2898      GM---P-D---K-LQV-----------NEIPDPE-----------V----
2899      GP---V-E---N-LVW-----------EDIDSPE-----------P----
2900      GG---P-E---V-LGV----------TNDVEIPQ-----------I----
2901      GP---I-S---S-HKI-----------EEIEIPK-----------P----
2902      GP---P-E---T-LSY-----------EEIDDPE-----------L----
2903      -------K---K-LEI-----------KDIELPV-----------L----
2904      GE---P-N---L-LEI-----------KDNPIPE-----------P----
2905      GP---P-S---S-LVY-----------EDVELPE-----------L----
2906      SA---M-N---R-ADL---------LQRAGQYPA-----------P----
2907      NN---------T-LEV-----------REAQLPE-----------L----
2908      GP---V-E---N-LVW-----------ENIDSPE-----------P----
2909      GP---P-S---S-LVY-----------EDVELPE-----------L----
2910      GT-----------------------------XPS-----------P----
2911      ND---L-S---S-IEV-----------VELKRKS-----------L----
2912      GP---I-A---S-HKI-----------ESIDIPT-----------P----
2913      ND---L-S---S-IEI-----------AEFKRRS-----------L----
2914      GG---P-E---V-LTI-----------DSLASPS-----------L----
2915      AP---V-S---D-LVW-----------EEVADPV-----------A----
2916      GP---I-S---S-HKI-----------EDIDIPE-----------P----
2917      GN---P-D---V-LEL-----------KELNTPD-----------V----
2918      ---------------------------KEVPSPE-----------P----
2919      GS---P-E---V-INL-----------KDISLEK-----------P----
2920      -----------T-PIV----------------------------------
2921      AP---V-S---D-LVW-----------EEVADPV-----------A----
2922      GP---P-S---S-LVY-----------EDVEVPE-----------L----
2923      AP---V-S---E-LVW-----------EEVADPI-----------A----
2924      GP---F-T---N-LKI-----------GNMDMPS-----------R----
2925      GP---F-T---N-LKI-----------GNMEMPS-----------R----
2926      PT---I-E---H-IQT----------------PN-----------P----
2927      GP---P-E---K-LQI-----------SEVPDPE-----------I----
2928      GG---V-D---S-IQI-----------VEEDDPT-----------P----
2929      GG---P-E---V-IEL-----------KDIVLEK-----------P----
2930      GP---V-D---S-HTV-----------EEIEDPV-----------A----
2931      GG---P-E---V-LKW-----------EDVSVSK-----------P----
2932      GG---P-E---V-LEV-----------KDISLDK-----------P----
2933      GE---P-N---L-LEI-----------KELSKPS-----------I----
2934      GG---P-E---I-LTH-----------EEIDTPQ-----------P----
2935      GG---P-E---V-LKL-----------DEIDDPV-----------P----
2936      ---------------------------------K-----------P----
2937      GE---P-N---L-LEI-----------KEVDKPT-----------I----
2938      GG---P-E---V-LEL-----------KDISLEK-----------P----
2939      GN---S-D---V-LEI-----------SEIEIPK-----------F----
2940      GE---P-S---L-LEI-----------KELPKPS-----------I----
2941      G----------K-AVL-----------NEAEKPV-----------V----
2942      GA---I-S---N-LFL----------EPLPALPP-----------L----
2943      GG---P-E---V-LEL-----------QDVNIGS-----------P----
2944      GP---P-E---N-LVL-----------EEVDDLT-----------P----
2945      GG---P-E---V-LEY-----------KELKLEE-----------P----
2946      -R---P-D---V-MQR-----------EGKYAPP-----------P----
2947      GP---V-E---S-HKV-----------EEVPEPE-----------A----
2948      GM---P-D---K-LEV-----------NEVPDPE-----------V----
2949      GG---P-E---V-LEL-----------EEIKLSK-----------P----
2950      GG---P-E---V-LEL-----------KDITLDK-----------P----
2951      GM---P-D---K-LQV-----------NEVPEPE-----------L----
2952      ND---L-S---S-IEI-----------AEFKRRS-----------L----
2953      GG---L-D---N-IQL-----------VETDIPR-----------I----
2954      GG---P-E---V-LKL-----------EDITLEK-----------P----
2955      GP---P-E---N-LVL-----------EEVQDLK-----------P----
2956      GE---V-E---E-LKI-----------EETYLRK-----------T----
2957      GG---P-E---V-LKY-----------EKLSISE-----------P----
2958      GG---T-E---V-LEI-----------KDITLSK-----------P----
2959      GM---P-D---K-LQI-----------NEVPDPE-----------I----
2960      GD---A-G---V-LRR-----------VDAPVAP-----------P----
2961      ---------------------------------------------P----
2962      DD---M-S---G-VKL-----------VQRVIPE-----------T----
2963      GP---A-E---T-LVI-----------EDVPSPK-----------M----
2964      GG---P-E---V-LKY-----------EKLSISE-----------P----
2965      GK---P-D---V-MKV-----------SNCEIPE-----------I----
2966      ---------------------------PERPVPS-----------P----
2967      -----I-E---D-PVL----------------------------------
2968      GG---P-E---V-LEL-----------QEVEVGS-----------P----
2969      GM---P-D---K-LQI-----------NEVPDPK-----------I----
2970      GG---P-E---I-LEL-----------EDISLRK-----------P----
2971      --------------EI----------------------------------
2972      GE---A-D---N-LKL-----------CVRPIPQ-----------I----
2973      GS---P-E---V-LKV-----------KNIQLEK-----------P----
2974      GV-----A---G-LQR-----------IDATRRA-----------V----
2975      GG---P-E---V-MKW-----------EEIPLKN-----------P----
2976      GP---P-E---N-LKL-----------EEIDDPE-----------F----
2977      GD---P-S---V-LRL-----------NPSLDKV-----------P----
2978      -----L-A---T-LVN-------------DTAPP-----------A----
2979      GG---P-E---V-LEL-----------KDITLDK-----------P----
2980      GP---V-D---N-LVW-----------EDTEDHE-----------P----
2981      GN---Q-S---Q-LQQ-----------VTVAVPG-----------L----
2982      GG---P-E---V-LEL-----------ENITLKK-----------P----
2983      GG---P-E---V-LKL-----------EDINLEK-----------P----
2984      GG---P-E---V-LEL-----------KDIKLNK-----------P----
2985      GG---V-D---A-LGY----------VENFPDPE-----------C----
2986      GG---V-D---K-LEI-----------NEVSSPD-----------V----
2987      GG---P-E---V-LEL-----------KDISIDK-----------P----
2988      -----P-S---S-LVY-----------EDVELPE-----------L----
2989      AP---V-S---E-LVW-----------EEVADPV-----------A----
2990      GG---P-E---Q-MAL-----------EQIDVAS-----------P----
2991      GH------------------------------------------------
2992      GL---------S-LVN-------------RDLPQ-----------P----
2993      GD---P-D---V-LKL-----------NSQSVPD-----------P----
2994      GG---V-D---K-LEI-----------NEVSSPD-----------V----
2995      DN---------K-LNW-----------VDADYPV-----------C----
2996      NT---------T-IEF-----------NDIEDPK-----------F----
2997      TD-----------LEF-----------TTMDYPK-----------I----
2998      GP---P-E---T-LSY-----------EEIEDPV-----------L----
2999      GP---I-A---S-HKI-----------ESIDIPK-----------P----
3000      -------------LVI-----------EEIEEPK-----------P----
3001      GG---P-E---K-LKV-----------NDVPEPK-----------A----
3002      ---------------V-----------------D-----------P----
3003      GE---P-K---V-LDI----------QNITKPKI-----------T----
3004      GV------------YP----------------------------------
3005      GG---P-E---V-LEY-----------KDIEIGK-----------P----
3006      GG---P-G---V-MSY-----------EDVDMPS-----------P----
3007      --------------------------------------------------
3008      GD---E-K---V-LIW-----------EDIPLPE-----------I----
3009      GG---P-E---V-LEY-----------KDIEIGK-----------P----
3010      EL---N-S---E-LTM-----------LEWEKPQ-----------Y----
3011      KD-------------------------------------------P----
3012      --------------------------------------------------
3013      GP---P-E---N-LSP-----------CSRPVPK-----------L----
3014      GP---P-S---S-LVY-----------EDVELPE-----------L----
3015      GG---P-E---V-LEL-----------KDISLEK-----------P----
3016      GP---P-E---T-LSY-----------EEIEDPV-----------L----
3017      GP---P-E---T-LSY-----------EEIEDPV-----------L----
3018      -------D---A-LTL-----------TELEDPK-----------P----
3019      GG---P-E---V-LEF-----------KDVKVGS-----------P----
3020      GP---P-E---V-LIP-----------IQIPVPT-----------P----
3021      GG---P-E---V-IEI-----------KDIILEK-----------P----
3022      SV------------------------------AS-----------P----
3023      --------------------------------------------------
3024      -------------LFL-----------DEKEIAD-----------P----
3025      GS---P-D---V-LKV-----------EDVEIGK-----------P----
3026      --------------------------------------------------
3027      ED------------------------------------------------
3028      GP---V-E---N-LVW-----------EDIDSPE-----------P----
3029      GL-----------YQF-----------------Q-----------P----
3030      -------------LEV-----------KDIKLED-----------P----
3031      GH------------------------------------------------
3032      -----I-E---K-PTI----------------------------------
3033      GM---P-D---K-LQV-----------NDVPDPE-----------A----
3034      GP---V-E---S-HKV-----------EEIEDPR-----------A----
3035      GG---P-D---V-LQY-----------VDKETPK-----------P----
3036      --------------------------------------------------
3037      G-------------------------------------------------
3038      GQ---P-N---L-LEI-----------KEVDKPT-----------I----
3039      GD-----D---G-FQH-----------TERGTPS-----------P----
3040      -------------VQI-----------IEVDTPS-----------P----
3041      GG---P-E---V-LKL-----------EDITLRK-----------P----
3042      GG---P-D---V-LEL-----------QDVNVGS-----------P----
3043      GG---P-E---V-LDL-----------EEITLRK-----------P----
3044      WS---L-E---N-LQL-----------VDLPEPV-----------P----
3045      GP---I-E---N-LEW-----------VDIDSPT-----------P----
3046      KP-----E---D-LKV-----------SEIKNPT-----------L----
3047      GH------------------------------------------------
3048      -------E---V-LEL-----------NDIKLED-----------P----
3049      GG---P-E---V-LVI-----------KDVELGK-----------P----
3050      ---------------Y-----------EDVETGE-----------P----
3051      AL-----------LKM-----------EELDLPA-----------A----
3052      GG---P-E---V-LKY----------ENYDLPKN-----------V----
3053      GG---P-E---V-LVL-----------KDVEIGK-----------P----
3054      -----------N-LAF-----------SDTRKPQ-----------L----
3055      --------------------------------------------------
3056      SG---P-N---G-LKL-----------EEVEMPT-----------P----
3057      EH------------------------------------------------
3058      GG---P-E---V-LKL-----------EDISLEK-----------P----
3059      GG---P-E---V-LKY----------ESYDLPKN-----------I----
3060      KS-------------------------TAVNRAD-----------L----
3061      GP---I-E---S-HKV-----------EEIEDPV-----------A----
3062      GD---S-S---V-MYC-----------GVSEQPE-----------I----
3063      --------------------------------------------------
3064      GG---P-E---V-LEV-----------KDISLDK-----------P----
3065      GG---P-E---V-LEL-----------KDIKISD-----------P----
3066      GG---P-D---K-LQV-----------NKIQDPK-----------V----
3067      GH-------------Y-----------------P-----------P----
3068      AA---V-D---D-LSW-----------EEVPDPI-----------A----
3069      GR-------------Y-----------QERPRPP-----------F----
3070      GG---I-E---S-LNL----------EENYTDPQ-----------A----
3071      GD-----E---G-FQQ-----------NERGTPT-----------P----
3072      GG---L-D---N-LKF-----------VDAEQPK-----------P----
3073      DP---W-D---V-LSL-----------QEVDSPV-----------P----
3074      GG---P-E---V-LEY-----------KELKLEE-----------P----
3075      XT---L-X---I-LYF-----------RSGLYPA-----------P----
3076      GD-------------Y----------------------------------
3077      GG---P-E---V-LKL-----------VDTQISS-----------P----
3078      GP---L-E---E-LQF-----------KDVADPQ-----------V----
3079      G-------------------------------------------------
3080      --------------------------------------------------
3081      MI---V-E---D-ISA----------------PT-----------P----
3082      GP---P-S---S-LVY-----------EDVEVPE-----------L----
3083      GD---I-Q---N-IIY-----------RDWDDPK-----------P----
3084      GG---P-E---V-LEI-----------RDIKLED-----------P----
3085      GP---P-S---S-LVY-----------EDVELPE-----------L----
3086      ND---F-E---SiLEL-----------KEVPDPV-----------P----
3087      GG---P-E---V-MKW-----------EEIPLQN-----------P----
3088      HT------------------------------------------------
3089      GG---P-E---V-LEL-----------EDITLRK-----------P----
3090      GN---A-D---N-MKW-----------EDVDVGA-----------P----
3091      ND---F-E---SiLQL-----------KEVPDPI-----------P----
3092      KD------------------------------------------------
3093      GG---P-E---V-LEI-----------KNVDIGK-----------P----
3094      GD---P-D---V-LVL-----------SSQSVPE-----------P----
3095      AL------------------------------------------------
3096      AP---V-S---E-LVW-----------EEVADPV-----------A----
3097      GG---P-E---A-LEV-----------LEVPDQD-----------A----
3098      GS---P-D---A-LTD-----------TTLPEAE-----------P----
3099      NS---I-S---N-LEL-----------VDRPDPE-----------P----
3100      GG---P-E---V-LKL-----------EDITLEK-----------P----
3101      GG---F-E---K-LQY-----------REVKRPR-----------P----
3102      GG---T-E---V-LEV-----------KDISLDK-----------P----
3103      GG---P-E---V-LEY-----------KDIEIGK-----------P----
3104      GG---A-D---V-LRQ-----------VVRSIPR-----------P----
3105      GD---P-T---V-FKW-----------KEITVPT-----------P----
3106      GG---P-E---V-LEL-----------QDVNVGS-----------P----
3107      GG---P-E---V-LEL-----------KDINLSD-----------P----
3108      GG---P-E---V-IEL-----------KDIILEK-----------P----
3109      GL-------------H-----------------P-----------P----
3110      --------------------------------------------------
3111      GP---P-E---N-LVL-----------EEIDDLK-----------P----
3112      GT-----P---T-PCI----------------------------------
3113      GP---I-E---S-HGI-----------EEVPDPV-----------A----
3114      GA-----S---K-LKM----------------------------------
3115      GG---P-E---V-LEL-----------VDVKISP-----------P----
3116      AL---------T-VRH----------------------------------
3117      GE---A-D---V-LEL-----------ENLPVAL-----------P----
3118      GG---P-E---V-LQI-----------LDLEIPE-----------P----
3119      --------------------------------------------------
3120      ---------------------------------------------V----
3121      HR-----S---G-LSP----------------------------------
3122      SS---N-I---S-LKY-----------EKIKSPI-----------P----
3123      GG---P-D---V-LQP-----------SMRPIPK-----------P----
3124      GS---I-N---D-IQL-----------KESEIPS-----------P----
3125      GG---P-K---V-LEL-----------VDSEIGN-----------P----
3126      --------------------------------------------------
3127      --------------------------------------------------
3128      GG---L-E---K-LVY----------KEDIPVPT-----------P----
3129      GG---P-E---V-LKI-----------QDIEVGK-----------P----
3130      GG---P-E---N-MKY-----------RSVNLPE-----------P----
3131      KL---L-G---L-NYI-----------DTYHRSG-----------L----
3132      DS------------------------------------------------
3133      -L---I-N---Q-TKV----------------------------------
3134      -----P-E---V-LEL-----------KDIKLAD-----------P----
3135      --------------------------------------------------
3136      GV---------N-PVD---------TTFRSGAHP-----------L----
3137      ---------------W-----------VDNEDPD-----------C----
3138      GG---P-E---V-LEL-----------QNIEVGS-----------P----
3139      -------------IEL----------------PE-----------V----
3140      GG---P-E---V-LEL-----------QDVDVKS-----------P----
3141      GG---P-E---V-LVP-----------IEASILE-----------P----
3142      HR-----S---G-LYP----------------------------------
3143      AA---D-E---V-LQL-----------GEMADPN-----------P----
3144      --------------------------------------------------
3145      GG---P-D---V-LKV-----------ESVEIGK-----------P----
3146      AA---D-E---V-LQL-----------GEMADPN-----------P----
3147      GG---V-D---K-LEI-----------NEVSSPD-----------V----
3148      KE-----S---S-IEI----------HESIPVPE-----------P----
3149      GN---A-D---V-LQV-----------IDLPAVN-----------A----
3150      GG---P-E---V-LDV-----------KDISLDK-----------P----
3151      TH---P-N---A-LYE-----------AELPLPE-----------P----
3152      GG---L-Y---A-LQS----------------------------------
3153      KV-------------F----------------------------------
3154      GG---P-E---V-LEV-----------IDLPEMN-----------A----
3155      GP---P-S---S-LVF-----------EDVEVPE-----------L----
3156      GG---P-E---V-LEL-----------KDIKLEE-----------P----
3157      GK---S-N---V-LKL-----------EDVIVEK-----------P----
3158      GL-------------Y-----------------P-----------L----
3159      GG---P-E---V-LEL-----------QEVKVGS-----------P----
3160      GD---I-D---N-LEI-----------LEVAEPR-----------P----
3161      GG---P-E---V-LRL-----------EETKVDP-----------P----
3162      GG---P-E---V-LEL-----------KDISLEK-----------P----
3163      G-------------------------------------------------
3164      AD-----K---K-LNW-----------VDNEDPN-----------C----
3165      GG---P-E---V-LVI-----------KDVELGK-----------P----
3166      GP---V-E---N-LVW-----------ENIDSPE-----------P----
3167      GG---P-E---V-LIV-----------KDIEIPN-----------P----
3168      GG---P-E---V-MQL-----------ETVPDPK-----------L----
3169      ET------------------------------------------------
3170      GG---P-E---V-LEI-----------KDISLDK-----------P----
3171      GG---P-E---V-LQL-----------KDIELKD-----------P----
3172      DQ---A-E---S-LVD-----------VEIPQPE-----------A----
3173      GG---P-E---V-LEV-----------KDISLDK-----------P----
3174      GG---P-E---V-LKY----------QEYNFPKN-----------I----
3175      --------------------------------------------------
3176      DS---------G-LYP----------------------------------
3177      G-------------------------------------------------
3178      AD---I-E---S-LDA---------RVREIDPPV-----------P----
3179      CQ---L-D---F-NYI-----------DVYHRTG-----------L----
3180      GE---P-E---V-MQL-----------TRSPLPV-----------P----
3181      GA---I-S---N-LFV----------EPQSALQS-----------Q----
3182      TD---P-Q---S-LYD-----------TELPTPT-----------P----
3183      GS---A-D---G-FRL-----------SEIPKPT-----------V----
3184      GG---P-E---V-LKL-----------METKVNT-----------P----
3185      -----------V-LQL-----------SDAKVTS-----------P----
3186      GP---A-S---V-LKW-----------EDVTITS-----------P----
3187      GG---P-E---V-LKI-----------KEMSVPS-----------P----
3188      GG---P-S---A-MEW-----------GDWPLPD-----------P----
3189      GD---P-E---V-LEV-----------MDIPEVS-----------A----
3190      GS---L-H---N-VYV---------RERLGLERS-----------L----
3191      KL------------------------------------------------
3192      GS---P-N---S-MKW-----------QEWPVNY-----------P----
3193      GR---------P-IVA-----------DIHTASV-----------N----
3194      GG---P-D---V-LVI-----------KDVELGK-----------P----
3195      GH------------------------------------------------
3196      --------------------------------------------------
3197      SD---------H-PHC--------fIEANLADPT-----------P----
3198      GL------------------------------------------------
3199      GT---I-S---N-LIL----------EPQPALAQ-----------L----
3200      SA---Q-A---P-LAV-----------RHIARPV-----------P----
3201      GD---E-E---E-MKL-----------IDGEQQK-----------P----
3202      --------------------------------------------------
3203      SC-------------F----------------------------------
3204      GG---I-D---K-LQI-----------LEVESPK-----------P----
3205      GG---P-E---V-LQL-----------RDIPPVP-----------P----
3206      NL---P-S---G-VGL----------------------------------
3207      -----L-S---E-LRL----------EERPASIS-----------L----
3208      GG---P-E---V-LVP-----------IEASIPE-----------P----
3209      GG---P-E---V-LKY----------ENYVLPKN-----------V----
3210      GV---M-H---G-ASA----------------------------------
3211      GS------------AF----------------------------------
3212      GA---I-S---N-LYL----------DHLPAPSL-----------T----
3213      --------------------------------------------------
3214      GL-----------NYI-----------DTYHRSG-----------L----
3215      GD---T-S---V-LQR-----------KSIELTE-----------L----
3216      KD---I-D---T-PKP----------------------------------
3217      GG---S-E---K-FKV-----------VENEIGT-----------P----
3218      GG---L-E---N-LKF-----------VDAEQPK-----------P----
3219      GS---P-E---V-LCY-----------VELPLPL-----------I----
3220      GD---E-S---S-FEI----------DETLPLPE-----------L----
3221      GG---A-D---V-LRQ-----------VSRSIPR-----------P----
3222      SG---L-Y---K-LKL----------------------------------
3223      -----------K-LCL----------------------------------
3224      GG---P-E---V-LKL-----------EDITLEK-----------P----
3225      GR------------------------------------------------
3226      S--------------F----------------------------------
3227      G-------------------------------------------------
3228      AG---F-N---G-LKK-----------ESCRIVK-----------P----
3229      --------------------------------------------------
3230      GG---M-E---K-LEY----------RSDVEVPA-----------P----
3231      GG---P-E---V-LEL-----------KDINVGS-----------P----
3232      GG---V-D---K-LEI-----------NEVSSPD-----------V----
3233      GG---P-E---V-LQI-----------KNIELKQ-----------P----
3234      SQ------------------------------------------------
3235      GS---------G-VKL-----------IEINKPS-----------P----
3236      GG---P-E---V-LKL-----------EDISLEK-----------P----
3237      GL-------------Y-----------------P-----------L----
3238      GG---P-E---V-LKY-----------EKLSISE-----------P----
3239      GG---P-E---V-FKW-----------EKIEVPD-----------P----
3240      GA---I-D---A-PNA--------lKNITLAEPT-----------P----
3241      GD---T-S---V-LKK-----------KDFEIPS-----------L----
3242      GG---P-E---V-LEL-----------QDVNVGS-----------P----
3243      GG---P-E---V-MKW-----------EEIPLQN-----------P----
3244      GP---V-D---D-LVW-----------EEVTDPI-----------P----
3245      --------------------------------------------------
3246      GA---I-D---A-PNA--------lENITLAEPT-----------P----
3247      GG---A-D---V-LRQ-----------IVKSIPQ-----------P----
3248      GS---I-K---N-LKL-----------ENISIPE-----------I----
3249      G-------------KY----------------------------------
3250      GE---P-E---K-LVL-----------QDIDPPP-----------L----
3251      GG---P-E---V-LEI-----------QDTDIKS-----------P----
3252      GD-----K---G-VEI-----------KNLPEPH-----------P----
3253      GG---F-D---K-LSH-----------KIVDTPE-----------I----
3254      GA---P-E---V-ISL-----------KDISLEK-----------P----
3255      ---------------L-----------------------------L----
3256      GP------------DL---------VQRRGHYPP-----------P----
3257      AV---I-D---F-GGL----------------------------------
3258      ---------------L----------------------------------
3259      --------------------------------------------------
3260      --------------------------------------------------
3261      NA---L-E---N-ITL--------------AKPT-----------P----
3262      -----------S-IRC---------ENRQGARVE-----------L----
3263      DD---M-S---G-VEL-----------VEKPINE-----------P----
3264      GD-------------V----------------------------------
3265      GD---I-D---Y-LEI-----------LEVAEPR-----------P----
3266      --------------------------------------------------
3267      GA---A-E---V-LQV-----------GERPTPE-----------P----
3268      AA------------------------------------------------
3269      GL-------------Y----------------------------------
3270      --------------------------------------------------
3271      --------------------------------PP-----------I----
3272      KS------------------------------------------------
3273      KE------------------------------PE-----------P----
3274      G----I-P---G-ISI-----------------P-----------L----
3275      --------------CC----------------------------------
3276      --------------------------------------------------
3277      --------------------------------------------------
3278      --------------DW----------------------------------
3279      GG---P-E---V-LEL-----------KDIKVGN-----------P----
3280      --------------------------------------------------
3281      -----------N-LSI----------------------------------
3282      AG---I-D---M-LVY----------KTNVEVPL-----------P----
3283      GD---P-D---V-LKF-----------STQKVPD-----------P----
3284      GG---L-E---N-LKV-----------HDAEPRK-----------L----
3285      ML-------------V-----------DEVPKPD-----------P----
3286      GL-----------------------NPSDTKRRI-----------G----
3287      GG---P-E---V-LRL-----------EDTKVDP-----------P----
3288      GK------------IF----------------------------------
3289      --------------------------------------------------
3290      GD---E-S---S-LRI----------NESMPVPN-----------I----
3291      GV------------EI-----------KEVAQPE-----------P----
3292      GG---P-E---V-LVI-----------KNVELGK-----------P----
3293      --------------------------------------------------
3294      --------------------------------------------------
3295      KT-----N---D-SSW--------------SGKP-----------L----
3296      KD-----K---D-LLV-----------GEREKPQ-----------I----
3297      KI-----------LKV-----------EDIDSPK-----------P----
3298      GG---P-D---V-LTV-----------ATKSVPN-----------M----
3299      GD---P-E---K-YVR-----------CIEVPDP-----------G----
3300      GL------------------------------------------------
3301      G--------------F-----------------N-----------P----
3302      NP---M-Q---S-FKE-----------EEFDVPE-----------V----
3303      GD---P-E---V-LEV-----------MDIPEVF-----------A----
3304      --------------------------------------------------
3305      GG---P-E---V-IEL-----------KDIILEK-----------P----
3306      GR---R-S---N-EVG-----------NDVSKDL-----------L----
3307      GG---P-E---V-LKI-----------EEISLGK-----------P----
3308      GA---A-E---N-MML-----------READIPT-----------P----
3309      GE---P-S---V-MTM-----------TQSTLAM-----------P----
3310      GM-------------------------RGKPLAV-----------P----
3311      GT---P-D---N-LLI-----------GTFPRPV-----------V----
3312      GG---L-D---K-LQL-----------VEADIPR-----------I----
3313      GS---------T-IKT------------GLDIPR-----------P----
3314      GG---P-E---V-LQI-----------ASVASPP-----------L----
3315      GF---P-D---D-TNF---------IVKEVDLTD-----------P----
3316      GD---E-T---N-FKI----------NESIALPE-----------P----
3317      GG---P-E---V-LQV-----------VELPSVD-----------A----
3318      --------------------------------------------------
3319      AA---D-E---V-LQL-----------GEMADPN-----------P----
3320      DV-------------F-------------TCRGM-----------P----
3321      ---------------F----------------------------------
3322      GG---P-E---V-LEY----------QNYELSDQ-----------I----
3323      -------------LKL----------------------------------
3324      ---------------L----------------------------------
3325      GG---P-E---V-LKY----------ENYDLPKN-----------V----
3326      GG---P-E---A-LEV-----------LEVPDQD-----------A----
3327      ND-------------------------SSCSGKP-----------L----
3328      --------------------------------------------------
3329      GG---------K-LNI-----------QDVKKPM-----------P----
3330      --------------------------------------------------
3331      GD------------------------------------------------
3332      GG---P-E---V-LEI-----------KDISLDK-----------P----
3333      GG-------------Y----------------------------------
3334      --------------------------------------------------
3335      SS------------------------------------------------
3336      AA---D-E---V-LQL-----------GEMADPN-----------P----
3337      ---------------W----------------------------------
3338      GD---P-E---V-LEV-----------MDLPEVS-----------A----
3339      GD-----E---G-FQQ-----------NERGTPT-----------P----
3340      RM---I-D---R-KSY---------VPPFQIDQV-----------L----
3341      G-------------------------------------------------
3342      G----------K-AAL-----------QEEEIPI-----------I----
3343      GR-----E---H-FSL-----------VETPVPA-----------L----
3344      --------------------------------------------------
3345      GP-----R---D-VRL-----------VEIDPPR-----------V----
3346      GG---P-S---F-LKL-----------ENTEIDE-----------P----
3347      GE------------------------------------------------
3348      GS---T-E---N-LKL-----------YDYQLKP-----------L----
3349      GN---S-D---V-LEI-----------SEIDVPN-----------F----
3350      AD-----E---V-INV-----------GDFETPE-----------P----
3351      --------------------------------------------------
3352      GG---P-E---V-LEV-----------KDISLDK-----------P----
3353      GG---P-E---V-LEL-----------HDVEIGS-----------P----
3354      GG---P-E---V-LKY----------ENYDLPKN-----------V----
3355      TK-----E---N-FEL-----------KESKINH-----------L----
3356      GL---D-A---A-LRL----------------LI-----------R----
3357      ES---------N-LSF-----------------------------I----
3358      GG---P-E---V-LEV-----------KDISLDK-----------P----
3359      -------------LYP----------------VP-----------L----
3360      GG---P-S---V-LKL-----------ENTKIDA-----------P----
3361      --------------------------------------------------
3362      GG---P-E---V-LDV-----------EEISLKK-----------P----
3363      GK---P-E---V-LKI-----------REVPVPV-----------P----
3364      GL------------------------------------------------
3365      GE-----H---N-FSF-----------AEEEVRD-----------I----
3366      GG---P-E---V-LEY----------QNYELSDQ-----------I----
3367      GG---T-E---N-LIF-----------SETESPR-----------P----
3368      GE---R-E---V-LQY-----------GDLPDLE-----------N----
3369      GD---P-S---V-LKY-----------GEITTPE-----------P----
3370      GS---------S-LKT------------GIDIPR-----------P----
3371      GG---P-E---V-LEY----------QNYELSDQ-----------I----
3372      GV---I-De-nD-LEL-----------VTDEIPE-----------I----
3373      GG---P-E---V-LEV-----------KDISLDK-----------P----
3374      GG---A-E---V-LEI-----------KDITLSK-----------P----
3375      RV------------AY----------------------------------
3376      GN---------K-LSI-----------VEKSIDD-----------L----
3377      GG---P-E---V-LKL-----------EDITLEK-----------P----
3378      --------------------------------------------------
3379      GL---E-A---P-MSI-----------EDVSIPT-----------P----
3380      GG---P-E---V-LEL-----------IEVPEVK-----------A----
3381      G-------------------------------------------------
3382      GS-----A---Q-DVL---------QQGDWPAPE-----------P----
3383      GG---P-E---V-FKW-----------EKIEVPD-----------P----
3384      -------------LTY----------------------------------
3385      --------------------------------------------------
3386      AA-----S---S-VNP---------VDYKIRQGL-----------L----
3387      ---------------------------------E-----------P----
3388      GH-------------------------LSGKQKI-----------L----
3389      RR---------D-LFP----------------------------------
3390      GM-----P---T-LAN--------fKQVEVTLPA-----------L----
3391      ---------------F-----------------------------L----
3392      GS------------------------------------------------
3393      G------E---P-IRM-----------VDLDLEP-----------P----
3394      -----------N-LAC-------------RVCRA-----------C----
3395      GR---V-E---N-LNI----------------DD-----------L----
3396      --------------------------------------------------
3397      GG---P-E---A-LKF---------VSYELSNKK-----------L----
3398      GP---V-E---N-LVW-----------ENIDSPE-----------P----
3399      --------------------------------------------------
3400      GD---P-D---V-LKL-----------SSQSVPE-----------P----
3401      TS---Y-D---L-IEWak-----pfQKRKNPLPK-----------P----
3402      GG---P-E---V-LEV----------SDDIEIPQ-----------I----
3403      KR------------VW-----------------------------L----
3404      GL---V-D---E-SNF---------DFIEEELPS-----------V----
3405      GG------------------------------------------------
3406      KT-----E---D-LKL-----------VEEELNE-----------T----
3407      GA---------Q-LVM-----------RNILQPE-----------P----
3408      GS---I-N---N-IEF-----------VKFDSLP-----------I----
3409      G----------K-SVW----------------------------------
3410      GG---P-E---V-LEL-----------KDVNVGS-----------P----
3411      EP---D-K---P-LEL-----------NQVEIAD-----------P----
3412      GE---V-E---E-LKV-----------EETYLRN-----------A----
3413      GA-------------Y----------------------------------
3414      VT---P-D---N-FKL-----------VETPLAP-----------L----
3415      GA-----------------------GKSVDKKRI-----------G----
3416      G-------------------------------------------------
3417      AT-----E---V-LSL-----------QDVELQK-----------P----
3418      -------------LRW----------------------------------
3419      GE------------------------------------------------
3420      GS---V-K---E-LEA----------------PD-----------L----
3421      ---------------------------------P-----------L----
3422      GA---------P-LQI-----------ETIDLRE-----------P----
3423      GI--nL-G---N-LEL----------------PK-----------I----
3424      GG---L-D---H-LIC-----------NNRPMPS-----------P----
3425      AP---L-S---V-IEF--------------EPGP-----------L----
3426      GG---P-E---V-LKY----------QDYSISKN-----------I----
3427      GS---I-K---E-LDA----------------PS-----------L----
3428      GD-----D---K-FAR-----------KELPVPQ-----------P----
3429      GD-----E---G-FKQ-----------NERGTPT-----------P----
3430      GD---P-D---V-LKL-----------NSQAVPV-----------P----
3431      --------------------------------------------------
3432      GT---R-A---G-LQG-----------SASYAGA-----------P----
3433      GL---V-Ee-sN-FKF-----------IEEELSE-----------L----
3434      GN---------Q-LSI-----------IERSIDD-----------L----
3435      GG-------------F----------------------------------
3436      TS---Y-D---L-IEWgk-----pfEKRQHALPE-----------P----
3437      GM---P-E---D-DCW---------KLNEEKITS-----------L----
3438      GL---V-K---T-SNF---------ELLEEAVPE-----------L----
3439      RM---V-E---G-PAL----------------GS-----------P----
3440      G------E---P-LRI-----------EEVPVPT-----------P----
3441      ES---------S-LKL-----------VECEDEI-----------P----
3442      GG---L-D---K-LQL-----------VEIDIPI-----------I----
3443      NE-----N---D-LEL-----------VTEEIPE-----------I----
3444      GR------------EY-----------------D-----------C----
3445      GD------------------------------TE-----------L----
3446      GM---P-V---D-ECW---------KLVEEETVP-----------L----
3447      GS---V-K---E-LDA----------------PV-----------L----
3448      DD---T-Q---T-VNM-----------VEIEDND-----------L----
3449      ---------------------------YSSHRIY-----------P----
3450      PT---P-D---N-FRT-----------ESADVPT-----------P----
3451      GG---P-E---V-LEY-----------KDIEIGK-----------P----
3452      NE-----N---D-LEL-----------VTEEIPE-----------I----
3453      GG---P-E---V-LNL-----------EEITLSK-----------P----
3454      GE-----Q---R-LEV-----------EEVPTPT-----------A----
3455      GS---M-D---N-PRP----------------------------------
3456      NE-----N---D-LEL-----------VTEEIPE-----------I----
3457      GG---P-E---V-LVI-----------KDVELGK-----------P----
3458      VT---L-D---N-SGV---------LIREIDPPK-----------P----
3459      --------------------------------PV-----------P----
3460      QN---N-D---G-TYI--------nIVKERTTNE-----------L----
3461      KP---L-E---R-IKT--------------ETPS-----------P----
3462      --------------------------------------------------
3463      GG---P-E---V-LKY-----------EKLSISE-----------P----
3464      ED---T-Q---T-VKM-----------VDIEDND-----------L----
3465      GD---------N-IAY--------------ASVP-----------L----
3466      AP---L-E---R-LSY-----------DPG---P-----------L----
3467      GN---------Q-LSI-----------IERSIDD-----------L----
3468      EP---D-K---P-LEL-----------NQVEISD-----------P----
3469      GN-----C---K-VDL-----------LNFDDPV-----------P----
3470      GA---------G-ARP---------VHMEFDAPR-----------A----
3471      ---------------L-----------CIKQRAE-----------L----
3472      --------------------------------------------------
3473      GN---------Q-LSI-----------IERSIDD-----------L----
3474      GM---P-D---S-SEV---------ILQDAPIPE-----------T----
3475      -----------N-FSY-----------EEEEVRD-----------I----
3476      SS---I-Q---S-LEI----------------PE-----------P----
3477      KI-----------LKV-----------EDIDSPK-----------P----
3478      --------------------------------------------------
3479      RQ-----D---E-TIL----------------------------------
3480      NF---E-D---A-LSL-----------VDEELPA-----------L----
3481      GS---I-K---E-LEV----------------PK-----------L----
3482      NQ---N-E---K-FTR---------EIKEIDTSH-----------L----
3483      GN---------T-LAL-----------VEKNIDD-----------L----
3484      GD---P-E---V-LEV-----------MDIPEVS-----------A----
3485      RT-----R---E-LAL----------RDIDLPQA-----------V----
3486      -------------LSL-----------VEEELVP-----------P----
3487      GM---P-Q---D-DCW---------NLIETEIPE-----------I----
3488      GQ---------H-ARL-----------HTLDDAQ-----------L----
3489      GL---V-K---N-ENF---------ELIKEELRD-----------I----
3490      GA-------------------------YSQKRVY-----------P----
3491      GV---------G-LKA----------------------------------
3492      GS---I-E---D-IDI----------------PK-----------L----
3493      AI---------S-VNP--------vDTKVRRRAE-----------P----
3494      GG---P-E---V-LKL-----------EDITLEK-----------P----
3495      GS-----Y---S-THR----------------------------------
3496      NS---I-E---N-LSV----------------AD-----------L----
3497      GN---------G-YFW-------------ESSRD-----------W----
3498      GN-----S---K-VEI-----------ENFDISN-----------I----
3499      KS---P-N---E-LEL-----------KTKAIPT-----------P----
3500      GN---S-N---V-LKL-----------EDIEIKK-----------P----
3501      TE-----S---N-YRL-----------VESEIPE-----------I----
3502      GG---F-E---K-LQY-----------REVKRPR-----------P----
3503      NQ---N-D---N-FTR---------EVEEISTDE-----------L----
3504      GN---S-D---A-TTG-----------DALAGAE-----------G----
3505      GL---------T-AQY----------------------------------
3506      -------------LFL-----------DEKEIAD-----------P----
3507      GD---P-S---V-LKY----------ESYKLNEN-----------I----
3508      NQ---N-E---K-FTR---------EVKEIDKES-----------L----
3509      GD-----------LVL-----------EENEVPD-----------L----
3510      ---------------L----------------------------------
3511      GT---F-E---N-IVE------------QKTTKE-----------L----
3512      NQ---N-E---K-FTR---------EIKEIDTGH-----------L----
3513      --------------------------------------------------
3514      GD-----------LVM-----------EETSVPE-----------L----
3515      NF---E-E---A-LSL-----------VEEDLES-----------P----
3516      TE---S-K---P-LSI-----------EEVELDP-----------P----
3517      GI-------------W----------QTEVEMPK-----------V----
3518      AD-----K---L-LKV----------------------------------
3519      KD---P-Q---G-YTA---------TVKDLDDSV-----------L----
3520      ---------------------------QTDPKNP-----------K----
3521      NS---I-E---N-LSV----------------AD-----------L----
3522      GV---------R-AGF-----------EQMEVSD-----------L----
3523      GL------------KL-----------QEVEKPK-----------I----
3524      PN---L-S---Q-FEI-----------KSKILSL-----------K----
3525      GD-----D---C-WKL-----------NEEIISS-----------I----
3526      --------------------------------------------------
3527      TS---------K-FVA---------LKNYIPTGL-----------P----
3528      GT------------------------------------------------
3529      GM---P-E---D-ECW---------KFNEHEVPE-----------L----
3530      GE-----H---N-FEF-----------LEEEVAD-----------I----
3531      --------------------------------------------------
3532      VL---V-E---N-IWI---------SVDPYMRAR-----------M----
3533      GR-----H---D-IRV---------EQVPVPERP-----------P----
3534      GL---V-K---N-ENF---------ELIKEEVRD-----------I----
3535      GE-----H---N-FEF-----------LEEEVED-----------I----
3536      ST-----D---V-LKF-----------KELPTPN-----------A----
3537      GK-----S---E-TAF---------KEIPYSLSS-----------L----
3538      SR------------KI-----------ETRSTDD-----------L----
3539      --------------------------------------------------
3540      SG---L-E---K-IKL----------------ED-----------I----
3541      GG---P-E---V-LEI-----------KEIKLDD-----------P----
3542      ES---------S-LKL-----------VECEDEI-----------P----
3543      KL-----------IKV----------------------------------
3544      --------------------------------------------------
3545      --------------VP----------------------------------
3546      RA------------RM---------TERKNYKPP-----------F----
3547      G------E---N-FNR---------EVKSIDKSF-----------L----
3548      GS---L-E---D-IDI----------------PK-----------L----
3549      KS------------EI-----------ISKSIDD-----------L----
3550      VL---V-D---N-LWL---------SVDPYMRAR-----------M----
3551      --------------------------------------------------
3552      GG---P-S---V-LKL-----------ENTEIDE-----------P----
3553      KD------------YH----------------------------------
3554      --------------------------------------------------
3555      RA------------RM---------TERKNYKPP-----------F----
3556      --------------------------------------------------
3557      NP---M-Q---S-FKE-----------EEFDIPE-----------V----
3558      SG---L-E---T-IGI----------------ED-----------I----
3559      EP---D-Q---S-FKI-----------EIVDTPK-----------L----
3560      NQ---N-E---K-FTR---------EIKEIDTGH-----------L----
3561      GG---P-E---V-LKI-----------ENVKIEE-----------P----
3562      KV------------------------------DD-----------L----
3563      GA-------------F----------------------------------
3564      GS---P-S---S-VLN----------VLDIEKPK-----------P----
3565      DS---R-S---P-LAP-----------FEFQRRA-----------L----
3566      GI-------------W----------LVDAPKPE-----------M----
3567      GM-------------------------------P-----------L----
3568      --------------------------------------------------
3569      GM---R-D---K-FVC-----------SSDELKK-----------L----
3570      AA---S-K---P-VQI-----------EEVELAP-----------P----
3571      GL------------KL-----------QEVKTPK-----------I----
3572      GD---I-A---D-TDL---------VLEESNLRE-----------I----
3573      GM---P-E---D-ECW---------KLNEQEVPE-----------L----
3574      GP---P-S---S-LVY-----------EDVELPE-----------L----
3575      -------------LQV-----------REIELQK-----------P----
3576      SG---L-E---T-IGI----------------GD-----------I----
3577      GV---F-S---N--SI-----------KHRSIDD-----------L----
3578      G------E---D-LVI-----------EELDLDG-----------P----
3579      GM---P-Q---D-DCW---------KLNDDLITS-----------L----
3580      TV-------------W----------------------------------
3581      GS---V-K---D-IDI----------------PK-----------I----
3582      RL-----------IKL-----------PDYLSDS-----------Q----
3583      GP-------------L---------LESEVAEPK-----------P----
3584      GT-----------FHY--------sIGEKNISEL-----------P----
3585      TN---I-E---K-HAI-----------------------------S----
3586      SG---I-E---T-IGI----------------ED-----------I----
3587      EP---D-Q---S-FKI-----------EIVDTPK-----------L----
3588      NL-------------F----------------------------------
3589      RA------------RM---------TERKNYKPP-----------F----
3590      RQ------------VW----------------------------------
3591      KS-----K---T-LKL-----------DETNNIH-----------V----
3592      GS---P-E---I-HHF---------EKKSKEVKI-----------E----
3593      DD---M-S---G-VKL-----------VQRVIPE-----------T----
3594      GP-----N---D-LRV-----------EEQDAGE-----------I----
3595      SH-----S---N-LAC---------RVCSACTDG-----------R----
3596      GP---P-E---S-LII-----------EEREIPL-----------P----
3597      AS-------------L----------------------------------
3598      GP---------G-LTL-----------TRVKRPE-----------V----
3599      KP-----------LKL----------TNIGKHVI-----------S----
3600      GD---A-S---V-LEI-----------NEIEKPT-----------I----
3601      AH---S-S---D-TPL---------VPFTFNRRD-----------L----
3602      --------------------------------------------------
3603      RA-----P---G-LTL-----------TDVKKPE-----------V----
3604      ---------------F----------------------------------
3605      EE---M-E---G-YAI----------------------------------
3606      GE---D-E---K-TSA---------AVEQISVDQ-----------L----
3607      GR------------EF-----------------D-----------C----
3608      RS---I-Q---D-LDT----------------NS-----------L----
3609      GA-------------W----------------------------------
3610      HD------------------------------------------------
3611      GP---P-S---S-LVY-----------EDVEVPE-----------L----
3612      NQ---N-D---N-FSR---------KVDELDISF-----------L----
3613      GC-----------LKL-----------EERERPS-----------Q----
3614      GS-----------CYF-----------CSSGESP-----------L----
3615      GS-------------V-----------QKSKDSQ-----------F----
3616      G------E---N-FTR---------EVKEVDKNF-----------L----
3617      GM---P-Q---D-DCW---------KLNDQLIRS-----------T----
3618      GM---P-E---D-NCW---------VMDSQKITE-----------L----
3619      GN-----S---K-VEI-----------ENFTISD-----------V----
3620      GA---------P-LTI-----------EEVDLEG-----------P----
3621      GG---P-E---V-LRL-----------KDIKLSD-----------P----
3622      ET---P-G---T-LSA-----------QERPKPE-----------T----
3623      KN---I-T---S-SQV-----------KKIDVSQ-----------L----
3624      GL---V-K---D-SDF---------ELVTEVLPK-----------I----
3625      G------E---N-FKR---------EVKSIDKSF-----------L----
3626      AN---S-K---P-LSI-----------EEISIDN-----------P----
3627      QV---I-E---N-GKP--------lEKRDLETPV-----------P----
3628      GI-------------W----------LQDTPEPE-----------V----
3629      ---------------L-----------HEEKITS-----------L----
3630      --------------------------------------------------
3631      NQ---N-E---K-FTR---------EIKEINKTD-----------L----
3632      G----------N-LKA----------------------------------
3633      GI-------------W----------MTDVPAPE-----------L----
3634      G------E---D-LVI-----------DELDLDG-----------P----
3635      SR------------KI-----------ETRSIDD-----------L----
3636      GV-------------W-----------------------------A----
3637      GM---P-G---D-ECW---------KLNEEEVRP-----------L----
3638      GT-------------V--------gKVIESKDPI-----------L----
3639      GL-----T---T-FYL----------------------------------
3640      -V---P-E---G-ITH-----------------E-----------L----
3641      GV-----------LRV-----------QHRELPV-----------R----
3642      KP-----------LKL----------TNIKKHTI-----------D----
3643      AS------------------------------PP-----------L----
3644      GR---M-S---E-AKS--------yVPPFPLNGP-----------L----
3645      NQ---N-E---K-FTR---------EIKEIDTSH-----------L----
3646      GN---I-K---D-IDI----------------PK-----------I----
3647      GA---A-D---V-LQV-----------LDLPELN-----------A----
3648      GT-----E---T-LHKn-------tEKGRDYKNA-----------G----
3649      GA-------------------------YSEKQIM-----------P----
3650      --------------------------------------------------
3651      NS---I-E---N-LSV----------------AD-----------L----
3652      GA---------P-LTI-----------EEVDLEG-----------P----
3653      GK---L-T---A-KNF---------RCEDSEVPA-----------I----
3654      GG---P-E---V-LAY-----------EDAPDPT-----------P----
3655      AA---R-D---V-LTV-----------DEIPKQP-----------L----
3656      SF---------S-CNY-----------EKQKFRD-----------L----
3657      KP-----------LKL----------TDIERHSI-----------D----
3658      NQ---N-E---K-FTR---------DIKEIDSSH-----------L----
3659      G------E---N-FNR---------EVKSIDKTF-----------L----
3660      QD---N-D---A-VTA---------KISTISEED-----------L----
3661      G------E---N-FSQ---------EVKELNFDF-----------L----
3662      NQ---N-E---N-FTR---------EIKEIDKSH-----------L----
3663      GA---V-S---N-LRV---------VAQPPDTSM-----------P----
3664      SG---I-T---S-SGV-----------KKITEND-----------L----
3665      GD---------K-VYY----------------------------------
3666      GG---P-E---V-LYI-----------GSRPVPK-----------P----
3667      GI------------------------------------------------
3668      --------------------------------------------------
3669      KS-----K---P-IKV-----------IDIDIDP-----------P----
3670      NL---------F-LSF-----------DPAQYDW-----------M----
3671      GV------------DF----------------------------------
3672      ---------------------------------M-----------P----
3673      GQ-------------------------------------------L----
3674      GR---M-N---D-SKS---------YAAPAKIGE-----------P----
3675      G------E---N-FNR---------EVKTIDKTF-----------L----
3676      GP---P-Q---E-VCH---------CVEVDDAPA-----------P----
3677      NQ---N-D---K-FTR---------EIKEIDKSH-----------L----
3678      KL------------------------------------------------
3679      KQ-----Y---S-WKI-----------ETRSIDD-----------L----
3680      HC------------NW-----------VECQEEI-----------P----
3681      GE-----D---N-FEI-----------QNIDLPK-----------L----
3682      ---------------------------------------------L----
3683      G------E---N-FTR---------DIKEIDKSF-----------L----
3684      RN---K-E---F-LVY----------EEIDDPPA-----------P----
3685      KS---I-D---K-TFL----------------------------------
3686      TD-----D---L-FKI-----------IDEECIE-----------P----
3687      EP---D-Q---A-FAL-----------ETVDTPV-----------L----
3688      KD-----E---K-FTR---------EVKDLNSDH-----------L----
3689      AA------------TL----------------------------------
3690      G------E---N-FSQ---------EVKELNFDF-----------L----
3691      GD---P-K---H-SDF---------RVVTVDLPP-----------V----
3692      G------E---D-LVI-----------EELDLDG-----------P----
3693      GT-------------V--------gKVIESKDPN-----------L----
3694      GG---P-E---V-IEL-----------QDIILEK-----------P----
3695      AR---------Q-LAL----------RDIDLPLE-----------V----
3696      G------E---N-FTR---------EVKELDLSF-----------L----
3697      GP-----E---H-FKY-----------VETDIPE-----------P----
3698      KD---------A-LIL-----------------K-----------D----
3699      SP---L-E---P-YHY--------------ECRE-----------L----
3700      G------E---N-FSQ---------EVKELNFDF-----------L----
3701      KS---I-D---K-TFL----------------------------------
3702      GG---L-E---K-LEY----------KTDVKVPV-----------P----
3703      KD-------------F-----------------------------L----
3704      G------------------------EEMPNPKIE-----------K----
3705      GG-----D---K-FEI-----------RDIPIPE-----------I----
3706      NQ---N-E---K-FTR---------EIKEIDTSH-----------L----
3707      GG---P-E---V-LVI-----------KDVEIAK-----------P----
3708      NP---M-Q---S-FKE-----------EEFDVPE-----------V----
3709      KV---P-E---D-IDL----------------------------------
3710      --------------------------------------------------
3711      GS---I-D---N-LEI-----------HNKSLPF-----------P----
3712      AR---L-D---N-PTP----------------------------------
3713      GM---P-N---K-ENF---------ELVSEKLHE-----------P----
3714      GG---P-E---V-LEY-----------KELKLEE-----------P----
3715      KS---I-D---K-TFL----------------------------------
3716      --------------------------------------------------
3717      KL---------E-LNL----------RDIDLPNK-----------V----
3718      GL---------T-TFY----------------------------------
3719      GG---P-E---V-LEL-----------KDITLDK-----------P----
3720      GA-------------------------YSEKQIM-----------P----
3721      SR------------EI-----------KKIDKSF-----------L----
3722      KD-----E---K-FTR---------EVKDLNSDH-----------L----
3723      GD------------KFs-------rEVKSVNKDF-----------L----
3724      GA---------A-ISF----------------------------------
3725      GL---P-N---E-SNF---------KIMNEDLRD-----------L----
3726      G------------------------EELPNPKIE-----------K----
3727      QS---L-D---K-SFL----------------------------------
3728      -------N---K-LVP----------------------------------
3729      EA---N-K---P-MVI-----------KDLHQQS-----------P----
3730      AT-----E---V-LQV-----------REIDLQK-----------P----
3731      DP---T-Q---R-MWL---------TDLPGYLPP-----------V----
3732      KL------------------------------------------------
3733      MQ---L-D---S-VGAp-------lRSVTRTVPE-----------P----
3734      RE---V-K---E-LSI----------------DA-----------L----
3735      GE---I-K---K-LKL-----------TNITKTS-----------L----
3736      G------E---N-FSR----------EIKELDKS-----------V----
3737      GQ---------P-LSI-----------EEVEVMP-----------P----
3738      G------E---P-LQI-----------VEIDVAP-----------P----
3739      AD------------VWv------tgEELPNPKIE-----------K----
3740      GE---L-E-----LSL-----------QDAEVQA-----------P----
3741      GV---W-A---G-LGV-----------------P-----------I----
3742      ---------------L----------------------------------
3743      ---------------L-----------KKIHSTD-----------L----
3744      GQ---R-V---G-IGWt-------aRSCGHCDAC-----------I----
3745      -------Q---Q-IIL----------------------------------
3746      QD------------VWv-------kEEEVPNPKL-----------E----
3747      AQ-------------------------------P-----------L----
3748      DD-------------------------------------------L----
3749      KR-------------------------EIIDVPT-----------L----
3750      GK-----S---S-IEI-----------LEQKTPG-----------I----
3751      GG---L-D---Q-MVF----------HKDWPTPQ-----------P----
3752      GE---N-F---S-LNV-----------KSIDKSF-----------L----
3753      KN---------K-FXF-----------------------------L----
3754      QL---------E-LKL----------RDIELPTE-----------V----
3755      GE------------------------------------------------
3756      TD-------------F---------ETREVEIPS-----------L----
3757      GE------------EFi-------rEVKSIDKSF-----------L----
3758      GA---I-S---N-LFL----------EPLPALPP-----------L----
3759      G------E---N-FTR---------EVKTIDKSF-----------L----
3760      NQ---N-E---K-FTR---------EVKELDKES-----------L----
3761      --------------------------------------------------
3762      GG---P-E---V-LKI-----------KEMPVPV-----------P----
3763      GD---------N-FTR---------EVKSVDKSF-----------L----
3764      GM------------PF----------------------------------
3765      GV-------------------------CHSQLHG-----------I----
3766      --------------------------------------------------
3767      -------------LAL----------------------------------
3768      KL---S-K---P-LSI-----------EEIKIAP-----------P----
3769      GK---L-K---E-SDY---------KVVKSEVTK-----------P----
3770      AR------------------------------------------------
3771      GL---V-K---K-SDF---------DLIEEEITD-----------I----
3772      GT-----------FGW------------QEYAIS-----------N----
3773      R-------------------------------------------------
3774      GI---L-N---A-TVI----------------------------------
3775      SN------------QI-----------ISKNIDD-----------L----
3776      G------E---N-FTR---------EIKSIDKSF-----------L----
3777      GD---------E-FTR---------EVKLIDKSF-----------L----
3778      NF---E-D---A-LSL-----------VEEELVP-----------P----
3779      --------------------------------------------------
3780      GG---F-D---K-LSH-----------KIVNTPE-----------I----
3781      GD---------R-VFY----------------------------------
3782      AS---P-R---N-THV--------vSIRDIKLRR-----------P----
3783      -----------A-LGY----------------------------------
3784      ET---A-A---S-MMV-----------KGCT-------------------
3785      GQ---------P-LKI-----------EEVDLMP-----------P----
3786      G------E---N-FSR---------EVKSIDKSF-----------L----
3787      RM---V-E---G-PAL----------------GS-----------P----
3788      G------E---K-FTR---------EIQSIEKSF-----------L----
3789      GD---------N-FTR---------EVKSLEKNF-----------L----
3790      GE---P-D---V-LQV-----------IDLPEVH-----------A----
3791      GS------------------------------------------------
3792      SE-----D---N-FDL----------QVGLDIPP-----------L----
3793      KT------------------------------------------------
3794      GT---------T-PHL---------REARVPEPL-----------P----
3795      GR---------Q-LGT----------------------------------
3796      NQ---N-E---N-FTR---------EVKELSLDH-----------F----
3797      KT---I-E---K-SFL----------------------------------
3798      GE------------------------------------------------
3799      G------E---N-FLR---------EVKSIDKSF-----------L----
3800      GD---------N-FTR---------EVKSLDKSF-----------L----
3801      GE-----------VSL-----------QQVELPK-----------P----
3802      GT---------Q-TDY-----------LELDSGE-----------F----
3803      GG---I-D---M-LVY----------KTDVEVPL-----------P----
3804      GG---P-E---V-LKI-----------KDVEISK-----------P----
3805      -----N-K---A-VKI----------------------------------
3806      KT---V-E---K-SFL----------------------------------
3807      GS---I-K---N-LDK----------------PT-----------L----
3808      SR------------EI-----------KKIDKSF-----------L----
3809      KK---I-K---N-SDL----------------------------------
3810      GN---------N-FTR---------EVKSLDKSF-----------L----
3811      SD------------KF---------KEGDFVSGP-----------M----
3812      QI---V-E---N-GKP--------lEEREIEKPV-----------P----
3813      GE---L-D---N-PVP----------------------------------
3814      ---------------V-----------------P-----------V----
3815      GS---I-K---E-LDI----------------PS-----------L----
3816      G------E---N-FTR---------EVKKIDKNF-----------L----
3817      PV---A-E---D-FEL-----------AQTDLPE-----------P----
3818      GI---P-D---E-ETW---------ELHESDVRE-----------L----
3819      --------------------------------------------------
3820      -------------FQI-----------VEEDLNP-----------V----
3821      --------------------------------------------------
3822      NL-------------L--------rEVKDLSKDV-----------L----
3823      GT------------SY----------------------------------
3824      HA---P-K---D-YRV-----------EQVAKPK-----------A----
3825      YD---L-E---H-IYM----------------------------------
3826      PT---P-E---N-FRL-----------ERVSLPD-----------L----
3827      GP---P-H---E-VCH---------CVEVDDAPA-----------P----
3828      GK---------P-LEV-----------MEIDLEG-----------P----
3829      GK---L-E-----IAI-----------TESKRPV-----------P----
3830      SD------------------------------------------------
3831      SL---N-K---P-LKI----------ENVTLPEK-----------L----
3832      GQ---P-Q---V-LEI-----------VDLPTPQ-----------A----
3833      G------E---N-FTR---------EIQSVDTNF-----------L----
3834      NP---L-K---S-FQE-----------EEFDIPE-----------V----
3835      DD---M-S---G-VKL-----------VQRVIPE-----------I----
3836      GI---------T-SEY----------------------------------
3837      AV---L-N---D-TEI----------------PT-----------I----
3838      EA---N-G---S-FKL-----------IQQSIPQ-----------P----
3839      AL------------------------------------------------
3840      LS---L-R---D-ITI---------------PTI-----------T----
3841      GQ---------P-LKI-----------EEVDVML-----------P----
3842      SR-----------------------ASQGIPISV-----------I----
3843      GD---A-D---V-LQY-----------EEVPTPV-----------P----
3844      RR------------KL----------------------------------
3845      KT-------------F-----------------------------L----
3846      KL---I-D---K-SFL----------------------------------
3847      DH---P-E---A-LQD-----------VQLAEPT-----------P----
3848      GG---P-E---V-LEL-----------QNVELKS-----------P----
3849      GK---L-E-----IAI-----------TESKRPV-----------P----
3850      GI-------------W----------MEDVPEPE-----------C----
3851      G------E---P-VSI-----------KTIEVPN-----------P----
3852      KI---I-E---N-GKP--------lKQVEIEKPV-----------P----
3853      GG---P-E---V-LKY----------ENYDLPKN-----------V----
3854      G------E---N-FTR---------EVKSIDKSF-----------L----
3855      G------E---N-FTR---------EVKSIDKSF-----------L----
3856      --------------------------------PE-----------P----
3857      GT---------D-SHI----------------------------------
3858      AS---D-G---N-LKI---------SLESVNKPE-----------P----
3859      GS---I-K---E-LDT----------------PS-----------V----
3860      GL-----T---T-FYL----------------------------------
3861      --------------------------------------------------
3862      KS---I-D---K-TFL----------------------------------
3863      SR------------KI-----------ETRSTNY-----------L----
3864      GM---P-G---D-ECW---------KLNEEEVRP-----------L----
3865      G------E---N-FTR---------EVKNINNEF-----------L----
3866      --------------------------------------------------
3867      KI---I-E---N-GKP--------iEQVEIEKPI-----------P----
3868      KS---I-D---K-TFL----------------------------------
3869      GG---P-E---V-LEL-----------IEVPEVK-----------A----
3870      KR-----S---S-FAV-----------GSNTYTR-----------P----
3871      AK---L-E---N-LTN----------------DD-----------L----
3872      ET---------S-LQL-----------VECQEEI-----------P----
3873      KS------------------------------------------------
3874      GA------------------------------------------------
3875      RA------------RM---------TERKNYKPP-----------F----
3876      DN---F-E---G-LSF-----------KKIPISS-----------V----
3877      G------E---N-FSR---------EVKSLDKSF-----------L----
3878      ---------------F-----------DLGGGNE-----------L----
3879      EP---D-Q---S-FKI-----------EIVDTPK-----------L----
3880      GN---P-N---E-LKL-----------SQKDVLL-----------P----
3881      GE-----E---A-AAI-----------PLVESIP-----------L----
3882      GD---H-V---V-STF--------iSMCGKCSQC-----------V----
3883      G------E---N-FTR---------EIKSIDKSF-----------L----
3884      KL---I-D---K-SFL----------------------------------
3885      KL---I-D---K-SFL----------------------------------
3886      GA---------D-LSL-----------WEYDAGE-----------L----
3887      GN------------------------------------------------
3888      G----F-E---R-SII------------EREVDD-----------L----
3889      NT---N-E---N-FSR---------EIKELTASD-----------L----
3890      KD------------AW---------QREVLDVPD-----------I----
3891      GA-----------CKW-----------CRIDRET-----------L----
3892      GD---------P-IKA--------wQREVIDTPE-----------I----
3893      GD------------------------------------------------
3894      GK---L-E-----IAI-----------TESKRPV-----------P----
3895      KI---I-E---N-GKP--------iEQVEIEKPI-----------P----
3896      GQ---------P-LKI-----------EEVDVML-----------P----
3897      EL---N-K---P-LEI-----------RTLKRRP-----------L----
3898      SG---L-E---K-IKL----------------ED-----------I----
3899      NN---P-D---P-ILW------------DTPIPQ-----------P----
3900      GD---------N-FTR---------EIKSVNKEF-----------L----
3901      GA------------------------------------------------
3902      ---------------L-----------------P-----------L----
3903      KA---L-Q---D-IEL--------------PQPV-----------A----
3904      GG---F-D---K-LSH-----------KIVNTPE-----------I----
3905      GG---V-D---A-LEY----------DEHFPDPE-----------C----
3906      VL---L-E---N-MVI--------------EFQP-----------A----
3907      --------------------------------------------------
3908      ---------------L----------------------------------
3909      GN-----S---K-VEI-----------ENFDISD-----------I----
3910      RN---X-D---S-XAK----------------------------------
3911      AD---------H-MVV----------DQVCCESI-----------P----
3912      G------E---E-FTR---------EVKSIDKNF-----------L----
3913      ---------------F----------------------------------
3914      GM---P-K---A-SDF---------LLNETSIPT-----------P----
3915      GS---I-R---E-VNL----------------EE-----------L----
3916      AF---E-E---P-LVV-----------DELQLPD-----------P----
3917      AI---L-K---K-PYCi-------eIEEKKLKAK-----------L----
3918      GK---------P-LEI-----------HEVDLEG-----------P----
3919      GG---I-E---V-LNV-----------EEISLRK-----------P----
3920      GN-----S---K-VEI-----------ENFDISD-----------I----
3921      GW---------Q-THL---------ISDGKGFTK-----------V----
3922      GR------------KI----------------------------------
3923      KI-------------------------DPIDVP-----------------
3924      GL-----L---T-LSI-----------SSSEIPK-----------P----
3925      G------E---N-FTR---------GVKSINKSF-----------L----
3926      GG---P-E---V-LEV-----------KNISLDK-----------P----
3927      GH-----N---R-VYI--------------TFGE-----------P----
3928      KS---L-D---R-SFL----------------------------------
3929      GM---P-E---D-DCW---------KLNEEIIST-----------I----
3930      LL---L-E---N-MVI--------------EFQP-----------A----
3931      KS---I-D---K-TFL----------------------------------
3932      LL---L-E---N-MVI--------------EFQP-----------A----
3933      GI---K-P---T-IEA----------VFNKLDKP-----------L----
3934      GD-----------LVL-----------EENEVPS-----------L----
3935      G------E---E-FTR---------EVKSVDKSF-----------L----
3936      KL---------S-ISI-----------DEVEIPE-----------P----
3937      -------D---A-MIL-----------------N-----------D----
3938      KS-------------F-----------------------------L----
3939      SV---V-N---D-VEF----------------IS-----------P----
3940      GL---P-E---K-KIWs-------fNEENFDLN------------L----
3941      LL---L-E---N-MVI--------------EFQP-----------A----
3942      KP---L-E---L-LEI--------------DLEG-----------P----
3943      GG---P-E---V-LVL-----------GSREKPV-----------P----
3944      GD-----H---E-FKR-----------VELPIPQ-----------P----
3945      GT---L-E---G-MSF--------vRADDALRTP-----------L----
3946      --------------QF----------------KP-----------P----
3947      GR-----------------------PTDPNPRRG-----------R----
3948      ND---R-E---K-PYL---------ALGETALPE-----------F----
3949      GS---N-E---V-LSY-----------TELAEPE-----------L----
3950      --------------------------------------------------
3951      GG---V-S---R-LKM----------AELPDLSG-----------P----
3952      --------------------------------------------------
3953      ---------------L-----------------P-----------L----
3954      -------------MEW----------------------------------
3955      GL-------------F---------AQAELETPQ-----------A----
3956      NA---L-K---D-ITL-------------DTPKA-----------T----
3957      --------------------------------------------------
3958      GS---------G-ARR----------------------------------
3959      GG---P-E---V-LKS-----------VTVEVPQ-----------P----
3960      --------------------------------------------------
3961      GD---------Q-PLL---------VTGKVPIPE-----------I----
3962      -------E---E-PQF----------------------------------
3963      -------------LEL-----------EKPSRTG-----------F----
3964      GG---P-E---V-LQY-----------RDAELAS-----------P----
3965      GL---K-P---T-LSL---------IETDAPGR------------L----
3966      ---------------L----------------------------------
3967      RE---I-A---K-PQF-----------------------------M----
3968      GT----------------------------SMPA-----------P----
3969      AA---R-D---V-VKL-----------EELATPS-----------A----
3970      --------------------------------------------------
3971      GR-----G---E-RVW----------------------------------
3972      GN---A-D---T-LEI-----------IEMDQPV-----------V----
3973      SD------------------------------------------------
3974      GP---A-S---S-LVL-----------EEAADPV-----------A----
3975      GS------------RL----------------TK-----------P----
3976      SG---I-K---D-IEV----------------PE-----------I----
3977      PV---I-D---D-FGV-----------EDEAIED-----------I----
3978      GDp-vA-D---D-FSY-----------EEQPIPE-----------P----
3979      GG---P-E---M-LQW----------RDDLPVPM-----------P----
3980      -------------MTV-----------PLIIPHS-----------D----
3981      ---------------------------SKILRPR-----------C----
3982      GG---P-D---T-LEM-----------LDVADPV-----------A----
3983      GQ---------T-AEI-----------VDLTTAD-----------L----
3984      G------E---Q-LTYs-------sAVVERSMSE-----------L----
3985      --------------------------------------------------
3986      GF-----------CKW----------------------------------
3987      TN---S-R---Y-LVY-----------KGKVDDA-----------L----
3988      AG---F-Q---D-LSV----------------DD-----------L----
3989      KV---L-H---M-AGWr-------dTAVAGGNNP-----------P----
3990      DV---S-G---S-LSL-----------ESESMPE-----------L----
3991      GT---F-D---K--SI-----------QTRNVSD-----------L----
3992      --------------------------------------------------
3993      GD------------NW----------------------------------
3994      GG---P-E---M-LQW----------REDIPVPS-----------P----
3995      GG---P-D---A-LRV-----------ETRALPQ-----------P----
3996      GM-----------LAW----------------------------------
3997      LI---I-D---D-IRL---------------PDK-----------L----
3998      --------------------------------------------------
3999      ---------------L---------------PRD-----------I----
4000      GG---S-E---V-LEL-----------VDVTPAE-----------P----
4001      ---------------W----------------------------------
4002      KS-------------Y----------------RS-----------P----
4003      GA-----K---D-VRV---------DNVPEPKLQ-----------E----
4004      RV---P-D---A-MAN-----------LAPVPDG-----------L----
4005      ES------------------------------------------------
4006      GL------------------------------------------------
4007      DD---V-Y---Q-SNL-----------TEMQDTQ-----------L----
4008      AP---N-A---P-LSI-----------EEVTISK-----------P----
4009      GD-----------LEL-----------VETPLEP-----------L----
4010      GDl-vV-S---N-SGW------------QDYSVS-----------D----
4011      GE---P-S---A-ETW---------NYTETEIPT-----------I----
4012      GQ---------P-VQV-----------ETITVEG-----------P----
4013      GI-------------W----------MQDMPEPT-----------V----
4014      --------------------------------------------------
4015      LI---N-D---K-LVW-----------QEFDPAP-----------L----
4016      QD------------YA-----------ILKNGAG-----------L----
4017      GS------------------------------------------------
4018      --------------------------------------------------
4019      GA---P-K---E-SDF---------ALVEEDLPE-----------L----
4020      GV---P-K---Q-TDW---------EFTTEAIPA-----------A----
4021      GL---T-R---G-RRW----------------------------------
4022      GG---P-E---V-LVP-----------GERPVPL-----------P----
4023      GA-------------------------IGGTMEA-----------G----
4024      TA-----D---N-FDM-----------ATSDILT-----------P----
4025      RT------------------------------SP-----------L----

AQGQ--VR-VAVHAAG-L---N--FR------------------------
GPGQ--VR-IAIRATG-L---N--FR------------------------
GDGE--VR-IAMRAAG-V---N--FR------------------------
RPGE--VR-IDVRAAG-L---N--FR------------------------
AHGQ--VR-IAVHAAG-L---N--FR------------------------
RPGE--VR-IDVRAAG-L---N--FR------------------------
TGHE--VR-VEVRAAG-L---N--FR------------------------
QSGE--VR-VDVRAAG-L---N--FR------------------------
GPDE--VR-IAVRAAG-V---N--FR------------------------
QSGE--VR-VDVRAAG-L---N--FR------------------------
AHGQ--VR-VAVHAAA-F---N--FR------------------------
TGHE--VR-VGIRAAG-L---N--FR------------------------
APGQ--VR-IAVRAAG-V---N--FR------------------------
GPGE--VE-IAVEAAG-L---N--FL------------------------
GPGE--VE-IKVTASG-L---N--FR------------------------
TGRE--VR-IGIRAAG-L---N--FR------------------------
GPGE--VE-IRVRATG-L---N--FR------------------------
TGHQ--AR-IEVRAAG-L---N--FR------------------------
EPGQ--VR-VAVRAAG-V---N--FR------------------------
RPGE--VR-IAVRAAG-L---N--FR------------------------
RAGE--VR-VDVRATG-V---N--FR------------------------
APEE--VR-VAVRATG-V---N--FR------------------------
AAGE--VR-IAVRAAG-L---N--FR------------------------
APAE--VR-IGVRAAG-L---N--FR------------------------
EAGE--VR-IDVRAAG-L---N--FR------------------------
AAGE--VR-IDVRAAG-L---N--FR------------------------
------VE-IAVDAAG-L---S--FN------------------------
------VE-IAVEAAG-L---D--SI------------------------
-AGE----------------------------------------------
EPGQ--VR-VAVRAAG-L---N--FR------------------------
AQGQ--VR-VAVHAAG-L---N--FR------------------------
EPGQ--VR-ISVRAAG-M---N--FR------------------------
GAHE--VR-IDVEAAG-L---N--FR------------------------
APGQ--VR-IAVHAAG-I---N--FR------------------------
GPGQ--VR-IAIRATG-L---N--FR------------------------
QERQ--VR-VEVRAAG-L---N--FR------------------------
ADGQ--VR-IAVRSAG-L---N--FR------------------------
APGQ--VR-IAVRAAG-L---N--FR------------------------
EPGQ--VR-IAVRAAG-V---N--FR------------------------
GAGQ--VR-VGVRAAG-V---N--FR------------------------
GPGE--VR-IAVHAAG-M---N--FR------------------------
AEGE--VR-IAVRAAG-L---N--FR------------------------
GDGE--VR-IAMRAAG-V---N--FR------------------------
AEGT--VR-IAVHAAG-V---N--FR------------------------
GEGM--VR-IAVRAAG-V---N--FR------------------------
AEGQ--VR-VAVRAAG-L---N--FR------------------------
RPGE--VR-IDVRAAG-L---N--FR------------------------
AAGQ--VR-VGLRALG-L---N--FR------------------------
AHGQ--VR-IAVHAAG-L---N--FR------------------------
APGE--VR-IAVRAAG-V---N--FR------------------------
APGQ--VR-IAVRAAG-L---N--FR------------------------
GAGQ--VR-VAVRAAG-V---N--FR------------------------
TEGQ--VR-IAVRAAG-V---N--FR------------------------
EAGQ--VR-LDVRAAG-L---N--FR------------------------
AADE--LD-IQVRATG-L---N--FR------------------------
APHE--VR-LEVRAAG-L---N--FR------------------------
GPGQ--VR-LGIHAAG-I---N--FR------------------------
GDDE--VE-VCTRATG-L---N--FR------------------------
APGQ--VR-VAVHTAG-V---N--FR------------------------
RPGE--VR-IDVRAAG-L---N--FR------------------------
REGH--IR-IDVHAAG-V---N--FR------------------------
AAGQ--VR-VAVRAVG-V---N--FR------------------------
TGHE--VR-VEVRAAG-L---N--FR------------------------
QSGE--VR-VDVRAAG-L---N--FR------------------------
GTRQ--VR-VAVHAAG-I---N--FR------------------------
ADGE--VR-IQVRAAG-I---N--FR------------------------
QAGQ--VR-VAVAAVG-V---N--FR------------------------
QAGQ--VR-VAVAAVG-V---N--FR------------------------
QAGQ--VR-VAVAAVG-V---N--FR------------------------
QAGQ--VR-VAVAAVG-V---N--FR------------------------
GPDE--VR-IAVRAAG-V---N--FR------------------------
QSGE--VR-VDVRAAG-L---N--FR------------------------
EGRA--VR-VEVRAAG-L---N--FR------------------------
APGE--VR-VAVRAAG-L---N--FR------------------------
AHGQ--VR-VAVHAAA-F---N--FR------------------------
PEES--IE-VEPKAFG-L---N--FR------------------------
REDE--LQ-IRVEATG-L---N--FR------------------------
LPGE--VR-VAVRAAG-L---N--FR------------------------
PEDF--VE-VEPRAFG-V---N--FR------------------------
APGQ--VR-VAVRAAG-L---N--FR------------------------
AEGQ--IR-VAVRAAG-L---N--FR------------------------
AEGQ--IR-VAVRAAG-L---N--FR------------------------
APGE--VR-LALRAAG-L---N--FR------------------------
PEES--IE-VEPMAFG-L---N--FR------------------------
APGQ--VR-IAVRAAG-V---N--FR------------------------
EPDE--VE-VEPMAAG-L---N--FR------------------------
GPCE--VR-VAVRAAG-L---N--FR------------------------
TGHE--VR-VGIRAAG-L---N--FR------------------------
ADNE--VR-VAVHAGG-L---N--FH------------------------
GDDE--VE-IEPVATG-L---N--FR------------------------
AAGQ--VR-VGLRALG-L---N--FR------------------------
APGQ--VR-IAVRAAG-V---N--FR------------------------
GPGE--VE-IAVEAAG-L---N--FV------------------------
GPGE--VE-IAVEAAG-L---N--FL------------------------
RPGQ--VR-VSLRAAG-L---N--FR------------------------
GPGE--VE-IAVEAAG-L---N--FL------------------------
GPGQ--VR-VAMRAIA-A---N--FR------------------------
GDDE--VE-IEPVATG-L---N--FR------------------------
GPGQ--VR-VAMRAIA-A---N--FR------------------------
APGQ--VR-VRVAAAG-V---N--FR------------------------
ADYE--VR-VGVTAAG-L---N--FR------------------------
AAGQ--VR-IEVRAAG-L---N--FR------------------------
GPGQ--VR-VAMRAIA-A---N--FR------------------------
GADE--VE-IEPVATG-L---N--FR------------------------
GADE--VE-IEPVATG-L---N--FR------------------------
GADE--VE-IEPVATG-L---N--FR------------------------
GADE--VE-IEPVATG-L---N--FR------------------------
GADE--VE-IEPVATG-L---N--FR------------------------
GADE--VE-IEPVATG-L---N--FR------------------------
GADE--VE-IEPVATG-L---N--FR------------------------
GADE--VE-IEPVATG-L---N--FR------------------------
GADE--VE-IEPVATG-L---N--FR------------------------
GADE--VE-IEPVATG-L---N--FR------------------------
GADE--VE-IEPVATG-L---N--FR------------------------
GADE--VE-IEPVATG-L---N--FR------------------------
GPGE--VE-IKVTASG-L---N--FR------------------------
ADGQ--VR-VAVAAVG-V---N--FR------------------------
GDDE--VE-IEPVATG-L---N--FR------------------------
GDDE--VE-IEPVATG-L---N--FR------------------------
GDDE--VE-IEPVATG-L---N--FR------------------------
GPYD--VE-VRVHATG-L---N--LL------------------------
GADE--VE-IEPVATG-L---N--FR------------------------
AAGE--VV-IEVRAAG-L---N--FR------------------------
TGRE--VR-IGIRAAG-L---N--FR------------------------
AAGQ--VR-IEVRAAG-L---N--FR------------------------
GPGQ--VR-VAVSAIA-A---N--FR------------------------
APGH--VR-VQVRAAG-V---N--FR------------------------
AAGQ--VR-VGLRALG-L---N--FR------------------------
APGQ--VR-IAVRAAG-I---N--FR------------------------
GGGE--VQ-VDIRAAG-L---N--FR------------------------
PESH--VE-IQVEYIG-L---N--FK------------------------
TNDE--IE-IKVAFTG-M---N--FK------------------------
ADGQ--VR-VAVAAVG-V---N--FR------------------------
ADHE--VE-IQVKATG-L---N--FR------------------------
ADHE--VE-IQVKATG-L---N--FR------------------------
GPGQ--VR-LAVRATG-L---N--FR------------------------
GPGQ--VR-IAVHAVG-L---N--FR------------------------
EAGQ--VR-IEVRAAG-L---N--FR------------------------
TAGQ--VR-VAVRAAG-V---N--FR------------------------
GPGE--VE-IAVRAVG-L---N--FR------------------------
GAGE--VE-IRVKATG-L---N--FL------------------------
GADE--IE-IKVACTG-A---N--FK------------------------
ESGQ--VR-IDVRAAG-L---N--FR------------------------
PDDE--VE-VEVKAAG-V---N--FK------------------------
GAGQ--VR-VAMHAAG-V---N--FR------------------------
GADE--VE-IEPVATG-L---N--FR------------------------
PEDW--VE-IQVKAVG-L---N--FK------------------------
ATGQ--VR-IEVRAAG-Q---N--FR------------------------
APNE--VE-VEVKAVG-I---N--FK------------------------
GAGQ--VR-VAMHAAG-V---N--FR------------------------
GPGE--VE-IKVTASG-L---N--FR------------------------
ATGQ--VR-IEVRAAG-Q---N--FR------------------------
ATGQ--VR-IEVRAAG-Q---N--FR------------------------
PNDY--IE-IEPKAFG-L---N--FR------------------------
APGH--VR-LSVRAAG-L---N--FR------------------------
QAGH--MR-VAVAAVG-V---N--FR------------------------
GPGQ--VR-LAVRATG-L---N--FR------------------------
GPGQ--VR-VAVSAIA-A---N--FR------------------------
GPGQ--VR-VAMRAIA-A---N--FR------------------------
GPGQ--VR-VAMRAIA-A---N--FR------------------------
GPGQ--VR-VAMRAIA-A---N--FR------------------------
GPGQ--VR-VAMRAIA-A---N--FR------------------------
GPGQ--VR-VAVSAIA-A---N--FR------------------------
GPGQ--VR-VAVSAIA-A---N--FR------------------------
GPGQ--VR-VAVSAIA-A---N--FR------------------------
GPGE--VE-IRVRATG-L---N--FR------------------------
EPGQ--VR-VAIRASG-L---N--FR------------------------
KPGE--IE-ICVQATG-L---N--FR------------------------
GDNQ--IE-IEVGSVG-L---N--FR------------------------
LPGQ--VR-IAVRAAG-L---I--FR------------------------
EAGQ--VR-IEVRAAG-L---N--FR------------------------
EPDE--VE-IEPVATG-L---N--FR------------------------
PEDW--IE-IEVKAVG-L---N--FK------------------------
QGSE--VE-LRVNAAG-L---N--FS------------------------
AGGQ--LE-VAVAATG-L---N--FR------------------------
APGE--VR-LAVRAAG-V---N--FK------------------------
GPGQ--VR-VAVSAIA-A---N--FR------------------------
GPGQ--VR-VAVSAIA-A---N--FR------------------------
DADT--VE-IEPRAYG-L---N--FR------------------------
APGE--VR-VEVRAAG-V---N--FR------------------------
TGSQ--VR-VQLHAVG-L---N--FR------------------------
APGQ--VR-IAVRAAG-L---N--FR------------------------
GPRQ--VR-IAVRAAG-I---N--FK------------------------
TGHQ--AR-IEVRAAG-L---N--FR------------------------
QPGH--VR-VALSAMA-A---N--FR------------------------
ATHE--IR-VAVRAAG-V---N--FR------------------------
EAQE--VE-IQVKAVG-L---N--FR------------------------
GPGQ--VE-VQVRAAG-M---N--FR------------------------
KGDE--IE-IEVHATG-L---N--FR------------------------
SADE--IL-IEVKVTS-M---N--FK------------------------
AGGQ--LE-VAVAATG-L---N--FR------------------------
EAGQ--VR-IAVRAAG-Q---N--FR------------------------
EAGQ--VR-IAVRAAG-Q---N--FR------------------------
EAGQ--VR-IAVRAAG-Q---N--FR------------------------
PNDW--IE-IEVKAVG-L---N--FK------------------------
APHQ--VR-VAVRAIG-L---N--FR------------------------
EQGQ--VR-VRVRAAG-L---N--FR------------------------
PDDM--VE-IEPRAYG-L---N--FR------------------------
ADDD--IE-VDIRCVG-L---N--FK------------------------
GPGQ--VR-VATSALA-A---N--FR------------------------
EGKD--VE-IAVEASG-L---N--FR------------------------
EPGQ--VR-VAVRAAG-V---N--FR------------------------
DRGE--VR-VALRAGG-V---N--FH------------------------
HEDW--IE-IEVKAVG-L---N--FK------------------------
RKDE--VE-VQVRVAS-L---N--FR------------------------
AAHE--IR-VAVHAAG-V---N--FR------------------------
GPGQ--VR-VAMRAIA-A---N--FR------------------------
GPGQ--VR-VATSALA-A---N--FR------------------------
GHGE--VE-VRVQAAG-L---N--FR------------------------
EQGE--VE-IKVGATG-L---N--FI------------------------
RPGE--VR-IAVRAAG-L---N--FR------------------------
PADW--IE-FDPTAFG-L---N--FR------------------------
GRGE--VE-IAVKATG-L---N--FR------------------------
EAGQ--VR-VAVRAAG-M---N--FR------------------------
GPRQ--VR-IAVRAAG-I---N--FK------------------------
GENE--VA-IEIMATG-L---N--FR------------------------
RPGQ--VR-VAVRAAG-V---N--FR------------------------
PPDL--VE-IKPRAYG-V---N--FR------------------------
ASGQ--IR-IDVRAAG-L---N--FH------------------------
ASGQ--IR-IDVRAAG-L---N--FH------------------------
ASGQ--IR-IDVRAAG-L---N--FH------------------------
ASGQ--IR-IDVRAAG-L---N--FH------------------------
GEDE--VE-VDIKYVG-L---N--FR------------------------
ATGQ--VR-VAVGAVG-V---N--FR------------------------
ATGQ--VR-VAVGAVG-V---N--FR------------------------
GPNE--IE-IQNRSVG-I---N--FR------------------------
QAGE--VE-IQVKATG-L---N--FI------------------------
PDDW--VE-IEPRAFG-L---N--FR------------------------
ERGE--VE-IQVRAVG-L---N--FR------------------------
PDDW--VE-IEPRAFG-L---N--FR------------------------
AETE--VE-IAVSAAG-L---N--FR------------------------
LANE--VE-IEVAAVG-L---N--FR------------------------
ATGQ--VR-VAVGAVG-V---N--FR------------------------
GLGE--VE-IAVDAAG-L---S--FN------------------------
RHGE--VV-VEPRCAG-L---N--FR------------------------
PADH--VQ-IEMRAVG-L---N--FK------------------------
TGDE--VE-VEIYAAG-L---N--FKvrtgpslpc---------------
GLGE--VE-IAVDAAG-L---S--FN------------------------
TSGQ--VR-LAVHTAG-L---N--FR------------------------
AAGQ--VR-IAVRAAG-L---N--FR------------------------
ADDE--VE-VEIAATG-L---N--YR------------------------
GPDD--VR-FELRGAS-I---N--FK------------------------
PEDW--VE-IEPRAFG-L---N--FR------------------------
EPDD--IE-VEVHAVG-V---N--FK------------------------
QPGE--VE-IQVKATG-L---N--FI------------------------
RAGE--VR-VDVRATG-V---N--FR------------------------
RAGE--VR-VDVRATG-V---N--FR------------------------
GPDD--VE-VDIKYVG-L---N--FR------------------------
ENGQ--IR-LAVRAAG-V---N--FY------------------------
GPDD--IE-IKVRAWG-L---N--FR------------------------
GPGQ--VE-VRVRAAG-V---N--FR------------------------
EHGQ--VR-VRMRAAG-L---N--FR------------------------
APEE--VR-VAVRATG-V---N--FR------------------------
QDNE--IE-VKVMASA-I---N--FH------------------------
QPGQ--VR-VALRAIA-T---N--FR------------------------
GPSE--VE-IEVEAAG-L---N--FH------------------------
GPGQ--VE-IAVEATG-L---N--FR------------------------
ENGQ--IR-LAVRAAG-V---N--FY------------------------
GPDD--VK-MELRAAS-V---N--FK------------------------
GPGQ--IE-VAVRASS-V---N--FA------------------------
GPGQ--IE-VAVRASS-V---N--FA------------------------
GPGQ--IE-VAVRASS-V---N--FA------------------------
GPGQ--IE-VAVRASS-V---N--FA------------------------
GPGQ--IE-VAVRASS-V---N--FA------------------------
GPGQ--IE-VAVRASS-V---N--FA------------------------
NPGE--IE-IRIQATG-L---N--FR------------------------
GEHD--VE-LDIRFVG-L---N--FR------------------------
EKEE--VE-VDIKYVG-L---N--FR------------------------
PHNH--VE-VKVLYTG-L---N--FL------------------------
QPGQ--VR-VALRAIA-T---N--FR------------------------
GPGQ--IE-VAVSMSS-I---N--FA------------------------
GPGQ--IE-VAVSMSS-I---N--FA------------------------
GPHE--VL-VDVSYVG-L---N--FR------------------------
AAGE--VE-IQVMATG-L---N--FL------------------------
SAGE--IE-IEVAATG-L---N--FR------------------------
GKEQ--IR-LSVRAAG-I---N--FY------------------------
GYGE--VT-IEPRCAG-L---N--FR------------------------
GPGE--IV-VSVAATG-L---N--FR------------------------
AGGQ--VR-VRLHAIG-L---N--FR------------------------
GPNE--VV-VAVAATG-L---N--FR------------------------
GPGQ--IE-VAVSASS-I---N--FA------------------------
NPDE--VH-VKMSAVG-M---N--FK------------------------
ADDE--IE-IEVHATG-L---N--FK------------------------
PDDW--VE-IEPKAFG-L---N--FR------------------------
EGDQ--VE-VRVVAAG-L---N--FS------------------------
GANE--VR-IKTMSIS-M---N--FK------------------------
ADGM--LE-VEIYAAG-L---N--YK------------------------
GPGE--IE-VAVTASS-I---N--FA------------------------
GPGE--IE-VAVTASS-I---N--FA------------------------
GPGE--IE-VAVTASS-I---N--FA------------------------
GPGE--IE-VAVTASS-I---N--FA------------------------
GPEQ--IE-VAVSASS-I---N--FA------------------------
QGDQ--VE-VRVAAAG-L---N--FS------------------------
QGDQ--VE-VRVVAAG-L---N--FS------------------------
QGDQ--VE-VRVVAAG-L---N--FS------------------------
GPGE--IE-VAVTASS-I---N--FA------------------------
EDDK--VE-IEVKACG-V---N--FK------------------------
AAGR--VR-IEVRAAG-V---T--FR------------------------
AANE--VE-LEVSYVG-V---N--FR------------------------
AAGD--IE-VEVQAAG-I---N--FK------------------------
GPGE--IE-VAVASST-I---N--FA------------------------
GPGE--IE-VAVASST-I---N--FA------------------------
AADE--VE-IQVHAVG-L---N--FK------------------------
QAGE--VE-LEVLGMG-L---N--FR------------------------
KPTE--FE-VQVKSVG-L---N--FR------------------------
GRGE--VL-VAVAATG-L---N--FR------------------------
KSGE--VE-IRVKATG-L---N--FR------------------------
AVNE--IE-IDVHAVG-L---N--FK------------------------
DADE--VE-VQVHSAG-L---N--FR------------------------
GDDE--VE-IEVKAVG-V---N--FR------------------------
DSGK--IE-VEVMAVG-V---N--FK------------------------
GPGQ--IE-VAVKASS-I---N--FA------------------------
ADDE--VE-VEVHAAG-M---N--FK------------------------
AEDE--VE-VEVHAAG-M---N--FK------------------------
ADDE--IE-IEVKASA-I---N--FR------------------------
GPGQ--IE-VAVTMSS-I---N--FA------------------------
EEDQ--VE-FKVKATG-M---N--FK------------------------
GPRD--IK-IKVKAVG-L---N--FR------------------------
EENE--VE-IEIRAVG-L---N--FV------------------------
ETGQ--IE-VQVHATG-I---N--FK------------------------
PADQ--VQ-VEMKAVG-L---N--FT------------------------
EKDE--VE-VEVYCAG-L---N--FR------------------------
PENH--VE-IEIQAAG-L---N--FK------------------------
EKDE--VE-VEVYSAG-L---N--FR------------------------
AAGE--VR-VDVRAAG-L---N--FR------------------------
SPEM--VE-IEPRAYG-I---N--AR------------------------
AHNE--IV-VEPRCVG-L---N--FR------------------------
GPGE--IE-VAVTASS-V---N--FA------------------------
AAGE--VR-IDVRAAG-L---N--FR------------------------
GPGE--VA-IDVRAAA-L---N--YR------------------------
AEGC--VQ-VRVEAGG-L---N--FR------------------------
AEGC--VQ-VRVEAGG-L---N--FR------------------------
GPGE--IE-VSVTASN-L---N--FA------------------------
GPGE--IE-VSVTASN-L---N--FA------------------------
AEGY--VQ-VRVEAAG-L---N--FR------------------------
ENDE--IE-IEVKAIG-L---N--FK------------------------
GPGQ--IE-VAVTASS-I---N--FA------------------------
GPGL--QL-CTVYYAS-L---N--FR------------------------
GVGE--VR-VAVRAAG-V---N--FR------------------------
GYGE--VT-IEPRCAG-L---N--FRvslflsihsl--------------
GPGQ--VR-VKVASAG-L---N--FM------------------------
GPGQ--LE-VAVSMSS-I---N--FA------------------------
GPGE--IE-VAVTASS-V---N--FA------------------------
GPGE--IE-VAVTASS-V---N--FA------------------------
GPGE--IE-VAVTASS-V---N--FA------------------------
GPGE--IE-VAVTASS-V---N--FA------------------------
GPGE--IE-VAVTASS-V---N--FA------------------------
GVGE--VR-VAVRAAG-V---N--FR------------------------
KPDD--IE-VEMKYLS-L---N--FK------------------------
GPGE--VR-VELRSCG-V---N--FR------------------------
AADE--VR-IQVSHAG-V---N--YR------------------------
KAGE--VV-VEVAAVG-L---N--FR------------------------
DEGY--VQ-VRVEAAG-L---N--FR------------------------
AAGE--VR-IAVRAAG-L---N--FR------------------------
KPTQ--FE-VQVKSVG-L---N--FR------------------------
ASGDSNVRLCRVSYSS-L---N--FR------------------------
APAE--VR-IGVRAAG-L---N--FR------------------------
SPNV--QL-CRVYYSS-L---N--FR------------------------
SPNV--QL-CRVYYSS-L---N--FR------------------------
SPNV--QL-CRVYYSS-L---N--FR------------------------
DPDC--VR-LQLSAAS-I---N--FK------------------------
PRAL--AE-------A-L---N--TP------------------------
GVGE--VR-VAVRAAG-V---N--FR------------------------
SEDE--VE-VAVKATG-V---N--FA------------------------
EAGE--VR-IDVRAAG-L---N--FR------------------------
RPGA--QL-CTVYYAS-L---N--FR------------------------
ASCQ--DRLCSVYYTS-L---N--FR------------------------
ASCQ--DRLCSVYYTS-L---N--FR------------------------
ASCQ--DRLCSVYYTS-L---N--FR------------------------
PPNH--VE-VEVHASG-L---N--YK------------------------
DSNV--VL-CRVSFSS-L---N--FR------------------------
KPTE--FE-VQVKSVG-L---N--FR------------------------
GPGE--IE-VAVTAST-V---N--FA------------------------
GPGV--QL-CTIYYAS-L---N--FR------------------------
SPEI--VE-IEPHAYG-I---N--AR------------------------
GDDE--VE-IEVKATS-L---N--FR------------------------
NPNV--QL-CKVYYAS-L---N--FR------------------------
NPNV--QL-CKVYYAS-L---N--FR------------------------
GPRQ--VE-IEVEAAG-L---N--FL------------------------
SSGA--QL-CTVYYAS-L---N--FR------------------------
SSGA--QL-CTVYYAS-L---N--FR------------------------
SSGA--QL-CTVYYAS-L---N--FR------------------------
GPGV--QL-CTIYYAS-L---N--FR------------------------
AEGY--VQ-VRVEAAG-L---N--FR------------------------
PDGF--VE-VEMHAAG-L---N--YK------------------------
AANE--IE-IDVHAVG-L---N--FK------------------------
EAGE--VR-VDVRAAG-L---N--FR------------------------
EPGV--QL-CTVYYAS-L---N--FR------------------------
EPGV--QL-CTVYYAS-L---N--FR------------------------
DEGY--VQ-VRVEAAG-L---N--FR------------------------
PSSSGAQL-CTVYYAS-L---N--FR------------------------
PSSSGAQL-CTVYYAS-L---N--FR------------------------
AEGY--VQ-VEVEAAG-L---N--FR------------------------
CDDE--IL-IQVSAVG-I---N--FR------------------------
AEGY--VQ-VKVEAAG-L---N--FR------------------------
EPGE--VR-VGVRAAG-V---N--FR------------------------
KEDE--VE-VQVEASG-L---N--FK------------------------
PEGH--VQ-VRVEAAG-L---N--FR------------------------
DEGY--VQ-VRVEAAG-L---N--FR------------------------
GPND--VE-CEVKAVG-L---N--FK------------------------
CPGA--QL-CTVYYAS-L---N--FR------------------------
CPGA--QL-CTVYYAS-L---N--FR------------------------
CPGA--QL-CTVYYAS-L---N--FR------------------------
GDGE--VI-IDVVASG-L---N--FR------------------------
NPNV--QL-CKVYYAS-L---N--FW------------------------
NPNV--QL-CKVYYAS-L---N--FW------------------------
GEGE--VR-VAVRAGG-V---N--FR------------------------
ETGQ--VE-VDVHYVG-L---N--FR------------------------
MEDE--IE-VKVHSAG-L---N--FH------------------------
NPNV--QL-CKVYYAS-L---N--FR------------------------
APTH--VE-IDIKAVA-M---N--FR------------------------
DPSS--QL-CKIYYAS-L---N--FR------------------------
DPSS--QL-CKIYYAS-L---N--FR------------------------
QSSE--VE-IEVAAAS-L---N--FR------------------------
GAGE--VR-IAVRAAG-L---N--FR------------------------
GPGE--VR-VAVCATG-L---N--FR------------------------
NPNV--QL-CKVYYAS-L---N--FR------------------------
NPNV--QL-CKVYYAS-L---N--FR------------------------
AKSE----LCHVYYAP-L---N--FR------------------------
KDKK--QELCTVYYAP-I---N--FR------------------------
SLDE--AE-VEVKAIG-L---N--MK------------------------
QEGE--VE-VQVLAAG-L---N--FK------------------------
AADKN-LETCTVYYAP-I---N--FR------------------------
GPLE--VE-IQVRAAG-L---N--FK------------------------
EDGQ--IE-LRVRAVG-L---N--FR------------------------
GDFE--VE-FKTMATA-I---N--FK------------------------
EAGQ--VE-IAVEAVG-M---N--FR------------------------
EKFPNTLL-CSVYYAP-L---N--FR------------------------
KSTE--VE-VQIKAVP-V---N--FR------------------------
AADE--VV-VKVSCVG-L---N--AK------------------------
SARDARTELCTVYYAP-I---N--FR------------------------
GPDE--VE-IKVQYIG-L---N--FR------------------------
PSGM--VE-VEARAFG-L---N--FR------------------------
GAGE--IR-VAVAAAG-L---N--FR------------------------
GVGE--VK-VQIQAVP-V---N--FR------------------------
AIDQ--LE-IEVKAVG-L---S--FR------------------------
TVDKN-LETCTVYYAP-I---N--FR------------------------
PPTH--VL-IRIHSAA-L---N--FR------------------------
QTGF--EP-CTVYYAP-L---N--FR------------------------
KDTD--VE-LEIHCAG-L---N--FR------------------------
APAE--VR-VAVAAAG-L---N--FR------------------------
GDSE--IE-IEVKAVG-L--dQ--F-------------------------
GPRQ--VE-LAVEAAG-L---N--FR------------------------
VPDWASPE--KPRAYG-L---N--FR------------------------
GPGE--VV-LEMRAVA-L---N--YR------------------------
QSHE--CE-IRVRAIG-L---N--FR------------------------
IQSQ--LEPCTVYYAP-L---N--FR------------------------
KGDM--VE-LRVRAVG-L---N--FR------------------------
GPHD--VE-VRASYLA-L---N--FK------------------------
GVGE--VE-IQVAGAG-L---N--FS------------------------
NPNV--QL-CKVYYAS-L---N--FR------------------------
NPNV--QL-CKVYYAS-L---N--FR------------------------
GPSE--IE-VKSDAFG-V---N--YK------------------------
EEGQ--VE-IEMKYIG-L---N--FRvrh---------------------
PANT--VE-IRVRSIG-L---N--FR------------------------
PRDC--VE-IRVRAVG-L---N--FR------------------------
KPGY--CE-VEIKVAG-L---Q--FR------------------------
PANT--VE-IRVRSIG-L---N--FR------------------------
GPNE--VE-IEVAYAG-L---N--FK------------------------
CPGA--QL-CTVYYAS-L---N--FR------------------------
CPGA--QL-CTVYYAS-L---N--FR------------------------
CPGA--QL-CTVYYAS-L---N--FR------------------------
SSGG--EL-IRVVYSA-L---N--FR------------------------
KSSQ--EL-CSVYYAP-I---N--FR------------------------
PPEL--ME-ITPRAHG-A---C--SR------------------------
KATQ--EL-CSVYYAP-I---N--FR------------------------
SANT--VE-IRVRSIG-L---N--FR------------------------
SANT--VE-IRVRSIG-L---N--FR------------------------
PANT--VE-IRVRSIG-L---N--FR------------------------
EADQ--VE-IEAQSWA-I---N--FR------------------------
AEHD--VE-FKVMATG-M---S--FR------------------------
APGF--QL-CTIYYAS-L---N--FR------------------------
GDSQ--VE-IEVLATG-L---N--FK------------------------
GDSQ--VE-IEVLATG-L---N--FK------------------------
GDSQ--VE-IEVLATG-L---N--FK------------------------
NDYE--VV-MRVKSIG-L---N--FR------------------------
NDYE--VV-MRVKSIG-L---N--FR------------------------
EPRE--VR-VTVEAAG-L---N--FW------------------------
GAGE--VR-ASVKAAG-L---N--FF------------------------
LPGE--LE-LAVEATG-L---N--FR------------------------
GEDD--VV-VRVEAAG-V---G--HR------------------------
NPDE--IL-INVYCTA-L---N--FR------------------------
PDDF--VE-VEPRAFG-V---N--FR------------------------
EPKE--VR-VAVEAAG-L---N--FW------------------------
EPRE--VR-VAVEASG-L---N--FW------------------------
APGF--QL-CTIYYAS-L---N--FK------------------------
APGF--VD-VDVRAVS-L---N--AK------------------------
GPGE--VE-ISVEAAG-L---D--SI------------------------
GPGQ--VR-IAVHAVG-L---D--FQ------------------------
GPGE--VE-IAVEAAG-L---D--SI------------------------
AEDV--VE-IEAQAFG-I---N--FK------------------------
GPDE--LE-IEVRAST-V---S--AR------------------------
DDDN--VE-IEVKAIG-M---N--SR------------------------
KGEL-----VKVVYSS-L---N--FR------------------------
EPGE--VR-ATVDAFG-L---N--FR------------------------
GVGQ--VL-VRVEMCT-L---N--FR------------------------
SDDE--VQ-VAFEYIG-L---N--FR------------------------
SPSS--PL-ARVVYSS-L---N--FK------------------------
RPTR--EL-VKVCYSS-L---N--FR------------------------
KKGN--VM-ILNYYAT-I---N--FK------------------------
GKG-KSSD-IHGDANG-L--tQ--IK------------------------
DSDL--VE-IEVRAVG-M---N--FK------------------------
APNE--IA-VRPHTVG-V---N--FR------------------------
AADE--IE-VSPQAFG-I---T--PR------------------------
SVVP--YK-VKVSYCT-L---N--FR------------------------
QRDV-----VKVVYAS-L---N--FR------------------------
DVVP--NK-VKVSYCT-L---N--FR------------------------
DPKV-----IFANYCA-I---N--FK------------------------
EPGY--VE-VQVKAYG-M---N--YV------------------------
PADH--VL-VKVACMG-L---N--AK------------------------
IGDQ--VD-IEVFHAV-V---S--SK------------------------
GKDE--VI-VDVKFAA-L---N--FK------------------------
VEDW--VL-VETRAVG-M---N--LK------------------------
EPDE--VS-VKVYAHA-V---N--RV------------------------
NAGE--VE-VDLSYVG-L---N--FK------------------------
KTSQ--NL-VTTSYCA-I---N--FK------------------------
NNEK--NL-IYTHYCA-I---N--FR------------------------
GEGE--VE-VEIVFVG-L---N--FR------------------------
MEGE--VE-IRIRAIG-L---N--FR------------------------
MEGE--VE-IRIRAIG-L---N--FR------------------------
MEGE--VE-IRIRAIG-L---N--FR------------------------
DPTH--VE-IEIKAMG-L---N--FR------------------------
GPGQ--VE-VRMQVIG-M---N--YK------------------------
SPDT--VE-IEVKATG-L---S--SH------------------------
NCH------IKIAFSS-L---N--FR------------------------
SDLD--LV-ISN-YCA-I---N--FK------------------------
TENQ--IE-IKVECVG-I---N--FK------------------------
KDDE--VQ-IAVRAFS-L---N--FG------------------------
GDLD--VQ-VQVHAAS-L---N--FK------------------------
EDRE--VR-VAVRAFS-L---N--FG------------------------
PHGS--VE-IKVMSTG-I---N--YK------------------------
GPGE--VE-VRMRAVG-L---N--YK------------------------
APGQ--VR-IEVRALG-V---N--FR------------------------
APGQ--VR-IEVRALG-V---N--FR------------------------
APGQ--VR-IEVRALG-V---N--FR------------------------
VGDQ--VD-VEVFYSE-L---T--PK------------------------
APGQ--VR-IEVRALG-V---N--FR------------------------
KENE--IE-VQVVATG-I---N--FK------------------------
LHGC--VE-IKVMSTG-I---N--YK------------------------
APGQ--VR-IEVRALG-V---N--FR------------------------
APGQ--VR-IEVRALG-V---N--FR------------------------
GDDE--VK-VQVKAVG-L---N--FR------------------------
GDDE--VK-VQVKAVG-L---N--FR------------------------
KENE--IE-VQVVATG-I---N--FK------------------------
PEGF--IE-VKVLASG-I---N--FK------------------------
KEDE--VE-VRVLASG-I---N--FK------------------------
KEDE--VE-VRVLASG-I---N--FK------------------------
SPGD--IT-IQVRASA-L---N--YP------------------------
KEDE--VE-VKVLASG-I---N--FK------------------------
KEDE--VE-VKVLASG-I---N--FK------------------------
KDDE--IE-VEVKATG-I---N--YK------------------------
PPNL--LE-VEPRAYG-V---S--S-------------------------
KKNQ--IE-VKVLATG-I---N--YK------------------------
KDNE--VL-LRICSVG-L---N--FR------------------------
KDNE--VL-LRICSVG-L---N--FR------------------------
KKNE--IE-VKVLATG-I---N--YK------------------------
GPDD--VE-VEIFAAG-C---N--SR------------------------
KKNE--IE-VKVLATG-I---N--YK------------------------
KENE--VE-IKVMSTG-L---N--YK------------------------
KENE--VE-IKVMSTG-L---N--YK------------------------
KPYD--IE-VEIKATG-L---N--YK------------------------
LADE--VE-IEPRAFG-I---R--SQ------------------------
KDNE--VL-LRICSVG-L---N--FR------------------------
GADE--VE-IEVKAVG-V---N--AS------------------------
KSTH--VE-IQVKAIG-I---N--YK------------------------
---E----I-----------------------------------------
AQDD--VE-IQVKAVG-L---N--SR------------------------
GAGE--VR-VSVEALG-L---N--T-------------------------
PRDY--ID-VKVDAVG-L---N--WK------------------------
KQNE--IE-VNVKATG-I---N--YK------------------------
KSNK--VE-VNVLSLG-V---N--YK------------------------
GPRD--VE-IEAMAWG-L---T--SR------------------------
RPGE--IR-IAVEAAG-L---I--SP------------------------
GPGQ--IR-VRTRAFS-L---N--FG------------------------
EDNS--IE-IEVKAIG-M---N--SV------------------------
ASDD--VV-IQVKAVG-L---N--TR------------------------
EPYE--IE-VKVKATG-I---N--YK------------------------
GPGE--VE-IQVRVAG-L---H--AH------------------------
QQGE--IQ-VAVSAAG-I---N--AA------------------------
GPND--VS-ICPAYVG-V---G--LK------------------------
GPSD--VE-IEAMAWG-L---T--SR------------------------
NPNE--VS-IQVKASA-I---S--FT------------------------
EPFE--VQ-VEIKSFA-L---N--YK------------------------
NPNE--VS-IQVKASA-I---S--FT------------------------
NPNE--VS-IQVKASA-I---S--FT------------------------
NPNE--VS-IQVKASA-I---S--FT------------------------
GETE--VD-LDVKAIG-L---G--SR------------------------
GSDD--VL-VQVKAVG-L---N--TR------------------------
AADD--VE-IEVKATG-L---S--AL------------------------
NSNE--VE-IEVKATG-I---N--YK------------------------
NSNE--VE-IEIKATG-I---N--YK------------------------
NSNE--VE-IEIKATS-I---N--YK------------------------
NSKE--VE-IEIKATG-I---N--YK------------------------
GPGQ--VT-LRVRACG-L---N--FA------------------------
AAGE--VR-IRVAYAG-I---N--FA------------------------
NPNF--VE-VKVMASG-V---N--FK------------------------
GPDQ--LT-LRVRACG-L---N--FA------------------------
NSKE--VE-IEIKATG-I---N--YK------------------------
NSNE--VE-IEVKATG-I---N--YK------------------------
GDGE--VL-IAVAAAG-V---N--RP------------------------
GPGQ--LT-LRVRACG-L---N--FA------------------------
NPNF--VE-VKVMASG-V---N--FK------------------------
--------------------------------------------------
LQNE--IE-VEIKATG-I---N--YR------------------------
LQNE--IE-VEIKATG-I---N--YR------------------------
GPGQ--LT-LRVRACG-L---N--FA------------------------
GPGQ--LT-LRVRACG-L---N--FA------------------------
KAGE--LL-VRVKACG-L---N--FA------------------------
KAGE--VL-VRVKACG-L---N--FA------------------------
GTGQ--LT-LRVKACG-L---N--FA------------------------
--------M-----------------------------------------
GPGQ--LT-LRVRACG-L---N--FA------------------------
NSNE--VE-IEVKANG-I---N--YK------------------------
KAGE--VL-VRVKACG-L---N--FA------------------------
NSNE--VE-IEIKATG-I---N--YK------------------------
GPGQ--LT-LRLRACG-L---N--FA------------------------
GQGE--IL-IKVAAAG-V---N--RP------------------------
AAGE--VL-VAVAAAG-V---N--RP------------------------
HDDE--VD-VHLQYVG-L---V--Y-------------------------
GPGQ--LT-LRVRACG-L---N--FA------------------------
KSGE--VM-VRVKMCG-L---N--FA------------------------
GPGQ--LT-LRLRACG-L---N--FA------------------------
GPGQ--LT-LRLRACG-L---N--FA------------------------
ASGE--VV-IDVVAAG-V---N--RA------------------------
NSNE--VE-IEIKATG-M---N--YK------------------------
GPGD--VL-IRIHAAG-V---N--GP------------------------
RDNQ--VE-VKTIATG-I---N--NK------------------------
KSGE--VM-VRVKMCG-L---N--FA------------------------
KPGE--VL-VQVRAAG-V---N--RP------------------------
QADE--VL-IEVKAAG-I---N--RP------------------------
NSNE--VE-IEIKANG-I---N--YK------------------------
GKGE--IR-LRLKACS-I---N--FP------------------------
AKGQ--VL-IKVAAAG-I---N--RP------------------------
DRGE--VR-IAVRACG-L---N--FA------------------------
GPGD--VL-IRIHAAG-V---N--GP------------------------
GKGE--IR-IAIAAAG-V---N--RP------------------------
GPGD--VL-IRIHAAG-V---N--GP------------------------
GPGD--VL-IRIHAAG-V---N--GP------------------------
GPGE--LS-VRVRACG-L---N--FA------------------------
SEDQ--VL-IRVVATS-V---N--FA------------------------
QAGE--VR-VAVRCAS-L---N--FP------------------------
DRGE--VR-IAVRACG-L---N--FA------------------------
GPDE--VV-IDVKAGG-L---N--FP------------------------
SEDQ--VL-IRVVATS-V---N--FA------------------------
SEDQ--VL-IRVVATS-V---N--FA------------------------
KLQQ--LT-LRVRACG-L---N--FA------------------------
QDGE--LK-IRVKACG-L---N--FI------------------------
QDGE--LK-IRVKACG-L---N--FI------------------------
GPGE--AL-IEVEAAS-L---N--FL------------------------
TGRQ--VV-IEAEAIG-V---N--YA------------------------
QKGE--VL-IRIHAAG-V---N--FP------------------------
QDGE--LK-IRVKACG-L---N--FI------------------------
SEDQ--VL-IRVVATS-V---N--FA------------------------
GPGQ--VL-LEVKAAS-L---N--FP------------------------
DPDE--VK-IRIHAAG-L---D--EE------------------------
SEDQ--VL-IRVVATS-A---N--FA------------------------
KEGE--VL-IEIKAAS-L---N--FP------------------------
QEGE--LK-IRVKACG-L---N--FI------------------------
RHDE--VL-IRIHAAG-V---N--GP------------------------
QEGE--LK-IRVKACG-L---N--FI------------------------
SEDQ--VL-IRVVATS-V---N--FA------------------------
QDGE--LK-IRVKACG-L---N--FI------------------------
GPGQ--LL-IEVHAAG-I---N--RP------------------------
QDGE--LK-IRVKACG-L---N--FI------------------------
QDGE--LK-IRVKACG-L---N--FI------------------------
SEDQ--VL-IRVVATS-V---N--FA------------------------
KKNE--IL-LDVHAAG-V---N--FP------------------------
RDDE--VL-IRVEAAG-V---N--RP------------------------
LEGE--LK-IRVKACG-L---N--FI------------------------
PADF--ID-VEVAAVG-L---N--AT------------------------
GAKE--VV-VSVKACG-I---N--FP------------------------
KKNE--IL-LDVHAAG-V---N--FP------------------------
SKDQ--VL-IRVVATS-V---N--FA------------------------
AADE--VL-IRIHAAG-V---N--GP------------------------
AAGE--VL-IKVKAAS-V---N--FA------------------------
SENQ--VL-IRVVATS-V---N--FA------------------------
KKNE--IL-LDVHAAG-V---N--FP------------------------
KAGE--VL-IEIKAAS-L---N--FP------------------------
GEGE--VL-IDVVAAG-L---N--RA------------------------
SPSQ--VR-IAIRATG-I---S--YV------------------------
SAGQ--VL-IRNCAVG-V---N--GP------------------------
AAGE--VV-IRVSAAG-I---N--FY------------------------
SAGQ--VL-IRNCAVG-V---N--GP------------------------
GPRE--VL-VEVRAAG-V---N--GP------------------------
GPGE--VL-VEVAATA-V---N--RG------------------------
GPGQ--VL-LEVKAAS-L---N--FP------------------------
KPGE--VL-IKVAAAG-I---N--RP------------------------
AKNE--VL-VKVHASA-L---N--RA------------------------
GPGQ--VL-VEVVAAG-V---N--RP------------------------
KAGE--VL-VRVKACG-L---N--FA------------------------
QAGE--LL-IRVYATA-V---N--RA------------------------
KKGQ--VR-IRIRAAG-L---N--FP------------------------
RPTD--LL-VRVHAAG-V---N--RA------------------------
KAGE--VL-VRVKACG-L---N--FA------------------------
KAGE--VL-VRVKACG-L---N--FA------------------------
AP-------LKAVAHG-I------FRtvraevpncdsgrris--------
AKNE--IL-LDVHAAG-V---N--FP------------------------
KAGE--VL-IKVAAAG-I---N--RP------------------------
KKNE--IL-LDVHAAG-V---N--FP------------------------
AAGE--IL-VKVSAAG-V---N--RP------------------------
GPRE--VL-VEVRAAG-V---N--GP------------------------
KADE--IL-VKIAAAG-I---N--RP------------------------
AHDG--CV-VKVAAAG-V---N--FL------------------------
GPGM--VK-LRMKAAA-A---C--FQ------------------------
QDSE--LK-IRVKACG-L---N--FI------------------------
KRGE--VL-IEIRAAS-L---N--FP------------------------
LAGQ--VQ-IKVYAAG-V---N--GP------------------------
GSGE--YL-IRTGAAG-V---N--FA------------------------
ARGE--IL-VKVEAAG-V---N--RP------------------------
KAGE--VL-VRVKACG-L---N--FA------------------------
KAGE--VL-VRVKACG-L---N--FA------------------------
GPRE--VL-VQVHAAG-V---N--GP------------------------
AKNE--IL-LDVHAAG-V---N--FP------------------------
KKNE--VL-IEVHAAG-V---N--FP------------------------
SAGQ--VL-IRNRAAG-V---N--GP------------------------
GKGE--IL-VDIKAAG-V---N--FP------------------------
AKNE--IL-LDVHAAG-V---N--FP------------------------
GEGE--VL-IEVEAAG-I---N--FA------------------------
KKGQ--VR-IRIRAAG-L---N--FP------------------------
GEGE--VL-VKVSASA-L---N--RA------------------------
RDNQ--VE-VKTIATG-I---N--YK------------------------
AAGE--IL-VKVSAAG-V---N--RP------------------------
--------M-----------------------------------------
AAGE--IL-VKVSAAG-V---N--RP------------------------
AAGE--IL-VKVSAAG-V---N--RP------------------------
KAGE--VR-VAIKAAS-L---N--FP------------------------
AAHQ--VR-IRVAAAG-V---N--FA------------------------
RPDD--LL-VRVHAAG-V---N--RA------------------------
RDNQ--VE-VKTIATG-I---N--YK------------------------
KANQ--VL-VRVCATS-I---N--PV------------------------
KVGE--AL-VKIHATA-L---N--RA------------------------
GPGQ--VV-VDMKAAG-V---N--FP------------------------
RDNQ--VE-VKTIATG-I---N--YK------------------------
GAGQ--VL-IRVSAAG-V---N--GP------------------------
KVGE--VL-VKVHATA-L---N--RA------------------------
QEGE--VK-IRVKACG-L---N--FL------------------------
SAGQ--VL-IRVHAAG-V---N--GP------------------------
PPDG--VR-IRVRAAG-I---N--FA------------------------
GEGE--IL-VKVHASA-L---N--RA------------------------
KKNE--IL-LEVHAAG-V---N--FP------------------------
QAGE--VL-IEIRAAS-L---N--FP------------------------
SGRH--VL-IEAEAIG-V---N--YA------------------------
AIGE--VL-IEIHASG-V---N--RP------------------------
RPHD--LL-VRNAAIG-V---N--RA------------------------
GPGE--VL-IDVVAAG-L---N--RA------------------------
SDNQ--VL-IRVVATS-V---N--FA------------------------
RDNQ--VE-VKTIATG-I---N--YK------------------------
GPGE--LL-IDVAAAG-V---N--RP------------------------
KAGE--VL-VEIRAAS-L---N--FP------------------------
GAGE--VL-IEIKAAS-L---N--FP------------------------
GAND--VL-LRVKAAG-L---N--FP------------------------
SAGQ--VL-IRVHAAG-V---N--GP------------------------
AAGE--IL-VKVSAAG-V---N--RP------------------------
GDNE--VD-INVKAVS-L---R--WR------------------------
TPGS--VR-VRVQAVG-I---G--FV------------------------
AAGE--IL-VKVSAAG-V---N--RP------------------------
GADE--VR-VQVHATA-L---N--RA------------------------
GHGE--IL-IKVAAAG-I---N--RP------------------------
GEGM--VM-LDVKAAG-V---N--FP------------------------
SAGQ--VL-IRVHAAG-V---N--GP------------------------
RPHD--LL-VRNASIG-V---N--RA------------------------
RPHD--LL-VRNHAVG-V---N--RA------------------------
KDDE--VL-IRVLATA-L---N--RA------------------------
GLNE--VL-VRVHAAG-V---N--PV------------------------
KANQ--VL-VRVCATS-I---N--PV------------------------
GPDE--IL-VKVQAAG-V---N--RP------------------------
GEGE--VL-IRVKACG-L---N--FQ------------------------
KPSE--IL-LDVHAAG-V---N--FP------------------------
AEGE--VM-IRVRAAG-I---N--RP------------------------
PDGQ--VL-IDVAAAG-V---S--FP------------------------
VPGT--VL-VKVSAAS-I---N--KR------------------------
APGT--VL-VKVSAAG-I---N--KR------------------------
RPNE--VL-VRVRAAG-V---N--PT------------------------
GPGE--VV-LDVQAAG-V---N--YP------------------------
GPNE--IL-IRVAVAG-V---N--RP------------------------
GPSE--VL-VRVHAAG-L---N--P-------------------------
QDGQ--VL-VRAEAIG-V---N--RP------------------------
GEGE--VL-LKVAASA-L---N--RA------------------------
AGGE--IR-LDVLAMG-L---A--LR------------------------
KPGE--VE-VDVKAVG-L---N--MK------------------------
KDGE--VL-IKVHATA-L---N--RA------------------------
ASGE--IL-IKVSAAG-V---N--RP------------------------
AAGQ--VR-IQVKAAS-L---N--FP------------------------
RPDD--LL-VKVRAAG-V---N--RA------------------------
GPGE--IL-IKVATVG-V---N--RP------------------------
VEGE--VL-LKVAASA-L---N--RA------------------------
QEAE--LK-IRVKACG-L---N--FI------------------------
GKGQ--VL-VQVKACG-V---N--YP------------------------
RPQD--LL-VRTHAAG-V---N--RA------------------------
GEGE--VL-LKVVASA-L---N--RA------------------------
GPGE--VL-LAVAAAG-L---N--RA------------------------
GSTE--LL-VRLVAAG-I---N--PI------------------------
QPGE--VL-VQLKGAG-I---N--PV------------------------
AAGE--VL-IRVAASG-V---N--RP------------------------
PADF--ID-VAVDAVG-V---N--SR------------------------
GDNE--VL-IRVEATA-L---N--RA------------------------
RPGD--IL-IRVEAFG-I---N--RP------------------------
VSGE--IL-VKVSAAG-V---N--RP------------------------
GEGE--VL-VGVSAAG-V---N--RA------------------------
GSTE--LL-VRLVAAG-I---N--PI------------------------
NEGE--VL-IRVKACG-L---N--FQ------------------------
ASGQ--VL-IRVHAAG-V---N--GP------------------------
DQGE--VV-IEVKAAG-V---N--FP------------------------
GNTE--LL-VRLVAAG-I---N--PI------------------------
RPNE--VL-VRVRAAG-V---N--PT------------------------
KPGE--VR-VAIRAAG-L---N--FP------------------------
GAGE--VL-IKVSAAG-I---N--RP------------------------
GAGE--VV-IAVEAAG-V---N--FP------------------------
QQGE--IL-VKVAAAG-V---N--RP------------------------
APGE--VL-IRVAAAG-V---N--RP------------------------
AAGQ--VR-VQVKAAS-L---N--FP------------------------
AAGQ--VL-IRVHAAG-V---N--GP------------------------
GDNE--VL-IRVEASA-L---N--RA------------------------
EANE--LL-IKVKASS-V---N--FP------------------------
GAGQ--VR-VRVKAAS-L---N--FP------------------------
RPTD--LL-VRVYAAG-V---N--RA------------------------
QQHE--VQ-IAVRAAG-V---N--RS------------------------
GKGE--LL-VEIRAAG-V---N--FP------------------------
KKGE--VL-LEVHAAA-V---N--FP------------------------
GEGE--VR-VKIRAAG-I---N--FP------------------------
GEGE--VL-VEVAASA-V---N--RA------------------------
GADE--VL-IEVAAAG-L---N--RA------------------------
ASGE--VL-IKVSAAG-V---N--RP------------------------
AAGE--LL-VKVEAAG-I---N--RP------------------------
GPGE--VR-LKVEAVG-I---N--FA------------------------
LPGH--VL-IHVKATS-V---N--PI------------------------
KKGE--IL-VSVRAAG-V---N--FP------------------------
KGSG--VK-IRVKAAG-L---N--FP------------------------
GPGQ--LR-IAVRAAG-V---N--FA------------------------
LPGH--VL-IDVKATS-V---N--PI------------------------
RPNE--VL-VRVRAAG-V---N--PT------------------------
AHGQ--VV-IKVAYAG-V---N--RP------------------------
AAGQ--VR-IQVKAAS-L---N--FP------------------------
AAGE--VL-IRVHAAG-V---N--RP------------------------
GSGE--IL-IKVRAAG-V---N--RP------------------------
KEGE--VL-IKVEASA-L---N--RA------------------------
GADE--VL-VRVRATA-V---N--RA------------------------
GHGQ--VL-IKVAYAG-V---N--RP------------------------
RAGE--VR-VKVAAAG-I---N--FP------------------------
GPGQ--VL-IRTEAAG-V---N--YP------------------------
KPGE--LL-VKVLSAA-A---N--FP------------------------
GPGE--IL-VRVRASA-L---N--RA------------------------
GPGQ--LR-VAVRAAG-V---N--FA------------------------
AAGQ--VL-IRVHAAG-V---N--GP------------------------
AAGQ--VR-IRVKAAS-L---N--FP------------------------
GEGE--VL-VRAEAIG-V---N--RP------------------------
VAGQ--VL-IRVHAAG-V---N--GP------------------------
PLGQ--LR-IGVHAVG-L---N--FA------------------------
DYDQ--VV-IKVAYAG-V---N--RP------------------------
AHGQ--VV-IKVAYAG-V---N--RP------------------------
APGA--VR-IQVQACS-A---S--FA------------------------
KIDE--IL-IEVKAFG-I---N--RP------------------------
KENE--VL-IKVVKTS-V---N--FA------------------------
GPGQ--VL-LEIKACG-V---N--YP------------------------
KEDE--VL-VEVKACS-V---N--FP------------------------
EENE--IR-IEV--------------------------------------
EAGQ--VV-IDVKAAG-L---N--FP------------------------
KKNE--IL-LEVHAAG-V---N--FP------------------------
RTGD--IL-VRVEAFG-I---N--RP------------------------
GPSE--VL-VRVRATA-L---N--RA------------------------
PENH--VA-IDIAWTA-I---N--RA------------------------
ASGE--VL-IKVSVAG-V---N--RP------------------------
AKGE--VV-IDVKAAA-V---N--FP------------------------
LPGH--VL-IHVKATS-V---N--PI------------------------
QPGH--VR-IDVKAGG-L---N--FP------------------------
GPTE--VV-IRVEAAG-V---N--RP------------------------
GPGQ--LL-VKVHAAG-V---N--RP------------------------
AGRE--VV-IKAEAVG-V---N--YP------------------------
GPDE--IR-IAHKACG-L---N--FI------------------------
GKGY--LL-VKVAAAG-V---N--RP------------------------
KQDD--VL-IKVAFAG-V---N--RP------------------------
LPGH--VL-IHVKATS-V---N--PI------------------------
GPGE--VV-IRVAWAG-V---N--RP------------------------
GPRD--VR-ISVQAAG-V---N--FP------------------------
QVGE--VL-IRVAAAG-V---N--GP------------------------
NNNL-----VQVCYSS-P---S--YR------------------------
GPGQ--VL-IAVAAAG-V---N--RP------------------------
GDGE--LL-IRVAASG-V---N--RP------------------------
EADQ--IE-VQVAAAG-L---S--WK------------------------
APGA--VR-IQVQACS-A---S--FA------------------------
GPNE--CR-IAVRAIG-L---N--FA------------------------
GPGQ--VL-VRVRASG-L---N--RG------------------------
GEGE--VL-VEVVASA-V---N--RA------------------------
AAGQ--VR-IRVKAAS-L---N--FP------------------------
GPGE--AL-VRVRAAS-V---N--FP------------------------
GPGE--VL-IRVAAAG-V---N--RA------------------------
GKKE--VL-IEVKACS-V---N--YP------------------------
GTAE--LL-IRVRASG-V---N--RP------------------------
GPGQ--VV-VKVHAVG-V---N--PV------------------------
GSGE--VL-VEITAAG-V---G--FV------------------------
GEGQ--VL-VEVRSAG-V---N--YA------------------------
GPGE--VL-LRVAASA-L---N--RA------------------------
KAGE--IL-IRVAAAG-I---N--RP------------------------
KDDE--VL-IRVLATA-L---N--RA------------------------
KKNE--IL-LDVHAAG-V---N--FP------------------------
GPGQ--IR-VRQRAVG-V---N--FI------------------------
EPGT--VL-IDVAYAG-V---T--FP------------------------
GPGQ--IE-IEIHACA-L---N--FA------------------------
TEGQ--VT-IKVYAAG-V---N--GP------------------------
APDQ--LL-IKVEYAG-V---N--GP------------------------
GPGE--VI-VDVRASG-V---N--RG------------------------
GFGE--VL-IKVAYAG-V---N--RP------------------------
KKNE--IL-LDVQAAG-V---N--FP------------------------
GKGE--LL-VRVHAAG-V---N--FP------------------------
AHDQ--VV-IKVAYAG-V---N--RP------------------------
GPGQ--VL-VKVLAAP-A---N--FP------------------------
GLSE--VL-VRVHAAG-V---N--PV------------------------
GDGE--VV-IDVKAAG-V---N--FP------------------------
AAGQ--VR-IQVKAAS-L---N--FP------------------------
KPGH--VL-IRVEAAC-M---N--PI------------------------
EAGQ--VV-VRVKASP-V---N--FP------------------------
GPGE--IL-IKVHAAG-V---N--RP------------------------
ENTQ--LL-VRLVAAG-V---N--PI------------------------
LPGH--VL-IDVKATS-V---N--PI------------------------
DVGQ--VR-IRVAAAG-L---N--RA------------------------
APGQ--VR-IRVRHAG-V---G--FA------------------------
GPGE--VR-VRHEAVG-L---N--FI------------------------
GPGE--VL-VRVRAAG-V---N--FP------------------------
KDDE--IL-IKIAATA-I---N--RA------------------------
KKNE--IL-LDVQAAG-V---N--FP------------------------
GAEE--VL-IRVAAAG-V---N--RP------------------------
GERE--LR-IRLRAAG-V---N--PI------------------------
REND--VM-VEIHAAS-V---N--PL------------------------
GPGQ--LR-VAVRAAG-V---N--FA------------------------
RAGQ--VL-LRVEAVG-V---N--FA------------------------
GAGK--VV-LKVAYAG-V---N--RP------------------------
GPGQ--VL-IRVMACG-V---G--YV------------------------
GPDD--VV-VEVEAAG-L---N--QL------------------------
GEGE--VL-LKVAASA-L---N--RA------------------------
GEGE--VL-LKVAASA-L---N--RA------------------------
GPGE--LL-IRHHAAG-V---N--GP------------------------
KSGE--VR-IKVAAAG-V---N--RA------------------------
GKGE--VL-VRVHACS-I---N--FP------------------------
GPGE--LR-IRHQACG-L---N--FI------------------------
GAGE--IL-IRVAAAG-V---N--RP------------------------
EEGE--AE-VEVKSTS-L---N--MK------------------------
GPGE--IL-VKVAAAG-V---N--RP------------------------
GSDE--LL-VRVRATA-V---N--RA------------------------
APGQ--VR-IKVAAAG-V---N--FI------------------------
KGHG--VK-VRVKAAG-L---N--FP------------------------
GPGQ--LR-VRHEAVG-L---N--YI------------------------
KPGE--VR-VAIRAAG-I---N--FP------------------------
KKNE--IL-LDVQAAG-V---N--FP------------------------
GPGE--IL-IKVKAAG-V---N--RP------------------------
GAGQ--VL-IDVKACG-V---N--YP------------------------
GERE--LR-VRLKAAG-V---N--PI------------------------
GPGE--IL-VKVQAAG-V---N--RP------------------------
EDHE--VL-IKVAKTS-V---N--FA------------------------
SPDK--YL-IEVHSAG-T---N--FF------------------------
GPGQ--VL-VRVRASG-L---N--RG------------------------
QADE--VL-IKVCGAG-V---N--RG------------------------
GVGE--LL-IRVAASG-V---N--RP------------------------
GAGE--VV-IDVKAAG-V---N--FP------------------------
GAGE--VL-IRVAAAG-V---N--RP------------------------
GPGE--IL-VKVAAAG-V---N--RP------------------------
KEGE--VL-VKVYATS-I---N--RP------------------------
SAGQ--VQ-VKIFASG-V---N--PI------------------------
GPDD--VL-VEVHRVG-I---S--FP------------------------
APGQ--IV-VRVLATA-V---N--FP------------------------
PPGH--VV-IDVKAAA-V---N--FP------------------------
GVGE--LL-IRVAASG-I---N--RP------------------------
GAN---VL-VDVKAAG-L---N--FP------------------------
NADE--VL-IQVHAAG-V---N--FP------------------------
APGQ--VR-IRVRHAG-V---G--FA------------------------
GADD--VL-VRVRAAS-V---N--PL------------------------
IPGG--VR-IAVHAAG-V---N--FA------------------------
GAGQ--VL-VRLHAAS-L---N--RG------------------------
TAGD--VV-IKVTYAG-V---N--RP------------------------
SPDK--YL-IEVHSAG-T---N--FF------------------------
GYGQ--VL-IRIAHAG-V---N--RP------------------------
GPDQ--AL-VKVAASG-V---N--FI------------------------
KRGE--MR-VRVHAAG-V---N--RP------------------------
GPGE--IR-IRHMACG-L---N--FI------------------------
RAGE--VV-IRLAYAG-V---N--RP------------------------
KGRG--VK-VRVKAAG-L---N--FP------------------------
SRNC----M-----------------------------------------
RGHE--VL-IQIRSIG-V---N--YA------------------------
KPGD--VR-IAIRAAG-I---N--FP------------------------
NPDE--CR-VRVRAIG-L---N--FA------------------------
AAGE--VL-IDVAASG-I---N--RP------------------------
QPGE--VR-IKQHAVG-L---N--YI------------------------
GEGE--VL-LKVAASA-L---N--RA------------------------
GAGE--VV-IDVKAAG-V---N--FP------------------------
KRGE--MR-VRIHAAG-V---N--RP------------------------
SATD--YL-IEIHSAG-T---N--FF------------------------
GDS---VL-IDVVAAG-V---S--FP------------------------
GPGE--VI-VDVRASA-V---N--RA------------------------
QEGE--VK-IRVKACG-L---N--FL------------------------
DAGQ--VR-IRVAAAG-L---N--RA------------------------
DKGQ--VV-VDIKACG-V---N--FP------------------------
SPDQ--YL-IQVHSAG-T---N--FF------------------------
IPGG--IR-IKVRAAG-V---N--FA------------------------
QAGE--VR-IKQHAVG-L---N--YI------------------------
GPGE--IL-IKVKAAG-V---N--RP------------------------
SPNH--YL-IKIHSAG-T---N--FF------------------------
GAGE--VV-IDVKAAG-V---N--FP------------------------
GPRE--VL-IKVAAAG-V---N--RP------------------------
AHDQ--VV-IKVAWAG-V---N--RP------------------------
GPAE--VV-VRLHAVG-V---N--PV------------------------
SPSD--YL-IQIRSAG-T---N--FF------------------------
GPGE--VL-IKVAASG-V---N--RA------------------------
GPGE--VL-IKVAASG-V---N--RA------------------------
GHGQ--VV-IKVAYAG-V---N--RP------------------------
GPGE--AR-VKIAAAG-V---N--FI------------------------
GRGE--VL-VKVLASS-V---N--PV------------------------
QAGE--AR-VAIRAAG-I---N--FP------------------------
QAGE--VR-IKQHAVG-L---N--YI------------------------
GPGE--VR-LRHTAVG-L---N--YI------------------------
DAGQ--VR-IRVAAAG-L---N--RA------------------------
GEGE--VL-VGVSAAG-V---N--RA------------------------
GPGE--VV-VTVAAAS-V---N--PA------------------------
GPGE--IR-IRHMACG-L---N--FI------------------------
KGPQ--VL-IRVRACG-L---N--RA------------------------
RAGE--VV-IRLAYAG-V---N--RP------------------------
ADNQ--LL-IQVAAAG-I---N--RP------------------------
GPGE--IL-VKVAAAG-V---N--RP------------------------
KEGE--VL-VKVEASA-L---N--RA------------------------
SAGQ--VQ-VKIFASG-V---N--PI------------------------
APGE--VR-VAIRAAS-L---N--FP------------------------
RPTE--IL-VRVHAAG-L---N--AT------------------------
GPGE--VV-VKVAAAG-V---N--RA------------------------
QPGE--VR-IKQHAVG-L---N--YI------------------------
KGPQ--VL-IRVRACG-L---N--RA------------------------
QPGE--VR-IKQHAVG-L---N--YI------------------------
--------------------------------------------------
SAEN--IR-VEVKAVG-L---N--FA------------------------
KGPQ--VL-VRVRACG-L---N--RA------------------------
QPDE--VR-VDVHFCG-V---N--FA------------------------
AEGE--VL-IRVAASG-I---N--RP------------------------
GAEQ--IA-ITIDHAG-V---N--RP------------------------
GDAE--VR-VKIRAAG-I---N--FP------------------------
KGTQ--VL-VRVRACG-L---N--RA------------------------
NEYE--II-IVVAACG-I---N--FP------------------------
RPDE--ML-VEVHAAG-L---N--PI------------------------
QPGE--VR-IKQHAVG-L---N--YI------------------------
QDGE--VK-IRVKACG-L---N--FL------------------------
GHGQ--IL-IRVAYAG-V---N--RP------------------------
GEGE--VL-VGVSAAG-V---N--RA------------------------
GADE--VK-VRIRACG-L---N--FA------------------------
KADE--LL-VQVHAAG-L---N--PI------------------------
SAGQ--VQ-VKIFASG-V---N--PI------------------------
KGTQ--VL-IRVRACG-L---N--RA------------------------
GPGE--AR-VRHEAVG-L---N--FI------------------------
GPNE--IL-IKVAVAG-V---N--RP------------------------
DAGQ--VR-IRVAAAG-L---N--RA------------------------
GPGQ--VL-VKVAFAG-V---N--RP------------------------
GPGQ--VL-IRAEAIG-V---T--FA------------------------
GSGE--IR-IRQHAVG-L---N--YI------------------------
KAGE--VR-IRQHAVG-L---N--YI------------------------
ARGE--VL-VRVRAAA-L---N--RA------------------------
AAGE--AR-IRQHAVG-L---N--FI------------------------
--------MVRVHAAG-V---N--RA------------------------
GPGE--IL-VAVHAAG-L---N--PT------------------------
GPSQ--IL-IRVHAAG-M---N--PT------------------------
GEGD--VI-LRVKATS-I---N--YH------------------------
GDDE--VL-IRVEAAA-I---N--QA------------------------
QAGQ--VV-IRVAYAG-V---N--RP------------------------
KAGE--VL-IKVAASG-I---N--RP------------------------
GADE--VE-IKVHATA-L---S--VD------------------------
GHGQ--VV-LKVAYAG-V---N--RP------------------------
GPGE--AL-IEQRAIG-L---N--FI------------------------
KAGE--VR-IRQQAVG-L---N--YI------------------------
GPGE--VL-IKVAASG-V---N--RA------------------------
GHGQ--IL-IRIAWAG-V---N--RP------------------------
GPGE--VR-VRVRAAG-V---N--FP------------------------
ADESA-IL-VEVHAVG-V---S--FP------------------------
AGDE--IL-IDVHAAS-V---S--FM------------------------
GPGQ--VR-IRIHACG-V---N--FG------------------------
GHGQ--IL-IRVAYAG-V---N--RP------------------------
GPGE--AR-VRIAAAG-V---N--FI------------------------
AAGE--VL-IKVAASG-I---N--RP------------------------
GHSE--VV-IQVAWAG-V---N--RP------------------------
KAGE--VR-IRQHAVG-L---N--YI------------------------
GSGE--VL-IEVAYAG-V---T--FP------------------------
DVGQ--VR-IRVAAAG-L---N--RA------------------------
QPGE--VR-IKQHAVG-L---N--YI------------------------
KAGE--VR-IRQHAVG-L---N--YI------------------------
KAGE--VR-IRQHAVG-L---N--YI------------------------
GIGE--VR-VATEAIG-V---N--YA------------------------
GEGD--VI-LRVKATS-I---N--YH------------------------
KEKE--VL-IKVVATS-I---N--RP------------------------
GPGE--VR-VRHAAVG-L---N--FA------------------------
QPRQ--VR-VRVHYSG-L---N--FA------------------------
QPRQ--VR-VRVHYSG-L---N--FA------------------------
QSDE--VL-VKVHAVS-I---N--PL------------------------
KAGE--VR-IRQHAVG-L---N--YI------------------------
GHND--VL-VQVHAAS-I---N--LL------------------------
GPGE--VL-IRIHAAG-V---N--PV------------------------
AEGQ--VL-VKVVATS-V---N--RP------------------------
PAGP--IR--GVVANG-L---N--FQ------------------------
DAGQ--VR-IRVAAAG-L---N--RA------------------------
GAHD--VL-IEVHASS-V---N--VL------------------------
GDDE--VL-IDVAAAA-V---N--PI------------------------
DAGQ--VR-IRVAAAG-L---N--RA------------------------
GPGE--VV-VKVAAAG-V---N--RA------------------------
AAGQ--VL-LRHTAVG-L---N--YI------------------------
GEGD--VI-LRVKATS-I---N--YH------------------------
GENE--VL-IRVHACG-I---N--PV------------------------
APGXXQLT-LRLRACG-L---N--FA------------------------
LPQG--IV-IKVEAVS-I---E--GG------------------------
GSGQ--IL-VRHTAIG-L---N--FI------------------------
GAGE--VL-VRQHAVG-I---N--FI------------------------
KSDE--IL-VRVQACG-L---N--FS------------------------
PPGH--VV-IDVKAAA-V---N--FP------------------------
SDDQ--YL-IQVHAAA-A---N--FF------------------------
QAGQ--IA-IDVKAAS-V---N--FP------------------------
GPGE--AR-IRQHAIG-L---N--YI------------------------
KEGE--VL-VKVEASA-L---N--RA------------------------
--------------------------------------------------
GANE--VL-VRVRASG-L---N--Y-------------------------
GHGE--VL-IDVVAAG-V---N--RA------------------------
GKGE--VL-IDVAACA-I---N--FP------------------------
GKNE--VL-IRVHACG-I---N--PV------------------------
ANNE--VL-VKVYATS-V---N--PA------------------------
VPGH--VV-IRVRASS-F---N--YH------------------------
GKGE--VL-VAVKACA-I---N--YP------------------------
GKGE--VL-VDVKACA-I---N--YP------------------------
QSGD--VR-IDVVAAG-I---N--RA------------------------
GADD--IL-VQIHAAS-V---N--PL------------------------
KAGE--LL-IKVHAAG-I---N--RP------------------------
KATE--YL-IAIHASA-T---N--FF------------------------
NENE--VQ-IEVHSIG-L---N--FA------------------------
GPGE--VR-IRAIAAG-V---N--PI------------------------
GQGE--IL-IEVAAAG-L---N--RA------------------------
PPGH--VL-LDVAATA-V---N--RA------------------------
AAGE--IR-VQVHAVG-L---N--PV------------------------
KDHQ--VL-IKVHACG-V---N--PV------------------------
KDHQ--VL-IKVHACG-V---N--PV------------------------
GAGE--AL-IRHEAVG-V---N--FI------------------------
GQGE--IR-IRVAAAG-L---N--RA------------------------
GPTE--VL-IKTQAVG-L---N--PV------------------------
GQGE--IR-IRVAAAG-L---N--RA------------------------
GNGQ--VQ-VKIRNFG-L---N--RM------------------------
GHGQ--IL-IRIAYAG-V---N--RP------------------------
GPGE--VR-LRQTAVG-L---N--FI------------------------
DAGQ--IR-VKVAAAG-L---N--RA------------------------
GPDQ--LL-IEVSHAG-V---N--RP------------------------
KEGE--IL-VRVRAAG-V---N--RP------------------------
KEGE--IL-VRVRAAG-V---N--RP------------------------
HPSE--VL-VQLQAAG-L---N--PI------------------------
TGTQ--VL-VRVRACG-L---N--RA------------------------
GPGE--AV-IAVKAAA-L---N--FF------------------------
GPGD--VL-LRVRATS-L---N--YH------------------------
PTT---IL-IKLKAAG-I---N--PI------------------------
KQDE--VI-VQVHACS-V---N--RA------------------------
GPGE--AR-VRQHAIG-L---N--YI------------------------
GNGQ--VQ-VKIRNFG-L---N--RM------------------------
SPSA--YL-IEIHSAG-T---N--FF------------------------
APGQ--VL-IRVHAAG-I---N--RP------------------------
GAGE--VV-IKVAAAG-V---N--RA------------------------
--------------------------------------------------
KSDQ--YL-IEVHAAA-A---N--FF------------------------
EPDE--LL-VEVHAAG-V---N--PI------------------------
ETGQ--VL-VRVHATS-I---N--PL------------------------
QAGQ--VL-IKVHGAG-L---N--PI------------------------
GPGE--IR-LKVGACG-L---N--FA------------------------
QSHQ--VL-IKVHACG-V---N--PV------------------------
KAGE--VL-IKVAASG-V---N--RP------------------------
GPGE--VQ-IRQVAIG-L---N--FI------------------------
GPGE--VL-IRVHAAG-V---N--RA------------------------
GPGE--VR-LRQTAVG-L---N--FI------------------------
ARGE--VL-VRVRAAA-L---N--RA------------------------
GQGE--IR-IRVAAAG-L---N--RA------------------------
KDRS--VL-IEVHAAS-I---N--PI------------------------
GQGE--IR-IRVAAAG-L---N--RA------------------------
RDDE--VL-VQVHAAG-V---N--LL------------------------
GRDE--VV-IDVKAAA-L---N--HL------------------------
GPGE--VL-VQVAWAG-V---N--RP------------------------
KQGQ--VL-VKVHSFG-I---N--RA------------------------
GPGQ--VL-VRVAASG-V---N--PL------------------------
KNNE--IL-VHVKSFA-L---N--RA------------------------
GPGE--VQ-LHVKAIG-I---N--RA------------------------
GAGQ--IL-IKVAYAG-V---N--RP------------------------
KEGE--IL-VRVRAAG-V---N--RP------------------------
AAGQ--VL-VRVRAAG-L---N--RG------------------------
GAHD--VL-IEVHASS-V---N--VL------------------------
SAGQ--AL-IKVKAFG-L---N--RM------------------------
AQGE--AR-VRQHAVG-L---N--YI------------------------
GQGE--IR-IRVAAAG-L---N--RA------------------------
GQGE--IR-IRVAAAG-L---N--RA------------------------
APGQ--VL-VRIAASG-L---N--PL------------------------
KKNQ--VR-IKAEAMG-V---N--FP------------------------
SADQ--VL-IEVHAAG-V---A--FP------------------------
GPGE--VR-IRHHACG-L---N--FI------------------------
KADE--LL-VHVHAAG-L---N--PI------------------------
--------M-----------------------------------------
RDDE--IL-VQVHAAG-V---N--LV------------------------
APGE--AT-VRHHAVG-L---N--YI------------------------
AEGE--VL-IRVHAAG-V---N--RP------------------------
GAGQ--VR-VRVLTAS-A---N--PV------------------------
SAG---VV-IEVHAAG-V---A--FP------------------------
GPGE--VV-VRVKACA-L---N--FF------------------------
KENE--VL-VKVMATS-V---N--RP------------------------
ADGH--VE-VSVKAVG-L---N--TK------------------------
RSGE--VL-IRVKATG-V---N--PI------------------------
QRGE--VL-IKVAASG-V---N--RP------------------------
GAQE--LL-IQVSASG-V---N--RP------------------------
GEGD--VV-VKVKASS-I---N--YH------------------------
GEGQ--VL-VRVHAAG-V---N--PL------------------------
DVGQ--VR-IKVAAAG-L---N--RA------------------------
GPGE--AT-IKQHAIG-L---N--YI------------------------
ADE---VK-IQLRAAS-V---N--P-------------------------
GHGE--IL-IELAYAG-V---N--RP------------------------
GPGE--VV-VEVSAIG-L---N--FF------------------------
APGE--VL-LDIAACG-L---N--FA------------------------
LDGE--VK-IRVKACG-L---N--FL------------------------
GENQ--VL-IRVHACG-I---N--PF------------------------
GPGD--VL-LRVRATS-L---N--YH------------------------
GKGE--VR-IAVKAVG-L---N--FP------------------------
GAGE--VL-IRVKASG-V---N--RP------------------------
KPDE--VI-LKVGAAT-L---N--YH------------------------
KKGH--VV-VNVEAAG-V---N--FP------------------------
LVGQ--IDL----MSG-L---N--FI------------------------
KQGE--VL-VLVRAAS-L---N--YP------------------------
ANGE--VL-IKVHTAG-I---N--RA------------------------
APGQ--VL-IRVHAAG-I---N--RP------------------------
APGK--LL-VRVMAAG-V---N--RA------------------------
QRGE--VL-IRVTASG-V---N--RP------------------------
GAGE--IR-VRQTAVG-L---N--YI------------------------
GPGE--VV-VRVAAAG-V---N--RA------------------------
NVGE--IR-IAHKACG-L---N--FI------------------------
AADE--VL-VTVHAAG-V---N--RA------------------------
RKGE--VI-VAVKAAG-V---N--YP------------------------
GTGE--IR-VRQTAVG-L---N--YI------------------------
GPGQ--VL-VRIAASG-L---N--PL------------------------
APGQ--VL-IRVHAAG-I---N--RP------------------------
GAGQ--VR-VRIAACA-L---N--YP------------------------
ARGE--VL-VRIKASG-L---N--PL------------------------
GPGE--VL-IRVAYAG-V---N--YG------------------------
APGQ--VL-VRVRAVA-V---N--FP------------------------
KRGE--VL-IKVAASG-V---N--RP------------------------
GAGE--IR-IRHHAVG-L---N--FI------------------------
KEGE--IL-VRVRAAG-V---N--RP------------------------
KEGE--IL-VRVRAAG-V---N--RP------------------------
RDDD--VL-IQVHAAG-V---N--LL------------------------
QNKS--VL-VEVHAAS-I---N--PI------------------------
TGNR--IL-VRIKAFG-L---N--RM------------------------
GAGE--VR-ITHKACG-L---N--FI------------------------
GTNQ--VA-IRVKASS-V---N--PF------------------------
RDDE--VL-IQVHAAG-V---N--LL------------------------
GPGE--AL-IHQMACG-L---N--YI------------------------
EPGD--VL-IAVEAIS-L---E--GG------------------------
HAGQ--VL-VRVHATS-I---N--PL------------------------
QAGQ--VL-VRVHATS-I---N--PL------------------------
VENQ--VL-IRVHACG-I---N--PV------------------------
GAGE--AL-IRHEAVG-V---N--FI------------------------
GPSQ--AL-VKVKAFG-L---N--RM------------------------
GPAE--VR-VRVRAAA-L---N--HL------------------------
GPGE--AR-IRHTAVG-L---N--FI------------------------
GPGQ--VL-IRIIASG-T---N--PV------------------------
GPGE--IA-LQVKALG-L---N--RA------------------------
EDAQ--VL-IKVHACG-V---N--PV------------------------
GEGQ--VL-VKVVATS-I---N--RP------------------------
GPGE--LR-LRIAACG-L---N--FA------------------------
QSHQ--VL-IKVHACG-V---N--PV------------------------
KDHQ--VL-IKVHACG-V---N--PV------------------------
GHGQ--AL-VRIRAVS-L---N--YR------------------------
RPHE--VR-VDVHFCG-V---N--FA------------------------
QSHQ--VL-IKVHACG-V---N--PV------------------------
GYGQ--VV-IRVAYAG-V---N--RP------------------------
KPDE--VI-LKVGAAT-L---N--YH------------------------
QAGQ--VL-VRVHATS-I---N--PL------------------------
GPND--LL-VSVRSAG-I---N--RI------------------------
AEGQ--VL-VKVIATT-I---N--RP------------------------
GAGE--AR-VRHRAIG-V---N--FV------------------------
KPDE--LL-VEVHAAG-L---N--PI------------------------
GTGR--VV-VDLHAAG-V---S--FP------------------------
GAGE--VL-VKVAAAG-V---N--RA------------------------
LPGQ--VL-VRIAAAG-L---N--PL------------------------
GEDE--IL-VQIHAAG-V---N--VL------------------------
DSNQ--VL-IKVEACG-V---S--FP------------------------
GPGE--LL-VRVVAAS-A---N--PA------------------------
KRGE--VL-IKVAASG-V---N--RP------------------------
GPGQ--AR-VRHTAIG-V---N--FI------------------------
GAGE--VL-LRVLAAG-V---N--RP------------------------
GPGE--VR-IRHKACG-L---N--FI------------------------
VENQ--VL-IRVHACG-I---N--PV------------------------
GDG---VV-VDVHAAG-V---A--FP------------------------
GPGE--VQ-IRQVAIG-L---N--FI------------------------
PGPQ--VL-IRVHACG-V---N--PV------------------------
KDHQ--VL-IKVHACG-I---N--PV------------------------
GKGQ--VL-VRIHAAG-V---N--PL------------------------
DVGQ--VR-IKVAAAG-L---N--RA------------------------
KAKD--IL-IKVACVS-I---E--GG------------------------
SADG--VL-IDVHAAG-V---A--FP------------------------
KENQ--VL-IRVHACG-V---N--PV------------------------
GEGD--VL-IKVKATS-Y---N--YH------------------------
GAGE--VL-VRIRAAG-V---N--PVdwkirag-----------------
GPGE--IR-IRHHAVG-L---N--FI------------------------
YPNG--VV-IRVEAVS-I---E--GG------------------------
KRGE--VL-IKVAASG-V---N--RP------------------------
KRGE--VL-IKVAASG-V---N--RP------------------------
KRGE--VL-IKVAASG-V---N--RP------------------------
RAGQ--VL-VRVHATS-I---N--PL------------------------
EDAQ--VL-IKVHACG-V---N--PV------------------------
GEGE--VL-IDVAGAG-V---N--PI------------------------
KPDH--VL-VRVAASS-V---N--TV------------------------
GEGQ--VL-VKTFATS-I---N--RP------------------------
GPGE--VR-LRQTAVG-L---N--FI------------------------
APTQ--IK-VRLRAAG-V---N--PIdtkvrr------------------
GPGE--VL-VSHKAVG-V---N--FV------------------------
KQGE--LL-IKVHTAA-V---N--RT------------------------
VAGWNQVL-VRIAASG-V---N--PL------------------------
GEGE--VL-IRVAAAG-V---N--RP------------------------
HPSE--VL-VQLQAAG-L---N--PI------------------------
KANE--VL-VKVYAVG-L---N--PI------------------------
GPDE--IQ-LRVKAIG-L---N--RA------------------------
GAAE--IV-VRIEAFG-I---N--RL------------------------
GAGQ--VL-LRHTAVG-L---N--YI------------------------
RDND--VL-VEIHAAG-V---N--LL------------------------
KANH--VL-VKIAASS-V---N--TI------------------------
KAGE--VL-IQTKSIG-I---N--PI------------------------
RPGE--VL-VRVRAAS-L---N--FP------------------------
AAGE--IA-ITVDFAG-V---N--RA------------------------
KDHQ--AL-IKVHACG-V---N--PV------------------------
GPDD--IQ-LRVKAIG-V---N--RA------------------------
APGQ--VR-IDIRACG-L---N--FA------------------------
QSHQ--VL-IKVHACG-V---N--PV------------------------
AAGE--VL-LEVAAAG-I---N--RA------------------------
GPGE--VL-IEVAASG-V---N--RA------------------------
GDG---VV-VDVHAAG-V---A--FP------------------------
GQKQ--VL-IRVHACG-V---N--PV------------------------
GAED--VL-LKVAGAG-L---N--PI------------------------
GAGQ--VL-VEVVAAG-V---N--RP------------------------
NDRE--VL-IRLKAAG-V---N--PI------------------------
HRGE--IA-VDVRYAG-V---N--FA------------------------
KDGQ--LL-IKVAATA-L---N--RA------------------------
GPGQ--VR-LRHDAVG-L---N--FA------------------------
GKGQ--VL-VRIHAAG-V---N--PL------------------------
AFD---VR-VKLHAAG-V---N--PI------------------------
SAHQ--VK-IKISHAG-I---N--RA------------------------
GDDE--VL-IRTKAIS-I---N--PV------------------------
GPGE--AV-IAIKAAA-L---N--FF------------------------
GPRE--VR-VRNRAIG-L---N--FI------------------------
KSGH--MV-VEVKATS-V---N--PL------------------------
GPGE--IL-VRNACCG-L---N--FA------------------------
AAGE--VQ-IRVAAVA-L---N--HI------------------------
GPGE--VR-VRVTVAA-L---N--FF------------------------
AADA--VR-IDVAWAG-M---N--RA------------------------
RDDD--VL-IRVHAAS-V---N--AL------------------------
GPGE--AV-IAIKAAA-L---N--FF------------------------
PAGE--VQ-IRQAAVG-L---N--FI------------------------
GPGE--AR-IRHTAVG-L---N--FV------------------------
KAGE--VL-VRVRAAG-I---N--PV------------------------
GAGQ--VV-VKVHTCG-L---N--FG------------------------
GPDE--IL-VKVYAVG-L---N--PI------------------------
DVGQ--VR-IKVAAAG-L---N--RA------------------------
GG----VV-IDVHAAG-V---A--FP------------------------
GPGE--AR-IRHTAVG-L---N--FV------------------------
KPDE--LL-VEVHAAG-L---N--PI------------------------
GEGQ--IR-VRQTAIG-V---N--FI------------------------
GPTD--VL-INVKASG-T---N--PV------------------------
GPDD--IQ-LRVKAIG-V---N--RA------------------------
KAGQ--VL-VRVHATS-I---N--PL------------------------
KPGH--VL-VKIAASS-V---N--TV------------------------
HAQG--VV-IRVEAVS-I---E--GG------------------------
DTGH--VI-VRVQATS-I---N--TI------------------------
GPGQ--IR-IRHKAIG-L---N--FI------------------------
GPGE--IR-LRIAACA-L---N--FA------------------------
GDG---VF-VDVHAAG-V---A--FP------------------------
GPQQ--VR-VSNKAIG-L---N--FI------------------------
GPQE--VR-VDVHFCG-V---N--FA------------------------
GQKQ--VL-IRVHACG-V---N--PV------------------------
GAGE--VL-VRVVAAG-I---N--FM------------------------
REGE--VV-IRVHGAG-L---N--PI------------------------
GPGE--AV-IAIKAAA-L---N--FF------------------------
GPDE--VL-TRIHAAA-L---N--RA------------------------
GPGE--VQ-IRVRAVG-L---N--FI------------------------
GPGE--VE-VRIRAVG-L---N--FI------------------------
GPGE--AV-ITIHAAA-L---N--FF------------------------
SAGE--AL-VRIEAAA-L---G--FP------------------------
SGNQ--AL-VKIKAFG-L---N--RM------------------------
KRGE--VL-IKVAASG-V---N--RP------------------------
GSGE--VL-IKVLAAG-I---N--RP------------------------
KAGE--VL-IRVRAAG-V---N--RP------------------------
GDHD--VL-VQVKAAG-L---N--QL------------------------
GADD--VL-VDVRAGA-L---N--HL------------------------
GPGE--AV-IAIKAAA-L---N--FF------------------------
ADFD--VE-IQVSHVG-L---E--HS------------------------
SGNQ--AL-VKIKAFG-L---N--RM------------------------
STGE--IL-IRTIYTS-V---N--YA------------------------
GPGE--IR-VRIAACG-L---N--FA------------------------
GTGE--IR-IRIIAAG-V---N--PM------------------------
SQHE--VL-IKVKAAG-V---N--RP------------------------
SAGE--VL-VRVHATS-I---N--PL------------------------
AAGE--VQ-IRVAAVA-L---N--HI------------------------
GPRE--VR-VRNRAIG-L---N--FI------------------------
SDNE--VR-IQVHAVG-L---S--ER------------------------
SAGE--VQ-IRQAAVG-L---N--FI------------------------
AANE--VT-IRQHAAG-L---N--FI------------------------
GAND--VL-VRIHATA-I---N--LL------------------------
GAND--VL-VRIHATA-I---N--LL------------------------
GPGQ--VR-IAVDAVS-V---G--HA------------------------
APDD--YL-IEVHAAA-T---N--FF------------------------
GPGE--VQ-IRVGAVA-L---N--HI------------------------
GPGE--AV-IAIKAAA-L---N--FF------------------------
GPGQ--VA-VAVQACG-V---N--FP------------------------
GEGE--VL-LKVAASA-L---N--RA------------------------
NESQ--IL-VRVKATA-L---N--RA------------------------
GPGK--VK-IAVHSVG-I---N--FG------------------------
KDNQ--VL-IKVHACG-V---N--PV------------------------
KDNQ--VL-IKVHACG-V---N--PV------------------------
GPGE--VR-IRVKALG-L---N--RA------------------------
RPGE--VV-VAVKAAA-L---N--HL------------------------
ERDE--VL-VDVKAAS-V---N--HL------------------------
GPGQ--VR-LRHEAVG-L---N--FA------------------------
DDGT--VL-VDVHAAG-V---A--FP------------------------
TDTE--LL-VRLKAAG-V---N--PI------------------------
KDGQ--LL-IKVAATA-L---N--RA------------------------
KDGQ--LL-IKVAATA-L---N--RA------------------------
QDDD--VL-VQVHAAG-V---N--LL------------------------
KPDE--LL-VEVHAAG-L---N--PI------------------------
RDTD--LL-IQIHAAG-V---N--PL------------------------
GPRE--VR-VRNRAIG-L---N--FI------------------------
GPGQ--VR-IRHVAVG-L---N--YA------------------------
GPAE--VR-IAVRTVG-I---N--FP------------------------
GPGE--IR-IAVAAAG-I---G--AE------------------------
GPGQ--AR-VRHTYIA-V---N--FI------------------------
ARGE--VL-IKVAASG-V---N--RP------------------------
KRGE--VL-IKVAASG-V---N--RP------------------------
GPGQ--VR-LRNTAIG-V---N--FL------------------------
GEGQ--IL-VRNQIAG-L---N--FI------------------------
KDKV--IN-----YVG-I---N--LK------------------------
EPDE--LL-VEVHAAG-V---N--PI------------------------
ERDE--VL-VDVKAAS-V---N--HL------------------------
GPGE--IR-LRIAACA-L---N--FA------------------------
RKGE--VV-IETEAAG-L---G--YV------------------------
DTGH--VV-VRVQATS-I---N--TI------------------------
GPQE--VR-VDVHFCG-I---N--FA------------------------
GPGE--AV-IAIKAAA-L---N--FF------------------------
APGQ--VL-VQIEASG-T---N--PL------------------------
GPRE--VR-VRNRAIG-L---N--FI------------------------
KAGQ--LL-VQIGAAG-I---N--PV------------------------
GASE--VL-VRVQTAS-V---N--PV------------------------
GPGE--IR-LRIAACA-L---N--FA------------------------
GSSP----Y-----------------------------------------
AEDQ--IR-VAVAAAG-L---S--LP------------------------
GPRQ--VR-VRVHATA-V---N--PL------------------------
KANQ--VL-IRVRACA-L---N--HL------------------------
GPAD--VL-IKVAFAG-I---N--FM------------------------
QLGH--MI-VEVKATS-V---N--PL------------------------
DDGT--VL-VEVHAAG-V---A--FP------------------------
GEHD--VL-VRVEAAG-L---N--PL------------------------
QPDQ--VG-VRVRAAA-V---N--YS------------------------
AAGE--IL-IRNTACG-V---N--RP------------------------
KSGE--LA-LRIAACG-L---N--FA------------------------
GPGQ--LL-VRVRAAA-V---N--FP------------------------
AEHE--VL-IKVHAAG-L---N--PV------------------------
GPGQ--VR-VRVSATS-V---N--YA------------------------
QLGH--MI-VEVKATS-V---N--PL------------------------
AVGE--VQ-IRVGAVA-L---N--HI------------------------
RDSD--VL-VRIQATA-V---N--QL------------------------
AAGE--VQ-VRIAAVA-L---N--HI------------------------
GEYE--IL-AEIRAAS-I---N--PI------------------------
GPQQ--VR-VRNHAIG-L---N--FI------------------------
GPGE--VR-IRHHAVG-L---N--FI------------------------
GRGE--LL-VRVRACG-V---C--YH------------------------
GSNE--VL-VDVHSAA-F---N--FF------------------------
KADE--VQ-IQIQAIG-L---N--RA------------------------
EHGE--VL-IRVRAAG-L---N--PV------------------------
NAGE--VL-VRVRASS-L---N--YH------------------------
SGNQ--AL-VKIKAFG-L---N--RM------------------------
KDHQ--VL-IKVHACG-V---N--PV------------------------
GPGE--IR-IRHKAVG-L---N--FI------------------------
KENE--VL-VKVMATS-I---N--RP------------------------
GEDE--VL-VKIKAFG-L---N--RM------------------------
GPGE--IR-IRHHAIG-L---N--FI------------------------
GPGE--AV-IRHAAVG-L---N--FI------------------------
GPGQ--LL-VRVRAAA-V---N--FP------------------------
APQQ--VL-IKVAAAG-I---N--PV------------------------
KNKYK-VEF------------Y--FR------------------------
EVGE--VT-IDVEYAG-V---N--YL------------------------
GPHG--VR-IRHEAVG-L---N--FA------------------------
AAHQ--AL-IEVKACG-L---N--YM------------------------
AAGQ--VL-MRVNAAG-I---N--RP------------------------
RPRQ--VR-VGVHFCG-V---N--FA------------------------
GPGQ--IL-VRHQAVG-L---N--FI------------------------
SENE--IL-IAVKAVS-L---N--PI------------------------
GPGQ--VL-VRARASG-L---N--RG------------------------
GEGE--VR-VRQTAAG-V---N--FI------------------------
KEDE--VL-IRVKAVA-L---N--HL------------------------
GPGE--VR-IRQHAVG-L---N--FI------------------------
GPGE--AR-IRHTAVG-L---N--FI------------------------
NDDQ--VL-IDVSGSG-I---N--PI------------------------
GPQQ--VR-VRNHAIG-L---N--FI------------------------
AAGE--VL-LRVACAG-V---N--PA------------------------
GPGE--VR-IRHAAVG-L---N--YA------------------------
GPDE--LC-IRVEAIG-L---N--RA------------------------
KDGE--VR-VKVLTAG-V---S--LP------------------------
GPGE--VR-IRHHACG-L---N--FI------------------------
GPDQ--VR-VRVGAAA-V---N--FP------------------------
GPGD--VL-IRVAYAG-I---N--PA------------------------
RPHD--VL-VEIHAAS-I---N--PV------------------------
GPGE--VL-VRVMASG-V---N--PL------------------------
GPQQ--VR-VRNHAIG-L---N--FI------------------------
GPQA--VV-VRNKAIG-L---N--FI------------------------
ASGE--VR-VRVEAVG-L---G--FV------------------------
RDDE--VL-VQVHAAG-V---N--QL------------------------
KADE--VL-VETKAIS-I---N--PV------------------------
GPGE--VL-VKVKAAG-I---N--RG------------------------
GPGQ--VL-VRIAASG-V---N--PL------------------------
SPGQ--AL-VKIKAFG-L---N--RM------------------------
NESQ--IL-VRVKATA-L---N--RA------------------------
GPGE--LL-VRVIASG-T---N--PV------------------------
GPHE--VR-VRNRAIG-L---N--FI------------------------
KPGE--VL-VEVKAAG-V---N--RA------------------------
GPGQ--AR-VRHSFIA-V---N--FI------------------------
GPHD--VL-VDVRAAS-I---N--PL------------------------
KPGE--IR-VRVAACG-L---N--FA------------------------
GPDE--VL-VRIIAAG-I---N--PV------------------------
GPGQ--AR-VRHSYIA-L---N--FI------------------------
NESQ--IL-VRVKATA-L---N--RA------------------------
KSGE--VL-VKIAACA-L---N--FA------------------------
APDE--VQ-IRVKAIG-L---N--RA------------------------
GPGQ--VR-LRHEAVG-L---N--FA------------------------
GPGQ--LL-IKVAAAG-V---N--FI------------------------
GPDE--IR-VKVLTAS-A---S--FT------------------------
RLGE--VL-VQLKAIS-I---N--PI------------------------
KSGE--VQ-IEVKAIG-L---N--RA------------------------
---------------------N--FQ------------------------
APQQ--VR-VRNHAIG-L---N--FI------------------------
AANE--VQ-ISVKAIG-L---N--RA------------------------
NESQ--IL-VRVKATA-L---N--RA------------------------
GE----LL-VAVRAAS-L---N--YP------------------------
GPQQ--VR-VSNKAIG-L---N--FI------------------------
GPGQ--VR-IRHVAVG-L---N--YA------------------------
GDDA--VL-IDVHAAG-V---A--FP------------------------
GPGE--VR-VRNHAVG-L---N--FI------------------------
AQGE--VR-IKQHAIG-L---N--FI------------------------
DAGE--VQ-VRVQASS-L---N--YH------------------------
KEGH--VV-VKVMATS-V---N--TV------------------------
GPEE--VL-VDIKAGG-L---N--HL------------------------
AEGL--VL-IDVKASG-V---C--FP------------------------
GRGE--AL-VRHEAVG-L---N--YI------------------------
AANE--VT-IRQHAAG-L---N--FI------------------------
GPGE--VR-VRHAAVG-L---N--FA------------------------
K-------T-----------------------------------------
AAGE--VQ-VENHAIG-I---N--FI------------------------
GPGQ--LL-VRMRAAS-L---N--YR------------------------
KAGH--MV-VEVKATS-V---N--PI------------------------
KEGE--VR-VRNKAVG-V---N--FI------------------------
APGE--VL-IRVAAAG-V---N--RA------------------------
GPGQ--VR-LRQVAVG-L---N--YA------------------------
TPGH--VS-IKIAASS-V---N--TV------------------------
IPGQ--VL-VKIRAFG-L---N--RM------------------------
QPGE--VL-VQVKAAG-V---N--RA------------------------
GAGE--VR-IRQTAIG-V---N--FV------------------------
GPDE--VL-VRVRAAA-L---N--HL------------------------
GPGE--VR-IRQHAIG-L---N--FI------------------------
AAGE--VL-VRVKASS-V---N--PL------------------------
K-------T-----------------------------------------
GPGQ--AR-VRHTYIA-V---N--FI------------------------
GPGE--VL-VRVGAAA-V---N--FP------------------------
GAGQ--VL-VRIKASG-V---N--PL------------------------
KGH---LL-VRLHAAG-V---N--PVdyklrk------------------
GPGE--VT-LRVKAVA-L---N--HI------------------------
GRGE--VQ-IRQTAIG-L---N--FI------------------------
GAQQ--VR-VRNHAIG-L---N--FI------------------------
SRGQ--VV-VAVESAG-V---N--FP------------------------
GPGE--VR-IRQHAIG-L---N--FI------------------------
GPGE--VR-IRQHAIG-L---N--FI------------------------
KCNE--VL-IRIHATS-V---N--PV------------------------
GPGE--VL-IRVRSAS-V---N--PV------------------------
ADGE--VR-IRQYAVG-L---N--FI------------------------
GPGQ--VR-LRQVAVG-L---N--YA------------------------
KDHQ--VL-IKVHACG-V---N--PV------------------------
TKRD--VL-IEIHAAS-V---N--PVdwkir-------------------
GPRE--VL-VDVAAAG-V---N--FI------------------------
NDDE--VL-VRVHATS-V---N--PV------------------------
KDHQ--VL-IKVQACG-V---N--PV------------------------
GPGD--VL-LEIAACG-L---N--FA------------------------
GPGE--VR-VRHAAVG-L---N--FA------------------------
NDDQ--VL-VQIGAAG-V---N--PV------------------------
GPGE--IL-IKMAAAG-V---N--RP------------------------
AADE--VQ-IAVKAIG-I---N--RA------------------------
GDDD--VL-VRVRAAS-V---N--PL------------------------
KSNE--VL-IEMKAIG-L---N--FA------------------------
GPGE--VL-VRVGAAP-V---N--FP------------------------
GAGQ--VL-VKVSAFG-L---N--RM------------------------
AENQ--VL-VEMHATS-I---N--PI------------------------
GAGE--VL-IRVRAAG-V---N--RP------------------------
QATD--VR-IAVKVVG-L---N--RA------------------------
RAGH--VL-IKVAASS-V---N--TV------------------------
GAGE--VR-IRQTAIG-V---N--FV------------------------
GPGE--AR-LRIGAAG-V---N--FV------------------------
KDHQ--VL-IKVHACG-V---N--PV------------------------
KENE--VL-ISVKAIS-I---N--PVdfki--------------------
AAGE--VL-IKVDACG-L---N--FG------------------------
AEGE--VL-VRVEAAG-V---G--PW------------------------
DVGQ--IR-IRVAAAG-L---N--RA------------------------
GPGQ--VV-LDVHACA-L---N--RL------------------------
KPED--IL-VEVHAAA-V---N--LL------------------------
GQGE--VR-IKQHAVG-L---N--FI------------------------
GPEE--VQ-VQVKAIG-V---N--RA------------------------
KSTH--VE-IQVKAIG-I---N--YK------------------------
ALGE--VT-LRIRAVA-L---N--HI------------------------
APHE--VQ-VENKAIG-I---N--YI------------------------
ISGH--VV-IRIAASS-V---N--TV------------------------
GKGQ--IV-IDVKACA-V---N--FP------------------------
AAGE--VL-IRVDACG-L---N--FG------------------------
GSGQ--VL-VRNEAIG-L---N--FL------------------------
NEGE--IR-VKIQAIG-L---N--FV------------------------
AANE--VT-IRQHAAG-L---N--FI------------------------
GAGE--VR-IRQTAIG-V---N--FV------------------------
EHGE--VL-IRVRAAG-L---N--PV------------------------
GTGE--LV-IDIEASD-V---N--FP------------------------
GEGQ--VL-LRVRAAN-I---N--FP------------------------
AATQAYVR-ARVMAVG-L---N--FR------------------------
GPGM--VL-VKVKAAA-V---N--PV------------------------
GPGE--IR-IRHHAVG-L---N--FI------------------------
GPGE--VR-IRQTAVG-V---N--FV------------------------
GPGQ--VL-VRIAASG-V---N--PL------------------------
SEHQ--VL-VKEYATS-I---N--PI------------------------
GPGQ--AR-LRQTAVG-V---N--FI------------------------
AADE--VQ-IEVKAFG-L---N--RA------------------------
GPGQ--VL-IRVAAAG-V---N--RP------------------------
ADNE--VQ-VENRAIG-I---N--YI------------------------
APHE--VQ-VENKAIG-I---N--YI------------------------
PVGH--VL-VEVKAVG-L---D--ER------------------------
APHE--VQ-VENKAIG-I---N--YI------------------------
GNGE--VT-VDIVATA-V---N--RA------------------------
GEGE--LL-VELAAAG-V---N--FI------------------------
GDGE--VR-IRQHAVG-L---N--FI------------------------
KPDR--VV-VNIEAAG-V---N--FA------------------------
KSNQ--VL-IKVHSAA-I---N--PI------------------------
GEGQ--VL-LRVRAAN-I---N--FP------------------------
RSD---VL-IKVHACG-V---N--PV------------------------
KAGE--VL-IRVRAAG-V---N--RP------------------------
GPQA--VV-VRNKAIG-L---N--FI------------------------
VAHE--VQ-VENKAIG-I---N--YI------------------------
GDHE--VL-VEIHAVS-L---N--YR------------------------
APEQ--VL-VRVAAAG-V---N--PI------------------------
AEGE--VR-IRVAAAG-L---N--RA------------------------
NDDQ--VL-INVAGSG-V---N--PI------------------------
GPGM--VT-VANRAIG-L---N--YI------------------------
QATD--VR-IAVKVVG-L---N--RA------------------------
GPGQ--VR-IRHVAVG-L---N--YA------------------------
HDND--VL-VKIIAAS-I---N--PIdlktkd------------------
A-----VL-IKVHACG-V---N--PV------------------------
EAGQ--VL-VRIHASG-V---N--PI------------------------
GTGE--VR-IRQHAVG-L---N--FI------------------------
RPND--VL-VRIVAAS-I---N--PI------------------------
GPGQ--IL-VAVAAAG-V---N--RP------------------------
APNQ--VL-IKVQGAG-V---N--PV------------------------
NEYE--VL-AEIHAAS-I---N--PI------------------------
REGE--IR-VAVTAAA---------W------------------------
TPGH--VV-VDVAAAA-L---N--FP------------------------
SGNQ--AL-VRIKAFG-L---N--RM------------------------
GAGE--VR-IRQTAIG-V---N--FV------------------------
GPGE--IL-IRVRAAG-V---N--RP------------------------
GAGE--VR-IRQTAIG-V---N--FV------------------------
GRGE--VL-LRVHACG-V---C--YH------------------------
APGE--IR-VRIHASS-L---N--FH------------------------
GPQA--VV-VRNKAIG-L---N--FI------------------------
NEHE--VL-AEIHAAS-I---N--PI------------------------
KEGE--IR-IKNTAIG-V---N--FI------------------------
KEYE--VL-AEIHAAS-I---N--PI------------------------
KQGD--VL-VRNTVAG-F---N--MI------------------------
GPGQ--LL-VKVSATG-V---N--FI------------------------
NSD-TSVR-VRVIATS-L---N--YA------------------------
GAHE--VV-VQIKAAG-V---N--PV------------------------
KDHQ--VL-IKVHACG-V---N--PV------------------------
KPGH--VL-VQVAASS-V---N--PL------------------------
TAGQ--VL-IQVKATS-L---N--YR------------------------
APGS--VR-MAVQAAG-V---A--YG------------------------
TPGQ--VL-VRLAATS-V---N--TV------------------------
GPGE--VT-LDVVATA-V---N--RA------------------------
KEGE--IR-VKNKAIG-L---N--FI------------------------
NEYE--VL-AEIHAAS-I---N--PI------------------------
AENE--IQ-VENKAIG-I---N--FI------------------------
TAGK--VK-VEVKAFG-V---N--RA------------------------
AAHE--VQ-VENKAIG-I---N--YI------------------------
QANE--VQ-LRVLSAG-L---N--RA------------------------
RPDE--IR-LRQTAIG-V---N--FI------------------------
KTNH--VL-VKIAASS-V---N--TI------------------------
GPDD--VL-IAVEAIS-I---E--GG------------------------
EPNE--LL-VSVRAAG-I---N--RI------------------------
GPGQ--IR-LRIRACG-L---N--FA------------------------
AAGE--VL-IRVICAG-V---N--PA------------------------
GDYE--VL-VEIHAAS-I---N--QL------------------------
AENE--IQ-VENKAIG-I---N--FI------------------------
AENE--IQ-VENKAIG-I---N--FI------------------------
KPGE--VL-VEVKAAG-V---N--RA------------------------
GPGE--LR-IKVIAVS-I---N--PV------------------------
DDFD--VL-VEVHAAS-V---N--VL------------------------
AENE--IQ-VENKAIG-I---N--FI------------------------
GPGE--VL-VRLLAIG-V---N--FI------------------------
NENE--VL-IKVKSAA-V---N--PV------------------------
TVSKPFVR-TRILAVG-L---N--FR------------------------
GPGE--VR-VRVEAAG-V---Q--AY------------------------
VADE--CL-IKVHAIG-I---N--RA------------------------
GQGE--VR-IRQHAIG-L---N--FI------------------------
GPGE--VL-VRLLAIG-V---N--FI------------------------
GPGE--LR-IRHDAIG-V---N--YI------------------------
GPGQ--IG-VRVDAAA-V---N--FP------------------------
GAGE--VR-VRHVAAG-L---N--FA------------------------
RRGQ--VL-VRLRAAS-L---N--YR------------------------
AEHE--IQ-VENKAIG-I---N--FI------------------------
GPGE--VR-IRQHAVG-L---N--FI------------------------
GKNQ--VI-VKEAATS-I---N--PI------------------------
AENE--IQ-VENKAIG-I---N--FI------------------------
PDE---IT-VRIHASS-L---N--FH------------------------
GPGE--VT-LEVVATA-V---N--RA------------------------
SDEA--VI-IDVGAAG-V---C--FP------------------------
GAGQ--VL-VRIAASG-V---N--PL------------------------
NEGE--IC-VKNQAIG-V---N--FI------------------------
GPRE--VR-VANRAIG-L---N--FI------------------------
AEHE--IQ-VENKAIG-I---N--FI------------------------
QPGQ--AL-VKVKAFG-L---N--RM------------------------
GPGE--VR-VRHAAVG-L---N--FA------------------------
GEGQ--LV-VKVMSTA-L---N--PV------------------------
GPGE--VL-VRVAASG-L---N--PL------------------------
AANE--VQ-VENKAIG-I---N--YI------------------------
KPGE--VL-VEVKAAG-V---N--RA------------------------
EPGQ--VV-VQVAYAG-V---N--PAdwkare------------------
GPGQ--LR-IRIAAAA-L---G--FV------------------------
QEGQ--LL-VKNNISG-V---N--YI------------------------
GNGE--LK-IRHQAIG-T---N--FL------------------------
GPGQ--VR-VRLRAAS-I---N--YR------------------------
NDNQ--IL-IEQYATS-I---N--PI------------------------
AENE--IQ-VENKAIG-I---N--FI------------------------
KAGE--IV-VEVNAVS-L---N--YR------------------------
AAGE--VT-LRVKAVA-L---N--HI------------------------
RPSD--VI-IRVMAAG-V---N--RA------------------------
TADE--VQ-VENRAIG-I---N--YI------------------------
GKNQ--VI-VKEAATS-I---N--PI------------------------
GKNQ--VI-VKEAATS-I---N--PI------------------------
GEGQ--IL-VRVKASG-V---N--PL------------------------
AEHE--IQ-VENKAIG-I---N--FI------------------------
KETE--IR-VRVHQSH-L---L--PR------------------------
KETE--IR-VRVHQSH-L---L--PR------------------------
GDDQ--VL-VKIHAAS-I---N--FG------------------------
GRD---IL-IKVSAAG-V---N--RA------------------------
GEAQ--AL-VKIKAFG-L---N--RM------------------------
GKNQ--VI-VKEAATS-I---N--PI------------------------
AENE--IQ-VENKAIG-I---N--FI------------------------
GAGE--VV-VRVRAAG-V---N--PI------------------------
AVDE--IV-IDVKAVG-V---S--FV------------------------
GAGE--VR-IRQTAVG-V---N--FV------------------------
AADE--VQ-VENKAIG-I---N--YI------------------------
QEGQ--LL-VKNNISG-I---N--YI------------------------
GPGE--VR-VRHAAVG-L---N--FA------------------------
GAGE--VR-VRHAAVG-L---N--FA------------------------
GAGE--VQ-IRVKALA-L---N--HI------------------------
GSSQ--VK-VKVEVAG-L---G--LP------------------------
GPGE--AV-VDIAARG-V---N--FI------------------------
NEYE--VL-AEIHAAS-I---N--PI------------------------
GPGE--VL-VRNLAVA-V---N--PV------------------------
GAGG--LL-VETEAIG-I---N--FI------------------------
GPGE--VL-VDVAAAG-V---N--FI------------------------
GPMQ--VR-VRVKATS-L---N--SR------------------------
AENE--IQ-VENKAIG-I---N--FI------------------------
QANH--VL-IKVHSAS-I---N--TL------------------------
GPGE--VT-VDIAAVA-L---N--HI------------------------
QEGQ--LL-VKNNISG-I---N--YI------------------------
GDND--VL-IEVYAAG-V---N--PV------------------------
ANDE--VL-VKIKATS-I---N--PI------------------------
AENE--IQ-VENKAIG-I---N--FI------------------------
AEHE--IQ-VENKAIG-I---N--FI------------------------
KEGQ--LL-VKNNICG-I---N--YI------------------------
GAGQ--IR-VRIHACS-L---N--FH------------------------
GDTD--VL-IEVYAAG-I---N--PV------------------------
SDGA--VI-IDVGAAG-V---C--FP------------------------
NEHE--VL-AEIYAAS-I---N--PI------------------------
GHGE--VT-LRISAVA-L---N--HI------------------------
QADE--VQ-VAIHAFS-L---N--PM------------------------
GPGE--VL-VRNLAVA-V---N--PV------------------------
GEGE--VR-IRQHAVG-L---N--FI------------------------
GPGE--VL-VGMRAAA-L---N--FA------------------------
GAGE--VL-IRVTATG-V---N--GP------------------------
RPGE--VL-VAIHCAA-L---N--HV------------------------
ARGE--VL-VRIAAVS-L---N--YR------------------------
AAGE--VT-LRVKAVA-L---N--HI------------------------
GEGQ--VL-LKVRAAN-I---N--FP------------------------
GPGE--IS-VELKASS-L---N--YH------------------------
QAGE--LL-IKNNISG-I---N--FI------------------------
NEHE--VL-AEIHAAS-I---N--PI------------------------
AENE--IQ-VENKAIG-I---N--FI------------------------
QPGE--AL-VRIHYAG-V---N--RA------------------------
DPYQ--VL-VKVRATS-V---N--PL------------------------
GRGE--LL-VELAAAG-V---N--FI------------------------
GPGE--VT-LRVKAVA-L---N--HI------------------------
GPGQ--VV-VRVEAAA-V---N--FP------------------------
AGDE--LV-VRVQAAG-V---N--VL------------------------
GEHQ--VL-IKVHAAS-L---N--YR------------------------
GKNQ--VI-VKEVATS-I---N--PI------------------------
GPGE--VT-LRVKAVA-L---N--HI------------------------
NPGE--VL-VKNRAAG-V---N--PI------------------------
-PND--VL-IKVVAAG-V---N--RA------------------------
GRGE--LL-VELAAAG-V---N--FI------------------------
NEYE--VL-AEIHAAS-I---N--PI------------------------
KPGE--VT-VRAKAIG-V---N--FI------------------------
GKSQ--AL-VKIKAFG-L---N--RM------------------------
GPGQ--VR-LKQGAVA-L---N--FA------------------------
GPGE--VL-LRQTAIG-L---N--YI------------------------
GRGE--LL-VELAAAG-V---N--FI------------------------
AENQ--VL-IKVHMTA-L---N--AA------------------------
AEGQ--AI-VKIKAFG-I---N--RM------------------------
GQGE--VL-VRLSAAS-I---N--YR------------------------
GPHE--VL-IRVHAAS-L---N--YR------------------------
GPGE--VR-VRHVAVG-L---N--FA------------------------
GDND--VL-IEVYAAG-V---N--PV------------------------
NPNE--VL-VRMQAIG-L---N--FA------------------------
KEGE--VL-VKNEFIG-I---N--YI------------------------
TAGH--VL-VRVAAAG-V---N--FV------------------------
GKGE--VL-VEIHAVS-L---N--YR------------------------
NPNE--IL-VRTKAIG-L---N--FA------------------------
GPGQ--IL-VRHQAVG-L---N--YI------------------------
GPGE--IR-VRLRASS-L---N--FH------------------------
LPGQ--VI-VRVAATS-V---N--TV------------------------
GPGE--IL-IRVRAAG-L---N--PV------------------------
QATD--VR-IAVKAVG-L---N--RA------------------------
GPGE--VR-VRLEACG-V---N--FI------------------------
GTGE--VL-IRVTAAG-V---N--GP------------------------
ESNQ--VL-IKVAAAG-V---N--PV------------------------
KDGQ--LL-IKVAATA-L---N--RA------------------------
KNNE--VL-IRILATS-I---N--PV------------------------
GPGQ--LT-IAVRAAG-V---N--PV------------------------
GPGE--IR-VRIRASS-L---N--FH------------------------
GDDD--VL-VRVRAAS-V---N--VV------------------------
GPGE--VT-VRIATVA-L---N--HI------------------------
GAGQ--AL-IRVKSVA-L---N--PV------------------------
HPHD--VL-VKIRAAS-V---N--PI------------------------
ADDE--VE-FKVMACG-V---G--AH------------------------
EGN---VE-VKVEYGG-V---N--FA------------------------
GPNE--LL-IRHVAIG-V---N--YI------------------------
GPGE--VR-VRHVAVG-L---N--FA------------------------
QRGE--VL-IRVRASS-L---N--YR------------------------
QRGE--VL-IRVRASS-L---N--YR------------------------
GDGE--IK-IRHEAIG-T---N--FL------------------------
EEHQ--VL-IKVQACG-V---N--PV------------------------
S-----VR-VRVAATS-L---N--FA------------------------
EAGQ--IL-IAMEATG-V---S--FA------------------------
ADDH--VL-IRVAAAS-L---N--PI------------------------
GQHE--VL-IRVHAVS-L---N--YR------------------------
ADPHA-VT-IAVEYAS-V---S--HA------------------------
GAGE--VL-VKVKAAG-V---G--PW------------------------
ADCD--VR-IEVHAAS-V---S--K-------------------------
GAGQ--VL-VRVHAAA-V---N--PYdwhmlr------------------
GTD---VL-IKVIAAG-V---N--RA------------------------
GPTE--VL-ARVQAVA-L---N--YR------------------------
KNNE--VL-IRILATS-I---N--PG------------------------
GRD---IL-IKVSAAG-V---N--RA------------------------
RKDQ--VL-VQVKACA-L---N--HL------------------------
KDDE--VE-ILVAASV-I---T--LD------------------------
GEHQ--VL-IKSKATA-I---N--PL------------------------
RPHE--VR-VDVHFCG-V---N--FA------------------------
GPGE--IT-VRLHASS-L---N--YH------------------------
GPGE--VR-IRVHAAG-V---N--FI------------------------
GPGQ--VL-IKAEAIG-V---N--FI------------------------
GPGQ--VR-ISVRAAG-V---N--PI------------------------
S-----VR-VRVAATS-L---N--FA------------------------
EARE--VL-IRVRATS-L---N--YR------------------------
GQGE--VL-VEIHAVS-L---N--YR------------------------
AAGE--IR-VRIHASS-L---N--YH------------------------
GPHE--VR-IRVKALG-L---N--RA------------------------
GPDE--VL-VRVKSAG-V---N--PV------------------------
KAGE--IK-VQNKAIG-L---N--YL------------------------
GPGQ--LV-VAVRAAG-V---N--P-------------------------
GENE--VL-VKLHGAS-L---N--YR------------------------
QAGE--VL-VRVHAAG-I---N--FF------------------------
GPGQ--VV-VKMKAAS-L---N--YR------------------------
PEDG--VL-LRVEAIS-I---E--GG------------------------
KVGE--VR-VRVLAAG-V---G--QP------------------------
GPGE--TL-IRLHAAA-L---N--RR------------------------
GPLD--VR-IRQSVIG-V---N--FV------------------------
GDGD--LL-VRNRFVG-I---N--AS------------------------
GPGE--IT-VRIRASS-L---N--YH------------------------
GRNQ--VL-IKVRACS-L---N--YR------------------------
GPGE--VR-VRVHASS-L---N--YH------------------------
KFGE--VL-VKVKAVS-L---N--YR------------------------
AEGE--VV-VRQTAMG-F---N--FI------------------------
NPDE--VT-VRIKAVA-L---N--HL------------------------
AKGE--VQ-IRVRALG-L---N--RA------------------------
GPGQ--LL-VAVHAAG-V---N--PA------------------------
KPNQ--LL-VKVHASS-V---N--PI------------------------
GPGD--VL-LRQTAVG-V---N--YI------------------------
GENE--VQ-VENKAIG-I---N--YI------------------------
NPKE--IL-VRTKAIG-L---N--FA------------------------
DQDE--VL-VAVQATS-I---N--PI------------------------
TPNQ--AL-IKVRACG-V---N--PI------------------------
ADDE--VL-VRVHAAG-V---D---R------------------------
GPGE--IT-VRIRASS-L---N--YH------------------------
KDTD--VL-VKLHYSG-V---N--FI------------------------
GHGQ--VL-VRMRAAS-L---N--YR------------------------
RKNQ--ML-IKVHAAS-L---N--PI------------------------
GPGE--VR-VRLTAIG-I---N--LI------------------------
TAGQ--VL-VEVTVAG-V---N--FM------------------------
GPGQ--VL-IKAEAIG-V---N--FI------------------------
KNDE--IL-VEMKAIG-L---N--FA------------------------
GPGQ--VL-VRQTAVG-L---N--YI------------------------
GTGE--VA-VQVRFAA-I---N--PI------------------------
GRGE--VL-VRIAAAG-T---N--PL------------------------
GAND--VL-IKIQAVS-F---N--YR------------------------
GTD---VL-IKVMAAG-V---N--RA------------------------
GPGQ--VR-IEVRAVG-V---N--PF------------------------
AAGE--VQ-IENKAIG-I---N--YI------------------------
GPGQ--VL-IKAEAIG-V---N--YI------------------------
GPGQ--VL-IKAEAIG-V---N--FI------------------------
SKDE--LT-IKITHAA-I---T--HV------------------------
APTD--VL-VKIVAAS-V---N--PI------------------------
GPGQ--VL-IKAEAIG-V---N--YI------------------------
KAND--IL-VEVKAAG-L---N--PI------------------------
SEND--VV-VRVHAAG----------------------------------
GAGE--IL-VELKASS-L---N--YH------------------------
KSHE--VL-VKVAAIG-V---N--RA------------------------
APGE--VQ-IRVKALG-L---N--RA------------------------
SPNE--IL-VRTKAIG-L---N--FA------------------------
NPNE--IL-VRTKAIG-L---N--FA------------------------
NPNE--IL-VRTKAIG-L---N--FA------------------------
AAGQ--IR-VRLHASS-L---N--FH------------------------
RPGD--AL-VRVHAAG-I---S--PAeft---------------------
GPGE--VL-LRQTACG-V---N--FI------------------------
ARGQ--IR-VRLHASS-L---N--FH------------------------
KEGQ--VL-VKNNISG-I---N--YI------------------------
GPGQ--VV-VRMEATG-V---S--FA------------------------
------IR-VKIMACG-L---N--FA------------------------
GPGQ--VR-ISVRAAG-V---N--PI------------------------
KAGE--IV-VRIRASS-L---N--YH------------------------
GANV--LT-VRHTAVG-V---N--FV------------------------
GPGE--MR-IRVQVIG-L---N--RA------------------------
SDYE--VL-VKFHAAS-L---N--FR------------------------
ADGE--VR-VRICFAG-V---N--PI------------------------
SEGQ--LL-VKNQIIG-I---N--YI------------------------
--------M------------N--LP------------------------
ADNE--VL-VRVRAAG-L---D--RG------------------------
GPKE--VR-VRLKAAA-L---N--HL------------------------
AH----VV-VEVAAAG-V---N--FM------------------------
KEDQ--VL-IKVVAAS-L---N--PV------------------------
GQGE--VL-VEIHAVS-L---N--YR------------------------
GDGQ--VL-VKLQGAS-L---N--YR------------------------
RKNQ--ML-IKVHAAS-L---N--PI------------------------
GPGE--VL-LEQTAIG-V---N--PL------------------------
GPGQ--VL-IKAEAIG-V---N--FI------------------------
GPKE--VR-VRLKAAA-L---N--HL------------------------
THAQKKVSDIKTTETG-V--------------------------------
TGQQ--VL-VRLTSIG-M---N--HA------------------------
KEDQ--VL-IKVVAAS-L---N--PV------------------------
PAGA--VQ-VRMGAAG-L---N--FA------------------------
------VR-VRVIATS-L---N--YA------------------------
KAGE--IT-VRIRASS-L---N--YH------------------------
GAGE--IL-VKVRYSG-I---N--YA------------------------
GPGE--VL-VEHTAVG-L---N--MI------------------------
TADE--VL-IEVVNTS-V---N--PVdwkvre------------------
GPQE--VR-VDVHFCG-V---N--FA------------------------
GMGE--VT-VRIKAVA-L---N--HI------------------------
GPGE--VL-LQVLAAG-M---N--NT------------------------
QPGH--VV-VEIAAAG-V---N--FM------------------------
GPTD--VV-VKIHSVS-L---N--YR------------------------
GPGQ--VT-VRVRAAG-V---N--GF------------------------
EEGE--VV-LRVEAVG-L---N--FA------------------------
GPGE--VL-IKNNLSG-V---N--YI------------------------
VQGE--VL-VRFRAAS-L---N--YR------------------------
GTD---VL-IKVMAAG-V---N--RA------------------------
GRD---IL-IKVSAAG-V---N--RA------------------------
GSDQ--VL-LRVDRAG-V---N--YA------------------------
EEGE--VV-LRVEAVG-L---N--FA------------------------
RKNQ--ML-IKVHAAS-L---N--PI------------------------
GPGQ--VL-IEAEAIS-V------FA------------------------
GKGE--VL-VEIHAVS-L---N--YR------------------------
GADD--VL-IAVHAAS-V---N--PV------------------------
ADPHA-VT-IEVEFAS-V---S--HA------------------------
DSDE--LK-VRVHAAS-I---N--PI------------------------
EAGE--IT-VRLRANS-L---N--YH------------------------
GPTD--VV-VKIHSAA-L---N--YR------------------------
AADE--VL-VRVEAAA-L---N--AY------------------------
GPGE--IR-LRHRAIG-V---N--FM------------------------
GPGQ--VV-IRVYASA-I---N--PI------------------------
GSGE--VI-VRIAFAS-V---N--FL------------------------
AEND--VV-VRVHAAG----------------------------------
GPTD--VV-VKIHSAA-L---N--YR------------------------
AAGE--IR-VRIHASS-L---N--YH------------------------
GPGE--LT-LSLRACG-L--------------------------------
GPGQ--MR-VRIHACS-L---N--YH------------------------
GMGE--VT-VRIKAVA-L---N--HI------------------------
LAGQ--IS-IKMAAAS-L---N--YR------------------------
NPNE--IL-VRTKAIG-L---N--FA------------------------
GAGE--LT-LSLRACG-L--------------------------------
SGDA--VI-IDVGAAG-V---C--FP------------------------
ARGQ--IR-VRLHASS-L---N--FH------------------------
AQGE--VL-VRFKAVS-L---N--YR------------------------
SGTM--IR-VRTQAVS-L---N--FR------------------------
GKHE--VL-IKVRSVA-L---N--FR------------------------
DKGE--VL-VEIQAVS-L---N--YR------------------------
GKHG--LL-VRTEAAG-V---A--FA------------------------
KEDQ--VL-IKVVAAS-L---N--PV------------------------
GKDE--VL-VEIRAVS-L---N--YR------------------------
GPRD--VL-IKVHAAS-L---N--YR------------------------
AANE--VL-VRVEAAA-L---N--AY------------------------
GPGE--VL-VQIRAIS-L---N--YR------------------------
GPGE--VK-IRLKAAG-L---N--HR------------------------
GPGE--IR-VRIHASS-L---N--FH------------------------
TDNG--VL-VRVRASS-V---N--AG------------------------
K-------V-----------------------------------------
GPKE--VV-IKNLSIG-L---N--YI------------------------
GGGN--VV-IDVRAAG-V---C--LP------------------------
GPTD--IV-VKIHSAA-L---N--YR------------------------
GRGQ--VL-VRVHAAS-L---N--YR------------------------
GDAE--LL-VRNRFVG-I---N--AS------------------------
GDAE--LL-VRNRFVG-I---N--AS------------------------
AQGE--VL-VRFKAVS-L---N--YR------------------------
KEGE--VR-VAIKAAA-L---N--HR------------------------
--------M------------N--FG------------------------
GENE--VL-VKLRAAS-L---N--YR------------------------
GDGD--LL-VRNRFVG-V---N--AS------------------------
SKGE--VQ-IRQTAIG-F---N--FI------------------------
EEGE--AV-LRVEAVG-L---N--FA------------------------
NPNE--IL-VRMKAIG-L---N--FA------------------------
AAHE--VL-IQVRATT-V---S--SGdwr---------------------
AEGE--VR-VRIYFAG-V---N--PI------------------------
GDGD--LL-VRNRFVG-I---N--AS------------------------
SEGE--IR-IKNKAIG-V---N--YV------------------------
KPNH--VL-VKIIYAG-V---N--AS------------------------
GDRD--LL-VRNRFVG-V---N--AS------------------------
GKGQ--VA-VKIKFAA-I---N--PI------------------------
GRQE--MI-IKVKATA-L---N--YR------------------------
QAGE--VL-IKVSAAG-V---N--PIdwki--------------------
RPHE--VR-VDVHFCG-V---N--FA------------------------
GENE--VL-VKLRAAS-L---N--YR------------------------
GDGD--LL-VRNRFVG-V---N--AS------------------------
ASGQ--VR-VRVMASS-L---N--PL------------------------
AAGE--IQ-VRIHASS-L---N--YH------------------------
GPGQ--LA-IAVRAVG-V---N--PA------------------------
GRGQ--VL-VRMRAAS-L---N--YR------------------------
NPNE--IL-VRTKAIG-L---N--FA------------------------
GDYE--VL-VKFHAAS-L---N--FR------------------------
GENE--VL-VKFHAAS-L---N--FR------------------------
GAGQ--VQ-IRAEAFG-V---G--QP------------------------
GPGE--LG-VKVHAAG-V---N--PL------------------------
GPEE--VL-LEVEAAA-V---N--PV------------------------
PDGH--VL-VDVKAVG-L---D--ER------------------------
AEND--VI-VAVHAAA-F---T--P-------------------------
GPRE--AR-VAIEAAG-V---A--FA------------------------
GHGE--LL-IKAEAIG-V---N--FI------------------------
GVHE--VL-VQVNASS-L---N--FR------------------------
GPGE--VL-VRVHAAG-V---N--FF------------------------
PEGM--VR-VSVKYAG-V---N--AS------------------------
GAGE--VR-VTVRAAG-V---T--AA------------------------
GDGD--LL-VRNRFVG-V---N--AS------------------------
DESE--VE-VRIAAIA-L---D--AD------------------------
PEGM--VR-VSVKYAG-V---N--AS------------------------
GPTD--VV-VKIHAAG-L---N--YR------------------------
GAGE--LT-LSLRACG-L--------------------------------
GDAE--LL-VRNRFVG-I---N--AS------------------------
GPGE--IR-VKVKASS-L---N--FH------------------------
GPGE--VL-IGVRAVG-V---S--WN------------------------
KPNY--VL-VKIIYAG-V---N--AS------------------------
QRGE--VL-IRQRAAS-L---N--FV------------------------
KPDE--LL-VKISATS-V---N--PV------------------------
GEGE--LL-IRVLAAG-I---T--T-------------------------
RAGE--VL-VRVRAAS-L---N--SR------------------------
EARE--VL-IRVRATS-L---N--YR------------------------
GSEQ--VL-VRVAAAG-V---N--FI------------------------
GRGE--VR-VRVLASS-L---S--YT------------------------
GPGE--VW-IEQEAIG-V---N--FL------------------------
GPGELEIE-VEV--------------------------------------
AEDQ--IL-IKVNSVS-L---N--YR------------------------
GPHE--VR-IKVEAIG-L---N--RA------------------------
GPGQ--VR-LKVRAAG-L---N--PI------------------------
SGNR--VL-VRTEAVS-L---N--FR------------------------
GE----VL-IRMKAAT-V---N--RV------------------------
GPHQ--VL-LKIIYAG-V---N--AS------------------------
GPHQ--VL-LKIIYAG-V---N--AS------------------------
KEGE--LL-VKNEYIG-V---N--FI------------------------
KPNL--VL-VKIIYAG-V---N--AS------------------------
--------------------------------------------------
NPGE--VL-VKLKAAS-L---N--YR------------------------
PEGM--VR-VSVKYAG-V---N--AS------------------------
SSGE--VR-IKILATP-V---C--QD------------------------
GPGM--VR-VANRAIG-L---N--YI------------------------
PEGM--VR-VSVKYAG-V---N--AS------------------------
AAGE--IR-VRVKASS-L---N--FH------------------------
NPNE--IL-VRTKAIG-L---N--FA------------------------
GPGQ--VV-IDTTAAA-VspaD--LR------------------------
AHGQ--VL-VATEAIG-L---N--YI------------------------
GDGD--LL-VRNRFVG-V---N--AS------------------------
GDGD--LL-VRNRFVG-V---N--AS------------------------
GAGE--VI-VAPRLVG-L---I--NR------------------------
GPTD--VV-VKIHSAS-L---N--YR------------------------
GPGE--VL-IKADAIG-V---N--FI------------------------
NPNF--VE-VKVMASG-V---N--FK------------------------
APDE--VL-VRVTRVG-L---N--FA------------------------
AEND--VI-VRVHAAS-F---T--P-------------------------
QNGQ--LL-VKTEYFG-L---N--RM------------------------
EPHN--AL-VKIIYAG-V---N--AS------------------------
KPGE--IT-VRLHASS-L---N--YH------------------------
GDND--VL-VKFHAAS-L---N--YR------------------------
SPGE--VT-VRIKAVA-L---N--HI------------------------
TGNQ--VR-LVIRAAG-V---N--PIdwklr-------------------
REGE--VL-VEVRAAA-V---N--RS------------------------
ARGE--VL-IEVSACG-M---N--NT------------------------
GPGQ--IR-VRLRASS-L---N--YH------------------------
DESG--VE-VRIAAIA-L---D--AD------------------------
--------I------G-L---N--RA------------------------
KETD--VI-IRNHYIG-V---N--FI------------------------
QAGE--IT-VRLHASS-L---N--YH------------------------
TSNQ--LL-VKIHATS-V---N--PV------------------------
GADA--VV-IDVGAAG-V---C--FP------------------------
GPGQ--AL-VRVEASG-V---S--FA------------------------
GPGQ--VL-VDVEAAG-V---N--FI------------------------
GDGD--LL-VRNRFVG-V---N--AS------------------------
GPEE--VR-VRMRYAS-L---N--FR------------------------
LDSE--VL-VKVVAAG-V---N--PI------------------------
ASGE--VL-VRVHAAG-I---N--PP------------------------
RAGE--VL-LDVTACG-L---N--NT------------------------
GPHE--VR-IKVEAIG-L---N--RA------------------------
GPDQ--LL-IRVKAAS-V---N--PI------------------------
KDHE--VL-IRVKAAG-V---N--NT------------------------
PEGM--VR-VSVKYAG-V---N--AS------------------------
GPNE--VT-VRIKAVA-L---N--HI------------------------
AAGQ--IR-VRIHANS-L---N--FH------------------------
GEHD--VL-VRTLAVS-L---N--YR------------------------
DKHE--VL-IQVAAAG-V---N--PI------------------------
ETQFD-VL-VKVNAVG-L---N--PVdaki--------------------
AAGE--AR-VRHTAIG-F---N--FI------------------------
GPGE--VL-VRISAVS-L---N--YR------------------------
APGE--VL-ISIEASG-V---G--YV------------------------
GPGE--VL-VRVRGSS-L---N--FH------------------------
PEGM--VR-VSVKYAG-V---N--AS------------------------
RTGE--AL-VEIAFAG-V---N--FM------------------------
KAGE--VV-VKVSFSG-V---N--PI------------------------
GSGE--IR-VRIHASG-I---N--PS------------------------
SASQ--IL-VKVEWHG-I---N--FI------------------------
IPTE--VQ-VRVSHAG-V---N--PV------------------------
GEDD--VL-IKVHAAS-V---N--PV------------------------
AS----VL-IEVRAAG-V---N--PV------------------------
GPGE--VL-VRVHAVA-L---N--YR------------------------
--------------------------------------------------
NSDE--IC-IQVAAVS-L---N--PM------------------------
GPGQ--VT-VRVRAAG-V---N--GF------------------------
GDGD--LL-VRNRFVG-V---N--AS------------------------
--------------------------------------------------
PEGM--VR-VSVKYAG-V---N--AS------------------------
APNG--LV-IKNAYAG-L---N--YI------------------------
KPHE--IV-VRIRAAS-L---N--RR------------------------
PEGK--VR-VSVKYAG-V---N--AS------------------------
DGGK--VV-IDVRAAG-V---C--FP------------------------
RTGE--AL-VEIAFAG-V---N--FM------------------------
PEGM--VR-VSVKYAG-V---N--AS------------------------
KTGE--VL-VRVHAIG-I---N--PP------------------------
QAGE--IT-VRLHASS-L---N--YH------------------------
GPGE--LL-VRVRAAG-V---N--PG------------------------
EPHN--AL-VKIIYAG-V---N--AS------------------------
KAGE--IT-VRLHASS-L---N--YH------------------------
GATD--LL-IKNKYAG-I---N--FI------------------------
GEGE--VL-LKVAASA-L---N--RA------------------------
EPHN--AL-VKIIYAG-V---N--AS------------------------
APGH--AR-VRMAFMT-L---N--HL------------------------
KEGV--SAW-----------------------------------------
KPGQ--VV-IKVYFSG-I---N--PI------------------------
AE----FL-IKVVAAG-V---N--PI------------------------
GKGW---R------------------------------------------
ASGE--VI-IKVRRAA-L---C--YR------------------------
GDND--VL-VKIHGAS-L---N--YR------------------------
KPNQ--VL-VKNFATA-I---D--PY------------------------
GPDE--VL-VRVRAAA-L---N--PYdwhmlr------------------
GDDH--VL-IRVADAS-I---N--PI------------------------
GPGE--VL-VEVRAAS-V---D--AG------------------------
GDND--VL-VRLYGAS-L---N--YR------------------------
EKGE--VL-VDVHAAA-L---N--FF------------------------
SDHE--VV-VQLNAAA-L---N--RR------------------------
KAGE--VV-VKVSFSG-V---N--PI------------------------
KAGE--VV-VKVSFSG-I---N--PI------------------------
YPNE--VV-VKVHAAG-L---N--PI------------------------
GHGE--LV-IKAEAIG-V---N--FI------------------------
KPNQ--VL-VKNFATA-I---D--PY------------------------
EPNE--VL-IKVMAAG-V---N--NT------------------------
GPGQ--VV-VKVMAAG-I---N--FM------------------------
QAGE--IL-VKVAYSG-V---N--PI------------------------
KAGE--VL-VKVAFAS-V---N--PI------------------------
KAGE--VL-VKVAFAS-V---N--PI------------------------
SPNE--VL-IRVHAAG-V---N--NT------------------------
GAGQ--IR-VRIHANS-L---N--FH------------------------
QPGE--VL-VKVAFSG-V---N--PI------------------------
YPNE--VV-VKVHAAG-L---N--PI------------------------
YPNE--VV-VKVHAAG-L---N--PI------------------------
KPGQ--VL-IKVYFSG-I---N--PI------------------------
APHE--VQ-VENKAIG-I---N--YI------------------------
AAGE--VT-LRVKAVA-L---N--HI------------------------
GE----VL-VRMRAAT-V---N--RV------------------------
AHGE--IL-VRVSAVA-L---N--HR------------------------
GEGE--VL-LKVAASA-L---N--RA------------------------
KAGE--VL-VKVAFAS-V---N--PI------------------------
NSDE--IC-IQVAAVS-L---N--PM------------------------
EGGQ--VL-VHNAYAG-V---N--FI------------------------
KAGE--IT-VRLHANS-L---N--YH------------------------
KAGE--VL-VKVAFAS-V---N--PI------------------------
TNDE--II-IQNKFAG-V---N--AG------------------------
EPDQ--LE-VKVHLSG-L------AK------------------------
GPGQ--VL-VRVSFSA-V---N--PS------------------------
PPGW--IA-VRVEACA-L---N--HL------------------------
KAGE--VL-VKVAYAG-I---N--PI------------------------
KPNQ--VL-VKVTAAG-V---N--PL------------------------
GDND--VL-VKLHAAS-L---N--YR------------------------
KPNQ--VL-VKVTAAG-V---N--PL------------------------
EANE--VL-IKVHAVS-L---N--YR------------------------
GPGQ--VR-VRVAASA-F---N--AA------------------------
GPGQ--VS-IDVSHAA-V---G--LA------------------------
YPNE--VI-VKVHAAS-L---N--PI------------------------
SPGE--VR-VKMRAAA-L---N--FR------------------------
SPDD--VL-IQVAAAG-V---N--NTdintrtawysk-------------
KAGE--VL-VKVAFAS-V---N--PI------------------------
GEDE--VL-VEIHSVS-L---N--YR------------------------
SEGE--IR-IKNKAIG-V---N--YV------------------------
GPDE--VL-VRVRAAG-V---N--GG------------------------
NTHQ--VL-VKVLACS-L---N--PV------------------------
EHGE--AV-VSVEACA-I---N--RH------------------------
GAGE--VL-VRVHACS-L---N--YR------------------------
GRGE--AL-VRVGAVG-V---N--YF------------------------
GATD--LL-VRTDAIG-I---N--FI------------------------
DEDH--VM-IKVAAAS-L---N--PI------------------------
GPTQ--IR-VKVHAAS-I---N--PIdwkrlmfsp---------------
GPGQ--VL-VRVSFSA-V---N--PS------------------------
NDDQ--VL-VKVSAVS-L---N--YR------------------------
SSSQ--VL-VKVGAAG-V---N--PV------------------------
GPYD--LL-IQVKAAG-V---N--PL------------------------
KAGE--VL-VKVAFAS-V---N--PI------------------------
PEGM--VR-VSVKYAG-V---N--AS------------------------
APGE--VL-IKVGAAG-V---N--NT------------------------
KADD--VL-VAVHAAS-V---N--PK------------------------
SADE--IC-IKVAAVG-L---N--PM------------------------
SPNE--VM-VKVHATS-L---N--PL------------------------
GPGT--AL-VRMRAAS-L---N--YR------------------------
PEGK--VR-VSVKYAG-V---N--AS------------------------
GPGE--VL-VRVHAVG-V---N--PP------------------------
GPGE--VW-LEQAAIG-V---N--PL------------------------
APGE--VV-IDVRAIG-V---N--PI------------------------
GKGQ--VR-VKLYAAA-V---N--PV------------------------
GAGE--LT-LSLRACG-L--------------------------------
S-NQ--VL-VRNHASG-I---N--PV------------------------
ASNE--VV-VKLKAAG-L---N--RR------------------------
GPGE--VW-LEQAAIG-V---N--PL------------------------
GPGE--VL-VQVRAAG-V---D--RG------------------------
PTDY--VR-IQVHATC-Vd-kQ--NA------------------------
KAGE--IT-VRLHANS-L---N--YH------------------------
GPGE--VW-LEQAAIG-V---N--PL------------------------
SPSE--VM-VKVHATS-L---N--PL------------------------
AAGK--VR-VRHRAIG-V---N--FI------------------------
GEGE--IL-VRNEFVG-V---N--FI------------------------
YPNE--VI-IKVHAAS-V---N--PI------------------------
CNGE--VL-VKVLAAG-V---N--NT------------------------
PADH--IR-VQTCAIC-I---D---K------------------------
GPDE--VS-VRIVVSG-V---N--PT------------------------
AANQ--VL-VRVQAVA-I---N--DY------------------------
TADE--VC-INVSAVG-L---N--PM------------------------
MENQ--VL-IKVVAAA-I---N--PV------------------------
KPGH--VE-VRVEASG-L---T--KE------------------------
GADE--VL-VDVEAAG-V---G--VW------------------------
KEDQ--VL-IKVVAAA-L---N--PV------------------------
GAGE--VR-VRVKFAG-I---N--PF------------------------
GPGE--VI-VAPRLVG-L---I--NR------------------------
GNYD--LK-IKVEGTS-L---N--PL------------------------
DADN--VV-VQVKAAS-V---N--PS------------------------
GDGE--LL-VRNRFVG-I---N--AS------------------------
QPGQ--VL-IRMQAAT-L---N--RV------------------------
GPGQ--IR-IAVRAAG-V---N--PV------------------------
RPHD--VL-VRVEAVS-V---N--PV------------------------
QAGE--VR-VQVQAIG-V---N--PV------------------------
QPGQ--VL-VRMKAAT-V---N--RV------------------------
AAGE--VR-VRIEASS-L---N--FH------------------------
QPGE--VL-VKVAFSG-V---N--PI------------------------
GPGE--VV-VEVRAAG-I---N--PG------------------------
GCDE--VL-VRVYAAS-I---N--PP------------------------
GAGE--AL-VRQTAVG-L---N--FI------------------------
GPGE--VW-LEQTAIG-V---N--PL------------------------
QANE--VL-IKVSYAA-V---N--PL------------------------
AIND--VV-VEVHASG--------FTgdels-------------------
DPTQ--IR-VRVYAAS-I---N--PVdwkrvmfpa---------------
RGRQ--ER------------------------------------------
GPGQ--VV-IAMRMAS-L---N--SR------------------------
GKDE--VV-IRVNRAA-L---C--YR------------------------
SEGE--IR-IKNKAIG-V---N--YV------------------------
GPHE--LL-VRTKAVS-L---N--YK------------------------
EKNQ--VL-VRNYAAG-V---N--PV------------------------
SEEE--LL-IKNKYTG-V---N--YI------------------------
GPGE--VA-VFIKASG-V---N--PS------------------------
ADDQ--VL-VRVAAAA-L---N--PV------------------------
GPGE--VR-VRITFSG-L---N--PT------------------------
KPGE--VL-VKVHYAG-V---N--PI------------------------
ADDQ--VL-VRVAAAA-L---N--PV------------------------
GKGE--VL-IEHTAIG-L---N--RY------------------------
EPNE--VL-IKVMAAG-V---N--NT------------------------
GPGE--VL-VEIAAAG-V---N--FM------------------------
KP-------IFNLFVG-I---N--AS------------------------
GVGE--SL-IEVTLTG-V---N--FD------------------------
GPQD--IL-IRVEAIS-I---N--PL------------------------
GPGE--VV-VEVRAAG-I---N--PG------------------------
-SDE--VL-INVEAAS-L---N--PI------------------------
LEND--LI-VRIDAVS-V---N--PA------------------------
YPNE--VI-IKVHAAS-I---N--PIdvnmrngy----------------
TGNE--VL-IRNQFAG-V---NggF-------------------------
QPCQ--VR-VKIYAAG-V---N--PA------------------------
EPGQ--VV-VEVRAAG-V---N--PS------------------------
PHD---II-VKNKFAG-V---N--FI------------------------
GDGE--LL-VRNRFVG-I---N--AS------------------------
KEKH--LL-VKVKANS-V---N--PA------------------------
AAGE--VL-VRVQAIG-V---S--WK------------------------
GPGQ--IL-VRVRATT-V---S--AA------------------------
DADN--VV-VQVKAAS-V---N--PS------------------------
GPGE--VK-VRVTAAG-I---N--PV------------------------
ADNE--LL-IKVEYVG-L---N--PV------------------------
KDDE--VL-IRVHAAE-A---T--KS------------------------
AK-Q--VL-VKVLKAS-V---N--PV------------------------
KSGE--VL-VKVHYAG-V---N--PI------------------------
KDDE--VL-IKHTAIG-L---N--RY------------------------
GDA---VV-LDVGAAG-V---C--FP------------------------
GPHE--VL-VEVRAAG-L---N--AA------------------------
AADE--VR-VEIRAAG-L---N--PS------------------------
KDDE--IL-IKHTAIG-I---N--FQdyehykktlvsiskpvitnneksf
APGE--IR-IAVRAAG-V---N--PV------------------------
KKGE--VQ-VRVAAGG-L---N--PV------------------------
NANE--VR-IRVRAFG-L---N--RA------------------------
AADE--VR-VEIRAAG-L---N--PS------------------------
GPTQ--IR-VRVYAAS-I---N--PVdwkrvmfpa---------------
AAGE--VL-VRVQAIG-V---S--WK------------------------
RADQ--VL-IRVHATT-V---T--SA------------------------
PEGK--VR-VSVKYAG-V---N--AS------------------------
RAAE--IR-IRVRAAG-I---T--AG------------------------
NIGE--VK-VKLKAAG-L---N--HR------------------------
GAGQ--VR-VKAHAIG-A---G--GP------------------------
GTNE--VM-VKFEAVA-L---N--YR------------------------
GDQD--LL-VRIEAVS-V---N--PV------------------------
GPGQ--VW-LEQTAMG-V---N--PL------------------------
--------L-----------------------------------------
YPNE--VI-IKVHAAS-I---N--PI------------------------
AKGHD-VL-VEIKAVS-V---N--PV------------------------
KDDE--VL-IQHTVIG-L---N--RY------------------------
RDHE--VV-VRLKAAS-L---N--PR------------------------
NANE--VR-IRVRAFG-L---N--RA------------------------
KKGE--VQ-VRVAAGG-L---N--PV------------------------
TPTE--VL-IKVTYAA-V---N--PL------------------------
TADE--VR-VEIRAAG-L---N--PS------------------------
KSGE--IT-VRLHANS-L---N--YH------------------------
GPRD--LL-VKVEAIS-V---N--P-------------------------
GQDE--VL-VKIKAVS-L---N--YR------------------------
KTDE--VS-IKVSHVG-L---N--PM------------------------
AIND--VV-VEV--------------------------------------
PEDH--IR-VQIYAVC-I---D---K------------------------
GVGE--VL-IRVKYAA-L---C--YR------------------------
EVNE--VL-IRVSAAG-V---N--NT------------------------
GEHD--II-VRTLAVS-L---N--YR------------------------
GPGE--VR-LLVKAAG-V---H--QI------------------------
TPDE--VV-VRVAAAN-V---N--PT------------------------
QPGE--VL-VRVHAVG-L---N--PP------------------------
YPNE--VI-IKVHATS-L---N--PI------------------------
GPGQ--VR-VKIYAAS-V---N--PVdvkrprfgrnngffswcn------
GPKD--LL-VRVEAVS-I---N--PV------------------------
KDDE--VL-IKHTAIG-L---N--RY------------------------
GATE--LR-VRVDSIT-L---N--AG------------------------
NAGE--VK-VKLKAAG-L---N--HR------------------------
GPGQ--VW-LEQTAMG-V---N--PL------------------------
KDDE--VL-IKHTAIG-L---N--RY------------------------
HPND--VL-VRVRAAS-I---N--PI------------------------
QAGE--VE-VIFDSAP-L---S--FI------------------------
QNGE--VL-IKVGACG-L---N--NT------------------------
GPRD--LL-VEVRAIS-V---N--PV------------------------
QPGE--VL-VRMKAAT-V---N--RV------------------------
AVGE--VQ-IRVEAIG-V---S--WY------------------------
GPGE--VE-LEVEVA-----------------------------------
GPGE--VR-LLVKAAG-V---H--QI------------------------
GAGE--VR-VRVVVSG-V---N--PT------------------------
NAGE--VK-IKLKAAG-L---N--HR------------------------
GPGE--VR-VRVVRAG-V---N--PT------------------------
GPHD--VL-VQVHAVT-V---N--RT------------------------
GARD--VL-VKVEAIS-V---N--P-------------------------
KDGE--VL-VKIHAVG-L---N--YRdted--------------------
APGQ--AL-IKIHAFG-L---N--RM------------------------
GPRD--LL-VKVEAIS-V---N--P-------------------------
TSRH--ML-VRVGAAA-V---N--PV------------------------
RPHD--VL-VRVEAVS-V---N--PV------------------------
GPHD--LL-VKVEAIS-V---N--P-------------------------
GPHD--LL-VKVEAIS-V---N--P-------------------------
LPGQ--VL-IDVRASS-V---N--PI------------------------
YPNE--VI-VKVHAAS-V---N--PI------------------------
KAGE--VQ-IAVKAAG-L---N--RA------------------------
PDGW--TT-VTVKAAS-L---N--HH------------------------
QSRQ--VR-VKVYAAG-V---N--PT------------------------
GAHQ--AR-IAVAYAN-V---S--HA------------------------
GPGE--VV-VRVRAAS-I---N--AR------------------------
AASE--LV-IQNKFAG-V---NggF-------------------------
APGE--VQ-VRVQAIG-V---S--WY------------------------
KSTE--IL-INIKALS-L---N--AR------------------------
GPKD--LL-IGVRSCA-V---G--WV------------------------
QPCQ--VR-VKIYAAG-V---N--PV------------------------
SSGM--VK-VKLKTAG-L---N--RR------------------------
GPGQ--VW-LEQTAIG-V---N--PL------------------------
GSHD--VV-IRVKESG-V---N--PI------------------------
YPNE--VI-VKVHAAS-V---N--PI------------------------
KSNDH-VL-IQVANSA-L---N--PI------------------------
GPGQ--VR-VKIYAAS-V---N--PVdvkrprfgrnngffswcn------
AANE--VL-IKVSAAG-V---N--NT------------------------
AADE--VL-IRVTAAG-I---N--NT------------------------
GPGQ--VR-VRLRFAG-V---Q--PI------------------------
--------V------G-V---N--AS------------------------
DAGE--VL-IRVGASA-V---N--NT------------------------
GPGE--VR-VRVVVSG-V---N--P-------------------------
SDNE--LL-IKVEYVG-L---N--PV------------------------
AENE--VL-VKVHAAG-I---N--NT------------------------
RAGE--VR-LIQDAIG-L---N--FV------------------------
ESNE--IL-VKVISTS-F---N--PA------------------------
GPRE--VC-FRVRAAA-L---N--HD------------------------
GKDE--VI-IRVDRAA-L---C--YR------------------------
AIND--VV-VQVHASG--------FTgdelt-------------------
YPNE--VI-VKVHAAS-V---N--PI------------------------
KKGQ--VL-VEVKAVG-A---N--FF------------------------
GDDE--VL-VHNSYAG-V---N--FV------------------------
KSGE--AL-VRVEAVG-L---N--HI------------------------
EEGQ--VL-TRNTYAG-V---N--FI------------------------
GPND--LL-IEVKAAA-V---N--PS------------------------
GPDE--LV-VRNHAIA-L---N--PIdw----------------------
YPNE--VI-IKVHAAS-V---N--PI------------------------
KSDE--VL-VENMATS-I---N--PI------------------------
YPNE--VI-VKVHAAS-V---N--PI------------------------
GPSE--VL-IEVKAAA-V---N--PS------------------------
TGHD--LL-VQIIATS-V---N--PV------------------------
ATTE--VL-LKVRATT-I---N--DY------------------------
APGE--SL-VQVHVAA-L---N--PV------------------------
AVDE--VQ-IRVEAIG-V---S--WY------------------------
GPRD--LL-VKVEAIS-V---N--P-------------------------
GPRD--LL-VKVEAIS-V---N--P-------------------------
GPHD--LL-VQVRAIA-V---N--PV------------------------
ASD---VL-IKVGAAG-V---N--NT------------------------
--------V------G-I---N--AS------------------------
AADE--VQ-IRVEAVG-V---S--WY------------------------
GPHD--LL-VKVEAIS-V---N--P-------------------------
TPGT--VV-VEVVSAA-L---N--PG------------------------
GAHD--LL-IRTKTAA-V---N--PL------------------------
KPNE--VL-LKVHAVS-I---N--GS------------------------
GPGE--IR-VRVAAAS-V---N--PI------------------------
GPGQ--VR-IAVAAAG-V---H--LL------------------------
GPRD--LL-VKVEAIS-V---N--P-------------------------
GPGE--VL-VANRAIA-L---N--PV------------------------
TDDQ--VL-VEVDMAG-V---N--FI------------------------
YPNE--VI-IKVHAAS-V---N--PI------------------------
GPGR--IR-IAVRAAG-V---N--PV------------------------
YPNE--VI-IKVHAAS-V---N--PI------------------------
SATE--CL-VRVKAFG-L---N--RA------------------------
GPGE--VL-VRVQAVG-L---G--WK------------------------
AAGE--VL-IKVTACG-M---N--NT------------------------
KPNE--VL-VKMYAAS-L---N--YR------------------------
GDGD--LL-VRNRFVG-V---N--AS------------------------
VTGE--VQ-VRVQAIG-V---S--WY------------------------
GAGE--VR-VRVVVSG-V---N--PT------------------------
GAGE--VR-VRVVVSG-V---N--PT------------------------
KPDQ--IL-IKVHATS-I---N--PI------------------------
EKGQ--VL-IKVKMAG-V---N--PI------------------------
STDS--HL-IRVHACS-P---C--AG------------------------
AAGE--VL-IRVGASA-V---N--NT------------------------
VTGE--VQ-VRVQAIG-V---S--WY------------------------
PAGW--TV-VTVRAAS-L---N--HH------------------------
APRD--LL-VAVHAIS-V---N--P-------------------------
AADE--VQ-IRVEAVG-V---S--WY------------------------
AADE--VL-VRVTRIG-L---N--FA------------------------
LDGW--VT-VTVRAAS-L---N--HH------------------------
GYGE--VK-VKLKSAG-L---N--HR------------------------
GPRD--LL-VRVEAIS-V---N--P-------------------------
GENE--VL-VKLHAAS-L---N--YR------------------------
KEDQ--VL-IKVVAAG-L---N--PV------------------------
GPGE--VL-IRVKYAG-V---N--PL------------------------
RDDE--VR-LRVKLAS-I---N--PV------------------------
GKGE--VR-IRVHAVT-V---N--PT------------------------
KEDQ--VL-IKVVAAA-L---N--PV------------------------
SAGE--VK-VKLKSAG-L---N--HR------------------------
GPHD--LL-VEVRAIS-V---N--PV------------------------
AADE--VL-VRVTRIG-L---N--FA------------------------
AIND--VI-VQI--------------------------------------
GTGE--VL-VRVHAAS-L---N--PP------------------------
GERD--LL-VEVRAVS-V---N--PV------------------------
ENHD--LL-VKIKAIS-I---N--P-------------------------
EAGQ--VL-LRHQAIG-L---N--FI------------------------
TDDQ--VL-VEVDMAG-V---N--FI------------------------
TDDQ--VL-VEVDMAG-V---N--FI------------------------
EGRD--LL-VKVQANS-V---N--PV------------------------
RGSD--IL-IKNRYAG-V---N--FI------------------------
GAGE--VL-VRLTARS-I---N--PS------------------------
GPRQ--AL-VKMTAVA-V---N--PI------------------------
KQDE--VL-MKISYTA-I---N--RA------------------------
KAGE--VL-VRVHAVG-L---N--PP------------------------
GPGE--VL-VAMRASG-V---N--PS------------------------
APNE--II-IKNKFAG-V---N--FI------------------------
GPGE--VR-VALRAAS-I---N--HR------------------------
AAGQ--VL-IETEAIG-V---G--GV------------------------
AVGE--VQ-IRVEAIG-V---S--WY------------------------
KANE--LL-IRVQAAC-V---T--PSdca---------------------
AAGR--LL-VRVMASS-A---N--AL------------------------
GADE--VE-VNVECAG-L---G--S-------------------------
AAGQ--VL-VATEAIG-V---S--GA------------------------
GPAD--VV-VEVAGTS-F---N--PV------------------------
GPNE--VL-IRVRYAG-V---N--PV------------------------
GIGQ--LL-IENKFAG-I---NggF-------------------------
GPGQ--VL-VRVQVRP-I---N--PS------------------------
GKDE--AI-IKVNKAA-L---C--YR------------------------
GAGE--VL-IRVSAVS-L---N--YR------------------------
GSGQ--VI-VRNEYAG-V---N--MI------------------------
NANE--LL-VKVMYAT-V---N--PT------------------------
ENDE--VE-VQVYSAG-L---N--FR------------------------
KPGE--VL-IKVGACS-V---N--NT------------------------
GPKD--LL-VEVKAVS-V---N--PV------------------------
GPGE--VL-VQVEALG-L---G--WQ------------------------
KGEE--VL-VRHTTIG-L---N--RY------------------------
MAGK--VL-VRMYAAG-I---N--EL------------------------
GPGE--VR-IRVYAAA-V---S--PT------------------------
GPGE--VQ-VRVEAIG-I---S--WY------------------------
GYD---LL-VRVEAIS-V---N--PV------------------------
NAGE--VK-VKLKAAG-L---N--HR------------------------
SPSG--VL-IKVHAVS-L---N--YR------------------------
GDND--VL-VKLHGAS-L---N--YR------------------------
GDDE--VL-VHNSYAG-V---N--FV------------------------
SGHD--LL-VKVEAIA-V---N--P-------------------------
KEGE--VE-LELHLVT-L---D--LT------------------------
YPNE--VI-VKVFAAG-L---N--PI------------------------
APGE--VQ-VRVEAIG-I---S--WY------------------------
PAGH--VR-VRLVVSG-V---N--PT------------------------
QPGE--VE-VIFESAP-L---D--FI------------------------
SHD---II-VKNSYAG-V---N--FI------------------------
GDKE--LL-IEVLSAS-I---N--PS------------------------
KPGD--VL-VRARAVS-I---N--PL------------------------
GQHD--VL-IKVKLAG-V---N--PV------------------------
KKGQ--VL-TQVKAAS-I---N--PAdykfp-------------------
GPGQ--VL-VEVHASF-V---S--AG------------------------
GDHD--LL-VKVEGVS-V---N--PV------------------------
GPHD--VL-IRVVKSG-L---N--PI------------------------
GPGQ--VL-VRVQAAG-V---N--NT------------------------
KGEE--VL-VRHTTIG-L---N--RY------------------------
NSDE--VV-IRVVRAG-L---C--YR------------------------
YPNE--VI-IKVHAAS-V---N--PI------------------------
GPGE--VL-VRVHAAG-C---N--NT------------------------
KHGE--VV-IAVKAFG-L---N--HA------------------------
PDGW--AT-VTVRAAS-L---N--HH------------------------
ASGE--VL-VRVHAAG-L---N--PP------------------------
AEGE--VL-IRVTACG-M---N--NT------------------------
KDGE--VL-VKVHATT-V---T--TAeckmr-------------------
AGHD--IL-VEVKAVS-V---N--PV------------------------
YPNE--VI-IKVHATS-L---N--PI------------------------
GPRD--LL-VKVEAIS-V---N--P-------------------------
GPRD--LL-VEVKAIS-V---N--PV------------------------
GERD--LL-VEVRAVS-V---N--PV------------------------
NPHE--VV-IRVTESG-V---N--PV------------------------
GYD---LL-VRVEAVS-V---N--PV------------------------
GEHD--LL-VEVRAIA-V---N--PV------------------------
KSDE--LL-LKIEAAT-L---N--PI------------------------
VGHD--IL-VKVEAIS-V---N--PV------------------------
KDNE--IL-VKIKATT-V---T--AG------------------------
AAGE--VL-IKVTACG-M---N--NT------------------------
QGRD--LL-VRIEAIA-V---N--PV------------------------
KPGQ--VL-LKVKAAS-V---N--PI------------------------
GPGE--VL-VEVFAAG-I---N--HI------------------------
TGYD--LS-VEVHSVS-V---N--PV------------------------
EPHD--LL-VAVEAVS-V---N--PL------------------------
YPNE--VI-IKVHATS-I---N--PI------------------------
GPGQ--VL-VRVQVRP-I---N--PS------------------------
RPGW--TT-VKVRAAS-L---N--HH------------------------
EGHD--LL-INVHAVS-V---N--PV------------------------
YPNE--VI-IKVHAAS-V---N--PI------------------------
DKNLD-VL-VKVIAVG-L---N--PV------------------------
GENE--VV-IKQDYAG-L---C--YR------------------------
GRD---IL-VKINAIS-V---N--PVdtkvrs------------------
ADGQ--ML-IEVRAAG-V---N--PS------------------------
GPHD--LL-VEVRAVS-V---N--PV------------------------
TAGQ--VR-VRHTRIG-V---N--FH------------------------
TKGE--HL-IRVHACS-P---C--SG------------------------
KKDE--VL-IKVQATA-L---N--RA------------------------
GPGE--VR-VRIHASG-V---N--PS------------------------
TGRD--IL-VAVKAVS-V---N--PVdtkvr-------------------
GEND--ML-VRVVATS-I---N--PA------------------------
KPGD--VL-VRARAVS-I---N--PL------------------------
ENHD--LL-VRIKAIS-I---N--P-------------------------
KPGE--AR-VEVLATP-I---N--PS------------------------
SEGE--IR-IKNKAIG-V---N--YV------------------------
GPGE--VR-IRVYAAA-V---S--PT------------------------
TAGE--VL-VEVEAAS-V---N--GF------------------------
GPRD--LL-VAVKGIS-V---N--PV------------------------
GEHD--LL-VEVKAVS-V---N--PV------------------------
QGRD--LL-IQVKAIA-V---N--PV------------------------
KPGE--LL-IRVKATT-V------IR------------------------
GSKD--LL-VRIEAVS-V---N--PV------------------------
AENE--VL-IKQEYAG-V---C--YR------------------------
GDKD--VLV-----------------------------------------
APGE--VL-VRVRAAS-V---N--AL------------------------
ENHD--LL-VRIKAIS-I---N--P-------------------------
SGHD--LL-VKVEAIS-V---N--P-------------------------
KDHQ--VL-IKVHTCG-V---N--PV------------------------
RPGW--SV-VDVRAAS-L---N--HH------------------------
GPGE--VT-IQVRAAG-V---N--PA------------------------
GPYD--VL-VEVVATS-I---N--PL------------------------
KAGE--AL-IKIKAAA-L---N--HR------------------------
DAGS--AI-VQVKAAS-V---N--PS------------------------
GPGQ--VL-IRNHSVA-V---N--PV------------------------
SPSQ--TL-VRTVASS-I---N--Q-------------------------
GARD--LL-VEVRAIA-V---N--P-------------------------
RRGE--VR-VRVMACG-A---N--AS------------------------
GPRD--LL-VEVRAIS-V---N--P-------------------------
ADGQ--ML-IEVRAAG-V---N--PS------------------------
KGH---LL-VRLHAAG-V---N--PVdyklrk------------------
GPEE--VR-VRMRYAS-L---N--FR------------------------
EKGQ--VL-IKVKMAG-V---N--PI------------------------
GPEE--VR-VRMRYAS-L---N--FR------------------------
--------H-----------------------------------------
-PDR----L-----------------------------------------
KGH---LL-VRLHAAG-V---N--PVdyklrk------------------
KGH---LL-VRLHAAG-V---N--PVdyklrk------------------
GNNE--VT-IEQKYAG-V---C--FR------------------------
------PE------------------------------------------
GDNE--VT-IEQKYTG-V---C--FR------------------------
GSGE--VL-LRVQACG-I---C--HS------------------------
RGDE--NL------------------------------------------
GSGE--VL-VRVEACG-V---C--RT------------------------
SGNE--NL------------------------------------------
SGNE--NL------------------------------------------
GEG---IK-VKIIKAG-L---N--PL------------------------
VTGM----L-----------------------------------------
GPGE--VR-IRMRAHT-L---N--HI------------------------
--------V-----------------------------------------
GPGE--IL-VRVLACG-V---C--RT------------------------
GEKD--VL-IDIKYCG-I---C--HS------------------------
TERD--VQ-IDILYCG-I---C--HS------------------------
GGGN--IS----------------YQ------------------------
GADD--VL-IDIHYCG-I---C--HS------------------------
GRED--VL-VKVVAAG-L---N--PL------------------------
GPGD--VV-IEILYAG-I---C--HS------------------------
--------M-----------------------------------------
DTGE--VQ-IKTRACG-I---C--GT------------------------
-NGG----L-----------------------------------------
SPGQ----TVAI--------------------------------------
------VL------------------------------------------
GDNE--VT-IEQKYTG-V---C--FR------------------------
GEEE--IQ-IRTVACG-I---C--GT------------------------
GEEE--IQ-IRTVACG-I---C--GT------------------------
GPGE--VR-IRMRAHT-L---N--HI------------------------
EKGQ--VL-IKVKMAG-V---N--PI------------------------
KHGQ--VI-VKVQANG-V---C--HS------------------------
QADE--IE-ILPKATG-L---N--FR------------------------
APGE--VL-IEVKASG-M---N--FR------------------------
GPGQ--VR-IRVRACG-V---N--FA------------------------
GPGQ--VR-IRVRACG-V---N--FA------------------------
APTE--AR-VRHAAVG-L---N--YI------------------------
TTGQ--VQ-VRHTAIG-L---N--YI------------------------
GAGQ--VL-LRMRASS-L---N--YR------------------------
NENE--VL-IKLKYAS-L---N--HR------------------------
KEDQ--IL-VKIIAST-V---T--MA------------------------
GHGE--VL-VRVKAAA-I---N--AR------------------------
TAGE--VV-IKVSWSG-I---N--YK------------------------
ADDE--VL-VHVMAAG-I---N--YN------------------------
ADDE--VL-VHVMAAG-I---N--YN------------------------
GPGQ--VR-IRVRACG-V---N--FA------------------------
DSHE--VL-VLVMAAG-V---N--YN------------------------
GPTD--VL-IEIAYCG-V---C--HS------------------------
DPGE--VT-IKVAYSS-V---N--FK------------------------
ETRR--RV-IAP------------F-------------------------
ADDE--VL-VYVMAAG-I---N--YN------------------------
APGQ--VRV----------------Rniwlsid-----------------
ADGQ--VF-VRHHYLS-L---D--P-------------------------
QKGE--VL-IRITHTG-V---C--HT------------------------
GADQ--VL-LEVRACG-V---C--RT------------------------
--------N-----YG-L---N--YG------------------------
GSGQ--IL-VQNFYSS-I---S--AGtegktvsdarlgfigkaks-----
KPND--VE-ISITHCG-V---C--HS------------------------
GADQ--LL-LAVRACG-V---C--RT------------------------
PEGD--VG-VRIAWST-L---N--YK------------------------
RQGE--VL-VRIVASG-V---C--HT------------------------
GADQ--VL-LEVRACG-V---C--RT------------------------
RHGE--VL-VRVVATG-V---C--HT------------------------
REGE--VL-LKVVATG-V---C--HT------------------------
GPGQ--VR-IRVRACG-V---N--FA------------------------
APTE--AR-VRHAAVG-L---N--YI------------------------
GAGQ--VL-LRMRASS-L---N--YR------------------------
GPRD--LL-VRIEAVS-V---N--PV------------------------
--GW----I-----------------------------------------
ADDE--VL-VHVMAAG-I---N--YN------------------------
AAGQ--VL-MRTLFLS-L---D--PYmrgrmsdap---------------
DPGE--VT-IKVAYSS-V---N--FK------------------------
APGQ--VRV----------------Rniwlsid-----------------
GAHD--VQ-IEIAYCG-V---C--HS------------------------
CPGE--VV-VQVAWSS-V---N--YK------------------------
QPDK--VR------------------------------------------
GAED--VQ-IEILYCG-V---C--HS------------------------
KAGE----------------------------------------------
PEGD--VS-VRIARST-L---N--YK------------------------
GADQ--VL-LEVRACG-V---C--RT------------------------
NENQ--VL-VRIAATG-I---C--HT------------------------
ADTT-----VQVEWST-L---N--YK------------------------
KAGE--VL-VRITHTG-V---C--HT------------------------
GAGD--IL-VKIEACG-V---C--HT------------------------
TSKD--VE-IDILYCG-V---C--HS------------------------
GPGQ--VR-IRVRACG-V---N--FA------------------------
APTE--AR-VRHAAVG-L---N--YI------------------------
GAGQ--VL-LRMRASS-L---N--YR------------------------
GPRD--LL-VRIEAVS-V---N--PV------------------------
APTE--AR-VRHEAVG-L---N--YI------------------------
--GW----I-----------------------------------------
ADDE--VL-VHVMAAG-I---N--YN------------------------
GAGD--IL-VKIEACG-V---C--HT------------------------
KENE--VL-IQVYSAS-I---N--QL------------------------
AAGQ--VL-MRTLFLS-L---D--PYmrgrmsdap---------------
KPGQ--VV-IRIEACG-I---N--FF------------------------
DPGE--VT-IKVAYSS-V---N--FK------------------------
ADDE--VL-VHVMAAG-I---N--YN------------------------
APGQ--VRV----------------Rniwlsid-----------------
GAHD--VQ-IEIAYCG-V---C--HS------------------------
KGGE--PE------------------------------------------
ADTT-----VQVEWST-L---N--YK------------------------
KAGQ--VR-IKIHAAG-V---S--FA------------------------
CPGE--VV-VQVAWSS-V---N--YK------------------------
KAGE--VL-VRITHTG-V---C--HT------------------------
QPDK--VR------------------------------------------
GAED--VQ-IEILYCG-V---C--HS------------------------
KFGE--VL-VEIKASG-V---C--HT------------------------
KAGE----------------------------------------------
TSKD--VE-IDILYCG-V---C--HS------------------------
PEGD--VS-VRIARST-L---N--YK------------------------
GADQ--VL-LEVRACG-V---C--RT------------------------
DAGE--VL-VRIRMST-I---C--RS------------------------
GADQ--VL-LEVRACG-V---C--RT------------------------
PEGD--VS-VRIAWST-L---N--YK------------------------
NENQ--VL-VRIAATG-I---C--HT------------------------
GPND--VL-IKVRKSA-I---C--GT------------------------
RHGE--VL-VRVVATG-V---C--HT------------------------
RHGE--VL-VRVVATG-V---C--HT------------------------
LSGI--VE------------------------------------------
GPND--AL-VRITTTT-I---C--GT------------------------
KPFW--ST-IHVAAAS-V---N--HH------------------------
GPLD--AI-VRPTCVS-P---C--TS------------------------
AGDW--VR-VKNIACG-L---C--GT------------------------
GPND--AI-CRPLAIA-I---C--TS------------------------
KDDE--VL-VKLDYVG-I---C--GS------------------------
KDHE--IL-MKVEYVG-M---C--GS------------------------
KKGQ--VL-IKVKYTG-I---C--GS------------------------
TPGH--VK-IKVRYSG-I---C--GS------------------------
GRRD--VL-INVKACG-V---C--GT------------------------
KDDQ--VL-VKIMNIG-I---C--GS------------------------
GPLD--AI-VRPTCVS-P---C--TS------------------------
PDD---VI-IKVEAAS-I---C--GS------------------------
THER--DAVVKVTLAS-I---C--SS------------------------
PEGG--FV-LKVMAVG-L---C--GS------------------------
TPDQ----Q-----------------------------------------
ATVA--IH------------------------------------------
GVGD--VL-VRVAAAG-V---N--RP------------------------
GPGE--VQ-VRIGAVA-L---N--HI------------------------
KKGE--VL-IRLSYAA-L---N--HL------------------------
QRGE--LV-VRVRAAG-L---T--ST------------------------
QKRH----P-----------------------------------------
GPGQ--VV-VKVKAAS-V---K--FS------------------------
GPDQ--VL-VRVRAVA-L---N--HR------------------------
HPET--PRV-----------------------------------------
P-------L-----------------------------------------
GPGQ--VR-VRVHASA-V---N--RA------------------------
DENQ--VL-VKILASS-I---N--AG------------------------
GPGE--IC-VRVLACG-I---N--FP------------------------
KDDE--LL-IKVHATS-V---T--AG------------------------
AADE--VL-VKVHAVG-L---N--PV------------------------
QDDE--VL-VKVVAAS-A---A--AGdwhll-------------------
------CR----RSIG-L---N--FI------------------------
KDHE--VL-IQVHATS-V---T--AG------------------------
--------L-----------------------------------------
GPGE--LL-VRVRACA-I---N--FP------------------------
KNNE--IL-IKVHATT-V---T--AGdfrmrsf-----------------
GAVW--IP------------------------------------------
GDNE--VL-IEVHAAG-V---N--FP------------------------
PS------L-----------------------------------------
KDGE--VL-VKVFAVS-A---N--AA------------------------
------AR------------------------------------------
KDNE--VL-VKVHAAS-V---N--AA------------------------
GPGE--VL-IQIVASG-V---N--PV------------------------
ALGL--TK------------------------------------------
KDNE--VL-IKIHATT-V---T--AG------------------------
QAGE--VE-VRVRATG-L---N--FR------------------------
GPGK--VV-IAVKAAG-I---N--RF------------------------
------AR------------------------------------------
--------V-----------------------------------------
--------V-----------------------------------------
--------------------------------------------------
LAT-----L-----SG-A---N--YG------------------------
GPGE--IR-IRHHAVG-L---N--FI------------------------
PPG-----A-----------------------------------------
GAGD--AV-VRVHAVG-L---N--PL------------------------
SD----VV-VQVHAAG----------------------------------
SSGE--VR-VRIHAAA-L---N--HL------------------------
KDNE--VL-IQVHATS-V---T--AG------------------------
--------------------------------------------------
--------M-----------------------------------------
--------L-----------------------------------------
GAGE--VS-IQVRAAG-L---N--FK------------------------
KDGE--VR-VRVLAAG-V---S--LP------------------------
------VR-VRIRAVA-L---N--FR------------------------
--------L-----------------------------------------
GDDE--VV-ISVKAAS-V---N--FP------------------------
KEND--VQ-IEILYCG-V---C--HS------------------------
RPGE--AR-VKIAACG-V---C--HS------------------------
GPDE--VR-IRVEAVS-L---N--RA------------------------
EPEE----M-----------------------------------------
--------V-----------------------------------------
HPAQ--IK-VRLKAAG-I---N--PI------------------------
GAGE--AL-VRVDAAG-V---N--FI------------------------
PQGD--VT-VRVAYST-L---N--YK------------------------
QNGD--VL-VRVKAVG-V---C--GS------------------------
TERD--VQ-IEILFCG-I---C--HS------------------------
--------V-----------------------------------------
GPGD--VL-IDIHAAS-V---N--GA------------------------
GVNQ--VL-IRIHASG-L---C--YT------------------------
DGGC--VG--EV--------------------------------------
PEGE--VL-VRVHYSS-L---N--YK------------------------
GSGQ--VR-VRMLASP-V---N--PS------------------------
D-----VL-VQVQAAG-I---C--GT------------------------
--------M-----------------------------------------
GEDE--AL-VLVMAAG-V---N--YN------------------------
GIGE----V-----------------------------------------
GNED--AL-IEVAACG-I---C--GS------------------------
RHYD--LR------------------------------------------
QSGQ--VL-VRIGGAG-V---C--HS------------------------
GEV---VA-VGPDARG-V---K--IG------------------------
GKGD--VL-VRNYYSV-I---S--AGtegktvtdarkgyiakaks-----
REGW--VNT-----------------------------------------
GPGQ--VL-VRVLACA-V---C--RT------------------------
PAGQ--AN------------------------------------------
GDKD--IL-VRVRAAG-I---C--HS------------------------
LVRQ--VL-EKVRREG-F---G--A-------------------------
GGGK----------------------------------------------
AEGE--VI-VKVEAAA-L---N--KR------------------------
GPHE--LR-VRTLYSG-I---S--AG------------------------
AAGE--VS-VRTEYSL-M---S--IG------------------------
QAG-----M-----------------------------------------
------VD------------------------------------------
GPGE--VE-IRIEAGG-I---C--GS------------------------
--------V-----------------------------------------
KPGD----V-----------------------------------------
GDNE--VL-VRIRATT-V---T--SGdarmrsft----------------
PDDV--TD-EQV--------------------------------------
GPDE--VL-VRVRAVG-V---C--GS------------------------
R--W----V-----------------------------------------
QGDE----P-----------------------------------------
GPGE--VL-VRNTVSG-I---C--GS------------------------
KPND--IR------------------------------------------
-AGG----V-----------------------------------------
GEDE--VL-VYVMAAG-V---N--YN------------------------
PDGE--VL-VQVRYSS-L---N--YK------------------------
--------------------------------------------------
AIND--VV-VQVHASG--------FVptela-------------------
--------A-----------------------------------------
KDDE--VQ-VRIHAVS-L---N--GS------------------------
A-------V-----------------------------------------
GPTM----Q-----------------------------------------
EPGQ--VL-VRLRAAS-L---N--HL------------------------
RPDH--VL-VQVKACA-L---N--HL------------------------
SDEE--VL------------------------------------------
GADE--AV-VQVAACG-V---N--HL------------------------
GPGE--VL-VRVACAG-V---N--RP------------------------
KPND--VQ-IEILYCG-V---C--HS------------------------
GDDE--VE-IEPVATG-L---N--FR------------------------
SAGQ--VL-IRNRAAG-V---N--GP------------------------
GPDE--VL-IKVKAAG-V---N--RP------------------------
GDGQ--VL-IRVSAAG-V---N--GP------------------------
GAGE--LL-IKVAAAG-V---N--RP------------------------
NDDE--VN-IKVHSAG-I---N--FP------------------------
GTGE--VL-VNVHAAA-V---N--FP------------------------
KEDE--VL-VEIKYSG-I---N--FA------------------------
GPNE--IL-IKVKASS-V---N--FP------------------------
QDNE--VL-IEVKAAS-V---N--FP------------------------
GAGQ--VR-VQVKAAS-L---N--FP------------------------
KDNE--IL-IKVKAAS-V---N--FP------------------------
GPRE--VL-IRVKASS-V---N--FP------------------------
SEKE--IL-IAIKASS-V---N--FP------------------------
SAGQ--VL-IRVHAAG-V---N--GP------------------------
STGQ--VL-IKVCYAG-V---N--RP------------------------
GPGE--VR-IKVAATA-V---N--RA------------------------
GAGE--IR-VKQNAVG-L---N--YI------------------------
GAAD--AR-VRVRAVG-L---N--FA------------------------
GPGE--VC-IRVSKAG-I---N--FA------------------------
EKAQ--LK-IRVLGAG-L---N--FP------------------------
GPDE--VL-VEIKATA-L---N--RA------------------------
PPGH--VV-IDVKAAA-V---N--FP------------------------
GDGQ--VV-VTMKAAG-V---N--FA------------------------
KAGE--VR-IRQHAVG-L---N--YI------------------------
GNGE--VL-IEIKAAS-V---N--FP------------------------
LDGQ--VL-IDVKAAG-V---S--FP------------------------
QPEH--VL-IENKAAS-V---N--FP------------------------
AKGE--VC-VRVHRAG-V---N--FA------------------------
LPDH--VL-IENKAAS-V---N--FP------------------------
LKGH--VL-IENKACS-I---N--FP------------------------
GPGQ--VV-VDIKATG-I---S--FP------------------------
SDEE--VL-IKVHAAG-I---N--RP------------------------
GPGE--LC-VRLKACA-I---N--FP------------------------
LPGH--VL-IDNKAAS-V---N--FP------------------------
QKNE--IL-IKVEAAG-V---N--FP------------------------
KRGE--VL-IKVAASG-V---N--RP------------------------
GPGQ--VV-VDIKATG-I---S--FP------------------------
GDNE--VI-VTIKAAA-L---N--FP------------------------
GPGE--VV-VDIKATG-I---S--FP------------------------
GDNE--VI-VTIKAAA-L---N--FP------------------------
LPGH--VL-INNKAGS-V---N--FP------------------------
SKNQ--VL-VDIHAAG-V---N--FP------------------------
LPGH--VL-IENKAAS-V---N--FP------------------------
KEGH--II-VDIHSAS-V---N--FP------------------------
KPEH--VL-IDNKAAS-V---N--FP------------------------
LPGH--VL-INNKAGS-V---N--FP------------------------
KEGH--II-VDIHSAS-V---N--FP------------------------
SKNE--VL-VKVQAAG-V---N--FP------------------------
NDDQ--VL-IEIKVAS-V---N--FP------------------------
LPGH--VL-IDNKAAS-V---N--FP------------------------
GDNE--VI-VTIKAAA-L---N--FP------------------------
EKHE--VL-IQVHAAG-I---N--RP------------------------
QDND--VL-IEVYAAG-V---A--FP------------------------
KDGH--IL-VDIYSAS-V---N--FP------------------------
KDNE--VL-IKVKAAG-L---N--RA------------------------
QKNE--VL-IKVEAAG-V---N--FP------------------------
KKSQ--IL-IDVHSAG-V---N--FP------------------------
GP-Q--PE------------------------------------------
KDDE--IL-IKVKAAG-L---N--RA------------------------
GDDE--VL-ISVKAAA-L---N--FP------------------------
KKSQ--IL-IDVHSAG-V---N--FP------------------------
GPGE--IL-IEVKAAP-V---T--FP------------------------
KPNE--VR-IKIIAAA-V---N--FP------------------------
GDND--VL-IEVYAAG-V---A--FP------------------------
KPNE--VR-VKVEAAS-V---N--FP------------------------
QATD--VR-IAVKAVG-L---N--RA------------------------
GPGE--VV-VDIKAAG-L---N--YP------------------------
QDND--VL-IEVYAAG-V---A--FP------------------------
GENN--IL-IKVKASA-V---N--YA------------------------
GEGQ--VL-IEVHAAS-V---N--FP------------------------
NSDE--VT-IEQKAIG-L---N--YI------------------------
SDEE--VL-IKVHAAG-I---N--RP------------------------
GPGE--IV-IDVKAAG-L---N--YP------------------------
KKSQ--IL-VDVHAAG-V---N--FP------------------------
GPGE--IV-IDVKAAG-L---N--YP------------------------
GENE--IL-IETKAAT-L---N--FA------------------------
GDNE--VL-IETKAAT-L---N--FA------------------------
QPDQ--IR-LKIMSCG-L---N--FA------------------------
IPGH--VL-IDNKAGS-V---N--FP------------------------
REGE--VC-VRIHRAG-I---N--FA------------------------
GKDE--VS-IEQKAIG-L---N--YI------------------------
GPGQ--VV-VDIKATG-I---S--FP------------------------
GKGE--VI-LETKAVG-L---N--FI------------------------
EPDQ--VT-IEQKAIG-L---N--YI------------------------
ADDE--VL-IKVEAAG-V---N--FP------------------------
QSGS--VL-IQVEAAG-L---N--YI------------------------
GPNE--VV-IDMRAAG-V---N--PA------------------------
SKNE--VL-VKVQAAG-V---N--FP------------------------
NKDE--VL-IKVAVAG-V---N--FP------------------------
KSDE--VT-IEHKAIG-L---N--YI------------------------
SEDE--VL-IKVKGAG-V---N--RP------------------------
SDDE--VL-IKVEAAG-V---N--FP------------------------
GLNE--IL-IKIKSTA-V---N--RA------------------------
GDAE--VV-LRVRAVG-L---N--FR------------------------
GPDE--IK-VTNHAIG-L---N--YI------------------------
GEGE--AL-VEVYAAA-L---N--FP------------------------
KADE--VT-IKNHAIG-L---N--YI------------------------
GAST----I-----------------------------------------
GPGQ--VV-VDIKATG-I---S--FP------------------------
LADH--IL-IENKAAS-V---N--FP------------------------
GDGE--VL-IEHVAIG-L---N--YI------------------------
GADE--VT-IEHKAIG-L---N--YI------------------------
LDGH--VL-IENKACS-I---N--FP------------------------
KPNE--VR-VKVEAAS-V---N--FP------------------------
KGNE--IL-VKVEASS-L---N--YH------------------------
GANE--VQ-IEHVSIG-L---N--YI------------------------
REGE--AL-VEVYAAA-L---N--FP------------------------
GEDD--LV-IEHQFCG-L---N--YI------------------------
KENE--VL-IKHSAIG-L---N--FI------------------------
EPEE--VS-IEQKAIG-L---N--YI------------------------
LPGH--VL-INNKAGS-V---N--FP------------------------
GAGE--VR-IRQTAIG-V---N--FV------------------------
NKDQ--IL-IKVVCAG-V---N--RP------------------------
GPKE--VL-IKVKASS-V---N--FP------------------------
GDRG--VK-IRVKAAG-L---N--FP------------------------
KENE--VL-IKHSAIG-L---N--FI------------------------
NDEQ--VL-IEVKYAG-V---N--RP------------------------
AEGE--VL-IRVAAAG-V---N--RP------------------------
KEGH--II-VDIHSAS-V---N--FP------------------------
GPDE--IK-VINNAIG-L---N--YI------------------------
LPGH--VL-INNKAGS-V---N--FP------------------------
VKDE--VL-IEHVAIG-L---N--YI------------------------
------IE------------------------------------------
SNNQ--IL-IKVSFAG-V---N--RP------------------------
HPDE--VL-IEHKAIG-L---N--YI------------------------
GPTD--VV-VKIHSAG-L---N--YR------------------------
GRGE--VL-INQTKVG-L---N--FI------------------------
GNDE--AL-VEVYASA-L---N--FP------------------------
ADGE--VR-VRICFAG-V---N--PI------------------------
GPEE--VL-IKVGHAG-I---N--RA------------------------
GADE--VT-IEHKAIG-L---N--YI------------------------
LPNE--VV-VDIKAAA-L---N--FP------------------------
KAGQ--VL-VKVAAAG-I---N--RA------------------------
ANDE--VL-IEHVAIG-L---N--YI------------------------
GADE--VQ-IEHVSIG-L---N--YI------------------------
EKDE--VT-IEHKAIG-L---N--YI------------------------
GKDD--VV-VRVKSTS-L---N--YH------------------------
EPGQ--VL-IDVKAAS-V---N--FP------------------------
QDDE--VT-IEHKAIG-L---N--YI------------------------
KKSQ--IL-IDVHSAG-V---N--FP------------------------
GPGE--IV-IDVKAAG-L---N--YP------------------------
KENE--VV-IKQTAIG-L---N--FI------------------------
------VL-INNKAGS-V---N--FP------------------------
VADQ--VL-IRVRASS-V---N--YR------------------------
GSDE--VL-IRVEAAG-V---N--RP------------------------
GPGQ--VL-IDVKAAS-V---N--FP------------------------
MDHE--VI-IKIKSTA-V---N--RA------------------------
NNDQ--VL-IEIKVAS-V---N--FP------------------------
KDKE--LI-IETKAAT-L---N--YA------------------------
KEGH--II-VDIHSAS-V---N--FP------------------------
GDND--VL-IEVYAAG-V---A--FP------------------------
RTGQ--LL-IGVEATD-L---N--FA------------------------
IQDH--VV-IDNKAAS-V---N--FP------------------------
AENE--IQ-VENKAIG-I---N--YI------------------------
NAYE--VL-VRIKAAS-V---N--PI------------------------
------IT------------------------------------------
GPKE--VL-VKNLSVG-L---N--YI------------------------
GGSD--AL-VKVEASG-I---N--YI------------------------
-------------AAG-L---N--RA------------------------
KEDQ--IL-VKIKAAA-I---N--HL------------------------
GPKE--VL-VKNLSVG-L---N--YI------------------------
TAKE--VL-VKVLTTS-L---N--FA------------------------
KSGE--VL-IKHSAIG-L---N--FI------------------------
--------V-----------------------------------------
LNNQ--VL-IKVSFAG-V---N--RP------------------------
KKSQ--IQ-IDVHSAG-V---N--FP------------------------
KADE--VT-IEHRAIG-L---N--YI------------------------
KEGH--II-VDIHSAS-V---N--FP------------------------
KEGH--II-VDIHSAS-V---N--FP------------------------
GPDE--VV-IDVKIAS-V---N--FP------------------------
GPEE--IK-IKNLAIG-L---N--FI------------------------
KKGE--VL-IKVAAAG-I---N--RP------------------------
EENE--VS-IEQKAIG-L---N--YI------------------------
GADE--IK-VTNHAIG-L---N--YI------------------------
--------------------------------------------------
LDEQ--IQ-IEIHFAG-I---N--RA------------------------
QSNE--VL-IKNLSIG-I---N--YI------------------------
---------IRHTAVG-L---N--FI------------------------
------IR-VRHTVVG-F---N--FI------------------------
GDNE--VI-VTIKAAA-L---N--FP------------------------
[truncated: 9,235,943 more chars]
