# Supplementary material for: A Computational Screen for Type I Polyketide Synthases in Metagenomics Shotgun Data
Source: PLoS One. 2008 Oct 27;3(10):e3515. doi: 10.1371/journal.pone.0003515 (PMC2568958; doi:10.1371/journal.pone.0003515)
Supplement: Methods S7 — Sequences, alignment and tree files of the different domains. (6.92 MB ZIP) [file pone.0003515.s007.zip › sequences_alignments_and_trees/PKS_KR_ref_tree_and_pullouts.fa]

>sorap_001_KR_002.seq_from_11_to_191 (HMM "PKS_KR" in sequence "sorap_001_KR_002.seq", bitscore: 243.2, e-value: 1e-71, length: 181)
GTVLITGGTGTLGALVARHLVARHGAKHLLLTSRQGAHAPGAEASRTELEALGASVTLRACDAADPRALQALLDSIPSAH
PLTAVVHAAGALDDGLLGAMSPERIDRVFAPKLDAAWHLHELTQDKPLAAFVLFSSAAGVLGSPGQSNYAAANAFLDALA
HHRRAHGLPASSLAWGYWAER
>ampho_003_KR_001.seq_from_4_to_184 (HMM "PKS_KR" in sequence "ampho_003_KR_001.seq", bitscore: 236.9, e-value: 8.4e-70, length: 181)
GTVLITGGTGGLGGVLARHLVTERGVRRLLLASRRGPAADGAPALVDELTALGASVDVAACDVTDREALAALLARVPAAH
PLSAVVHTAGVVDDGVIGSLTAERLDTVLRPKADAAWHLHELTRDLDLDAFVLFSSVAATLGSPGQGNYAAGNAFLDALA
AHRHALGLPATSLAWGPWTQS
>myxal_004_KR_003.seq_from_3_to_180 (HMM "PKS_KR" in sequence "myxal_004_KR_003.seq", bitscore: 233.7, e-value: 7.5e-69, length: 178)
ASYLLTGGLGGLGLSLARWMVDQGARNLVLIGRGAAKPEAQETLRTLEAAGAKVLVLQADVSKQADVRRTLEEAEKLAPL
RGVVHAAGVLDDGVLLQQDWERFSRVFAPKVDGAWHLHELTKDKELDFFVLYSSAATLLGPPGQGSYAAANAFLDALAHH
RRSQGLPALSINWGPWAE
>stigm_002_KR_001.seq_from_2_to_180 (HMM "PKS_KR" in sequence "stigm_002_KR_001.seq", bitscore: 232.5, e-value: 1.8e-68, length: 179)
GTYLLTGGLGGLGLRVARWMVEQGARHLVLVGRRGASEAQQAAIDEMERAGARVLVAQGDISQKDVLAGLLEKARQSMPP
LRGVIHAAGVLDDGVLIRQDWQRFERVMAPKIEGAWNLHELTREVELDFFILFSSMASALGSRGQGNYAAANAFLDALAR
LRRSQGLPAVSIQWGPWAE
>ampho_003_KR_003.seq_from_11_to_191 (HMM "PKS_KR" in sequence "ampho_003_KR_003.seq", bitscore: 232.1, e-value: 2.3e-68, length: 181)
GTVLVTGGTGGLGGLVARHLVMERGVRRLLLTSRSGLDAAGARELVAELENLGAEVSVAACDVADRDAVDTLIAGIPAEH
PLRAVVHTAGVLDDGVLGSLTEERLATVLRPKVDGAWNLHEATRRLDLDAFVVFSSVAGVFGGAGQANYAAGNAFLDALT
AHRQSLGLPGLSLAWGAWAQG
>ampho_003_KR_002.seq_from_2_to_182 (HMM "PKS_KR" in sequence "ampho_003_KR_002.seq", bitscore: 231.3, e-value: 4e-68, length: 181)
GTVLVTGGTGGLGGLVARHLVMERGVRRLLLTSRSGLGAAGAGDLVAELEGLGAEVSVAACDVADRDAVTALVAAVPAEH
PLVAVVHTAGVLDDGVLDSLTEERLATVLRPKVDGAWNLHEATRHLDLDAFVVFSSVAGVFGGAGQANYAAANAFLDALT
AHRHALGLPAVSLAWGPWQQG
>nysta_005_KR_001.seq_from_11_to_191 (HMM "PKS_KR" in sequence "nysta_005_KR_001.seq", bitscore: 229.6, e-value: 1.3e-67, length: 181)
GTVLLTGGTGGLAGLLARHLVTEHGARHLLLAGRRGPDAPGAAALHAELTALGAEVTVAACDVADRTALAALLATVPAEH
PLTAVVHTAGVLDDGTLTALNPDRLATVLRPKVDAAWHLHDLTRHLDLAAFVLYSSTAGVMGGPGQANYAAGNTFLDALA
AHRHALGLPATSLAWGAWEQG
>nysta_003_KR_005.seq_from_8_to_187 (HMM "PKS_KR" in sequence "nysta_003_KR_005.seq", bitscore: 229.6, e-value: 1.4e-67, length: 180)
GTVLITGGTGGLGAQFARHLVDRYGVRNLLLVSRRGPDAPGTTELVAELTAHGAEVAVQACDVADGDAVAALVAGVPDEH
PLRAVVHTAGVLDDGVIGSLTEERLATVLRPKADAAWHLHEATRGLDLDAFVVFSSVAGVFGGAGQANYAAANAFLDALM
AQRRAAGLPGLSLAWGPWDQ
>ampho_005_KR_002.seq_from_11_to_191 (HMM "PKS_KR" in sequence "ampho_005_KR_002.seq", bitscore: 228.6, e-value: 2.6e-67, length: 181)
GTVLVTGGTGGLASALARHLVAEHGIKHLLLTSRRGPDAPGAADLVQALAELGAEARVAACDVADRDALAGLLASVPAER
PLTAVVHTAGVLDDGILASLTPDRLDTVMRPKVDAAWHLHDLTRDLDLAAFVLYSSTSGVFGSPGQANYAAGNTFLDALA
AHRQSLGLPATSLAWNAWEQG
>nysta_003_KR_001.seq_from_10_to_190 (HMM "PKS_KR" in sequence "nysta_003_KR_001.seq", bitscore: 228.4, e-value: 3.1e-67, length: 181)
GTVLITGGTGGLGAVLARHLVATHGVRHLLLASRRGPAADGADDLTAELTGLGATVHIAACDVADPAALADLLGTVPAGH
PLTVVVHTAGVVDDGVLGSLTPQRLDTVLRPKADAAWHLHEATRHLDLDAFVLFSSVAATLGSPGQANYAAGNAFLDALA
ARRAATGLPATSLAWGPWTQS
>ampho_005_KR_001.seq_from_5_to_184 (HMM "PKS_KR" in sequence "ampho_005_KR_001.seq", bitscore: 226.5, e-value: 1.1e-66, length: 180)
GTVLVTGGTGGLASALARHLVAEHDIRHLLLTSRRGPDAPGAADLVQALAELGAEARVAACDVADREALAALLASVPAEH
PLTAVVHTAGVLDDGIFPSLTPDRLDSVMRPKVDAAWHLHDLTRDLDLAAFVLYSSTAGVMGSPGQANYAAGNTFLDALA
AHRQSLGLPATSLAWGAWEQ
>pimar_004_KR_001.seq_from_8_to_187 (HMM "PKS_KR" in sequence "pimar_004_KR_001.seq", bitscore: 226.4, e-value: 1.2e-66, length: 180)
GTVLVTGGTGGLGRELARHLVVERGVRHLLLVSRSGPEAPGVSGLSDELAAHGAEVTVRACDVADRAAVHALVAAVPAEH
PLTAVIHTAGVLDDGLVTSLTPERLSTVLRPKVDAAWNLHEATKDLDLAAFVLYSSISGVLGAPGQANYAAGNVFLDALA
WHRMGQGLPAQSLAWGAWTQ
>sorap_001_KR_003.seq_from_11_to_191 (HMM "PKS_KR" in sequence "sorap_001_KR_003.seq", bitscore: 226.0, e-value: 1.6e-66, length: 181)
GTILVTGGTGTLGALIARHLVANRGAKHLLLTSRKGASAPGAEALRSELEALGAAVTLARCDAADPRALQALLDSIPSAH
PLTAVVHAAGALDDGLISAMSPERIDRVFAPKLDAAWHLHQLTQDKPLAAFVLFSSASGVLGGMGQSNYAAANAFLDALA
HHRRVHGLPASSLAWGHWAER
>nysta_003_KR_006.seq_from_17_to_197 (HMM "PKS_KR" in sequence "nysta_003_KR_006.seq", bitscore: 225.9, e-value: 1.8e-66, length: 181)
GTVLITGGTGGLGGLLARHLVAERGVRSLVLASRSGLAAEGAEKLVADLEALGAVVAVQTCDVADGDAVAALVAGVSDEY
PLTAVVHTAGVLDDGVIGSLTEERLATVLRPKADAAWHLHEATRDLDLDAFVVFSSLAGVLGGAGQANYAAANTFLDALM
AQRRAAGLPGVSLAWGPWDRA
>ampho_003_KR_005.seq_from_8_to_188 (HMM "PKS_KR" in sequence "ampho_003_KR_005.seq", bitscore: 224.3, e-value: 5.1e-66, length: 181)
GTVLVTGGTGGLGAQFARHLVDAYGVRNLLLVSRRGGDAPGTTELVAELIAHGAEVTVQACDVADPDAVTALVAGIPAEH
PLTAVVHTAGVLDDGVIGSLTGERLARVLRPKADAAWNLHQATRGLDLDAFIVFSSVAGVFGGAGQANYAAGNAFLDALM
EHRRAAGLPGLSLAWGPWDQA
>myxal_006_KR_001.seq_from_2_to_179 (HMM "PKS_KR" in sequence "myxal_006_KR_001.seq", bitscore: 223.8, e-value: 7.1e-66, length: 178)
GTYLVTGGLGGLGLAVAKWMVEQGAGHLVLVGRDTVLSPEQQEVVTALEAAGARVRVARADVSDRAQIARILSEIAEGGA
PLRGVIHAAGVLDDGVLLQQTVERFRRVMAPKVLGGWNLHVLTREAPLDFFVLYSSAASMFGAPGQGNYVAGNAFLDALA
HHRRALGLPGLSINWGPF
>spino_004_KR_001.seq_from_5_to_185 (HMM "PKS_KR" in sequence "spino_004_KR_001.seq", bitscore: 223.4, e-value: 9.7e-66, length: 181)
GTVLITGGTGALGGVVARHLVEEHGIRRLVLAGRRGWNAPGVHELVDELARAGAVVEVVACDVADRTDLEHVLAAIPVDW
PLRGIVHTAGVLADGVIGSLSAADVGTVFAPKVTGAWHLHELTRDLDLSFFVLFSSFSGIAGAAGQANYAAANTFLDALA
RYRRARGLPGLSLAWGLWAQP
>myxal_001_KR_001.seq_from_2_to_178 (HMM "PKS_KR" in sequence "myxal_001_KR_001.seq", bitscore: 222.9, e-value: 1.3e-65, length: 177)
GAYLITGGLGGLGLEVARWLVSNGARHLLLLGRRAPSAEAEQTLAELRQAGAHVEPFQADVASPDDVARALARVNETMPP
LRGVFHAAGLLEDGLLINLTEERFASVMAPKVLGTWNLHTQTRHLPLDLFVLFSSVASSLGTPGQANYSSANAFMDALAH
ARRAEGLPALSINWGTW
>pimar_005_KR_001.seq_from_8_to_187 (HMM "PKS_KR" in sequence "pimar_005_KR_001.seq", bitscore: 220.0, e-value: 1.1e-64, length: 180)
GTVLVTGGTGGLGRELARHLVVERGVRHLLLVSRSGPEASGVGELRDELAAHGAEIAVRACDVADRAAVEAVVGAVDAAH
PLTAVIHTAGVLDDGVIASLTPERLSAVLRPKVDAAWNLHEATKDLDLAAFVLYSSISGVLGSLGQGNYAAGNVFLDALA
GHRAGLGLPAQSLAWGAWTQ
>pimar_003_KR_004.seq_from_9_to_187 (HMM "PKS_KR" in sequence "pimar_003_KR_004.seq", bitscore: 219.6, e-value: 1.4e-64, length: 179)
GTVLVTGGTGALGGHVARWLAEAGAEHLLLVSRRGTDAPGAGELAAEIAELGARVTVAACDTADRDALAAVLAAIPDEHP
LTAVFHTAGTVDDGTLDTLTPEQFASVLRTKVTATRNLHETTREQDLSAFVLFSSVAGTLGAPGQGNYAAGNAFLDAFAA
HRRAHGLPATSLAWGPWAE
>stigm_005_KR_001.seq_from_2_to_181 (HMM "PKS_KR" in sequence "stigm_005_KR_001.seq", bitscore: 219.1, e-value: 1.9e-64, length: 180)
GTYLITGGYGGLGLTFARWLVDRGARHIILAGRNGAPESARGAIEELRKAGAEIIAAKMDVADAEQTARVLEEARKTLPP
LRGVIHSAVVLDDGVLLKQNRQRLERAMAPKVDGTWNLHRLTLDCPLDFFLLFSSLASMLGAPGQGNYTAAGAFQDAFVF
YRRALGLPAMTINWSPWSDV
>pimar_002_KR_002.seq_from_4_to_179 (HMM "PKS_KR" in sequence "pimar_002_KR_002.seq", bitscore: 218.3, e-value: 3.3e-64, length: 176)
GTVLVTGGTGGLGRVMARHLVVEHGVRNLLLVSRRGPAAEGAEELVTELRHSGAEVAVEACDVTDAAAVADLVARHRISA
VVHTAGVLDDGVVESLTPERLSAVLRPKVDAAWNLHEATRDLDLDAFVVFSSVAGTIGSPGQANYAAGNAFLDALAHHRR
AAGLPAASLAWGPWSR
>epoth_003_KR_003.seq_from_7_to_183 (HMM "PKS_KR" in sequence "epoth_003_KR_003.seq", bitscore: 218.3, e-value: 3.3e-64, length: 177)
GTVLLTGGLGALGLHVARWLAQQGAPHMVLTGRRGLDTPGAAKAVAEIEALGARVTIAASDVADRNALEAVLQAIPAEWP
LQGVIHAAGALDDGVLDEQTTDRFSRVLAPKVTGAWNLHELTAGNDLAFFVLFSSMSGLLGSAGQSNYAAANTFLDALAA
HRRAEGLAAQSLAWGPW
>ampho_003_KR_006.seq_from_1_to_181 (HMM "PKS_KR" in sequence "ampho_003_KR_006.seq", bitscore: 218.2, e-value: 3.6e-64, length: 181)
GTVLVTGGTGGLGRLLARHLVTTHGVRSLLLASRRGLQADGAGKLVAELEEMGAEVTVRACDVADPEAVAALVAAAPKGR
PLSAVVHTAGVLDDGVVGSLTPERLDTVLRPKADAVWHLHRATRGLDLDAFVVYSSVAGVFGGAGQANYAAANTFLDALM
ARRRADGLPGVSLAWGPWEQD
>ampho_006_KR_001.seq_from_4_to_184 (HMM "PKS_KR" in sequence "ampho_006_KR_001.seq", bitscore: 216.8, e-value: 9.1e-64, length: 181)
GTVLITGGTGGLGAALARHLVTSRGARHLLLASRRGPDAPGTSELVAELTGLGAQVTVSACDVGDRDAVDTLVASVPAEH
PLTAVVHTAGVLDDALTGSLTPEQLAGVLRPKADAALHLHEATLGQDLAAFVLYSSISGVIGGPGQANYAAANASLDALA
HRRRAAGLPGLSLAWGPWGRG
>epoth_003_KR_004.seq_from_2_to_179 (HMM "PKS_KR" in sequence "epoth_003_KR_004.seq", bitscore: 216.6, e-value: 1.1e-63, length: 178)
GTYLVTGGLGGLGLSVAGWLAEQGAGHLVLVGRSGAVSAEQQTAVAALEAHGARVTVARADVADRAQIERILREVTASGM
PLRGVVHAAGILDDGLLMQQTPARFRAVMAPKVRGALHLHALTREAPLSFFVLYASGAGLLGSPGQGNYAAANTFLDALA
HHRRAQGLPALSIDWGLF
>pimar_002_KR_004.seq_from_4_to_179 (HMM "PKS_KR" in sequence "pimar_002_KR_004.seq", bitscore: 215.8, e-value: 1.9e-63, length: 176)
GTVLITGGTGGLGRSVARHLVSEHGVRSLLLVSRRGPAAEGVDALVAELAECGAQVTVEACDVTDAVAVADLVARHRISA
VVHTAGVLDDGVVESLTPERLSAVLRPKVDAAWNLHEATRGLDLDAFVVFSSVAGTFGSAGQANYAAGNAFLDALAYHRR
AVGLPAVSLAWGPWSQ
>pimar_003_KR_001.seq_from_4_to_181 (HMM "PKS_KR" in sequence "pimar_003_KR_001.seq", bitscore: 215.5, e-value: 2.3e-63, length: 178)
GTVVLTGATGGLGRVLARHLVAERGVRHLLLVSRRGADADGAGELMAELAAHGAQVTLAACDLADRAAVRRLLSGVPAEH
PVTAVVHSAGSLDDGVIASLTPERISAVLRPKADAVWHLHEATRDLDLAAFVVFSSLSGTVGAAGQGNYAAANAFLDALA
QLRRAQGLPGLSLAWGPW
>sorap_002_KR_002.seq_from_11_to_191 (HMM "PKS_KR" in sequence "sorap_002_KR_002.seq", bitscore: 213.3, e-value: 1.1e-62, length: 181)
GTVLITGGTGTLGVLVARHLVAKHSAKHLLLTSRKGARAPGAEALRSELEALGASVTLVACDVADPRALRTLLDSIPRDH
PITAVVHAAGALDDGPLGSMSAERIARVFDPKLDAAWYLHELTQDEPVAAFVLFSAASGVLGGPGQSNYAAANAFLDALA
HHRRAQGLPAASLAWGYWAER
>stigm_006_KR_001.seq_from_6_to_185 (HMM "PKS_KR" in sequence "stigm_006_KR_001.seq", bitscore: 212.7, e-value: 1.6e-62, length: 180)
STYLITGGLSGLGLKTAQWMARRGARHLVLVARSEPGPEALGVIGELELSEVQVVVARGDVSRIDEVRGILDRVRDSLPP
LRGIVHSAGVLDDGVLRQQTAGRFDRVLAPKAGGAWNLHLLTRDLPLDFFVLYSSIASMFGSASQGNYAAANAFLDALAH
HRRALGLAGLSINWGAWSEA
>nysta_005_KR_003.seq_from_4_to_183 (HMM "PKS_KR" in sequence "nysta_005_KR_003.seq", bitscore: 212.7, e-value: 1.7e-62, length: 180)
GTVLITGGTGGLGGLLARHLVTGHGIKHLLLAGRRGPDAPGARALRDELAALGAEVTVAACDVADRAALDRLLAQLPPEH
PLTAVVHTAGVLDDATVGTLTPERLDTVLRAKADAAWHLHDATRDRDLAGFVLYSSVAGVTGGPGQGNYAAGNTFLDALA
AHRAAQGLPGLSLAWGPWGQ
>epoth_002_KR_001.seq_from_2_to_179 (HMM "PKS_KR" in sequence "epoth_002_KR_001.seq", bitscore: 212.5, e-value: 1.8e-62, length: 178)
STYLVTGGLGGLGLSVAGWLAERGAGHLVLVGRSGAASVEQRAAVAALEARGARVTVAKADVADRAQLERILREVTTSGM
PLRGVVHAAGILDDGLLMQQTPARFRKVMAPKVQGALHLHALTREAPLSFFVLYASGVGLLGSPGQGNYAAANTFLDALA
HHRRAQGLPALSVDWGLF
>ampho_003_KR_004.seq_from_2_to_177 (HMM "PKS_KR" in sequence "ampho_003_KR_004.seq", bitscore: 212.5, e-value: 1.8e-62, length: 176)
GAVLVTGGTGGLGAVLARHLVAEHGVRELVLVSRRGGAAAGAAELVAELAESGARATVVACDVTDRAAVAELVAAHPVSA
VVHSAGVLDDGLIASLTPERLSGVLRPKVDAAWNLHEATRDLDLDAFVVFSSVAGVFGNAGQANYAAGNAFLDALMEHRR
AAGLPGLSLAWGPWEQ
>spino_004_KR_003.seq_from_1_to_180 (HMM "PKS_KR" in sequence "spino_004_KR_003.seq", bitscore: 212.1, e-value: 2.4e-62, length: 180)
GTVLITGGTGALGAEVARWLARRGAEHLVLISRRGPEAPGAADLGAELTELGVKVTVLACDVTDRDELAAVLAAVPTEYP
LSAVVHTAGVGTPANLAETTLAQFADVLSAKVVGAANLDRLLGGQPLDAFVLFSSISGVWGAGGQGAYSAANAYLDALAE
RRRACGRPATCIAWGPWAGA
>ampho_005_KR_003.seq_from_4_to_184 (HMM "PKS_KR" in sequence "ampho_005_KR_003.seq", bitscore: 211.9, e-value: 2.9e-62, length: 181)
GTVLITGGTGGLGAVLARHLVTGHGIKHLLLAGRRGPDAPGATALSKELSALGAEVTVRACDVSDRSAVDALLAGLPAEH
PLTAVVHTAGVLDDATIGTLTAEQLDTVLRPKADAAWHLHQATRALPLAGFVLYSSVAGVTGGPGQGNYAAANTFLDALA
AHRAAQGLPALSLAWGPWGQG
>myxot_002_KR_001.seq_from_12_to_188 (HMM "PKS_KR" in sequence "myxot_002_KR_001.seq", bitscore: 210.8, e-value: 6e-62, length: 177)
VSYLLTGGLGAIGLHVARWMVERGARHLVMMGRTEAGSAAQEALQSLREAGARIRLEQGDVSQPGDVARVLASLAQSGPP
LRGVMHLAGVVEDSMLQQQDWPRFKRVLAPKLQGSWNLHHQTKEMDLDFFVLFSSSSALLGAAGQGNYAAANAFLDSLAH
HRRALGLKAVSINWGPW
>nidda_003_KR_002.seq_from_11_to_191 (HMM "PKS_KR" in sequence "nidda_003_KR_002.seq", bitscore: 210.7, e-value: 6.6e-62, length: 181)
GTVLITGGTGTIGSRIARHLVTRHGVRHLLLASRGGPDGDGAAGLVAELADAGASATVVACDVADADAVRRLLDEVPEQQ
PLTAVVHSAGVLDDGMLPSLTPERLERVLRPKVDAAVHLDRLTRDLDLSAFVLFSSSAALLGSPAQGNYAAANAVLDALA
ARRRSLGLPAVSVAWGLWTDS
>spino_005_KR_002.seq_from_9_to_189 (HMM "PKS_KR" in sequence "spino_005_KR_002.seq", bitscore: 210.5, e-value: 7.6e-62, length: 181)
RTVLISGGTGLLGGAVARHLVTERGVRRLVLTGRRGWDAPGITELVGELNGLGAVVDVVACDVADRADLESLLAAVPAEF
PLCGVVHAAGALADGVIESLSPDDVGAVFGPKAAGAWNLHELTRDTDLSFFALFSSLSGVAGAPGQGNYAAANAFLDALA
HYRRSQGLPAVSLAWGLWEQP
>pimar_002_KR_001.seq_from_1_to_174 (HMM "PKS_KR" in sequence "pimar_002_KR_001.seq", bitscore: 210.4, e-value: 7.7e-62, length: 174)
GTVLVTGGTGALGAHLAHWLADAGAEHLVLTGRRGPQAPGAPELAAALTDRGVKVTLAACDAADRDALAAVLADIPPHLP
LTGVVHAAGVLDDGVLDALTPERFETVLRPKARAAQNLHELTQDLDLDHFVLFSSIVGVLGNAGQANYAAANAYLDALAE
HRLAQGLPATSVSW
>ampho_004_KR_001.seq_from_2_to_177 (HMM "PKS_KR" in sequence "ampho_004_KR_001.seq", bitscore: 209.8, e-value: 1.2e-61, length: 176)
GAVLVTGGTGGLGAVLARHLVAEHGVRELVLVSRRGGAAAGAAELVAELAESGARATVVACDVTDRAAVAELVAAHPVSA
VVHSAGVLDDGMVGTLTPERLTTVLRPKVDAAWNLHEATRDLDLKAFVLFSSVAGVLGSPGQANYAAGNAFLDALAAHRR
AAGLPGLSLAWGPWEQ
>spino_005_KR_003.seq_from_2_to_179 (HMM "PKS_KR" in sequence "spino_005_KR_003.seq", bitscore: 209.7, e-value: 1.3e-61, length: 178)
GTVLVTGGTGGLGALLARHLVSAHGVRHLLLASRRGLAAPGADELVAELEQAGADVAVVACDSADRDSLARLVASVPAEN
PLRVVVHAAGVLDDGVLMSMSPERLDAVLRPKVDAAWYLHELTRELGLSAFVLFSSVAGLFGGAGQSNYAAGNAFLDALA
HCRQAQGLPALSLASGLW
>epoth_003_KR_001.seq_from_8_to_196 (HMM "PKS_KR" in sequence "epoth_003_KR_001.seq", bitscore: 209.4, e-value: 1.6e-61, length: 189)
GSYLVTGGLGALGLLVARWLVERGAGHLVLISRHGLPDREEWGRDQPPEVRARIAAIEALEAQGARVTVAAVDVADAEGM
AALLAAVEPPLRGVVHAAGLLDDGLLAHQDAGRLARVLRPKVEGAWVLHTLTREQPLDLFVLFSSASGVFGSIGQGSYAA
GNAFLDALADLRRTQGLAALSIAWGLWAE
>pimar_002_KR_003.seq_from_4_to_179 (HMM "PKS_KR" in sequence "pimar_002_KR_003.seq", bitscore: 208.9, e-value: 2.2e-61, length: 176)
GTVLITGGTGGLGRSVARHLVSEHGVRSLLLVSRRGPAAEGAGELVAELRGSGAEVVIEACDVTDAVAVADLVARHRISA
VVHTAGVLDDGVVESLTPERLAVVLRPKVDAAWNLHEATRGLDLDAFVVFSSVAGTFGSAGQANYAAGNAFLDALAYHRR
AVGLPAVSLAWGPWSQ
>nysta_006_KR_001.seq_from_11_to_191 (HMM "PKS_KR" in sequence "nysta_006_KR_001.seq", bitscore: 208.7, e-value: 2.6e-61, length: 181)
GTVLITGGTGGLGAALARHLVTVRGARHLLLAGRRGPEAPGAGELVAELTAQGADVRVAACDVGDRTALDALLATVPAAH
PLTAVVHTAGVLDDALIGSLTPDQLATVLRPKADAAWHLHDATRGLDLAGFVLYSSVSGVLGSPGQGNYAAANAYLDALA
RHRADQGLPALSLAWGPWGRG
>nysta_004_KR_006.seq_from_6_to_182 (HMM "PKS_KR" in sequence "nysta_004_KR_006.seq", bitscore: 207.9, e-value: 4.6e-61, length: 177)
GTVLVTGGTGALGAHVARRLAKDGAQHLVLLSRRGPDAPGAAELRAELDALGTDVTVAACDVADRDQLTAVLDALPADRP
LTGVVHTAGVLDDGVLDRLTPERFQEVFRAKVTSALLLDELTRDRELAAFVLFSSASAAVGNPGQANYAAANAVLDALAE
QRRVLGLPATSVSWGAW
>averm_002_KR_003.seq_from_6_to_186 (HMM "PKS_KR" in sequence "averm_002_KR_003.seq", bitscore: 207.3, e-value: 6.7e-61, length: 181)
GTVLITGGTGVLGRLVARHLVEAHGVRHLLLAGRRGPDAEGAPELRAELGGLGATVEVVACDAADRQQLADLLTRIPDDR
PLTGVVHSAGILDDGVITSLSPERLGAVLRAKADAALLLDELTRGAELSAFVMFSSASAVVGSPGQGNYAAANAVLDFLA
HRRRAEGLPAVSLAWGLWEEG
>sorap_001_KR_001.seq_from_3_to_179 (HMM "PKS_KR" in sequence "sorap_001_KR_001.seq", bitscore: 206.8, e-value: 9.6e-61, length: 177)
GTILITGGTGALGAHVARWLARQGAEHLILISRRGAEAPGASELHAELNALGVRTTLAACDVADRSALQALLDSIPSDCP
LTAVFHTAGARDDGLIGDMTPERIERVLAPKLDSALHLHELTKNSALDAFVLYASLSGVLGNPGQANYAAANAFLDALAE
HRRSLGLTATSVAWGGW
>spino_002_KR_001.seq_from_11_to_188 (HMM "PKS_KR" in sequence "spino_002_KR_001.seq", bitscore: 206.7, e-value: 1e-60, length: 178)
GTVLVTGGTGALGAEVARHLVIERGVRNLVLVSRRGPAASGAAELVAQLTAYGAEVSLQACDVADRETLAKVLASIPDEH
PLTAVVHAAGVLDDGVSESLTVERLDQVLRPKVDGARNLLELIDPDVALVLFSSVSGVLGSGGQGNYAAANSFLDALAQQ
RQSRGLPTRSLAWGPWAE
>spino_005_KR_001.seq_from_2_to_182 (HMM "PKS_KR" in sequence "spino_005_KR_001.seq", bitscore: 206.2, e-value: 1.4e-60, length: 181)
GTVLISGGTGLLGGLVARHLVAERGVRRLVLAGRRGWSAPGVTDLVDELVGLGAAVEVASCDVGDRAQLDRLLTTISAEF
PLRGVVHAAGALADGVVESLTPEHVAKVFGPKAAGAWHLHELTLDLDLSFFVLFSSFSGVAGAAGQGNYAAANAFLDGLA
QHRRTAGLPAVSLAWGLWEQP
>rifam_001_KR_001.seq_from_6_to_182 (HMM "PKS_KR" in sequence "rifam_001_KR_001.seq", bitscore: 205.9, e-value: 1.8e-60, length: 177)
GTVLITGGTGTLGALTARHLVTAHGVRHLVLVSRRGEAPELQEELTALGASVAIAACDVADRAQLEAVLRAIPAEHPLTA
VIHTAGVLDDGVVTELTPDRLATVRRPKVDAARLLDELTREADLAAFVLFSSAAGVLGNPGQAGYAAANAELDALARQRN
SLDLPAVSIAWGYWATV
>myxal_004_KR_001.seq_from_9_to_185 (HMM "PKS_KR" in sequence "myxal_004_KR_001.seq", bitscore: 205.4, e-value: 2.6e-60, length: 177)
GTYLITGGLGGLGLEVAKWFIQRGARNLALTGRGAPSEEAQKVLGELRANGAEVRVYRADVTSAADVARLLGSIDSELPP
LRGVVHAAGVIADGVLTQLDEPRLRAVLAPKVQGAWNLHVQTQGRPLELFVMFSSAASMMGSPGQGNYAAANAFMDVLAH
HRRAAGLPGLSVNWGPW
>rapam_001_KR_005.seq_from_4_to_180 (HMM "PKS_KR" in sequence "rapam_001_KR_005.seq", bitscore: 205.3, e-value: 2.8e-60, length: 177)
GTVLITGGSGVLAGIAARHLVAERGVRHLLLLSRSAPDEALINQLGELGARVETAACDVSDRAALAQVLAGVSPEHPLTA
VIHTAGALDDGVVESLTAQRLDAVLRPKADGAWNLHELTRDADLAAFVMYSSAAGVLGSAGQANYAAANAFVDALAEQRR
AEGLPALAVAWGLWEDA
>ampho_004_KR_004.seq_from_1_to_177 (HMM "PKS_KR" in sequence "ampho_004_KR_004.seq", bitscore: 204.1, e-value: 6.4e-60, length: 177)
GTVLITGGTGGIGGHLARRLARDGAAHLLLTSRRGPDAPGAGELRAELEESGARVTIAACDAADRDALAALLATVPEDAP
LTAVFHTAGVVDDHVVDELTPESFATVLHAKTVAARHLHDLTAGHDLAAFVLFSSTAGLIGAAGQGNYAAANSQLDALAE
QRRAQGLPALSVAWGPW
>myxot_001_KR_002.seq_from_7_to_185 (HMM "PKS_KR" in sequence "myxot_001_KR_002.seq", bitscore: 203.7, e-value: 8.2e-60, length: 179)
GTYLITGGLGGIGLRCARWLVDAGARHLALLGRSGPSEAARSVLGALEAEGVTVRVLQADVAVREDVSKVLSALRVDMPP
LRGVLHAAGLLDDALLVRQDRDRIQRVLQPKVAGALNLDLETRGDPLDFFVLFSSIAAMLGGEGQGNYSAANAFLDALAF
ARRAQGLPAHSLAWGPWAE
>epoth_005_KR_001.seq_from_5_to_182 (HMM "PKS_KR" in sequence "epoth_005_KR_001.seq", bitscore: 203.6, e-value: 8.7e-60, length: 178)
GTYLVTGGLGGLGLRVAGWLAERGAGQLVLVGRSGAASAEQRAAVAALEAHGARVTVAKADVADRSQIERVLREVTASGM
PLRGVVHAAGLVDDGLLMQQTPARLRTVMGPKVQGALHLHTLTREAPLSFFVLYASAAGLFGSPGQGNYAAANAFLDALS
HHRRAHGLPALSIDWGMF
>nysta_005_KR_002.seq_from_15_to_191 (HMM "PKS_KR" in sequence "nysta_005_KR_002.seq", bitscore: 203.6, e-value: 9e-60, length: 177)
GTVLITGGTGALGRHTARWLAAHGAEHLLLLSRSGPDAPGAAELTTELTALGARVTLVACDAADREQLTRVLAEVPRDCP
LTGVVHTAGVLDDGVLTGLTPDRFATVFRAKVASAVLLDELTRDTDLAVFALFSSVAGAVGNPGQAGYAAANAVLDALAA
RRRAQGLAGTSIAWGAW
>stigm_001_KR_001.seq_from_2_to_180 (HMM "PKS_KR" in sequence "stigm_001_KR_001.seq", bitscore: 201.9, e-value: 2.9e-59, length: 179)
GCYLITGGLGGLGLTIAKWLVARGARHLVLVGRRGASDAAEIALGQMRGAGAECLVMKADVANTSEVEELVGTIQRKMPP
LRGIFHAAGLLDDGTVLQLTQARLRSVMAPKVEGAWNLHRATLGASLDFFVLFSSAASLVGIPGQGNYAAGNAFLDALAG
LRKARGLACQSIQWGPWSE
>rapam_001_KR_003.seq_from_4_to_180 (HMM "PKS_KR" in sequence "rapam_001_KR_003.seq", bitscore: 201.6, e-value: 3.4e-59, length: 177)
GTVLITGGSGVLAGIAARHLVTERGVRHLLLLSRSAPDEALIGELGELGARVETAACDVSDPAALTQVLAGVSPEHPLTA
VIHTAGVVDDGVVESLTVQRLETVLRPKADGAWNLHELTRDADLAAFVMYSSAAGVLGSAGQANYAAANAFLDALAEQRH
AEGLPALAVAWGLWEDA
>myxot_001_KR_001.seq_from_6_to_182 (HMM "PKS_KR" in sequence "myxot_001_KR_001.seq", bitscore: 201.4, e-value: 4.1e-59, length: 177)
ATYLIVGGLGGIGLELARWMVGRGARHLVLMGRSAPSAHAQETLAALRDAGATISVALGNVAEREALARVLGDIRAAMPP
LRGVMHAAGVLDDGLLVRQSEERLARVLAPKIQGAMNLHRETVGDRLDFFVLFSSVSSVFGTSGQAGYASANAFLDALAL
HRRAQGLTALSINWGPW
>rapam_002_KR_005.seq_from_4_to_180 (HMM "PKS_KR" in sequence "rapam_002_KR_005.seq", bitscore: 201.0, e-value: 5.3e-59, length: 177)
GTVLITGGSGVLAGIAVRHLVTERGVRHLLLLSRSAPDEALINQLGELGARVETAACDVSDRAALAQVLAGVSPEHPLTA
VIHTAGVLDDGVVESLTAQRLDAVLRPKADGAWNLHELTRDADLAAFVMYSSAAGVLGSGGQGNYAAANAFLDALAEQRH
AEGLPALAVAWGLWEDA
>nysta_004_KR_004.seq_from_17_to_193 (HMM "PKS_KR" in sequence "nysta_004_KR_004.seq", bitscore: 200.7, e-value: 6.4e-59, length: 177)
GTVLITGGTGGIGGHVARRLARDGATHLLLTSRRGPAAPGADALRAELEELGARVTLAACDAADRDALAALLAELPDDAP
LCAVFHTAGVVEDHVVDALTPENFAAVLRAKTVAAHHLHELTADLDLAAFVLFSSTAGVLGAAGQGNYAAANAHLDALAE
HRRSHGLTALSVAWGPW
>rapam_002_KR_004.seq_from_4_to_180 (HMM "PKS_KR" in sequence "rapam_002_KR_004.seq", bitscore: 200.7, e-value: 6.8e-59, length: 177)
GTVLITGGSGVLAGIAARHLVAERGVRHLLLLSRSAPDGALISELGELGAQVATAVCDVSDRPGLVRVLADVSPEHPLTA
VIHTAGVVDDGVVESLTAQRLDTVLRPKADGAWHLHELTRDADLAAFVMYSSAAGVFGSAGQGNYAVANAFLDALAEQRR
AEGLPALALAWGLWEGT
>rapam_003_KR_001.seq_from_4_to_180 (HMM "PKS_KR" in sequence "rapam_003_KR_001.seq", bitscore: 200.5, e-value: 7.4e-59, length: 177)
GTVLITGGSGVLAGIAARHLVTERGVRHLLLLSRSAPDEALIGELGELGARVETAACDVSDPAALTQVLAGVSPEHPLTA
VIHTAGVVDDGVVESLTVQRLETVLRPKADGAWNLHELTRDADLAAFVMYSSAAGVLGSAGQGNYAAANAFLDALAEQRH
AEGLPALAVAWGLWEDA
>nysta_003_KR_002.seq_from_10_to_189 (HMM "PKS_KR" in sequence "nysta_003_KR_002.seq", bitscore: 200.5, e-value: 7.4e-59, length: 180)
GTVLVTGGTGGLGGLVARHLVRSCGVRHLLLTSRSGVGAAGAAGLVAELESLGARVVVAACDVGDGSAVAELVAGVSESY
PLSAVVHAAGVLDDGVVGSLTPERLAAVLRPKVDGAWNLHEATRGLDLDAFVVFSSVAGVFGGAGQANYAAGNAFLDALM
VHRVAGGLPGVSLAWGAWDQ
>nysta_003_KR_003.seq_from_11_to_190 (HMM "PKS_KR" in sequence "nysta_003_KR_003.seq", bitscore: 200.5, e-value: 7.4e-59, length: 180)
GTVLVTGGTGGLGGLVARHLVRSCGVRHLLLTSRSGVGAAGAAGLVAELESLGARVVVAACDVGDGSAVAELVAGVSESY
PLSAVVHAAGVLDDGVVGSLTPERLAAVLRPKVDGAWNLHEATRGLDLDAFVVFSSVAGVFGGAGQANYAAGNAFLDALM
VHRVAGGLPGVSLAWGAWDQ
>rapam_003_KR_002.seq_from_4_to_180 (HMM "PKS_KR" in sequence "rapam_003_KR_002.seq", bitscore: 199.4, e-value: 1.6e-58, length: 177)
GTVLITGGSGVLAGIAARHLVAERGVRHLLLLSRSAPDEALINQLGELGARVETAACDVSDRAALAQVLAGVSPEHPLTA
VIHTAGVLDDGVVESLTAQRLDTVLRPKADGAWHLHELTRNTDLAAFVMYSSAAGVMGGGGQGNYAAANAFLDALAEERR
AEGLPAIRGGLGLWEDT
>rapam_002_KR_001.seq_from_4_to_180 (HMM "PKS_KR" in sequence "rapam_002_KR_001.seq", bitscore: 199.0, e-value: 2.2e-58, length: 177)
GTVLITGGSGVLAGIVARHLVAERGVRHLLLLSRGTPDRALLSELAELGAAVDTAACDVSDRAELARVLARVSPEHPLTA
VIHTAGVVDDGVVESLSAQRLETVFRPKADGAWHLHELTRDADLAAFVMYSSAAGVMAGAGQGNYAAANAFLDALAEERR
AEGLPALAVAWGLWEDA
>rapam_003_KR_003.seq_from_11_to_187 (HMM "PKS_KR" in sequence "rapam_003_KR_003.seq", bitscore: 198.9, e-value: 2.3e-58, length: 177)
GTILITGGSGVLAGILARHLAAEHGARHLLLLSRTTPDQALIKELAELGAHVDTATCDVSDRAGLARVLAGVSPEHPLTA
VIHTAGALDDGVVESLTTQQLDTVLRPKADGAWHLHELTQNTDLAAFVMYSSAAGVIGGAGQGNYAAANAFLDALAEQRR
AEGLPALALAWGLWDDT
>pimar_003_KR_006.seq_from_4_to_180 (HMM "PKS_KR" in sequence "pimar_003_KR_006.seq", bitscore: 198.9, e-value: 2.3e-58, length: 177)
GTVLITGGTGALGARVARELARAGAEHLLLLSRRGPDAPGADALRAELTALGADVTLTACDAADRDALAKVLADIPETSP
LTGVVHTAGVIDDGVLDSLTPDRFEDVFRAKAASALALHDLTEDLDLAVFALFSSSSGAVGNAGQANYAAANAFLDALAE
RRRAQGLAATSLAWGVW
>averm_001_KR_002.seq_from_1_to_181 (HMM "PKS_KR" in sequence "averm_001_KR_002.seq", bitscore: 198.4, e-value: 3.4e-58, length: 181)
GSVLVTGGTGVLGAAVARHLAGVCGVRDLLLVSRRGPDAPGAEGLRAELAALGAEVRIVACDVGERREVVRLLEGVPAGC
PLTGVVHAAGVLDDATIASLTPERLGTVFAAKVDAALLLDELTRGMELSAFVLFSSAAGILGSAGQGNYAAANAALDALA
YRRRAAGLPGVSLAWGLWEEA
>averm_003_KR_001.seq_from_1_to_181 (HMM "PKS_KR" in sequence "averm_003_KR_001.seq", bitscore: 198.4, e-value: 3.4e-58, length: 181)
GSVLVTGGTGVLGAAVARHLAGVCGVRDLLLVSRRGPDAPGAEGLRAELAALGAEVRIVACDVGERREVVRLLEGVPAGC
PLTGVVHAAGVLDDATIASLTPERLGTVFAAKVDAALLLDELTRGMELSAFVLFSSAAGILGSAGQGNYAAANAALDALA
YRRRAAGLPGVSLAWGLWEEA
>averm_003_KR_002.seq_from_1_to_181 (HMM "PKS_KR" in sequence "averm_003_KR_002.seq", bitscore: 198.4, e-value: 3.4e-58, length: 181)
GSVLVTGGTGVLGAAVARHLAGVCGVRDLLLVSRRGPDAPGAEGLRAELAALGAEVRIVACDVGERREVVRLLEGVPAGC
PLTGVVHAAGVLDDATIASLTPERLGTVFAAKVDAALLLDELTRGMELSAFVLFSSAAGILGSAGQGNYAAANAALDALA
YRRRAAGLPGVSLAWGLWEEA
>averm_003_KR_003.seq_from_1_to_181 (HMM "PKS_KR" in sequence "averm_003_KR_003.seq", bitscore: 198.4, e-value: 3.4e-58, length: 181)
GSVLVTGGTGVLGAAVARHLAGVCGVRDLLLVSRRGPDAPGAEGLRAELAALGAEVRIVACDVGERREVVRLLEGVPAGC
PLTGVVHAAGVLDDATIASLTPERLGTVFAAKVDAALLLDELTRGMELSAFVLFSSAAGILGSAGQGNYAAANAALDALA
YRRRAAGLPGVSLAWGLWEEA
>myxal_003_KR_001.seq_from_8_to_184 (HMM "PKS_KR" in sequence "myxal_003_KR_001.seq", bitscore: 197.8, e-value: 4.9e-58, length: 177)
GTYLITGGLGGLGLKLAEWLVARGARHIALLGRGNGSAEAQQTLEALRAAGAEVRVCKADVAVRADLERVFGELAAGMPP
LRGVFHAAAVLDDGVLVNLTSERLRAVMEPKIHGAWNLHELTASAPLDFFVLFAAAGSLLGSPGQGNYAAANVFLDALAS
YRRGLGLPALSVDWGSW
>ascom_001_KR_003.seq_from_5_to_175 (HMM "PKS_KR" in sequence "ascom_001_KR_003.seq", bitscore: 197.6, e-value: 5.8e-58, length: 171)
GTVLVTGGSGTLAGIISRHLVERHGVRRLLMLSRSGTASDVPGAEVTAIACDVADRDELASVLAGIDPAHPLTAVVHTAA
VLDDGVLTALTPDRLETVLRPKVDAAWHLHELTQDTELAAFVLYSSAAGVLGSPGQGNYAAANAFLDALAEQRRAAGLPA
LSVAWGLWEPE
>spino_003_KR_002.seq_from_3_to_179 (HMM "PKS_KR" in sequence "spino_003_KR_002.seq", bitscore: 197.5, e-value: 6.1e-58, length: 177)
GTVLVTGGTGGLGAHVARWLAGAGAEHVVLTSRRGADAPGAGELRAELEALGARVSIVPCDVADRDAVAGVLAGIGGECP
LTAVVHAAGVGEAGDVVEMGLADFAAVLSAKVRGAANLDELLADSELDAFVMFSSVSGVWGAGGQGAYAAANAYLDALAE
QRRARGLVGTAVAWGPW
>sorap_002_KR_005.seq_from_7_to_187 (HMM "PKS_KR" in sequence "sorap_002_KR_005.seq", bitscore: 197.4, e-value: 6.3e-58, length: 181)
GTVLITGGTGTLGALVARRLVVNHDAKHLLLTSRQGASAPGADVLRSELEALGASVTLAACDVADPRALKDLLDNIPSAH
PVAAVVHAASVLDGDLLGAMSLERIDRVFAPKIDAAWHLHQLTQDKPLAAFILFSSVAGVLGSSGHSNYAAASAFLDALA
HHRRAQGLPASSLAWSHWAER
>tylac_003_KR_002.seq_from_11_to_191 (HMM "PKS_KR" in sequence "tylac_003_KR_002.seq", bitscore: 197.0, e-value: 8.8e-58, length: 181)
RTVLLTGGTGTLGQTLARHLVNRHGVRHLLLAGRTGAAAEGVAELIGELGELGAEVRVAACDAADRQRLTELLAGIPVEH
PLGAVVHAAGTLDDGTIPSLTGENIDNVLRPKADAVLNLHELTRDADLSAFVLYSSSSALLGSPGQGAYAAANAFLDGFA
RYRKGLGLPALSLAWGLWGSN
>olean_001_KR_001.seq_from_3_to_180 (HMM "PKS_KR" in sequence "olean_001_KR_001.seq", bitscore: 196.9, e-value: 9.1e-58, length: 178)
GTVLVTGGTGALGAHVARWLAGKGAEHLVLISRRGADAAGAAALRDSLTDMGVRVTLAACDAADRHALETLLDSLRTDPA
QLTAVIHAAGALDDGMTTVLTPEQMNNALRAKVTATVNLHELTRDLDLSAFVLFSSISATLGIPGQANYAPGNSFLDAFA
EWRRAQGLVATSIAWGPW
>stigm_003_KR_001.seq_from_9_to_188 (HMM "PKS_KR" in sequence "stigm_003_KR_001.seq", bitscore: 195.2, e-value: 3.1e-57, length: 180)
GAYVLSGGMGGLGLQVAQWMVERGARRLVLMGRGGPSEHASKSIREMERAGAQVLVVQGDVARPEDVAAALKVAGSEGWP
IRGVVHAAGVVQDGALLRQDWGRFTPVLAPKVAGAWNLHVQTLDQPLDFFVLFSSAASLLGPRGQGNYAAGNAFLDALGH
GRRSLGLPSLSINWGLWAGA
>epoth_004_KR_001.seq_from_8_to_196 (HMM "PKS_KR" in sequence "epoth_004_KR_001.seq", bitscore: 195.1, e-value: 3.1e-57, length: 189)
GSYLVTGGLGGLGLLVARWLVERGARHLVLTSRHGLPERQASGGEQPPEARARIAAVEGLEAQGARVTVAAVDVAEADPM
TALLAAIEPPLRGVVHAAGVFPVRPLAETDEALLESVLRPKVAGSWLLHRLLRDRPLDLFVLFSSGAAVWGGKGQGAYAA
ANAFLDGLAHHRRAHSLPALSLAWGLWAE
>tylac_002_KR_001.seq_from_2_to_179 (HMM "PKS_KR" in sequence "tylac_002_KR_001.seq", bitscore: 194.9, e-value: 3.7e-57, length: 178)
GTVLITGGTGSLGAEAARHLVTRHGARRLLLTSRSGPQAPGAAELVAELAALGAHADVAACDVADRAALRALLDRVPAGH
PLTAVLHTAGVLDDGVLTAQTPQRLAAVLRPKADAVRNLHELTQGHALSAFILYSSAAGVLGSAGQSGYAAANAYLDSFA
VWRRSRGLPAVSLGWGPW
>pikro_001_KR_002.seq_from_3_to_185 (HMM "PKS_KR" in sequence "pikro_001_KR_002.seq", bitscore: 194.8, e-value: 4e-57, length: 183)
GTVLLTGGTGGLGGLVARHVVGEWGVRRLLLVSRRGTDAPGADELVHELEALGADVSVAACDVADREALTAVLDAIPAEH
PLTAVVHTAGVLSDGTLPSMTTEDVEHVLRPKVDAAFLLDELTSTPAYDLAAFVMFSSAAAVFGGAGQGAYAAANATLDA
LAWRRRAAGLPALSLGWGLWAET
>rapam_001_KR_004.seq_from_11_to_184 (HMM "PKS_KR" in sequence "rapam_001_KR_004.seq", bitscore: 194.4, e-value: 5.3e-57, length: 174)
GTILITGGSGVLAGILARHLAAEHGARHLLLLSRTAPDEALIKELAELGARVETAACDVSDRAGLARVLAGVSPEHPLTA
VIHTAGALDDGVVESLTTQQLDTVLRPKADGAWHLHELTRDADLAAFVVYSSAAAVLGNEGQGNYAAANAFLDALAEQRR
TQGLPALALAWGPW
>nidda_001_KR_001.seq_from_3_to_177 (HMM "PKS_KR" in sequence "nidda_001_KR_001.seq", bitscore: 194.3, e-value: 5.4e-57, length: 175)
GTVLITGGTGALGSQVARRLALAGAPHLLLAGRRGNSGAAELVDELTALGAEVTVAACDAADRDALVSLLATIPEHRPLT
AVLHAAGVLDDGVLDGLTPERIDAVLRAKATAARHLDELTADLDLDAFVLFSSIVGVWGNGGQATYAAANAALDALAHGR
RARGQRATSIAWGPW
>nysta_004_KR_002.seq_from_1_to_180 (HMM "PKS_KR" in sequence "nysta_004_KR_002.seq", bitscore: 194.1, e-value: 6.5e-57, length: 180)
GTVLITGGTGGLGAEVARWLARAGAQHLVLTSRRGPDAPGAAELRAELEGYGPSVSVVACDVADRDALAAVLTALPEELP
LTGVVHTAGVGHYGPLDTLSTAEFAGLTAAKLAGAAHLDALLADRELDFFVLFGSIAGVWGSGNQSAYGAANAYLDALAL
HRRARGLAATSVAWGPWAEA
>rapam_001_KR_002.seq_from_11_to_187 (HMM "PKS_KR" in sequence "rapam_001_KR_002.seq", bitscore: 193.7, e-value: 8.2e-57, length: 177)
GTILITGGSGVLAGILARHLAAEHGARHLLLLSRTTPDQALIKELAELGAHVDTATCDVSDRAGLARVLAGVSPEHPLTA
VIHTAGALDDGVVESLTTQQLDTVLRPKADGAWHLHELTQNTDLAAFVMYSSAAGVLGSAGQGNYAAANAFVDALAEQRR
GEGLPALAVAWGLWEDT
>rapam_002_KR_003.seq_from_11_to_187 (HMM "PKS_KR" in sequence "rapam_002_KR_003.seq", bitscore: 193.3, e-value: 1.1e-56, length: 177)
GTVLVTGGSGVLAGIAARHLVAEQGVRHLLLLSRSTPDDALINELGELGARVDTAICDVSDRAGLARILAGVSPEHPLTA
VIHTAGALDDGVVESLTAQQLETVLRPKADGAWHLHELTRDADLAAFVMYSSAAGVLGSGGQGNYAAANAFLDALAEQRR
GEGLPALAVAWGLWEDA
>myxal_004_KR_002.seq_from_8_to_198 (HMM "PKS_KR" in sequence "myxal_004_KR_002.seq", bitscore: 192.6, e-value: 1.8e-56, length: 191)
ASYLVTGGLGGLGLHVARWLVSKGARHLVLLGRKGLPDRSEWPTIARESDVGRQIAAVEALEANGAVVHALSADVGNPIR
MAEVIQSIQQGPAPLKGIIHAAGVSTLVSLDTMDEAALASILRPKVTGGWVLHQVTQGLDLDFTVYFSSGSAVWGSARMA
HYAAGNQFLDSLAHYRRARGLHALSINWGPW
>pikro_002_KR_002.seq_from_11_to_193 (HMM "PKS_KR" in sequence "pikro_002_KR_002.seq", bitscore: 192.6, e-value: 1.8e-56, length: 183)
GTVLLTGGTGALGGIVARHVVGEWGVRRLLLVSRRGTDAPGAGELVHELEALGADVSVAACDVADREALTAVLDSIPAEH
PLTAVVHTAGVLSDGTLPSMTAEDVEHVLRPKVDAAFLLDELTSTPGYDLAAFVMFSSAAAVFGGAGQGAYAAANATLDA
LAWRRRTAGLPALSLGWGLWAET
>epoth_003_KR_002.seq_from_8_to_196 (HMM "PKS_KR" in sequence "epoth_003_KR_002.seq", bitscore: 192.3, e-value: 2.2e-56, length: 189)
ASYLVTGGLGGLGLIVAQWLVELGARHLVLTSRRGLPDRQAWREQQPPEIRARIAAVEALEARGARVTVAAVDVADVEPM
TALVSSVEPPLRGVVHAAGVSVMRPLAETDETLLESVLRPKVAGSWLLHRLLHGRPLDLFVLFSSGAAVWGSHSQGAYAA
ANAFLDGLAHLRRSQSLPALSVAWGLWAE
>pimar_003_KR_002.seq_from_1_to_180 (HMM "PKS_KR" in sequence "pimar_003_KR_002.seq", bitscore: 192.0, e-value: 2.7e-56, length: 180)
GTVLITGGTGALGAEAARWLARSGAEHLLLTSRRGPEAPGAAELAAEIEELGARVTLAACDTADRAALAALLDSLPDEHP
LTGVVHAAGVGQAAALADTPLADAAQAMAAKLLGAAHLDSLLDGHDLDFFVLVSSIAGVWGSAGQSAYSAANAYLDALAE
HRAARGLPATSVAWGPWAEA
>spino_004_KR_002.seq_from_3_to_179 (HMM "PKS_KR" in sequence "spino_004_KR_002.seq", bitscore: 191.8, e-value: 3.1e-56, length: 177)
GTVLVTGGTGGLGAHVARWLAGAGAEHVVLTSRRGAAAPGAGDLRAELEALGARVSITACDVADRDALAEVLATIPDDCP
LTAVMHAAGVVEVGDVASMCLTDFVGVLSAKAGGAANLDELLADVELDAFVLFSSVSGVWGAGGQGAYAAANAYLDALAQ
QRRARGLVGTAVAWGPW
>tylac_001_KR_002.seq_from_4_to_184 (HMM "PKS_KR" in sequence "tylac_001_KR_002.seq", bitscore: 191.8, e-value: 3.1e-56, length: 181)
GTVLVTGATGTLGRLLARHLAAEHGVRHLLLLSRGGRAAEGADELAAELAGLEAEPCFAACDAADREALARVLAEVPADR
PLTGVIHAAGVLDDGTLDALTPERIGTVMRPKADAALNLHELTRTSPLSVFAVFSGAAGILGRPGQANYAAANTFLDALA
QHRRAHGLPAVSLAWGLWGGA
>eryth_002_KR_002.seq_from_11_to_189 (HMM "PKS_KR" in sequence "eryth_002_KR_002.seq", bitscore: 191.0, e-value: 5.5e-56, length: 179)
GTVLITGGTGTLGRLLARHLVTEHGVRHLLLVSRRGADAPGSDELRAEIEDLGASAEIAACDTADRDALSALLDGLPRPL
TGVVHAAGVLADGLVTSIDEPAVEQVLRAKVDAAWNLHELTANTGLSFFVLFSSAASVLAGPGQGVYAAANESLNALAAL
RRTRGLPAKALGWGLWAQA
>rapam_002_KR_006.seq_from_4_to_181 (HMM "PKS_KR" in sequence "rapam_002_KR_006.seq", bitscore: 190.9, e-value: 5.9e-56, length: 178)
GTVLITGGSGVLAGIAARHLVAERGVRHLLLLSRSAPDEALISELAELGAAVVDTAVCDVSDRAGLARVLAGVSPDHPLT
AVIHTAGVLDDGVVESLTARRLDTVLRPKADGAWNLHELTRDIDLAAFVMYSSAAGVLGSAGQGNYAVANAFVDALAEQR
RAEGLPALALAWGLWEDA
>ampho_004_KR_006.seq_from_4_to_180 (HMM "PKS_KR" in sequence "ampho_004_KR_006.seq", bitscore: 190.0, e-value: 1.1e-55, length: 177)
GTVLITGGTGAIGAHVARRLAKDGVQHLVLLSRRGAEAPGATALRDELQTLGAGVTLAACDASDRGQLAAVLDAIPDDRP
LTAVLHAAGVLDDGVIDRLTPERYQKVFRAKVTSALLLDELTRDLDLAAFVLFSSASSAVGNPGQANYAAANAVLDALAE
ARRVQNLPATSVSWGAW
>myxal_002_KR_001.seq_from_9_to_192 (HMM "PKS_KR" in sequence "myxal_002_KR_001.seq", bitscore: 189.8, e-value: 1.3e-55, length: 184)
GAYLVTGGLGGLGLKVARWLVARGARHLVLLGRSGASGAGDAASARRREGIESLRALGASVTTLAVDVADREKLAALLRE
AAATLPPLRGVIHAAALLTESNLENMDLAAMTAMMRPKVLGSWVLHEVTREAELDFFVMFSSTSTLWGASGLAHYAAGNQ
FLEALAHHRRAQGLPATTIHWGTW
>averm_004_KR_002.seq_from_10_to_190 (HMM "PKS_KR" in sequence "averm_004_KR_002.seq", bitscore: 189.1, e-value: 2.1e-55, length: 181)
ATVLITGGTGVLGRLVARHLATAHGVRHLLLATRRGTAADGAADLVAELAGLGAEATVAACDIGDRAAVAALLDQVPAQH
PLKAVIHTAGVVDDGILTSLTPERMEAVLHAKAFGAAHLHDLTRDAGLTTFTVFSSAAASFGSPGQGNYTAANAFLDALM
QHRHTQALPGRSLAWGLWGEA
>eryth_001_KR_001.seq_from_3_to_179 (HMM "PKS_KR" in sequence "eryth_001_KR_001.seq", bitscore: 188.3, e-value: 3.7e-55, length: 177)
GTVLVTGGTGGVGGQIARWLARRGAPHLLLVSRSGPDADGAGELVAELEALGARTTVAACDVTDRESVRELLGGIGDDVP
LSAVFHAAATLDDGTVDTLTGERIERASRAKVLGARNLHELTRELDLTAFVLFSSFASAFGAPGLGGYAPGNAYLDGLAQ
QRRSDGLPATAVAWGTW
>nysta_004_KR_001.seq_from_2_to_178 (HMM "PKS_KR" in sequence "nysta_004_KR_001.seq", bitscore: 188.3, e-value: 3.7e-55, length: 177)
GAVLVTGGTGGLGAVLARHLVAEYGVRDLLLVSRSGERAVGAGELVAELAGVGARVRVVACDVTDRAAVVELVGGHAVSA
VVHAAGVLDDGMVGALTGERLSAVLRPKVDAVWHLHEATRGLDLDAFVVFSSLAGVFGSPGQANYAAANAFLDALMTRRR
AEGLPGLSLAWGPWEQS
>ampho_004_KR_002.seq_from_1_to_177 (HMM "PKS_KR" in sequence "ampho_004_KR_002.seq", bitscore: 188.1, e-value: 4.2e-55, length: 177)
GSVLITGGTGGLGAETARWLARSGAAHLVLTSRRGPDAPGAAELRAELEQSGASVSIVACDVADRDALAAVLDGLSADQP
LTGVVHTAGVGHYGPLDALTPAEFAGLTAAKLAGAAHLDNLLGDRELDFFILFGSIAGVWGSGDQSAYGAANAYLDALAL
ARRARGLAATSIAWGPW
>rifam_005_KR_001.seq_from_7_to_181 (HMM "PKS_KR" in sequence "rifam_005_KR_001.seq", bitscore: 186.3, e-value: 1.4e-54, length: 175)
GTVLISGAGSLGALTARHLVARHGVRRLVLVSRRGPDADGMAELTAELIAQGAEVAVVACDLADRDQVRVLLAEHRPNAV
VHTAGVLDDGVFESLTRERLAKVFAPKVTAANHLDELTRELDLRAFVVFSSASGVFGSAGQGNYAAANAYLDAVVANRRA
AGLPGTSLAWGLWEQ
>ampho_002_KR_002.seq_from_1_to_180 (HMM "PKS_KR" in sequence "ampho_002_KR_002.seq", bitscore: 185.5, e-value: 2.5e-54, length: 180)
GSVLVTGGTGGIGGRVARRLAEQGAAHLVLTSRRGADAPGAAELRAELEQLGVRVTIAACDAADREALAALLAELPEDAP
LTAVFHSAGVAhDDAPVADLTLGQLDALMRAKLTAARHLHELTADLDLDAFVLFSSGAAVWGSGGQPGYAAANAYLDALA
EHRRSLGLTASSVAWGTWGE
>stigm_004_KR_001.seq_from_18_to_211 (HMM "PKS_KR" in sequence "stigm_004_KR_001.seq", bitscore: 183.9, e-value: 7.6e-54, length: 194)
ASYLITGGLGDLGLKSAAWMVERGVRWLVLVGRTGLPERSKWPEMDPRSKQGQQIAAVQALEAKGAHVRIAAMDVAEEPR
LRMLLSDMRQEGWPAVRGVLHAAGVANPKPLADLDAEGLQAIFRSKAEGSWALHRVLEGTPLDFFVFFSSGSALMSSPLL
GGYAAANAFMDALAHTRRAQGLPALSINWGFWSE
>myxot_003_KR_001.seq_from_8_to_200 (HMM "PKS_KR" in sequence "myxot_003_KR_001.seq", bitscore: 182.6, e-value: 1.8e-53, length: 193)
GAYLITGGLGALGLQVSRWLVSKGARHLILASRSGLPDPGQWGSLPAESPFHSQVKAVQELQSMGASVQVVRCDVGEQAQ
VASLIEGIRKGSVPLLGIFHAAGVSTHRSWQETDPELFSTVFRPKAAGAWLLHEYTRDMPLSCFVMFSSASAVWGAQGMA
AYAAANHALDALAHLRRSQGLAATSINWGRWTE
>spino_001_KR_001.seq_from_3_to_179 (HMM "PKS_KR" in sequence "spino_001_KR_001.seq", bitscore: 182.6, e-value: 1.8e-53, length: 177)
GSVLVTGGTGGLGAHVARWLADAGAEHVAMVSRRGEQAPSAEKLRTELEDLGTRVSIVSCDVTDREALAEVLKALPAENP
LTAVVHAAGVIETGDAAAMSLADFDHVLSAKVAGAANLDALLADVELDAFVLFSSVSGVWGAGGHGAYAAANAYLDALAE
QRRSRGLVATAVAWGPW
>megal_001_KR_001.seq_from_3_to_179 (HMM "PKS_KR" in sequence "megal_001_KR_001.seq", bitscore: 181.8, e-value: 3.2e-53, length: 177)
GTVLVTGGTGGVGRHVARWLARQGTPCLVLASRRGPDADGVEELLTELADLGTRATVTACDVTDREQLRALLATVDDEHP
LSAVFHVAATLDDGTVETLTGDRIERANRAKVLGARNLHELTRDADLDAFVLFSSSTAAFGAPGLGGYVPGNAYLDGLAQ
QRRSEGLPATSVAWGTW
>sorap_002_KR_003.seq_from_3_to_180 (HMM "PKS_KR" in sequence "sorap_002_KR_003.seq", bitscore: 181.2, e-value: 4.9e-53, length: 178)
GTILITGGTGAIGAHVARWLARKGAEHLVLISRRGAQAEGAVELHAELTALGARVTFAACDVADRSAVATLLEQLDAGGP
QVSAVFHAGGIEPHAPLAATSMEDLAEVVSGKVQGARHLHDLLGSRPLDAFVLFSSGAVVWGGGQQGGYAAANAFLDALA
EQRRSLGLTATSVAWGVW
>pikro_001_KR_001.seq_from_3_to_179 (HMM "PKS_KR" in sequence "pikro_001_KR_001.seq", bitscore: 180.8, e-value: 6.6e-53, length: 177)
GTVLITGGTGALGSHAARWMAHHGAEHLLLVSRSGEQAPGATQLTAELTASGARVTIAACDVADPHAMRTLLDAIPAETP
LTAVVHTAGALDDGIVDTLTAEQVRRAHRAKAVGASVLDELTRDLDLDAFVLFSSVSSTLGIPGQGNYAPHNAYLDALAA
RRRATGRSAVSVAWGPW
>rifam_004_KR_001.seq_from_1_to_176 (HMM "PKS_KR" in sequence "rifam_004_KR_001.seq", bitscore: 180.0, e-value: 1.1e-52, length: 176)
GTVLVSGAGVLGEIVARHLVTRHGVRKLVLASRRGLDADGAKDLVTDLTGEGADVSVVACDLADRNQVAALLADHRPASV
IHTAGVLDDGVIGTLTPERLAKVFAPKVDAVRHLDELTRDLDLDAFVVFSSGSGVFGSPGQGNYAAANAFLDAAMASRRA
AGLPGLSLAWGLWEQA
>nysta_003_KR_004.seq_from_2_to_175 (HMM "PKS_KR" in sequence "nysta_003_KR_004.seq", bitscore: 179.6, e-value: 1.5e-52, length: 174)
GAVLVTGGTGGLGAVLARHLVAEYGVRDLLLVSRSGERAVGAGELVAELAGVGARVRVVACDVTDRAAVVELVGGHAVSA
VVHAAGVLDDGMVGALTGERLSAVLRPKVDAVWHLHEATRGLDLDAFVVFSSLAGVFGSPGQANYAAANAFLDALMTRRR
AEGLPGLSLAWGPW
>eryth_003_KR_001.seq_from_3_to_178 (HMM "PKS_KR" in sequence "eryth_003_KR_001.seq", bitscore: 179.0, e-value: 2.3e-52, length: 176)
GTVLVTGGTGGIGAHVARWLARSGAEHLVLLGRRGADAPGASELREELTALGTGVTIAACDVADRARLEAVLAAERAEGR
TVSAVMHAAGVSTSTPLDDLTEAEFTEIADVKVRGTVNLDELCPDLDAFVLFSSNAGVWGSPGLASYAAANAFLDGFARR
RRSEGAPVTSIAWGLW
>sorap_002_KR_001.seq_from_3_to_180 (HMM "PKS_KR" in sequence "sorap_002_KR_001.seq", bitscore: 178.8, e-value: 2.6e-52, length: 178)
GTILITGGTGAIGAHVARWLARRGAQHLVLISRRGAEAPGASELHDELSALGARTTLAACDVADRNAVATLLEQLDAEGS
QVRAVFHASGIEHHAPLDATSFRDLAEVVSGKVEGAKHLHDLLGSRPLDAFVLFSSGAAVWGGGQQGGYAAANAFLDALA
EHRRSAGLTATSVAWGAW
>rifam_002_KR_001.seq_from_8_to_181 (HMM "PKS_KR" in sequence "rifam_002_KR_001.seq", bitscore: 178.7, e-value: 2.7e-52, length: 174)
GTVLLTGGTGSLGGLVAKHLVARHGVRRLVLASRRGVAAEDLVTELTEQGATVSVVACDVSDRDQVAALLAEHRPTGIVH
LAGLLDDGVIGALNRERLAGVFAPKVDAVQHLDELTRDLGLDAFVVFSSAAALMGSAGQGNYAAANAFLDGLMAGRRAAG
LPGVSLAWGLWEQA
>tylac_001_KR_001.seq_from_3_to_176 (HMM "PKS_KR" in sequence "tylac_001_KR_001.seq", bitscore: 176.8, e-value: 1e-51, length: 174)
GTVLITGGMGAIGRRLARRLAAEGAERLVLTSRRGPEAPGAAELAEELRGHGCEVVHAACDVAERDALAALVTAYPPNAV
FHTAGILDDAVIDTLSPESFETVRGAKVCGAELLHQLTADIKGLDAFVLFSSVTGTWGNAGQGAYAAANAALDALAERRR
AAGLPATSVAWGLW
>rifam_005_KR_002.seq_from_1_to_177 (HMM "PKS_KR" in sequence "rifam_005_KR_002.seq", bitscore: 176.3, e-value: 1.5e-51, length: 177)
GPVLVTGGTGSLGGLVARHLVERHGVRQLVLASRRGLDAEGAKDLVTDLTALGADVAVAACDVADRDQVAALLTEHRPSA
VVHTAGVPDAGVIGTVTPDRLAEVFAPKVTAARHLDELTRDLDLDSFVVYSSVSAVFMGAGSGSYAAANAYLDGLMAHRR
AAGLPGQSLAWGLWDQT
>nysta_002_KR_002.seq_from_1_to_180 (HMM "PKS_KR" in sequence "nysta_002_KR_002.seq", bitscore: 176.1, e-value: 1.7e-51, length: 180)
GTCLITGGTGGIGGRVARWMAEHGAAHLVLTSRRGPDAPGAAALRAELEALGARVTLAACDVADRDALAALLADLPADQP
LTSVFHSAGVADgDARAADLTLDQLDALLRAKLTAAHHLHELTAPLDLDAFVLFSSGAAVWGSGGQPGYAAANAYLDALA
AHRRSLDLPGASVAWGTWGE
>megal_002_KR_002.seq_from_11_to_191 (HMM "PKS_KR" in sequence "megal_002_KR_002.seq", bitscore: 175.9, e-value: 1.9e-51, length: 181)
GTVLVTGGTGTLGRLVARHLVTGHGVPHLLVASRRGPAAPGAAELRADVEGLGATIEIVACDTADREALAALLDSIPADR
PLTGVVHTAGVLADGLVTSIDGTATDQVLRAKVDAAWHLHDLTRDADLSFFVLFSSAASVLAGPGQGVYAAANGVLNALA
GQRRALGLPAKALGWGLWAQA
>nidda_002_KR_001.seq_from_3_to_181 (HMM "PKS_KR" in sequence "nidda_002_KR_001.seq", bitscore: 172.6, e-value: 1.9e-50, length: 179)
GTVLITGGTGALAAVTARHLVARHGARHLLLVSRRGTDAPQAAELASELGALGADVEFRACDVTDRAAVQRLLAGIPAEH
PLSCVVHTAGVLDDGVISAQTPERVAAVLGPKADGALHLDELTRDRERSVPLVLFSSVSGVLGSTGHAGYAAANAFLDAL
AARRRADGHPALSLGWGWW
>ascom_002_KR_001.seq_from_9_to_174 (HMM "PKS_KR" in sequence "ascom_002_KR_001.seq", bitscore: 172.1, e-value: 2.6e-50, length: 166)
GTVVITGGSGVLAGLLARHLVAEHGARHLLLLSRSEPPADTPGVHIRCDVADRDQLAAALAAAGRPLTAVFHTAAVLDDG
VTTALTPERLATTLRPKADGAWHLHELTRDADLRSFVLYSSVAGIMGGRGQGNYSAANGFLDGLATLRHAEGLPALSLAW
GLWADD
>nidda_001_KR_002.seq_from_15_to_192 (HMM "PKS_KR" in sequence "nidda_001_KR_002.seq", bitscore: 171.6, e-value: 3.7e-50, length: 178)
GTVLLTGCTGALGRRVAVHLARRHGVRRMLLVSRSGPNAPESAALERELTELGVHTSFVSCDLADPADVRKAVAGVPSDH
PLTGVVHTAGVLDDGALARLTPERIDTVLRAKADAVRHLHEATLGHPLRAFVLFSAAAGLLGRPGQASYAAANAVLDAFA
RLRRAEGLPAVSLAWGLW
>averm_004_KR_001.seq_from_3_to_180 (HMM "PKS_KR" in sequence "averm_004_KR_001.seq", bitscore: 170.1, e-value: 1.1e-49, length: 178)
GTVLVTGGTGELGAHVARWMARRGAEHLLLVSRRGESAQGVEELRADLMGLGARVSVVACDAADREALAEVLRSAVPAEC
PLGVVVHAAGVVDDGVLEGLSSERVTGVLRAKALAAWNLHELTRGADLSGFVVFSSAAATFGPAGQGSYAAANAYVEAIV
RHRRGEGLPGLAVAWGPW
>averm_001_KR_001.seq_from_9_to_186 (HMM "PKS_KR" in sequence "averm_001_KR_001.seq", bitscore: 169.8, e-value: 1.3e-49, length: 178)
GTTLITGGTGALATHLTHHLTTHQPTQHLLLTSRTGPHTPHAQHLTTQLQQKGIHLTITTCDTSNPDQLQQLLNTIPPQH
PLTTVIHTAGILDDATLTNLTPTQLNNVLRAKAHSAHLLHQLTQHTPLTAFVLYSSAAATFGAPGQANYAAANAYLDALA
HHRHTHHLPATSIAWGTW
>ampho_004_KR_003.seq_from_3_to_180 (HMM "PKS_KR" in sequence "ampho_004_KR_003.seq", bitscore: 168.8, e-value: 2.7e-49, length: 178)
GTTLVTGGSGTLAPHLARWLAEQGAEHLVLVSRRGPEAPGAAELRAELAERGTETTLAACDITDRDAVAALLESLKAEGR
TVRTVVHTAATIELHTLDATTLDDFDRVLAAKVTGAQILDELLDDEELDDFVLYSSTAGMWGSGAHAAYVAGNAYLAALA
EHRRARGLTALSLSWGIW
>averm_002_KR_001.seq_from_9_to_186 (HMM "PKS_KR" in sequence "averm_002_KR_001.seq", bitscore: 168.7, e-value: 2.7e-49, length: 178)
GTTLITGGTGALATHLTHHLTTHQPTQHLLLTSRTGPHTPHAQHLTTQLQQKGIHLTITTCDTSNPDQLQQLLNTIPPQH
PLTTVIHTAGILDDATLTNLTPTQLNNVLRAKAHSAHLLHQLTQHTPLNAFVLYSSAAATFGAPGQANYAAANAYLDALA
HHRHTHHLPATSIAWGTW
>olean_002_KR_002.seq_from_11_to_188 (HMM "PKS_KR" in sequence "olean_002_KR_002.seq", bitscore: 167.8, e-value: 5.2e-49, length: 178)
GTVLITGAGTLGALVARHLVTEHDVRRLLLVSRSGVAPDLAAELGALGAEVTVAACDVANRKALKALLEDIPPEHPVTGI
VHTAGVLDDGVVSGLTPERVDTVLKPKVDAALTLESVIGELDLDPALFVIFSSAASMLGGPGQGSYAAANQFLDTLARHR
ARRGLTSVSLGWGLWHEA
>pimar_003_KR_003.seq_from_6_to_182 (HMM "PKS_KR" in sequence "pimar_003_KR_003.seq", bitscore: 167.3, e-value: 7.2e-49, length: 177)
GTTLVTGGTGTLAPHLARWLAQQGAEHIVLTSRRGPAAPGAAELVQELAELGCQAEAVACDLTDRDAVAQMLAALRAEGR
TVRTVVHTAVTIELAPLDETTLDDFAKVMDAKVIGARHLDELLGDDLDAFVLYSSTAGMWGSGAHAAYVAGNAYLNALAE
HRRARGARATAVSWGIW
>rapam_002_KR_002.seq_from_4_to_180 (HMM "PKS_KR" in sequence "rapam_002_KR_002.seq", bitscore: 165.2, e-value: 3.2e-48, length: 177)
GTVLITGGSGVLAGALARHLVTERGVRHLLLLSRTTADEGLLNELGELGARVETADCDVSDRAGLARVLAGVSPEHPLTA
VIQTAGALDDGVLETLTAQRLDTVLRPKADGAWHLHELTRNTGLAAFVMYSSAAGVMGNPGQGNLAAATAFLDALADQRR
AEGLPALALAWGSSEET
>nysta_002_KR_001.seq_from_3_to_180 (HMM "PKS_KR" in sequence "nysta_002_KR_001.seq", bitscore: 164.3, e-value: 5.8e-48, length: 178)
GTTLITGGSGTLAPQLARWLAERGAEHVVLVSRRGADAPGAPELIAEAAESGTEVTVAACDITDRDAVAALLADLTADGR
TLRTVIHAAAAIELSALADTTVAEFADVVHAKVTGARILDELLDDAELDDFVLYSSTAGMWGSGVHAAYVAGNAYLSALA
EQRRARGLRTTSIHWGKW
>tylac_005_KR_001.seq_from_3_to_181 (HMM "PKS_KR" in sequence "tylac_005_KR_001.seq", bitscore: 164.1, e-value: 6.9e-48, length: 179)
GTVLVTGGTGALGGHLARWLAAAGAEHLALTSRRGPDAPGAAGLEAELLLLGAKVTFAACDTADRDGLARVLRAIPEDTP
LTAVFHAAGVPQVTPLSRTSPEHFADVYAGKAAGAAHLDELTRELGAGLDAFVLYSSGAGVWGSAGQGAYAAANAALDAL
ARRRAADGLPATSIAWGVW
>rifam_002_KR_003.seq_from_8_to_184 (HMM "PKS_KR" in sequence "rifam_002_KR_003.seq", bitscore: 161.1, e-value: 5.4e-47, length: 177)
GTVLVSGAGSLGTLVARHLVTRHGVRRVVLASRQGRDAEGAQDLITELTGEGADVSFVACDVSDRDQVAALLAGLPDLTG
VVHTAGVFEDGVIEALTPDQLANVYAAKVTAAMHLDELTRDRDLGAFVVFSSVAGVMGGGGQGPYAAANAFLDAAMASRQ
AAGLPGLSLAWGLWERS
>nysta_004_KR_003.seq_from_3_to_180 (HMM "PKS_KR" in sequence "nysta_004_KR_003.seq", bitscore: 158.6, e-value: 3.1e-46, length: 178)
GTTLVTGGSGTLAPHLARWLAQRGAEHLVLISRRGTAAPGAAELVAELAESGTEATVAACDITDRDAVAALLADLKADGR
TVRTVVHTAATIELHTLDATTLADFDRVLHAKVTGAQVLAELLDDEELDDFVLYSSTAGMWGSGAHAAYVAGNAYLAALA
EHRRANGLPALSLSWGIW
>sorap_002_KR_004.seq_from_3_to_180 (HMM "PKS_KR" in sequence "sorap_002_KR_004.seq", bitscore: 158.5, e-value: 3.4e-46, length: 178)
GTLLITGGTGAAGAHVARWLAREGAEHLVLISRRGAQAEGASELHAELTALGARVTFAACDVADRSAVATLLEQLDAEGS
QVRAVFHAGGIGRHAPLAATSLMELADVVSAKVLGAGNLHDLLGPRPLDAFVLFSSIAGVWGGGQQAGYAAGNAFLDALA
DQRRSLGQPDTSVVWGAW
>ascom_003_KR_001.seq_from_11_to_172 (HMM "PKS_KR" in sequence "ascom_003_KR_001.seq", bitscore: 157.6, e-value: 6.3e-46, length: 162)
GAVVLTGGSGTLAGILARHLRERHVYLLSRTAPPEGTPGVHLPCDVGDRDQLAAALERVDRPITAVVHLAGALDDGTVAS
LTPERFDTVLRPKADGAWYLHELTKEQDLAAFVLYSSAAGVLGNAGQGNYVAANAFLDALAELRHGSGLPALSIAWGLWE
DV
>rifam_003_KR_001.seq_from_8_to_182 (HMM "PKS_KR" in sequence "rifam_003_KR_001.seq", bitscore: 157.5, e-value: 6.6e-46, length: 175)
GTVLVSGAGTLGALAARDLVTRHGVRRLVLASRRGRAAEGIDDLVAELTGHGAEVTVAACDVSDRDQVAALLKEHALTAV
VHTAGVFDAGVTGALTRERLAKVFAPKVDAANHLDELTRDLDLDAFIVYSSASSIFMGAGSGGYAAANAYLDGLMAARRA
AGLPGLSLAWGPWEQ
>ascom_002_KR_002.seq_from_11_to_172 (HMM "PKS_KR" in sequence "ascom_002_KR_002.seq", bitscore: 157.3, e-value: 7.7e-46, length: 162)
GAVVITGGSGTLAGILARHLNHPHTYLLSRTPPPDTTPGTHLPCDVGDPHQLATTLAHIPQPLTAVFHTAGTLDDALLDN
LTPDRIDTVLKPKADAAWHLHRLTRDTDLAAFVVYSSAAGVLGTPGQGNYAAANAFLDALAEHRRAQGLPGLSIAWGLWD
QA
>spino_003_KR_001.seq_from_3_to_175 (HMM "PKS_KR" in sequence "spino_003_KR_001.seq", bitscore: 156.2, e-value: 1.6e-45, length: 173)
GSALITGGLGAVGAQVARWLAEIGAERIVLTSRRGNQAAGAAELEAELRALGAQVSIVACDVTDRAEMSALLAEFDVTAV
FHAAGVGRLLPLAETDQNGLAEICAAKVRGAQVLDELCDSTDLDAFVLFSSGAGVWGGGGQGAYGAANAFLDTLAEQRRA
RGLPATSISWGSW
>ascom_001_KR_002.seq_from_1_to_170 (HMM "PKS_KR" in sequence "ascom_001_KR_002.seq", bitscore: 153.8, e-value: 8.7e-45, length: 170)
GTVLVTGGTGGLGRLLVDHLLTVHEAAEVVVVSRNGRPGDTPEDDRVRYVAADVVDRDELAAVVADVAQRLRAVVHMAGI
VDDAAVTTMRPEQWDAVLRVKADVAWHLHELTRDLDLAAFVLYSSISATFGGAGQANYATGNAFLDALARHRHHQGLPAV
SLAWGLWDAA
>megal_003_KR_001.seq_from_3_to_178 (HMM "PKS_KR" in sequence "megal_003_KR_001.seq", bitscore: 153.0, e-value: 1.5e-44, length: 176)
GTVLVTGGTGGIGAHLARWLAGAGAEHLVLLNRRGAEAAGAADLRDELVALGTGVTITACDVADRDRLAAVLDAARAQGR
VVTAVFHAAGISRSTAVQELTESEFTEITDAKVRGTANLAELCPELDALVLFSSNAAVWGSPGLASYAAGNAFLDAFARR
GRRSGLPVTSIAWGLW
>megal_001_KR_002.seq_from_3_to_178 (HMM "PKS_KR" in sequence "megal_001_KR_002.seq", bitscore: 151.9, e-value: 3.2e-44, length: 176)
GTILVTGGTAGLGAVTARWLAERGAEHLALVSRRGPGTAGVDEVVRDLTGLGVRVSVHSCDVGDRESVGALVQELTAAGD
VVRGVVHAAGLPQQVPLTDMDPADLADVVAVKVDGAVHLADLCPEAELFLLFSSGAGVWGSARQGAYAAGNAFLDAFARH
RRDRGLPATSVAWGLW
>rifam_002_KR_002.seq_from_3_to_175 (HMM "PKS_KR" in sequence "rifam_002_KR_002.seq", bitscore: 151.4, e-value: 4.6e-44, length: 173)
GTVLISGAGALGGLVARRLVERHGVRKLVLASRRGRDADGVADLVADLAADVSVVACDVSDRAQVAALLDEHRPTAVVHT
AGVIDAGVIETLDRDRLATVFAPKVDAVRHLDELTRDRDLDAFVVYSSVSAVFMGAGSGSYAAANAFLDGLMANRRAAGL
PGLSLAWGLWDQS
>ampho_002_KR_001.seq_from_3_to_180 (HMM "PKS_KR" in sequence "ampho_002_KR_001.seq", bitscore: 151.4, e-value: 4.6e-44, length: 178)
GTTLVTGGSGTLAPGLARHLAAQGAEHLVLLSRRGADAPGAAELAAELQAAGTEVRFAACDITDPDAVAALLADLKAEGR
TVRTVVHTAAVIELAALADTTVDAFADVVHAKVTGARILDELLDDEELDDFVLYSSTAGMWGSGVHAAYVAGNAYLSALA
EQRRARGARATSIHWGKW
>pyolu_002_KR_001.seq_from_3_to_181 (HMM "PKS_KR" in sequence "pyolu_002_KR_001.seq", bitscore: 151.1, e-value: 5.7e-44, length: 179)
GSYLITGGMGGIGLAMAQWLLDKGAGAVLITGRRPLEDVATGLERFGAAASRVSYVQADITSPQDMQRLFCGLEASGASL
KGIFHAAGISIPQDLKDVDRDSFDQVMRPKVEGTWLLHELSLGLDLDFFVLCSSIASVWGSQHVASYAAANQFLDSLAWQ
RRAMGLSALVIDWGLWAGG
>pikro_003_KR_001.seq_from_3_to_179 (HMM "PKS_KR" in sequence "pikro_003_KR_001.seq", bitscore: 149.2, e-value: 2.1e-43, length: 177)
GTVLITGGTGALGSHAARWMAHHGAEHLLLVSRSGEQAPGATQLTAELTASGARVTIAACDVADPHAMRTLLDAIPAETP
LTAVVHTAGAPGGDPLDVTGPEDIARILGAKTSGAEVLDDLLRGTPLDAFVLYSSNAGVWGSGSQGVYAAANAHLDALAA
RRRARGETATSVAWGLW
>olean_001_KR_002.seq_from_3_to_178 (HMM "PKS_KR" in sequence "olean_001_KR_002.seq", bitscore: 148.2, e-value: 4.3e-43, length: 176)
GTVLVTGGLGGLGAHTARWLVGGGADHVVLVSRRGGSAPGAGDLVRELEGLGGARVSVRACDVADRVALRALLSDLGEPV
TAVFHAAGVPQSTPLAEISVQEAADVMAAKVAGAVNLGELVDPCGLEAFVLFSSNAGVWGSGGQAVYAAANAFLDALAVR
RRGVGLPATSVAWGMW
>olean_003_KR_001.seq_from_3_to_178 (HMM "PKS_KR" in sequence "olean_003_KR_001.seq", bitscore: 148.2, e-value: 4.3e-43, length: 176)
GTVLVTGGLGGLGAHTARWLVGGGADHVVLVSRRGGSAPGAGDLVRELEGLGGARVSVRACDVADRVALRALLSDLGEPV
TAVFHAAGVPQSTPLAEISVQEAADVMAAKVAGAVNLGELVDPCGLEAFVLFSSNAGVWGSGGQAVYAAANAFLDALAVR
RRGVGLPATSVAWGMW
>olean_003_KR_002.seq_from_3_to_178 (HMM "PKS_KR" in sequence "olean_003_KR_002.seq", bitscore: 148.2, e-value: 4.3e-43, length: 176)
GTVLVTGGLGGLGAHTARWLVGGGADHVVLVSRRGGSAPGAGDLVRELEGLGGARVSVRACDVADRVALRALLSDLGEPV
TAVFHAAGVPQSTPLAEISVQEAADVMAAKVAGAVNLGELVDPCGLEAFVLFSSNAGVWGSGGQAVYAAANAFLDALAVR
RRGVGLPATSVAWGMW
>ascom_003_KR_003.seq_from_11_to_172 (HMM "PKS_KR" in sequence "ascom_003_KR_003.seq", bitscore: 144.9, e-value: 4.1e-42, length: 162)
GAVVITGGSGTLAGILARHLGHPHTYLLSRTPPPDTTPGTHLPCDVGDPHQLATTLARIPQPLTAVFHTAGTLDDALLDN
LTPDRVDTVLKPKADAAWHLHRLTRDTDLAAFVVYSAVAGLMGSPGQGNYVAANAFLDALAEHRRAQGLPAQSLAWGMWA
DV
>eryth_001_KR_002.seq_from_3_to_178 (HMM "PKS_KR" in sequence "eryth_001_KR_002.seq", bitscore: 143.6, e-value: 1e-41, length: 176)
GTILVTGGTAGLGAEVARWLAGRGAEHLALVSRRGPDTEGVGDLTAELTRLGARVSVHACDVSSREPVRELVHGLIEQGD
VVRGVVHAAGLPQQVAINDMDEAAFDEVVAAKAGGAVHLDELCSDAELFLLFSSGAGVWGSARQGAYAAGNAFLDAFARH
RRGRGLPATSVAWGLW
>nidda_005_KR_001.seq_from_11_to_188 (HMM "PKS_KR" in sequence "nidda_005_KR_001.seq", bitscore: 143.6, e-value: 1.1e-41, length: 178)
GTILITGGTGALGTHIATWLAHKGAKHLILTSRQGPNAPGATQLQHHLTQLGTHTTITPCDLTDPQQIENLINHINTHHP
PLQAIFHTAGTPQTTPLTHLTPTQATDILNAKTTGAELLHHHTTHTPLHTVVHFSSAAATWGSSGQSLYAAANAHLDALA
QHTHTQGQPTTSIAWGVW
>nidda_004_KR_001.seq_from_11_to_188 (HMM "PKS_KR" in sequence "nidda_004_KR_001.seq", bitscore: 142.7, e-value: 1.9e-41, length: 178)
GTILITGGTGALGTHIATWLAHKGAKHLILTSRQGPNAPGATQLQHHLTQLGTHTTITPCDLTDPQQIENLINHINTHHP
PLQAIFHTAGTPQTTPLTHLTPTQATDILNAKTTGAELLHHHTTHTPLHTVVHFSSAAATWGSSGQSLYAAANAHLDALA
QHTHTQGQPTTSIAWGLW
>ascom_001_KR_001.seq_from_6_to_167 (HMM "PKS_KR" in sequence "ascom_001_KR_001.seq", bitscore: 142.6, e-value: 2.1e-41, length: 162)
HAIIITGGSGTLAGILARHLNHPHTYLLSRTPPPDTTPGTHLPCDVGDPHQLATTLAHIPQPLTAVFHTAATLDDGILDA
LTPDRLTTVLHPKANAAWHLHHLTQNQPLTHFVLYSSAAAVLGSPGQGNYAAANAFLDALATHRHTLGQPATSIAWGMWH
TT
>megal_003_KR_002.seq_from_10_to_183 (HMM "PKS_KR" in sequence "megal_003_KR_002.seq", bitscore: 142.3, e-value: 2.5e-41, length: 174)
GTALVTGGTGALGGHVARYLARSGVTDLVLLSRSGPDAPGAAELAAELADLGAEPRVEACDVTDGPRLRALVQELREQDR
PVRIVVHTAGVPDSRPLDRIDELESVSAAKVTGARLLDELCPDADTFVLFSSGAGVWGSANLGAYAAANAYLDALAHRRR
QAGRAATSVAWGAW
>averm_002_KR_002.seq_from_9_to_187 (HMM "PKS_KR" in sequence "averm_002_KR_002.seq", bitscore: 141.6, e-value: 4.2e-41, length: 179)
GTTLITGGTGALATHLTHHLTTHQPTQHLLLTSRTGPHTPHAQHLTTQLQQKGIHLTITTCDTSNPDQLQQLLNTIPPQH
PLTTVIHTAGVNLFAPVSETDAESFSSVTAAKATGAAILHELLLDHETLEHFILFSSGAGAWGSGNQCAYSAANAYLDAL
ATHRQTHGLPGASIAWGPW
>ascom_003_KR_002.seq_from_6_to_167 (HMM "PKS_KR" in sequence "ascom_003_KR_002.seq", bitscore: 139.3, e-value: 2e-40, length: 162)
HAIIITGGSGTLAGILARHLNHPHTYLLSRTPPPDATPGTHLPCDVGDPHQLATTLTHIPQPLTAIFHTAATLDDGILHA
LTPDRLTTVLHPKANAAWHLHHLTQNQPLTHFVLYSSAAAVLGSPGQGNYAAANAFLDALATHRHTLGQPATSIAWGMWH
TT
>tylac_004_KR_001.seq_from_3_to_177 (HMM "PKS_KR" in sequence "tylac_004_KR_001.seq", bitscore: 135.3, e-value: 3.1e-39, length: 175)
GTVLVTGGTGALGGHLARRLARGGTGHLVLTSRRGPDAPGAGELAGELASLGAKVTVAACDMADREAVRALLDEHRPTAV
FHTAGTPHSAEFTALDETTTAGVYGGKVLGARHLDELTRELGIGLDAFVLFSSGAAVWGSGGQTAYGAANAALDALAERR
RAAGLPATSVAWGLW
>eryth_003_KR_002.seq_from_10_to_183 (HMM "PKS_KR" in sequence "eryth_003_KR_002.seq", bitscore: 131.1, e-value: 5.7e-38, length: 174)
GTALVTGGTGALGGHVARHLARCGVEDLVLVSRRGVDAPGAAELEAELVALGAKTTITACDVADREQLSKLLEELRGQGR
PVRTVVHTAGVPESRPLHEIGELESVCAAKVTGARLLDELCPDAETFVLFSSGAGVWGSANLGAYSAANAYLDALAHRRR
AEGRAATSVAWGAW
>epoth_004_KR_002.seq_from_2_to_182 (HMM "PKS_KR" in sequence "epoth_004_KR_002.seq", bitscore: 125.5, e-value: 2.8e-36, length: 181)
GSYVITDGMGRVGLSVAQWMVMQGARHVVLVDRGGASDASRDALRSMAEAGAEVQIVEADVARRVDVARLLSKIEPSMPP
LRGIVYVDGTfQGDSSMLELDAHRFKEWMYPKVLGAWNLHALTRDRSLDFFVLYSSGTSLLGLPGQGSRAAGDAFLDAIA
HHRCRLGLTAMSINWGLLSEA
>olean_002_KR_001.seq_from_3_to_179 (HMM "PKS_KR" in sequence "olean_002_KR_001.seq", bitscore: 105.3, e-value: 3.4e-30, length: 177)
DTVLVTGGMGPLTAHIVRWLADNGADQVVLLGGQGADGEAEALRAEFDGHTTKIELADVDTEDSDALRSLLDRTTGEHPL
RAVIHAPTVVEFASVAESDLVRFARTISSKIAGVEQLDEVLSGIDTAHdVVFFSSVAGVWGSAGQSAYAAGNAFLDAVAQ
HRRLRGLPGTSVAWTPW
>rifam_001_KR_002.seq_from_4_to_166 (HMM "PKS_KR" in sequence "rifam_001_KR_002.seq", bitscore: 96.6, e-value: 1.5e-27, length: 163)
GTVLVTGGAEGLGRHASVWLAQSGAERLIVTGTDGVDELTAELAEFGTTVEFCADTDRDAIAQLVADSEVTAVVHAADIA
QTSSVDDTGVADLDEVFAAKVTTAVWLDQLFEDTPLDAFVVFSSIAGIWGGGGQGPAGAANAVLDALVEWRRARGLKATS
IAW
>eryth_002_KR_001.seq_from_3_to_167 (HMM "PKS_KR" in sequence "eryth_002_KR_001.seq", bitscore: 77.2, e-value: 9.7e-22, length: 165)
GTVLVTGAASPVGDQLVRWLADRGAERLVLAGACPGDDLLAAVEEAGASAVVCAQDAAALREALGDEPVTALVHAGTLTN
FGSISEVAPEEFAETIAAKTALLAVLDEVLGDRAVEREVYCSSVAGIWGGAGMAAYAAGSAYLDALAEHHRARGRSCTSV
AWTPW
>pikro_002_KR_001.seq_from_2_to_194 (HMM "PKS_KR" in sequence "pikro_002_KR_001.seq", bitscore: 63.8, e-value: 1.1e-17, length: 193)
GTVLVTGAEEPAAAEAARRLARDGAGHLLLHttpsgseGAEGTSGAAEDSGLAGLVAELADLGATATVVTCDLTDAEAAA
RLLAGVSDAHPLSAVLHLPPTVDSEPLAATDADALARVVTAKATAALHLDRLLREAAAAGGRPPVLVLFSSVAAIWGGAG
QGAYAAGTAFLDALAGQHRADGPTVTSVAWSPW
>megal_002_KR_001.seq_from_3_to_167 (HMM "PKS_KR" in sequence "megal_002_KR_001.seq", bitscore: 60.1, e-value: 1.4e-16, length: 165)
GTVLVTGAAGPVGGRLARWLAERGATRLVLPGAHPGEELLTAIRAAGATAVVCEPEAEALRTAIGGELPTALVHAETLTN
FAGVADADPEDFAATVAAKTALPTVLAEVLGDHRLEREVYCSSVAGVWGGVGMAAYAAGSAYLDALVEHRRARGHASASV
AWTPW
>tylac_003_KR_001.seq_from_3_to_175 (HMM "PKS_KR" in sequence "tylac_003_KR_001.seq", bitscore: 60.1, e-value: 1.4e-16, length: 173)
GTVLVVGDTAEVAGPLVRWLLGNGARRVTLSGLSGPLPEELADVAARVTVAPCDPADRPALRTLLAEQAPTAVLVAPPAV
PPTPLAEMTAEALAIALSAKTGLVDRLDSLLDEPDPLLEDGELDAFVVFSSVAGVWGGAGQGGYAAGTAYLDALAECRRA
GGLPVTSVAWTPW
>stigm_008_KR_001.seq_from_2_to_183 (HMM "PKS_KR" in sequence "stigm_008_KR_001.seq", bitscore: 56.8, e-value: 1.4e-15, length: 182)
ATYLVSGALSGSLLEVSRWMVERGARHLVLAGLEQSEVGALSEALSALESRGAHLQFLSRDEMLQSPEALTGLFSSLRES
NRPLRGVLHAGGAWTPRASRDLGPGELQSALRSEVVLPWALHEQVAGEELEFFILFSSVASVWGSGGLSHHAAAHHVLDA
LAHQRRALGLPALVVNFGQWAQ
>ampho_004_KR_005.seq_from_14_to_177 (HMM "PKS_KR" in sequence "ampho_004_KR_005.seq", bitscore: 44.4, e-value: 4.4e-14, length: 164)
GTVLVVGGTRAMGARAARWLAREGAARLVLTTSPADSATDTEELRAELGRLGAEVTVAPYDGGDRDAARALLDGLTGLTA
VVYADDTPADGPAAALAPVDTLAEAATGRSLDAFVLFGSVAGVWGVRGHTDEAAEGAYVDALARALRAEGTPALAVSWNA
WAEL
>nysta_004_KR_005.seq_from_3_to_175 (HMM "PKS_KR" in sequence "nysta_004_KR_005.seq", bitscore: 44.4, e-value: 4.4e-14, length: 173)
GTVLVVGGTGGtgtMGGRAARWLVREGARHLVLTAPDGTTTAADTEALTAELAALGARITVVDHDPTAPDGFAALLDGLP
DDTPLTAVVYAPEADAAPGTAAELSAALAPVTALGAALTGRPLDAFVLFGSIAGLWGVRGRAAEAASGAYLDAFARACRD
RGTPALAVAWGAW
>pimar_003_KR_005.seq_from_10_to_188 (HMM "PKS_KR" in sequence "pimar_003_KR_005.seq", bitscore: 36.3, e-value: 1.8e-13, length: 179)
GTVLVVGPASGTGGHCARWLAGQGAQHLVLADRTAPDTAQLIGELDALGVPLTVLDCAPADGEALLSALAALPEPLTAVI
YADGPSDADAYGTATTADPGASLAAlYADVESLAAVAEAATGARPLGAFVLFSSIAGTWGAGGRGTEAAAGAQLDALAGM
LRARGLPATAVSWGGWADA
>nidda_003_KR_001.seq_from_1_to_170 (HMM "PKS_KR" in sequence "nidda_003_KR_001.seq", bitscore: 33.1, e-value: 3.2e-13, length: 170)
GTVLVVGDSTTVPARLLRSLLDDGAERVVLAGADAGTATDAGTAELAPDAAVVRIPCDVTDRSVLAGLLAKYRPAVVVHA
PPLVPLAPLVETAPGDIAEAVAAKTAVAGHLVDLAAGADLQALVLFSSVSGVWGGAAQGAYAAATAHLDALAERARAAGL
PAVSVAWSPW
>rapam_001_KR_001.seq_from_10_to_149 (HMM "PKS_KR" in sequence "rapam_001_KR_001.seq", bitscore: 17.1, e-value: 5.4e-12, length: 140)
GTVLIADGAGALTGTVARHLVAEQGVRHLLLLSRSTPDEALINELIESGARVDTAVCDVSDRAGLVRTLAGIAPERPLTA
VIHTGGPAVAHESHQLHRLTKGLDLAAFVVFSQDAPASVDALARSRRAEGLPITAIAWGI
>UniRef100_Q2SHZ0_from_1183_to_1781 (HMM "PKS_KR" in sequence "UniRef100_Q2SHZ0", bitscore: 1605.5, e-value: 0.0, length: 599)
GVYLITGGLGGIGLQLAECVAQQCRARLILAGRQPAPAWSEDADANQGGLIAQLPDPKRIAALETELKDELAIQSVDAHP
GLRADLHGLCSAYLAQFIGALWREHMDGADAVSVDKFMTACGLDARFDKFFRWMFAILAEDGVVELENDQVRLSPALEQL
PDPGALRAQVSQRYPGFAPMLEFLDHCVSHYRPALTGEVDAISVLYPSGQGDKLKKAAAETVEHTHHRLYGLLLQRLLRE
LIQARAAQPDARPLRILEIGAGAGILTDWIAPALREANVEYWFTDIGRSFVMAAEQRFQQDPALAGKMRFAKYDASLPPE
KQGLDPHSFDLVIELDAVHATADLPATMGQTRRLLAPGGLLCLLESTHTERWTNMAYGLAAGWWCFADGLRENCPLLSLP
QWRELLESLGYTNVRAFPGEDMAPQDVDCGLILAAAGDADVAEPFALVSPDAERGLRDRSAKLRRLRSLGAQVMTLQLDI
ADLSALQEQLTQAQRRFGPINGLIHCAASENRGPIQLKQPDPGKGEFAAKTHGVRNLLATLAVKDLDFVALSSSTSAVAP
GVGDAEYCASNSCVDAFAHQLRSQGVAALSINWERWRHV
>UniRef100_Q5ZPA6_from_1136_to_1722 (HMM "PKS_KR" in sequence "UniRef100_Q5ZPA6", bitscore: 1379.0, e-value: 0.0, length: 587)
GVYLIVGGLGGVGLALAEHLARRVSARLVLTGRSPTPPRESWSAWLGTPTRLRLSQELEWLRGAAEQIEHQRPLHSLADS
PGLEESLRLLCASYLYHFLFPLQAPLRLGEPRAMQALRERLGLQPGFERLFSFMIGTLEQAKLIRVGEGMLEGQVEPAHV
PTPRALHERLLEGYPEVSGLLELLEHCVRHYPEVLRGSLPALSVLYPSGRSEEDSARSGVEWSSMGQCVALLRHFLARHA
ERTQGRTLRILEVGGGSGVVLQALLPLLRHHPVEYHFTDIGPSFVRAMEGVGRRQGLTFLHTSVLDISRPPPEQGHPPGS
YDLVIALNVVHATPRVPQSLAHLESLLVPGGHLCLVETVKQQPWVDMIWGLAEGWWSYEDELRTRSPLLEVGDWEHALRD
VGFAEVEVLPAAVEQRSRWDNVLLIAQRPGESGLQPVGGRAAMQERIRRLRAIEEAGGEVLPLVADVTDRERMGEVLAEV
KRRHGALHGVIHAALVLEDGLMQLKTRESAGRVLASKVEGTLVLDELLRDEPLDFFVLCSSLSALLGALGQADYAAASAF
LDAYAHSQRGRTDRRTISMDWDRWLEV
>UniRef100_Q2GPL2_from_1818_to_2081 (HMM "PKS_KR" in sequence "UniRef100_Q2GPL2", bitscore: 530.5, e-value: 9.7e-154, length: 264)
VLDMSAGSRQNSLTYFVRTLPRNCTYATHSSVPACPHSNVGGNKYATSLWEYAVALALAETAASPTDVEPAITAVPDLLR
AKSPLPAFQTINWKAERSVSLTVKPLAVTNALSPTKTRNPPETQLKWQAEMIANGITIRFEALDVTNLGAVISFKKKLAK
TLPPVGGVVNGAMVLDDRVFSQMSLDTLDRVMRPKTVGSKNLDQVFDSPDMDFFIMTSSFAAIGGHAGQSNYAAANMYMN
GLAASRRRRGLPGSVLNIGVIYGL
>UniRef100_Q6RKK3_from_2098_to_2337 (HMM "PKS_KR" in sequence "UniRef100_Q6RKK3", bitscore: 450.5, e-value: 1.2e-129, length: 240)
ASYLLVGGLGGLGRALAVWLVERGAKHFVFLSRSRGGMTGNKLSVELEAMGCSLIVVKGSVNNLQDVEEAISKAPYPFKG
VFHLAMVQRDSPLLEMKWEDWKEAVEPKVNGTWNLHQALHDQPLDHFWLASSAVTFADQPGQGNYKSGCIFAESFCQYRH
SLGLPASVLSICGIEDVGYLAENPsALRsIKLQgLHTVREKQFLEsVEACLFNsAPsGYRsAgGsFQNLASGEWsTWKDN
>UniRef100_Q4C7P2_from_868_to_1070 (HMM "PKS_KR" in sequence "UniRef100_Q4C7P2", bitscore: 260.7, e-value: 1.6e-72, length: 203)
GTYLITGGLGGLGLLVARWMIEKGAKNLVLMARSKANSQQKQEIQALEALGGNITVAQGDVSNKEQLANILENIQTTTPV
PPSPQPPLSPSPPLPVPPSPQPPLKGIIHAAGVLDDGVLLQMNWERFNKVMAPKVQGAWNLHNLTRDKPLDFFILFSSAA
SLLGSPGQGNHVAANTFLDSLAHYRRSQGLPALSINWGVWSDI
>UniRef100_Q0LLS1_from_1857_to_2036 (HMM "PKS_KR" in sequence "UniRef100_Q0LLS1", bitscore: 258.6, e-value: 7.1e-72, length: 180)
GTYLITGGLGGLGIAVARWLVERGVRHLVLLGRSRPGAAASAAVEDLRALGATVQVSQADVAQPAALAALFDDIDAKMPP
LRGVIHAAGVLDDGVLLQLTPERFKTVMDPKVTGSWNLHILTRDRTLDHFILFSSAAATLGSPGQGNYAAANAFLDGLAH
YRRAQGLPALAINWGPWADV
>UniRef100_UPI000038CE98_from_1457_to_1636 (HMM "PKS_KR" in sequence "UniRef100_UPI000038CE98", bitscore: 257.3, e-value: 1.7e-71, length: 180)
STYLITGGLGALGLEVAQWLAQQGAKHLVLVGRRSPSTDAQNAIARLATAGVEVTIITADITNPQEVAQCLQQIRSSHPP
LRGIIHAAGVLDDGLLLQQSWERFSRVMAPKVAGAWNLHTLTQDLPLDFFVCFSSIASLIGSVGQSNYAAANAFMDALAS
YRRGLGLPGLTINWGPWAET
>UniRef100_Q8YTN4_from_2128_to_2307 (HMM "PKS_KR" in sequence "UniRef100_Q8YTN4", bitscore: 255.4, e-value: 6.6e-71, length: 180)
ATYLITGGMGGLGLRVARWLVEKGAKHLVLLGRNQPDTTAQQQIQALEATGAKIIITQADVSQKDQLAAVLTDIQQNHPP
LRGVIHAAGVLDDGILQQLTPERSHRVMNPKVTGAWNLHQLTQDIPLDYFIMFSSAASLLGSPGQANHVAANTFLDALAQ
YRRHQGLPALSINWGVWSDI
>UniRef100_UPI000038DF04_from_801_to_980 (HMM "PKS_KR" in sequence "UniRef100_UPI000038DF04", bitscore: 250.1, e-value: 2.5e-69, length: 180)
VTYLIAGGLGALGLQIARWCVEQGARYLVLLGRSSPSESAQATIRELEQTGTQITVVQADIAQAEQLQPALTALLTNHPP
LRGIIHAAGVLDDGMLLQQNWERFAKVMAPKIQGAWNLHTLTLDQPLDFFVLFSSTACILGAPGQSNYAAANAFLDALAH
YRQKQGLGATSINWGPWAEV
>UniRef100_Q3LRL4_from_2869_to_3047 (HMM "PKS_KR" in sequence "UniRef100_Q3LRL4", bitscore: 247.4, e-value: 1.7e-68, length: 179)
ASYLLTGGLGGLGLSLARWMVEQGARNLVLIGRGGPRPEAQEALRALETAGARILVLQADVSKREEVRRVLEEAGRLAPV
RGVVHAAGVLDDGVLLQQDWERFARVLAPKVDGAWHLHELTRERELDFFVLFSSAATLLGAPGQGSYAAANAFLDALAHH
RRALGLPALSINWGPWAEV
>UniRef100_Q9ADL6_from_3803_to_3983 (HMM "PKS_KR" in sequence "UniRef100_Q9ADL6", bitscore: 243.2, e-value: 3e-67, length: 181)
GTVLITGGTGTLGALVARHLVARHGAKHLLLTSRQGAHAPGAEASRTELEALGASVTLRACDAADPRALQALLDSIPSAH
PLTAVVHAAGALDDGLLGAMSPERIDRVFAPKLDAAWHLHELTQDKPLAAFVLFSSAAGVLGSPGQSNYAAANAFLDALA
HHRRAHGLPASSLAWGYWAER
>UniRef100_Q6DNE2_from_1828_to_2007 (HMM "PKS_KR" in sequence "UniRef100_Q6DNE2", bitscore: 241.6, e-value: 9.5e-67, length: 180)
ASYLITGGLGALGLEVAQWMVTQGARNIVLTGRRAPKETAQKIIEELETAGASVSVLLGDVSQREDLAKIFQQIQASLPP
LKGVIHSAGVLDDALVQNMSWSQFTKVMAPKVQGTWYLHQLTKDFPLDFFVCFSSIASMLGSPGQSNYAAGNGFMDALAH
YRRSMGLPGLSINWGAWASA
>UniRef100_Q93TW9_from_4795_to_4973 (HMM "PKS_KR" in sequence "UniRef100_Q93TW9", bitscore: 240.1, e-value: 2.6e-66, length: 179)
ASYLLTGGLGGLGLSLARWMVDQGARNLVLIGRGAAKPEAQETLRTLEAAGAKVLVLQADVSKQADVRRTLEEAEKLAPL
RGVVHAAGVLDDGVLLQQDWERFSRVFAPKVDGAWHLHELTKDKELDFFVLYSSAATLLGPPGQGSYAAANAFLDALAHH
RRSQGLPALSINWGPWAEV
>UniRef100_Q6JHN6_from_5135_to_5311 (HMM "PKS_KR" in sequence "UniRef100_Q6JHN6", bitscore: 240.1, e-value: 2.6e-66, length: 177)
GTVLITGGTGGLGALLARHLVVEHGVRRLLLVSRRGGGAELVAELAAYGAEVGVVACDVADLDALAGVLGSVPVEHPLTA
VVHAAGVLDDGVIESLTPERLDVVLRPKVDAAWNLHELTRDCDLSAFVMFSSVAGVFGGAGQGNYAAANTFLDALAEYRQ
SLGLPGQSLAWGMWDQR
>UniRef100_Q6JHN8_from_5623_to_5799 (HMM "PKS_KR" in sequence "UniRef100_Q6JHN8", bitscore: 240.1, e-value: 2.6e-66, length: 177)
GTVLITGGTGGLGALLARHLVVEHGVRRLLLVSRRGGGAELVAELAAYGAEVGVVACDVADLDALAGVLGSVPVEHPLTA
VVHAAGVLDDGVIESLTPERLDVVLRPKVDAAWNLHELTRDCDLSAFVMFSSVAGVFGGAGQGNYAAANTFLDALAEYRQ
SLGLPGQSLAWGMWDQR
>UniRef100_Q1D3S8_from_1464_to_1643 (HMM "PKS_KR" in sequence "UniRef100_Q1D3S8", bitscore: 240.0, e-value: 2.8e-66, length: 180)
GTYLITGGLGGLGLEVAKWLIQRGARHLALTGRSAPTDEANRTLGELRTSGADVRVYAADVTRADDVTRLLASMDAELPP
LRGIVHAAGVIADGVLAQLDAERFRTVLAPKVQGAWNLHAQTLGRPLDFFVMFSSAASMLGSPGQGNYAAANAFMDVLAH
HRRAAGLPALSVNWGPWADV
>UniRef100_Q8RJY5_from_1172_to_1351 (HMM "PKS_KR" in sequence "UniRef100_Q8RJY5", bitscore: 238.9, e-value: 5.8e-66, length: 180)
GTYLLTGGLGGLGLRVARWMVEQGARHLVLVGRRGASEAQQAAIDEMERAGARVLVAQGDISQKDVLAGLLEKARQSMPP
LRGVIHAAGVLDDGVLIRQDWQRFERVMAPKIEGAWNLHELTREVELDFFILFSSMASALGSRGQGNYAAANAFLDALAR
LRRSQGLPAVSIQWGPWAEV
>UniRef100_Q6E7J8_from_1834_to_2014 (HMM "PKS_KR" in sequence "UniRef100_Q6E7J8", bitscore: 238.5, e-value: 7.7e-66, length: 181)
ASYLITGGLGALGLEVAQWMVKEGARNIVLTGRSAPKEAAQKTIRELETAGASVNVLLGDVSTQEDVTKIFQQMVEASLP
PLKGVIHAAGVLDDGVLQKMSWERFTKVMAPKVSGTWYLHQLTQDLPLDFFVCFSSMASMLGNYGQGNYAAANGFMDAIA
HYRRGQGLPGLSINWGAWATA
>UniRef100_Q3M5Z5_from_1470_to_1649 (HMM "PKS_KR" in sequence "UniRef100_Q3M5Z5", bitscore: 237.8, e-value: 1.3e-65, length: 180)
VTYLITGGLGALGLQVAQWMVAQGAKNLVLTGRRGVVGDTQVAINQLQQAGAKVLVVTADVSNPEDVAQMLEAIKTNYPP
LRGIFHAAGVLDDGVLLQQNWSRFAKVLAPKVQGAWNLHTLTKDLPLDFFVCFSSVASLLGSPSQGNYAAANAFMDALVH
YRRGLGLPGLSINWGPWAEV
>UniRef100_Q93NW6_from_1386_to_1566 (HMM "PKS_KR" in sequence "UniRef100_Q93NW6", bitscore: 236.9, e-value: 2.4e-65, length: 181)
GTVLITGGTGGLGGVLARHLVTERGVRRLLLASRRGPAADGAPALVDELTALGASVDVAACDVTDREALAALLARVPAAH
PLSAVVHTAGVVDDGVIGSLTAERLDTVLRPKADAAWHLHELTRDLDLDAFVLFSSVAATLGSPGQGNYAAGNAFLDALA
AHRHALGLPATSLAWGPWTQS
>UniRef100_Q6E7J9_from_1287_to_1465 (HMM "PKS_KR" in sequence "UniRef100_Q6E7J9", bitscore: 236.4, e-value: 3.4e-65, length: 179)
ATYLITGGLGALGLHTAQWLVEKGARNIVLTGRSAPSATAQEIIEQLEQAGAQVSVLLGDISVEQDVAQIIEEIQISLPT
LKGVIHAAGVIDDATLQQISWGDFTKVMAPKVRGTWHLHQFTQDLPLDFFVCFSSMASLIGSPGQGNYAAANAFMDALAH
YRRGRGLSGLSINWGAWSY
>UniRef100_UPI000038D51D_from_1151_to_1327 (HMM "PKS_KR" in sequence "UniRef100_UPI000038D51D", bitscore: 235.8, e-value: 5e-65, length: 177)
STYLITGGLGALGLRVAHWLVERGARHLLLLSRRPPGEQAQAAIQEMEQEGAHIQVALADVTNQAELSTILHNLNYPLRG
IIHAAGVLDDGILLRQTWERFAKVLAPKIDGAWNLHLLSRDCALDFFVMFSSVASLIGSPGQGNYAAANMYLDILAHYRR
HQGLPALSINWGPWSDV
>UniRef100_Q1D3S8_from_4785_to_4963 (HMM "PKS_KR" in sequence "UniRef100_Q1D3S8", bitscore: 235.7, e-value: 5.3e-65, length: 179)
ASYLLTGGLGGLGLALAGWMVEQGARNLVLIGRGAPRPEAQEAIRALETAGARVLVLQADASKQEDVRRTLDEAEKLAPL
RGVVHAAGVLDDGVLLQQDWKRFTRVLAPKVDGAWHLHTLTQGKPLDFFVLYSSASSLLGAPGQGSYAAANAFLDALAHH
RRALGLPALSINWGPWAEV
>UniRef100_Q6DNE0_from_1238_to_1417 (HMM "PKS_KR" in sequence "UniRef100_Q6DNE0", bitscore: 234.9, e-value: 9.2e-65, length: 180)
ATYLITGGLGALGLKTAAWMAEKGARNLVLISRRQPSEQAQQTIQSLEELGTQVKVLSADISVESDVANILEQIQTSLPP
LLGVIHAAGVLDDGLLQQTNWERFTKVMAPKVNGTWNLHKLTQHLSLDFFVCFSSMSSLLGSPGQGNYAAANAFMDAVVH
YRREMGLPGLSINWGGWSEG
>UniRef100_Q3M3U5_from_89_to_271 (HMM "PKS_KR" in sequence "UniRef100_Q3M3U5", bitscore: 234.9, e-value: 9.7e-65, length: 183)
GSYLITGGLGALGLTLAEWLVQQGARHLVLTSRQGLLNQSEEKQQKIRALENQGATVKVVAADVSDYQQMSQLFAEIQLN
SPKLRGIIHAAGVLNDCSISQMDWETFAKVFQPKVTGAWNLHQLTQDLSLDFFVCFSSMSALLGSRGQLHYAAANSFLDG
LIYHRQTLGLPGLSINWGPWAEG
>UniRef100_Q7NJ78_from_1424_to_1603 (HMM "PKS_KR" in sequence "UniRef100_Q7NJ78", bitscore: 233.7, e-value: 2.2e-64, length: 180)
GGYLVTGGLGNLGLQVARWMVEQGARHLALVGRRAPSPEAEAALAGLRKLGAQICVLQADICDPHQAQAVLEHFGDALPP
LRGIVHAAGVLDDGLLVQQNRERFAAVLAPKVQGAWHLHTLTRQIDLDFFVLFSSVAGLLGSPGQGNYAAANACLDALAH
HRRALGLPALSINWGPWAEG
>UniRef100_Q9L4W3_from_8812_to_8992 (HMM "PKS_KR" in sequence "UniRef100_Q9L4W3", bitscore: 233.4, e-value: 2.7e-64, length: 181)
GTVLITGGTGGLGAQFARHLVDRYGVRNLLLVSRRGPDAPGTTELVAELTAHGAEVAVQACDVADGDAVAALVAGVPDEH
PLRAVVHTAGVLDDGVIGSLTEERLATVLRPKADAAWHLHEATRGLDLDAFVVFSSVAGVFGGAGQANYAAANAFLDALM
AQRRAAGLPGLSLAWGPWDQT
>UniRef100_Q1D3S9_from_1768_to_1948 (HMM "PKS_KR" in sequence "UniRef100_Q1D3S9", bitscore: 232.7, e-value: 4.5e-64, length: 181)
GTYLVTGGLGGLGFAVAKWMVEQGARHLVLLGRDASLTPAQQADVATLEAEGARVRVMAADVSDRPQLAWVLAEIAEGGA
PLRGVIHAAGVLDDGVLSQQTVERFRRVMAPKVLGGWNLHVLTRDLPLDFFVLYSSAASLFGAPGQGNYVAANAFLDALA
HHRRVLGLPGLSINWGPFSEV
>UniRef100_UPI000038D5E0_from_1814_to_1993 (HMM "PKS_KR" in sequence "UniRef100_UPI000038D5E0", bitscore: 232.4, e-value: 5.2e-64, length: 180)
SSYLITGGLGALGLQVAQWLVEQGAQNLVLMGRRGVSPENQPAIEQLEQAGARVLVVTADVSQQEDVSQMLATLNASMPP
LRGIIHAAGLLADGMLLRQTWENFELVMAPKVAGAWNLHTLTKELDLDFFVCFSSVSALLGSPGQGNYAAANAFMDALAH
HRQALGLPGSSINWGPWADA
>UniRef100_Q8YWG4_from_1168_to_1350 (HMM "PKS_KR" in sequence "UniRef100_Q8YWG4", bitscore: 232.4, e-value: 5.4e-64, length: 183)
GSYLITGGLGALGLTLAEWLVQQGARHLVLTSRQGLLNQSEEKQQKIRALENQGATVKVVAADVSDYQQMSQLFAQIQLN
SPKLRGIIHAAGVLNDCSIAQMDSETFTKVFQPKVTGAWNLHQLTQDLSLDFFVCFSSMSALLGSRGQLHYAAANSFLDG
LVYHRQSLGLPGLSINWGPWAEG
>UniRef100_Q93NW6_from_5199_to_5379 (HMM "PKS_KR" in sequence "UniRef100_Q93NW6", bitscore: 232.1, e-value: 6.6e-64, length: 181)
GTVLVTGGTGGLGGLVARHLVMERGVRRLLLTSRSGLDAAGARELVAELENLGAEVSVAACDVADRDAVDTLIAGIPAEH
PLRAVVHTAGVLDDGVLGSLTEERLATVLRPKVDGAWNLHEATRRLDLDAFVVFSSVAGVFGGAGQANYAAGNAFLDALT
AHRQSLGLPGLSLAWGAWAQG
>UniRef100_Q93NW6_from_3125_to_3305 (HMM "PKS_KR" in sequence "UniRef100_Q93NW6", bitscore: 231.3, e-value: 1.1e-63, length: 181)
GTVLVTGGTGGLGGLVARHLVMERGVRRLLLTSRSGLGAAGAGDLVAELEGLGAEVSVAACDVADRDAVTALVAAVPAEH
PLVAVVHTAGVLDDGVLDSLTEERLATVLRPKVDGAWNLHEATRHLDLDAFVVFSSVAGVFGGAGQANYAAANAFLDALT
AHRHALGLPAVSLAWGPWQQG
>UniRef100_Q52V51_from_1207_to_1386 (HMM "PKS_KR" in sequence "UniRef100_Q52V51", bitscore: 231.1, e-value: 1.3e-63, length: 180)
GTTLVTGGTGALGAHVARWLAENGAEHLLLTSRRGPDAPGAAALRDELTALGAQVTIAACDVSDRDAVAALIAAVPADQP
LTAVVHTAAVLDDGVIEALTPEQIERVLRVKVDATLHLHELTRELDLSAFVFFSSFAATFGAPGQGNYAPGNAFLDAFAE
YRRASGLPATSIAWGPWGDG
>UniRef100_Q6DNE4_from_1246_to_1425 (HMM "PKS_KR" in sequence "UniRef100_Q6DNE4", bitscore: 230.9, e-value: 1.6e-63, length: 180)
ATYLITGGLGALGLHTAQWLVEKGARHLVLTGRSAPSEKVQEIIEKLEQAGAKVKVLLGDISLEQDVAQIIEQIQTSLPI
LKGIIHAAGILDDATLQQMSWENFAKVMAPKVGGTWHLHQFTQELPLDFFVCFSSIASLIGSPGQGNYAAANAFMDALAN
YRRSRGLSGLTINWGPWASG
>UniRef100_Q93NX8_from_3472_to_3655 (HMM "PKS_KR" in sequence "UniRef100_Q93NX8", bitscore: 230.8, e-value: 1.6e-63, length: 184)
GTVLVTGGTGGLASALARHLVAEHGIKHLLLTSRRGPDAPGAADLVQALAELGAEARVAACDVADRDALAGLLASVPAER
PLTAVVHTAGVLDDGILASLTPDRLDTVMRPKVDAAWHLHDLTRDLDLAAFVLYSSTSGVFGSPGQANYAAGNTFLDALA
AHRQSLGLPATSLAWNAWEQGSGM
>UniRef100_UPI000038D516_from_1470_to_1649 (HMM "PKS_KR" in sequence "UniRef100_UPI000038D516", bitscore: 230.6, e-value: 1.8e-63, length: 180)
ATYLIAGGLRGLGLQVATWMVERGARYLALMARSQLTPETLEVLQTLETAGAKIKVLQADISQAEEVAKAITQLDQDMPP
LRGVIHSAAVLDDGILLQLTPERLHKVMQPKIEGAWNLHTHTLNKPLDFFVLFSSAASLLGSAGQGNYAAANAFLDGLAH
YRQSQNLPALSINWGAWAEI
>UniRef100_Q93TW6_from_1967_to_2146 (HMM "PKS_KR" in sequence "UniRef100_Q93TW6", bitscore: 230.2, e-value: 2.5e-63, length: 180)
GAYLITGGLGGLGLEVARWLVSNGARHLLLLGRRAPSAEAEQTLAELRQAGAHVEPFQADVASPDDVARALARVNETMPP
LRGVFHAAGLLEDGLLINLTEERFASVMAPKVLGTWNLHTQTRHLPLDLFVLFSSVASSLGTPGQANYSSANAFMDALAH
ARRAEGLPALSINWGTWTSV
>UniRef100_Q9EWA2_from_1371_to_1551 (HMM "PKS_KR" in sequence "UniRef100_Q9EWA2", bitscore: 230.1, e-value: 2.7e-63, length: 181)
GTVLVTGGTGGLGRELARHLVVERGVRHLLLVSRSGPEAPGVSGLSDELAAHGAEVTVRACDVADRAAVHALVAAVPAEH
PLTAVIHTAGVLDDGLVTSLTPERLSTVLRPKVDAAWNLHEATKDLDLAAFVLYSSISGVLGAPGQANYAAGNVFLDALA
WHRMGQGLPAQSLAWGAWTQD
>UniRef100_Q6DNE5_from_1800_to_1979 (HMM "PKS_KR" in sequence "UniRef100_Q6DNE5", bitscore: 229.7, e-value: 3.5e-63, length: 180)
GSYLVTGGLGALGLEVSKWLVDKGARHLVLMGRRSPSAEAQIKIAQLEDMGVKVSVQLADVSCSQQVSQMMERIERELPS
LRGVIHAAGVLDDGVLQNMSWQQFVKVMLPKVQGTWHLHQLTKDLPLDFFVCFSSMSSLLGNLGQGNYAAANEFMDAVAH
YRRSMGLPGLSINWGAWASS
>UniRef100_Q9L4X2_from_1740_to_1920 (HMM "PKS_KR" in sequence "UniRef100_Q9L4X2", bitscore: 229.6, e-value: 3.7e-63, length: 181)
GTVLLTGGTGGLAGLLARHLVTEHGARHLLLAGRRGPDAPGAAALHAELTALGAEVTVAACDVADRTALAALLATVPAEH
PLTAVVHTAGVLDDGTLTALNPDRLATVLRPKVDAAWHLHDLTRHLDLAAFVLYSSTAGVMGGPGQANYAAGNTFLDALA
AHRHALGLPATSLAWGAWEQG
>UniRef100_Q93NX8_from_1420_to_1600 (HMM "PKS_KR" in sequence "UniRef100_Q93NX8", bitscore: 229.3, e-value: 4.6e-63, length: 181)
GTVLVTGGTGGLASALARHLVAEHDIRHLLLTSRRGPDAPGAADLVQALAELGAEARVAACDVADREALAALLASVPAEH
PLTAVVHTAGVLDDGIFPSLTPDRLDSVMRPKVDAAWHLHDLTRDLDLAAFVLYSSTAGVMGSPGQANYAAGNTFLDALA
AHRQSLGLPATSLAWGAWEQG
>UniRef100_Q93TX1_from_848_to_1028 (HMM "PKS_KR" in sequence "UniRef100_Q93TX1", bitscore: 228.5, e-value: 8e-63, length: 181)
GTYLVTGGLGGLGLAVAKWMVEQGAGHLVLVGRDTVLSPEQQEVVTALEAAGARVRVARADVSDRAQIARILSEIAEGGA
PLRGVIHAAGVLDDGVLLQQTVERFRRVMAPKVLGGWNLHVLTREAPLDFFVLYSSAASMFGAPGQGNYVAGNAFLDALA
HHRRALGLPGLSINWGPFSEV
>UniRef100_Q9L4W3_from_1381_to_1561 (HMM "PKS_KR" in sequence "UniRef100_Q9L4W3", bitscore: 228.4, e-value: 8.9e-63, length: 181)
GTVLITGGTGGLGAVLARHLVATHGVRHLLLASRRGPAADGADDLTAELTGLGATVHIAACDVADPAALADLLGTVPAGH
PLTVVVHTAGVVDDGVLGSLTPQRLDTVLRPKADAAWHLHEATRHLDLDAFVLFSSVAATLGSPGQANYAAGNAFLDALA
ARRAATGLPATSLAWGPWTQS
>UniRef100_Q76KY0_from_5386_to_5566 (HMM "PKS_KR" in sequence "UniRef100_Q76KY0", bitscore: 228.3, e-value: 9.5e-63, length: 181)
GTVLVTGGTGGLGAVVARHLVTEHGAQRLLLTSRRGINAPGAAELVAELAELGARADVAACDVSDRAALKELLAGVPGDA
PLTAVVHAAGVLDDGVIESMTADRLDAVMRPKVDAAWHLHELTADRELDAFVLFSSAAGTLDGAGQSNYAAANVFLDALA
QYRRGQGLAGLSLAWGLWGES
>UniRef100_A4D934_from_3082_to_3261 (HMM "PKS_KR" in sequence "UniRef100_A4D934", bitscore: 227.9, e-value: 1.3e-62, length: 180)
ASYLITGGLGALGLKTAEWMVQQGVKYLVLTGRRQPSAKAQQTIEQLQKAGAQVLVLCGDISQQENVARIIESIKVSLPA
LRGIIHAAGILDDGLLLNMNWEKFTQVMAPKVQGAWHLHNLTQNLPLDFFVCFSSMASILGSPGQGNYAAANAFMDGLAH
HRRGMGLPGLSINWGPWAQE
>UniRef100_Q9KIZ7_from_4731_to_4910 (HMM "PKS_KR" in sequence "UniRef100_Q9KIZ7", bitscore: 227.8, e-value: 1.3e-62, length: 180)
GTVLLTGGLGALGLHVARWLAQQGAPHMVLTGRRGLDTPGAAKAVAEIEALGARVTIAASDVADRNALEAVLQAIPAEWP
LQGVIHAAGALDDGVLDEQTTDRFSRVLAPKVTGAWNLHELTAGNDLAFFVLFSSMSGLLGSAGQSNYAAANTFLDALAA
HRRAEGLAAQSLAWGPWSDG
>UniRef100_Q5VKR4_from_1672_to_1852 (HMM "PKS_KR" in sequence "UniRef100_Q5VKR4", bitscore: 227.3, e-value: 1.8e-62, length: 181)
GTVLITGGTGTLGSLVARHLVTVHGVRHLVLTSRKGRDAEGARRLEAELAELGIDVTIAACDAADRDAVAALISAIPEAH
PLTAVVHTAGVTDDALLESMTPESVDRVLRPKVDAAWNLHELTHDHDLVAFVLFSSLAGTLAGPGQANYAAANAALDALA
HQRRSEGLPALSLAWGLWEQS
>UniRef100_Q9EWA1_from_6025_to_6204 (HMM "PKS_KR" in sequence "UniRef100_Q9EWA1", bitscore: 226.7, e-value: 2.9e-62, length: 180)
GTVLVTGGTGALGGHVARWLAEAGAEHLLLVSRRGTDAPGAGELAAEIAELGARVTVAACDTADRDALAAVLAAIPDEHP
LTAVFHTAGTVDDGTLDTLTPEQFASVLRTKVTATRNLHETTREQDLSAFVLFSSVAGTLGAPGQGNYAAGNAFLDAFAA
HRRAHGLPATSLAWGPWAET
>UniRef100_UPI000038D518_from_2452_to_2630 (HMM "PKS_KR" in sequence "UniRef100_UPI000038D518", bitscore: 226.4, e-value: 3.4e-62, length: 179)
GTYLITGGLGGLGLTVANWLVERGVQHLVLVGRRSPSDKAKSAIASWENAGVQVTVTQADITQLEQIQKILEGIEPQFPL
RGVIHAAGILDDGILLQQNWERFTRVMAPKLQGAWNLHILTQDKPLELFVLFSSVASVLGTTGQANYAAANAFLDGLADY
RRFQGLAGLSINWGAWAEV
>UniRef100_Q9L8C7_from_4731_to_4910 (HMM "PKS_KR" in sequence "UniRef100_Q9L8C7", bitscore: 226.1, e-value: 4.3e-62, length: 180)
GTVLLTGGLGALGLHVARWLAQQGVPHMVLTGRRGLDTPGAAKAVAEIEALGARVTIAASDVADRNALEAVLQAIPAEWP
LQGVIHAAGALDDGVLDEQTTDRFSRVLAPKVTGAWNLHELTAGNDLAFFVLFSSMSGLLGSAGQSNYAAANTFLDALAA
HRRAEGLAAQSLAWGPWSDG
>UniRef100_Q9ADL6_from_5877_to_6057 (HMM "PKS_KR" in sequence "UniRef100_Q9ADL6", bitscore: 226.0, e-value: 4.4e-62, length: 181)
GTILVTGGTGTLGALIARHLVANRGAKHLLLTSRKGASAPGAEALRSELEALGAAVTLARCDAADPRALQALLDSIPSAH
PLTAVVHAAGALDDGLISAMSPERIDRVFAPKLDAAWHLHQLTQDKPLAAFVLFSSASGVLGGMGQSNYAAANAFLDALA
HHRRVHGLPASSLAWGHWAER
>UniRef100_Q9L4W3_from_10657_to_10837 (HMM "PKS_KR" in sequence "UniRef100_Q9L4W3", bitscore: 225.9, e-value: 5e-62, length: 181)
GTVLITGGTGGLGGLLARHLVAERGVRSLVLASRSGLAAEGAEKLVADLEALGAVVAVQTCDVADGDAVAALVAGVSDEY
PLTAVVHTAGVLDDGVIGSLTEERLATVLRPKADAAWHLHEATRDLDLDAFVVFSSLAGVLGGAGQANYAAANTFLDALM
AQRRAAGLPGVSLAWGPWDRA
>UniRef100_Q6W5Q0_from_10183_to_10363 (HMM "PKS_KR" in sequence "UniRef100_Q6W5Q0", bitscore: 225.5, e-value: 6.5e-62, length: 181)
GTVLITGGTGGLGATVARHLVAEHGVRSLLLVSRRGPAAEGAGELAAALEESGAHVTVAACDVGDRTAVDALLAEIPADR
PLRAVIHAAGVLDDGVLDSLTPERLAAVLRPKADAAWHLHEATEGLTLDAFVLFSSVAGTLGSAGQANYAAGNAFLDALA
RHRRDRGLPAVSMAWGPWTRG
>UniRef100_Q1MX73_from_1736_to_1916 (HMM "PKS_KR" in sequence "UniRef100_Q1MX73", bitscore: 225.4, e-value: 6.7e-62, length: 181)
GTVLITGGTGVLAGLTARHLITEHGVRHLLLASRSGPDHPAAAALSEELEALGAEITVTACDVTDPDAVHALVDSVDEHH
PLTAVIHTAGALNDTVLTQLTPENLHPVLEPKVDAAHHLHEATRHLPLAHFVVYSSAAGTLGNPGQANYAAANAYLDALA
HRRTRQGLPATSLAWGYWKQA
>UniRef100_Q9EX54_from_1397_to_1577 (HMM "PKS_KR" in sequence "UniRef100_Q9EX54", bitscore: 225.3, e-value: 7.3e-62, length: 181)
GTVLITGGTGSLGGLFARHLVVEHGVRNLLLTSRRGRDAEGAAELEAELTALGARVEIAACDAADRAALAAVLADIPAEY
PLTGVLHTAGVLDDGLIGSQTPQRLSAVLRPKVDATWNLHELTRDMDLSAFVLFSSIAAVVGGPGQSTYSAANHFLDALA
EHRRSRGLAATSLAWGLWSQT
>UniRef100_Q6JHN7_from_1352_to_1531 (HMM "PKS_KR" in sequence "UniRef100_Q6JHN7", bitscore: 225.1, e-value: 8.4e-62, length: 180)
GTVLITGGTGGLGALLARHLVAECGVRNLLLLSRRGPDAEGVAELVAELAARGAEVRVVACDVADRGALAEVLGSVPVEH
PLTAVIHAAGVLDDGVLDTLTPSRLDTVLRPKVDGAWHLHELTRESDLAAFVVFSSVAGTFGAAGQGNYAAANTFLDGLV
QYRCGLGLPGLSLVWGAWEI
>UniRef100_Q1MX72_from_1731_to_1911 (HMM "PKS_KR" in sequence "UniRef100_Q1MX72", bitscore: 225.0, e-value: 9.2e-62, length: 181)
GTVLITGGTGGLAGLTARHLVTEHGVRHLHLASRSGPDHPNAAALSEELGALGAQVTITACDTTDPEAVHRLVASVDEQH
PLTAVIHTPGVLDDTILTQLTPETLHPVLAPKVDAAYHLHQATRHLDLAHFVLYSSAAGTLGNPGQANYAAANTYLDALA
HHRTRQGLPTTSLAWGYWKHT
>UniRef100_UPI000038D517_from_1469_to_1645 (HMM "PKS_KR" in sequence "UniRef100_UPI000038D517", bitscore: 224.9, e-value: 1e-61, length: 177)
ATYLITGGLGALGLEVARWMIKQGVQNLVLVGRRPPSVTALNAIQEMEQAGVQVQVIQADITDFNQVKQLLSPCKSQLRG
IIHAAGVLSDRIILQQTWESFTQVMAPKIQGAWNLHHLTQDISLDFFVMFSSAASLLGVAAQGNYAAANAFLDAFAYYRH
SQGLPALSINWGAWAEV
>UniRef100_Q6DNE1_from_1554_to_1733 (HMM "PKS_KR" in sequence "UniRef100_Q6DNE1", bitscore: 224.8, e-value: 1e-61, length: 180)
GSYLLTGGLGALGLEVAQWMVKQGARHIVLNGRRTPSETAQETIQQLEQTGAKISVILGDVSKEEDVASILKQIEASQAP
LRGVIHAAGFLDDGVLQQMSWERFRKVMAPKLQGAWYLHQLTQKLPLDFFVCFSSIASLLGSPGQGNYAAANAFMDTLAD
YRRSMGLPGLSINWGAWAQG
>UniRef100_Q8L332_from_1252_to_1430 (HMM "PKS_KR" in sequence "UniRef100_Q8L332", bitscore: 224.8, e-value: 1.1e-61, length: 179)
ATYLITGGFGGLGLLVARWMVEQGATHLVLMGRSQPKPVAQKQLQEIAALGATVTVVQADVGIRSQVADVLAQIDKAYPL
AGIIHTAGVLDDGILLQQNWARFSKVFAPKLEGAWHLHILTEEMPLDFFVCFSSTAALLGSAGQANYAAANAFLDAFAHH
RRIQGLPALSINWDAWSQV
>UniRef100_Q10Y09_from_1506_to_1685 (HMM "PKS_KR" in sequence "UniRef100_Q10Y09", bitscore: 224.5, e-value: 1.2e-61, length: 180)
ASYLITGGLGALGLEVAQLLVQQGVKSIALVGRNSPSETAQESIQELEAAGTQVSVFLGDVSVEKDMVNIFQKIQTSLPP
LKGVIHAAGVLDDGFIQQMTWQQFTKVTAPKVTGTWNLHKLTKDIPLDFFVCFSSLASVLGSPGQSNYAAANAFMDAVAQ
YRQNLGLPGLSINWGPWANV
>UniRef100_Q93NW6_from_8695_to_8875 (HMM "PKS_KR" in sequence "UniRef100_Q93NW6", bitscore: 224.3, e-value: 1.5e-61, length: 181)
GTVLVTGGTGGLGAQFARHLVDAYGVRNLLLVSRRGGDAPGTTELVAELIAHGAEVTVQACDVADPDAVTALVAGIPAEH
PLTAVVHTAGVLDDGVIGSLTGERLARVLRPKADAAWNLHQATRGLDLDAFIVFSSVAGVFGGAGQANYAAGNAFLDALM
EHRRAAGLPGLSLAWGPWDQA
>UniRef100_Q93HJ5_from_2092_to_2271 (HMM "PKS_KR" in sequence "UniRef100_Q93HJ5", bitscore: 224.3, e-value: 1.5e-61, length: 180)
GTVLVTGGTGALGAHLAQWLAAAGAAHVLLTSRRGPDADGAAELTARLRETGTEVTVAACDVTDRDALAELLSGLPADRP
LTGVVHAAGVLDDGVLDSLTPDRFAAVAGPKVTGAWHLHELTRDLDLSAFVLFSSFAGTVGLAGQANYAAANAYLDALAV
HRAQLGLPATAVAWGSWSGA
>UniRef100_A0ACI3_from_5018_to_5198 (HMM "PKS_KR" in sequence "UniRef100_A0ACI3", bitscore: 224.3, e-value: 1.5e-61, length: 181)
GTVLVTGATGTLGSALARHLVRHHGVRHLLLISRSGPAAPGAEELVAELTDLGARATVAACDVADREALADTLARIPARH
PLTAVVHTAAVLDDGVLAQMTDRSVARVLGPKVRGAVNLHELTRDADLTAFALFSSAAGVLGGAGQANYAAANVFLDAFA
AHRRRLGLPAVSLAWGPWAER
>UniRef100_Q6JHN6_from_3400_to_3576 (HMM "PKS_KR" in sequence "UniRef100_Q6JHN6", bitscore: 224.2, e-value: 1.5e-61, length: 177)
GTVLITGGTGGLGRLVARHLVVEHGVRSLLLLSRRGLDAEGVAELVAELSGQGAEVRVVACDAADRDALAVVLASERLTA
VIHTAGVLDDGIVSALTPERFDTVLRPKVDAAWNLHELTKDHDLAAFVLFSSAAGVLGGAGQANYAAANTFLDALAEHRR
RLGLPGLSLAWGAWEQS
>UniRef100_Q6JHN6_from_6845_to_7021 (HMM "PKS_KR" in sequence "UniRef100_Q6JHN6", bitscore: 224.2, e-value: 1.5e-61, length: 177)
GTVLITGGTGGLGRLVARHLVVEHGVRSLLLLSRRGLDAEGVAELVAELSGQGAEVRVVACDAADRDALAVVLASERLTA
VIHTAGVLDDGIVSALTPERFDTVLRPKVDAAWNLHELTKDHDLAAFVLFSSAAGVLGGAGQANYAAANTFLDALAEHRR
RLGLPGLSLAWGAWEQS
>UniRef100_A0Z9Q1_from_2084_to_2263 (HMM "PKS_KR" in sequence "UniRef100_A0Z9Q1", bitscore: 224.2, e-value: 1.6e-61, length: 180)
ATYLITGGMGGLGLRVARWLVEKGAKYLVLLGRNQPNTEAKLQIQALEAAGATIITTQVDVSQKAELAAVLADIQQNYPP
LLGVIHAAGVLDDGVLQQLNLERLQGVMSPKVTGAENLHLLTQNIPLDYFIMFSSAASLLGSPGQANHVAANTFLDALAQ
YRRHQGLPALSINWGVWSDI
>UniRef100_Q1D3S5_from_2016_to_2195 (HMM "PKS_KR" in sequence "UniRef100_Q1D3S5", bitscore: 224.0, e-value: 1.8e-61, length: 180)
GTYLITGGLGGLGLELARWLVSQGARHLLLMGRRAPSAEAEQALAALREAGARVGSFQGDVARLEDVTGALARVEDAMPP
LRGVFHAAGLLEDGLLLNLTEARFASVSAPKVLGSWNLHAQTRHLPLEHFVLFSSVAASLGTPGQSNYASANAFMDALAQ
ARRAEGLPALSINWGTWTQV
>UniRef100_Q0PD02_from_4778_to_4957 (HMM "PKS_KR" in sequence "UniRef100_Q0PD02", bitscore: 223.9, e-value: 2e-61, length: 180)
GTVLITGGTGGLGAVLARHLAAKGVERLLLTSRQGMAASGADALVAELATLGAAVEIAACDVSDRAAVAALLAGVPDDHP
LSAVVHAAGVLDDGVIGSLTPERVARVLAPKAEGAWHLHELTAHLPLTAFVLFSSASGTFGNAGQANYAAANAFLDGLAA
HRQALGLTAVSLGWGLWAQA
>UniRef100_Q52V53_from_2982_to_3162 (HMM "PKS_KR" in sequence "UniRef100_Q52V53", bitscore: 223.8, e-value: 2.1e-61, length: 181)
GTVLITGATGALGGLFARHLAAEHGVERLLLVGRRGADAPGAAELVAELAESGTLATWAACDVADRDALAALLADIPAEH
PLTAVVHTAGVLDDGVISSLTPERLSAVLRPKVDAAWNLHELTRGLDLAAFVLFSSTSGLFGGPGQGNYAAANSFLDALA
QHRRAHGLPATSTAWGLWSVA
>UniRef100_Q52V49_from_3205_to_3385 (HMM "PKS_KR" in sequence "UniRef100_Q52V49", bitscore: 223.8, e-value: 2.1e-61, length: 181)
GTVLITGGTGSLGSLLARHLVVEHGVRHLLLTSRRGAAAEGAPELVAALAELGAEATVAACDAADREALAALLAGIPAAH
PLTAVVHTAGRVDDGLLASLSPERIDTVLRPKADAALHLHELTRGLDLAAFVLFSSAAGTLGNPGQANYAAANAFLDALA
QHRRAAGLPAVSLAWGLWEQR
>UniRef100_Q9EWA1_from_1416_to_1596 (HMM "PKS_KR" in sequence "UniRef100_Q9EWA1", bitscore: 223.7, e-value: 2.2e-61, length: 181)
GTVVLTGATGGLGRVLARHLVAERGVRHLLLVSRRGADADGAGELMAELAAHGAQVTLAACDLADRAAVRRLLSGVPAEH
PVTAVVHSAGSLDDGVIASLTPERISAVLRPKADAVWHLHEATRDLDLAAFVVFSSLSGTVGAAGQGNYAAANAFLDALA
QLRRAQGLPGLSLAWGPWAPT
>UniRef100_A4F5C6_from_1223_to_1402 (HMM "PKS_KR" in sequence "UniRef100_A4F5C6", bitscore: 223.5, e-value: 2.5e-61, length: 180)
GTVLVTGGTGALGAHVARLFAQRGAKHLVLTSRRGPDAPSARALHDELTALGARVTIAACDVGDRAALEELFAAMPADAP
LSAVVHAAGVLDDGVLDALTPERLDAVFRAKALAARHLDELTRSRDLDAFVLFSSASGVFGSAGQGSYAAANAYLDALAE
ARRARGVTATSIAWGAWAGG
>UniRef100_Q67G57_from_1380_to_1560 (HMM "PKS_KR" in sequence "UniRef100_Q67G57", bitscore: 223.5, e-value: 2.6e-61, length: 181)
GTVLVTGGTGRLGALLARHLVARHGVRHLLLVSRRGADAPGAAELTAELRDAGARVTVRACDAADREALAAVLEDVPAPH
PLTAVIHTAGVLDDCVVERLTPGRLDAVLRPKADAAWHLHELTRDLGLRAFVLFSSVSGLIGTAGQANYAAANAFLDALA
GHRRRLALPATSLAWGLWAGD
>UniRef100_Q0S8W4_from_3094_to_3274 (HMM "PKS_KR" in sequence "UniRef100_Q0S8W4", bitscore: 223.5, e-value: 2.6e-61, length: 181)
GTVLVTGGTGTVGSLVARHLVTEHGARHVLLTSRRGPDAEGSDRLRSELSGLGAEVSIVACDMSDASAVAALLAGVPSEH
PLTAVIHAAGVIDDGTLASLTPERLDAVLRPKVDAAWNLHLLTANSDVRAFVMFSSLAGILGAPGQANYAAANMFLDALA
HHRHALGLPGLSIAWGMWATP
>UniRef100_Q08PI2_from_1466_to_1645 (HMM "PKS_KR" in sequence "UniRef100_Q08PI2", bitscore: 223.5, e-value: 2.6e-61, length: 180)
ATYVVTGGLGGLGLAVAERLAEKGARHLVLIGRSEPGAEARSRLAALTARGVEVQSLQCDVSVSSDLERAMSEIGGRLPP
IRGVVHSAAVIDDGLLIQMTPERFARVFAAKVFGGWNLHHVLQGVELDFFVLFSSASSLIGSSGQANYVAANAFLDGLAH
LRRSAGLPGLSLNWGAWAEI
>UniRef100_Q1MX81_from_2429_to_2609 (HMM "PKS_KR" in sequence "UniRef100_Q1MX81", bitscore: 223.5, e-value: 2.6e-61, length: 181)
GTVLITGGAGALGGLVARHLAAEHGVRHLLLAGRRGIDTPGAPELQEQLRAAGAEATFARCDLTDRDAVARMLAGIPDDR
PLTAVVHAAGVVADATIASLTPETLREVLAPKVDAATHLDELTRDLDLDAFVLFSSIAGVLGTPGQGNYAAANAWLDALA
ARRRARGQAGQALAWGLWGDV
>UniRef100_A4D934_from_1241_to_1420 (HMM "PKS_KR" in sequence "UniRef100_A4D934", bitscore: 223.4, e-value: 2.7e-61, length: 180)
ATYLITGGLGALGLHTARWMVQQGARHLVLTGRKQPNLEAQQIIEELQKLGAQILVLCGDISDEVDATTIFSEIEASLPT
LKGVINAAGVLDDALLHSMSWEQFTQVMAPKVQGAWHLHNLTQNKALDFFVCFSSMASLVGSPGQGNYAAANAFMDALAH
HRRGMGLPGLSINWGPWAQA
>UniRef100_Q9ALM3_from_1421_to_1601 (HMM "PKS_KR" in sequence "UniRef100_Q9ALM3", bitscore: 223.4, e-value: 2.8e-61, length: 181)
GTVLITGGTGALGGVVARHLVEEHGIRRLVLAGRRGWNAPGVHELVDELARAGAVVEVVACDVADRTDLEHVLAAIPVDW
PLRGIVHTAGVLADGVIGSLSAADVGTVFAPKVTGAWHLHELTRDLDLSFFVLFSSFSGIAGAAGQANYAAANTFLDALA
RYRRARGLPGLSLAWGLWAQP
>UniRef100_A4FDM8_from_2754_to_2934 (HMM "PKS_KR" in sequence "UniRef100_A4FDM8", bitscore: 223.0, e-value: 3.7e-61, length: 181)
GTVLITGGTGTLGAETARHLVAEHGVRNLVLCGRQGMAAPGAPELAEELTRLGARVSIESCDVADRESLARLLAAVPPEH
PLTGVVHTAGALDDGVISALDEGRIATVFRPKVDAALHLHELTADLDLAWFVLFSSASGVFGNPGQGNYAAANAFMDGLA
QRRRAAGLPAVSLAWGWWAQT
>UniRef100_Q6T2C6_from_191_to_367 (HMM "PKS_KR" in sequence "UniRef100_Q6T2C6", bitscore: 222.9, e-value: 3.8e-61, length: 177)
GTVLITGGTGGLGRIVARHLVAEHGVRSLLLVSRRGPAAEGAEELVAELRDHGAEAVGEACDVTDAAAVADLVTRHKPTA
VVHTAGVLDDGVVESLTPERLASVLRPKVDAAWNLHEATKDLVLDAFVVFSSVAGTFGSAGQANYAAGNAFLDALAHHRR
TQGLPATSLAWGPWSQD
>UniRef100_Q9EWA3_from_1370_to_1550 (HMM "PKS_KR" in sequence "UniRef100_Q9EWA3", bitscore: 222.6, e-value: 4.7e-61, length: 181)
GTVLVTGGTGGLGRELARHLVVERGVRHLLLVSRSGPEASGVGELRDELAAHGAEIAVRACDVADRAAVEAVVGAVDAAH
PLTAVIHTAGVLDDGVIASLTPERLSAVLRPKVDAAWNLHEATKDLDLAAFVLYSSISGVLGSLGQGNYAAGNVFLDALA
GHRAGLGLPAQSLAWGAWTQG
>UniRef100_A4FCY9_from_2410_to_2590 (HMM "PKS_KR" in sequence "UniRef100_A4FCY9", bitscore: 222.6, e-value: 4.9e-61, length: 181)
GTVLITGGTGGLGALLAHHLVTRYGVRHLLLTSRRGGAAEGASELAASLTEAGARVSIAACDVADRSALAELLAAIPAEH
PLTGVIHTAGVLADATVENLTPESVADVLRPKVDAAWNLHELTLEARLSAFVLFSSVAGLLGSPGQANYAAANSFLDALA
GHRHARGLCATSLAWGLWASE
>UniRef100_Q6E7K0_from_2905_to_3084 (HMM "PKS_KR" in sequence "UniRef100_Q6E7K0", bitscore: 222.6, e-value: 5e-61, length: 180)
ASYLITGGMGGLGLLVANWMVSKGAKHLVLLGRRSPDDATRKKITELEMAGAEVVVEKADVSDLESMTRVLHKIEQSNIP
LTGVIHSAGMLSDGVLQNQSWSSFEQVMDPKVQGAWHLHQLTKNKPLDFFVLFSSVASLFGSPGQGNHSAANGFLDGLAH
YRRGMGLSGLSIHWGAVAQV
>UniRef100_A0ACH1_from_3215_to_3395 (HMM "PKS_KR" in sequence "UniRef100_A0ACH1", bitscore: 222.4, e-value: 5.7e-61, length: 181)
GTVLITGGTGTLGGLLARHLVTEHGARNILLLSRRGADGPGATELLADLHAMGARATVVACDAADRAALADVLTAIPDRH
PLTGVIHAAGVLDDGVFESMTPERVEAVLRPKVDAAVNLHDLTLDTDLALFVLYSSASATLGTGGQANYAAANSFLDALA
SYRRARGLPAQSLGWGLWQQA
>UniRef100_Q8YTN5_from_2108_to_2287 (HMM "PKS_KR" in sequence "UniRef100_Q8YTN5", bitscore: 222.3, e-value: 5.8e-61, length: 180)
CTYLITGGLGGLGLLVAEWLVKMGACHLLLLGRNAPTADAVSKIQELETTGARIAIAQIDVSQTAALSNILTQIENSAYP
LAGIIHAAGVLDDGALLQMNWERFQKVMAAKVMGAWNLHTLTQHLPLDFFVLFSSATALFGSPGQANHVAANTFLDTLAH
YRHTKGLPAMSINWGIWSEI
>UniRef100_Q9X993_from_1191_to_1375 (HMM "PKS_KR" in sequence "UniRef100_Q9X993", bitscore: 222.2, e-value: 6.4e-61, length: 185)
GTVLVTGGTGALGAHLAHWLADAGAEHLVLTGRRGPQAPGAPELAAALTDRGVKVTLAACDAADRDALAAVLADIPPHLP
LTGVVHAAGVLDDGVLDALTPERFETVLRPKARAAQNLHELTQDLDLDHFVLFSSIVGVLGNAGQANYAAANAYLDALAE
HRLAQGLPATSVSWGPGQAAAWHDS
>UniRef100_Q7WTD7_from_1729_to_1909 (HMM "PKS_KR" in sequence "UniRef100_Q7WTD7", bitscore: 222.1, e-value: 6.8e-61, length: 181)
GTVLVTGGTGTLGGLIARHLVTRHGVRHLLLTSRRGPEAPGAPALREDLAALGATVTVTACDAGDRERLAEVLAGVPDAH
PLTGVVHCAGVLDDGMVDALTPEQLARVLRPKAEAALHLHELTQDADLALFVLFSSIVGVYGNPSQANYAAASTFLDALA
QHRQAGGLPAQSLAWGMWEET
>UniRef100_Q6TEI0_from_1305_to_1483 (HMM "PKS_KR" in sequence "UniRef100_Q6TEI0", bitscore: 222.0, e-value: 7.1e-61, length: 179)
GTVLITGGTGVLGRELARHLVTEHGVRHLVLAGRRGATAELESGLEDLTGTAEITVAACDVADRAALAELLAAIPADRPL
TAVIHAAGVLDDGTVRSLTAERLHAVLRPKVEGARNLHELTEHLDLAAFVLFSSVAGVLGTPGQANYAAANAWLDGLAQH
RRSRGLPASSMAWGLWAQD
>UniRef100_Q8CJN6_from_4120_to_4300 (HMM "PKS_KR" in sequence "UniRef100_Q8CJN6", bitscore: 221.9, e-value: 7.9e-61, length: 181)
GTVLITGATGALGTVLARHLVTQHGTRHLLLLSRRGTNAPGAQELQHELTALGATVTITACDAADRHALTSVLDDIPAEH
PLTAVVHTAGVLDDTVLADLTAERLEKVLRPKVDAAWNLHELTKDHDLEAFVLYSSIAGLIGNAGQANYAAGNTFLDALA
QHRRALGLPAVSLAWGLWAQA
>UniRef100_Q0PCZ9_from_1448_to_1627 (HMM "PKS_KR" in sequence "UniRef100_Q0PCZ9", bitscore: 221.6, e-value: 9.7e-61, length: 180)
GTVLVVGGTGVLGALIARHLVDRGVRRLLLTSRRGIEAPGARDLVARLAADGAMVEVAACDAADPEALAATLADIPREHP
LTAVVHTAGVLDDGVIESLTPERFDGVFASKVDAAWNLHRLTEELPLAAFMMFSSASGTFGNAGQANYSAANAFVDALAQ
HRRARGLPAVAVGWGLWAEA
>UniRef100_Q6DNE3_from_1884_to_2063 (HMM "PKS_KR" in sequence "UniRef100_Q6DNE3", bitscore: 221.6, e-value: 9.7e-61, length: 180)
STYLITGGMGGLGLLVARWMVDKGAKHLVLLGRRAPDDAANQKLTELEMAGAQVVVEKADVSDVESITRVLYKIEHSKIP
LAGVIHAAGMLSDGVLQNQSWSSFEQVMAPKVQGAWHLHQFTQNQPLDFFVLFSSAASLLGSPGQGNHSAANGFLDGLAH
YRRGIGLPGLSIHWGAVAQV
>UniRef100_Q6JHN8_from_3882_to_4060 (HMM "PKS_KR" in sequence "UniRef100_Q6JHN8", bitscore: 221.6, e-value: 9.9e-61, length: 179)
GTVLITGGTGGLGALLARHLVAERGVRNLLLLSRRGPDAEGVAELVADMTAHGADVRVVACDASDPGELAGVLASVPVEH
PLTAVVHAAGVLDDGVLGSLNPERFDTVMRPKIDAARNLDEQTHDLAAFILFSSAAGVLGTPGQANYAAANAALDALAAR
RRSRGLPALSIAWGLWEQR
>UniRef100_Q9KIZ7_from_6859_to_7039 (HMM "PKS_KR" in sequence "UniRef100_Q9KIZ7", bitscore: 221.4, e-value: 1.1e-60, length: 181)
GTYLVTGGLGGLGLSVAGWLAEQGAGHLVLVGRSGAVSAEQQTAVAALEAHGARVTVARADVADRAQIERILREVTASGM
PLRGVVHAAGILDDGLLMQQTPARFRAVMAPKVRGALHLHALTREAPLSFFVLYASGAGLLGSPGQGNYAAANTFLDALA
HHRRAQGLPALSIDWGLFADV
>UniRef100_Q6W5P9_from_5103_to_5283 (HMM "PKS_KR" in sequence "UniRef100_Q6W5P9", bitscore: 221.4, e-value: 1.1e-60, length: 181)
GTVLITGGTGTLGALVARHLVTRHGVRHLLLTSRRGPGAPGAAALREELAALGAEAEIVACDVADREQLAGVLDAVPAEH
PLTAVVHTAGVLDDGTLDGLTADRVAHVLRPKADAAWHLHELTRDTKLTAFVMFSSYAGVAGGPGQANYAAANAFLDALA
QHRRASGLPAHSLAWGLWEDR
>UniRef100_Q6V1N9_from_1423_to_1603 (HMM "PKS_KR" in sequence "UniRef100_Q6V1N9", bitscore: 221.0, e-value: 1.4e-60, length: 181)
GTVLVTGGTGGLGSLLARHLVVEHGVRHLLLTSRRGPQAPGAAELAAELIELGAQVTVAACDMADSDAVEELIGSLPAGH
PLTAVIHTAGVLDDGLVEDLTRERLNTVLRPKADAAVVLDRLTRHLDLTAFVLYSSVGGTFGGPGQGNYAAANAFLDAVA
HRRRAEGLPGLSLGWGLWSDT
>UniRef100_Q1MX72_from_5518_to_5698 (HMM "PKS_KR" in sequence "UniRef100_Q1MX72", bitscore: 220.8, e-value: 1.7e-60, length: 181)
GTVLITGGTGGLASLTARHLITEHGVRHLLLASRSGPDHPNAPALSSELTELGAQVTITACDVTDDDAVRALVDSIDGDH
PLTAVIHTAGALGDAVLSKLTPDDLHPVLAPKVDAAYHLHQATKHLDLAHFVLYSSAAGTLGNPGQANYAAANTYLDALA
HHRTRQGLPTTSLAWGYWEQA
>UniRef100_Q5VKR4_from_3407_to_3588 (HMM "PKS_KR" in sequence "UniRef100_Q5VKR4", bitscore: 220.7, e-value: 1.8e-60, length: 182)
GTVLITGGLGALGAEVARHLVAERGVRHLVLAGRRGRATDGADALEEELIGLGATTVTIAACDVADREALAALLDAIPGE
RPLTGVVHAAGILDDGVVESLTTARVDRVLRSKADAAWNLHELTREAPLTAFVLFSSAAGMLGSPGQGNYAAANAFLDAL
ALHRRAEGLPAQSLAWGLWAGG
>UniRef100_A4KCE5_from_1736_to_1916 (HMM "PKS_KR" in sequence "UniRef100_A4KCE5", bitscore: 220.6, e-value: 1.9e-60, length: 181)
GTVLITGGTGGLAGAVARHLVTEHGTRHLLLLSRRGPDAPGAAELIADLTRSGATAQVLACDVTDRAALAEALAAVSPDH
PLTGVVHTAGIIEDGLLGSITREQLDRVLAPKVDAAWHLHELTRDLDLAMFVVFSSLAGFMGGGGQSNYAAGNVFLDALM
QHRRRAGLPGLSMAWGAWTTE
>UniRef100_Q52V50_from_7064_to_7244 (HMM "PKS_KR" in sequence "UniRef100_Q52V50", bitscore: 220.6, e-value: 1.9e-60, length: 181)
GTVLVTGASGTLGGLFARHLVVERGVRRLLLVSRRGGAAEGAAELGAELTELGADVRWAACDVADRDALESVLAGIPAEY
PLSGVVHTAGVLDDGVVSSLTPERLSAVLRPKVDAAWNLHELTRGLDLSFFLLFSSAAGVFGGAGQANYAAANVFLDALA
QHRRAQGLAATSLAWGLWAEP
>UniRef100_Q0QMP9_from_1720_to_1900 (HMM "PKS_KR" in sequence "UniRef100_Q0QMP9", bitscore: 220.6, e-value: 2e-60, length: 181)
GTVLVTGATGALGGLIARHLVAAYGIRHLLLAGRRGAAAPGMAELVAELEELGAAVTVAACDVADREALAALLAAVPAAH
PLTGVVHTAGVLDDGVLASMTAERLRTALAPKADAAWALHELTRDADLALFVLFSSAAGTLGAPGQANYAAANAFLDALA
GHRRARGLPAVSLAWGLWDQP
>UniRef100_Q846X4_from_1576_to_1756 (HMM "PKS_KR" in sequence "UniRef100_Q846X4", bitscore: 220.5, e-value: 2e-60, length: 181)
GTVLITGGTGGLGQAVARHLAAAHGARHLLLVSRRGDAAEGVAELRADLADDGVDVRVAACDITDRDALAGLLADIPAAH
PLTAVVHTAGVIDDSLITAMTPERLDAVLAPKADAAWHLHELTRDKDLSAFVLFSSGASVLGNGGQANYAAANTFLNTLA
EHRRAAGLAATSVAWGLWESA
>UniRef100_UPI000038D25F_from_1472_to_1651 (HMM "PKS_KR" in sequence "UniRef100_UPI000038D25F", bitscore: 220.3, e-value: 2.3e-60, length: 180)
STYLITGGLGYLGLLVARWLVECGAKYLVILGRNSASFAANSQLRELEQMGTQVVVRMADVSQEGQIAQVLAEIKQSLPP
LRGVIHAAGVIDDSTLLQLSWERFSQVMASKVEGAWNLHTLTQDTPLEFFVLFSSLSSLLGNSGQANYAAANAFLDALAH
YRRNRGLAGLSINWGVWSLK
>UniRef100_Q9X993_from_2928_to_3104 (HMM "PKS_KR" in sequence "UniRef100_Q9X993", bitscore: 219.8, e-value: 3.4e-60, length: 177)
GTVLVTGGTGGLGRVMARHLVVEHGVRNLLLVSRRGPAAEGAEELVTELRHSGAEVAVEACDVTDAAAVADLVARHRISA
VVHTAGVLDDGVVESLTPERLSAVLRPKVDAAWNLHEATRDLDLDAFVVFSSVAGTIGSPGQANYAAGNAFLDALAHHRR
AAGLPAASLAWGPWSRD
>UniRef100_A6GKJ2_from_855_to_1034 (HMM "PKS_KR" in sequence "UniRef100_A6GKJ2", bitscore: 219.8, e-value: 3.4e-60, length: 180)
GSYLITGGLGGLGLALARWLAEQGAGHLALCGRRGAHSPAQREAVEKLRALGCSVEAHAVDVADGEAVEALLATLPADKP
LRGVVHAAGVLDDGTLASLEPAQFEAVLAPKVAGAWNLHRATLETPLDFFVLYSSAASVLGSPGQGNYVAANAFLDALAH
HRRARGLPALALGWGVFSQV
>UniRef100_A4F5C6_from_3327_to_3507 (HMM "PKS_KR" in sequence "UniRef100_A4F5C6", bitscore: 219.5, e-value: 4e-60, length: 181)
GSVLVTGGTGTLGALVARHLVQRHGVRSLVLSSRRGPAAPGADDLRRELEAAGASVAIVACDAGDRLALERLLAGIPADR
PLTAVVHAAGTLDDGVLTSLTPERLRSVMSAKVDAAAHLDELTRPLDLSAFVLFASLSGVLGSPGQANYAAANTFLDALA
HQRRSRGLPAVSLDWGYWAER
>UniRef100_Q9X993_from_6357_to_6533 (HMM "PKS_KR" in sequence "UniRef100_Q9X993", bitscore: 219.5, e-value: 4.2e-60, length: 177)
GTVLITGGTGGLGRSVARHLVSEHGVRSLLLVSRRGPAAEGVDALVAELAECGAQVTVEACDVTDAVAVADLVARHRISA
VVHTAGVLDDGVVESLTPERLSAVLRPKVDAAWNLHEATRGLDLDAFVVFSSVAGTFGSAGQANYAAGNAFLDALAYHRR
AVGLPAVSLAWGPWSQD
>UniRef100_Q1D518_from_1751_to_1931 (HMM "PKS_KR" in sequence "UniRef100_Q1D518", bitscore: 219.4, e-value: 4.3e-60, length: 181)
ATYLVTGGFGGFGLALARWMVAEGARNLVLTGRKGASTPEAKQLVQDLEAAGARVTAAAADVSSMDDMRALFARIDATHP
PLKGVLHTAAVLDDAPMPDLNLERIQRVMSPKAGGAWILHELTQDRPLDLFVLFSSVAALIGNPRQGNYVAANSFLDALA
EHRAARGLAAISIHWGVLGEF
>UniRef100_Q9RFK8_from_2888_to_3067 (HMM "PKS_KR" in sequence "UniRef100_Q9RFK8", bitscore: 219.3, e-value: 4.7e-60, length: 180)
VSYLLTGGLGAIGLHVARWMVERGARHLVMMGRTEAGSAAQEALQSLREAGARIRLEQGDVSQPGDVARVLASLAQSGPP
LRGVMHLAGVVEDSMLQQQDWPRFKRVLAPKLQGSWNLHHQTKEMDLDFFVLFSSSSALLGAAGQGNYAAANAFLDSLAH
HRRALGLKAVSINWGPWSGG
>UniRef100_Q8RJY2_from_1522_to_1701 (HMM "PKS_KR" in sequence "UniRef100_Q8RJY2", bitscore: 219.1, e-value: 5.5e-60, length: 180)
GTYLITGGYGGLGLTFARWLVDRGARHIILAGRNGAPESARGAIEELRKAGAEIIAAKMDVADAEQTARVLEEARKTLPP
LRGVIHSAVVLDDGVLLKQNRQRLERAMAPKVDGTWNLHRLTLDCPLDFFLLFSSLASMLGAPGQGNYTAAGAFQDAFVF
YRRALGLPAMTINWSPWSDV
>UniRef100_Q9L8C7_from_6859_to_7039 (HMM "PKS_KR" in sequence "UniRef100_Q9L8C7", bitscore: 218.8, e-value: 6.9e-60, length: 181)
GAYLVTGGLGGLGLSVAGWLAEQGAGHLVLVGRSGAVSAEQQTAVAALEAHGARVTVARADVADRAQMERILREVTASGM
PLRGVVHAAGILDDGLLMQQTPARFRAVMAPKVRGALHLHALTREAPLSFFVLYASGAGLLGSPGQGNYAAANTFLDALA
HHRRAQGLPALSIDWGLFADV
>UniRef100_Q52V50_from_3553_to_3733 (HMM "PKS_KR" in sequence "UniRef100_Q52V50", bitscore: 218.7, e-value: 7.2e-60, length: 181)
GTVLITGGTGTLGAVVARHAVTTRGARRLLLTSRRGEAAAGAAELAAELRELGAEVTIAACDAADRDALAALIESIPSEH
PLTAVIHTAGVLDDGVVDSLTPERLSTVLRPKVDAAWNLHELTRHLDLADFVLFSSAAGTFGGAGQANYAAANVFLDALA
RHRHAHGLAATSLAWGLWAEA
>UniRef100_A0PQM7_from_1698_to_1878 (HMM "PKS_KR" in sequence "UniRef100_A0PQM7", bitscore: 218.5, e-value: 8.1e-60, length: 181)
GTVLITGGTGMAGSALARHLVAHHGVAHLVLISRRGPAAPGATELVAELSAAGAQVEVVACDAADRPALAKVIAENPAQR
PLSAVVHAGGVLDDAVISSLTPERVDTVLRAKVDAAWNLHELTRDLDLSAFVMFSSMAGVVGSSGQANYAAANTFVDGLA
AHRRAHGLPAISLGWGLWDQA
>UniRef100_Q9ALM2_from_4933_to_5113 (HMM "PKS_KR" in sequence "UniRef100_Q9ALM2", bitscore: 218.4, e-value: 8.6e-60, length: 181)
GTVLVTGGTGGLGALLARHLVSAHGVRHLLLASRRGLAAPGADELVAELEQAGADVAVVACDSADRDSLARLVASVPAEN
PLRVVVHAAGVLDDGVLMSMSPERLDAVLRPKVDAAWYLHELTRELGLSAFVLFSSVAGLFGGAGQSNYAAGNAFLDALA
HCRQAQGLPALSLASGLWASI
>UniRef100_Q6JHN6_from_1393_to_1573 (HMM "PKS_KR" in sequence "UniRef100_Q6JHN6", bitscore: 218.4, e-value: 8.6e-60, length: 181)
GTVLITGGTGSLGGLLARHLVAEREVRNLVLLSRSGSEAAGAVELVAELTELGAEVRVVACDAADRDALAEVLASIPAEH
PLTAVIHAAGVLDDGVLDALTPERLDTVLRSKADAAWHLHELTRDLDLAAFILFSSAAGVFGNAGQGSYAAANTFLDGLA
QYRRGLRLPALSLAWGAWMPS
>UniRef100_Q9EX53_from_1418_to_1598 (HMM "PKS_KR" in sequence "UniRef100_Q9EX53", bitscore: 218.2, e-value: 9.9e-60, length: 181)
GTVLITGATGALGTVLARHLVTQHGTRHLLLLSRRGTNAPGAQELQHELTALGATVTITACDAADRHALTSVLDDIPAEH
PLTAVVHTAGVLDDGLLSSLTEERLADVLRPKVDAAWNLHELTKDHDLEAFVLYSSVAGLIGNAGQANYAAGNTFLDALA
QHRRALGLPAASLAWGLWAQA
>UniRef100_Q93NW6_from_10478_to_10658 (HMM "PKS_KR" in sequence "UniRef100_Q93NW6", bitscore: 218.2, e-value: 1e-59, length: 181)
GTVLVTGGTGGLGRLLARHLVTTHGVRSLLLASRRGLQADGAGKLVAELEEMGAEVTVRACDVADPEAVAALVAAAPKGR
PLSAVVHTAGVLDDGVVGSLTPERLDTVLRPKADAVWHLHRATRGLDLDAFVVYSSVAGVFGGAGQANYAAANTFLDALM
ARRRADGLPGVSLAWGPWEQD
>UniRef100_Q846X3_from_1449_to_1629 (HMM "PKS_KR" in sequence "UniRef100_Q846X3", bitscore: 218.0, e-value: 1.2e-59, length: 181)
GTVLITGGTGVLGRLVAEHLVTEWGVRHLLLASRRGDQAPGSAELRARLSELGASVEIAPADVGDAEAVAALIASVDPAH
PLTGVIHAAGVLDDAVITAQTPESLARVWATKATAARHLHEATRETPLDFFVVFSSAAASLGSPGQANYAAANAYCDALV
QHRRAQGLAGLSIAWGLWQAT
>UniRef100_Q52V50_from_5302_to_5482 (HMM "PKS_KR" in sequence "UniRef100_Q52V50", bitscore: 217.9, e-value: 1.2e-59, length: 181)
GTVLVTGASGTLGGLFARHLVVERGVRRLLLVSRRGEAAEGAAELGAELTELGADVRWAACDVADRDALEAVLAGIPAEY
PLSGVVHTAGVLDDGVVSSLTPERLSAVLRPKVDAAWNLHELTRGLDLSLFVLFSSAAGVFGGAGQANYAAANVFLDALA
QHRRAQGLAATSLAWGLWAGV
>UniRef100_Q9KIZ8_from_1441_to_1621 (HMM "PKS_KR" in sequence "UniRef100_Q9KIZ8", bitscore: 217.6, e-value: 1.6e-59, length: 181)
STYLVTGGLGGLGLSVAGWLAERGAGHLVLVGRSGAASVEQRAAVAALEARGARVTVAKADVADRAQLERILREVTTSGM
PLRGVVHAAGILDDGLLMQQTPARFRKVMAPKVQGALHLHALTREAPLSFFVLYASGVGLLGSPGQGNYAAANTFLDALA
HHRRAQGLPALSVDWGLFAEV
>UniRef100_Q9L8C8_from_1441_to_1621 (HMM "PKS_KR" in sequence "UniRef100_Q9L8C8", bitscore: 217.6, e-value: 1.6e-59, length: 181)
STYLVTGGLGGLGLSVAGWLAERGAGHLVLVGRSGAASVEQRAAVAALEARGARVTVAKADVADRAQLERILREVTTSGM
PLRGVVHAAGILDDGLLMQQTPARFRKVMAPKVQGALHLHALTREAPLSFFVLYASGVGLLGSPGQGNYAAANTFLDALA
HHRRAQGLPALSVDWGLFAEV
>UniRef100_Q3S869_from_4566_to_4746 (HMM "PKS_KR" in sequence "UniRef100_Q3S869", bitscore: 217.5, e-value: 1.6e-59, length: 181)
GTVLVTGAFGVLGGLVARHLVTEHGVRHLLLTGRRGADTPEATALVDELTALGARVETAACDTADRDALAGLLAGVPDTH
PLTAVVHSAGVLDDGVIGSLTPERLDHVLRPKADAALNLHELTRDLPLAAFVLFSSASGTVGSSGQGNYAAANAFLDALA
QHRRAQGLPAQSIAWGMWAER
>UniRef100_Q1D4F6_from_1459_to_1638 (HMM "PKS_KR" in sequence "UniRef100_Q1D4F6", bitscore: 217.5, e-value: 1.7e-59, length: 180)
ASYLVTGGLGGLGLIVAERLAERGARHLVLMGRREPGPEARTRLDALEQRGVTIHCVQGDVAVAADVERVLAGLSGRVPP
LRGVIHSAGVIDDGLFVQMTPERLAKAFAPKVSGGWNLHRALQGTALDFFVVFSSAASLIGSAGQANYVAANAFLDALAR
SRQADGLPALSLNWGAWAEV
>UniRef100_A5NRQ0_from_1109_to_1292 (HMM "PKS_KR" in sequence "UniRef100_A5NRQ0", bitscore: 217.2, e-value: 2e-59, length: 184)
ATYLITGGLGGLGLTVARWMVEREGARELVLVGRSGPSDAALEALRGLEEQGARILVRSVDVADPDAVADLLRQMEREGC
PPLAGIVHAAGLRDDGVLEQQSWDKYERVMAPKVLGAWNLHRAAQRAGCALDFFVCFSSAASLLGNSGQANYAAANAFLD
ALMAYRRSRGLAGLSINWGAWSEV
>UniRef100_A4F5D6_from_4096_to_4276 (HMM "PKS_KR" in sequence "UniRef100_A4F5D6", bitscore: 217.2, e-value: 2.1e-59, length: 181)
GSVLVTGGTGTLGALVARHLVQRHGVRSLVLSSRRGPAAPGADDLRRELEAAGASVAIVACDAGDRLALERLLAGIPADR
PLTAVVHAAGTLDDGVLTSLTPERLRSVMSAKVDAAAHLDELTRPLDLSAFVLFASLSGVLGTPGQANYAAANTFLDALA
HQRRSRGLPAVSLDWGYWAER
>UniRef100_Q0LP30_from_1924_to_2120 (HMM "PKS_KR" in sequence "UniRef100_Q0LP30", bitscore: 217.0, e-value: 2.3e-59, length: 197)
ASYLITGGLSGIGLEVARWMLQQGARRLILLGRTTIPDRSLWNQLDLDVDNLLASRIAAIKELENLGASIHVASIDVSDE
EQLAMFLAEYQQQGWPPIRGVIHSAGLIKDQLLMRMDQETFDVVNRPKIFGSWLLHRLLRKSPLDFMIMFSSATSIMGMF
GQANYAAGNAFVDALAHFRRSQGLPAMSINWGLWAET
>UniRef100_Q6W5P7_from_1697_to_1877 (HMM "PKS_KR" in sequence "UniRef100_Q6W5P7", bitscore: 216.9, e-value: 2.4e-59, length: 181)
GTVLVTGGTGGLGREVARHLVSARGVRRLLLVSRRGPAAEGVDAFREELAGLGAHVDVVACDVADRAAVAGLLGSVPVGH
PLTAVVHTAGVLDDGVVTGLSPERLSGVLRPKVDAAWHLHELTRDMGLAGFVMFSSVSGVMGSAGQANYAAANVFMDALA
QYRRAEGLAGLSLAWGAWEQT
>UniRef100_Q9L4X3_from_9050_to_9229 (HMM "PKS_KR" in sequence "UniRef100_Q9L4X3", bitscore: 216.9, e-value: 2.5e-59, length: 180)
GTVLVTGGTGALGAHVARRLAKDGAQHLVLLSRRGPDAPGAAELRAELDALGTDVTVAACDVADRDQLTAVLDALPADRP
LTGVVHTAGVLDDGVLDRLTPERFQEVFRAKVTSALLLDELTRDRELAAFVLFSSASAAVGNPGQANYAAANAVLDALAE
QRRVLGLPATSVSWGAWGGG
>UniRef100_Q49HL2_from_6601_to_6780 (HMM "PKS_KR" in sequence "UniRef100_Q49HL2", bitscore: 216.9, e-value: 2.6e-59, length: 180)
GTYLVSGGLGGLGMEVAGWLADRGAGTIVLNGRNEPDAAARDGIARLQERGVEVRVELADVADAGAVEEMLGRIDGELPP
LAGVIHSAAVLSDGALANQSWERFERVLWPKVLGAWHLHRATAGRDLDLFVLFSSAVALLGNPGQSNYAAANAFLDQLAR
HRRALGLPGQSIAWGPWSDV
>UniRef100_Q93NX7_from_1386_to_1566 (HMM "PKS_KR" in sequence "UniRef100_Q93NX7", bitscore: 216.8, e-value: 2.6e-59, length: 181)
GTVLITGGTGGLGAALARHLVTSRGARHLLLASRRGPDAPGTSELVAELTGLGAQVTVSACDVGDRDAVDTLVASVPAEH
PLTAVVHTAGVLDDALTGSLTPEQLAGVLRPKADAALHLHEATLGQDLAAFVLYSSISGVIGGPGQANYAAANASLDALA
HRRRAAGLPGLSLAWGPWGRG
>UniRef100_Q6W5P9_from_1224_to_1403 (HMM "PKS_KR" in sequence "UniRef100_Q6W5P9", bitscore: 216.7, e-value: 2.8e-59, length: 180)
DTVLITGGTGALGAHVARSLAASGARHLVLTSRRGPGSPGAVGLVAELEELGARVTVADCDVADRDQLARLLDSLPAGLP
LTGVVHAAGVLDDGVLDALTLDRFEAVLRPKTLGTAHLHELTRDHDVTLFVLFSSIVGVLGNAGQANYAAANAYLDAVAE
QRRAEGLPVTSVAWGPWADA
>UniRef100_A4X8L0_from_6770_to_6950 (HMM "PKS_KR" in sequence "UniRef100_A4X8L0", bitscore: 216.7, e-value: 2.9e-59, length: 181)
GTVLVTGGTGGLGRLVAEHLITRHGVRRLLLASRRGPAAPGVDELVARLAAAGAEVTVAACDLADRAAVAALLDGVPAAH
PLVGVIHAAGVLDDGLVPTLTPERTAAVLAPKAEAARYLHELTLCRPLRWFVLFSSAATTLGGAGQASYTAANAYLDALA
QHRRAHGLAGTSLAWGLWAEP
>UniRef100_Q93NW6_from_6945_to_7121 (HMM "PKS_KR" in sequence "UniRef100_Q93NW6", bitscore: 216.4, e-value: 3.5e-59, length: 177)
GAVLVTGGTGGLGAVLARHLVAEHGVRELVLVSRRGGAAAGAAELVAELAESGARATVVACDVTDRAAVAELVAAHPVSA
VVHSAGVLDDGLIASLTPERLSGVLRPKVDAAWNLHEATRDLDLDAFVVFSSVAGVFGNAGQANYAAGNAFLDALMEHRR
AAGLPGLSLAWGPWEQT
>UniRef100_Q4C7P4_from_2205_to_2401 (HMM "PKS_KR" in sequence "UniRef100_Q4C7P4", bitscore: 216.4, e-value: 3.5e-59, length: 197)
GTYLITGGLGDLGLLVAQWMIEKGAKNIVLMGRNEPKLEQKQKIKALETLGGNITIAQGDVSNKEQLATILKAISPSPHL
PVPPSPRPPLSPSPLSPLKGIIHAAGVLDDGVLKQLTWERFNKVMSPKVQGAWNLHNLTKDKPLDFFVLFSSAASLLGSP
GQANHVTANTFLDTLAHYRRSQGLPALSINWGLWSDI
>UniRef100_Q9L4X2_from_4997_to_5177 (HMM "PKS_KR" in sequence "UniRef100_Q9L4X2", bitscore: 216.3, e-value: 3.9e-59, length: 181)
GTVLITGGTGGLGGLLARHLVTGHGIKHLLLAGRRGPDAPGARALRDELAALGAEVTVAACDVADRAALDRLLAQLPPEH
PLTAVVHTAGVLDDATVGTLTPERLDTVLRAKADAAWHLHDATRDRDLAGFVLYSSVAGVTGGPGQGNYAAGNTFLDALA
AHRAAQGLPGLSLAWGPWGQD
>UniRef100_Q76KZ5_from_1807_to_1987 (HMM "PKS_KR" in sequence "UniRef100_Q76KZ5", bitscore: 215.8, e-value: 5.5e-59, length: 181)
GTVLVTGGTGVLGSLLARHLVTEHGVRNLLLVSRRGGDAPGAAELVAELTAAGAEVSVVACDTADRAALEKLLASVPGDA
PLTGVFHTAGVLDDGIVEAMTPERVDAVMRPKVDAAWHLHELTEGLDLAAFVLYSSAAGVSGDAGQSNYAAANVFLDALA
QRRRAAGLPGQSLAWGLWDDR
>UniRef100_Q0S8W4_from_1392_to_1569 (HMM "PKS_KR" in sequence "UniRef100_Q0S8W4", bitscore: 215.7, e-value: 5.6e-59, length: 178)
GTVLITGGTGTIGRLIARHLVARHGVRRLVLTGRHALDAESAAELRAEFAESEAEVSAVACDVADRAAVAALLAGIPDLS
GVIHAAGVLEDATAATLTEDQLHAVLRPKVDGAWHLHELTRDRDVSAFVLFSSAAGVLGGAGQANYAAANVFLDALAQHR
RARGLPATSMAWGLWDRP
>UniRef100_Q93TW9_from_1466_to_1645 (HMM "PKS_KR" in sequence "UniRef100_Q93TW9", bitscore: 215.7, e-value: 5.7e-59, length: 180)
GTYLITGGLGGLGLEVAKWFIQRGARNLALTGRGAPSEEAQKVLGELRANGAEVRVYRADVTSAADVARLLGSIDSELPP
LRGVVHAAGVIADGVLTQLDEPRLRAVLAPKVQGAWNLHVQTQGRPLELFVMFSSAASMMGSPGQGNYAAANAFMDVLAH
HRRAAGLPGLSVNWGPWADV
>UniRef100_A1KK94_from_1680_to_1860 (HMM "PKS_KR" in sequence "UniRef100_A1KK94", bitscore: 215.6, e-value: 6.3e-59, length: 181)
GTVLITGGTGMAGSAVARHVVARHGVRNLVLVSRRGPDAPGAAELVAELAAAGAQVQVVACDAADRAALAKVIADIPVQH
PLSGVIHTAGALDDAVVMSLTPDRVDVVLRSKVDAAWHLHELTRDLDVSAFVMFSSMAGLVGSSGQANYAAANSFLDALA
AHRRAHGLPAISLGWGLWDQA
>UniRef100_A1KK94_from_3710_to_3890 (HMM "PKS_KR" in sequence "UniRef100_A1KK94", bitscore: 215.6, e-value: 6.3e-59, length: 181)
GTVLITGGTGMAGSAVARHVVARHGVRNLVLVSRRGPDAPGAAELVAELAAAGAQVQVVACDAADRAALAKVIADIPVQH
PLSGVIHTAGALDDAVVMSLTPDRVDVVLRSKVDAAWHLHELTRDLDVSAFVMFSSMAGLVGSSGQANYAAANSFLDALA
AHRRAHGLPAISLGWGLWDQA
>UniRef100_A5U473_from_1680_to_1860 (HMM "PKS_KR" in sequence "UniRef100_A5U473", bitscore: 215.6, e-value: 6.3e-59, length: 181)
GTVLITGGTGMAGSAVARHVVARHGVRNLVLVSRRGPDAPGAAELVAELAAAGAQVQVVACDAADRAALAKVIADIPVQH
PLSGVIHTAGALDDAVVMSLTPDRVDVVLRSKVDAAWHLHELTRDLDVSAFVMFSSMAGLVGSSGQANYAAANSFLDALA
AHRRAHGLPAISLGWGLWDQA
>UniRef100_A5U473_from_3710_to_3890 (HMM "PKS_KR" in sequence "UniRef100_A5U473", bitscore: 215.6, e-value: 6.3e-59, length: 181)
GTVLITGGTGMAGSAVARHVVARHGVRNLVLVSRRGPDAPGAAELVAELAAAGAQVQVVACDAADRAALAKVIADIPVQH
PLSGVIHTAGALDDAVVMSLTPDRVDVVLRSKVDAAWHLHELTRDLDVSAFVMFSSMAGLVGSSGQANYAAANSFLDALA
AHRRAHGLPAISLGWGLWDQA
>UniRef100_Q7D7J7_from_1680_to_1860 (HMM "PKS_KR" in sequence "UniRef100_Q7D7J7", bitscore: 215.6, e-value: 6.3e-59, length: 181)
GTVLITGGTGMAGSAVARHVVARHGVRNLVLVSRRGPDAPGAAELVAELAAAGAQVQVVACDAADRAALAKVIADIPVQH
PLSGVIHTAGALDDAVVMSLTPDRVDVVLRSKVDAAWHLHELTRDLDVSAFVMFSSMAGLVGSSGQANYAAANSFLDALA
AHRRAHGLPAISLGWGLWDQA
>UniRef100_Q7D7J7_from_3710_to_3890 (HMM "PKS_KR" in sequence "UniRef100_Q7D7J7", bitscore: 215.6, e-value: 6.3e-59, length: 181)
GTVLITGGTGMAGSAVARHVVARHGVRNLVLVSRRGPDAPGAAELVAELAAAGAQVQVVACDAADRAALAKVIADIPVQH
PLSGVIHTAGALDDAVVMSLTPDRVDVVLRSKVDAAWHLHELTRDLDVSAFVMFSSMAGLVGSSGQANYAAANSFLDALA
AHRRAHGLPAISLGWGLWDQA
>UniRef100_A2VJF6_from_1680_to_1860 (HMM "PKS_KR" in sequence "UniRef100_A2VJF6", bitscore: 215.6, e-value: 6.3e-59, length: 181)
GTVLITGGTGMAGSAVARHVVARHGVRNLVLVSRRGPDAPGAAELVAELAAAGAQVQVVACDAADRAALAKVIADIPVQH
PLSGVIHTAGALDDAVVMSLTPDRVDVVLRSKVDAAWHLHELTRDLDVSAFVMFSSMAGLVGSSGQANYAAANSFLDALA
AHRRAHGLPAISLGWGLWDQA
>UniRef100_A2VJF6_from_3710_to_3890 (HMM "PKS_KR" in sequence "UniRef100_A2VJF6", bitscore: 215.6, e-value: 6.3e-59, length: 181)
GTVLITGGTGMAGSAVARHVVARHGVRNLVLVSRRGPDAPGAAELVAELAAAGAQVQVVACDAADRAALAKVIADIPVQH
PLSGVIHTAGALDDAVVMSLTPDRVDVVLRSKVDAAWHLHELTRDLDVSAFVMFSSMAGLVGSSGQANYAAANSFLDALA
AHRRAHGLPAISLGWGLWDQA
>UniRef100_Q7VES2_from_1680_to_1860 (HMM "PKS_KR" in sequence "UniRef100_Q7VES2", bitscore: 215.6, e-value: 6.3e-59, length: 181)
GTVLITGGTGMAGSAVARHVVARHGVRNLVLVSRRGPDAPGAAELVAELAAAGAQVQVVACDAADRAALAKVIADIPVQH
PLSGVIHTAGALDDAVVMSLTPDRVDVVLRSKVDAAWHLHELTRDLDVSAFVMFSSMAGLVGSSGQANYAAANSFLDALA
AHRRAHGLPAISLGWGLWDQA
>UniRef100_Q7VES2_from_3710_to_3890 (HMM "PKS_KR" in sequence "UniRef100_Q7VES2", bitscore: 215.6, e-value: 6.3e-59, length: 181)
GTVLITGGTGMAGSAVARHVVARHGVRNLVLVSRRGPDAPGAAELVAELAAAGAQVQVVACDAADRAALAKVIADIPVQH
PLSGVIHTAGALDDAVVMSLTPDRVDVVLRSKVDAAWHLHELTRDLDVSAFVMFSSMAGLVGSSGQANYAAANSFLDALA
AHRRAHGLPAISLGWGLWDQA
>UniRef100_O53490_from_1680_to_1860 (HMM "PKS_KR" in sequence "UniRef100_O53490", bitscore: 215.6, e-value: 6.3e-59, length: 181)
GTVLITGGTGMAGSAVARHVVARHGVRNLVLVSRRGPDAPGAAELVAELAAAGAQVQVVACDAADRAALAKVIADIPVQH
PLSGVIHTAGALDDAVVMSLTPDRVDVVLRSKVDAAWHLHELTRDLDVSAFVMFSSMAGLVGSSGQANYAAANSFLDALA
AHRRAHGLPAISLGWGLWDQA
>UniRef100_O53490_from_3710_to_3890 (HMM "PKS_KR" in sequence "UniRef100_O53490", bitscore: 215.6, e-value: 6.3e-59, length: 181)
GTVLITGGTGMAGSAVARHVVARHGVRNLVLVSRRGPDAPGAAELVAELAAAGAQVQVVACDAADRAALAKVIADIPVQH
PLSGVIHTAGALDDAVVMSLTPDRVDVVLRSKVDAAWHLHELTRDLDVSAFVMFSSMAGLVGSSGQANYAAANSFLDALA
AHRRAHGLPAISLGWGLWDQA
>UniRef100_A1QT50_from_1680_to_1860 (HMM "PKS_KR" in sequence "UniRef100_A1QT50", bitscore: 215.6, e-value: 6.3e-59, length: 181)
GTVLITGGTGMAGSAVARHVVARHGVRNLVLVSRRGPDAPGAAELVAELAAAGAQVQVVACDAADRAALAKVIADIPVQH
PLSGVIHTAGALDDAVVMSLTPDRVDVVLRSKVDAAWHLHELTRDLDVSAFVMFSSMAGLVGSSGQANYAAANSFLDALA
AHRRAHGLPAISLGWGLWDQA
>UniRef100_A1QT50_from_3710_to_3890 (HMM "PKS_KR" in sequence "UniRef100_A1QT50", bitscore: 215.6, e-value: 6.3e-59, length: 181)
GTVLITGGTGMAGSAVARHVVARHGVRNLVLVSRRGPDAPGAAELVAELAAAGAQVQVVACDAADRAALAKVIADIPVQH
PLSGVIHTAGALDDAVVMSLTPDRVDVVLRSKVDAAWHLHELTRDLDVSAFVMFSSMAGLVGSSGQANYAAANSFLDALA
AHRRAHGLPAISLGWGLWDQA
>UniRef100_Q1L0T2_from_2809_to_2989 (HMM "PKS_KR" in sequence "UniRef100_Q1L0T2", bitscore: 215.5, e-value: 6.4e-59, length: 181)
GTVLITGGTGTLGATIARHVVTQHGARQLLLISRQGPDAPGATDLTTELTELGATVRITACDTADRDQLAALLADIPAAH
PLTAVIHTAGALDDGVLTALTPDRLDTVFRPKVDAVTHLHDLTRDQDLAAFVIYSSAAGTLGNAGQANYAAANAFLDAFA
QWRHARHRPATSLAWGLWSDT
>UniRef100_Q6W5P7_from_3741_to_3921 (HMM "PKS_KR" in sequence "UniRef100_Q6W5P7", bitscore: 215.5, e-value: 6.6e-59, length: 181)
GTVLVTGGTGGLGREVARHLVSARGVRRLLLVSRRGPAAEGVDAFREELAGLGAHVDVVACDVADRAAVAGLLASVPVGH
PLTAVVHTAGVLDDGVVTGLSPERLSGVLRPKVDAAWHLHELTRDMGLAGFVMFSSVSGVMGSAGQGNYAAANVFMDALA
QYRRAEGLAGLSLAWGAWEQT
>UniRef100_Q090E1_from_1521_to_1700 (HMM "PKS_KR" in sequence "UniRef100_Q090E1", bitscore: 215.5, e-value: 6.6e-59, length: 180)
GSYLITGGLGGLGLRLANWLAESGAKHLVLVGRRGVESEAQREALNALHARGTIVEVVAADVADRAQVAHAADRARQLGP
LRGIIHAAGVVDDGLLEQQTPERYQRVLAPKVLGALHLHELTREAELDFFVLFSSAAALIGAPGQSNYAAANAALDAIAL
SRRARGLPALSVNWGTFSEV
>UniRef100_Q73Z07_from_3728_to_3908 (HMM "PKS_KR" in sequence "UniRef100_Q73Z07", bitscore: 215.5, e-value: 6.8e-59, length: 181)
GTVLITGATGMAGSAVARHVVTRHGARNLVLVSRRGLDAPGAAELVAELTAAGARAEVVACDAADREALAKVIADIPMQH
PLTGVIHAAGVLEDAVVTSLTPQRIDTVLRAKVDAAWNLHELTRDLDVGAFVMFSSIAGLAGASGQGNYAAGNSFLDGLA
AHRRAHGLPAISLGWGLWDQA
>UniRef100_Q9ADL6_from_1709_to_1888 (HMM "PKS_KR" in sequence "UniRef100_Q9ADL6", bitscore: 215.4, e-value: 7e-59, length: 180)
GTILITGGTGALGAHVARWLARQGAEHLILISRRGAEAPGASELHAELNALGVRTTLAACDVADRSALQALLDSIPSDCP
LTAVFHTAGARDDGLIGDMTPERIERVLAPKLDSALHLHELTKNSALDAFVLYASLSGVLGNPGQANYAAANAFLDALAE
HRRSLGLTATSVAWGGWGGG
>UniRef100_Q9KIZ7_from_1149_to_1338 (HMM "PKS_KR" in sequence "UniRef100_Q9KIZ7", bitscore: 215.4, e-value: 7.2e-59, length: 190)
GSYLVTGGLGALGLLVARWLVERGAGHLVLISRHGLPDREEWGRDQPPEVRARIAAIEALEAQGARVTVAAVDVADAEGM
AALLAAVEPPLRGVVHAAGLLDDGLLAHQDAGRLARVLRPKVEGAWVLHTLTREQPLDLFVLFSSASGVFGSIGQGSYAA
GNAFLDALADLRRTQGLAALSIAWGLWAEG
>UniRef100_Q9L8C7_from_1149_to_1338 (HMM "PKS_KR" in sequence "UniRef100_Q9L8C7", bitscore: 215.4, e-value: 7.2e-59, length: 190)
GSYLVTGGLGALGLLVARWLVERGAGHLVLISRHGLPDREEWGRDQPPEVRARIAAIEALEAQGARVTVAAVDVADAEGM
AALLAAVEPPLRGVVHAAGLLDDGLLAHQDAGRLARVLRPKVEGAWVLHTLTREQPLDLFVLFSSASGVFGSIGQGSYAA
GNAFLDALADLRRTQGLAALSIAWGLWAEG
>UniRef100_Q8CJN6_from_2374_to_2554 (HMM "PKS_KR" in sequence "UniRef100_Q8CJN6", bitscore: 215.3, e-value: 7.4e-59, length: 181)
GTVLVTGGTGGLGALVARHLVTEHGVRHLLLSSRRGPGTPGADALRSELTALGAEVTVVAADAADRNAVAGLLAAVDARH
PLSAVVHTAGVLDDATAQSLTPEQLATVLRPKVDAARHLHELTKDLDLAAFVLFSSVSGITGTAGQANYAAANTYLDALA
AHRRASGLPATSLAWGLWDAS
>UniRef100_A0QFF5_from_3729_to_3909 (HMM "PKS_KR" in sequence "UniRef100_A0QFF5", bitscore: 215.3, e-value: 7.5e-59, length: 181)
GTVLITGATGMAGSAVARHVVTRHGARNLVLVSRRGLDAPDAAELVAELTAAGAHAEVVACDAADREALAKVIADIPMQH
PLTGVIHAAGVLDDAVVTSLTPQRIDTVLRAKVDAAWNLHELTRDLDVGAFVMFSSIAGLAGASGQGNYAAGNSFLDGLA
AHRRAHGLPAISLGWGLWDQA
>UniRef100_Q3S868_from_1404_to_1584 (HMM "PKS_KR" in sequence "UniRef100_Q3S868", bitscore: 215.1, e-value: 8.4e-59, length: 181)
GTVLVTGGGGTLGGLVARHLVTTHGVRHLLLLGRRGAAAEGTASLTEELTAAGAEVTVAACDVADREALADCLAAIPSEH
PLRAVVHTAGVLDDGLLEALTPERLSAVLRPKADGAWNLHELTREQDLTAFVLFSSSAGVFGSPGQAAYAAANAFTDALA
AARHRAGLPGTSLAWGLWEQR
>UniRef100_Q3S863_from_1420_to_1600 (HMM "PKS_KR" in sequence "UniRef100_Q3S863", bitscore: 214.9, e-value: 9.7e-59, length: 181)
GTVLITGGTGLLGARVARHLVTAHGVRHLLLTSRGGPDAPGADGLRDELAALGAQVSVVACDAADAERLAEVLADIPVGH
PLTAVVHAAGVLDDGVVSSLTPERVDAVLRPKTDAALNLHRLTADMDLAAFVLFSSAAGTFGGPGQGNYAAANAFLDALA
HHRRAQGLAGRSVAWTLWERR
>UniRef100_Q0PCZ9_from_3241_to_3420 (HMM "PKS_KR" in sequence "UniRef100_Q0PCZ9", bitscore: 214.9, e-value: 1e-58, length: 180)
GTVLVTGGTGTLGTAVAEHLAAGGARRLLLVSRQGPAAPGARELAARLTAAGTETEVAACDVADPAALAGLLATIPTGQP
LTAVVHAAGALDDGILESLTPERIASVFAPKADAAWHLHELTADLPLTAFVLFSSAAGTFGSAGQGNYAAANAFLDGLAQ
HRRARGLPAVSLGWGLWAET
>UniRef100_Q9ALM5_from_1725_to_1903 (HMM "PKS_KR" in sequence "UniRef100_Q9ALM5", bitscore: 214.5, e-value: 1.3e-58, length: 179)
GTVLVTGGTGALGAEVARHLVIERGVRNLVLVSRRGPAASGAAELVAQLTAYGAEVSLQACDVADRETLAKVLASIPDEH
PLTAVVHAAGVLDDGVSESLTVERLDQVLRPKVDGARNLLELIDPDVALVLFSSVSGVLGSGGQGNYAAANSFLDALAQQ
RQSRGLPTRSLAWGPWAEH
>UniRef100_Q52V52_from_3190_to_3370 (HMM "PKS_KR" in sequence "UniRef100_Q52V52", bitscore: 214.5, e-value: 1.3e-58, length: 181)
GTVLVTGASGTLGGLFARHLVVERGVRRLLLVSRRGGAAEGAAELGAELTELGADVRWAACDVADREALESVLAGIPAEY
PLSGVVHTAGVLDDGVVSSLTAERVSAVLRPKVDAAWNLHELTRGLDLSLFVLFSSAAGVFGGAGQANYAAANVFLDALA
QHRRAQGLAATSLAWGLWAEP
>UniRef100_Q1JTE1_from_4792_to_4982 (HMM "PKS_KR" in sequence "UniRef100_Q1JTE1", bitscore: 214.5, e-value: 1.4e-58, length: 191)
RTYLITGGMGGLGLVVAQWLVEEGARHIVLLSRRGEPSDTVKQSSIWEYLTEKERTCVSVLPLKCDVSVKDDIVSAVKEI
EARGFPPIRGIFHAAGVTADASLANQTREAIEQVYLPKVTGAWNLHEVCESMGLDKNLDMFVMFSSVAALLGNFGQANYS
AANACLDALAEYRRARGLCAQSIQWGPWIEQ
>UniRef100_Q0R4M3_from_3506_to_3692 (HMM "PKS_KR" in sequence "UniRef100_Q0R4M3", bitscore: 214.5, e-value: 1.4e-58, length: 187)
GTVLVTGGTGTLGAVVARHLAAEHGVRRLLLASRRGEDAEGAPQLRAELAGLGAEVTFAACDAANRERLAEVLDAIPADR
PLTGVVHAAGVIGDATIASLTPGLLHSVLRPKVDAAWNLHELTRHLELDAFVLFSSTTGVLGSPGQGNYAAANAFLDALA
EHRHALGLPVTGLGWGLWARSSGMTGH
>UniRef100_Q9EX53_from_3138_to_3318 (HMM "PKS_KR" in sequence "UniRef100_Q9EX53", bitscore: 214.4, e-value: 1.4e-58, length: 181)
GTVVVTGGTGALGSLFARHLVARHGVRHLLLLSRRGEDAPGAGELMADLAALGARVTVRAVDVADREALAAALATVPDGH
PLTGVVHAAGILDNGLVSAQTPESLAAVLRPKADAAWHLHELTKDVDLSAFVLFSSSVGVVGGPGQSNYAAANAFLDALA
EHRTRLGLPAKSLAWGLWDLG
>UniRef100_Q5VKQ8_from_1375_to_1551 (HMM "PKS_KR" in sequence "UniRef100_Q5VKQ8", bitscore: 214.1, e-value: 1.7e-58, length: 177)
GTVLVTGGTGVLGSLLARHLVVVHGVRRLVLMSRSGEARGLDAELASHGAQVSVVACDVADRDAVAEVLASIPAEFPLRA
VVHAAGVVDDGVVSALTAERVDRVLRGKVDGAVVLDELTRHLDLSAFVLFSSASATIGSAGQANYAAANAFLDALAHRRR
SAGLPAQSLAWGLWAER
>UniRef100_Q93NX9_from_6018_to_6197 (HMM "PKS_KR" in sequence "UniRef100_Q93NX9", bitscore: 213.9, e-value: 2.1e-58, length: 180)
GTVLITGGTGGIGGHLARRLARDGAAHLLLTSRRGPDAPGAGELRAELEESGARVTIAACDAADRDALAALLATVPEDAP
LTAVFHTAGVVDDHVVDELTPESFATVLHAKTVAARHLHDLTAGHDLAAFVLFSSTAGLIGAAGQGNYAAANSQLDALAE
QRRAQGLPALSVAWGPWAGS
>UniRef100_Q93NX9_from_1402_to_1578 (HMM "PKS_KR" in sequence "UniRef100_Q93NX9", bitscore: 213.8, e-value: 2.2e-58, length: 177)
GAVLVTGGTGGLGAVLARHLVAEHGVRELVLVSRRGGAAAGAAELVAELAESGARATVVACDVTDRAAVAELVAAHPVSA
VVHSAGVLDDGMVGTLTPERLTTVLRPKVDAAWNLHEATRDLDLKAFVLFSSVAGVLGSPGQANYAAGNAFLDALAAHRR
AAGLPGLSLAWGPWEQT
>UniRef100_Q0R4M3_from_1750_to_1930 (HMM "PKS_KR" in sequence "UniRef100_Q0R4M3", bitscore: 213.8, e-value: 2.2e-58, length: 181)
GTVLITGGTGTLGAVAARHLVTRHGARHLLLAGRRGPSAPGATELHEELTELGAHVTLTTCDVSDPGQLAHLLAGVPADH
PLTAVVHTAGVTDDATLATLTADQLHTVLRPKVDAAWHLHRQTRHLDLAAFVLYSSAAGVLGNPGQANYAAANTFLDALA
QHRHAQGLPAVSLAWGPWAEA
>UniRef100_Q1MX72_from_3797_to_3977 (HMM "PKS_KR" in sequence "UniRef100_Q1MX72", bitscore: 213.7, e-value: 2.3e-58, length: 181)
GTVLITGGTGVLAGLTARHLITEHGVRHLLLASRSGPDHAGAAALSEELTALGAQITVTACDVTDPDAVHALVDSVDEHH
PLTAVIHTAGALNDAVLTKITPADLHPVLAPKVDAAYHLHQATRHLPLARFVVYSSAAGTLGNPGQANYAAANTYLDALA
HHRTRQGLPTTSLAWGYWKQA
>UniRef100_Q66VY5_from_53_to_232 (HMM "PKS_KR" in sequence "UniRef100_Q66VY5", bitscore: 213.7, e-value: 2.4e-58, length: 180)
GTVLVTGGTGALGGHVARWLAEAGAQHLLLVSRRGADAPGAGELAAQIEDMGVRVTLAACDTADRGALDAVLAEIPEEHP
LTAVFHTAGTVDDGTLDTLTPEQFTSVLHAKVTATRTLHEATRDLDLSAFVLFSSVAGTLGAPGQGNYAAANAFLDAFAE
HRRAHGLPATSIAWGPWAED
>UniRef100_Q9L4X2_from_3257_to_3436 (HMM "PKS_KR" in sequence "UniRef100_Q9L4X2", bitscore: 213.6, e-value: 2.4e-58, length: 180)
GTVLITGGTGALGRHTARWLAAHGAEHLLLLSRSGPDAPGAAELTTELTALGARVTLVACDAADREQLTRVLAEVPRDCP
LTGVVHTAGVLDDGVLTGLTPDRFATVFRAKVASAVLLDELTRDTDLAVFALFSSVAGAVGNPGQAGYAAANAVLDALAA
RRRAQGLAGTSIAWGAWAGD
>UniRef100_Q0R4M7_from_3517_to_3697 (HMM "PKS_KR" in sequence "UniRef100_Q0R4M7", bitscore: 213.6, e-value: 2.5e-58, length: 181)
GTVLITGGTGTLGALTARHLITRHGVRHLLLTSRRGPASESATELVRDLTALGADVEIVACDAADRRALGELLDSIPADR
PLTGVVHTAGVLDDGIVPSLTAEHLDRVLRPKADAAWNLHELTRYKDLALFTLFSSAAGVLGNAGQGNYAAANTFLDALA
QHRRARGLPAQSLAWGLWAQT
>UniRef100_Q1D5G0_from_4086_to_4272 (HMM "PKS_KR" in sequence "UniRef100_Q1D5G0", bitscore: 213.5, e-value: 2.6e-58, length: 187)
GTYLITGGAGGLGKRFAQTIVEATEQASIVLTGRSPAGDAQRAFMESLRRPGVRVEYRPCDVTRAEDCQALIAWVRDTFG
GLNGILHAAGVIEDSLLKNKDWEAWERVLAPKVQGLTCLDEASRSERLDFFVMFSSFAGAIGNPGQSDYAAANAYMDAYA
RQREARVARGERFGKTLSINWPLWREG
>UniRef100_A1YAM7_from_5288_to_5468 (HMM "PKS_KR" in sequence "UniRef100_A1YAM7", bitscore: 213.5, e-value: 2.7e-58, length: 181)
GTVLITGGTGVLGGLFARHLVTAHGVRRLLLTSRRGLDAEGARELVADLTGLGATVTVVACDVADRAAVAGLLGSVPPEH
PLTAVVHTAGVLDDGLIPALTPDRLGTVFRPKVDAAVHLHELTRDLGLAAFVLFSSSAATFGAAGQGNYAAANAFLDALA
QHRRAEGLAGQALAWGFWAER
>UniRef100_Q52V49_from_1422_to_1602 (HMM "PKS_KR" in sequence "UniRef100_Q52V49", bitscore: 213.4, e-value: 2.8e-58, length: 181)
GTVLVTGASGTLGGLFARHLVVERGVRRLLLVSRRGEAAEGAAELGAELTGLGADVRWAACDVADREALESVLAGIPAEY
PLSGVVHTAGVLDDGVVSSLTAERVSAVLRPKVDAAWNLHELTRGLDLSLFVLFSSAAGVFGGAGQANYAAANVFLDALA
QHRRAQGLAATSLAWGLWDEP
>UniRef100_A6G5B7_from_3794_to_3974 (HMM "PKS_KR" in sequence "UniRef100_A6G5B7", bitscore: 213.3, e-value: 3e-58, length: 181)
GTVLITGGLGALGSLLARHLVERHQVRHLLLVSRRGPESPDAGRVQAALELLGARVEIAACDVSERDQVRELITRIPRER
ALTAVFHAAGLLDDGLLASLTDARLAKVFRPKVDAAIALHEATHDQPLAFFVLFSSIVGVLGNPGQGSYAAANAFLDGLS
AHRRAQGLPSMSLAWGPWASG
>UniRef100_Q53840_from_3297_to_3477 (HMM "PKS_KR" in sequence "UniRef100_Q53840", bitscore: 213.3, e-value: 3e-58, length: 181)
GTVLITGGTGTLGVLVARHLVAKHSAKHLLLTSRKGARAPGAEALRSELEALGASVTLVACDVADPRALRTLLDSIPRDH
PITAVVHAAGALDDGPLGSMSAERIARVFDPKLDAAWYLHELTQDEPVAAFVLFSAASGVLGGPGQSNYAAANAFLDALA
HHRRAQGLPAASLAWGYWAER
>UniRef100_Q6W5Q0_from_3155_to_3335 (HMM "PKS_KR" in sequence "UniRef100_Q6W5Q0", bitscore: 213.2, e-value: 3.3e-58, length: 181)
GTVLLTGGTGGLGRIVARHLVVERGVRDLLLVSRSGAAAEGVDAFTAELTGLGARVSVAACDLADRTALDALLAGVPADR
PVRAVVHAAGVLDDGMAESLTAERVAAVLRPKVDAAWNLHEATRGLDLEAFVVFSSVAGTFGSAGQGAYAAGNVFLDALV
EYRRSLGLPGVSLVWGPWAQD
>UniRef100_A0PQ25_from_1718_to_1899 (HMM "PKS_KR" in sequence "UniRef100_A0PQ25", bitscore: 213.1, e-value: 3.6e-58, length: 182)
ATVLITGATGAVGAVLARHMLDGYGVRHLVLASRRGDRAEGAAELAAELSEAGANVQVVACDVADRDAVEAMLARLSGEY
PPVRGVIHAAGVLDDAVISSLTPERIDTVLRAKVDAAWNLHEATLDLDLSMFVLCSSIAATVGSPGQGNYSAANSFLDGL
AAHRQAAGLAGISVAWGLWEQS
>UniRef100_A0ACI3_from_1697_to_1876 (HMM "PKS_KR" in sequence "UniRef100_A0ACI3", bitscore: 213.1, e-value: 3.6e-58, length: 180)
GTVLVTGGTGALGALTARHLVVEHGLRHLLLVGRRGAEADGAAALSAELTALGAEVTVAACDVTDPEALEALLAEVPAQH
PLTAVVHAAGILDDGLVESLTEDRLEAVLAPKTAATALHEATAGADLAAFVMYSSMSGTFGSPGQGNYAAANAYLDALAR
HRHARGLPALSLAWGPWAGI
>UniRef100_Q1D4E9_from_2586_to_2765 (HMM "PKS_KR" in sequence "UniRef100_Q1D4E9", bitscore: 213.0, e-value: 3.6e-58, length: 180)
RSYLVAGGLGRLGLLTAELLASRGARNLVLTGRGAPGPQTAERLEHLRQQGVRVEYRQVDIADAEPLAALLNEVARDMAP
LGGVFHSAGVLDDGVLRQQRWERFETVLRPKLRGAWNLHRLTAGLPLDYFVMFSSVASLVGSAGQSNHCAANAFEDALAH
HRRALGLPALSINWGIWAGD
>UniRef100_Q848C3_from_286_to_466 (HMM "PKS_KR" in sequence "UniRef100_Q848C3", bitscore: 213.0, e-value: 3.8e-58, length: 181)
GTVLVTGGTGALGAVVARHLVAVHGMRSVVLASRNGLEAPGAAELEAELVKAGARVRIVACDVADRDAVAGLLDAVPADA
PLSAVVHTAGVLDDGVLTALTPERMDAVLRPKVDGALHLHELTRHLGLSAFVLFSSAAGTLGNAGQGNYAAANAYLDALA
HRRRAQGLPAVSLAWGMWQQA
>UniRef100_Q1JTE1_from_6543_to_6733 (HMM "PKS_KR" in sequence "UniRef100_Q1JTE1", bitscore: 212.8, e-value: 4.3e-58, length: 191)
KTYVITGGMGGLGLVVAQWLVEEGARHIVLLSRRGEPSDTVKQSSIWEYLTEKERTCVSVLPLKCDVSVKDDIVSAVKEI
EARGFPPIRGIFHAAGVTADASLANQTREAIEQVYLPKVTGAWNLHEVCESMGLDKNLDMFVMFSSVAALLGNFGQANYS
AANACLDALAEYRRARGLCAQSIQWGPWIEQ
>UniRef100_Q0R4M5_from_5275_to_5455 (HMM "PKS_KR" in sequence "UniRef100_Q0R4M5", bitscore: 212.8, e-value: 4.4e-58, length: 181)
GTVLITGGTGTLGALTARHLITQHGARHLLLASRQGPEADGATELHDELTELGAHVTITACDTADPAQLADLLTTIPTEH
PLTAVIHTAGITHDATLTTLTPEQLHTVLKPKVDAAWHLHHQTQHLDLAAFILYSSAAGILGNPGQANYAAANTFLDTLA
HHRHTQGLPATSLAWGLWTQT
>UniRef100_Q8RJY1_from_1813_to_1992 (HMM "PKS_KR" in sequence "UniRef100_Q8RJY1", bitscore: 212.7, e-value: 4.5e-58, length: 180)
STYLITGGLSGLGLKTAQWMARRGARHLVLVARSEPGPEALGVIGELELSEVQVVVARGDVSRIDEVRGILDRVRDSLPP
LRGIVHSAGVLDDGVLRQQTAGRFDRVLAPKAGGAWNLHLLTRDLPLDFFVLYSSIASMFGSASQGNYAAANAFLDALAH
HRRALGLAGLSINWGAWSEA
>UniRef100_Q0RTS4_from_3237_to_3416 (HMM "PKS_KR" in sequence "UniRef100_Q0RTS4", bitscore: 212.7, e-value: 4.7e-58, length: 180)
GTVLITGGTGALGGHVARWLAREGAAHLLLTSRRGERAPGAADLAAQLRALGARVTIAAVDVGDRAALAEVISGIPVELP
LRAVVHTAAVLDDGLVSELTLEQIDRVLRVKVGGALNLHELTRDADLAAFVLFSSIAGTAGITGQGNYAPGNAFLDAFAA
HRRAAGLVATSIAWGQWEGA
>UniRef100_Q9X993_from_4631_to_4807 (HMM "PKS_KR" in sequence "UniRef100_Q9X993", bitscore: 212.6, e-value: 4.9e-58, length: 177)
GTVLITGGTGGLGRSVARHLVSEHGVRSLLLVSRRGPAAEGAGELVAELRGSGAEVVIEACDVTDAVAVADLVARHRISA
VVHTAGVLDDGVVESLTPERLAVVLRPKVDAAWNLHEATRGLDLDAFVVFSSVAGTFGSAGQANYAAGNAFLDALAYHRR
AVGLPAVSLAWGPWSQD
>UniRef100_Q49HL1_from_4853_to_5032 (HMM "PKS_KR" in sequence "UniRef100_Q49HL1", bitscore: 212.6, e-value: 4.9e-58, length: 180)
ASYLITGGTGGIGLQIAGWLADRGAGAIILNGRSEPSAEAQAAVQALRDGGARVELEVADVSDALATDKMLDRIDDSGFP
LAGVVHCAATISDGSLANQTWERFATVLEPKVFGAWNLHCSTAGRDLDFFVLFSSLAGVLGNPGQANYAAANAFLDHLAS
YRRASGLPGQSIAWGTWSGP
>UniRef100_A1CMV8_from_2198_to_2377 (HMM "PKS_KR" in sequence "UniRef100_A1CMV8", bitscore: 212.6, e-value: 5e-58, length: 180)
ATYLLVGGLGGLGRSIAQWMVDHGAKNLVFISRSGPQSPKAQELESRLRDAGAKVAIYACDVGDKAALQTVLRTSRQTMP
PIRGVIQGAMVLQDSLFGNMTAEKFHAAIRPKVQGSWNLHELLPHDLDFFTMLSSSAGIIGSRGQGNYAAGNTYQDALAA
YRRGQGLAASTIDLGVILDV
>UniRef100_Q93HH0_from_1666_to_1845 (HMM "PKS_KR" in sequence "UniRef100_Q93HH0", bitscore: 212.3, e-value: 6.1e-58, length: 180)
GTVLITGGLGAVGRHIARLLAEHGVPRLLLTSRQGADDPRAAEVRAELAALGAEVEVAACDVADAAALADVLGRIGDELP
LRGVVHCAGVLADGVVAELTPERLTRVLRPKVDGAAHLHRLTADVPLDLFLLVSSAAGVLGTAGQSNYAAANVFLDQLAH
HRRALGLPGVSVSFGAWAGE
>UniRef100_Q70P96_from_2882_to_3061 (HMM "PKS_KR" in sequence "UniRef100_Q70P96", bitscore: 212.2, e-value: 6.4e-58, length: 180)
GAYLITGGLGGLGLQVARWMVERGARHLVLMGRKEPGEAAKESLRALRQAGAEVTLASGDVSQPGDVARVLASLAQTKTA
LRGVMHLAGVVDDGTLLHQNASRFERVLAPKQAGGWNLHEQTRGMDLDLFVLFSSSASLLGAAGQGNYAAANAFLDALAH
HRRALGLKAVSINWGAWSGH
>UniRef100_Q0RMN9_from_1466_to_1646 (HMM "PKS_KR" in sequence "UniRef100_Q0RMN9", bitscore: 212.2, e-value: 6.5e-58, length: 181)
GTVLITGGTSGLGALLARHLVRRHGVRRLVLTSRRGQRAPGASALRDELVGAGAHVEIVACDVTSRQAVAELIAAAPPES
PWTAVVHCAGVLGDGVVAALTGQQVDAVLAPKVHGAWHLHEATRHLDLSAFVLFSSIAGVLGTAGQANYAAANAFLDGLA
QARRAEGLAASSLCWGFWAQR
>UniRef100_Q84G24_from_2796_to_2976 (HMM "PKS_KR" in sequence "UniRef100_Q84G24", bitscore: 212.2, e-value: 6.6e-58, length: 181)
GTVLITGGTGTLGATIARHVVTHHGARQLLLISRQGPDAPGATDLTTELTELGATVRITACDTADRDQLAALLADIPAAH
PLTAVIHTAGALDDGVLTALTPDRLDTVFRPKVDAVTHLHDLTRDQDLAAFVIYSSAAGTLGNAGQANYAAANAFLDAFA
QWRHARHRPATSLAWGLWSDT
>UniRef100_Q9ALM3_from_4495_to_4674 (HMM "PKS_KR" in sequence "UniRef100_Q9ALM3", bitscore: 212.1, e-value: 6.8e-58, length: 180)
GTVLITGGTGALGAEVARWLARRGAEHLVLISRRGPEAPGAADLGAELTELGVKVTVLACDVTDRDELAAVLAAVPTEYP
LSAVVHTAGVGTPANLAETTLAQFADVLSAKVVGAANLDRLLGGQPLDAFVLFSSISGVWGAGGQGAYSAANAYLDALAE
RRRACGRPATCIAWGPWAGA
>UniRef100_Q1D4F1_from_1457_to_1636 (HMM "PKS_KR" in sequence "UniRef100_Q1D4F1", bitscore: 211.9, e-value: 8.1e-58, length: 180)
GVYLVTGGLGALGLETAEWLVGAGARHLLLVGRSEPTDAANARLAALTARGVGVTVARADVSRQEDVQRLVASVSERGLS
LRGIIHTAGVLEDGVILHQDAERFSRVFAPKVQGALNLHRATAGMPLDLFVMYSSAASLVGVAGQSNYVAANSVLDALAH
HRNRLGLPALSINWGRWAGA
>UniRef100_Q9RFL0_from_1850_to_2029 (HMM "PKS_KR" in sequence "UniRef100_Q9RFL0", bitscore: 211.9, e-value: 8.1e-58, length: 180)
ATYLIVGGLGGIGLELARWMVGRGARHLVLMGRSAPSAHAQETLAALRDAGATISVALGNVAEREALARVLGDIRAAMPP
LRGVMHAAGVLDDGLLVRQSEERLARVLAPKIQGAMNLHRETVGDRLDFFVLFSSVSSVFGTSGQAGYASANAFLDALAL
HRRAQGLTALSINWGPWADV
>UniRef100_Q93NX8_from_5207_to_5387 (HMM "PKS_KR" in sequence "UniRef100_Q93NX8", bitscore: 211.9, e-value: 8.2e-58, length: 181)
GTVLITGGTGGLGAVLARHLVTGHGIKHLLLAGRRGPDAPGATALSKELSALGAEVTVRACDVSDRSAVDALLAGLPAEH
PLTAVVHTAGVLDDATIGTLTAEQLDTVLRPKADAAWHLHQATRALPLAGFVLYSSVAGVTGGPGQGNYAAANTFLDALA
AHRAAQGLPALSLAWGPWGQG
>UniRef100_Q0ILD4_from_2104_to_2283 (HMM "PKS_KR" in sequence "UniRef100_Q0ILD4", bitscore: 211.8, e-value: 8.6e-58, length: 180)
GTVLVTGGTGALGAHIANWLARSGTRHVLLTSRRGPDAEGAADLTARLRELGTEVTVAACDVADRQRLADLIAALSADRP
LTGVVHAAGVLDDGVLDSLTPDRFDAVARPKVIGARHLHELTRDLDLSLFVMFSSVVGTVGLAGQGNYAAANAYLDALAV
HRAQHGLPATAVAWGSWSGA
>UniRef100_Q9L8C5_from_1812_to_1992 (HMM "PKS_KR" in sequence "UniRef100_Q9L8C5", bitscore: 211.7, e-value: 9e-58, length: 181)
GTYLVTGGLGGLGLRVAGWLAERGAGQLVLVGRSGAASAEQRAAVAALEAHGARVTVAKADVADRSQIERVLREVTASGM
PLRGVVHAAGLVDDGLLMQQTPARFRTVMGPKVQGALHLHTLTREAPLSFFVLYASAAGLFGSPGQGNYAAANAFLDALS
HHRRAQGLPALSIDWGMFTEV
>UniRef100_Q1MX73_from_3487_to_3667 (HMM "PKS_KR" in sequence "UniRef100_Q1MX73", bitscore: 211.6, e-value: 9.6e-58, length: 181)
GTVLITGGTGGLASLTARHLITEHGVRHLLLASRSGPDHPNAPALTDELTALGAQVTVTACDTTDADQVTALIAAIDGDH
PLTAVIHTAGALNDATLAKLTPDELHPVLAPKVDAAYHLHQATKHLDLAHFVLYSSAAGTLGNPGQANYAAANTYVDALA
HDRTRQGLPTTSLAWGYWEQA
>UniRef100_Q0PCZ8_from_1455_to_1634 (HMM "PKS_KR" in sequence "UniRef100_Q0PCZ8", bitscore: 211.6, e-value: 1e-57, length: 180)
GTVLITGGTGVLGAALARRLVASGARRLLLTGRRGPEAPGAADLVAALEQDGAVVHVVACDVADRDAVAALLAGIPGEAP
LTAVVHAAGVLDDGVVGSMTPERVAAVLAPKADAARHLHELTAGVELSAFVLFSSASGTFGNPGQSNYAAANAYLDALAH
HRRAHGLPALALGWGLWERS
>UniRef100_Q1D3S7_from_1459_to_1638 (HMM "PKS_KR" in sequence "UniRef100_Q1D3S7", bitscore: 211.4, e-value: 1.1e-57, length: 180)
ATYLITGGLGGLGLKLAEWLVDRGARHLALLGRKGASAEAQPVLDALRAGGVEVRVFKADVAARPDLERVLGEVAAEMPP
LRGVFHAAAVLDDGVLVNLSAERLRTVMAPKVHGAWHLHTLTASAPLEHFVLFAAAGSLLGSPGQGNYAAANVFLDALAA
YRRGLGLPALSVDWGAWAGV
>UniRef100_Q7WTD6_from_3014_to_3194 (HMM "PKS_KR" in sequence "UniRef100_Q7WTD6", bitscore: 211.4, e-value: 1.1e-57, length: 181)
GTVLITGGTGTIGGVVARHLVTTRGARHLLLTSRRGADAPGAAELRDELTSLGAEVTIAACDAADRDALAELLADIPAAH
PLTGVIHAAGVIDDGTIPSLTGERLRAVLRPKVDAAVNLHQLTREKDLATFVLFSSTGGVTGVGGQSNYTASNAFLDALA
QDRRAAGFPGQSLSWGYWEQT
>UniRef100_Q52V52_from_4980_to_5160 (HMM "PKS_KR" in sequence "UniRef100_Q52V52", bitscore: 211.4, e-value: 1.2e-57, length: 181)
GTVLITGASGTLGGLLARHLVTEHGVRHLLLTSRRGAAAEGATQLADELVTLGAQVTWAACDAADRDALAALLESVPAAH
PLTAVVHTAGVLDDGTVESLTAGRMATVLRPKVDAAWNLHELTHGLDLAAFVLFSSAAGVFGNAGQANYAAGNTFLDALA
QHRRAQGLTAVSLAWGLWDDE
>UniRef100_Q26Q16_from_1757_to_1936 (HMM "PKS_KR" in sequence "UniRef100_Q26Q16", bitscore: 211.4, e-value: 1.2e-57, length: 180)
ATYLVTGAFGGIGRLVAGWMVERGARTLALVGRRPPDREAEAAIAALRAAGARVEVFAADVGDEAALAQVLAAVDAGMPA
LRGVIHAAGVLDDGVLTALDPARLESVFAAKVRGAYALHRATAHRPLDLFVLFSSLGSVLGAPGQANYAAANAFLDRLAH
ARRAKGLPALAINWGGWQDT
>UniRef100_Q3S863_from_3544_to_3724 (HMM "PKS_KR" in sequence "UniRef100_Q3S863", bitscore: 211.3, e-value: 1.2e-57, length: 181)
GTALITGGTGTLGRLVARHLVTEHGMRHLLLTSRGGPDAPGAAELCDELAALGAEVSVVACDAADRDRLAEVLAGIPAEH
PLTFVVHAAGVLDDAVVSSLTAGQLERVLRPKTDAAVNLHELTRDHDLAAFVLFSSAAALLGGGGQANYAAANAALDALA
ERRRAEGLPGLSIGWGMWEER
>UniRef100_A3ZMA9_from_1772_to_1951 (HMM "PKS_KR" in sequence "UniRef100_A3ZMA9", bitscore: 211.3, e-value: 1.2e-57, length: 180)
GTYLITGGLGALGLEVAGWLVSRGARQLALASRSGQPNEAASARIAAWRAEGVTIDCVALDVAARHSVTQTIAQLNKQNP
LVGVIHAAGVLDDATLAQQSWERFETVLSAKVDGAWNLHLATADLPLEMFLTFSSLAAVIGSPGQSNYAAANAFLDGLAK
YRRGLGLAGLSINWGPWSGG
>UniRef100_Q26Q18_from_1446_to_1640 (HMM "PKS_KR" in sequence "UniRef100_Q26Q18", bitscore: 211.1, e-value: 1.4e-57, length: 195)
ASYLVTGGLTGLGLETARFLVARGARRLILIGRTALPPRADWAALPPESEAGQRVAAVRGLEQLGASVRVEAFDVADEAR
LAAFLAAYRAEAHPPIRGVVHAAGVIQDALLLRMTGEDIAAVMRPKVAGALALHRQTADLPLDHFVLFSSASSVLGQVGQ
AGYGAANAFEDALAAHRRAAGLPATAINWGPWADI
>UniRef100_Q84G22_from_1740_to_1920 (HMM "PKS_KR" in sequence "UniRef100_Q84G22", bitscore: 211.1, e-value: 1.4e-57, length: 181)
GTVLVTGGTGTLGATIARHLLTQHGARHLLLVSRRGPDAPGATDLTTELTELGATVRITACDTADRDQLAALLADIPADH
PLTAVVHTAGTLDDGVLTALTPDRLDTVFRPKVDAVTHLHDLTRDHDLAAFVVYSSAAGVLGGPGQGNYSAANAYLDGLA
QWRRAHGLPATSLAWGMWAQT
>UniRef100_Q0R4M5_from_1757_to_1940 (HMM "PKS_KR" in sequence "UniRef100_Q0R4M5", bitscore: 211.1, e-value: 1.4e-57, length: 184)
GTVLITGATGALGRLVARHLVTAHGVRHLLLLSRSGPSAPGADELVAELSGLGGQVTLRACDAADRESLAAALRDVPAGH
PLTAVIHAAGVLDDGAAEALTPQRLASVLRPKADAAWNLHELTASADLSAFICFSSLSGLLGAAGQANYAAANGFLDALA
QHRRAQGLPAASLVWGLWEAPDGM
>UniRef100_Q50JA4_from_1767_to_1947 (HMM "PKS_KR" in sequence "UniRef100_Q50JA4", bitscore: 211.0, e-value: 1.5e-57, length: 181)
AAYLITGGFGGFGLSLARWMASEGARHLVLTGRKGAVTPEAKQLIQDLEAAGVRVTGAAADVSNKDDMRALFARIDATHP
PLKGVLHTAAVLDDAPLADLNLERIQRVMAPKAGGAWILHELTKDRPLDFFVLFSSVAALIGNPRQGNYVAANSFLDALA
EHRAASGLAAASVHWGVFGES
>UniRef100_Q099Z3_from_1773_to_1953 (HMM "PKS_KR" in sequence "UniRef100_Q099Z3", bitscore: 211.0, e-value: 1.5e-57, length: 181)
AAYLITGGFGGFGLSLARWMASEGARHLVLTGRKGAVTPEAKQLIQDLEAAGVRVTGAAADVSNKDDMRALFARIDATHP
PLKGVLHTAAVLDDAPLADLNLERIQRVMAPKAGGAWILHELTKDRPLDFFVLFSSVAALIGNPRQGNYVAANSFLDALA
EHRAASGLAAASVHWGVFGES
>UniRef100_A0QFF5_from_1692_to_1872 (HMM "PKS_KR" in sequence "UniRef100_A0QFF5", bitscore: 211.0, e-value: 1.5e-57, length: 181)
GTVLITGGTGMAGSTLARHLVTGHGVRDLALLSRTGPDAPGAAEFVAELEAAGARVQVIACDAADRAALAGVIAGISAER
PLSGVIHAAGVLDDAMITSLTPERIDAVLRAKVDAAWNLHELTRDMNLSAFVMFSSMAGLVGSSGQGNYAAANSFLDALA
AHRRAHGLPAISLAWGLWDQA
>UniRef100_A0PQM7_from_3749_to_3929 (HMM "PKS_KR" in sequence "UniRef100_A0PQM7", bitscore: 211.0, e-value: 1.5e-57, length: 181)
GTVLITGGTGMAGSALARHVVAHHGVRQLVLVSRRGPDAPGAAELAEELSAFGAQVQVVACDAADRAALAKLIADIPMQH
PLSAVIHTAGALDDAVVTSLTPERIETVLRAKVDAAWNLHELTRDMDLSAFVMFSSMAGLVGSSGQGNYAAANSFLDGLA
VHRQAHGLPAISLGWGLWDQA
>UniRef100_Q1L0S6_from_1728_to_1908 (HMM "PKS_KR" in sequence "UniRef100_Q1L0S6", bitscore: 211.0, e-value: 1.5e-57, length: 181)
GTVVVTGGTGSLGAVVARHLVGEHGVRHLVLASRRGPDAKGARELVAELDEAGATVTAVACDVTDRDAVAALLAAVPAEH
PLTGVVHTAGVLDDGVIGTLTPERVESVFAPKVTALCHLDELTREMDLSMFAVFSSAAGVFGSAGQGNYGAANAFLDGWM
ARRRAEGLPGIAMAWGLWEQT
>UniRef100_Q93H87_from_2177_to_2353 (HMM "PKS_KR" in sequence "UniRef100_Q93H87", bitscore: 210.9, e-value: 1.6e-57, length: 177)
GTVLVTGGTGALGGQVARWLAGAGAEHLVLTSRRGPDAPGAAELKAELEELGAQVTVVACDAADRDALAELFGRYIVNAV
VHTAGVLDDGLVESLTPERLNHVLRPKVDAALHLHELTRDRQDLDAFVLFSSMTGVWGNGGQGAYGAANAFLDALAEHRR
AQGVPALAVAWGSWADG
>UniRef100_Q82QT4_from_2177_to_2353 (HMM "PKS_KR" in sequence "UniRef100_Q82QT4", bitscore: 210.9, e-value: 1.6e-57, length: 177)
GTVLVTGGTGALGGQVARWLAGAGAEHLVLTSRRGPDAPGAAELKAELEELGAQVTVVACDAADRDALAELFGRYIVNAV
VHTAGVLDDGLVESLTPERLNHVLRPKVDAALHLHELTRDRQDLDAFVLFSSMTGVWGNGGQGAYGAANAFLDALAEHRR
AQGVPALAVAWGSWADG
>UniRef100_Q49BE1_from_4843_to_5023 (HMM "PKS_KR" in sequence "UniRef100_Q49BE1", bitscore: 210.9, e-value: 1.6e-57, length: 181)
GTVLITGGTGTLGTAIARHLVTHHGVRNLVLTGRQGPNAPGAADLHDELTALGAQVRITACDSADRGQLAALLAGIPSDH
PLTGIVHTAGTLADGTLTTLDPDRIDTVFRPKVDAVTHLHDLTRDQDLALFAVYSSAAGILGNAGQANYAAANTFLDAFV
QQRRAAGLAGLSLAWGLWAET
>UniRef100_Q93HE5_from_2382_to_2562 (HMM "PKS_KR" in sequence "UniRef100_Q93HE5", bitscore: 210.8, e-value: 1.7e-57, length: 181)
GTVLLTGGTGTLGRLFAQHLVTQHGVRHLLLVSRRGPDASGAADLVAELSGLGAEVTIAACDVADRGALSALLAAVPANH
PLTGVVHAAGTLDDGLIAGMTPEKIDAVLTPKLDAAWNLHDLTKDLGLSAFVLFSSIMGTIGNAGQANYAAANVFLDALA
QYRHATGLPATSLAWGFWSER
>UniRef100_O30766_from_3192_to_3372 (HMM "PKS_KR" in sequence "UniRef100_O30766", bitscore: 210.7, e-value: 1.9e-57, length: 181)
GTVLITGGTGTIGSRIARHLVTRHGVRHLLLASRGGPDGDGAAGLVAELADAGASATVVACDVADADAVRRLLDEVPEQQ
PLTAVVHSAGVLDDGMLPSLTPERLERVLRPKVDAAVHLDRLTRDLDLSAFVLFSSSAALLGSPAQGNYAAANAVLDALA
ARRRSLGLPAVSVAWGLWTDS
>UniRef100_Q9L4X3_from_6068_to_6247 (HMM "PKS_KR" in sequence "UniRef100_Q9L4X3", bitscore: 210.6, e-value: 2e-57, length: 180)
GTVLITGGTGGIGGHVARRLARDGATHLLLTSRRGPAAPGADALRAELEELGARVTLAACDAADRDALAALLAELPDDAP
LCAVFHTAGVVEDHVVDALTPENFAAVLRAKTVAAHHLHELTADLDLAAFVLFSSTAGVLGAAGQGNYAAANAHLDALAE
HRRSHGLTALSVAWGPWAGS
>UniRef100_Q70I00_from_1356_to_1529 (HMM "PKS_KR" in sequence "UniRef100_Q70I00", bitscore: 210.6, e-value: 2e-57, length: 174)
GTVLITGGSGALAGIVAQHLVARHGVRRLVLASRSGRPAPGADLLDADVTAVSCDVSDRDAVAALLASVPDEHPLTAVVH
TAGVLDDGVLHALTTERIDTSFAAKVDGARHLHELTSHLDLTAFVLFSSASAVLGAAGQGNYAAANAYLDALAAHRRSND
LPAVSLAWGLWAEH
>UniRef100_Q9ALM2_from_3193_to_3373 (HMM "PKS_KR" in sequence "UniRef100_Q9ALM2", bitscore: 210.5, e-value: 2.2e-57, length: 181)
RTVLISGGTGLLGGAVARHLVTERGVRRLVLTGRRGWDAPGITELVGELNGLGAVVDVVACDVADRADLESLLAAVPAEF
PLCGVVHAAGALADGVIESLSPDDVGAVFGPKAAGAWNLHELTRDTDLSFFALFSSLSGVAGAPGQGNYAAANAFLDALA
HYRRSQGLPAVSLAWGLWEQP
>UniRef100_Q49HL1_from_2249_to_2428 (HMM "PKS_KR" in sequence "UniRef100_Q49HL1", bitscore: 210.4, e-value: 2.2e-57, length: 180)
GTYLVTGGLGGIGREVAGWLAAQGAGTIVLNGRREPDDATRQAVEALRQRGVTVRVEIADVTDDSAVEAMLQRVESELPP
LAGVIHSVGVLADASIQNQSWERFERVLRPKVLGAWLLHRATQGLDLDFFLLFSSMVGVLGNVGQANHAAANAYLDQLAR
HRRALGLPGQAIAWSVWSGL
>UniRef100_Q8GBX4_from_2946_to_3126 (HMM "PKS_KR" in sequence "UniRef100_Q8GBX4", bitscore: 210.4, e-value: 2.3e-57, length: 181)
GTVLVTGGTGTLGGAIARHLVERHGVRHLVLTSRRGSAADGSAALQRDLEAAGASVTIAACDAADRDALARLVASIDREH
PLTAVVHAAGVLDDGLLRSMTAERLHAVLRAKVDAALHLHDVTRALDLTAFVMFSSVAGVVGAPGQGNYAAANSFLDALA
HHRGAHGLAAVALDWGYWAQA
>UniRef100_Q08N10_from_1513_to_1692 (HMM "PKS_KR" in sequence "UniRef100_Q08N10", bitscore: 210.3, e-value: 2.5e-57, length: 180)
GTYLITGGLGGIGLRCARWLVDAGARHLALLGRSGPSEAARSVLGALEAEGVTVRVLQADVAVREDVSKVLSALRVDMPP
LRGVLHAAGLLDDALLVRQDRDRIQRVLQPKVAGALNLDLETRGDPLDFFVLFSSIAAMLGGEGQGNYSAANAFLDALAF
ARRAQGLPAHSLAWGPWAEV
>UniRef100_Q9RFL0_from_3633_to_3812 (HMM "PKS_KR" in sequence "UniRef100_Q9RFL0", bitscore: 210.3, e-value: 2.5e-57, length: 180)
GTYLITGGLGGIGLRCARWLVDAGARHLALLGRSGPSEAARSVLGALEAEGVTVRVLQADVAVREDVSKVLSALRVDMPP
LRGVLHAAGLLDDALLVRQDRDRIQRVLQPKVAGALNLDLETRGDPLDFFVLFSSIAAMLGGEGQGNYSAANAFLDALAF
ARRAQGLPAHSLAWGPWAEV
>UniRef100_Q0R4M8_from_2506_to_2686 (HMM "PKS_KR" in sequence "UniRef100_Q0R4M8", bitscore: 210.2, e-value: 2.5e-57, length: 181)
GTTLITGGTGTLGRLLARHLVTQHGARHLLLASRRGAAADGVQELVAELTELGAQVTVAACDTADRAALAALLASVPGEQ
PLTAVVHAAGVLDDGVIGSLTPERLDTVLRAKAEAAWLLHDLTRTLPLAEFVLFSSVIGTIGGAGQANYAAANVFLDSLA
HHRRALGLPARSLAWGLWEDP
>UniRef100_Q3S864_from_2752_to_2931 (HMM "PKS_KR" in sequence "UniRef100_Q3S864", bitscore: 210.1, e-value: 2.7e-57, length: 180)
GTVLITGGTGALGAHVARRLARSGTRHLLLTGRRGPDTPGAAELVAELADLGAEARVAACDAADRDALAALLAGIPDDRP
LRAVVHAAGVLDDGVLDTLTPERAAGVLRPKMDAARNLDALTRDLDLSAFVLFSSLAGTLGGTGQGSYAAANAYLDALAE
HRRSLGLPATAVAWGLWAGD
>UniRef100_Q08PV2_from_1467_to_1662 (HMM "PKS_KR" in sequence "UniRef100_Q08PV2", bitscore: 210.1, e-value: 2.8e-57, length: 196)
ATYLITGGLGGLGLTLAKWMVTRGARHLVLVGRGEPSPTARTVLRELEEAGATVVVERADVANRAQMAGVLGRIHHEQHP
LKGLVHAAAVLDDGTMLELDAERFHRPMNAKGHGAWNLHTLTAGWELDFFVMYSSAASLLGFPGQSNYAAANAFMDALAW
HRRGQGLPGLSINWGAFAeVGMaAAqsNRGERLRHR
>UniRef100_Q3S866_from_2435_to_2615 (HMM "PKS_KR" in sequence "UniRef100_Q3S866", bitscore: 209.9, e-value: 3.1e-57, length: 181)
GTVLITGATGALGAAVARHLVTEHGVRDLLLVGRRGDAAPGAVELQQELGELGARATLAACDVADRAALAALLATVPADR
PLTAVVHAAGVLDDRVFDALTPESLEAVLRPKAEAARHLSDLTRDLDLAAFVLFSSVQGLLGGAGQANYAAANTYLDALA
QQRRADGLVATSLAWGPWAEG
>UniRef100_A0ACH2_from_1704_to_1884 (HMM "PKS_KR" in sequence "UniRef100_A0ACH2", bitscore: 209.9, e-value: 3.3e-57, length: 181)
GTVLITGGTGTLGSLLARHLVEHRGVRHLVLTSRSGPAAPGARELAERLGALGAQVRVVACDATDREALAGLLAGLPAEH
PLTGVVHAAGVADDGVIEALTPERVAGVLRPKVQAALALHELTAGLDLALFTVYASASSAFGSPGQANYAAANAFLEALA
QHRRTRGLAATALGWGLWAEE
>UniRef100_Q52V44_from_1441_to_1621 (HMM "PKS_KR" in sequence "UniRef100_Q52V44", bitscore: 209.8, e-value: 3.5e-57, length: 181)
STVLITGAGGMLGGLIARRLVAEHGVRHLLLVGRRGAAAPGAEQLSAELAEAGASVTWAACDVADRDALSAVLHAIPAEH
PLGAVVHTAGVLDDGVIASLTPERLSAVLRPKVDAACNLHELTRHLDLTAFVLFSSIGGVFGGPGQGNYAAANVFLDALA
QHRRSQGLAATSLAWALWADS
>UniRef100_Q52V52_from_1425_to_1605 (HMM "PKS_KR" in sequence "UniRef100_Q52V52", bitscore: 209.7, e-value: 3.8e-57, length: 181)
GTVLVTGASGTLGGLVARHLVTGRGVRRLLLLSRRGADAPGAGELAAELTGLGAEVSWAACDAGDRDALAAVLAAVPAAH
PLTAVVHTAGVLDDGVIGSLTPERLDTVLRPKADAALHLHELTRDLPLTAFVLFSSAAGVFGAPGQGNYAAANSFLDALA
QYRRAHGLPGRSLAWGLWEDA
>UniRef100_Q49BE1_from_2785_to_2965 (HMM "PKS_KR" in sequence "UniRef100_Q49BE1", bitscore: 209.6, e-value: 3.8e-57, length: 181)
GTVLITGGTGTLGATVARHLVTQHGTRRLLLVSRRGPDAPGATDLTTELTELGATVHITACDTADRDQLATTLADIPADH
PLTAVIHTAGTLDDGTLTALTPDRLDTVFRPKVDAITHLHHLTHDHDLAAFVIYSSAAGTLGNAGQANYAAANAFLDAFA
QWRHARHRPATSLAWGLWSDT
>UniRef100_A1YBR0_from_1161_to_1340 (HMM "PKS_KR" in sequence "UniRef100_A1YBR0", bitscore: 209.5, e-value: 4.1e-57, length: 180)
ATYLLTGGLGGIGLVVLEWMAARGARHFALLGRSGPSASAQPVLDRMREDGAQVRTFSVDVADRERLRTVLAQIQTSMPP
LAGIIHAAGVGDQKMIPDLDGPSLQAIGRPKVDGSWNLHELTSELPLDFFVLFSSVSSLFGSHGQSSYAAGNAFLDALSH
HRRALGLPALSLNWTAWTDV
>UniRef100_Q8RJY6_from_1962_to_2141 (HMM "PKS_KR" in sequence "UniRef100_Q8RJY6", bitscore: 209.4, e-value: 4.4e-57, length: 180)
GCYLITGGLGGLGLTIAKWLVARGARHLVLVGRRGASDAAEIALGQMRGAGAECLVMKADVANTSEVEELVGTIQRKMPP
LRGIFHAAGLLDDGTVLQLTQARLRSVMAPKVEGAWNLHRATLGASLDFFVLFSSAASLVGIPGQGNYAAGNAFLDALAG
LRKARGLACQSIQWGPWSEI
>UniRef100_Q73Z07_from_1691_to_1871 (HMM "PKS_KR" in sequence "UniRef100_Q73Z07", bitscore: 209.4, e-value: 4.5e-57, length: 181)
GTVLITGGTGMAGSTLARHLVTGHGVRDLALLSRTGPDAPGAAELVAELEAAGARVQVIACDAADRAALAGVIAGISAQR
PLSGVIHAAGVLDDAMITSLTPERIDAVLRAKVDAAWNLHELTRDMNLSAFVMFSSMAGLVGSSGQGNYAAANSFLDALA
AHRRAHGLPAISLAWGLWDQA
>UniRef100_Q5VKQ3_from_2362_to_2542 (HMM "PKS_KR" in sequence "UniRef100_Q5VKQ3", bitscore: 209.4, e-value: 4.7e-57, length: 181)
GTVLITGAGGTLAGILARHLVAERGVRHLLMVSRRGGSAPGTTELCEELTGLGAEVTVAACDVADRAALAEVLASIPAER
PLTAVVHAAGTLDDGVIESLTPRRVDHVLRPKVDAALNLAELTRHADLKAFVLFSSVAGVFGSPGQANYAAANAVLDALA
AQRRARGLPAQSLAWGFWAER
>UniRef100_Q3S864_from_4529_to_4709 (HMM "PKS_KR" in sequence "UniRef100_Q3S864", bitscore: 209.2, e-value: 5.1e-57, length: 181)
GTVLITGGTGAIGSVLARHLAAEHGVKRLLLTSRRGPAAEGAADLVVELAALGAHAEIVACDAADRDALARLLGALPEDQ
SLTAVVHAAGTIADGVVDAMTPVRLDTVLRPKVDAAWNLHELTEGMDLSAFVVFSSIAGVFGGMGQGNYAAANSFLDALA
HHRRQRGLPAASLAWGLWANK
>UniRef100_A0ZEC2_from_3488_to_3665 (HMM "PKS_KR" in sequence "UniRef100_A0ZEC2", bitscore: 209.2, e-value: 5.3e-57, length: 178)
GAYLITGGLGKLGLLLAQWLSEMGASHLVLCSRNLKSPPEAITSLAKNGTQITVICADIASPTDIEEIFARFGQDLPPLR
GVIHAAGVLDDGLLSNQNWQRYQNVMRPKVEGTLLLDRYTRDLSLDFFVTFSSAAVVLGSPGQSNYAAANTFMDALMQQR
QSLGLPGISINWGAWDTE
>UniRef100_A4KCE5_from_6960_to_7140 (HMM "PKS_KR" in sequence "UniRef100_A4KCE5", bitscore: 209.1, e-value: 5.6e-57, length: 181)
GTALITGGTGGLGAHVARWITERGAEHVVLVSRRGPDADGADLLRLELETAGARVTVAACDVTDRDALAQVVSEIPEEWP
LRTVVHAAGVMGDPTLLTALTPRLLRHQLDPKVDGARHLDELTRDLELDAFVLFSSGAGVWGGGGQGAYAAANAFLDGLA
AWRRSHGRPATSVAWGSWAEG
>UniRef100_Q7D6E1_from_1232_to_1413 (HMM "PKS_KR" in sequence "UniRef100_Q7D6E1", bitscore: 209.0, e-value: 5.8e-57, length: 182)
GTVVITGATGAVGGVLARHLVGAYGVRHLVLASRRGDRAEGAAELAADLTEAGAKVQVVACDVADRAAVAGLFAQLSREY
PPVRGVIHAAGVLDDAVITSLTPDRIDTVLRAKVDAAWNLHQATSDLDLSMFALCSSIAATVGSPGQGNYSAANAFLDGL
AAHRQAAGLAGISLAWGLWEQP
>UniRef100_A5WRJ8_from_1228_to_1409 (HMM "PKS_KR" in sequence "UniRef100_A5WRJ8", bitscore: 209.0, e-value: 5.8e-57, length: 182)
GTVVITGATGAVGGVLARHLVGAYGVRHLVLASRRGDRAEGAAELAADLTEAGAKVQVVACDVADRAAVAGLFAQLSREY
PPVRGVIHAAGVLDDAVITSLTPDRIDTVLRAKVDAAWNLHQATSDLDLSMFALCSSIAATVGSPGQGNYSAANAFLDGL
AAHRQAAGLAGISLAWGLWEQP
>UniRef100_UPI00005F6364_from_999_to_1180 (HMM "PKS_KR" in sequence "UniRef100_UPI00005F6364", bitscore: 209.0, e-value: 5.8e-57, length: 182)
GTVVITGATGAVGGVLARHLVGAYGVRHLVLASRRGDRAEGAAELAADLTEAGAKVQVVACDVADRAAVAGLFAQLSREY
PPVRGVIHAAGVLDDAVITSLTPDRIDTVLRAKVDAAWNLHQATSDLDLSMFALCSSIAATVGSPGQGNYSAANAFLDGL
AAHRQAAGLAGISLAWGLWEQP
>UniRef100_Q0R4M7_from_1415_to_1595 (HMM "PKS_KR" in sequence "UniRef100_Q0R4M7", bitscore: 208.7, e-value: 7.3e-57, length: 181)
GTVLITGGTGTLGALTARHLITQHGARHLLLASRQGPEADGATELLQELDELGAHVTITACDTADPAQLADLLAAIPTEH
PLTAVIHTAGITHDATLTTLTPEQLHTVLKPKVDAAWHLHHQTQHLHLTAFILYSSAAGILGNPGQANYAAANTFLDTLA
HHRHTQGLPATSLAWGLWTQT
>UniRef100_Q9L4X1_from_1416_to_1596 (HMM "PKS_KR" in sequence "UniRef100_Q9L4X1", bitscore: 208.7, e-value: 7.4e-57, length: 181)
GTVLITGGTGGLGAALARHLVTVRGARHLLLAGRRGPEAPGAGELVAELTAQGADVRVAACDVGDRTALDALLATVPAAH
PLTAVVHTAGVLDDALIGSLTPDQLATVLRPKADAAWHLHDATRGLDLAGFVLYSSVSGVLGSPGQGNYAAANAYLDALA
RHRADQGLPALSLAWGPWGRG
>UniRef100_Q9KIZ5_from_1812_to_1992 (HMM "PKS_KR" in sequence "UniRef100_Q9KIZ5", bitscore: 208.7, e-value: 7.6e-57, length: 181)
GTYLVTGGLGGLGLRVAGWLAERGAGQLVLVGRSGAASAEQRAAVAALEAHGARVTVAKADVADRSQIERVLREVTASGM
PLRGVVHAAGLVDDGLLMQQTPARLRTVMGPKVQGALHLHTLTREAPLSFFVLYASAAGLFGSPGQGNYAAANAFLDALS
HHRRAHGLPALSIDWGMFTEV
>UniRef100_A0Z9Q2_from_2108_to_2287 (HMM "PKS_KR" in sequence "UniRef100_A0Z9Q2", bitscore: 208.5, e-value: 8.6e-57, length: 180)
YTYLITGGLGGLGLLVAEWLVKMGANHLLLLGRNAPTSDAVSRIQKLEATGVRIAIAQIDVSQKAKLSNILTEITKSAYP
LAGIIHAAGVLDDGALLQMNWERFQTVMAAKVMGAWNLHTLTQHQPLDFFVLFSSATALFGSPGQANHVAANTFLDTLAH
YRTTQGLPAQSINWGIWSEI
>UniRef100_Q847C5_from_3487_to_3664 (HMM "PKS_KR" in sequence "UniRef100_Q847C5", bitscore: 208.4, e-value: 9.2e-57, length: 178)
GAYLITGGLGKLGLLLAQWLSEMGASHLVLCSRNLKSPPEAITSLAKNGTQITVICADIASLTDIEEIFARFGQDLPPLR
GVIHAAGVLDDGLLSNQNWQRYQNVMRPKVEGTLLLDRYTRDLSLDFFVTFSSAAVVLGSPGQSNYAAANTFMDALMQQR
QSLGLPGISINWGAWDTE
>UniRef100_Q6W5Q0_from_1417_to_1593 (HMM "PKS_KR" in sequence "UniRef100_Q6W5Q0", bitscore: 208.2, e-value: 1e-56, length: 177)
GTVLLTGGTGGLGRIVARHLVVERGVRDLLLVSRSGAAADGAGQLVAELSETGAHVTVEACDVSDPAAVAELVARHPVRA
VVHSAGVLDDGTVESLTAERVTRVLRPKADAAWNLHEATRALDLEAFVVFSSMSGILGGPGQANYAAGNTFLDALVRHRR
SLGLPATSLAWGPWTQD
>UniRef100_Q1L0T1_from_1432_to_1612 (HMM "PKS_KR" in sequence "UniRef100_Q1L0T1", bitscore: 208.2, e-value: 1.1e-56, length: 181)
GTVLITGGTGTLGALAARHLITHHGARHLLLTSRQGPDAPGATDLTTELTELGATVHITACDTADRDQLAALLANIPADH
PLTAVIHTAGTLDDALLTDLTPQRLDTVFRPKVDALTHLHDLTRDHDLTAFVIYSSATGTLGTPGQANYAAANTYADALA
HQRHAAGLPATSLAWGLWETT
>UniRef100_Q0VZ73_from_3771_to_3951 (HMM "PKS_KR" in sequence "UniRef100_Q0VZ73", bitscore: 208.1, e-value: 1.1e-56, length: 181)
ASYLVTGGLGGLGLRVAKWLAERGAGHVVLVGRTGVTTAAQKAAVAEIEAIGARVTVAPADVAQRADVERILSQVDASGL
PLRGVIHTAGVLEDGLLMQQTAAQFRRVMAPKILGALHLDALTRRAPLDFFVLYASAAGLLGSPGQSNYAAANTFLDALA
HHRRARGLPALSVDWGAFSEV
>UniRef100_Q9EWA1_from_9061_to_9240 (HMM "PKS_KR" in sequence "UniRef100_Q9EWA1", bitscore: 207.8, e-value: 1.4e-56, length: 180)
GTVLITGGTGALGARVARELARAGAEHLLLLSRRGPDAPGADALRAELTALGADVTLTACDAADRDALAKVLADIPETSP
LTGVVHTAGVIDDGVLDSLTPDRFEDVFRAKAASALALHDLTEDLDLAVFALFSSSSGAVGNAGQANYAAANAFLDALAE
RRRAQGLAATSLAWGVWGGG
>UniRef100_Q06BM4_from_2670_to_2850 (HMM "PKS_KR" in sequence "UniRef100_Q06BM4", bitscore: 207.8, e-value: 1.4e-56, length: 181)
GTVLITGGTGTLGALTARHLITQHGARDLLLVSRQGPDAPGAARLGEELTRLGARIHIAACDTADRDQLAAVLDGIPADH
PLTAVVHTAGTLDDALLTDLTPRRLDTVLRPKVDALTHLHDLTRDLDLAAFVVFSSATGVLGTPGQANYAAANTYADALA
QQRHAAGLPATSLAWGLWETT
>UniRef100_Q6W5P9_from_3325_to_3505 (HMM "PKS_KR" in sequence "UniRef100_Q6W5P9", bitscore: 207.8, e-value: 1.4e-56, length: 181)
GTVLVTGGAGVLGGILARHLVTRHGMRHLVLTGRRGPDTPGAGELAAELRELGAEVTLAACDAADADALAAVLAAVPAEH
PLTAVVHAAGVLDDGVLESLTPDRLRTVLAPKADAARHLHRLTRDLDLTDLVLFSAGAGVFGNAGQANYAAANTYLDALA
HRRRADGLPTTSLSWGLWADT
>UniRef100_Q27W59_from_1761_to_1941 (HMM "PKS_KR" in sequence "UniRef100_Q27W59", bitscore: 207.7, e-value: 1.5e-56, length: 181)
GTVLITGGTGTLGAATARHLVAHHGVRRLLLISRRGLDTPGATELAAELTGLGAEVSIAACDAADRAALAKLLETVPGRH
PLTAVVHAAGLLRDATVEALTPDQLDEVLRAKADAAWNLHELTRDAGLSAFVLFSAAAGLLGAAGQGNYAAANAFLDALA
VHRHAQGLPATSLAWGYWAEA
>UniRef100_Q1L0S7_from_1736_to_1916 (HMM "PKS_KR" in sequence "UniRef100_Q1L0S7", bitscore: 207.7, e-value: 1.5e-56, length: 181)
GTVVLTGGTGSLGAVVARHLVGEHGVRHLVLASRRGPNAEGARELVAELGEAGATVTAVACDVTNRDALAELLAALPAEH
PLTGVVHTAGVLDDGVIATLTPERVAAVFAPKVTAVRHLDELTREMDLSMFAVFSSAAGVFGSAGQGNYGAANAFLDGWM
AKRRADGLPGIAMAWGLWEQN
>UniRef100_Q6W5P7_from_7330_to_7509 (HMM "PKS_KR" in sequence "UniRef100_Q6W5P7", bitscore: 207.7, e-value: 1.5e-56, length: 180)
GTVLITGGTGALGGHLARRFARAGMRHLLLTSRRGADAPGAAELAAELRELGAEVTVAACDTADREATAALLDAVPAAHP
LTAVVHTAGILDDGVIASLTPERLAAVLRPKVDAAWHLHELTRDLDLAAFLPFSSVAGVMGSPGQGNYAAANSFLDALTR
HRRHLGLAGTSLAWGPWAHD
>UniRef100_Q9S0R7_from_5753_to_5933 (HMM "PKS_KR" in sequence "UniRef100_Q9S0R7", bitscore: 207.3, e-value: 1.9e-56, length: 181)
GTVLITGGTGVLGRLVARHLVEAHGVRHLLLAGRRGPDAEGAPELRAELGGLGATVEVVACDAADRQQLADLLTRIPDDR
PLTGVVHSAGILDDGVITSLSPERLGAVLRAKADAALLLDELTRGAELSAFVMFSSASAVVGSPGQGNYAAANAVLDFLA
HRRRAEGLPAVSLAWGLWEEG
>UniRef100_Q52V53_from_1221_to_1400 (HMM "PKS_KR" in sequence "UniRef100_Q52V53", bitscore: 207.3, e-value: 1.9e-56, length: 180)
GTALITGGTGALGRHVARWLARTGAQHLLLVSRRGPEAEGADALAAELRALGAEVTIAACDVADRDAVAALLATLPAEHP
LTNVVHAAGVLDDGVLDAQTPQRLAGVLRPKAHAAQVLHELTRDLDLSAFVLFSSVAAVFGAAGQANYAAANASLEALAE
QRRADGLPATVLAWGAWAEG
>UniRef100_A1GGE4_from_4016_to_4196 (HMM "PKS_KR" in sequence "UniRef100_A1GGE4", bitscore: 207.3, e-value: 1.9e-56, length: 181)
GTVLITGGTGLLGSQVARHLVDRHGVRHLVLAGRRGPAAQGAAELYAELTAAGAHVTLVACDVADRDAVRALLTDIPAEH
PLTAVVHTAGVLEDHTVERLEPEHLAAVLRPKADAAWHLHELTRDLGLTHFVVFSSLAGTVGTPGQANYAAANAFLDALA
QARRAVGLPATSLAWGLWSQG
>UniRef100_Q08W69_from_953_to_1132 (HMM "PKS_KR" in sequence "UniRef100_Q08W69", bitscore: 207.3, e-value: 2e-56, length: 180)
ASYLLTGGLGGLGLSVAKWMVSKGAKHLVLLGRSEPSAAARLVLDSLEQSGASVLVERADVSDLDQLSSVLQRIHSSPFP
LKGVLHAAVVLEDRTVLELDSERFLKPMGPKVQGSWNLHSLTSQLPLDFFVMYSSGASLLGSPGQTNYAAANAFMDALAW
HRRRQGLPGLSINWGAFSDV
>UniRef100_Q49HL2_from_4462_to_4641 (HMM "PKS_KR" in sequence "UniRef100_Q49HL2", bitscore: 207.3, e-value: 2e-56, length: 180)
ATYLVTGGLGGLGLEVAGWLADRGAGTIVLNGRSEPDAAALDGIAALHQRGVAVRVDLADVADEGAVKALLDRIDRELPP
LAGVIHSVAVLSDGALANQGWERYERVLGPKVLGAWHLHRATAGRDLDLFVMFSSVVALLGNPGQSNYAAANAFLDQLAR
HRRALGLAGQSIAWGPWSEV
>UniRef100_Q49BD9_from_3503_to_3683 (HMM "PKS_KR" in sequence "UniRef100_Q49BD9", bitscore: 207.2, e-value: 2.1e-56, length: 181)
GTVLITGGTGTLGALTARHLITHHKARNLLLVSRQGPDAPGADRLSEELTQLGARIRIAACDVADRDQLATVLATIPADQ
PLTAVIHTAGALDDALLTDLTPERLGTVFRPKVDALTHLHDLTRDHDLAAFVIYSSATGALGTPGQANYAAANTYADALA
QQRHAAGLPATSLAWGLWETT
>UniRef100_A4X8M0_from_3076_to_3256 (HMM "PKS_KR" in sequence "UniRef100_A4X8M0", bitscore: 207.2, e-value: 2.1e-56, length: 181)
GTVLLTGAGGTLGRFVARHLVETHGVRHLLLASRRGPDADGMAALRADLTARGAEVTVAACDLADRDAVAALLAGVSADH
PLTGVVHAAGLLDDGTIPSLTRERLDAVLRPKVDAATHLHELTRDADLTAFVLFSSAAGVLGGPGQGNYAAANAFLDALA
NARRAAGLPAQSLAWGPWAGG
>UniRef100_Q9ALM4_from_2735_to_2914 (HMM "PKS_KR" in sequence "UniRef100_Q9ALM4", bitscore: 207.1, e-value: 2.2e-56, length: 180)
GTVLVTGGTGGLGAHVARWLAGAGAEHVVLTSRRGADAPGAGELRAELEALGARVSIVPCDVADRDAVAGVLAGIGGECP
LTAVVHAAGVGEAGDVVEMGLADFAAVLSAKVRGAANLDELLADSELDAFVMFSSVSGVWGAGGQGAYAAANAYLDALAE
QRRARGLVGTAVAWGPWAGD
>UniRef100_UPI000038CE9A_from_1476_to_1655 (HMM "PKS_KR" in sequence "UniRef100_UPI000038CE9A", bitscore: 207.1, e-value: 2.2e-56, length: 180)
GSYLITGGLGALGLESAEWLVEQGAQHLILVGRNQPSATAQDTITQLENAGAQVLVVTADISDAAAATGVFEFIRSSLPP
LRGVIHSAGVVDDGALRQLSWERFNRVLEPKVAGAWNLHCLTQDLTLDFFVCYSSIASLIGTPGQGSYAVANAFMDALVC
DRQAHGLPGLSINWGPWAEV
>UniRef100_Q93TW8_from_1442_to_1621 (HMM "PKS_KR" in sequence "UniRef100_Q93TW8", bitscore: 207.0, e-value: 2.4e-56, length: 180)
GTYLITGGLGGLGLKLAEWLVARGARHIALLGRGNGSAEAQQTLEALRAAGAEVRVCKADVAVRADLERVFGELAAGMPP
LRGVFHAAAVLDDGVLVNLTSERLRAVMEPKIHGAWNLHELTASAPLDFFVLFAAAGSLLGSPGQGNYAAANVFLDALAS
YRRGLGLPALSVDWGSWAGV
>UniRef100_Q93HJ1_from_2940_to_3123 (HMM "PKS_KR" in sequence "UniRef100_Q93HJ1", bitscore: 207.0, e-value: 2.4e-56, length: 184)
GTVLVTGGTGALGAVVARHLVTAHGVRHLVLAGRRGERAPGAAALLAELTELGADTRILACDVSDRDALAVLLRDIPADR
PLTAVVHTAGVLADGTVESLTPDRFDTVLRAKADAAWHLHELTQDAPLREFVLFSSAAGLLGSQGQGNYAAANSFLDALA
AHRREAGLPGTALAWGWWEQPGGM
>UniRef100_Q5MD34_from_2886_to_3065 (HMM "PKS_KR" in sequence "UniRef100_Q5MD34", bitscore: 207.0, e-value: 2.5e-56, length: 180)
GAYLLTGGLGGLGLQVARWMVERGARHLVLMGRKEPNEAARESLRALRQAGAEVTLASGDVSQPGDVARMLASLAQTKTA
LRGVMHLAGVVEDGTLLNQEASRFERVLAPKQAGGWNLHEQTRDMDLDFFVLFSSSASLLGAMGQGNYAAANAFLDTLAQ
HRRALGLKAVSINWGAWSGH
>UniRef100_Q2J8Q4_from_1378_to_1583 (HMM "PKS_KR" in sequence "UniRef100_Q2J8Q4", bitscore: 206.9, e-value: 2.6e-56, length: 206)
GTVLITGGTGALGAHAARRLARDGARRIVLVSRRGPAAAGAEDLRAELAALGAEATIEACDVGEHEQLAALLRRLAKAGR
PVSAVVHAAGVMGQVTALHKLDlGEFAEVVAGKVAGAAGLDRLLDGTgGItgtsdtsdtdgITGTSDTSGTRLEAFVLFS
SVSATWGSGGQAAYSAGNAYLDALAARRHALGLAATSVAFGPWADA
>UniRef100_Q83X70_from_3211_to_3391 (HMM "PKS_KR" in sequence "UniRef100_Q83X70", bitscore: 206.8, e-value: 2.8e-56, length: 181)
GTVLVTGGTGTLARLLARHLVTEHGVRHLLLLGRRGPDAPGAARFEAELGELGATVTTRACDVSDRAALAAALDGIPAGH
PLTGVVHTAGVLADGLAASLGEDELGTVLAPKADAAWHLHELTADREPNFFVLFGSGASVLAGPGQGAYAAANAALDALA
RYRQARGLPATSLGWGLWEEA
>UniRef100_Q68BG4_from_1204_to_1384 (HMM "PKS_KR" in sequence "UniRef100_Q68BG4", bitscore: 206.7, e-value: 2.9e-56, length: 181)
GTVLITGGTGALGGSIARWAAERGAQRLLLLSRSGDRAPGAEALLTELEAAGCPAEIVGCDIADRDALAAVLAAIPAEHP
LSAVIHTAGVLDDGVIDSLTPDRMATVLAAKHTGANNLHELTADLPLSAFVLFSSAAATWGGVGGQGSYAAANAYLDALA
EHRRDLGLPASSIAWGPWADG
>UniRef100_Q9CD81_from_1715_to_1896 (HMM "PKS_KR" in sequence "UniRef100_Q9CD81", bitscore: 206.6, e-value: 3.2e-56, length: 182)
GTVLITGASGAIGGVLARHMVSAYGVRHLVLASRRGDRAEGAVELAAELVGAGAKIQVVACDVADNDAVRGLFAQLSREF
PPVRGVIHAAGVLDDGAITSLTPDRVDTVLRAKVDAAWNLHEATRDLDLLMFVLCSSIAATVGSPGQGNYSAANAFLDGL
AAYRQAAGLAGTSLAWGLWEQP
>UniRef100_A4D933_from_2538_to_2717 (HMM "PKS_KR" in sequence "UniRef100_A4D933", bitscore: 206.3, e-value: 3.8e-56, length: 180)
ATYLITGGMGGLGLLVAHWMVSKGAKNLVLVGRSSPDEAAKKKLTELEMAGAAVVVEKADVSDITAITRVLHNIENSKIP
LAGIIHSAGMLSDRVLANQTWSSFEKVMAAKVQGAWHLHQLTQNQSLDFFVLFSSVASLLGSSGQGNYSAANGFLDGLAH
YRQAMGLPGLSLHWGAVSQV
>UniRef100_Q8GBX5_from_3051_to_3231 (HMM "PKS_KR" in sequence "UniRef100_Q8GBX5", bitscore: 206.3, e-value: 3.9e-56, length: 181)
GTVLVTGGTGTLGALVARRLVERHGVKHLVLLSRRGAEAPGASDLAAELQARGASVVVAAADAADRVALERVLLAIPHDR
PLTAVVHAAGTLDDGVLSSMTPARLSAVLRAKVDAAVNLDEQTRHSPLRAFVLFSSLSGVLGSPAQSNYAAANAFLDALA
HRRAARGLPAVALDWGYWAQT
>UniRef100_A0ACH1_from_4706_to_4885 (HMM "PKS_KR" in sequence "UniRef100_A0ACH1", bitscore: 206.3, e-value: 4e-56, length: 180)
GTVLVTGGTGALGKRVARWLAERGAPRLVLLGRRGADAPGTTELAAELAAHGCEATVVACDVTDRTALAAVLDAIPEEHP
LTGVVHAAGFGQAVPLADTDEAEITRVLDGKVTGAAHLDELTRETDLDLFVVFSSIAATWGSGGQGVYAAANAHLDALVE
QRRAHGRSGTSVAWGPWEGE
>UniRef100_Q9ALM2_from_1404_to_1584 (HMM "PKS_KR" in sequence "UniRef100_Q9ALM2", bitscore: 206.2, e-value: 4.1e-56, length: 181)
GTVLISGGTGLLGGLVARHLVAERGVRRLVLAGRRGWSAPGVTDLVDELVGLGAAVEVASCDVGDRAQLDRLLTTISAEF
PLRGVVHAAGALADGVVESLTPEHVAKVFGPKAAGAWHLHELTLDLDLSFFVLFSSFSGVAGAAGQGNYAAANAFLDGLA
QHRRTAGLPAVSLAWGLWEQP
>UniRef100_A1YBT6_from_3213_to_3394 (HMM "PKS_KR" in sequence "UniRef100_A1YBT6", bitscore: 206.2, e-value: 4.3e-56, length: 182)
GTVLITGGTGELGRQVARHLVAAHGVRHLVLTSRRGMDAPDAAALVESLRAAGAATVEIAACDVADGHALAAVLRTIPAE
HPLTAVVHTAGVLEDGVVTGLSAEQLARVLRPKVDGAWQLYEATKDAPLAAFMLFSSAAGTLGSAGQANYAAANAFLDAL
AAELRARGVPAMSLAWGFWEQG
>UniRef100_O54666_from_1829_to_2005 (HMM "PKS_KR" in sequence "UniRef100_O54666", bitscore: 205.9, e-value: 5.2e-56, length: 177)
GTVLITGGTGTLGALTARHLVTAHGVRHLVLVSRRGEAPELQEELTALGASVAIAACDVADRAQLEAVLRAIPAEHPLTA
VIHTAGVLDDGVVTELTPDRLATVRRPKVDAARLLDELTREADLAAFVLFSSAAGVLGNPGQAGYAAANAELDALARQRN
SLDLPAVSIAWGYWATV
>UniRef100_Q0B1F2_from_729_to_903 (HMM "PKS_KR" in sequence "UniRef100_Q0B1F2", bitscore: 205.9, e-value: 5.2e-56, length: 175)
ATYLVTGGLGGLGLRLASWLAANGAGKVVLLGRGAPSPAAEKILSTLDARFIRADLSRREDVAQALGEIAHSMPPLKGVF
HLAGALDDALLTRQDDDAFHRAGSGKADGAWYLHELTADLPLDHFVLFSSMAALITMPGQGNYAAANSFLDALAQHRRAQ
GKPGLSVNWGPWAEI
>UniRef100_Q9KIV4_from_2165_to_2345 (HMM "PKS_KR" in sequence "UniRef100_Q9KIV4", bitscore: 205.8, e-value: 5.3e-56, length: 181)
GTVLVTGGTGALGAHVARWLAGKGAEHLVLISRRGADAAGAAALRDSLTDMGVRVTLAACDAADRHALETLLDSLRTDPA
QLTAVIHAAGALDDGMTTVLTPEQMNNALRAKVTATVNLHELTRDLDLSAFVLFSSISATLGIPGQANYAPGNSFLDAFA
EWRRAQGLVATSIAWGPWSGG
>UniRef100_A4F5C7_from_1199_to_1378 (HMM "PKS_KR" in sequence "UniRef100_A4F5C7", bitscore: 205.6, e-value: 6.1e-56, length: 180)
GTVLVTGGTGALGAHVARWLARHGAAHLVLASRRGAAAPGAEALRAELTELGARVTIAACDVADRAAIEELFAALPAEEP
LTAIFHTAGVIDDGVLGSLTPERLETVLHGKADAARTLHELTKTRDLAAFVLFSSAAGVFGNAGQASYAAANAFLDALAE
ERRALGLRATSVAWGAWAGA
>UniRef100_Q8GBX6_from_1211_to_1390 (HMM "PKS_KR" in sequence "UniRef100_Q8GBX6", bitscore: 205.6, e-value: 6.1e-56, length: 180)
GTVLVTGGTGALGAHVARWLARHGAAHLVLASRRGAAAPGAEALRAELTELGARVTIAACDVADRAAIEELFAALPAEEP
LTAIFHTAGVIDDGVLGSLTPERLETVLHGKADAARTLHELTKTRDLAAFVLFSSAAGVFGNAGQASYAAANAFLDALAE
ERRALGLRATSVAWGAWAGA
>UniRef100_Q1L0T0_from_1740_to_1920 (HMM "PKS_KR" in sequence "UniRef100_Q1L0T0", bitscore: 205.6, e-value: 6.3e-56, length: 181)
GTVLVTGGTGTLGATIARHLLTQHGARHLLLVSRRGPDAPGATDLTTELTELGATVRITACDTADRGQLAALLADIPADH
PLTAVVHTAGTLDDGILTALTPDRLDTVFRPKVDAVTHLHDLTRDHDLAAFVVYSSAAGVLGGPGQGNYSAANAYLDGLA
QWRRAHGLPATSLAWGMWAQT
>UniRef100_Q7TXK8_from_1724_to_1905 (HMM "PKS_KR" in sequence "UniRef100_Q7TXK8", bitscore: 205.5, e-value: 6.5e-56, length: 182)
GTVVITGATGAVGGVLARHLVGAYGVRHLVLASRRGDRAEGAAELAADLTEAGAKGQVVACDVADRAAVAGLFAQLSREY
PPVRGVIHAAGVLDDAVITSLTPDRIDTVLRAKVDAAWNLHQATSDLDLSMFVLCSSIAATVGSPGQGNYSAANAFLDGL
AAHRQAAGLAGISLAWGLWEQP
>UniRef100_A4KHI1_from_64_to_241 (HMM "PKS_KR" in sequence "UniRef100_A4KHI1", bitscore: 205.5, e-value: 6.6e-56, length: 178)
GTVLITGGTGMAGSAVARHLVSRYGVRQVVLASRAGEHTESVAALVDELGSAGARVQVVSCDVADRDAVAGLVASQPDLT
AVFHAAGVLDDAVITGLTPERVDKVLRAKVDGAWNLHELTRHLDVSAFVLFSSMAGIVGAPGQANYAAANAFLDGLAAYR
RSRGLAALSVAWGLWEQA
>UniRef100_A1QS17_from_64_to_241 (HMM "PKS_KR" in sequence "UniRef100_A1QS17", bitscore: 205.5, e-value: 6.6e-56, length: 178)
GTVLITGGTGMAGSAVARHLVSRYGVRQVVLASRAGEHTESVAALVDELGSAGARVQVVSCDVADRDAVAGLVASQPDLT
AVFHAAGVLDDAVITGLTPERVDKVLRAKVDGAWNLHELTRHLDVSAFVLFSSMAGIVGAPGQANYAAANAFLDGLAAYR
RSRGLAALSVAWGLWEQA
>UniRef100_Q49BD9_from_1741_to_1921 (HMM "PKS_KR" in sequence "UniRef100_Q49BD9", bitscore: 205.3, e-value: 7.5e-56, length: 181)
GTVLVTGGTGTLGATVARHLVTQHGARRLLLVSRRGPDAPGATDLTTELTELGATVHITACDTADRDQLATTLADIPADH
PLTAVVHTAGTLDDGILTALTPDRLDTVFRPKVDAITHLHDLTRDQDLAAFVVYSSAAGVLGGPGQGNYSAANAYLDGLA
QWRRAHGLPATSLAWGMWAQT
>UniRef100_Q54297_from_8144_to_8320 (HMM "PKS_KR" in sequence "UniRef100_Q54297", bitscore: 205.3, e-value: 7.9e-56, length: 177)
GTVLITGGSGVLAGIAARHLVAERGVRHLLLLSRSAPDEALINQLGELGARVETAACDVSDRAALAQVLAGVSPEHPLTA
VIHTAGALDDGVVESLTAQRLDAVLRPKADGAWNLHELTRDADLAAFVMYSSAAGVLGSAGQANYAAANAFVDALAEQRR
AEGLPALAVAWGLWEDA
>UniRef100_Q7VEV1_from_1694_to_1874 (HMM "PKS_KR" in sequence "UniRef100_Q7VEV1", bitscore: 205.2, e-value: 8.4e-56, length: 181)
GTVVVTGGTGMAGSAVATHLVRRHGVANLVLVSRSGEQADRAAEVAALLREGGAQVAVVSCDVADRDALAALLAGLDPRY
PLKGVFHAAGVLDDAVITGLTPDRVDTVLRAKVDGAWNLHELTEDMDLSAFVVFSSMAGIVGTPAQGNYAAANAFLDGLV
AYRRSRGLAGLSVAWGLWEQA
>UniRef100_A4KHH9_from_1694_to_1874 (HMM "PKS_KR" in sequence "UniRef100_A4KHH9", bitscore: 205.2, e-value: 8.4e-56, length: 181)
GTVVVTGGTGMAGSAVATHLVRRHGVANLVLVSRSGEQADRAAEVAALLREGGAQVAVVSCDVADRDALAALLAGLDPRY
PLKGVFHAAGVLDDAVITGLTPDRVDTVLRAKVDGAWNLHELTEDMDLSAFVVFSSMAGIVGTPAQGNYAAANAFLDGLV
AYRRSRGLAGLSVAWGLWEQA
>UniRef100_A2VIE7_from_1694_to_1874 (HMM "PKS_KR" in sequence "UniRef100_A2VIE7", bitscore: 205.2, e-value: 8.4e-56, length: 181)
GTVVVTGGTGMAGSAVATHLVRRHGVANLVLVSRSGEQADRAAEVAALLREGGAQVAVVSCDVADRDALAALLAGLDPRY
PLKGVFHAAGVLDDAVITGLTPDRVDTVLRAKVDGAWNLHELTEDMDLSAFVVFSSMAGIVGTPAQGNYAAANAFLDGLV
AYRRSRGLAGLSVAWGLWEQA
>UniRef100_Q6W5P6_from_2972_to_3151 (HMM "PKS_KR" in sequence "UniRef100_Q6W5P6", bitscore: 205.1, e-value: 8.8e-56, length: 180)
GTVLVTGGTGGLGAEAARWLARSGAAHLVLTGRRGPDAPGAAELRAELEELGARVTLTACDSADRDALAAVLAAVPEDAP
LTGVVHAAGVGQAAPLADTPLDQVAAAMAAKTLGAAHLDALLDGHDLDFLVLVSSVAGVWGSAGQSAYAAANAYLDALAE
NRRSRGLAATSVAWGPWAEV
>UniRef100_Q6JHN8_from_2229_to_2409 (HMM "PKS_KR" in sequence "UniRef100_Q6JHN8", bitscore: 204.9, e-value: 1e-55, length: 181)
DHVLITGGTGGLGALLARHLVTGRGVRRLLLLSRRGEAADGATELVAEMTALGAAVRVVACDVADRGALAEVLGSVPVEH
PLTAVIHAAGVLDDGVLSALNPERFDAVLGPKADAAWHLHELTQGMDLSAFVVFSSVAGIFGNPGQSNYAAANGALDALT
GYRRSLGLPALSLAWGAWELP
>UniRef100_Q1L0T2_from_4873_to_5053 (HMM "PKS_KR" in sequence "UniRef100_Q1L0T2", bitscore: 204.9, e-value: 1e-55, length: 181)
GTVLITGGTGTLGTAITRHLVTHHGVRNLVLASRQGPNALGAADLHDELTALGAQVRITACDIADRGQLAALLADIPSDH
PLTGIVHTAGALADGTLTTLDPDRIDTVFRPKVDAVTHLHDLTRDQDLALFAVYSSAAGILGNAGQANYAAANTFLDAFV
QRRRAAGLAGLSLAWGLWAET
>UniRef100_Q84G24_from_4860_to_5040 (HMM "PKS_KR" in sequence "UniRef100_Q84G24", bitscore: 204.9, e-value: 1e-55, length: 181)
GTVLITGGTGTLGTAITRHLVTHHGVRNLVLASRQGPNALGAADLHDELTALGAQVRITACDIADRGQLAALLADIPSDH
PLTGIVHTAGALADGTLTTLDPDRIDTVFRPKVDAVTHLHDLTRDQDLALFAVYSSAAGILGNAGQANYAAANTFLDAFV
QRRRAAGLAGLSLAWGLWAET
>UniRef100_Q091C2_from_1461_to_1639 (HMM "PKS_KR" in sequence "UniRef100_Q091C2", bitscore: 204.8, e-value: 1.1e-55, length: 179)
SSYLIAGGLGGLGLRLARWLVDRGAQYLVLLGRSGPSPEAQRQIEALEAKGVRVQVALADLASHEEVAAVLAGLRSAPPL
RGIFHSAGVLRDGTIGNQTSGNFHEVLAPKVQGAWNLHLLSSGMELDFFVCFSSVASLIGTPGQSNYVAANAFLDALAHL
RHAQGKPAITINWGSWAEA
>UniRef100_O33955_from_1414_to_1594 (HMM "PKS_KR" in sequence "UniRef100_O33955", bitscore: 204.8, e-value: 1.1e-55, length: 181)
GTVLITGGTGSLGAEAARHLVTRHGARRLLLTSRSGPQAPGAAELVAELAALGAHADVAACDVADRAALRALLDRVPAGH
PLTAVLHTAGVLDDGVLTAQTPQRLAAVLRPKADAVRNLHELTQGHALSAFILYSSAAGVLGSAGQSGYAAANAYLDSFA
VWRRSRGLPAVSLGWGPWDGG
>UniRef100_Q3W487_from_209_to_392 (HMM "PKS_KR" in sequence "UniRef100_Q3W487", bitscore: 204.7, e-value: 1.2e-55, length: 184)
GTVLLTGGTGTLGAALARHLVTARGVRHLLLTSRRGAQAPGAAELAGELTELAGPGATVRVEACDAADRDALAGLLASVD
PAHPLTSVIHAAGLLDDGVLTSLTPEKVDAVLRPKVRAAWNLHELTRDADLAEFVLFSSASGLLGGAGQANYAAANVFLD
ALAAHRRAAGRPAVSLAWGLWQSA
>UniRef100_Q52V53_from_4762_to_4942 (HMM "PKS_KR" in sequence "UniRef100_Q52V53", bitscore: 204.6, e-value: 1.2e-55, length: 181)
GTVLVTGASGTLGGLFARHLATTHGARHLLLLSRRGDRAPGAGELTRELTEAGVDVTWAACDAADRDALAAVLAAIPADR
PLTAVVHTAGVLDDGIIDSLTPERLDTVLRPKVDAAWNLHELTEGHELSAFVLFSSVAGCFGAAGQGNYAAANTFLDALA
QHRKARGLTASSLAWGLWETT
>UniRef100_A0QHA4_from_1679_to_1859 (HMM "PKS_KR" in sequence "UniRef100_A0QHA4", bitscore: 204.5, e-value: 1.3e-55, length: 181)
GTALITGATGMAGAALARHLVARHRVPHLMLVGRRGEAAPGMAELAAELRGAGASVSVLSCDVGDRDAVAAMLAQVPARY
PLRSVFHAAGVLDDAVIASLTPARIDTVLRAKVDGAWNLHELTKDLDLSAFVVFSSMAGIVGAPGQGNYAAANSFLDALA
IHRHAHGLPALSVAWGMWEEP
>UniRef100_Q4U446_from_3490_to_3675 (HMM "PKS_KR" in sequence "UniRef100_Q4U446", bitscore: 204.3, e-value: 1.5e-55, length: 186)
GVYVITGGAGGLGLILSDHLARRYRAKLVLCGRSPLSAQQASRVRALEASGAEVLVLRADVSQRDQASAALHEARSRFGR
IDGVVHAAGALRDGLLSKKDPADVDAVISAKVTGTLLLDELTREDHLDFFLLCSSVAAILGSAGQADYAYGNAFMDAFAA
LREEQRHSGRRRGATLSVNWPLWQEG
>UniRef100_A4KCE4_from_2391_to_2567 (HMM "PKS_KR" in sequence "UniRef100_A4KCE4", bitscore: 204.2, e-value: 1.6e-55, length: 177)
GTVLVTGGTGGLGGLIARHLVVAHGVRDLVLLSRRGPDAPGAAVLVTDLEEHGATVKVVACDVADRAALADVLAAHTIGG
VVHAAGILDDGVINTLTREQLNRVLAPKADAAWHLHELTRELDLSLFVMFSSVAGLIGSGGQGNYAAGNAFLDALMQLRR
HDGLPGLALAWGPWTDE
>UniRef100_Q1WEK8_from_1356_to_1536 (HMM "PKS_KR" in sequence "UniRef100_Q1WEK8", bitscore: 204.2, e-value: 1.7e-55, length: 181)
GAVLVTGGTGVLGGLVSRHLVARHGVSRLVLLSRRGAEAEGAAELREELEAAGAEVVIAACDAADREALAGVLSGLSADF
ALSGVVHAAGVLDDGLLTSLTRERVEPVLRAKVDAAWNLHELTTGMDLSAFVLFSSAAGILGNAGQGSYAAANGFLDALA
AHRRARGLPAVSIAWGFWEAR
>UniRef100_Q1D4F0_from_1459_to_1637 (HMM "PKS_KR" in sequence "UniRef100_Q1D4F0", bitscore: 204.2, e-value: 1.7e-55, length: 179)
ATYLVAGGLGGLGLRAANWLAAQGARHLVLMGRSAPSPEARAQLDALESQGVKVRVARVDIASHDAMADLFASLREAPPV
RGIIHSAGVLRDGTLANQTSEQFREVLAPKLQGAWNLHALSQGMALDFFVCFSSAASLIGSPGQSNYVAANAFLDALVHL
RHAEGLPALTLNWGSWAET
>UniRef100_Q6JHN7_from_4751_to_4931 (HMM "PKS_KR" in sequence "UniRef100_Q6JHN7", bitscore: 204.0, e-value: 1.9e-55, length: 181)
GTVLITGGTGALGAHLARHLVTGHGVRHLLLANRGGDLAPGAADLVAELAAHGAEVRVSGGDLADRDTVAALLATIPGEH
PLTAVVHAAGVLDDGVLGAMTPGRLDTVLRPKVDAAWNLHELTRGSDLSAFVVFSSVAGVLGSPGQANYAAANAGLDALV
AHRRAQGLPGLSLAWGAWDLD
>UniRef100_Q0R4M4_from_1416_to_1596 (HMM "PKS_KR" in sequence "UniRef100_Q0R4M4", bitscore: 204.0, e-value: 1.9e-55, length: 181)
GTVLITGGTGTLGALTARHLITQHGARRLLLASRRGPEADGATELHDGLTELGAHVTITACDTADPAQLADLLTTIPTEH
PLTAVIHTAGITHDATLTTLTPEQLHTVLKPKVDAAWHLHHQTQHLHLTAFILYSSAAGILGNPGQANYAAANTFLDTLA
HHRHTQGLPATSLAWGLWTQT
>UniRef100_O30764_from_2092_to_2269 (HMM "PKS_KR" in sequence "UniRef100_O30764", bitscore: 204.0, e-value: 2e-55, length: 178)
GTVLITGGTGALGSQVARRLALAGAPHLLLAGRRGNSGAAELVDELTALGAEVTVAACDAADRDALVSLLATIPEHRPLT
AVLHAAGVLDDGVLDGLTPERIDAVLRAKATAARHLDELTADLDLDAFVLFSSIVGVWGNGGQATYAAANAALDALAHGR
RARGQRATSIAWGPWAGS
>UniRef100_Q8GNM9_from_1411_to_1591 (HMM "PKS_KR" in sequence "UniRef100_Q8GNM9", bitscore: 203.8, e-value: 2.1e-55, length: 181)
GTVLITGGTGSLGRLAAGHLVTEHKIRSLLLVSRQGPDAPGAAELEAELTELGANVRIVACDVSDRDSVAALLASVPHDA
PLTGVIHAAGVLDDGVVTSLTPERLDTVLRPKADAAQILDELTRDLDLAVFVLYSSIAGIFGSAGQSSYAAANSFLDALA
ERRRACGLPATSLVWGWWGQV
>UniRef100_Q84G22_from_3510_to_3690 (HMM "PKS_KR" in sequence "UniRef100_Q84G22", bitscore: 203.8, e-value: 2.2e-55, length: 181)
GTVLITGGTGTLGALTARHLITHHHARHLLLVSRQGPDAPGATDLTTELTELGATVHITACDTADRDQLAALLADIPAAH
PLTAVVHTAGTLDDALLTDLTPQRLDTVFRPKVDALTHLHDLTRDHDLTAFVIYSSATGTLGTPGQANYAAANTYADALA
HQRHATGLPATSLAWGLWETT
>UniRef100_Q8KPW5_from_3915_to_4095 (HMM "PKS_KR" in sequence "UniRef100_Q8KPW5", bitscore: 203.8, e-value: 2.2e-55, length: 181)
GTVLVTGATGTLGSLLARHLVTAHGVRHLLLLSRSGRDAGRAAELERELTGLGAEFQLLSCDATDRVALQEALATVPAAH
PLTAVIHTAGVLDDGVVEALTPERLDRVLRPKADAALNLHELTAGMPLKAFVLYSGAVGLLGGPGQANYAAANAFLDGLA
QYRHAQGLPAVSLAWGLWSAA
>UniRef100_A1YBQ4_from_3211_to_3392 (HMM "PKS_KR" in sequence "UniRef100_A1YBQ4", bitscore: 203.7, e-value: 2.4e-55, length: 182)
GTVLITGGTGELGRQVARHLVTAHGVRHLVLTSRRGMDAPDAAALVEALRAAGAATVEIAACDVADRDALAAVLRAIPAA
HPLTAVVHTAGVLEDGVVTGLSAEQLARVLRPKVDGAWQLYEATRDAPLAAFMLFSSAAGTLGSAGQANYAAANAFLDAL
AAELRTRGVPAMSLAWGFWEQG
>UniRef100_Q49HL1_from_7139_to_7318 (HMM "PKS_KR" in sequence "UniRef100_Q49HL1", bitscore: 203.5, e-value: 2.8e-55, length: 180)
RTYLITGGLGGIGLYLASWLQDRGAGAVVLNGRRQPSEAANAAITALRDRGAEVRVEVADVTDASAVEAMLGRIESDLPP
IAGVIHSVGLLADGSLANQTWERFERVLWPKVLGAWHLHQATAGRELDLFVLFSSMTGVLGNAGQANHAAANAFLDQLAR
YRKRLGLAGQSVAWGPWSGI
>UniRef100_A1YAM7_from_3256_to_3436 (HMM "PKS_KR" in sequence "UniRef100_A1YAM7", bitscore: 203.4, e-value: 2.8e-55, length: 181)
GTVLVTGGTGALGALFARHLVRERGVRRLLLASRRGHDAPGVPELVAELTEAGASVTVEACDAADRGALAAVLAGIPAAH
PLTGVVHTAGVLDDGLVGSLTPERLAKVLRPKVDAALNLHELTSGADLAEFVVFSSAAGVFGNAGQANYAAANGFLDALS
VRRAAHGLPARSLAWGLWAET
>UniRef100_Q32YM8_from_996_to_1176 (HMM "PKS_KR" in sequence "UniRef100_Q32YM8", bitscore: 203.4, e-value: 3e-55, length: 181)
GTVLITGGTGTLGALFAEHLVSAHGVRHLLLTSRRGPQAHGATDLQQRLTDLGAHVTITACDISDPEALAALVNSVPTQH
RLTAVVHTAAVLADTPITELTGDQLDQVLAPKTDAAWQLHQLTYEHNLSAFIMFSSMAGMIGSPGQGNYAAANTALDALA
DYRHRLGLPATSLAWGYWQTH
>UniRef100_Q84G23_from_1432_to_1612 (HMM "PKS_KR" in sequence "UniRef100_Q84G23", bitscore: 203.3, e-value: 3e-55, length: 181)
GTVLITGGTGTLGALTARHLITHHGARHLLLTSRQGPYAPGATDLTTELTELGATVHITACDTADRDQLAALLANIPAAH
PLTAVVHTAGTLDDALLTDLTPQRLDTVFRPKVDALTHLHDLTRDHDLTAFVIYSSATGTLGTPGQANYAAANTYADALA
HQRHATGLPATSLAWGLWETT
>UniRef100_Q1MX73_from_5220_to_5400 (HMM "PKS_KR" in sequence "UniRef100_Q1MX73", bitscore: 203.3, e-value: 3.1e-55, length: 181)
GTVLITGGTGGLASLTARHLITEHGVRHLHLASRSGPDHPNAPALTDELTALGAQVTLTACDTTDADQVTALIAAIDGDH
PLTAVIHTAGVLNDAVLGKLTADGLHSVLAPKVDAAYHLHRATMGLDLAHFVVYSSAAGILGNPGQANYAAANTYLDALA
HHRTRQGLPTTSLAWGYWKQA
>UniRef100_Q93HJ3_from_1734_to_1914 (HMM "PKS_KR" in sequence "UniRef100_Q93HJ3", bitscore: 203.3, e-value: 3.1e-55, length: 181)
GTVLITGGTGMLGALLARHLVTEHGVGSLLLTSRRGPDAPGASELAAELTAAGAQVTVAACDIADRGQLAALLADIPAER
PLTAVLHTAAALDDGLVESLTADRTRAVLRPKVTGALNLHELTKDLDLGAFVLFSSMAGTMGAPGQGNYAAANVMLDALA
AHRRAHGRPGLSLAWGFWAQR
>UniRef100_Q93AL5_from_391_to_571 (HMM "PKS_KR" in sequence "UniRef100_Q93AL5", bitscore: 203.3, e-value: 3.2e-55, length: 181)
GTVLVTGGTGGLGGLVARHLVRSCGVRHLLLTSRSGVGAAGAAGLVAELESLGARVVVAACDVGDGSAVAELVAGVSESY
PLSAVVHAAGVLDDGVVGSLTPERLAAVLRPKVDGAWNLHEATRGLDLDAFVVFSSVAGVFGGAGQANYAAGNAFLDALM
VHRVAGGLPGVSLAWGAWDQG
>UniRef100_Q9L4W3_from_3124_to_3304 (HMM "PKS_KR" in sequence "UniRef100_Q9L4W3", bitscore: 203.3, e-value: 3.2e-55, length: 181)
GTVLVTGGTGGLGGLVARHLVRSCGVRHLLLTSRSGVGAAGAAGLVAELESLGARVVVAACDVGDGSAVAELVAGVSESY
PLSAVVHAAGVLDDGVVGSLTPERLAAVLRPKVDGAWNLHEATRGLDLDAFVVFSSVAGVFGGAGQANYAAGNAFLDALM
VHRVAGGLPGVSLAWGAWDQG
>UniRef100_Q9L4W3_from_5248_to_5428 (HMM "PKS_KR" in sequence "UniRef100_Q9L4W3", bitscore: 203.3, e-value: 3.2e-55, length: 181)
GTVLVTGGTGGLGGLVARHLVRSCGVRHLLLTSRSGVGAAGAAGLVAELESLGARVVVAACDVGDGSAVAELVAGVSESY
PLSAVVHAAGVLDDGVVGSLTPERLAAVLRPKVDGAWNLHEATRGLDLDAFVVFSSVAGVFGGAGQANYAAGNAFLDALM
VHRVAGGLPGVSLAWGAWDQG
>UniRef100_Q1WEK7_from_4107_to_4283 (HMM "PKS_KR" in sequence "UniRef100_Q1WEK7", bitscore: 202.9, e-value: 4.1e-55, length: 177)
GTVLVTGGTGALGGHIARWLAHQGAEHLVLTSRRGMAAPGASALVADLEAAGAAVTVAVCDVAERAQLADLVADVGPLTA
VVHTAALLDDATVESLTTEQLHRVLRVKVDGATHLHELTRDMELSAFVLFSSLSGTVGTPGQGNYAPGNAFLDALAEYRR
TQGLVATSVAWGLWAGD
>UniRef100_A6GK65_from_1914_to_2094 (HMM "PKS_KR" in sequence "UniRef100_A6GK65", bitscore: 202.9, e-value: 4.1e-55, length: 181)
GTYLITGGLGGLGLATGRWLVERGVRSLALLGRSGATSPAQREAIEDLEERGVDVLVLRADVSRRGELAAALRQVERGMD
PLRGIIHAAGVLEDGLVANLDAERTARVLAPKVLGAAHLDALSRELSLDHFVLFSSAAALIGSPGQANYAAGNAMLDSLA
EDRRARGLPAVSVAWGPFGDV
>UniRef100_A4KCE4_from_7215_to_7391 (HMM "PKS_KR" in sequence "UniRef100_A4KCE4", bitscore: 202.9, e-value: 4.2e-55, length: 177)
GTVLITGGTGGLGGVVARHLVGEHGVRSLLLLSRRGMAAAGAEELVAELSGTGAAVEVVACDVTDRVALAEVIGAHDISG
IVHTAGVVEDGVVATLSREQLDRVLAPKVDAAWHLHELTRGLDLSMFVLFSSIGGLLGGGGQANYAAGNAFLDALVQQRR
HDGLPGVSMAWGPWTTE
>UniRef100_Q93H85_from_1384_to_1564 (HMM "PKS_KR" in sequence "UniRef100_Q93H85", bitscore: 202.9, e-value: 4.2e-55, length: 181)
GTVLLTGATGGLGRSLARHLVAERGARRLLLASRRGPAAEGVGELVAALSELGAHVDVAACDIADRDALAELLASVPAEH
PLVAVVHAAAALDDGVITALTPGRLDTVLRPKADGALHLHELTRDLNLSAFVLFSSLAGVLGSAGAAGYAAANAFLDGLA
RQRRAAGLPGTSLAWGLWTDN
>UniRef100_A4KCE5_from_5460_to_5636 (HMM "PKS_KR" in sequence "UniRef100_A4KCE5", bitscore: 202.8, e-value: 4.4e-55, length: 177)
GTVLITGGTGGLGGVVARHLVSAYGIRSLVLLSRRGADAPGAAELVAELSQQGAEAELVACDVADRSALAEVLASRSIGG
VVHVAGVLDDGVIDTLSREQLDRVLAPKVDAAWHLHELTRDLDLSMFVVFSSLAGILGGGGQGNYAAGNAFLDALMQQRR
HDGLPGLSLAWGAWTTE
>UniRef100_Q6W5P6_from_1410_to_1590 (HMM "PKS_KR" in sequence "UniRef100_Q6W5P6", bitscore: 202.8, e-value: 4.5e-55, length: 181)
GTVVVTGGTGGLGAALARHLVTERGVRHLVLAGRRGPDAPGAAGLAADLGALGAEVTLAACDVADPEAVDRLFAAVPAAH
PVTAVVHTAGTLDDGLVESLTEERLAAVLRPKADAVWHLHRATRDLDLAAFVVFSSLAGTTGAPGQANYAAGNAFLDAVA
RLRRDAGLPGLSLGWGPWVPV
>UniRef100_Q0R4M5_from_3524_to_3704 (HMM "PKS_KR" in sequence "UniRef100_Q0R4M5", bitscore: 202.7, e-value: 4.7e-55, length: 181)
GTVLITGGTGTLGAAAARHLATQHGVRHLLLASRRGPEADGATELHDGLTELGAHVTITACDTADPAQLADLLTTIPTEH
PLTAVIHTAGITHDATLTTLTPEQLHTVLKPKVDAAWHLHHQTQHLHLTAFILYSSAAGVLGNAGQANYAAANTFLDTLA
HHRHTQGLPATSLAWGPWADT
>UniRef100_Q0QMQ0_from_1377_to_1559 (HMM "PKS_KR" in sequence "UniRef100_Q0QMQ0", bitscore: 202.6, e-value: 5.1e-55, length: 183)
GTVLLTGGTGTLARLLAAHLVTEHGVRHLLLVSRTGPDAAGAPALREELTELGATVTVAACDIADRDATARLLDGIPAAH
PLTAVIHLAGVVADGLLTGVAPEQLDRVLAPKVAGALNLHELTLARGLPLDAFVLFSSAAAVLGGAGQGAYAGANAFLDA
LARHRRAQGLPAVALGWGLWERE
>UniRef100_Q68BG4_from_2977_to_3156 (HMM "PKS_KR" in sequence "UniRef100_Q68BG4", bitscore: 202.5, e-value: 5.5e-55, length: 180)
GTVLITGGTGVLGAALARHLADRGARRLLLVSRQGARAAGSETLLADLRATGTLAEAVACDTTDRGALAELLAAVPDAYP
LTAVVHAAGVLDDAMLESLTPARIGAVLAPKATAAWNLHQLTAELPLSAFVLFSSATGTFGNAGQAGYGAANAFLDALAQ
HRRAHGLSAISLGWGLWAEA
>UniRef100_A1YAM6_from_3408_to_3588 (HMM "PKS_KR" in sequence "UniRef100_A1YAM6", bitscore: 202.3, e-value: 6e-55, length: 181)
GTVLITGATGTLGALVARHLVTVRGVRHLLLVGRRGRAAAGMAELEAELTAAGASVTIAACDAADRAALAALLATVPAEH
PLAGVVHAAGVLDDGLVATLTPERLAKVLRPKVDAAVNLHELTRDAHLAEFVLFSSAAGAFGDAGQGNYAAANSFLDSLA
RHRRAQGLPAVSLAWGFWAEL
>UniRef100_Q27W60_from_1492_to_1672 (HMM "PKS_KR" in sequence "UniRef100_Q27W60", bitscore: 202.3, e-value: 6.4e-55, length: 181)
GTVLITGGTGTLGTLVAEHLVRAWGVRHLLLVSRSGPEAAGAGELTAALTELGAEVRIAAVDVTDPDAVAALVAGVDSAH
PLTGVVHAAGVLDDGVLTTQTPERLARVWRPKATAAAHLHAATAELPLSLFVMFSSTAGTLGASGQSNYAAANAYCDALA
ARRHALGLPGLSVAWGLWADA
>UniRef100_A1YAN0_from_4672_to_4846 (HMM "PKS_KR" in sequence "UniRef100_A1YAN0", bitscore: 202.2, e-value: 6.6e-55, length: 175)
GAVLITGGTGALGAALARHLVTAHGKTRLVLAGRRGPDAPGAGELADELRGLGAEVAVIACDAADREALRRLLAEHPVTG
VVHAAGVLDDVVLDGLTPDRLDAVLRPKVDAAVNLHELAGDVDEFVLFSSAAGTFGNPGQANYAAANAFLDALARHRHAH
GLPATSLAWGLWAGD
>UniRef100_Q091C3_from_2507_to_2686 (HMM "PKS_KR" in sequence "UniRef100_Q091C3", bitscore: 202.2, e-value: 6.6e-55, length: 180)
RSYLVAGGLGRLGLLTAELLANRGARNIVLTGRDSVSPQAAERLERLREQGVRVEYRQADIADLGQLSALLREVGREMAP
LGGVFHSAGVLDDGVLRQQSWSRFETVLRPKARGSWNLHVLTADMPLEHFVLFSSVASLVGSAGQANHCAATAFQDALAH
HRRALGLPGLSINWGVWAGD
>UniRef100_A1GFR6_from_1941_to_2117 (HMM "PKS_KR" in sequence "UniRef100_A1GFR6", bitscore: 202.1, e-value: 7.2e-55, length: 177)
GTVLITGGTGTLGATTARHLVTVHGIRHLVLLSRRGCAPDLQAELTELGASVTVAACDTADRAQLEAVLAAVAAEHPLTA
VVHVAGVLDDGVLTELTPERVDTVLRPKLDAALHLHELTRDLDLAAFVLFSSAAGVLGNPGQANYAAANACLDAIARQRH
HLGLPAVSLAWGYWTPV
>UniRef100_Q0QMQ0_from_3104_to_3286 (HMM "PKS_KR" in sequence "UniRef100_Q0QMQ0", bitscore: 202.0, e-value: 7.5e-55, length: 183)
GTVLVTGGTGTLGALVARHLVAAHGATRLLLTSRRGPDAPGAAELVAELAELGADVTVAACDAADREALAALLAGIPADR
PLSAVVHAAGTVDDGVVDSLTPESVDRVLAPKAAAAWTLHELTRELPRPPAAFVLFSSFAGTVGSAGQSNYAAANAFLDA
LAHHRRVAGLPAVSLAWGLWESA
>UniRef100_A4F5D6_from_1991_to_2171 (HMM "PKS_KR" in sequence "UniRef100_A4F5D6", bitscore: 202.0, e-value: 7.8e-55, length: 181)
GTVLVTGGTGTLGALFARHLVREHGAAHLLLTSRSGRAAPGADALARELEAEGASVTIAACDVADRAALAELLASIPRER
PLAAVVHAAGALDDGVVTSLTAPRLASVLRAKVDAAVHLHELTREMDLAEFVLFSSVAGVLGTPGQASYAAANAFLDALA
HHRKARGLAALALDWGYWAER
>UniRef100_Q52V44_from_6296_to_6476 (HMM "PKS_KR" in sequence "UniRef100_Q52V44", bitscore: 201.9, e-value: 8.3e-55, length: 181)
GTVLITGASGGLAGLFARHLVAEHGVRHLLLTSRRGAAAEGAAQLADELVALGAQVTWAACDVADRDALAALLASVPAEQ
PLTAVVHTAAVLDDGVVDLLTPERVDRVLRPKAEAALHLHELTKDLDLSAFVLFSAAAGTLGGAGQANYAAANVFLDALA
RHRTARGLTALSLVWGMWAEE
>UniRef100_A1YBT5_from_3231_to_3412 (HMM "PKS_KR" in sequence "UniRef100_A1YBT5", bitscore: 201.8, e-value: 8.7e-55, length: 182)
GTALITGGTGELGRQIARHLVAAHGVRHLVLTSRRGMDAPDAAALVESLRAAGAATVEVAACDVTDRDALAAIVQAIPAA
RPLTAVVHTAAVLDDGTVAGLSAEQLARVLRPKVDGAWQLYEATRDAPLAAFMLFSSVAGTLGSSGQANYAAANAFLDGL
AAELRARGVPAMSLAWGFWEQG
>UniRef100_Q7X4R4_from_1736_to_1916 (HMM "PKS_KR" in sequence "UniRef100_Q7X4R4", bitscore: 201.8, e-value: 8.8e-55, length: 181)
GTVVLTGGTGSLGAVVARHLVGEHGVRHLVLASRRGPDAEGARELVAELGEAGATVTAVACDVTXRBAXAXLLAAXPAEH
PLTGVVHXAGVLDDGVIGTLTPERVAAVFAPKVTAVRHLDELTRGMDLSMFAVFSSAAGVFGSAGQGNYGAANAFLDGWM
ARRRAEGLPGIAMAWGLWEQT
>UniRef100_Q6TEI0_from_2745_to_2920 (HMM "PKS_KR" in sequence "UniRef100_Q6TEI0", bitscore: 201.7, e-value: 9.6e-55, length: 176)
GTVLITGGLGGIGAHVARRLAVRGAERLLLVGRRGVDTPGATELRAELTALGTEVEIAGCDVADREALAGLLAGRSLTGV
VHAAGVLDDGVLEALSEDRLARVFAAKADGARFLHELTAGRPLRFFVLCSSLAGTAGSPGQGNYAAANAVVEALAAHRQA
GGLPATSLAWGPWLDT
>UniRef100_Q0LLS2_from_1822_to_2001 (HMM "PKS_KR" in sequence "UniRef100_Q0LLS2", bitscore: 201.7, e-value: 9.7e-55, length: 180)
ATYVVTGGLGGVGLTVVEWLVDQGARHVALIGRSAPSAAAARTIRGLEECGAQIAVHRADVAVRANLVDVFAEIRTSMPE
VRGVIHAAAVLEDAVLDCLDRQRFETVLAPKVAGGWHLHEISLSLPLDFFVLFSSAASLIGSPAQGNYAAANAFLDGLAH
YRRALGLPALSINWGAWAEV
>UniRef100_Q54297_from_4521_to_4697 (HMM "PKS_KR" in sequence "UniRef100_Q54297", bitscore: 201.6, e-value: 9.8e-55, length: 177)
GTVLITGGSGVLAGIAARHLVTERGVRHLLLLSRSAPDEALIGELGELGARVETAACDVSDPAALTQVLAGVSPEHPLTA
VIHTAGVVDDGVVESLTVQRLETVLRPKADGAWNLHELTRDADLAAFVMYSSAAGVLGSAGQANYAAANAFLDALAEQRH
AEGLPALAVAWGLWEDA
>UniRef100_Q93TW7_from_1453_to_1639 (HMM "PKS_KR" in sequence "UniRef100_Q93TW7", bitscore: 201.6, e-value: 9.9e-55, length: 187)
GAYLVTGGLGGLGLKVARWLVARGARHLVLLGRSGASGAGDAASARRREGIESLRALGASVTTLAVDVADREKLAALLRE
AAATLPPLRGVIHAAALLTESNLENMDLAAMTAMMRPKVLGSWVLHEVTREAELDFFVMFSSTSTLWGASGLAHYAAGNQ
FLEALAHHRRAQGLPATTIHWGTWDEI
>UniRef100_Q9ALM3_from_2955_to_3134 (HMM "PKS_KR" in sequence "UniRef100_Q9ALM3", bitscore: 201.6, e-value: 1e-54, length: 180)
GTVLVTGGTGGLGAHVARWLAGAGAEHVVLTSRRGAAAPGAGDLRAELEALGARVSITACDVADRDALAEVLATIPDDCP
LTAVMHAAGVVEVGDVASMCLTDFVGVLSAKAGGAANLDELLADVELDAFVLFSSVSGVWGAGGQGAYAAANAYLDALAQ
QRRARGLVGTAVAWGPWAGD
>UniRef100_A0FCL3_from_9183_to_9360 (HMM "PKS_KR" in sequence "UniRef100_A0FCL3", bitscore: 201.6, e-value: 1e-54, length: 178)
DTVLITGGTGTLGGLVARHLVERHGVRDVVLAGRRGPDAPGAAELAGALREHGAQVRVVACDVADRDELARLLDTIPRLR
MVVHTAGVLDDGVIESLTPERVREVLRPKVDAAWHLHELTADRELAEFVVFSSAAGVLGSPGQGAYAAANAWLDALMARR
RAAGLPGLSVAWGLWAER
>UniRef100_Q6W5P8_from_1378_to_1558 (HMM "PKS_KR" in sequence "UniRef100_Q6W5P8", bitscore: 201.3, e-value: 1.2e-54, length: 181)
GTVLVTGGTGTLGARTARHLVTRHGVTRLLLAGRRGPDAPGAAALREELTALGAHVTVAACDVSDRDALAALLGGIPAEH
PLTAVVHAAGVLDDAVVTSLTPDRLATVLRSKADAAWHLHDLTRGLGLDAFVLYSSISGVTARAGQANYVAANLFLDTLA
QHRAAQGLPALSVAWGAWDLD
>UniRef100_Q4U447_from_4642_to_4827 (HMM "PKS_KR" in sequence "UniRef100_Q4U447", bitscore: 201.3, e-value: 1.3e-54, length: 186)
GVYLITGGAGGLGGLFAEHLARRHQARLVLCGRSPLTPAGDDLLRRLAQLGAEAVYVRADVADREDVFALLGRVEARFGA
LHGVLHSAGVTADASLRNKSRDQMVAVLAPKVLGTLHLDDATRHRELDFFALFSSVTAVMGNMGQTDYGYANSFMDHFAA
WREAERQSGRRSGRTVSINWPLWRDG
>UniRef100_Q9KIZ6_from_1145_to_1334 (HMM "PKS_KR" in sequence "UniRef100_Q9KIZ6", bitscore: 201.2, e-value: 1.3e-54, length: 190)
GSYLVTGGLGGLGLLVARWLVERGARHLVLTSRHGLPERQASGGEQPPEARARIAAVEGLEAQGARVTVAAVDVAEADPM
TALLAAIEPPLRGVVHAAGVFPVRPLAETDEALLESVLRPKVAGSWLLHRLLRDRPLDLFVLFSSGAAVWGGKGQGAYAA
ANAFLDGLAHHRRAHSLPALSLAWGLWAEG
>UniRef100_Q0LLS0_from_2741_to_2943 (HMM "PKS_KR" in sequence "UniRef100_Q0LLS0", bitscore: 201.2, e-value: 1.3e-54, length: 203)
GVYLITGGLGGIGLALAEHLARTQQARLALVGRSGLPERSEWPALLARQPEHAHAGKIRQIQAIEALGGEVLVLRADVTD
TGEIEAAVAQTIERFGSLHGVLHAAGVPGVGLISLKTRETAASVLAPKVQGTRALAHALNNMPLDFLALFSSVASATGGG
AGQVDYCAANAYLDAFAHSRAGQPSLVVSIGWCEWLWnAWDEA
>UniRef100_Q54296_from_8145_to_8321 (HMM "PKS_KR" in sequence "UniRef100_Q54296", bitscore: 201.0, e-value: 1.5e-54, length: 177)
GTVLITGGSGVLAGIAVRHLVTERGVRHLLLLSRSAPDEALINQLGELGARVETAACDVSDRAALAQVLAGVSPEHPLTA
VIHTAGVLDDGVVESLTAQRLDAVLRPKADGAWNLHELTRDADLAAFVMYSSAAGVLGSGGQGNYAAANAFLDALAEQRH
AEGLPALAVAWGLWEDA
>UniRef100_UPI00005F6238_from_72_to_271 (HMM "PKS_KR" in sequence "UniRef100_UPI00005F6238", bitscore: 200.8, e-value: 1.7e-54, length: 200)
GTVLITGGTGMAGSAVARHLVSRYGVRQVVLASRAGEHTESVAALVDELGSAGARVQVVSCDVADRDAVAGLVASQPDLT
AVFHAAGVLDDAVITGLTPERVDKVLRAKVDGAWNLHELTRHLDVSAFVLFSSMAGIVGAPGQANYAAANAFLDGLAAYR
RSRGLAALSVALGIVGaGFGddrAFrragsgPDESGWTGA
>UniRef100_Q0QMN5_from_3455_to_3635 (HMM "PKS_KR" in sequence "UniRef100_Q0QMN5", bitscore: 200.8, e-value: 1.8e-54, length: 181)
GTVLITGGTGALGSTLARHLVAEHGVRHLLLVARRGPDAPGAADLVADLARLGATAQVAACDVADREALAALLAAVPDAH
PLTAVVHTAGVLDDGMLTAQTPQRVDHVLRPKAEAALHLDELTRGHDLAAFVLYSSAAGLLGSPGQSNYAAANAVLDALA
VRRRAAALPAVSLAWGLWAGT
>UniRef100_A0ACH3_from_3886_to_4065 (HMM "PKS_KR" in sequence "UniRef100_A0ACH3", bitscore: 200.7, e-value: 1.8e-54, length: 180)
GTVLVTGGTGALGAQVARLLAARGHNRLLLVSRRGPEAPGVAELAAELAAVGTMATAVACDVADHDALAALLAGIPEQHR
LTAVVHAAGVLDDGVIDGLTPERFEQVLRAKTLAAENLDALTRDLPLDAFVLFSSFTGAVGTAGQANYAAANAHLDALAE
RRRAQGLPATAIGWGPWAET
>UniRef100_A4KCE4_from_3882_to_4062 (HMM "PKS_KR" in sequence "UniRef100_A4KCE4", bitscore: 200.7, e-value: 1.8e-54, length: 181)
GTVLITGGTGGLGAHVARWAVERGAEHIVLASRRGPDAEGADMLRLELEAAGARVTVAACDVADRDALARILSEIPGEWP
LRTVVHAAGVMSDATPLAATTaEQVQHQVRVKVDGARNLDELTSGLDLDAFVLFSSGAAAWGSGGQGPYAAGNAYLDALA
AHRRAQSRTATSVAWGSWDEA
>UniRef100_Q0ILD0_from_2927_to_3107 (HMM "PKS_KR" in sequence "UniRef100_Q0ILD0", bitscore: 200.7, e-value: 1.8e-54, length: 181)
GTVLVTGGTGALGAVVARHLAAAHGVRHLVLASRSGAEASGADALLADLTELGADATIVACDVSDRAALAALLDAIPAER
PLTGVVHTAGVLADGTVESLTPDQADTVLRAKADAAWHLHELTALTPVREFVLFSSAAGLLGSQGQGNYAAANAFLDALA
AHRRAAGLAGTSLAWGWWDLP
>UniRef100_Q54296_from_6510_to_6686 (HMM "PKS_KR" in sequence "UniRef100_Q54296", bitscore: 200.7, e-value: 1.9e-54, length: 177)
GTVLITGGSGVLAGIAARHLVAERGVRHLLLLSRSAPDGALISELGELGAQVATAVCDVSDRPGLVRVLADVSPEHPLTA
VIHTAGVVDDGVVESLTAQRLDTVLRPKADGAWHLHELTRDADLAAFVMYSSAAGVFGSAGQGNYAVANAFLDALAEQRR
AEGLPALALAWGLWEGT
>UniRef100_Q1L0S4_from_1412_to_1592 (HMM "PKS_KR" in sequence "UniRef100_Q1L0S4", bitscore: 200.6, e-value: 2e-54, length: 181)
GTVLITGGTGSLGRLAAGHLVTEHKIRSLLLVSRQGPDAPGAAELEAELTGLGANVRIVACDVSDRDSVAALLASVPHDA
PLTGVIHTAGVLDDGVVTSLTPERLDTVLRPKADAAQILDELTRDLDLSVFVLYSSIAGIFGAAGQSSYAAANSFLDALA
ERRRACGLPATSLVWGWWGQV
>UniRef100_Q54299_from_1270_to_1446 (HMM "PKS_KR" in sequence "UniRef100_Q54299", bitscore: 200.5, e-value: 2.1e-54, length: 177)
GTVLITGGSGVLAGIAARHLVTERGVRHLLLLSRSAPDEALIGELGELGARVETAACDVSDPAALTQVLAGVSPEHPLTA
VIHTAGVVDDGVVESLTVQRLETVLRPKADGAWNLHELTRDADLAAFVMYSSAAGVLGSAGQGNYAAANAFLDALAEQRH
AEGLPALAVAWGLWEDA
>UniRef100_Q1PCG2_from_1413_to_1589 (HMM "PKS_KR" in sequence "UniRef100_Q1PCG2", bitscore: 200.4, e-value: 2.3e-54, length: 177)
GTVLITGGTGVLGAVVARHLATEHGVRRLVLAGRSGTAFDDFGDLAERGTEVVVARCDAAERDQLAALLADMPAERPLTA
VIHLAGVLDDGLVTDQTPGRLDAVLRPKADAAWNLHELTRDLDLSAFVLFSSAAGTIDGAGQSGYAAANAFLDGLAAHRA
AQGLPALSLAWGFWEQR
>UniRef100_Q9Z3T9_from_2299_to_2479 (HMM "PKS_KR" in sequence "UniRef100_Q9Z3T9", bitscore: 200.3, e-value: 2.5e-54, length: 181)
GTVLITGGTGTLGSLAARHLVATGQARHLVLASRSGTQADGALALRQELEAAGAQVRLAACDLADPESVERLLNSLPAEH
PLTAIIHTAGVLADATLPNLGPEELERVFVPKADAAWMLHERTRQLDLAAFVLYSSSAGTLGSPGQANYAAANRFLDALA
QTRQRQGLPATSLAWGWWQPV
>UniRef100_UPI000023D46F_from_2076_to_2256 (HMM "PKS_KR" in sequence "UniRef100_UPI000023D46F", bitscore: 200.3, e-value: 2.6e-54, length: 181)
AAYVIVGGLGGIGRSVALHMAKSGAKHLILLSRSGASDKSAKTLAAKLKANGASAAFHTCDISNPDQVRGVMEQYDGMEL
PRIAGCIQAAMVLRDGIFESMTHDDFKVSLRPKVQGSWNLHQFLPRDLDFFIMISSISGITGNPGQANYAAGNSFMDSLA
HYRRQQGLVATSIDLGLMLDI
>UniRef100_A4F5C7_from_4566_to_4746 (HMM "PKS_KR" in sequence "UniRef100_A4F5C7", bitscore: 200.2, e-value: 2.6e-54, length: 181)
GTVLVTGGTGTLGALVARRLVERHGVKHLVLLSRRGPDAPGATDLAAELQARGASVVLAAADAAEPAALARVLLAIPHDR
PLTAVVHAAGTLDDGVLSSMTPARLSAVLRAKVDAAVNLDEQTRHSPLRAFVLFSSLSGVLGSPAQSNYAAANAFLDALA
HRRAARGLPAVALDWGYWAQT
>UniRef100_Q8GBX6_from_4578_to_4758 (HMM "PKS_KR" in sequence "UniRef100_Q8GBX6", bitscore: 200.2, e-value: 2.6e-54, length: 181)
GTVLVTGGTGTLGALVARRLVERHGVKHLVLLSRRGPDAPGATDLAAELQARGASVVLAAADAAEPAALARVLLAIPHDR
PLTAVVHAAGTLDDGVLSSMTPARLSAVLRAKVDAAVNLDEQTRHSPLRAFVLFSSLSGVLGSPAQSNYAAANAFLDALA
HRRAARGLPAVALDWGYWAQT
>UniRef100_Q6W5P6_from_6049_to_6228 (HMM "PKS_KR" in sequence "UniRef100_Q6W5P6", bitscore: 200.1, e-value: 2.8e-54, length: 180)
GTVLITGGTGALGAHVARLLAGRGTPHLLLTSRRGADAPGAAELAAELRELGAEVTLAACDTADREALAALLAEVPADRP
LTTVVHAAGVLDDGLLDTLTPERFAAVLDAKARSAAHLHELTRDLGLTDFVLFSSTAGTLGAAGQANYAAANAYLDALAE
HRREQGLPATSVAWGPWSGT
>UniRef100_Q5SFB4_from_3972_to_4152 (HMM "PKS_KR" in sequence "UniRef100_Q5SFB4", bitscore: 200.1, e-value: 2.9e-54, length: 181)
GTVLVTGATGTLGSLLARHLVTAHGVRHLLLLSRSGREAAGAAELERELRQRGAEFQLLSCDATDRAALKEALATVPAAH
PLTAVIHTAGVLDDGVVEALTPERLDRVLRPKADAALNLHDLTEGMPLKAFVLYSGAVGLLGGAGQANYAAANAFLDGLA
QHRHAQGLPAVSLAWGLWSAT
>UniRef100_Q54297_from_6493_to_6668 (HMM "PKS_KR" in sequence "UniRef100_Q54297", bitscore: 200.0, e-value: 3e-54, length: 176)
GTILITGGSGVLAGILARHLAAEHGARHLLLLSRTAPDEALIKELAELGARVETAACDVSDRAGLARVLAGVSPEHPLTA
VIHTAGALDDGVVESLTTQQLDTVLRPKADGAWHLHELTRDADLAAFVVYSSAAAVLGNEGQGNYAAANAFLDALAEQRR
TQGLPALALAWGPWEY
>UniRef100_Q52V46_from_4614_to_4794 (HMM "PKS_KR" in sequence "UniRef100_Q52V46", bitscore: 199.9, e-value: 3.3e-54, length: 181)
GTVLVTGATGTLGGLFARHLVTAYGVRRLLLTSRRGPEAEGAAELVAELEQLGAHVELVACDAADRSALAALLGAVPSEH
PLTAVVHTAGVLDDGILSSLTPERVAAVLRPKVDAAWNLHELTRELGLSAFVLFSGAAAAFGAAGQGNYAAANSFLEALA
EQRRAEGLPATSLAWGLWAPQ
>UniRef100_A1KQR9_from_1148_to_1331 (HMM "PKS_KR" in sequence "UniRef100_A1KQR9", bitscore: 199.6, e-value: 3.9e-54, length: 184)
GVYLITGGLGGLGQIFARAMAASVSDATLILTGRSAVDPQRVAEIDAGRNTIEYRQLDVSDRDAVQRLVAWIGDKHGRLN
GVLHSAGVIRDSLLINKQDDELKQVMAAKVAGARNLDLATAELPLDFMIFFSSGTGVIGNTGQADYAAANAFVDRYAAYR
SQLVKQGRRSGRSLAINWPLWKEG
>UniRef100_A4X8M3_from_3030_to_3213 (HMM "PKS_KR" in sequence "UniRef100_A4X8M3", bitscore: 199.4, e-value: 4.6e-54, length: 184)
GTVLITGGLGGLGSLVARHLVTRHQVRRLLLTSRSGAMAPGAAELVADLTAAGAEVTVAACDVADRDALAALLADLPATH
PLTAVVHAAGTAENALVDALTPEQLHRVLRPKVDAAWHLHDLTRDLDLTAFVLFSSSAGWVAGAGQGNYAAANLFLDALA
QRRRADGLPATSLAFGLWAAGTGM
>UniRef100_Q0RTS4_from_1560_to_1740 (HMM "PKS_KR" in sequence "UniRef100_Q0RTS4", bitscore: 199.4, e-value: 4.7e-54, length: 181)
GTILITGGLGTLAHHLAHHLITHHHTRHLHLTSRTGPHHPHATALRTELENLGATITITATDTTNPTQLHHLLDTLDPHH
PLTAVIHTAGTLDDTTLTNLTPERLHTVLAPKIDGAWHLHHLTRHHPLKAFVLYSSIAGITGNPGQANYATANTFLDALA
HHRRAHGLPATSLAWGLWDDT
>UniRef100_Q1MX74_from_1418_to_1598 (HMM "PKS_KR" in sequence "UniRef100_Q1MX74", bitscore: 199.4, e-value: 4.7e-54, length: 181)
GTVLVTGASGTLGGQVAAHLVAAHGVRRLLLVSRRGQEAPGAGELRAELAGLGAEVAFAACDVADPDALAGALDAIPAEH
PLTAVVHAAGVLDDATVGELTPAQLDAVLRPKTDGAWHLHRLTADRPRVAFVLFSSFASVVGTPGQANYAAANSFLDALA
QHRRARGLPAVSLAWGLWEQG
>UniRef100_Q54299_from_2855_to_3031 (HMM "PKS_KR" in sequence "UniRef100_Q54299", bitscore: 199.4, e-value: 4.7e-54, length: 177)
GTVLITGGSGVLAGIAARHLVAERGVRHLLLLSRSAPDEALINQLGELGARVETAACDVSDRAALAQVLAGVSPEHPLTA
VIHTAGVLDDGVVESLTAQRLDTVLRPKADGAWHLHELTRNTDLAAFVMYSSAAGVMGGGGQGNYAAANAFLDALAEERR
AEGLPAIRGGLGLWEDT
>UniRef100_Q92217_from_2164_to_2343 (HMM "PKS_KR" in sequence "UniRef100_Q92217", bitscore: 199.4, e-value: 4.7e-54, length: 180)
ASYLLVGGVGGLGSATALWMSTRGARHLLLLNRSGADTEAARTTLATLRANGCTATVLACDVADKAQLSSVLAEARSNWP
PIRGVIQGAMVLRDSMLANMTLEDYMAVVRPKVQGTWNLQTHLPADLDFFILESSISGIIGNPGQAAYAAANTFLDAFAR
WRRARCQPATVIDIGAVHGI
>UniRef100_Q52V46_from_7705_to_7887 (HMM "PKS_KR" in sequence "UniRef100_Q52V46", bitscore: 199.3, e-value: 4.9e-54, length: 183)
GTVLVTGGTGALGGHVARWLAAHGAEHLVLLSRRGPQAPGADALVAEIAALGAGATAVACDVTDRTAVSELLAGLADGTY
GPGLTAVFHTAGAGQFAPLDGTGPGEVAEVVAAKVAGAAHLDELLGDTELDAFVLFSSIAGVWGSGGQSAYAAANAHLDA
LAQQRRARGLTATSVAWGPWGEG
>UniRef100_Q3S864_from_1195_to_1375 (HMM "PKS_KR" in sequence "UniRef100_Q3S864", bitscore: 199.2, e-value: 5.2e-54, length: 181)
GTVLVTGGTGGVGAHLARWLAKGGAEHLVLVGRRGADTPGAADLTAELTALGTRVTVAACDVADRDRLAELVAGLEQDGP
PIRTVIHAAGTGLLVPLSDTDPDEFADTLYAKVAGAENLDAVFDRDDLDTFVLFSSISGVWGSGDHGAYAAANAHLDALA
DRRRARGRTATSVVWGIWDPE
>UniRef100_Q1RS66_from_2687_to_2868 (HMM "PKS_KR" in sequence "UniRef100_Q1RS66", bitscore: 199.2, e-value: 5.4e-54, length: 182)
GVYLITGGTGGLGLIFARHLVRKGRIKLVLIGRSELSEEAVSNVKELEKNGSEVFYVRTDISDKENVNNLIKLVKNKLGP
VKGIIHSAGVIKDSLLINKREEDLNSVLASKVYGTIWLDRYTDREPLDFFVMFSSISAIIGNAGQTDYAYANRFMDYFAE
MRAAENKPGKTVSINWPLWKEG
>UniRef100_Q2N3T1_from_1599_to_1784 (HMM "PKS_KR" in sequence "UniRef100_Q2N3T1", bitscore: 199.1, e-value: 5.8e-54, length: 186)
GVHVITGGAGGLGALFARHLARTSRARIALCGRSAPDPRTQAVLQEIDALGGQAAYFQADIGDSGQAAALIQAVKRRFSR
IDGVIHAAGVLRDGLCLSKTRKDMAEVLAPKVLGTLALDEATRDEPLDFFVMFSSFVGALGNVGQSDYAYANRFMDEFAV
WREAQRARGARTGKTLSIGWPLWREG
>UniRef100_Q52V50_from_1458_to_1638 (HMM "PKS_KR" in sequence "UniRef100_Q52V50", bitscore: 199.0, e-value: 6e-54, length: 181)
GTALVTGATGTLGGLVARHLVAAHGVRHLLLTSRRGEAAAGAAELAAGLRELGAEVTIAACDAADRDALAALIGSVPAEH
PLTAVVHTAGVLDDGVLEALTPERIDAVLPAKVDAAVHLHELTRELDLAAFVLFSAAAGTLGGPGQANYAAANTFLDALA
HRRRAEGLPATALAWGLWAER
>UniRef100_A5NPN2_from_1434_to_1614 (HMM "PKS_KR" in sequence "UniRef100_A5NPN2", bitscore: 199.0, e-value: 6.1e-54, length: 181)
RSHLVTGGLGGFGIEAARWLADHGARHIVLVGRRAPSSEEALATIAELTGRGVSVRTLACDIADRAAVATLLDAVEAEGP
PLAGIIHGAMVLQDGLVANLDPAALDAVLAPKVTGASHLDALTRTRSLDYFVLFSSATTFIGNPGQGAYVAANGFMEGLA
RQRRRLGLPALAVAWGAIGDV
>UniRef100_Q54296_from_1267_to_1443 (HMM "PKS_KR" in sequence "UniRef100_Q54296", bitscore: 199.0, e-value: 6.2e-54, length: 177)
GTVLITGGSGVLAGIVARHLVAERGVRHLLLLSRGTPDRALLSELAELGAAVDTAACDVSDRAELARVLARVSPEHPLTA
VIHTAGVVDDGVVESLSAQRLETVFRPKADGAWHLHELTRDADLAAFVMYSSAAGVMAGAGQGNYAAANAFLDALAEERR
AEGLPALAVAWGLWEDA
>UniRef100_Q93NX9_from_9082_to_9261 (HMM "PKS_KR" in sequence "UniRef100_Q93NX9", bitscore: 199.0, e-value: 6.3e-54, length: 180)
GTVLITGGTGAIGAHVARRLAKDGVQHLVLLSRRGAEAPGATALRDELQTLGAGVTLAACDASDRGQLAAVLDAIPDDRP
LTAVLHAAGVLDDGVIDRLTPERYQKVFRAKVTSALLLDELTRDLDLAAFVLFSSASSAVGNPGQANYAAANAVLDALAE
ARRVQNLPATSVSWGAWGGG
>UniRef100_Q54299_from_4840_to_5016 (HMM "PKS_KR" in sequence "UniRef100_Q54299", bitscore: 198.9, e-value: 6.5e-54, length: 177)
GTILITGGSGVLAGILARHLAAEHGARHLLLLSRTTPDQALIKELAELGAHVDTATCDVSDRAGLARVLAGVSPEHPLTA
VIHTAGALDDGVVESLTTQQLDTVLRPKADGAWHLHELTQNTDLAAFVMYSSAAGVIGGAGQGNYAAANAFLDALAEQRR
AEGLPALALAWGLWDDT
>UniRef100_Q6GVP0_from_1684_to_1864 (HMM "PKS_KR" in sequence "UniRef100_Q6GVP0", bitscore: 198.9, e-value: 6.5e-54, length: 181)
STVLITGGTGMAGSALARHLVDRYRVGHVVLVSRTGAQAAGAAELVDELQRAGASASVLACDVGDRDAVATMLAGLPSGY
PLRGIVHAAGILDDGLLSSLTPDRVDAVLRAKVDGAWNLHELTKDLDLSAFVVFSSMAGIVGTPGQANYAAANSFLDGLV
AHRRADGLAGLSLAWGLWEQA
>UniRef100_Q0QMN5_from_1742_to_1922 (HMM "PKS_KR" in sequence "UniRef100_Q0QMN5", bitscore: 198.9, e-value: 6.7e-54, length: 181)
GTVLITGGTGTLGALVARHLVREHGVRHLLLTGRRGSHAPGAAELAADLAGLGADVEIAACDASDRDALAALLAGVPAAH
PLTAVVHAAGVTDDALFAAQTPERLSGVLRPKVDAALHLDELTRGHDLAAFVFFSSATGTLGGPGQAPYAAANACLDALA
ARRRAAGLPAQSLAWGLWAPP
>UniRef100_Q93TW9_from_2988_to_3181 (HMM "PKS_KR" in sequence "UniRef100_Q93TW9", bitscore: 198.9, e-value: 6.7e-54, length: 194)
ASYLVTGGLGGLGLHVARWLVSKGARHLVLLGRKGLPDRSEWPTIARESDVGRQIAAVEALEANGAVVHALSADVGNPIR
MAEVIQSIQQGPAPLKGIIHAAGVSTLVSLDTMDEAALASILRPKVTGGWVLHQVTQGLDLDFTVYFSSGSAVWGSARMA
HYAAGNQFLDSLAHYRRARGLHALSINWGPWAAE
>UniRef100_Q0ILD3_from_4357_to_4537 (HMM "PKS_KR" in sequence "UniRef100_Q0ILD3", bitscore: 198.7, e-value: 7.6e-54, length: 181)
GTVLVTGATGGIGTKIVPHLVAEHGVRRLLLLSRKGPDDPRAAELGRELAAYGAEATFTACDIADRAALEAVLAEVPAEH
PVTAVVHIAGVVDDGVLTTLSPERVDTVLRPKAEAAQHLHELTAGLELSHFVLFSSGVGVLGGAGQANYAAANAFLDALA
QTRQAAGLPASSLAWGLWETD
>UniRef100_Q06BM4_from_915_to_1095 (HMM "PKS_KR" in sequence "UniRef100_Q06BM4", bitscore: 198.6, e-value: 8e-54, length: 181)
GTVLVTGGTGTLGATIARHLITHHGARHLLLVSRQGPDAPGATELATELSELGATVHITACDTADRHHLTTTLANIPPDH
PLTAVIHTAGTLDDGILTALTPLRLDTVFRPKIDAVTHLHDLTRDQDLAAFVVYSSAAGVLGGPGQGNYSAANAYLDGLA
QWRRARGLPATSLAWGMWAET
>UniRef100_Q6MZA4_from_1444_to_1624 (HMM "PKS_KR" in sequence "UniRef100_Q6MZA4", bitscore: 198.6, e-value: 8.1e-54, length: 181)
GTVLITGGTGTLGALFAEHLVSAHGVRHLLLTSRRGPQAHGATDLQQRLTDLGAHVTITACDISDPEALAALVNSVPTQH
RLTAVVHTAAVLADTPVTELTGDQLDQVLAPKIDAAWQLHQLTYEHNLSAFIMFSSMAGMIGSPGQGNYAAANTALDALA
DYRHRLGLPATSLAWGYWQTH
>UniRef100_Q6MZA4_from_3249_to_3429 (HMM "PKS_KR" in sequence "UniRef100_Q6MZA4", bitscore: 198.6, e-value: 8.1e-54, length: 181)
GTVLITGGTGTLGALFAEHLVSAHGVRHLLLTSRRGPQAHGATDLQQRLTDLGAHVTITACDISDPEALAALVNSVPTQH
RLTAVVHTAAVLADTPVTELTGDQLDQVLAPKIDAAWQLHQLTYEHNLSAFIMFSSMAGMIGSPGQGNYAAANTALDALA
DYRHRLGLPATSLAWGYWQTH
>UniRef100_Q6MZA4_from_7175_to_7355 (HMM "PKS_KR" in sequence "UniRef100_Q6MZA4", bitscore: 198.6, e-value: 8.1e-54, length: 181)
GTVLITGGTGTLGALFAEHLVSAHGVRHLLLTSRRGPQAHGATDLQQRLTDLGAHVTITACDISDPEALAALVNSVPTQH
RLTAVVHTAAVLADTPVTELTGDQLDQVLAPKIDAAWQLHQLTYEHNLSAFIMFSSMAGMIGSPGQGNYAAANTALDALA
DYRHRLGLPATSLAWGYWQTH
>UniRef100_Q6MZA4_from_9289_to_9469 (HMM "PKS_KR" in sequence "UniRef100_Q6MZA4", bitscore: 198.6, e-value: 8.1e-54, length: 181)
GTVLITGGTGTLGALFAEHLVSAHGVRHLLLTSRRGPQAHGATDLQQRLTDLGAHVTITACDISDPEALAALVNSVPTQH
RLTAVVHTAAVLADTPVTELTGDQLDQVLAPKIDAAWQLHQLTYEHNLSAFIMFSSMAGMIGSPGQGNYAAANTALDALA
DYRHRLGLPATSLAWGYWQTH
>UniRef100_Q6MZA4_from_12621_to_12801 (HMM "PKS_KR" in sequence "UniRef100_Q6MZA4", bitscore: 198.6, e-value: 8.1e-54, length: 181)
GTVLITGGTGTLGALFAEHLVSAHGVRHLLLTSRRGPQAHGATDLQQRLTDLGAHVTITACDISDPEALAALVNSVPTQH
RLTAVVHTAAVLADTPVTELTGDQLDQVLAPKIDAAWQLHQLTYEHNLSAFIMFSSMAGMIGSPGQGNYAAANTALDALA
DYRHRLGLPATSLAWGYWQTH
>UniRef100_Q6MZA4_from_16542_to_16722 (HMM "PKS_KR" in sequence "UniRef100_Q6MZA4", bitscore: 198.6, e-value: 8.1e-54, length: 181)
GTVLITGGTGTLGALFAEHLVSAHGVRHLLLTSRRGPQAHGATDLQQRLTDLGAHVTITACDISDPEALAALVNSVPTQH
RLTAVVHTAAVLADTPVTELTGDQLDQVLAPKIDAAWQLHQLTYEHNLSAFIMFSSMAGMIGSPGQGNYAAANTALDALA
DYRHRLGLPATSLAWGYWQTH
>UniRef100_Q6WG26_from_1002_to_1182 (HMM "PKS_KR" in sequence "UniRef100_Q6WG26", bitscore: 198.6, e-value: 8.1e-54, length: 181)
GTVLITGGTGTLGALFAEHLVSAHGVRHLLLTSRRGPQAHGATDLQQRLTDLGAHVTITACDISDPEALAALVNSVPTQH
RLTAVVHTAAVLADTPVTELTGDQLDQVLAPKIDAAWQLHQLTYEHNLSAFIMFSSMAGMIGSPGQGNYAAANTALDALA
DYRHRLGLPATSLAWGYWQTH
>UniRef100_Q0B307_from_2589_to_2768 (HMM "PKS_KR" in sequence "UniRef100_Q0B307", bitscore: 198.6, e-value: 8.3e-54, length: 180)
GPYLLTGGLGDLAAETCHWLADEGVRHVWLTGRREADAAIERQLDALREATGLRVDYRACDIADRDALAALFADAARDGP
LRGIFHCAGVLADGAFATLDDGAFERVARAKVLGSWNLHQLSRGLDLDAFVLYSSLASLLGSAGQANYAAANGFMDQLAR
SRRALGLPALSLNWPGWGGV
>UniRef100_Q1L0T0_from_3502_to_3682 (HMM "PKS_KR" in sequence "UniRef100_Q1L0T0", bitscore: 198.5, e-value: 8.5e-54, length: 181)
GTVLITGGTGTLGALTARHLITHHHARHLLLVSRQGPDAPGATDLATELTELGAHVRIAACDTADRGQLAALLADIPADH
PLTAVVHTAGTLDDALLTDLTPQRLDTVFRPKVDALTHLHDLTRDHDLTAFVIYSSATGTLGTPGQANYAAANTYADALA
HQRHAAGLPATSLAWGLWETT
>UniRef100_A4RG00_from_1461_to_1641 (HMM "PKS_KR" in sequence "UniRef100_A4RG00", bitscore: 198.5, e-value: 8.8e-54, length: 181)
KTYLLVGITRDLGQSLCQLLAEQGARHIVLSSRSPPDNAQTVWRHELRARTGCTVLMEKLDVTDRASVLALKARLTSTCP
PVGGVVNGAMVLDDRVFAQMSIETLQRVMRPKTVGSSNLDAVFDSPDLDFFIMTSSFAAIGGHAGQSNYAAANMYMNGLA
ADRRRRGLAASVLNIGVIYGL
>UniRef100_Q9KIZ7_from_2647_to_2836 (HMM "PKS_KR" in sequence "UniRef100_Q9KIZ7", bitscore: 198.5, e-value: 8.8e-54, length: 190)
ASYLVTGGLGGLGLIVAQWLVELGARHLVLTSRRGLPDRQAWREQQPPEIRARIAAVEALEARGARVTVAAVDVADVEPM
TALVSSVEPPLRGVVHAAGVSVMRPLAETDETLLESVLRPKVAGSWLLHRLLHGRPLDLFVLFSSGAAVWGSHSQGAYAA
ANAFLDGLAHLRRSQSLPALSVAWGLWAEG
>UniRef100_Q8KUF6_from_1321_to_1499 (HMM "PKS_KR" in sequence "UniRef100_Q8KUF6", bitscore: 198.4, e-value: 9.1e-54, length: 179)
GTVLVTGGTGVLGAAVARHLVTARGARHLLLLSRRGPDAPGAADLVAELTGAGARVVVRAVDVADRAALAAALDAVPAAH
PLTGVVHLAAALDDGTITALTPDRVRRVLAPKATAAAHLHELTSDLALFALFSSASGVLGAPGQGNYAAANAYLDGLARE
RHAAGLPATSIAWGLWAEA
>UniRef100_Q9S0R4_from_1488_to_1668 (HMM "PKS_KR" in sequence "UniRef100_Q9S0R4", bitscore: 198.4, e-value: 9.6e-54, length: 181)
GSVLVTGGTGVLGAAVARHLAGVCGVRDLLLVSRRGPDAPGAEGLRAELAALGAEVRIVACDVGERREVVRLLEGVPAGC
PLTGVVHAAGVLDDATIASLTPERLGTVFAAKVDAALLLDELTRGMELSAFVLFSSAAGILGSAGQGNYAAANAALDALA
YRRRAAGLPGVSLAWGLWEEA
>UniRef100_Q9S0R4_from_3288_to_3468 (HMM "PKS_KR" in sequence "UniRef100_Q9S0R4", bitscore: 198.4, e-value: 9.6e-54, length: 181)
GSVLVTGGTGVLGAAVARHLAGVCGVRDLLLVSRRGPDAPGAEGLRAELAALGAEVRIVACDVGERREVVRLLEGVPAGC
PLTGVVHAAGVLDDATIASLTPERLGTVFAAKVDAALLLDELTRGMELSAFVLFSSAAGILGSAGQGNYAAANAALDALA
YRRRAAGLPGVSLAWGLWEEA
>UniRef100_Q9S0R4_from_5085_to_5265 (HMM "PKS_KR" in sequence "UniRef100_Q9S0R4", bitscore: 198.4, e-value: 9.6e-54, length: 181)
GSVLVTGGTGVLGAAVARHLAGVCGVRDLLLVSRRGPDAPGAEGLRAELAALGAEVRIVACDVGERREVVRLLEGVPAGC
PLTGVVHAAGVLDDATIASLTPERLGTVFAAKVDAALLLDELTRGMELSAFVLFSSAAGILGSAGQGNYAAANAALDALA
YRRRAAGLPGVSLAWGLWEEA
>UniRef100_Q9S0R8_from_3537_to_3717 (HMM "PKS_KR" in sequence "UniRef100_Q9S0R8", bitscore: 198.4, e-value: 9.6e-54, length: 181)
GSVLVTGGTGVLGAAVARHLAGVCGVRDLLLVSRRGPDAPGAEGLRAELAALGAEVRIVACDVGERREVVRLLEGVPAGC
PLTGVVHAAGVLDDATIASLTPERLGTVFAAKVDAALLLDELTRGMELSAFVLFSSAAGILGSAGQGNYAAANAALDALA
YRRRAAGLPGVSLAWGLWEEA
>UniRef100_Q87W70_from_2287_to_2467 (HMM "PKS_KR" in sequence "UniRef100_Q87W70", bitscore: 198.3, e-value: 1e-53, length: 181)
GTVLITGGTGTLGSLAARHLVVTGQARHLVLASRSGPQADGALALRQELEAAGAQVRLAACDLADPESVERLLNSLPAKH
PLTAIIHTAGILADATLPNLGPEELERVFVPKADAAWMLHERTRQLDLAAFVLYSSSAGTLGSPGQANYAAANRFLDALA
QTRQRQGLPATSLAWGWWQPV
>UniRef100_Q93H84_from_1171_to_1346 (HMM "PKS_KR" in sequence "UniRef100_Q93H84", bitscore: 198.1, e-value: 1.1e-53, length: 176)
GTVLITGGTGALGGHVARWLAGAGAEHLVLTSRRGADAPGATALKAELEELGARVTLAVCDVADRDALAALLAEHTFTSV
FHAAGVEQFAPFDELTPADFARTMAAKAHGAAHLDELLGDRELDAFVLFSSIAGVWGSGLQTAYAAGNAFLDGLAARRRA
RGLTATAIAWGPWADG
>UniRef100_A4U8T3_from_2225_to_2404 (HMM "PKS_KR" in sequence "UniRef100_A4U8T3", bitscore: 198.1, e-value: 1.1e-53, length: 180)
RTYLVTGGLGGIGCAVAGWLADRGAGTIVLNGRRPPDPEAQEAMGALRARGVTVRVELADVTDSAAVDEMLARMDRELPP
LGGVIHSVGVLSDGALGNQSWERFEQVLWPKVLGGWHLHRATADRNLDLFILFSSRVGVMGNPGQANHAAANAFLDQLAA
HRRALGLPGQAIAWGAWSEI
>UniRef100_Q52V47_from_1197_to_1376 (HMM "PKS_KR" in sequence "UniRef100_Q52V47", bitscore: 198.1, e-value: 1.2e-53, length: 180)
GTTLVTGGTGALGAHVARWLAGNGAEHLLLTSRRGPDAPGAAALRDELTALGTQVTIASCDMADRDAVTALIAAIPADQP
LTAVIHAAAVVDDGVIETLAPEQVEAVLRVKVDATLILHELTRGLDLSAFVLFSSFAATFGAPGQGNQAPGNAYLDAFAE
YRRGSGLPATSIAWGPWGSA
>UniRef100_A0ACH1_from_1175_to_1352 (HMM "PKS_KR" in sequence "UniRef100_A0ACH1", bitscore: 198.0, e-value: 1.2e-53, length: 178)
GTVLVTGGTGGLGGEVARWLARRGVPHLLLLSRHGADAPGADELRAELHALGTQVTVAGCDVADRESLAAVLAAVPAEFP
LTGVVHAAGVGTPGRLLDTDETEVAEVLRAKVTGAALLDELTDGLDLFVVFSSIAATWGSGGQGAYAAGNAFLDALVEHR
RHRGLSGTAIAWGPWAEV
>UniRef100_A0FCL2_from_6747_to_6924 (HMM "PKS_KR" in sequence "UniRef100_A0FCL2", bitscore: 197.9, e-value: 1.3e-53, length: 178)
GTVLITGGTGTLGGLVARHLVTTHGARDLVLASRGGDTAPGAVELATELEALGASIRVAACDVADRAQLTALLDTIPALR
AVVHTAGVVDDGVIGSMTADRVEAVLRPKANAAWHLHELTRRLDLDAFVLFSSATGVLGSAGQGNYAAANAFLDALAVHR
RAQGLPAVSVAWGLWEQR
>UniRef100_Q83WE9_from_1397_to_1577 (HMM "PKS_KR" in sequence "UniRef100_Q83WE9", bitscore: 197.8, e-value: 1.4e-53, length: 181)
GTVLITGGTGALGRAVARHVVQRHGVRHLLLAGRQGREAPGVAELVETLTADGTTVEVASCDVTDRAAVERLLTAVPADR
PVVAVVHAAGVLADAVVSAQDGDRLDAVLAPKVDAAVHLHDLTRDLPLARFVLFSSAAGVLGSAGQAAYASANAFLDALA
SWRRSRGLPAVSLAWGPWESG
>UniRef100_Q0RTS5_from_1618_to_1798 (HMM "PKS_KR" in sequence "UniRef100_Q0RTS5", bitscore: 197.8, e-value: 1.4e-53, length: 181)
GTVLITGGLGTLAHHLAHHLITHHHTRHLHLTSRTGPHHPHATALRTELENLGATITITATDTTNPTQLHHLLDTIPAAH
PLTAVIHTAGTLDDTALTNLTPERLHTVLAPKIDGAWHLHHLTRHHPLKAFVLYSSIAGITGNPGQANYATANTFLDALA
HHRRAHGLPATSLAWGLWDDT
>UniRef100_A1YAN0_from_2960_to_3138 (HMM "PKS_KR" in sequence "UniRef100_A1YAN0", bitscore: 197.8, e-value: 1.4e-53, length: 179)
GTVLLTGATGALGRSLASHLVSGHGVRHLLLVSRSGAAAHGAKDLLAELTGLGASVVLESCDVADREALAGLLAGIDPGH
PLTGVVHAAGVLDDGLIDSLTPERFDAVLRPKADAALNLHELAGDVDEFVLFSSAAGTFGNAGQANYAAANAFLDALAQH
RQANGLPARSLAWGLWDTD
>UniRef100_Q49HL0_from_2275_to_2454 (HMM "PKS_KR" in sequence "UniRef100_Q49HL0", bitscore: 197.7, e-value: 1.5e-53, length: 180)
GTYLVTGGLGGIGLKVAGWLADQGAGAIVLNGRREPDDSCREAVESLQRRGVAVQVEIADIADAEAVKGMLGRIESALPP
LAGVIHSVGALSDAVLPNQSWERFERVLWPKVLGAWQLHRSTLDLDLDFFVLFSSVIGVTGNVGQANHAAANAFLDQLAR
HRRALGLPGQAIAWGPWSGL
>UniRef100_Q03131_from_1613_to_1792 (HMM "PKS_KR" in sequence "UniRef100_Q03131", bitscore: 197.7, e-value: 1.5e-53, length: 180)
GTVLVTGGTGGVGGQIARWLARRGAPHLLLVSRSGPDADGAGELVAELEALGARTTVAACDVTDRESVRELLGGIGDDVP
LSAVFHAAATLDDGTVDTLTGERIERASRAKVLGARNLHELTRELDLTAFVLFSSFASAFGAPGLGGYAPGNAYLDGLAQ
QRRSDGLPATAVAWGTWAGS
>UniRef100_Q5UNP6_from_1666_to_1845 (HMM "PKS_KR" in sequence "UniRef100_Q5UNP6", bitscore: 197.7, e-value: 1.5e-53, length: 180)
GTVLVTGGTGGVGGQIARWLARRGAPHLLLVSRSGPDADGAGELVAELEALGARTTVAACDVTDRESVRELLGGIGDDVP
LSAVFHAAATLDDGTVDTLTGERIERASRAKVLGARNLHELTRELDLTAFVLFSSFASAFGAPGLGGYAPGNAYLDGLAQ
QRRSDGLPATAVAWGTWAGS
>UniRef100_UPI0000D4FBBC_from_227_to_406 (HMM "PKS_KR" in sequence "UniRef100_UPI0000D4FBBC", bitscore: 197.7, e-value: 1.5e-53, length: 180)
GTVLVTGGTGGVGGQIARWLARRGAPHLLLVSRSGPDADGAGELVAELEALGARTTVAACDVTDRESVRELLGGIGDDVP
LSAVFHAAATLDDGTVDTLTGERIERASRAKVLGARNLHELTRELDLTAFVLFSSFASAFGAPGLGGYAPGNAYLDGLAQ
QRRSDGLPATAVAWGTWAGS
>UniRef100_A4FCY9_from_4173_to_4353 (HMM "PKS_KR" in sequence "UniRef100_A4FCY9", bitscore: 197.7, e-value: 1.5e-53, length: 181)
SHVLVTGGLGTLGRLIARHLTGEHGVRRLLLTGRRGMRTPGAEEFAAELAGEGVHVTIAACDTADRAALAGLLAAVPEEH
PLTGVVHSAGVLDDAAIHTLTPDRLMGVLRPKVDAAFHLHELTREMELSAFVLFSSAAGLLGTAGQANYAAANSFLDGLA
QARRAEGLPAVSIAWGLWDGE
>UniRef100_Q6RKE1_from_1775_to_1956 (HMM "PKS_KR" in sequence "UniRef100_Q6RKE1", bitscore: 197.6, e-value: 1.6e-53, length: 182)
GAVVITGGLGDLGARVARWLAGTHGVRTLVLTSRRGMAAPGAQALVNDLAALGAEATVVACDIADRHSVGQLMAMFDGKK
TPLRGVVHAAGAQDNGVLGALTRQRCAAVFAPKVDGAWHLHQLTQHLSLDFFVMFSSISGVLSMSGLANYAAANTFLDAL
AYLRRAQGLPATSVAYGPWEGD
>UniRef100_Q9KIE0_from_5616_to_5786 (HMM "PKS_KR" in sequence "UniRef100_Q9KIE0", bitscore: 197.6, e-value: 1.7e-53, length: 171)
GTVLVTGGSGTLAGIISRHLVERHGVRRLLMLSRSGTASDVPGAEVTAIACDVADRDELASVLAGIDPAHPLTAVVHTAA
VLDDGVLTALTPDRLETVLRPKVDAAWHLHELTQDTELAAFVLYSSAAGVLGSPGQGNYAAANAFLDALAEQRRAAGLPA
LSVAWGLWEPE
>UniRef100_A6GKH8_from_558_to_742 (HMM "PKS_KR" in sequence "UniRef100_A6GKH8", bitscore: 197.5, e-value: 1.7e-53, length: 185)
GAVLITGGTGALGAELARHLVRNHGVRELVLCSRQGLDAPGAPALQAALLELGAAAVHIEACDVGEREAVAELLSSLDGR
PELGPLTAVIHTAGCLADATLERLDAEALRRVLHPKVAGAWNLHALTRGRPLAAFVLFSSAAGLLGNGGQANYAAANTFL
DALAQHRRGAGLPAQSLAWGLWSTG
>UniRef100_Q93NX9_from_2943_to_3122 (HMM "PKS_KR" in sequence "UniRef100_Q93NX9", bitscore: 197.5, e-value: 1.7e-53, length: 180)
GSVLITGGTGGLGAETARWLARSGAAHLVLTSRRGPDAPGAAELRAELEQSGASVSIVACDVADRDALAAVLDGLSADQP
LTGVVHTAGVGHYGPLDALTPAEFAGLTAAKLAGAAHLDNLLGDRELDFFILFGSIAGVWGSGDQSAYGAANAYLDALAL
ARRARGLAATSIAWGPWGGT
>UniRef100_Q9L8C6_from_1145_to_1334 (HMM "PKS_KR" in sequence "UniRef100_Q9L8C6", bitscore: 197.5, e-value: 1.7e-53, length: 190)
GSYLVTGGLGGLGLLVARWLVERGARHLVLTSRHGLPERQASGGEQPPEARARIAAVEGLEAQGARVTVAAVDVAEADPM
TALLAAIEPPLRGVVHAAGVFPVRHLAETDEALLESVLRPKVAGSWLLHRLLRDRPLDLFVLFSSGAAVWGGKGQGAYAA
ANAFLDGLAHHRRAHSLPALSLAWGLWAEG
>UniRef100_Q6MZA4_from_14736_to_14916 (HMM "PKS_KR" in sequence "UniRef100_Q6MZA4", bitscore: 197.5, e-value: 1.7e-53, length: 181)
GTVLITGGTGTLGALFAEHLVSAHGVRHLLLTSRRGPQAHGATDLQQRLTDLGAHVTITACDISDPEALAALVNSVPTQH
RLTAVVHTAAVLADTPVTELTGDQLDQVLAPKIDAAWQLHQLTYEHNLSAFIMFSSMAGMIGSPGQGNYAAANTALDALA
DYRHRLGLPATSLAWGYWQTR
>UniRef100_Q6V1P0_from_1157_to_1336 (HMM "PKS_KR" in sequence "UniRef100_Q6V1P0", bitscore: 197.5, e-value: 1.7e-53, length: 180)
GTVLITGGTGALGAHVARWAAARGVGHLLLASRRGADAPGVAELRADLEASGASVTVAACDVADRQAVQQLLDGIPDRHP
LEAVFHAAGVLDDGMTADLDTDRLETVLAPKTEGARLLDELTRDTELSAFVLFSGFAATVGSSGQAGYAAANAHLDALAQ
RRRADGLPATSIAWGPWTGG
>UniRef100_A0FCL2_from_5025_to_5202 (HMM "PKS_KR" in sequence "UniRef100_A0FCL2", bitscore: 197.5, e-value: 1.8e-53, length: 178)
GTALITGGTGTLGGLVARHLVREHGVTELVLVGRRGDTAPGAAELLTELEAAGARVRVVACDVSDREATAALVASLPNLR
SVVHTAGVLDDAVIGSLTPERLRTVLRPKADAAWHLHELTRDRDLAEFVLFSSAAGVLGGPGQGNYAAANAFLDALAARR
RAQGLPATSLAWGFWEQR
>UniRef100_Q53840_from_8161_to_8341 (HMM "PKS_KR" in sequence "UniRef100_Q53840", bitscore: 197.4, e-value: 1.8e-53, length: 181)
GTVLITGGTGTLGALVARRLVVNHDAKHLLLTSRQGASAPGADVLRSELEALGASVTLAACDVADPRALKDLLDNIPSAH
PVAAVVHAASVLDGDLLGAMSLERIDRVFAPKIDAAWHLHQLTQDKPLAAFILFSSVAGVLGSSGHSNYAAASAFLDALA
HHRRAQGLPASSLAWSHWAER
>UniRef100_Q6DNE6_from_1183_to_1362 (HMM "PKS_KR" in sequence "UniRef100_Q6DNE6", bitscore: 197.3, e-value: 2e-53, length: 180)
GSYLITGGLGYLGLKVADWLVKQGVRHLILLSRSGLTKETQPAVEALQQTGTNVKVLAVDVADLTDMERVWKQLEAEEKP
LKGIIHAAGVGRLDTLEELTPEKWEAVLRPKVQGGWNLHQLSRNENLDFFVCFSSIASVWGSRGQTHYAAANQFLDGLVH
YRHSLDLPGLAINWGAWAGG
>UniRef100_Q2PC52_from_3097_to_3277 (HMM "PKS_KR" in sequence "UniRef100_Q2PC52", bitscore: 197.1, e-value: 2.2e-53, length: 181)
GTVLITGGTGSLGALVALHLVRTRGVRRLLLASRRGAAADGTEALVAELSAQGAETSVISCDVADRDAVAAMLAAIPPEH
PLTAVVHTAGVLDDGLVAAMTPARLDAVFGPKADAARHLEELTRDHDLAAFVTFSSAAGLLGSAGQANYAAANAYLDGLM
AIRRANGRNGVSLSWGLWAQD
>UniRef100_A4F5D7_from_2986_to_3166 (HMM "PKS_KR" in sequence "UniRef100_A4F5D7", bitscore: 197.0, e-value: 2.5e-53, length: 181)
GTVLVTGGTGALGALVARHLVEGHGITNLLLTSRTGPDAPGAEALRRDLEARGARVTIAACDVASRPALDALVGSIPREH
PLTAIVHAAGATADGVIGALTRDELAVVFRAKVDGALHLHEITRERDLAAFVLFSSASGVIGGPGMANYAAANTFLDALA
QRRRALGLPASSLAWGYWDQS
>UniRef100_O33956_from_3275_to_3455 (HMM "PKS_KR" in sequence "UniRef100_O33956", bitscore: 197.0, e-value: 2.5e-53, length: 181)
RTVLLTGGTGTLGQTLARHLVNRHGVRHLLLAGRTGAAAEGVAELIGELGELGAEVRVAACDAADRQRLTELLAGIPVEH
PLGAVVHAAGTLDDGTIPSLTGENIDNVLRPKADAVLNLHELTRDADLSAFVLYSSSSALLGSPGQGAYAAANAFLDGFA
RYRKGLGLPALSLAWGLWGSN
>UniRef100_Q52V45_from_1413_to_1593 (HMM "PKS_KR" in sequence "UniRef100_Q52V45", bitscore: 196.9, e-value: 2.7e-53, length: 181)
GTVLITGGSGTLAGIVARHLATAHGVRRLLLLSRRGADAPGAGELTAELAGLGAQVSWAACDAGDRDALAAVLAAVPAAH
PLTAVVHTAGVLDDGVIGSLTPERLDTVLRPKADAALHLHELTRDLPLTAFVLFSAIAGTLGSAGQANYAAANVFLDALA
QHRHDQDLPATSLAWGLWADA
>UniRef100_Q0RIF5_from_2398_to_2578 (HMM "PKS_KR" in sequence "UniRef100_Q0RIF5", bitscore: 196.9, e-value: 2.7e-53, length: 181)
GTVLITGGTGALGGLVARRLAGQPEPPHLLLASRSGPAAAGAAELAAELRAAGAQVTVAACDIADRDELAALLADIPADR
PLRGVVHTAGVLDDATVEAMTGAQLAHALRPKVDAAWHLHELTADLALDHFVLFSSAVATVGAPGQANYAAGNTFLDALA
VHRRSRGLPGTAIAWGLWTQA
>UniRef100_Q52V51_from_2788_to_2967 (HMM "PKS_KR" in sequence "UniRef100_Q52V51", bitscore: 196.8, e-value: 2.9e-53, length: 180)
GTTLVTGGTGALGAHVARWLAENGAEHLLLTSRRGPDAPGAAELRDELTALGAQVTIATCDMADRDAVAALIAAVPADQP
LTAVMHTAGVLDDGVIDALTPERFGTVLAPKADAALTLHELTRELGLSAFVLFSGVAGTLGDAGQGNYAAANSYLDALAE
QRHADGLAATSVAWGRWGDS
>UniRef100_Q5SFB3_from_1488_to_1668 (HMM "PKS_KR" in sequence "UniRef100_Q5SFB3", bitscore: 196.5, e-value: 3.4e-53, length: 181)
GTVLVTGGTGTLGKAVARHLVTKHGVRHLILAGRRGADTPGAADLATELTGLGATVNIVRCDAADRSALEGVLAAVPAAH
PLTAVVHTAGVLDDGIVTAQTPRRLSAVLRAKADAVSHLHELTRDLDLSAFVLFSSAAGTLGSPGQSGYAAANSFLDAFA
AWRRAQGLPAVSLAWGLWGDG
>UniRef100_A0FCL2_from_2944_to_3120 (HMM "PKS_KR" in sequence "UniRef100_A0FCL2", bitscore: 196.5, e-value: 3.6e-53, length: 177)
GTVLVTGGTGALGGHVARWLAAQGAEHVVLTSRRGMAAPGAERLAGELEALGARVTVAACDVGDRDALAALLTEVGPLTA
VVHTAAVLDDATLNSLTTEQLQRVLRVKTDGAVHLHELTRDMELSAFVLFSSLSGTLGAPGQGNYAPGHVFVDTLAEQRR
AEGLVATSIAWGLWAGD
>UniRef100_Q76KZ3_from_1380_to_1558 (HMM "PKS_KR" in sequence "UniRef100_Q76KZ3", bitscore: 196.4, e-value: 3.6e-53, length: 179)
GVVLVTGGTGGLGALVARHVVVERGVRRLVLVSRRGLGAPGAVGLVAELESLGAVVEVVACDVSDRVALAGVVGGIGSDL
SAVVHTAGVVDDGVVESMSVGRVASVFGPKADAAWFLHELTRDMGLSAFVLFSSMAGTVGGGGQSNYAAANAYLDGLAEY
RRGLGLAATSLAWGLWEDT
>UniRef100_Q93HJ5_from_5702_to_5882 (HMM "PKS_KR" in sequence "UniRef100_Q93HJ5", bitscore: 196.4, e-value: 3.6e-53, length: 181)
ETVLITGGTGTLGTLLARHLVTEHGLRHVTLAGRRGTDTPEVRQLRADLAEMGAEVRVEACDAGDEDAVRRLLEPLTAHH
RLAGVVHAAGVTDDGVVSALDRRRLSAVLHPKVRGAWNLHRLTAHLAPRMFVLFSSASATLGAAGQGNYAAANAFLDALA
EHRHARGLPASSLAWGLWDQA
>UniRef100_A5W7D5_from_2100_to_2280 (HMM "PKS_KR" in sequence "UniRef100_A5W7D5", bitscore: 196.2, e-value: 4.4e-53, length: 181)
ASYLVTGGLGGFGLRTAQWLIDKGARHLVLLGRRGPASEEAQPQLALWHAQGIDVQAVACDITDREQLRGVFDRIAASPW
PLRGLVHAATVIDDSLIRNLDGDQLRRVLEPKAKGAQYLHELTQGLALDFFVMFSSATTLFGNPGQANYVAANHWLEALA
RHRRAQGQAATAVLWGAIDDV
>UniRef100_Q1WEK8_from_6671_to_6848 (HMM "PKS_KR" in sequence "UniRef100_Q1WEK8", bitscore: 196.1, e-value: 4.5e-53, length: 178)
GTVLITGGTGTLGGLVARHLVTTHGARDLVLASRGGDTAPGAVELATELEALGARIRVAACDVADRAQLTALLDTIPALR
AVVHTAGVVDDGVIGSMTAERVETVLRPKANAAWHLHALTRHLDLDAFVLFSSATGVLGSAGQGNYAAANAFLDALAVHR
RAQGLPAVSVAWGLWERR
>UniRef100_A5G642_from_1962_to_2148 (HMM "PKS_KR" in sequence "UniRef100_A5G642", bitscore: 196.0, e-value: 4.8e-53, length: 187)
GVYLITGGAGNLGLIFAKEIANRVTGATLILTGRSPLSEVKRAQLRELEASGARVEYQQVDVSQKDAVAGLIQALVEEFG
SINGIIHAAGVTRDSFIIKKTNEEFLEVLGPKVGGLVHLDQASQHLELDLVLLFSSAAAAAGNLGQADYAAANAFMDAYA
AYRNDLVARNERRGRTFSINWPLWQEG
>UniRef100_Q76KZ3_from_3148_to_3328 (HMM "PKS_KR" in sequence "UniRef100_Q76KZ3", bitscore: 195.9, e-value: 5.3e-53, length: 181)
RTVLITGGTGALAGQLARHLARAYGVRHLLLAGRRGPSAPHAAELVAELAELGALAEVVACDVADREALTALLAAVPADR
PLGAVVHTAGVLDDGLVESLTPERLDAVLHPKATAALLLDELTRDADLTAFVLFSSAAGTLGSPGQANYAAANAGLDALA
VRRRGQGLPGLSLGWGLWQAD
>UniRef100_Q5VKQ8_from_3057_to_3233 (HMM "PKS_KR" in sequence "UniRef100_Q5VKQ8", bitscore: 195.8, e-value: 5.6e-53, length: 177)
GTVLVTGGTGVLGRAVARHLVAERGVRRLLLLSRSGGADDLVGELAGLGAEVSVAACDVADRDAVAGVLASVPAEFPVSA
VVHAAGVVDDGVVSSLSAERVEGVLRAKVGGAVVLDELTRPLDLSAFVLFSSAAGVLGAAGQSAYSAANAALDALARRRR
AEGLPATSLAWGLWAER
>UniRef100_Q9L8C7_from_2647_to_2836 (HMM "PKS_KR" in sequence "UniRef100_Q9L8C7", bitscore: 195.8, e-value: 5.6e-53, length: 190)
ASYLVTGGLGGLGLIVAQWLVELGARHLVLTSRRGLPDRQAWCEQQPPEIRARIAAVEALEARGARVTVAAVDVADVEPM
TALVSSVEPPLRGVVHAAGVSVMRPLAETDETLLESVLRPKVAGSWLLHRLLHGRPLDLFVLFSSGAAVWGSHSQGAYAA
ANAFLDGLAHLRRSQSLPALSVAWGLWAEG
>UniRef100_A2CLL4_from_1803_to_1992 (HMM "PKS_KR" in sequence "UniRef100_A2CLL4", bitscore: 195.8, e-value: 5.7e-53, length: 190)
GVYLISGGVGGIGLHIAHAMAVDVSDVVFILTGRSRLKDLTVAQREKLTELASLCARLEYHSVDVGSRDELKHLLDTIVT
SYGQLDGIVHSAGITRDNFILKKSVEEFDSVLHPKVSGAVYLDELTRDMDIDFFILFSSISSVLGNVGQSDYAVANSFMD
EFALYRHRLVERQARRGRTVSINWPYWKEG
>UniRef100_A2CLL5_from_3379_to_3568 (HMM "PKS_KR" in sequence "UniRef100_A2CLL5", bitscore: 195.8, e-value: 5.7e-53, length: 190)
GVYLISGGVGGIGLHIAHAMAVDVSDVVFILTGRSRLKDLTVAQREKLTELASLCARLEYHSVDVGSRDELKHLLDTIVT
SYGQLDGIVHSAGITRDNFILKKSVEEFDSVLHPKVSGAVYLDELTRDMDIDFFILFSSISSVLGNVGQSDYAVANSFMD
EFALYRHRLVERQARRGRTVSINWPYWKEG
>UniRef100_P40806_from_2852_to_3038 (HMM "PKS_KR" in sequence "UniRef100_P40806", bitscore: 195.7, e-value: 5.9e-53, length: 187)
GVYLITGGAGSLGLLFAKEIANRTGRSTIVLTGRSVLSEDKENELEALRSIGAEVVYREADVSDQHAVRHLLEEIKERYG
TLNGIIHGAGSSKDRFIIHKTNEEFQEVLQPKVSGLLHVDECSKDFPLDFFIFFSSVSGCLGNAGQADYAAANSFMDAFA
EYRRSLAASKKRFGSTISFNWPLWEEG
>UniRef100_O30482_from_1319_to_1521 (HMM "PKS_KR" in sequence "UniRef100_O30482", bitscore: 195.6, e-value: 6.3e-53, length: 203)
GTILITGGTGSLGSLVARHLVTEHGVRDLVLVSRQGPDADSATELAAELQQHGARVRTLSCDLTDRTALATLIDEIGPLT
GVVHTAGALADATVEHLDAEALATTFAPKANTAWWLHELTQDHDLTLFALFSSVAGILGSPGQANYAAANTFLDALATHR
RGLGLPGTSLAWGSWERtTGMtrhltqaDHdrmsRNGLRPLSN
>UniRef100_A0UQE4_from_2138_to_2324 (HMM "PKS_KR" in sequence "UniRef100_A0UQE4", bitscore: 195.5, e-value: 6.7e-53, length: 187)
ASYLVTGGLSGFGLRTAQWLADKGARHLVLVSRSGPASDEAQEAIAALRERGVAVHAAPCDVTDRAALAALLAQVDAQMP
PLRGIVHAAMVIDDGLVRGATAAQIERVMAPKIVGALHLDELTRALPLDFFVFHSSGTTLFGNPGQSNYVAANGWLEALA
RHRRARGLPATSPRWGAIADAGFLARN
>UniRef100_Q49BE0_from_1430_to_1610 (HMM "PKS_KR" in sequence "UniRef100_Q49BE0", bitscore: 195.5, e-value: 6.9e-53, length: 181)
GTVLVTGGTGTLGALTARHLITHHGARHLLLISRQGPDAPGATDLTTELTELGATVHITACDTADRDQLATTLADIPADH
PLTAVIHTAGTLDDGTLTALTPNRLDTVFRPKVDAITHLHHLTHDHDLAAFVIYSSATGTLGTPGQANYAAANTYADALV
HQRHAAGLPATSLAWGLWETT
>UniRef100_Q1WEK8_from_2899_to_3075 (HMM "PKS_KR" in sequence "UniRef100_Q1WEK8", bitscore: 195.2, e-value: 8.8e-53, length: 177)
GTVLVTGGTGALGGHVARWLAGQGAEHVVLTSRRGMAAPGAERLAGELEALGARVTVAACDVGDRDALAGLLAEVGPLTA
VVHTAAVLDDGTLNSLTTDQLQRVLRVKTDGAVHLHELTRDMELSAFVLFSSLSGTLGAPGQGNYAPGHVFVDTLAEQRR
AEGLVATSIAWGLWAGD
>UniRef100_Q8RJY4_from_1474_to_1653 (HMM "PKS_KR" in sequence "UniRef100_Q8RJY4", bitscore: 195.2, e-value: 8.8e-53, length: 180)
GAYVLSGGMGGLGLQVAQWMVERGARRLVLMGRGGPSEHASKSIREMERAGAQVLVVQGDVARPEDVAAALKVAGSEGWP
IRGVVHAAGVVQDGALLRQDWGRFTPVLAPKVAGAWNLHVQTLDQPLDFFVLFSSAASLLGPRGQGNYAAGNAFLDALGH
GRRSLGLPSLSINWGLWAGA
>UniRef100_Q49931_from_572_to_766 (HMM "PKS_KR" in sequence "UniRef100_Q49931", bitscore: 195.1, e-value: 9.4e-53, length: 195)
GAYLITGGMGALGLLMADWLADRGARRLVLMGRTPLPPRRDWELDTLDAGLRQKIDAICALEMRGVTVEAVAVDVGHHDD
VQALLAKRDRDGAAPIRGIIHAAGVTNDQLVTNMTDDPVRQVMWPKIAGCQVLHEAFPPGSVDFFYLTSSAAGIFGIPGQ
GSYAAANSYLDALARTRRQQGCHTMSIDWVAWRGL
>UniRef100_Q9Z5K6_from_1485_to_1679 (HMM "PKS_KR" in sequence "UniRef100_Q9Z5K6", bitscore: 195.1, e-value: 9.4e-53, length: 195)
GAYLITGGMGALGLLMADWLADRGARRLVLMGRTPLPPRRDWELDTLDAGLRQKIDAICALEMRGVTVEAVAVDVGHHDD
VQALLAKRDRDGAAPIRGIIHAAGVTNDQLVTNMTDDPVRQVMWPKIAGCQVLHEAFPPGSVDFFYLTSSAAGIFGIPGQ
GSYAAANSYLDALARTRRQQGCHTMSIDWVAWRGL
>UniRef100_Q93H84_from_5711_to_5886 (HMM "PKS_KR" in sequence "UniRef100_Q93H84", bitscore: 195.0, e-value: 9.6e-53, length: 176)
GTVLITGGTGALGGHVARWLAGAGAEHLVLTSRRGPAAPGAAGLKAELEEAGVRVTVAACDVADREALAVLLAEHPVNAV
VHTAGTAEAGMLAETSLGDFAATVAAKALGAVHLHELLGDQELDAFVLFSSISGVWGGGGQAAYSAANAFLDGLAQHRRA
RGLAATAIAWGPWGEG
>UniRef100_Q3VXK7_from_478_to_658 (HMM "PKS_KR" in sequence "UniRef100_Q3VXK7", bitscore: 195.0, e-value: 9.8e-53, length: 181)
GTVLVTGGTGGLGRVVVRHLVARHGVRHLLLVSRRGERAPGAAELGAELAAAGAQVRFAACDTGDRDALREVIEGIPAEH
PLVAVLHLAGVLDDGTIETLTPDRLTTTLTPKADAATHLHTLTHHHPLHTFLLFSSITATTGTAGQANYAAANAYLDALA
HHRHTHHLPATSIAWGLWHPT
>UniRef100_A4KCE4_from_9246_to_9425 (HMM "PKS_KR" in sequence "UniRef100_A4KCE4", bitscore: 194.9, e-value: 1e-52, length: 180)
GTVVITGSGGLGGLAARHLVREYGVRHLLLVSRRGAEAPGVPELVAELADEGATALVAACDLSDRQALAGVLASVPPDHP
VTGVVHTAAVLEDGVIGSLTREKLDRALAPKVDAVWHLHELTRDLDLSMFLVYSSLAGHLGSAGQGNYAAANVFLDALMR
RRRRDGLPGLSLAWGAWTTE
>UniRef100_Q76KZ4_from_1369_to_1547 (HMM "PKS_KR" in sequence "UniRef100_Q76KZ4", bitscore: 194.9, e-value: 1e-52, length: 179)
GVVLVTGGTGGLGALVARHVVVERGVRRLVLVSRRGLGAPGAVGLVAELEGLGAVVEVVACDVSDRVALAGVVGGIGSDL
SAVVHTAGVVDDGVVESMSVGRVASVFGPKADAAWFLHELTRDMGLSAFVLFSSMAGTVGGGGQSNYAAANAYLDGLAEY
RRGLGLAATSLAWGLWEES
>UniRef100_Q9ZGI5_from_4100_to_4282 (HMM "PKS_KR" in sequence "UniRef100_Q9ZGI5", bitscore: 194.8, e-value: 1.1e-52, length: 183)
GTVLLTGGTGGLGGLVARHVVGEWGVRRLLLVSRRGTDAPGADELVHELEALGADVSVAACDVADREALTAVLDAIPAEH
PLTAVVHTAGVLSDGTLPSMTTEDVEHVLRPKVDAAFLLDELTSTPAYDLAAFVMFSSAAAVFGGAGQGAYAAANATLDA
LAWRRRAAGLPALSLGWGLWAET
>UniRef100_Q1D4E8_from_1051_to_1230 (HMM "PKS_KR" in sequence "UniRef100_Q1D4E8", bitscore: 194.7, e-value: 1.2e-52, length: 180)
RTYLITGGLGGIGLRLASWLVERGARHLALCGRKGETDEARQALAPLRAAGARVETFRVDVSRPESVAEMLAAVRRGGAP
LGGIFHSAGVLADSSLLQWEPQGFETVMGPKVDGAWNLHALATDTTLEHFVLFSSTASLIGSPGQASYAAANAFLDALAH
FRRARGLPAISLNWGSWGEV
>UniRef100_Q3S865_from_2824_to_3004 (HMM "PKS_KR" in sequence "UniRef100_Q3S865", bitscore: 194.6, e-value: 1.3e-52, length: 181)
GTVLVTGGTGGIGRHVARWLAREGAEHLVLAGRRGTAAPGAAALVAELEQAGARVTVAACDLADRDATAALVGRLRAAGD
TPRAVFHAAGTVSDTRTEQCAPAQLHAELAAKAAGADHLDALLADEPLDAFVLFSSIAGTWGSGGQAAYAAANAHLDALA
ARRRAQGRTALSVAWGPWEGT
>UniRef100_Q83WE6_from_1419_to_1599 (HMM "PKS_KR" in sequence "UniRef100_Q83WE6", bitscore: 194.5, e-value: 1.3e-52, length: 181)
GTVLVTGGTGTLGALVARHLVAAHGIRRLVLVSRRGSRAPGADELVAELSAAGPAVEVVAADVAERDEVARVLAAVDRAG
PLTGVVHTAGVLDDGTVLTLTPQRLERVLRAKADAAWHLHELTRDRPSTAFVTFSSAAGLLGNAGQGNYAAANTFLDALV
AHRRSLGLAGVSVAWGRWERT
>UniRef100_Q1WEK6_from_1372_to_1549 (HMM "PKS_KR" in sequence "UniRef100_Q1WEK6", bitscore: 194.4, e-value: 1.5e-52, length: 178)
DTVLITGGTGTLGGLVARHLVERHGVRDVVLAGRRGPDAPDAAELAAALREYGARVRVVACDVADRDQLARLLDTVSGLR
MVVHTAGVLDDGVIESLTPERVREVLRPKVDAAWYLHELTAGRELAEFVVFSSAAGVLGSPGQGAYAAANAWLDALMAHR
RAAGLPGLSVAWGLWAER
>UniRef100_A0FCL2_from_1360_to_1540 (HMM "PKS_KR" in sequence "UniRef100_A0FCL2", bitscore: 194.3, e-value: 1.5e-52, length: 181)
GAVLVTGGTGVLGGVVSRHLVVRHGVSRLVLLSRRGAEAEGAAELRAELEGAGAEVVIAACDAADGEALAGVLAGLPEGF
ALSGVVHAAGVLDDGLLTSLTRERVEPVLRAKVDAAWNLHELTAGMNLSALVFFSSAAGVLGNAGQSSYAAANGFLDALA
AHRRARGLPAVSIAWGFWEER
>UniRef100_Q5QGY3_from_3380_to_3569 (HMM "PKS_KR" in sequence "UniRef100_Q5QGY3", bitscore: 194.2, e-value: 1.7e-52, length: 190)
GVYLISGGVGGIGLHIAHAMAVDVSDVVFILTGRSRLEDLTVAQREKLTELASLCARLEYHSVDVGSRDELKHLLDTIVT
SYGQLDGIVHSAGITRDNFILKKSVEEFDSVLHPKVSGAVYLDELTRDMDIDFFILFSSISSVLGNVGQSDYAVANSFMD
EFALYRHHLVERQARRGRTVSINWPYWKEG
>UniRef100_Q846X2_from_3618_to_3798 (HMM "PKS_KR" in sequence "UniRef100_Q846X2", bitscore: 194.2, e-value: 1.7e-52, length: 181)
GTVLITGGTGALGQVVAEHLVREWGVRHLLLASRRGLDAPGSGELADRLSDLGAEVTVAAADVSDPASVVELVGKTDPSH
PLTGVVHAAGVLEDGIVTAQTPEGLARVWAAKAAAAANLHEATREMRLGLFVVFSSAAATLGSPGQANYAAANAYCDALM
QRRRAAGQVGLSVGWGLWEAP
>UniRef100_Q49HL2_from_20003_to_20182 (HMM "PKS_KR" in sequence "UniRef100_Q49HL2", bitscore: 194.2, e-value: 1.7e-52, length: 180)
GTYLVTGGLGGIGLKIADWLFGQGAGAIVLNGRRGPDASALAAVEALRARGAKVGVELADIADRSAVDGMLERIGAELPP
LAGVIHCVGVLSDASLETQTWDRFRRVLWPKVLGAWHLHRATSGQDLELFVLFSSLVGVLGNAGQANHAAANAFLDQLAL
HRRSMGLAGQAIAWGAWSGV
>UniRef100_Q9L4X3_from_2983_to_3162 (HMM "PKS_KR" in sequence "UniRef100_Q9L4X3", bitscore: 194.1, e-value: 1.8e-52, length: 180)
GTVLITGGTGGLGAEVARWLARAGAQHLVLTSRRGPDAPGAAELRAELEGYGPSVSVVACDVADRDALAAVLTALPEELP
LTGVVHTAGVGHYGPLDTLSTAEFAGLTAAKLAGAAHLDALLADRELDFFVLFGSIAGVWGSGNQSAYGAANAYLDALAL
HRRARGLAATSVAWGPWAEA
>UniRef100_Q0RTS6_from_1596_to_1776 (HMM "PKS_KR" in sequence "UniRef100_Q0RTS6", bitscore: 193.9, e-value: 2e-52, length: 181)
GTVLITGGLGTLAHHLAHHLITHHHTRHLHLTSRTGPHHPHATALRTELENLGATITITATDTTNPTQLHHLLDTIPPAH
PLTAVIHTAGTLDDTTLTNLTPERLHTVLAPKIDGAWHLHHLTRHHPLKAFVLYSSLAGLVGGAGQGSYTAANTFLDALA
HHRRAQGLPATSLAWGLWDDT
>UniRef100_Q3VZE3_from_2305_to_2484 (HMM "PKS_KR" in sequence "UniRef100_Q3VZE3", bitscore: 193.8, e-value: 2.2e-52, length: 180)
GTVLITGGTGALGAAVARWCAAQGAERLVLTSRRGPAAPGAAELAEELAAHGCQVTVAACDAADRAALAGVLAAIPAECP
LTAVVHAAGAGTGGVLEETTPAGLAAVVAGKAAGAAHLDELLGDRQLDAFVLFSSIAGTWGNAGQGGYAGANAYLDALAE
HRRARGRPATSVAWGAWAGA
>UniRef100_A1YBT7_from_1428_to_1609 (HMM "PKS_KR" in sequence "UniRef100_A1YBT7", bitscore: 193.8, e-value: 2.2e-52, length: 182)
GTVLVTGGTGELGRQVARHLVAAHGVRHLVLTSRRGMDAPDAAALVEELRAAGAATVDVAACDVAAGPALAAVVEAIPAA
HPLTAVVHMAGVLDDGIVTKLSAEQLTRVLRPKVDGAIHLHELTKHAPLAAFVMFSSAAGTLGSPGQANYTAANVFLDAL
AARLRARGVPAMSLAWGFWEQG
>UniRef100_Q3VXL7_from_181_to_361 (HMM "PKS_KR" in sequence "UniRef100_Q3VXL7", bitscore: 193.8, e-value: 2.3e-52, length: 181)
GTALITGATGALGGLIAERLVTRHGVRHLLLVSRRGPDAPGADRLLARLRELGAHARLVACDTADRDALAALLATIPAEQ
PLTAVVHAAGVLDDGTIETLTPDRLTTTLTPKADAATHLHTLTHHHPLHTFLLFSSITATTGTAGQANYAAANAYLDALA
HHRHTHHLPATSIAWGLWHPT
>UniRef100_Q10Y11_from_2180_to_2359 (HMM "PKS_KR" in sequence "UniRef100_Q10Y11", bitscore: 193.8, e-value: 2.3e-52, length: 180)
AAYLITGGMGGLGLLISRWMVSKGAKHLVLLGRRAPNEVVKEKLVELEAAGASVTVETLDVSDWEGMKGVIERINNSGTP
LAGVMHSVGVLSDGVLENQTWSSFEQVMAPKVQGSWYLHQLTQNQSLDFFLVFSSVASLFGSSAQANHSAANAFLDGLAH
YRRSLGLPGLSIHWSTISQV
>UniRef100_A0ACI0_from_1199_to_1378 (HMM "PKS_KR" in sequence "UniRef100_A0ACI0", bitscore: 193.8, e-value: 2.3e-52, length: 180)
GTVLVTGGTGGIGAHVARWLAASGAEHLLLLSRRGPEAPGAKELVAELRESGTDVTVAAVDAADHDALAAVLADLPAAQP
LTAVFHAAGIVDSSILDSLTPDRVETVLRAKVAGALTLHRATADLDLSAFVLFSSLAGVFGSAGEGNYAPGNAFLDAFAQ
YRRAQGLVATSVAWGSWAGA
>UniRef100_Q54297_from_2931_to_3107 (HMM "PKS_KR" in sequence "UniRef100_Q54297", bitscore: 193.7, e-value: 2.3e-52, length: 177)
GTILITGGSGVLAGILARHLAAEHGARHLLLLSRTTPDQALIKELAELGAHVDTATCDVSDRAGLARVLAGVSPEHPLTA
VIHTAGALDDGVVESLTTQQLDTVLRPKADGAWHLHELTQNTDLAAFVMYSSAAGVLGSAGQGNYAAANAFVDALAEQRR
GEGLPALAVAWGLWEDT
>UniRef100_Q6RKG3_from_2168_to_2345 (HMM "PKS_KR" in sequence "UniRef100_Q6RKG3", bitscore: 193.7, e-value: 2.4e-52, length: 178)
AAYLLVGGLGGLGSATALWMAERGARHLVLLSRSGASPSQDSILARLRATNCATTVLACDVAERDLLASALATVKDTLPP
IRGVIQGAMVLRDGMLAQLSRSDYLAVLRPKLHGTWNLHALLPDLDFFIVESSISGIVGNAAQAAYAAANTFLDAFARYR
RSLGLPATAIDIGAVEGI
>UniRef100_Q5ZPA8_from_1155_to_1367 (HMM "PKS_KR" in sequence "UniRef100_Q5ZPA8", bitscore: 193.5, e-value: 2.7e-52, length: 213)
GVYLVAGGLGGIGLVLARALAQRARARLALLTHSPFPPREQWEQWLEEAPAHPEPAWRSEADPSERRRTQHRIRCLLELE
QLGAEVQVYTADVAEEAAVRSVVEQVHARWGKIHGVLHAAATFDDGVIQLRTHEQSSRALRTKVRGSMVLHEVLASEGLD
WFALCSSLASALGSFGQADYCAANAFQDAYAHHLRRQGFTGALALDWGTWRDT
>UniRef100_A1YBQ5_from_1440_to_1621 (HMM "PKS_KR" in sequence "UniRef100_A1YBQ5", bitscore: 193.5, e-value: 2.8e-52, length: 182)
GTALITGGTGELGRHVAKHLVTAHGVRHLVLTSRRGMDAPDAAALVDELRAAGAATVDVAACDAADAAALAAVVEAIPAA
RPLTAVVHTAGVLDDSVVTKLSAEQLARVLRPKVDGAFHLHELTKHAPLAAFVLFSSAAGTLGSPGQANYAAANTFLDAL
ASHLRARGVPAMSLAWGFWAQT
>UniRef100_Q49HL2_from_15372_to_15558 (HMM "PKS_KR" in sequence "UniRef100_Q49HL2", bitscore: 193.5, e-value: 2.8e-52, length: 187)
ASYLVTGGLGAVGLETAEWLAGQGAGHLVLVGRSEASAEARERLAGLEAATGSRVVTARADVADAEELAGLLERFAEAGA
KDSEWPPLAGVIHAAGVLDDGVVTGQTAERLAGVLRPKARGAWQLHRLTRELDLDLFVLYSSAVATLGPPGQTSYAAANG
YLDGLAELRRSEGLAATSVAWGAWAAG
>UniRef100_Q93HJ4_from_4401_to_4581 (HMM "PKS_KR" in sequence "UniRef100_Q93HJ4", bitscore: 193.4, e-value: 3e-52, length: 181)
GTVVVTGATGGIGTEIVRHLATAHGVRHLLLLSRRGPDDPRAAELGRVLAEAGADATFTACDTADRAALADALADVPAEH
PVTAVVHIAGVVDDGVLTTLTPDRIDTVLRPKAEAAQHLHELTADLGLSHFVLFSSGVGTFGGAGQANYAAANAFLDALA
HRRRAADLPATSLAWGLWETT
>UniRef100_Q0ILD2_from_1643_to_1823 (HMM "PKS_KR" in sequence "UniRef100_Q0ILD2", bitscore: 193.3, e-value: 3.1e-52, length: 181)
GTVLITGGTGMLGALLARHLVTAHNVTSLLLTSRRGPDAPGAAELTAELTEAGARVDVVACDVADRDQLAALLAGIPAER
PLTAVLHTAAALDDGLVESLTAERTRAVLRPKVDGAVQLHELTRDLDLGAFVLFSSLAGTMGAPGQGNYAAANVMLDALA
AHRRAQGLPGLSLAWGFWDQR
>UniRef100_Q846X3_from_3555_to_3735 (HMM "PKS_KR" in sequence "UniRef100_Q846X3", bitscore: 193.3, e-value: 3.2e-52, length: 181)
GTVLVTGGTGALGQVVAEHLVREWGVRHLLLASRRGPEAPGSDELASKLTGLGAEVTIVAADVSDPASVVELVGKTDPSH
PLTGVVHAAGVLEDGVVTAQTPEGLARVWAAKAAAAANLHEATREMRLGLFVVFSSAAATLGSPGQANYAAANAYCDALM
QHRRAVGQVGLSVGWGLWEAP
>UniRef100_Q39J94_from_2138_to_2319 (HMM "PKS_KR" in sequence "UniRef100_Q39J94", bitscore: 193.3, e-value: 3.2e-52, length: 182)
GTYLVVGGTGGLGFASARWMVERGARRLTLASRSGDLAAAAREEVEHWHKTLGVTVDVVSCDVTDAAAVDAMIDAIVRRD
SPLKGVLHSAMSIDDGLVRNLDDARMAAVLAPKVAGAWNLHRATRALPLDLFVVYSSATTYLGNPGQSNYVAANSFLEAL
VEHRRAAGLPGTFMAWGPLEDV
>UniRef100_Q54296_from_4892_to_5068 (HMM "PKS_KR" in sequence "UniRef100_Q54296", bitscore: 193.3, e-value: 3.2e-52, length: 177)
GTVLVTGGSGVLAGIAARHLVAEQGVRHLLLLSRSTPDDALINELGELGARVDTAICDVSDRAGLARILAGVSPEHPLTA
VIHTAGALDDGVVESLTAQQLETVLRPKADGAWHLHELTRDADLAAFVMYSSAAGVLGSGGQGNYAAANAFLDALAEQRR
GEGLPALAVAWGLWEDA
>UniRef100_A0ACH3_from_5330_to_5509 (HMM "PKS_KR" in sequence "UniRef100_A0ACH3", bitscore: 193.2, e-value: 3.3e-52, length: 180)
GTVLVTGGTGALGAHTARLLARRGVPHLVLVGRRGPDAPAADELAAELTALGSRVTLVACDVTDRAALAEVLAGIPEDLP
LTGVVHAAGTVDDGVIGSLTPGRVGEVVHARLTAVRHLDELTARHDLDAFVLYTSFAGVVGNLGQAAYAAGNAALDAFAE
RRRAAGRTTTALAWGPWAGA
>UniRef100_Q27W72_from_1479_to_1660 (HMM "PKS_KR" in sequence "UniRef100_Q27W72", bitscore: 193.2, e-value: 3.4e-52, length: 182)
GTALITGGTGALGRLVARHLVAAHGARHLLLVSRSGGITEDIDAFADELTALGAADVRIAACDAADPEALAALLATLPEA
HPLTAVIHAAGVLDDGVVTAMTPEQLDTVLAPKLDAAWHLHRLTRDMDPAAFVMFSSAASIMGSGGQANYAAANMFLNAL
AEHRRAEGRTAHALAWGLPASA
>UniRef100_Q93H83_from_2697_to_2876 (HMM "PKS_KR" in sequence "UniRef100_Q93H83", bitscore: 193.2, e-value: 3.5e-52, length: 180)
GTVLITGGTGGVGRHLARWLAGAGAQHLVLTSRSGPDAPGAQELHAELTALGAEVTIAACDMADRAAVARLLAGIESRHP
LTAVLHAAGTARSSMLADAGLDEFAEAAASKVTGAIHLDELLDGRELDAFVLFASGAGVWGSGGQASYASANAFLDALAL
RRRARGLTATSVAWGGWAGG
>UniRef100_Q9Z3T8_from_1433_to_1613 (HMM "PKS_KR" in sequence "UniRef100_Q9Z3T8", bitscore: 193.2, e-value: 3.5e-52, length: 181)
GIVLITGGTGTLGRALARHLVAKHGVRHLLLVSRSGAAAPEATALVEELAEQGTATTVAACDVADPQALAQLLDGLPARH
PLTAVFHVAGVVDPAPLLQLTPAQLEAVVRPKLDAAWQLHRQTRQRKLAAFVLYSSAAGLLPQPGQSHYAAANTFLDALA
HYRRHLGLPAVALAWGLWAER
>UniRef100_Q0ILD4_from_3631_to_3810 (HMM "PKS_KR" in sequence "UniRef100_Q0ILD4", bitscore: 193.1, e-value: 3.6e-52, length: 180)
GTVVVTGGTGALGARVARWLARAGAGHLLLTSRRGPAADGAVELSEELRALGAEVTITACDVADRAQLADVLAAVPTAFP
VSAVIHTAGVSGNAPLAGTTLAELAEVVAAKAAGARNLDELLAGQDLDAFVLFSSGAAVWGSAGQGGYAAANAYADALAA
DRRRRGLVATSVAWGSWAGG
>UniRef100_Q87W69_from_1433_to_1613 (HMM "PKS_KR" in sequence "UniRef100_Q87W69", bitscore: 193.1, e-value: 3.7e-52, length: 181)
GTVLITGGTGTLGRALARHLVAKHGVRHLLLVSRSGAAAPEATALVEELAEQGTATTVAACDVADPQALAQLLDGLPARH
PLTAVFHVAGVIEPAPLLQLTPAQLEAVVRPKLDAAWQLHLQTRHRNLAAFVLYSSAAGLLPQPGQSHYAAANTFLDALA
HHRRHLGLPAVALAWGLWAER
>UniRef100_A1GGE4_from_2298_to_2478 (HMM "PKS_KR" in sequence "UniRef100_A1GGE4", bitscore: 193.1, e-value: 3.8e-52, length: 181)
GTVLITGGTGTLGALFARHLVTAYGVRHLLLTSRSGPAAAGADRLADELRELGAEVWIAACDVGDAAQVAALVAAIPADR
PLTGVVHAAGLLADATVETLTSDGLDRVLRAKATSAWNLHEATASIGLTTFVLFSSIAGIVGNAGQGNYAAANRYLDALA
QHRHAAGLPATSLAWGLWSLD
>UniRef100_Q0QMQ1_from_2398_to_2575 (HMM "PKS_KR" in sequence "UniRef100_Q0QMQ1", bitscore: 192.8, e-value: 4.5e-52, length: 178)
GTVLVTGGTGTLGALLARHLVTRHGVRHLRLVSRRGPRAPHADALRDELTALGATVTVTACDLADPDATRELIDATAAGR
PLTAVVHAAGVLEDALITNLTPERLDSVLAAKADSALALHRATADLPDAPALVLFSSTTATLGTPGQANYAAANAFLDAL
AHHRPRTLSIGWGLWAEA
>UniRef100_A2R1U2_from_1851_to_2031 (HMM "PKS_KR" in sequence "UniRef100_A2R1U2", bitscore: 192.7, e-value: 4.8e-52, length: 181)
ATYIVVGGTGGIGQSITRRMVQRGARHIVLLSRSGAVTEAAQKIISDGQAVNASIQIKKCDVSEVSQVKSLIAELQKELP
PVRGVIHAAMVLKDVFLEQMTFPDWEAVLRPKVAAAWNLHYALLHQPLDFFVMLSSVSGIVGSRGQAAYAAGNCFLDALA
RYRRQKGLSAVSIDLTAVGDI
>UniRef100_Q846W6_from_3275_to_3455 (HMM "PKS_KR" in sequence "UniRef100_Q846W6", bitscore: 192.6, e-value: 5.1e-52, length: 181)
GTVLVTGGTGALGSLTARHLVERYGARHLLLSSRRGADAPGALELAADLSALGARVTFAACDPGDRDEAAALLAAVPSDH
PLTAVFHCAGTVNDAVVQNLTAEQVEEVMRVKADAAWHLHELTRDADLSAFVLYSSVAGLLGGPGQGSYTAANAFLDALA
RHRHDGGAAATSLAWGYWELA
>UniRef100_A2R022_from_1854_to_2033 (HMM "PKS_KR" in sequence "UniRef100_A2R022", bitscore: 192.6, e-value: 5.2e-52, length: 180)
ATYIVIGGTGGLGRSIARWMAQKGARNIVLASRRAVLDTPVQTLMDALHPSGTKVVVKACDVSNRTSVDAMLKDLADLPP
IRGVVHGAMVLRDTLFENMQLADFQAVTDSKVSGAWNLHDALEPHPLDFFIVLSSVSGVIGNKGQAAYAAANVFLDGFME
WRRSQGLPGTSLALTAVRDA
>UniRef100_Q9ZGI4_from_3277_to_3459 (HMM "PKS_KR" in sequence "UniRef100_Q9ZGI4", bitscore: 192.6, e-value: 5.3e-52, length: 183)
GTVLLTGGTGALGGIVARHVVGEWGVRRLLLVSRRGTDAPGAGELVHELEALGADVSVAACDVADREALTAVLDSIPAEH
PLTAVVHTAGVLSDGTLPSMTAEDVEHVLRPKVDAAFLLDELTSTPGYDLAAFVMFSSAAAVFGGAGQGAYAAANATLDA
LAWRRRTAGLPALSLGWGLWAET
>UniRef100_Q9ALM6_from_2160_to_2339 (HMM "PKS_KR" in sequence "UniRef100_Q9ALM6", bitscore: 192.6, e-value: 5.3e-52, length: 180)
GSVLVTGGTGGLGAHVARWLADAGAEHVAMVSRRGEQAPSAEKLRTELEDLGTRVSIVSCDVTDREALAEVLKALPAENP
LTAVVHAAGVIETGDAAAMSLADFDHVLSAKVAGAANLDALLADVELDAFVLFSSVSGVWGAGGHGAYAAANAYLDALAE
QRRSRGLVATAVAWGPWAGE
>UniRef100_Q70HZ8_from_1724_to_1900 (HMM "PKS_KR" in sequence "UniRef100_Q70HZ8", bitscore: 192.6, e-value: 5.3e-52, length: 177)
GTVMVTGATGTLGGFVARHLVTHHGIRRLLLVSRSAERTDLVRELTELGADVTWASCDLADATAVEETVRSVDERHPLVA
VVHSAGVLDDGVIDKQSPERLDTVMRPKVDAAWNLHRLLDNAPLADFVLFSSASGVLGGAGQSNYAAANAFLDALAEHRR
AQGLAGQALAWGLWSDR
>UniRef100_A1GGB3_from_1390_to_1568 (HMM "PKS_KR" in sequence "UniRef100_A1GGB3", bitscore: 192.5, e-value: 5.4e-52, length: 179)
GRVLVTGGTGSLGALVARHLVSRHGVRRLVLVSRRGPDADGADELVAELTGQGATVSVVACDVSDRDQVAAVLVEHRPTA
VVHTAGVLDDGVIGALTPDRLATVFAPKVDAVRHLDELTQGLGLDLDAFVVFSSASGVFGSAGQGNYAAANAFLDAAVAR
RRAAGLPAVSLAWGLWEQT
>UniRef100_Q0ILD2_from_3397_to_3577 (HMM "PKS_KR" in sequence "UniRef100_Q0ILD2", bitscore: 192.4, e-value: 6e-52, length: 181)
GTTLITGAGGMIGGLLARHLVREHGVRHLLLLGRRGEDTPGMAELRRELTDAGADVHVTACDAADREALAAVLGRIPSTA
PLTAVVHAAGVVDDGVLGSVTDEQVDRVLRPKIDAAVNLHHLTAPLGLRAFVVCSSLAGALGGGGQSAYAAANAYLDALC
LRRRADGLPALSLAWGPWESS
>UniRef100_Q93H83_from_1157_to_1332 (HMM "PKS_KR" in sequence "UniRef100_Q93H83", bitscore: 192.3, e-value: 6.5e-52, length: 176)
GTVLITGGTGALGGHVARWLARGGAEHLVLTSRRGADAPGAAALRDELEVLGARVTFAACDVADRDAVAALLAQHVFTAV
VHAAGVADAGTVDATTPAAFAAALAAKVGGAAHLDELLGDQELDAFVLFSSISGVWGSGGQAAYAAGNAFLDGLARQRRD
RGLTATAVSWGPWADG
>UniRef100_Q93HJ5_from_3617_to_3796 (HMM "PKS_KR" in sequence "UniRef100_Q93HJ5", bitscore: 192.3, e-value: 6.5e-52, length: 180)
GTVVVTGGTGALGARVARWLAHAGAGHLLLTSRSGMAADGADDLVAELRALGARVTVAACDVADRAQLAAALDTVPDEFP
VAAVVHTAGVNRTATLDRTTLAELADVMSAKAAGARNLDELLAGHDLDAFVLFSSGAAIWGSAGQGAYAAANAYADALAA
DRRRRGLTATSVAWGSWAGG
>UniRef100_Q52V46_from_2835_to_3014 (HMM "PKS_KR" in sequence "UniRef100_Q52V46", bitscore: 192.1, e-value: 7.1e-52, length: 180)
GTVLVTGGTGVLGGRVARWLAGAGAERLVLTSRRGLDAPGTAELVEELTSSGVEVSVVACDAADRDALRALLSSEAGSLT
AVIHTAGVLDDGVLDALTPDRIDGVVRAKAVSALNLHELTAELGIELSAFVLFSSMSGTVGTAGQANYAAANAYLDALAE
QRRADGLAATSIAWGPWAEG
>UniRef100_Q0LKI5_from_1522_to_1712 (HMM "PKS_KR" in sequence "UniRef100_Q0LKI5", bitscore: 192.1, e-value: 7.2e-52, length: 191)
AAYLITGGSGGLGLEIAHWMLAKGASNLIILGRRPLQPSHNAVSEQQSQLVNALSQLEQAGANLRYAAINVADQAALAEF
LQQYRAETGLAIRGIVHAAGVLDDQMLYRMQPSALTSVFAPKVAGAWALHEVFSQEPLDFMIFCSSLAASIGSVGQAHYA
AANSFMDSLAAYRRSQGLVGLSINWGPWAEV
>UniRef100_Q1L0S5_from_1380_to_1560 (HMM "PKS_KR" in sequence "UniRef100_Q1L0S5", bitscore: 192.1, e-value: 7.5e-52, length: 181)
GTALITGGTGALGALVARHLVVEHKIRSLVLVSRRGPGAPGAADLDAELTALGARVRIVACDIADREAAGELIASVPRDA
PLTAVVHTAGVFDDGVVTALTPERLDAVLRQKADAALVLDELTRHLDLAAFVLFSSAAGTFGNPGQGNLAASNAYLDALA
VLRRAAGLPATSVAWGVWDQT
>UniRef100_A1YBQ3_from_3241_to_3422 (HMM "PKS_KR" in sequence "UniRef100_A1YBQ3", bitscore: 192.0, e-value: 7.6e-52, length: 182)
GTALITGGTGELGRQIARHLVAAHGVRHLVLTSRRGMDAPDAAALVGSLRAAGAATVEVAACDVTDRDALAAVVQAIPAA
RPLTAIVHTAAVLDDGIVAGLSAEQLARVLRPKVDGAWRLYEATRDAPLAAFMLFSSVAGTLGSSGQANYAAANAFLDGL
AAELRTRGVPAMSLAWGFWEQG
>UniRef100_Q1D3S6_from_1453_to_1639 (HMM "PKS_KR" in sequence "UniRef100_Q1D3S6", bitscore: 192.0, e-value: 7.6e-52, length: 187)
ATYLVSGGLGGLGLKVARWLVERGARHLVLLGRSGVSGADDAASVRRREELESIRVIGATVTPMAVDVADRERMAALLRD
MAATLPPLRGVIHAAALITECRLEDLDVAATTAMMRPKVLGSWVLHDLTRGLSLDFFVMFSSTSTLWGASGLAHYAAGNQ
FLEALAHHRRAEGLPATTIHWGTWDEI
>UniRef100_Q9EWA1_from_2960_to_3139 (HMM "PKS_KR" in sequence "UniRef100_Q9EWA1", bitscore: 192.0, e-value: 7.8e-52, length: 180)
GTVLITGGTGALGAEAARWLARSGAEHLLLTSRRGPEAPGAAELAAEIEELGARVTLAACDTADRAALAALLDSLPDEHP
LTGVVHAAGVGQAAALADTPLADAAQAMAAKLLGAAHLDSLLDGHDLDFFVLVSSIAGVWGSAGQSAYSAANAYLDALAE
HRAARGLPATSVAWGPWAEA
>UniRef100_Q1WEK8_from_4949_to_5126 (HMM "PKS_KR" in sequence "UniRef100_Q1WEK8", bitscore: 191.9, e-value: 8.6e-52, length: 178)
GTALITGGTGTLGGLVARQLVREHGVTELVLASRRGDTAPQAAELLTELEAAGARVRVAACDVSDRDAIAALVASLPNLR
SVVHTAGVLDDAVIGSLTPERLRTVLRPKADAAWHLHELTRDRDLAEFVLFSSAAGVLGGPGQGNYAAANAFLDALAARR
RAQGLPATSLAWGFWEQR
>UniRef100_Q52V44_from_4496_to_4675 (HMM "PKS_KR" in sequence "UniRef100_Q52V44", bitscore: 191.9, e-value: 8.6e-52, length: 180)
GTVLVTGGTGVLGGRVARWLAGAGAERLVLTSRRGPDAPGAAELVEELAGSGVEVSVVACDAADRDALRALLSAEAGTLT
AVIHTAGVLDDGVLDALTPDRIDSVLRAKAVSAINLHELTAELGIELSAFVLFSSVTGTWGTAGQANYAAANAYLDALAE
QRRADGLAATSIAWGPWAEG
>UniRef100_Q7WTE3_from_1213_to_1392 (HMM "PKS_KR" in sequence "UniRef100_Q7WTE3", bitscore: 191.9, e-value: 8.7e-52, length: 180)
GSVLITGGTGGVGALLARWAAERGAAQLVLTSRRGPNAPGAAELAAELRGLGVAVTIAACDAADPEAMRGVLDAIPAEHP
LSAVIHAAGVSEQDLIADVDDEHLNRMLAPKALAAWHLHELTRHLDLSAFILFSSVSASWGSGQQAGYAAANAYLDALAE
HRRGLGLPTTSVAWGLWGEV
>UniRef100_O33954_from_4017_to_4197 (HMM "PKS_KR" in sequence "UniRef100_O33954", bitscore: 191.8, e-value: 8.8e-52, length: 181)
GTVLVTGATGTLGRLLARHLAAEHGVRHLLLLSRGGRAAEGADELAAELAGLEAEPCFAACDAADREALARVLAEVPADR
PLTGVIHAAGVLDDGTLDALTPERIGTVMRPKADAALNLHELTRTSPLSVFAVFSGAAGILGRPGQANYAAANTFLDALA
QHRRAHGLPAVSLAWGLWGGA
>UniRef100_Q93NW7_from_2747_to_2927 (HMM "PKS_KR" in sequence "UniRef100_Q93NW7", bitscore: 191.7, e-value: 9.5e-52, length: 181)
GSVLVTGGTGGIGGRVARRLAEQGAAHLVLTSRRGADAPGAAELRAELEQLGVRVTIAACDAADREALAALLAELPEDAP
LTAVFHSAGVAhDDAPVADLTLGQLDALMRAKLTAARHLHELTADLDLDAFVLFSSGAAVWGSGGQPGYAAANAYLDALA
EHRRSLGLTASSVAWGTWGEV
>UniRef100_Q4KCD8_from_4831_to_5015 (HMM "PKS_KR" in sequence "UniRef100_Q4KCD8", bitscore: 191.7, e-value: 9.6e-52, length: 185)
GVYLITGGLGGVGTVLAREIRAAAPRARVVLCGRTPATAPSVLAKLEQLGAGVDYRAVDLASADQVEQLIAELVRDDRGL
HGIIHCAGVTRDTLLAEKSIEDFAAVFAAKVDGVRHLDRYSAGLALDFFVLYSSIASVLGNPGQTDYAAANGYLDAFASL
REQQVAAGTRQGRSLAINWPLWLEG
>UniRef100_A0FCL3_from_4110_to_4286 (HMM "PKS_KR" in sequence "UniRef100_A0FCL3", bitscore: 191.6, e-value: 1e-51, length: 177)
GTVLVTGGTGALGGHIARWLAHQGAEHLVLTSRRGMAAPGAPELVADLEAAGAAVTVAVCDVAERAQLAELVAEVGPLTA
VVHTAALLDDATVDSLTTEQLHRALRVKVDGAMHLHELTRDMELSAFVLFSSLSGTVGTPGQGNYAPGNAFLDALAEHRK
AEGLVATSVAWGLWAGG
>UniRef100_A2VSM5_from_2136_to_2317 (HMM "PKS_KR" in sequence "UniRef100_A2VSM5", bitscore: 191.6, e-value: 1e-51, length: 182)
GAYLVVGGTGGLGFASARWMVEHGARRLTLASRSGELAAAAREEVARWRDTLGVTVDVVSCDVTDAAAVDAMVAAIARCA
HPLKGVLHSAMSIDDGLVRNLDDARMAAVLAPKVAGAWNLHRATRGLPLDLFVVYSSATTYLGNPGQSNYVAANTFLEAL
VEHRRAAGLPGTFMAWGPLEDV
>UniRef100_A2QW54_from_2338_to_2523 (HMM "PKS_KR" in sequence "UniRef100_A2QW54", bitscore: 191.6, e-value: 1.1e-51, length: 186)
ATYVLAGGFGGIGRSIARWMAERGARHLLILSRSGPQSPESRQLVAELHGAGVRVHAPVCNLADRETLSRVLHEAQSPTG
AAMPPIRGCIQASMVLQDTLLAEMTHAQWVAAVQPKVAGSWNLHACLEHQPLDFFVCLSSVSGVAGQRGQSNYAAGNTFQ
DSLARYRVARGLPAVSLDLGAMVDDG
>UniRef100_Q7UQ60_from_1867_to_2047 (HMM "PKS_KR" in sequence "UniRef100_Q7UQ60", bitscore: 191.4, e-value: 1.2e-51, length: 181)
GTYWLAGGLGGFGLRVADWMSESGAGTLVLSGRSKTVREQAVSVIERMRSRGTQVVVLPCDITDPDDIQRTLDQIDEELP
PLRGVLHTAMVLEDKMIVDLDRETLDRVLWPKVLGGWNLHQATRNRVLDQFILFSSLSSVFGHAGQANYSAANALLDGLA
HHRRVSGLPATVINWGHLGEV
>UniRef100_Q9F830_from_1661_to_1840 (HMM "PKS_KR" in sequence "UniRef100_Q9F830", bitscore: 191.3, e-value: 1.2e-51, length: 180)
GTVLVTGGTGGVGRHVARWLARQGTPCLVLASRRGPDADGVEELLTELADLGTRATVTACDVTDREQLRALLATVDDEHP
LSAVFHVAATLDDGTVETLTGDRIERANRAKVLGARNLHELTRDADLDAFVLFSSSTAAFGAPGLGGYVPGNAYLDGLAQ
QRRSEGLPATSVAWGTWAGS
>UniRef100_Q091C1_from_1426_to_1605 (HMM "PKS_KR" in sequence "UniRef100_Q091C1", bitscore: 191.3, e-value: 1.3e-51, length: 180)
GTYLLTGGMGALGLATAEWLVEEGARQLVLVGRGEPGEAVKARINALTARGCHVTVTRADVSRREEVQRLVEGISARESQ
LLGIFHIAGVLDDGVFMLQSRERIAQVFVPKVLGAWNLHLATAQLPLDLFVMYSSAASLVGVAGQANYVAANSFLDALAY
HRSRQGLPALSVNWGRWSGE
>UniRef100_Q27W72_from_3637_to_3817 (HMM "PKS_KR" in sequence "UniRef100_Q27W72", bitscore: 191.3, e-value: 1.3e-51, length: 181)
GTVLITGGTGTLGAYIAEHLVRTWGMGHLLLVSRRGPDAPGARDLAARLEELGARVRVAATDVTDASAVADLVAGIDPEH
PLTGVIHATGVLDDAVVTAQTPERLARVWTAKATAAAHLHTATSHLRLGMFVLFSSAAGTLGSPGQANYAAANAFCDALA
AHRRAAGLPGVSIAWGLWADA
>UniRef100_Q846W5_from_1206_to_1385 (HMM "PKS_KR" in sequence "UniRef100_Q846W5", bitscore: 191.2, e-value: 1.4e-51, length: 180)
GTTLITGGTGGIGAVLARWLARQGAPRLHLTSRRGPDAPGARELAAELDGLGTAVTITACDVSDPRQLSGLIDDMPAEHP
LTAVIHAAGMTDLTAIGDLTTARLGEVLGSKSDAAWNLHELTRDLDLSAFVMFSSGAGVWGSGQQGAYGAANHFLDALAE
HRRAQGLPATSIAWGPWAEA
>UniRef100_A1YBQ6_from_1420_to_1601 (HMM "PKS_KR" in sequence "UniRef100_A1YBQ6", bitscore: 191.0, e-value: 1.5e-51, length: 182)
GTALITGGTGELGRHVAKHLVTAHGVRHLVLTSRRGMDAPDAAALVDELRAAGAATVDVAACDAADAAALAAVVEAIPAA
RPLTAVVHTAGVLDDSVVTKLSAEQMARVLRPKVDGAFHLHELTKHAPLAAFVLFSSAAGTLGSPGQANYAAANTFLDAL
ASHLRARGVPAMSLAWGFWAQA
>UniRef100_Q03132_from_3141_to_3319 (HMM "PKS_KR" in sequence "UniRef100_Q03132", bitscore: 191.0, e-value: 1.6e-51, length: 179)
GTVLITGGTGTLGRLLARHLVTEHGVRHLLLVSRRGADAPGSDELRAEIEDLGASAEIAACDTADRDALSALLDGLPRPL
TGVVHAAGVLADGLVTSIDEPAVEQVLRAKVDAAWNLHELTANTGLSFFVLFSSAASVLAGPGQGVYAAANESLNALAAL
RRTRGLPAKALGWGLWAQA
>UniRef100_Q5UNP5_from_3141_to_3319 (HMM "PKS_KR" in sequence "UniRef100_Q5UNP5", bitscore: 191.0, e-value: 1.6e-51, length: 179)
GTVLITGGTGTLGRLLARHLVTEHGVRHLLLVSRRGADAPGSDELRAEIEDLGASAEIAACDTADRDALSALLDGLPRPL
TGVVHAAGVLADGLVTSIDEPAVEQVLRAKVDAAWNLHELTANTGLSFFVLFSSAASVLAGPGQGVYAAANESLNALAAL
RRTRGLPAKALGWGLWAQA
>UniRef100_Q27W71_from_1454_to_1634 (HMM "PKS_KR" in sequence "UniRef100_Q27W71", bitscore: 191.0, e-value: 1.6e-51, length: 181)
GTVLVTGGTGTLGGLVAEHLVRTWQVGHLLLVSRRGPDAPGARDLAARLEGLGARVRIAAVDVTDASAVADLVAGVDAEH
PLTGVIHATGLLDDAVLTSQTPERLARVWAAKATGAAHLHTATADLPLALFAMFSSAAGVLGSPGQANYAAANAFCDALA
AHRQAHGLPGLSVAWGLWAQS
>UniRef100_Q93HI9_from_1463_to_1643 (HMM "PKS_KR" in sequence "UniRef100_Q93HI9", bitscore: 190.9, e-value: 1.6e-51, length: 181)
RTVLVTGATGGLGTLVAGHLAERHGVRHLLLLSRRGPEAEGAEELVGRLEKLGATVTLVACDAADREALAAVLAGIPAAH
PLTAVVHCAGTAENALLAALTPELIDRVFRAKVDAAVHLHELTEGLDLSAFVLFSSIAGTLGGTGQGNYAAANTFLDALA
RHRRGRGLPATSLGWGLWAAE
>UniRef100_Q54296_from_9800_to_9977 (HMM "PKS_KR" in sequence "UniRef100_Q54296", bitscore: 190.9, e-value: 1.7e-51, length: 178)
GTVLITGGSGVLAGIAARHLVAERGVRHLLLLSRSAPDEALISELAELGAAVVDTAVCDVSDRAGLARVLAGVSPDHPLT
AVIHTAGVLDDGVVESLTARRLDTVLRPKADGAWNLHELTRDIDLAAFVMYSSAAGVLGSAGQGNYAVANAFVDALAEQR
RAEGLPALALAWGLWEDA
>UniRef100_Q740I1_from_1578_to_1758 (HMM "PKS_KR" in sequence "UniRef100_Q740I1", bitscore: 190.9, e-value: 1.7e-51, length: 181)
STVLITGGTGMAGSALARHLVDRYRVGHVVLVSRTGAQAAGAAELVDELQRAGASASVLACDVADRDAVATMLAGLPAGY
PLRGIVHAAGILDDGLLSSLIPDRVDAVLRAKVDGAWNLHELTKDLDLSAFVVFSSMAGIVGTPGQANYAAANSFLDGLV
AHRRADGLAGLSLAWGLWEQA
>UniRef100_A0FCL3_from_7064_to_7237 (HMM "PKS_KR" in sequence "UniRef100_A0FCL3", bitscore: 190.9, e-value: 1.7e-51, length: 174)
GTALVTGGTGALGRQVARWLVDSGVERIVLTSRRGAEAPGAAELVAELGSRVRVVACDVADREALAALLSTIPDLRTVVH
AAGVLDDGVLESLTPERIRAVMRAKADGARHLHELTNGTDLDAFVLFSSAAGTVGNAGQGSYAAANAVLDGLAQRRRAEG
LVATSVAWGAWAQS
>UniRef100_Q2N3T0_from_5563_to_5746 (HMM "PKS_KR" in sequence "UniRef100_Q2N3T0", bitscore: 190.8, e-value: 1.8e-51, length: 184)
GVYLLTGGAGALASLVARHLARAGRPHLVLTGRSPDVRPALVAELEGLGATVSYRSVDVADRAGMARVIDEIRRRSGRLD
GVIHAAGGTDATRIGDKPHRDFAAALRSKIQGTVVLDEVTQDEDLDFFALFSSTSAVLGDFGQCDYAVGNRFLDAYAQYR
TRLCQSGRRRGRTLSVNWPLWREG
>UniRef100_Q2N3S7_from_2436_to_2617 (HMM "PKS_KR" in sequence "UniRef100_Q2N3S7", bitscore: 190.7, e-value: 1.9e-51, length: 182)
GVHLITGGMGGIGWRFAEHLVDRARARLVLCGRSPLDADKQRRHDALRARGAEVLYVVADVSRREDVARVIELARARFGE
LHGVIHAAGVLRDALIPRKTREHVDAVLGPKVHGGAHLDALTRSEPLDLFVAFSSSAGITGNAGQCDYAFANRFLDQLVE
GRAASGAHGRSLSVAWPLWAEG
>UniRef100_Q1D5F8_from_7757_to_7942 (HMM "PKS_KR" in sequence "UniRef100_Q1D5F8", bitscore: 190.7, e-value: 2e-51, length: 186)
GVYLVTGGLGGLGMIFAQEIAARAPGATLILCGRSSPRQMEPRLATLRRSGVTVEYLRADVSQLDEVRRLIAGIREKHGA
LTGIIHAAGILRDGFIRHKSDAELSEVMEPKVLGVSNLDEASKDLPLELFISFSSIAGALGGVGQADYATANAYLDAYAH
YRAGLVAAGQRSGRTLSINWPLWSDG
>UniRef100_Q0PD02_from_2999_to_3178 (HMM "PKS_KR" in sequence "UniRef100_Q0PD02", bitscore: 190.6, e-value: 2.1e-51, length: 180)
GTVLVTGGTGSLGQAVAAHLADQGVSRLLLLSRRGPDAPGAGELVERLNAAGAAVEIVACDVADREALAGVLAGIPPEHP
LCAVVHTAGVVSDATIPSLTPGQVAAVFAAKGDAAWHLHELTAETPLSAFVLFSSASGTIGNAGQGNYAAANAFLDALAR
HRSARGLPAVSLGWGLWAEP
>UniRef100_A1YAM9_from_2840_to_3014 (HMM "PKS_KR" in sequence "UniRef100_A1YAM9", bitscore: 190.6, e-value: 2.1e-51, length: 175)
KTVLVTGGTGALGALVARHLVTARGVTRLLLVSRRGLEAEGAKDLVADLTAAGADVTVEACDVADRAALEAALAGHELTA
VVHTAGVLDDGLVDSLTPERLAKVLRPKVDAALNLHELAGDVEEFVLFSSASATFGNPGQANYAAANAFLDALARHRHAQ
GLPATSLAWGLWATD
>UniRef100_Q5MP00_from_2713_to_2904 (HMM "PKS_KR" in sequence "UniRef100_Q5MP00", bitscore: 190.5, e-value: 2.2e-51, length: 192)
GVYLITGGAGRLGILFAREIAQQTTGATLVLVGRSELGGQSLGQIQQLESLGASVVYRQVDVSRREAVTALIYDVGENVG
EINGILHCAGVIQDNFMVKKQVEEWRSVLAPKVTGAVNLDLATRHCPLDFFVLFSSAAGAIGSPGQADYATANAFLDAYA
GYRNRLVTAHRDQADGPRgFTLAMGWPLWQEG
>UniRef100_Q8RJY3_from_1517_to_1711 (HMM "PKS_KR" in sequence "UniRef100_Q8RJY3", bitscore: 190.5, e-value: 2.2e-51, length: 195)
ASYLITGGLGDLGLKSAAWMVERGVRWLVLVGRTGLPERSKWPEMDPRSKQGQQIAAVQALEAKGAHVRIAAMDVAEEPR
LRMLLSDMRQEGWPAVRGVLHAAGVANPKPLADLDAEGLQAIFRSKAEGSWALHRVLEGTPLDFFVFFSSGSALMSSPLL
GGYAAANAFMDALAHTRRAQGLPALSINWGFWSEV
>UniRef100_Q6W5P6_from_9099_to_9278 (HMM "PKS_KR" in sequence "UniRef100_Q6W5P6", bitscore: 190.5, e-value: 2.2e-51, length: 180)
GTVLITGGTGALGARTARRLAGAGARRLVLLSRSGPDAPGAGELAADLRALGAEPVITACDTADRKALAAVLAAIPEDAP
LTGVIHTAGVLDDGVVDGLTPERFATVFRAKVASALLLDELTRAHDLEVFALFSSASAAVGNPGQGTYAAANAVLDALAE
QRRAEGLPATSVAYGAWGGE
>UniRef100_A1HLA8_from_2146_to_2327 (HMM "PKS_KR" in sequence "UniRef100_A1HLA8", bitscore: 190.5, e-value: 2.3e-51, length: 182)
AAYLVAGGTGGLGFATARWLVERGARHLVLASRRGTLAPELAEEAAHWRDTLQVDTAVVSCDLNNGAAVRALVDGLGRSG
TPLKGLVHSAMTIADGLIANLDDAKMRDVLAPKVAGAWNLHQATRELALDFFVVYSSATTFLGNPGQSNYVAANAFLEAL
IHQRRAQGLPGTYMAWGPLEDV
>UniRef100_Q9ZGI5_from_2208_to_2387 (HMM "PKS_KR" in sequence "UniRef100_Q9ZGI5", bitscore: 190.4, e-value: 2.4e-51, length: 180)
GTVLITGGTGALGSHAARWMAHHGAEHLLLVSRSGEQAPGATQLTAELTASGARVTIAACDVADPHAMRTLLDAIPAETP
LTAVVHTAGALDDGIVDTLTAEQVRRAHRAKAVGASVLDELTRDLDLDAFVLFSSVSSTLGIPGQGNYAPHNAYLDALAA
RRRATGRSAVSVAWGPWDGG
>UniRef100_Q847C5_from_1722_to_1900 (HMM "PKS_KR" in sequence "UniRef100_Q847C5", bitscore: 190.4, e-value: 2.4e-51, length: 179)
GFYLISGGTGGLGLATTRWMIERGARHLVLCSRSGVTALTPEILASLQSLNADIQIKDVDVTDAEQLHTILEECRLQYPV
RGIFHIAGTLDDTTLLRLTPERFNHVLAPKVKGTWLLHQLTLKDPLDFFVCYTSAVSLIGSAGQANAAAANAFEDAFVYY
RHGQNLPATVINWGPWSEV
>UniRef100_A0ZEC2_from_1722_to_1900 (HMM "PKS_KR" in sequence "UniRef100_A0ZEC2", bitscore: 190.4, e-value: 2.4e-51, length: 179)
GFYLISGGTGGLGLATTRWMIERGARHLVLCSRSGVTALTPEILASLQSLNADIQIKDVDVTDAEQLHTILEECRLQYPV
RGIFHIAGTLDDTTLLRLTPERFNHVLAPKVKGTWLLHQLTLKDPLDFFVCYTSAVSLIGSAGQANAAAANAFEDAFVYY
RHGQNLPATVINWGPWSEV
>UniRef100_Q83WF0_from_3855_to_4035 (HMM "PKS_KR" in sequence "UniRef100_Q83WF0", bitscore: 190.4, e-value: 2.4e-51, length: 181)
GTVLVTGAAGALGALVVRHLVAEHGVRRLLLLSRHGREAAGMAELAEDLAQRGVTVTVLACDVADRTGLAAALDAVPDEH
PLTAVVHAAGVLDDAMVTGLTADRLDEVLRPKVDAALHLHELTADRKLAAFVLFSAAAGLLGNPGQASYAAANTVLDALA
HHRRANGLPATSLAWGVLGGP
>UniRef100_O54593_from_1338_to_1513 (HMM "PKS_KR" in sequence "UniRef100_O54593", bitscore: 190.3, e-value: 2.5e-51, length: 176)
GTVLISGAGSLGALTARHLVARHGVRRLVLVSRRGPDADGMAELTAELIAQGAEVAVVACDLADRDQVRVLLAEHRPNAV
VHTAGVLDDGVFESLTRERLAKVFAPKVTAANHLDELTRELDLRAFVVFSSASGVFGSAGQGNYAAANAYLDAVVANRRA
AGLPGTSLAWGLWEQT
>UniRef100_A4X8L0_from_1534_to_1714 (HMM "PKS_KR" in sequence "UniRef100_A4X8L0", bitscore: 190.3, e-value: 2.5e-51, length: 181)
GTVLVTGGTGGLGAHVARHLVSTHGVRHLLLTSRSGPAAAGVAELRAELAAAGASVEVAACDAANADALAALLAAVPDDR
PLRAVVHAAGIVDDGVIGSLSPDRLDAVLKAKLDGAVNLDELTRDADLSVFVLFSSLASLLDCAGQGNYAAANATLNALA
TARRAAGRPAVALTWGLWTGD
>UniRef100_Q5Y9G4_from_1614_to_1793 (HMM "PKS_KR" in sequence "UniRef100_Q5Y9G4", bitscore: 190.3, e-value: 2.5e-51, length: 180)
GTVLVTGATGGVGRHVARWLAGRGARRLVLLSRRGPQAPDAAALVRDLEEAGAEVDLRACDVTDRDALAAVLSYIGDDMP
LTSVFHAAATLDDAVVTELTAERIERSSRAKVQGALHLDALTRAGDLDDFVLFSSFASAFGAPGLGGYAPGNAVLDAIAH
ERRRAGLPATSVSWGTWAGG
>UniRef100_A5G642_from_3475_to_3661 (HMM "PKS_KR" in sequence "UniRef100_A5G642", bitscore: 190.3, e-value: 2.6e-51, length: 187)
GVYLITGGAGGLGFIFAKELARKANGITLILTGRSAHGDAKQALLQELESLGARAQYRQTDVTERNSVEQLVKSIVDDHG
NLNGIIHSAGVNKDNFIIKKTVEEFHEVLSPKVAGLVNLDYASKDLGLDFFVLFSSVAGAFGSPGQADYSTANAFMDCYA
AQRNALVQKGERFGATLSINWPLWREG
>UniRef100_Q6V1N8_from_1141_to_1321 (HMM "PKS_KR" in sequence "UniRef100_Q6V1N8", bitscore: 190.2, e-value: 2.7e-51, length: 181)
GTVLVTGGTGAIGSAVARWLAEQGGCSLVLLSRRGPDAPGAAELAAELADTGTPVRIIAADVADRAAMERVLGDVTEEFG
PLRSVFHAAGVPQSTPLEDMTADEFQEVVAAKVDGARVLDELLGDTELDAFVVFSSIAAVWGSSRSGAYAAGNASLDALV
EQRRARAAAGTSVAWGFWGDG
>UniRef100_Q6RC09_from_30_to_210 (HMM "PKS_KR" in sequence "UniRef100_Q6RC09", bitscore: 190.2, e-value: 2.8e-51, length: 181)
GTVLITGGTGTLGALFAEHLVSAHGVRHLLLTSRRGPQAHGATDLRQRLTDLGAQVTITACDISDPEALAALVNSVPTQH
RLTAVVHTAVVLADTPVTELTGDQLDQVLAPKIDAAWQLHQLTYEHNLSAFIMFSSMAGMIGSPGLGNYAAANTALDALA
DYRHRLGLPATSLAWGYWQTR
>UniRef100_Q8KPW4_from_1486_to_1666 (HMM "PKS_KR" in sequence "UniRef100_Q8KPW4", bitscore: 190.1, e-value: 2.8e-51, length: 181)
GTVLVTGGTGTLGKAVARHLVTKHGVRHLILAGRRGADAPGAAGLAAELTDLGAVVNIVRCDAADRSALEGLLAAVPAAH
PLTAVVHTAGVLDDGIVTAQTLQRVSAVLRAKADAVTHLHELTRDLDLSAFVLFSSAAGTLGSPGQSGYAAANSFLDAFA
AWRRAQGLPAVSLAWGLWGDG
>UniRef100_Q8GNN0_from_46_to_226 (HMM "PKS_KR" in sequence "UniRef100_Q8GNN0", bitscore: 190.0, e-value: 3.1e-51, length: 181)
GTALITGGTGALGALVARHLVVEHKIRSLVLVSRRGPDAPGAADLDAELTALGARVRIVACDIADREAAGELIASVPRDA
PLTAVVHTAGVLDGGVVTALTPERLDAVLRPKADAALVLDELTRHLDVAAFVLFSSAAGTFGNPGQGNLAASNAYLDALA
VRRRTAGLPATSVAWGVWDQT
>UniRef100_Q1D6A5_from_1155_to_1353 (HMM "PKS_KR" in sequence "UniRef100_Q1D6A5", bitscore: 189.9, e-value: 3.3e-51, length: 199)
GTYLITGGLGGIGLVLAESLARQVQARLVLVGRNALPERDTWDTWITEHGEQDRVSQRIRQVLALEALGSEVLVLPADVG
DAEQMAEVLRQARQAFGELHGVIHAAGVPAGGLAQLRTQKAVEDVLRPKVSGTWILHALLRDTPLDFFVLCSSRTAYTAE
PGQIDHCAACAFQDAFAHQAAATGNVPIISLAWDTWREV
>UniRef100_Q70I00_from_3062_to_3242 (HMM "PKS_KR" in sequence "UniRef100_Q70I00", bitscore: 189.9, e-value: 3.3e-51, length: 181)
GTVLITGGTGTLGGLLARHLVETHGVTRLLLVSRRGPAADGADRLHAELTGHGAHVDIVAADLGDRTSVAALLATVDADH
PLSAVVHAAGALDDGVLGTRSADWLDPVLRPKADAAWHLHELTAELPLTAFVMFSSAASVLGAAGQANYAAANGFLDALA
AHRAARGLPGTSLAWGLWEHR
>UniRef100_Q70HZ7_from_1103_to_1278 (HMM "PKS_KR" in sequence "UniRef100_Q70HZ7", bitscore: 189.9, e-value: 3.4e-51, length: 176)
GTVLVTGGTGALAGHVARWLAEEGAEHIVLAGRRGPDGQGAEALRADLVAAGVKATIVRCDVADRDAVRLLLDAHRPSAI
VHTAGVVDDGLLTSLTPAQVERVLRPKLLGARNLHELTRDRELDAFVLFSSLAGVLGGAGQANYAAANAYLDALAAHRTA
HGLPAASLAWGPWEGD
>UniRef100_Q0R4M8_from_4248_to_4429 (HMM "PKS_KR" in sequence "UniRef100_Q0R4M8", bitscore: 189.8, e-value: 3.6e-51, length: 182)
GTVLITGGTGTLGRLLARHLVTGHGVRHLLLISRRGEAAEGAADLVAELASGGAATVSVVACDAADAIALRAVVDAIPHE
RPLTAVIHAAGVLGDATVGTLTPDLVDTVLRPKVDAAWNLHQCTAHLDLAAFVLFSSAAGSLGTAGQSAYAAANTFLDAL
AEQRGAQGRPGVSIAWGLWEQE
>UniRef100_Q0VZ72_from_1826_to_2006 (HMM "PKS_KR" in sequence "UniRef100_Q0VZ72", bitscore: 189.7, e-value: 3.8e-51, length: 181)
ASYLVTGGLGGLGLSVARWLAEKGAGHLVLIGRSGAATAAQQAAVAELAATGTRLTLVKGDVAMRTQIEPAFDAIRSSGM
PLAGILHAAGLLEDGLLLHQSPNAFRRVMAPKILGALNLDALAANAPLDFFVLYASGAGLLGSPGQGNYAAASTFLDAFA
HHRRARGLPALSVDWGVFSEV
>UniRef100_Q6RKF7_from_2040_to_2219 (HMM "PKS_KR" in sequence "UniRef100_Q6RKF7", bitscore: 189.7, e-value: 4e-51, length: 180)
ASYLLVGGLGGIGRATASWMVEHGAKNLIFANRSGMSKQEARATVHALKSMGARVHVQKCDVSDAEHVRQLVEECGSQMP
PIRGVIQGAMVLQDMLLEKLTVDDWNAVVRPKVHGTWNLHNHLPKDMDFFIMLSSISGIIGNTTQAAYAAGNTFLDAFSG
FRNAQGLPAVTLDLGAISGI
>UniRef100_Q53840_from_4839_to_5019 (HMM "PKS_KR" in sequence "UniRef100_Q53840", bitscore: 189.6, e-value: 4e-51, length: 181)
GTILITGGTGAIGAHVARWLARKGAEHLVLISRRGAQAEGAVELHAELTALGARVTFAACDVADRSAVATLLEQLDAGGP
QVSAVFHAGGIEPHAPLAATSMEDLAEVVSGKVQGARHLHDLLGSRPLDAFVLFSSGAVVWGGGQQGGYAAANAFLDALA
EQRRSLGLTATSVAWGVWGGG
>UniRef100_UPI000038D5DF_from_1190_to_1369 (HMM "PKS_KR" in sequence "UniRef100_UPI000038D5DF", bitscore: 189.5, e-value: 4.4e-51, length: 180)
GTYLITGGLGALGLQLAQWLVTQGVKSLVLLGRSDASPEAQATITRMQASGIEILVAQADVCNRADMLQVLETVAASMPP
LKGAIHAAGAVGYDTITAMDLTTWESILRPKVLGGWILHELTQDMQLDLFVSFSSIASVWGSKGQAHYAAANHFLDTLAN
YRRSRGLPGLSINWGPWAEV
>UniRef100_Q6D9L2_from_1466_to_1646 (HMM "PKS_KR" in sequence "UniRef100_Q6D9L2", bitscore: 189.4, e-value: 4.8e-51, length: 181)
GTVLITGGTGALGKVIAKHLVEHHGVRHVLLASRRGKDAPGANALLKDLAELGAQATIVACDIANVAAVASLLDTIPTAH
PLTAVIHTAGSVDTATLKTMSAEQIDNVLQSKAVSAWNLHQLTQHHDLAAFILYSSAVSILAQKGQGNYAAANAFLDALA
YHRRHQGLPATAMAWGMWAER
>UniRef100_Q27W71_from_3605_to_3785 (HMM "PKS_KR" in sequence "UniRef100_Q27W71", bitscore: 189.3, e-value: 4.9e-51, length: 181)
GTVLITGGTGTLGALVAEHLVRVWRIGHLLLVSRRGPEAPGAQDLTARLTALGARVRIVAADVTDAAAVADLVAGVDPEH
PLTGVIHAAGVLDDAVVTAQTPERLARVWAAKATAAAHLHNATAHLRLGAFVLFSSAAGVMGSPGQANYAAANAFCDALA
AHHRARGLPTVSVAWGLWAEA
>UniRef100_Q3LRL4_from_1061_to_1254 (HMM "PKS_KR" in sequence "UniRef100_Q3LRL4", bitscore: 189.3, e-value: 5e-51, length: 194)
AAYLITGGLGGLGLHVARWMVSKGARHLVLLGRRGLPDRAEWPAIPREGDIGRQLAAIEALEAQGAVVHASSADVGDPTR
MAEVLESIRRGPAPLRGIIHAAGVSTLVPLETMDEAALASILRPKVMGGWVLHQLTRELALDFTVYFSSGSAVWGSTRMA
HYAAGNQFLDALAHYRRARGLHALSINWGPWAAE
>UniRef100_Q5UNP4_from_1116_to_1294 (HMM "PKS_KR" in sequence "UniRef100_Q5UNP4", bitscore: 189.2, e-value: 5.4e-51, length: 179)
GTVLVTGGTGGIGAHVARWLARSGAEHLVLLGRRGADAPGASELREELTALGTGVTIAACDVADRARLEAVLAAERAEGR
TVSAVMHAAGVSTSTPLDDLTEAEFTEIADVKVRGTVNLDELCPDLDAFVLFSSNAGVWGSPGLASYAAANAFLDGFARR
RRSEGAPVTSIAWGLWAGQ
>UniRef100_Q9S0R3_from_4183_to_4363 (HMM "PKS_KR" in sequence "UniRef100_Q9S0R3", bitscore: 189.1, e-value: 6e-51, length: 181)
ATVLITGGTGVLGRLVARHLATAHGVRHLLLATRRGTAADGAADLVAELAGLGAEATVAACDIGDRAAVAALLDQVPAQH
PLKAVIHTAGVVDDGILTSLTPERMEAVLHAKAFGAAHLHDLTRDAGLTTFTVFSSAAASFGSPGQGNYTAANAFLDALM
QHRHTQALPGRSLAWGLWGEA
>UniRef100_A1YAN1_from_1307_to_1481 (HMM "PKS_KR" in sequence "UniRef100_A1YAN1", bitscore: 189.0, e-value: 6.2e-51, length: 175)
DVVLITGGTGLLGAAVAKHLVVTHGVRSLVLLSRSGASAPGAAALADELTGMGAEVRILACDAADREALRQVLAAHPVTG
VVHAAGVLDDGLITAQTPERLDRVLAPKVDAAVNLHELLPDAAPFVMFSSAAGVFGNPGQSGYAAANAFVDALVERRRAD
GAAAASLAWGLWATT
>UniRef100_A3P518_from_1921_to_2110 (HMM "PKS_KR" in sequence "UniRef100_A3P518", bitscore: 189.0, e-value: 6.5e-51, length: 190)
GVYLVTGAAGGLARALADAIARGIGGDAPRATLVLTGRSPARDDMRALVASLCALGVAADYRVLDVADRDAVARMVEAIV
GEFGALHGVVHCAGVLRDNYLLRKSADEFAQVLAPKVRGTVNLDRATRDVRSLDFFVTFSSGAGVVGNPGQADYAVANAF
MDAFAAHRASLGAARPGVSVSIAWPIWQAG
>UniRef100_UPI00005FB064_from_1921_to_2110 (HMM "PKS_KR" in sequence "UniRef100_UPI00005FB064", bitscore: 189.0, e-value: 6.5e-51, length: 190)
GVYLVTGAAGGLARALADAIARGIGGDAPRATLVLTGRSPARDDMRALVASLCALGVAADYRVLDVADRDAVARMVEAIV
GEFGALHGVVHCAGVLRDNYLLRKSADEFAQVLAPKVRGTVNLDRATRDVRSLDFFVTFSSGAGVVGNPGQADYAVANAF
MDAFAAHRASLGAARPGVSVSIAWPIWQAG
>UniRef100_Q0QMN7_from_2393_to_2568 (HMM "PKS_KR" in sequence "UniRef100_Q0QMN7", bitscore: 188.9, e-value: 6.6e-51, length: 176)
GTVLITGATGTLGRLVARHLVDRHGVRDLVLASRSGQDAPGTAAFTDDLRALGVRVTVVACDVAERDEVAALLAAHPVTA
VVHAAGVLDDAVLTALTPERVTDVCRAKVDGARHLDELTGPGLTAFVLFSSVAGTLGNAGQAAYAAANAALDALAERRRA
AGLPATSIAWGLWAES
>UniRef100_Q08QH0_from_982_to_1175 (HMM "PKS_KR" in sequence "UniRef100_Q08QH0", bitscore: 188.9, e-value: 6.9e-51, length: 194)
GAYLITGGLGALGLQVSRWLVSKGARHLILASRSGLPDPGQWGSLPAESPFHSQVKAVQELQSMGASVQVVRCDVGEQAQ
VASLIEGIRKGSVPLLGIFHAAGVSTHRSWQETDPELFSTVFRPKAAGAWLLHEYTRDMPLSCFVMFSSASAVWGAQGMA
AYAAANHALDALAHLRRSQGLAATSINWGRWTEG
>UniRef100_Q9RFK7_from_1528_to_1721 (HMM "PKS_KR" in sequence "UniRef100_Q9RFK7", bitscore: 188.9, e-value: 6.9e-51, length: 194)
GAYLITGGLGALGLQVSRWLVSKGARHLILASRSGLPDPGQWGSLPAESPFHSQVKAVQELQSMGASVQVVRCDVGEQAQ
VASLIEGIRKGSVPLLGIFHAAGVSTHRSWQETDPELFSTVFRPKAAGAWLLHEYTRDMPLSCFVMFSSASAVWGAQGMA
AYAAANHALDALAHLRRSQGLAATSINWGRWTEG
>UniRef100_Q0PD02_from_1207_to_1386 (HMM "PKS_KR" in sequence "UniRef100_Q0PD02", bitscore: 188.8, e-value: 7e-51, length: 180)
GTVLITGGTGALGRHVARWTASRGARRLLLLSRSGHRAPEAEALVAELSEAGCHADVVACNIADRDALATVLAAIPAEHP
LTTVIHTAAALDDGVIDSLSPSRMAAALRAKKAGAWNLHELTSELDLAHFVLFSSFGAVVGSPGQGNYAPANAYLDALAQ
YRRSHGLAATAIAWAALAGD
>UniRef100_Q8G987_from_1738_to_1916 (HMM "PKS_KR" in sequence "UniRef100_Q8G987", bitscore: 188.8, e-value: 7e-51, length: 179)
GYYLISGGTGGLGLATARWMIEKGARHLVLCSRSGAKAINPENLASLQSNLVDIKIKDCDVTDAEKLHILLEECRSEYPV
RGIFHIAGTLDDTTLLRLTPESFNYVLAPKVKGTWLLHKLTLNDPLDFFVCYTSAVSLIGSAGQANAAAANAFEDAFIYY
RQANNLPGTVINWGPWSEI
>UniRef100_Q6W5Q0_from_4884_to_5060 (HMM "PKS_KR" in sequence "UniRef100_Q6W5Q0", bitscore: 188.8, e-value: 7.4e-51, length: 177)
GPVLITGGTGGLGRVLARHLVMTHGVRDLLLVSRSGANAEGAGELVTELTEAGAHVAVEACDAADADAVAGLVTRHGVRA
VVHAAGVIDDATLASLTAERVAAVLRPKVDAAWNLHEATRDLGLEAFVVFSSVAGTFGSAGQGAYAAGNVFLDALVEYRR
ALGLPGVSLVWGPWAQD
>UniRef100_A0U895_from_1064_to_1245 (HMM "PKS_KR" in sequence "UniRef100_A0U895", bitscore: 188.7, e-value: 7.5e-51, length: 182)
GAYLVVGGTGGLGFASARWMVEHGARRLTLASRSGELAAAAREEVARWRDTLGVTVDVVSCDVTDAAAVDAMMAALVRRD
VPLKGVLHSAMSIDDGLVRNLDDARMAAVLAPKVAGAWNLHRATRGLPLDLFVVYSSATTYLGNPGQSNYVAANTFLEAL
VEHRRAAGLPGTFMAWGPLEDV
>UniRef100_Q5SFB2_from_3322_to_3503 (HMM "PKS_KR" in sequence "UniRef100_Q5SFB2", bitscore: 188.7, e-value: 7.7e-51, length: 182)
GTVLITGGTGNLGGTLARHLVTEHGVRHLLLAGRRGPEAEGAAELVRELHDLGASVTVAACDVADRAALRKLLGGIPPER
PLTGVVHAAGVLDDGVVTSLTPDRVDGVLRPKVDAALNLHEAALDPELGLDITAFVLFSSVAALLGGSGQGSYAAANGFL
DGLAQYRRGRSLPALSLGWGLA
>UniRef100_Q0CGX5_from_1843_to_2033 (HMM "PKS_KR" in sequence "UniRef100_Q0CGX5", bitscore: 188.6, e-value: 8.4e-51, length: 191)
VTYLIIGGTGGIGRSMARRMVERGARHIVLLSRSGRMNSQLEKLIVESQTAGASIYVMPCDVGDQTAVTSLVTYLQATLP
PIRGLVHAAMVLKDVLFEQMSFEDYQSVLRSKVSGAYNFHQALLDTPLDFFVMLSSVAGIVGNRGQAAYAGANTYLDALA
RFRRRKGLAASSLDLTAVEDVGYLAENASRQ
>UniRef100_A4U8R3_from_2212_to_2391 (HMM "PKS_KR" in sequence "UniRef100_A4U8R3", bitscore: 188.5, e-value: 8.6e-51, length: 180)
RSYLVTGGLGGIGCAVAEWLADRGAGSIVLNGRRSPDPDVERVIEALRKRGAEVRVEIADMTDPPAMDAMMARIDEDLPP
LAGVIHSVGVLSDAAIGNQGWENFETVLWPKILGAWHLHRATENRDLDMFVLFSSVAGVLGNPGQANHAAANAFLDQLAA
HRRSLGLAGQVIAWGAWSEI
>UniRef100_Q3S865_from_1222_to_1401 (HMM "PKS_KR" in sequence "UniRef100_Q3S865", bitscore: 188.5, e-value: 8.7e-51, length: 180)
GTVLITGGTGGTGAQVARELAERGAAHLLLLSRRGPDAPGADELRAELAALGARVTVAACDVADRAQLAAVVAAIPEEEP
LTTVVHAAGVLDDGTLDALDPARLATLMRVKVTAARTLHEVTDGIGLADFVVFSSFMGVLGSAGQGNYAAANAALDALVA
ERRAAGLPGTSVAWGAWAGG
>UniRef100_UPI000067452C_from_1964_to_2153 (HMM "PKS_KR" in sequence "UniRef100_UPI000067452C", bitscore: 188.5, e-value: 9e-51, length: 190)
GVYLVTGAAGGLARALADAIARGMGGDAPRATLVLTGRSPARDDMRALVASLCALGVAADYRVLDVADRDAVARMVEAIV
GEFGALHGVVHCAGVLRDNYLLRKSADEFAQVLAPKVRGTVNLDRATRDVRSLDFFVTFSSGAGVVGNPGQADYAVANAF
MDAFAAHRASLGAARPGVSVSIAWPIWQAG
>UniRef100_UPI0000D7234F_from_430_to_619 (HMM "PKS_KR" in sequence "UniRef100_UPI0000D7234F", bitscore: 188.5, e-value: 9e-51, length: 190)
GVYLVTGAAGGLARALADAIARGMGGDAPRATLVLTGRSPARDDMRALVASLCALGVAADYRVLDVADRDAVARMVEAIV
GEFGALHGVVHCAGVLRDNYLLRKSADEFAQVLAPKVRGTVNLDRATRDVRSLDFFVTFSSGAGVVGNPGQADYAVANAF
MDAFAAHRASLGAARPGVSVSIAWPIWQAG
>UniRef100_Q8KPW3_from_3269_to_3450 (HMM "PKS_KR" in sequence "UniRef100_Q8KPW3", bitscore: 188.4, e-value: 9.2e-51, length: 182)
GTVLITGGTGNLGGTLARHLVTEHGVRHLLLAGRRGAEAEGAAELVRELNGLGASVTVAACDVADRAALRKLLGSVPPER
RLTGVVHAAGVLDDGVVTSLTPDRIDGVLRPKVDAALNLHEAALDPELGLDLSVFVLFSSVAALLGGAGQGSYAAANGFL
DGLAQYRRARSLPALSLGWGLA
>UniRef100_Q6MZA4_from_5370_to_5550 (HMM "PKS_KR" in sequence "UniRef100_Q6MZA4", bitscore: 188.4, e-value: 9.2e-51, length: 181)
GTVLITGGTGTLGALFAEHLVSAHGVRHLLLTSRRGPQAHGATDLQQRLTDLGAHVTITACDISDPEALAALVNSVPTQH
RLTAVVHTAVVLADTPVTELTGDQLDQVLAPKIDAAWQLHQLTYEHNLSAFIMFSSMAGMIGSPGLGNYAAANTALDALA
DYRHRLGLPATSLAWGYWQTR
>UniRef100_Q7WRN5_from_1714_to_1892 (HMM "PKS_KR" in sequence "UniRef100_Q7WRN5", bitscore: 188.4, e-value: 9.2e-51, length: 179)
GFYLISGGTGGLGLATARWMIEHGACHLVLCSRSGAKALNPEILASLQSINEDIQIKDVDVTDAEKLHALLEECRSQYPL
RGIFHIAGTLDDTTLLRLTPERFNYVLAPKVKGTWLLHQLTLNDTLDFFVCYTSAVSLIGSAGQANAAAANAFEDAFTYY
RHAHNLPATVINWGPWSEI
>UniRef100_Q846W6_from_1202_to_1381 (HMM "PKS_KR" in sequence "UniRef100_Q846W6", bitscore: 188.4, e-value: 9.5e-51, length: 180)
GTTLITGGTGGIGAVLARWLARAGAPHLLLTSRRGPDAPGAQELAAELTELGAAVTVTACDVGDREQVRRLIDDVPAEHP
LTAVIHAAGVPNYIGLGDVSGAELDEVLRPKALAAHHLHELTRELPLSAFVMFSSGAGVWGSGQQGAYGAANHFLDALAE
HRRAEGLPATSIAWGPWAEA
>UniRef100_Q9L4X3_from_1443_to_1619 (HMM "PKS_KR" in sequence "UniRef100_Q9L4X3", bitscore: 188.3, e-value: 1e-50, length: 177)
GAVLVTGGTGGLGAVLARHLVAEYGVRDLLLVSRSGERAVGAGELVAELAGVGARVRVVACDVTDRAAVVELVGGHAVSA
VVHAAGVLDDGMVGALTGERLSAVLRPKVDAVWHLHEATRGLDLDAFVVFSSLAGVFGSPGQANYAAANAFLDALMTRRR
AEGLPGLSLAWGPWEQS
>UniRef100_Q1WEK9_from_5300_to_5473 (HMM "PKS_KR" in sequence "UniRef100_Q1WEK9", bitscore: 188.2, e-value: 1.1e-50, length: 174)
GTALVTGGTGALGRQVARWLVDSGLERVVLTSRRGGEAPGAVELVAELGSRVRVVACDVGDREELAALLAMLPDVRTIVH
AAGVLDDGVLESLTPERIREVMRAKADGARHLHELTRDIDLDAFVLFSSAAGTVGNAGQGSYAAANAVLDGLAWRRRAEG
LVATSVAWGAWADS
>UniRef100_Q846X4_from_3681_to_3861 (HMM "PKS_KR" in sequence "UniRef100_Q846X4", bitscore: 188.2, e-value: 1.1e-50, length: 181)
GTVLITGGTGVLAAAVAEHLVREWGVRHLLLAGRRGSEAPGSSELAEELTELGAEVTFAAADVSDPDAVAELVGKTDPAH
PLTGVIHAAGVLDDAVVTAQTPESLARVWAAKATAAHLLHEATREARLGLFLVFSSAAATLGSPGQANYAAANAYCDALV
RQRRAEGLAGLSIGWGLWQTA
>UniRef100_A3ND25_from_2139_to_2320 (HMM "PKS_KR" in sequence "UniRef100_A3ND25", bitscore: 188.2, e-value: 1.1e-50, length: 182)
GAYLVVGGTGGLGFASARWMVERGARRLTLASRSGELAVAARDEIECWRATLGVAVDIVSCDVTDAAAVDAMIAAIVRRD
IPLKGVLHSAMTIDDGLVRNLDDARMAAVLAPKVAGAWNLHRATRSLPLDLFVVYSSATTYLGNPGQSNYVAANSFLEAL
VEHRRAAGLPGTFMAWGPLEDV
>UniRef100_A1V0Y5_from_2139_to_2320 (HMM "PKS_KR" in sequence "UniRef100_A1V0Y5", bitscore: 188.2, e-value: 1.1e-50, length: 182)
GAYLVVGGTGGLGFASARWMVERGARRLTLASRSGELAVAARDEIECWRATLGVAVDIVSCDVTDAAAVDAMIAAIVRRD
IPLKGVLHSAMTIDDGLVRNLDDARMAAVLAPKVAGAWNLHRATRSLPLDLFVVYSSATTYLGNPGQSNYVAANSFLEAL
VEHRRAAGLPGTFMAWGPLEDV
>UniRef100_A3NYT7_from_2139_to_2320 (HMM "PKS_KR" in sequence "UniRef100_A3NYT7", bitscore: 188.2, e-value: 1.1e-50, length: 182)
GAYLVVGGTGGLGFASARWMVERGARRLTLASRSGELAVAARDEIECWRATLGVAVDIVSCDVTDAAAVDAMIAAIVRRD
IPLKGVLHSAMTIDDGLVRNLDDARMAAVLAPKVAGAWNLHRATRSLPLDLFVVYSSATTYLGNPGQSNYVAANSFLEAL
VEHRRAAGLPGTFMAWGPLEDV
>UniRef100_A3MN59_from_2112_to_2293 (HMM "PKS_KR" in sequence "UniRef100_A3MN59", bitscore: 188.2, e-value: 1.1e-50, length: 182)
GAYLVVGGTGGLGFASARWMVERGARRLTLASRSGELAVAARDEIECWRATLGVAVDIVSCDVTDAAAVDAMIAAIVRRD
IPLKGVLHSAMTIDDGLVRNLDDARMAAVLAPKVAGAWNLHRATRSLPLDLFVVYSSATTYLGNPGQSNYVAANSFLEAL
VEHRRAAGLPGTFMAWGPLEDV
>UniRef100_A5J8L4_from_2139_to_2320 (HMM "PKS_KR" in sequence "UniRef100_A5J8L4", bitscore: 188.2, e-value: 1.1e-50, length: 182)
GAYLVVGGTGGLGFASARWMVERGARRLTLASRSGELAVAARDEIECWRATLGVAVDIVSCDVTDAAAVDAMIAAIVRRD
IPLKGVLHSAMTIDDGLVRNLDDARMAAVLAPKVAGAWNLHRATRSLPLDLFVVYSSATTYLGNPGQSNYVAANSFLEAL
VEHRRAAGLPGTFMAWGPLEDV
>UniRef100_UPI0000558A95_from_2051_to_2232 (HMM "PKS_KR" in sequence "UniRef100_UPI0000558A95", bitscore: 188.2, e-value: 1.1e-50, length: 182)
GAYLVVGGTGGLGFASARWMVERGARRLTLASRSGELAVAARDEIECWRATLGVAVDIVSCDVTDAAAVDAMIAAIVRRD
IPLKGVLHSAMTIDDGLVRNLDDARMAAVLAPKVAGAWNLHRATRSLPLDLFVVYSSATTYLGNPGQSNYVAANSFLEAL
VEHRRAAGLPGTFMAWGPLEDV
>UniRef100_UPI0000558D66_from_2051_to_2232 (HMM "PKS_KR" in sequence "UniRef100_UPI0000558D66", bitscore: 188.2, e-value: 1.1e-50, length: 182)
GAYLVVGGTGGLGFASARWMVERGARRLTLASRSGELAVAARDEIECWRATLGVAVDIVSCDVTDAAAVDAMIAAIVRRD
IPLKGVLHSAMTIDDGLVRNLDDARMAAVLAPKVAGAWNLHRATRSLPLDLFVVYSSATTYLGNPGQSNYVAANSFLEAL
VEHRRAAGLPGTFMAWGPLEDV
>UniRef100_UPI0000559409_from_168_to_349 (HMM "PKS_KR" in sequence "UniRef100_UPI0000559409", bitscore: 188.2, e-value: 1.1e-50, length: 182)
GAYLVVGGTGGLGFASARWMVERGARRLTLASRSGELAVAARDEIECWRATLGVAVDIVSCDVTDAAAVDAMIAAIVRRD
IPLKGVLHSAMTIDDGLVRNLDDARMAAVLAPKVAGAWNLHRATRSLPLDLFVVYSSATTYLGNPGQSNYVAANSFLEAL
VEHRRAAGLPGTFMAWGPLEDV
>UniRef100_UPI000055BBB8_from_2051_to_2232 (HMM "PKS_KR" in sequence "UniRef100_UPI000055BBB8", bitscore: 188.2, e-value: 1.1e-50, length: 182)
GAYLVVGGTGGLGFASARWMVERGARRLTLASRSGELAVAARDEIECWRATLGVAVDIVSCDVTDAAAVDAMIAAIVRRD
IPLKGVLHSAMTIDDGLVRNLDDARMAAVLAPKVAGAWNLHRATRSLPLDLFVVYSSATTYLGNPGQSNYVAANSFLEAL
VEHRRAAGLPGTFMAWGPLEDV
>UniRef100_UPI00005FAB8C_from_2051_to_2232 (HMM "PKS_KR" in sequence "UniRef100_UPI00005FAB8C", bitscore: 188.2, e-value: 1.1e-50, length: 182)
GAYLVVGGTGGLGFASARWMVERGARRLTLASRSGELAVAARDEIECWRATLGVAVDIVSCDVTDAAAVDAMIAAIVRRD
IPLKGVLHSAMTIDDGLVRNLDDARMAAVLAPKVAGAWNLHRATRSLPLDLFVVYSSATTYLGNPGQSNYVAANSFLEAL
VEHRRAAGLPGTFMAWGPLEDV
>UniRef100_UPI0000674014_from_2112_to_2293 (HMM "PKS_KR" in sequence "UniRef100_UPI0000674014", bitscore: 188.2, e-value: 1.1e-50, length: 182)
GAYLVVGGTGGLGFASARWMVERGARRLTLASRSGELAVAARDEIECWRATLGVAVDIVSCDVTDAAAVDAMIAAIVRRD
IPLKGVLHSAMTIDDGLVRNLDDARMAAVLAPKVAGAWNLHRATRSLPLDLFVVYSSATTYLGNPGQSNYVAANSFLEAL
VEHRRAAGLPGTFMAWGPLEDV
>UniRef100_Q6VT93_from_3775_to_3969 (HMM "PKS_KR" in sequence "UniRef100_Q6VT93", bitscore: 188.1, e-value: 1.2e-50, length: 195)
GVYLVSGGVGGLGLIFAREIIRRVSDVTLILTGRSPLEGARAAAVQALRASGTNVEYRRVDVGDRHAVTDLIGEIERFCR
DRGYGELNGVIHAAGVLRDNFILRKTHAQFSEVMAAKVAGVVNLDLATRSANLDFFVMFSSLAGVVGNPGQCDYSTANAF
LDHYTVYRNQLVAKGGTSAPKGHTLSIDWPLWQEG
>UniRef100_A3INX5_from_1151_to_1326 (HMM "PKS_KR" in sequence "UniRef100_A3INX5", bitscore: 188.1, e-value: 1.2e-50, length: 176)
GSYLITGGLGGLGLKLSTWMVKNGAKHLILLGRSQPKPEAKAVITELEQQGVTIEVKQVDVCDAEAVTNLLQENDNIRGI
IHLAGCLDDGVLINQSWSRFEKVLSPKVMGAWNLHKYSQYLSLDFFVCFSSIASILGSLGQGNYATANAFLDGLCHYRQS
QKLPSLTINWGPWSET
>UniRef100_Q2PC52_from_1394_to_1574 (HMM "PKS_KR" in sequence "UniRef100_Q2PC52", bitscore: 188.0, e-value: 1.2e-50, length: 181)
GTVLITGGTGVLGALLARHLVGEHGVRRLVLAGRRGADADGMAELVAELGDLGACVEVAACDVTDREALTALLAAVPAEH
RLTGVIHAAGVLDDAVITGLDPHRLARVFAPKAAALRLLDELTRDDPPEVFAVFSSAASVFGSAGQGNYAAANAYAEAIV
SARAAGGLPAVALAWGLWSPA
>UniRef100_Q0LLR9_from_1185_to_1385 (HMM "PKS_KR" in sequence "UniRef100_Q0LLR9", bitscore: 188.0, e-value: 1.2e-50, length: 201)
GVYVITGGLGGIGLALAEYLVASVRAKVVLIGRTALPSRERWDDIIAAEGTESGTGHRVHCIRQLEASGAEVLVLQADVA
DAGQIAAAIDQAVARFGAINGVFHAAGVPGVGLMQLKTAEAAASVLAPKVQGTLAIAQAVRSLPLDFLVLFSSVAAAAGG
GQGQADYCAANIFLDSYAQLHHRDNGVTISIGWGEWHWDAW
>UniRef100_Q3W1C2_from_603_to_783 (HMM "PKS_KR" in sequence "UniRef100_Q3W1C2", bitscore: 187.7, e-value: 1.5e-50, length: 181)
GTTLITGGTGTLGALVARHLVRAHGVRDVVLLSRRGPAAPGADELVAELAGAGARVRMVAADAADREALAAVLADIPAER
PLTGVVHVAGVLDDGVLAAQTAARLEGVFRPKADAAWNLHRLTTGLDLAAFVLFSSGAGVFGGAGQANYAAANGYLDGLA
RLRRGLGLPAVSVAWGLWARA
>UniRef100_Q1L0S8_from_2390_to_2569 (HMM "PKS_KR" in sequence "UniRef100_Q1L0S8", bitscore: 187.7, e-value: 1.5e-50, length: 180)
GTVLVTGGTGTLGSLVARHLATEHGVRHLLLTSRSGPNAEGAALYEELTNLGTTVTIAACDTADRDAVAALLAAVPDAHP
LTAVVHTAGVLDDARGHHPDPDRLDTVLRPKLDAALHLHDLTRHIDLAAFVLFSSAVGVLGNPGQGNYAAANASLDALAL
HRRRSGLPGISLAWGYWNAA
>UniRef100_Q0QMN6_from_3055_to_3231 (HMM "PKS_KR" in sequence "UniRef100_Q0QMN6", bitscore: 187.6, e-value: 1.6e-50, length: 177)
GPVLITGGLGTLGAALARHLAAACGVRDLVLTGRRGPDTPGAAALADELARLGAVTRIVACDVTDRDAVAALLEQHPVTA
VVHTAGTVDDGVVTALSQERLAAVLAPKVLGARWLDELTRDRELTDFVLFSSAAGLLGSPGQGAYAAANAALDALARRRR
AAGLPAVSLAWGLWEET
>UniRef100_Q1PCG3_from_1177_to_1353 (HMM "PKS_KR" in sequence "UniRef100_Q1PCG3", bitscore: 187.6, e-value: 1.7e-50, length: 177)
GTVLITGGTGGLGALVARHLVTRHGVTRLILAGRRGPAAPGADELRADLAGLGAQADVVACDVADRTALAALLAAHPVDS
VVHTAGVLDDGLVTSLGPERLDTVLRPKADAAWHLHELTLDRPLSHFVLFSSAAGTIDASGQGNYAAANVFLDALAVHRA
ARYLPALSLAWGLWSGG
>UniRef100_Q7W6G2_from_2127_to_2306 (HMM "PKS_KR" in sequence "UniRef100_Q7W6G2", bitscore: 187.5, e-value: 1.7e-50, length: 180)
ASYLVTGGLGGFGLRTAQWLADKGARHLVLASRRGATEPDTLAALAALRRQGVAVHAVACDVTDRAALAALLAGIAAETP
LRGIVHAAMVIDDALVRNTDAARIERVLAPKLLGAQHLDALTAGLALDFFVCFSSATTLFGNPGQSNYVAANAWLEAFCR
ARRERGLPATCVAWGALDDV
>UniRef100_Q7WID3_from_2127_to_2306 (HMM "PKS_KR" in sequence "UniRef100_Q7WID3", bitscore: 187.5, e-value: 1.7e-50, length: 180)
ASYLVTGGLGGFGLRTAQWLADKGARHLVLASRRGATEPDTLAALAALRRQGVAVHAVACDVTDRAALAALLAGIAAETP
LRGIVHAAMVIDDALVRNTDAARIERVLAPKLLGAQHLDALTAGLALDFFVCFSSATTLFGNPGQSNYVAANAWLEAFCR
ARRERGLPATCVAWGALDDV
>UniRef100_Q82QT4_from_5606_to_5780 (HMM "PKS_KR" in sequence "UniRef100_Q82QT4", bitscore: 187.5, e-value: 1.8e-50, length: 175)
GPVLLTGASGALGGLVARHLVAEHGVRSLLLLSRRGAEAPGAVELEAELAAWGAEVRWAACDAADRDALAEVLAGTPVTA
VVHAAGVLDDGVIAALTPERMEKVLRPKTDAVLNLHELTSDLSAFVVFSSVSGILGSAGQGNYAAANAFLDAFAEARRAR
GLPATSLAWGLWEQG
>UniRef100_A1YBT8_from_1218_to_1398 (HMM "PKS_KR" in sequence "UniRef100_A1YBT8", bitscore: 187.2, e-value: 2.2e-50, length: 181)
GTALVTGGTGDLGAHVARWLAQNGAEHLVLTSRRGQDAPGAAELTAELTALGARVTIAACDSSDRQALAALLQRLRAEGP
PLRAVVHAAGVDQVTPLARTSLAEFAGIASGKVAGARHLDDLLGNAPLDAFILFSSVAGVWGSGFQGAYAAANAFLDALA
EQRRALGSTATSIAWGLWGGK
>UniRef100_Q53840_from_1207_to_1387 (HMM "PKS_KR" in sequence "UniRef100_Q53840", bitscore: 187.1, e-value: 2.3e-50, length: 181)
GTILITGGTGAIGAHVARWLARRGAQHLVLISRRGAEAPGASELHDELSALGARTTLAACDVADRNAVATLLEQLDAEGS
QVRAVFHASGIEHHAPLDATSFRDLAEVVSGKVEGAKHLHDLLGSRPLDAFVLFSSGAAVWGGGQQGGYAAANAFLDALA
EHRRSAGLTATSVAWGAWGGG
>UniRef100_Q9L1V8_from_1804_to_1996 (HMM "PKS_KR" in sequence "UniRef100_Q9L1V8", bitscore: 187.1, e-value: 2.3e-50, length: 193)
GTYLVTGGAGGIGGQLALWLADQGARHLLLTGRSALPEQDAVVSETHPQATAVAVLRQLRERGVNVTYKAVDVADAHAMQ
ATLESRRRAGMPPVRGVFHAAGVIDYTLLSDMSGAEMDRVLAAKVSGAWNLHRLLREESVEAFVLFSSGSALLSSPMLGG
YAAGNAFLDALAHHRHAQGLSGTVVNWGFWDSV
>UniRef100_Q2PC83_from_2304_to_2484 (HMM "PKS_KR" in sequence "UniRef100_Q2PC83", bitscore: 187.1, e-value: 2.4e-50, length: 181)
GTVLITGGTGTLAAVTARHLVTEHGVRHLILAGRRGPEADGAAALHDELVGLGATVRLVAADVADREQVVALLAMVEENH
PLTAVVHTAGVLDDAVITELDPHRVDAVFGAKVDAARHLDDLTRDLGLAAFVLYSSAAGVLGNPGQGNYTAANAALDAVA
RERRHAGLAAVSIAWGYWDRA
>UniRef100_Q3W9K3_from_890_to_1076 (HMM "PKS_KR" in sequence "UniRef100_Q3W9K3", bitscore: 187.0, e-value: 2.5e-50, length: 187)
STYLITGGLGVLGLVVAEHLAARGARRLVLLGRTPMPPRATWADDDPRAASIRRLEAAGVTVHTVAADVTDLAAIRAALD
VARLPPVRGVVHAAGVVHGELLRRLDDTRLREVLAPKVDGAWVLHQLFPPGSTDFFVLFSSAGPLLGLPGQGAYAAANTF
LDVLAAHRRTAGHCESVSIAWTSWQGL
>UniRef100_Q3S2U6_from_2169_to_2344 (HMM "PKS_KR" in sequence "UniRef100_Q3S2U6", bitscore: 187.0, e-value: 2.5e-50, length: 176)
ASYLIVGGLGGIGRRICEWMVDHGARHLLILSRSGRTDPFVTGLQKRGCVVRIHSCDVADESQLHAVLQQCHEDNMPPIR
GIIQAAMVLKDALVSQMTADDFHVALRPKVQGSWNLHKIASEVDFFIMLSSLVGVMGGAGQANYAAAGAFQDALAQHRVA
QGKPAVTIDLGMVKSI
>UniRef100_Q93HJ3_from_3505_to_3685 (HMM "PKS_KR" in sequence "UniRef100_Q93HJ3", bitscore: 186.9, e-value: 2.7e-50, length: 181)
GTTLITGAGGMIGGLLARHLVQEHGVRHLVLAGRRGEAAPGTAELRRDLADAGADVRVVACDAADRDALAAVLDAIPQEA
PLAAVVHAAGVVDDGLLGTLTGEQVDRVLRPKIDAAVNLHDLTAHLGLRAFVVCSSLAGALGGGGQSAYAAANAYLDALC
RRRRADGLPALSLAWGPWESS
>UniRef100_Q6W5P6_from_4499_to_4679 (HMM "PKS_KR" in sequence "UniRef100_Q6W5P6", bitscore: 186.9, e-value: 2.8e-50, length: 181)
GTVLVTGGTGTLGPHLARWLADQGARDLVLTSRRGADAPGAAELAAELGERGCRVTVAACDVTDREAVAALLDGLTAEGR
TVRSVFHTAAVIELQSIEETSLDAFAKVVHAKTAGAAHLDELLDDDQLDAFVLYSSTAGMWGSGRHAAYVAANAHVNALA
EHRCARGAHGTAVSWGIWADD
>UniRef100_Q1D5F8_from_5485_to_5671 (HMM "PKS_KR" in sequence "UniRef100_Q1D5F8", bitscore: 186.8, e-value: 2.9e-50, length: 187)
GVYVITGGGGGVARLMAQEIVRRCERPTLVLVGRSDAKEPLLAAFREWEASGARVRYFVVDVADMARMAEVVAEVRREFG
TVHGVIHTAGVIEDNLLARKSEAELVRVFAPKVSGLVVLDEATRGLSLDFFVAFSSIAGALGNAGQADYAAANAFMDAYM
AHRQTQVAAGDRSGVSRALNWPFWRDG
>UniRef100_UPI0000559F5E_from_250_to_439 (HMM "PKS_KR" in sequence "UniRef100_UPI0000559F5E", bitscore: 186.7, e-value: 3e-50, length: 190)
GVYLVTGAAGGLARALADAIARGIGGDAPRATLVLTGRSPAGDDMRALVASLCALGVAADYRVLDVADRDAVARMVEAIV
GEFGALHGVVHCAGVLRDNYLLRKSADEFAQVLAPKVRGTVNLDLATRDVRSLDFFVTFSSGAGVVGNPGQADYAVANAF
MDAFAAHRASLGAARPGVSVSIAWPIWQAG
>UniRef100_A1GGB2_from_1361_to_1536 (HMM "PKS_KR" in sequence "UniRef100_A1GGB2", bitscore: 186.7, e-value: 3.1e-50, length: 176)
GAVLVSGAGVLGAVVARHLVIRHGVRRLVLASRRGPDADGSADLVAELTQLGAEVSVVACDLSDRDQVSALLAVHRPTGV
VHTAGVLDDGVTAALTPERLARVFAPKVDAVRHLDELTRDLDLDAFVVFSSGSGVFGSPGQGNYAAANAFLDAVMANRRA
DGLPGLSLAWGLWEQT
>UniRef100_Q7WTF3_from_3590_to_3770 (HMM "PKS_KR" in sequence "UniRef100_Q7WTF3", bitscore: 186.6, e-value: 3.2e-50, length: 181)
GTVLITGGTGTLGALVAEHLVTNHHISHLHLLSRRGPDAPGSADLAARLTELGATVRITATDTTDPQALRQALDTVDRDH
PLTGVIHAAGALDDAVLTAQTPERLASVWAAKATAAANLHRATKDLPLAMFVIFSSAAGTLGTPGQANYAAANAYCDALA
VRRRRAGLPATSIAWGLWAAT
>UniRef100_A5NZ92_from_2209_to_2391 (HMM "PKS_KR" in sequence "UniRef100_A5NZ92", bitscore: 186.6, e-value: 3.4e-50, length: 183)
KSYLVTGGLGALGLDVAQWLAEQEGARTLVLIGRSDPGPEVRDRIDALRSRTGARIETVALDVADADGLRDWLTRHVRTR
TLGGIVHAAGTLADATLERQDWDKFEAVARPKVLGAWNLHAATQDLAVPLDFFACFSSAASLLGNAGQANYAAANAFLDL
LMHERARLGMPGLSVNWGNWDGK
>UniRef100_Q63R84_from_2139_to_2320 (HMM "PKS_KR" in sequence "UniRef100_Q63R84", bitscore: 186.6, e-value: 3.4e-50, length: 182)
GAYLVVGGTGGLGFASARWMVERGARRLTLASRSGELAVAARDEIECWRATLGVAVDIVSCDVTDAAAVDAMIAAIVRRD
IPLKGVLHSAMAIDDGLVRNLDDARMAAVLAPKVAGAWNLHRATRSLPLDLFVVYSSATTYLGNPGQSNYVAANSFLEAL
VEHRRAAGLPGTFMAWGPLEDV
>UniRef100_Q3JP47_from_2139_to_2320 (HMM "PKS_KR" in sequence "UniRef100_Q3JP47", bitscore: 186.6, e-value: 3.4e-50, length: 182)
GAYLVVGGTGGLGFASARWMVERGARRLTLASRSGELAVAARDEIECWRATLGVAVDIVSCDVTDAAAVDAMIAAIVRRD
IPLKGVLHSAMAIDDGLVRNLDDARMAAVLAPKVAGAWNLHRATRSLPLDLFVVYSSATTYLGNPGQSNYVAANSFLEAL
VEHRRAAGLPGTFMAWGPLEDV
>UniRef100_UPI000055A05E_from_2051_to_2232 (HMM "PKS_KR" in sequence "UniRef100_UPI000055A05E", bitscore: 186.6, e-value: 3.4e-50, length: 182)
GAYLVVGGTGGLGFASARWMVERGARRLTLASRSGELAVAARDEIECWRATLGVAVDIVSCDVTDAAAVDAMIAAIVRRD
IPLKGVLHSAMAIDDGLVRNLDDARMAAVLAPKVAGAWNLHRATRSLPLDLFVVYSSATTYLGNPGQSNYVAANSFLEAL
VEHRRAAGLPGTFMAWGPLEDV
>UniRef100_Q6RKF0_from_2067_to_2241 (HMM "PKS_KR" in sequence "UniRef100_Q6RKF0", bitscore: 186.5, e-value: 3.4e-50, length: 175)
YSYLLVGGLGGIGRSIALSLVLNGAKHLIFISRSGRSSKNEHFLQELEVLGCSVQVLAGSAADLDLVKHAAKTATKPIRG
VIQLAMVLNDQAIGSMTWDAWKAATEPKVTGTWNLHHAVPDVDFFIMFSSISGLMGQIGQANYAAANTFLDAFTQYRHSL
GLPASVIDLGVMEDV
>UniRef100_A4MEM8_from_2139_to_2320 (HMM "PKS_KR" in sequence "UniRef100_A4MEM8", bitscore: 186.5, e-value: 3.5e-50, length: 182)
GAYLVVGGTGGLGFASARWMVERGARRLTLASRSGELAVAARDEIECWRATLGVAVDIVSCDVIDAAAVDAMIAAIVRRD
IPLKGVLHSAMTIDDSLVRNLDDARMAAVLAPKVAGAWNLHRATRSLPLDLFVVYSSATTYLGNPGQSNYVAANSFLEAL
VEHRRAAGLPGTFMAWGPLEDV
>UniRef100_Q0QMN6_from_1348_to_1524 (HMM "PKS_KR" in sequence "UniRef100_Q0QMN6", bitscore: 186.5, e-value: 3.6e-50, length: 177)
DTVLITGAAGTLGQLVARHLVARHHVRRLVLASRRGAEAPSLTDLTAELRAQGTDVTVVACDVAERQAVAALLAAHPVTA
VVHAAGVVDDALITDLDEERLRAVMAPKVLGARWLDELTRDRDLHRFVLFSSASAVLGNPGQAAYSAANAVLEAVARDRR
AAGLPAVSLAWGLWEET
>UniRef100_Q7WRN5_from_3486_to_3663 (HMM "PKS_KR" in sequence "UniRef100_Q7WRN5", bitscore: 186.4, e-value: 3.7e-50, length: 178)
GAYLITGGLGKLGLLMAQWLSQMGSSHLVLCSRHVKSQPEAIASLTKNGTQITIVNADITSAADTEQLFSRFGADLPPLR
GVIHAAAVLDDGLLTNQNWEKYQNVMRPKVEGTLLLDRYTRNLSLDFFIAFSSAAVILGSPGQSSYAAANAFMDALIQQR
QSLGLPGISIKWGAWDTG
>UniRef100_Q0RIF6_from_3071_to_3251 (HMM "PKS_KR" in sequence "UniRef100_Q0RIF6", bitscore: 186.4, e-value: 3.7e-50, length: 181)
GTVLITGAPGGVGSLVARHLVAAHGARHLLLVSRRGPASPGADELGAQLTELGARVTFAAADVADADAVRRVLAGIDVEH
PLTAVLHAAGVLRDATLATLTEVGLDAVLRPKVDGAWHLHQLTRDVDLAAFVLFSSAAGVVGSPGQAAYAAANVFLDALA
VARSRDGLAATSVAWGLWRSD
>UniRef100_A4KCE5_from_3760_to_3935 (HMM "PKS_KR" in sequence "UniRef100_A4KCE5", bitscore: 186.4, e-value: 3.7e-50, length: 176)
GTVVITGGTGGLGGVMARHLADHGARKLLLLSRRGADAPGAAELVADLAQRGAVAEIVACDVADRSALAVALAARTVTGV
VHTAGVVEDGVLGSLSRDRLDRVLVPKVDAAWHLHELTCDQDLAMFVVFSSLAGISGGAGQGNYAAGNVFLDALMQHRRH
AGLPGLSMAWGAWTTE
>UniRef100_Q0ILD4_from_5698_to_5878 (HMM "PKS_KR" in sequence "UniRef100_Q0ILD4", bitscore: 186.4, e-value: 3.8e-50, length: 181)
ETVLITGGTGTLGTLLARHLVTEHGLRHVILAGRRGTETAEVRHLRGDVAELGARIEVVACDAGDERALRQVLDALTAEH
RLAGVVHAAGVTDDGVVSALDRGRLSAVLHPKVRGAWNLHRLTAGSELRMFVLFSSASATLGAAGQGNYAAANAFLDALA
EHRHALGLPATSLAWGLWEQA
>UniRef100_A2R9X2_from_1914_to_2090 (HMM "PKS_KR" in sequence "UniRef100_A2R9X2", bitscore: 186.4, e-value: 3.8e-50, length: 177)
KTYLLAGGLGGLGRTLAEWMLQRNAKHLVFLSRSGETRAEAKATVSWLRAHGIDVTVYKGDVANPADVQACVGGIRNLGG
VFHAAMVLADAALENMTYAQWHQCVQPKVVGAFNLHQATKSLPLDFFVTFSSVSACFGTRSQGNYAAANTYLDALMRYRR
QIGLPAATMNCGRITGM
>UniRef100_Q5SFB1_from_1162_to_1341 (HMM "PKS_KR" in sequence "UniRef100_Q5SFB1", bitscore: 186.4, e-value: 3.9e-50, length: 180)
GTVLVTGGTGALGGHLARWLARNGAEHIVLAGRRGEGAPGAAELSAELKELGAEVTVAACDVADRNALRDMLESLPADRP
LSGVFHAAGVPHSAPLAETDVAGLAAVLPGKVVGARHLHELTREKELDAFVLYASGAGVWGSGGQSAYGAANAALDALAE
QRRAEGLPATSVSWGLWDGG
>UniRef100_A4FCW1_from_1750_to_1930 (HMM "PKS_KR" in sequence "UniRef100_A4FCW1", bitscore: 186.3, e-value: 4e-50, length: 181)
GTYVITGGLGGLGLAVSAWLADRGARHLVLTGRRGIATPEAERAVADLTGRGVEVRVEQADVGDRDLMEGVFERVRAQMP
PVRGIIHAAADFDDVVLSDTDAARLVAATRPKADGAWNLHLLSESCDLDFFVLFSSVAAQIGAAAAGAYATANEFLNALA
RYRRARGLPATSVGWGMIDEV
>UniRef100_Q1BYU4_from_2135_to_2316 (HMM "PKS_KR" in sequence "UniRef100_Q1BYU4", bitscore: 186.3, e-value: 4.1e-50, length: 182)
GAYLVVGGTGGLGFASARWMIEHGARRLTLASRSGELGAAAREEVARWRDTLGVTVDVVSCDVTDAAAVDAMMAALVRRD
VPLKGVLHSAMSIDDGLVRNLDDARMAAVLAPKVAGAWNLHRATRGLPLDLFVVYSSATTYLGNPGQSNYVAANTFLEAL
VEHRRAAGLPGTFMAWGPLEDV
>UniRef100_A0K4V8_from_2135_to_2316 (HMM "PKS_KR" in sequence "UniRef100_A0K4V8", bitscore: 186.3, e-value: 4.1e-50, length: 182)
GAYLVVGGTGGLGFASARWMIEHGARRLTLASRSGELGAAAREEVARWRDTLGVTVDVVSCDVTDAAAVDAMMAALVRRD
VPLKGVLHSAMSIDDGLVRNLDDARMAAVLAPKVAGAWNLHRATRGLPLDLFVVYSSATTYLGNPGQSNYVAANTFLEAL
VEHRRAAGLPGTFMAWGPLEDV
>UniRef100_A0MS29_from_3381_to_3570 (HMM "PKS_KR" in sequence "UniRef100_A0MS29", bitscore: 186.2, e-value: 4.2e-50, length: 190)
GVYLMSGGVGGIGLHIAHAMAVDVSDVVFILTGRSHLEDLTVAQREKLTELASLCARLEYHSVDVGSRDELKDLLDTIVA
SYGQLDGIVHSAGITRDNFILKKSVEEFDSVLHPKVSGAVYLDELTRDMDIDFFILFSSISSVLGNVGQSDYAVANSFMD
EFALYRHRLVERQARRGRTVSINWPYWKEG
>UniRef100_A0MS28_from_1803_to_1992 (HMM "PKS_KR" in sequence "UniRef100_A0MS28", bitscore: 186.2, e-value: 4.2e-50, length: 190)
GVYLMSGGVGGIGLHIAHAMAVDVSDVVFILTGRSHLEDLTVAQREKLTELASLCARLEYHSVDVGSRDELKDLLDTIVA
SYGQLDGIVHSAGITRDNFILKKSVEEFDSVLHPKVSGAVYLDELTRDMDIDFFILFSSISSVLGNVGQSDYAVANSFMD
EFALYRHRLVERQARRGRTVSINWPYWKEG
>UniRef100_Q27W58_from_1225_to_1404 (HMM "PKS_KR" in sequence "UniRef100_Q27W58", bitscore: 186.1, e-value: 4.8e-50, length: 180)
GTTLITGGTGGLGAQIARWLAHRGAPRLHLISRSGPDAPGASELGEELTALGTDTTITACDASDRAALQRLIDTVPAEHP
LTAVFHTAGTMELGQIGELEPGRLQSVLRSKALAAAHLHDLTQDLDLAAFVLFSSNAATWGSGQQAAYAAANTYLDALAE
HRRARGLPATSLAWGPWGEA
>UniRef100_Q9L4W3_from_7038_to_7214 (HMM "PKS_KR" in sequence "UniRef100_Q9L4W3", bitscore: 185.9, e-value: 5.2e-50, length: 177)
GAVLVTGGTGGLGAVLARHLVAEYGVRDLLLVSRSGERAVGAGELVAELAGVGARVRVVACDVTDRAAVVELVGGHAVSA
VVHAAGVLDDGMVGALTGERLSAVLRPKVDAVWHLHEATRGLDLDAFVVFSSLAGVFGSPGQANYAAANAFLDALMTRRR
AEGLPGLSLAWGPWSLT
>UniRef100_A4U8P6_from_2217_to_2396 (HMM "PKS_KR" in sequence "UniRef100_A4U8P6", bitscore: 185.9, e-value: 5.3e-50, length: 180)
RSYLVTGGLGGIGCALAGWLADRGAGAIVLNGRRDPDPEAVEAIAGLRERGVRVQVELADVTDPEAVDAMLERMDAKLPP
LAGVIHSVGVLSDAALTNQTWESFQQVLWPKMLGAWHLHRATRQRDLDLFVLFSSVAGVLGNAGQANHAAANAFLDQLAG
HRRALGLPGLAVAWGAWSEL
>UniRef100_Q3VYH9_from_1767_to_1947 (HMM "PKS_KR" in sequence "UniRef100_Q3VYH9", bitscore: 185.8, e-value: 5.7e-50, length: 181)
GTTLVTGGTGTLGAIVARELVRTHGVRHLVLLSRTGAATPGAPELVAELRHAGAAVEVVAADAADREAVRALLADIPPAH
PLTAVVHVAGVVDDGLVTSLDRGRLDSVFRPKADAAWNLHELTAELGLAAFVLFSSAAGAFGGAGQGNYAAANGYLDALA
EYRAGLGLPAVAVAWGLWERA
>UniRef100_Q0VZ73_from_1944_to_2123 (HMM "PKS_KR" in sequence "UniRef100_Q0VZ73", bitscore: 185.8, e-value: 5.7e-50, length: 180)
GTYLIVGGLGGLGLALARWMVDRGARSLALVGRSAPSEEARAELRALEASGAVLRVLQGDVALRTDVERIVSEIRGSMSP
LRGVVHAAAVVADRTLLELGEAQLWATLRPKVLGAWNLHAATRDQPLDFFMLYSSVSSLLGVPGQAAYASSNAFLDAFAQ
ARTAEGSSTTSLQWGLFSGV
>UniRef100_Q7WTD6_from_1223_to_1402 (HMM "PKS_KR" in sequence "UniRef100_Q7WTD6", bitscore: 185.8, e-value: 5.7e-50, length: 180)
GSVLVTGGTGGVGGRVARWVVERGARHVIVAGRRGPAAPGAEELTAELEALGASVDVVACDVADRDQAAGLLARVPEEHP
LRGIFHAAGVGDYTPVRDLDPYRVAQVTAAKAGGARWLDELTRDLDVSAFVLFSSGAASWGSGQQGAYAAANAYLDALAE
RRRAEGLPGLSVAWGPWGEA
>UniRef100_A0ACH1_from_7713_to_7892 (HMM "PKS_KR" in sequence "UniRef100_A0ACH1", bitscore: 185.8, e-value: 5.8e-50, length: 180)
GTVLVTGGTGALGASVARWLAERGVSHLLLTGRRGARAPGADELLAELRALGAEATVASCDVTDREALAELLSAVPADRP
LLGVVHAAGVAQSGPVETTRLADIAEITDGKVLGAAHLDQLTRDADLELFVLFSSIAATWGSGGQALYAAGNAYLDALAQ
RRADRKLAALSVAWGPWAGA
>UniRef100_O33954_from_2200_to_2376 (HMM "PKS_KR" in sequence "UniRef100_O33954", bitscore: 185.6, e-value: 6.7e-50, length: 177)
GTVLITGGMGAIGRRLARRLAAEGAERLVLTSRRGPEAPGAAELAEELRGHGCEVVHAACDVAERDALAALVTAYPPNAV
FHTAGILDDAVIDTLSPESFETVRGAKVCGAELLHQLTADIKGLDAFVLFSSVTGTWGNAGQGAYAAANAALDALAERRR
AAGLPATSVAWGLWGGG
>UniRef100_A1YBQ3_from_1133_to_1314 (HMM "PKS_KR" in sequence "UniRef100_A1YBQ3", bitscore: 185.5, e-value: 7.3e-50, length: 182)
GTVWITGGTGELGRQVARHLVAAHGVRHLLLTSRRGAAAPDAEALVEQLRADGAETVEVVACDVTDGAALSAAVQVAAAK
RPLTAVVHTAGVLADGVLTALTAEQLTRALAPKVDGACHVYAAAQDQPLAAFVLFSSIVGTLGNAGQANYGAANAFLDAF
AAQLRARGVPATSLAWGFWEQA
>UniRef100_A1GFR7_from_1391_to_1567 (HMM "PKS_KR" in sequence "UniRef100_A1GFR7", bitscore: 185.3, e-value: 8.3e-50, length: 177)
GRVLVTGGTGSLGAVIARHLVSRHGVRRLVLAGRRGTAGQGVPELVAELTERGADVSVAACDVSDRDAVAGLLAEHRPTA
IVHLAGVLDDGVIGALTPERLAGVFAPKVDAVRHLDELTRGSELDAFVVFSSAAALMGSAGQGNYAAANAFLDGVMAQRR
AAGLPGLSLAWGLWEQA
>UniRef100_Q8G987_from_3525_to_3702 (HMM "PKS_KR" in sequence "UniRef100_Q8G987", bitscore: 185.2, e-value: 8.8e-50, length: 178)
GAYLITGGLGKLGLLVAEWLSKMGASHLVLCSRNIKSQPELIASFAEKGTEITIISIDISSPVEMERLFSRFGTDLPCLR
GVIHAAAVLDDGLLVNQNWQKYQNVMRPKVEGTLLLDHYTRPLSLDFFISFSSAAVILGSPGQSNYAAANAFMDALMQQR
QSLGLPGISINWGAWNTG
>UniRef100_A4LGP3_from_1950_to_2139 (HMM "PKS_KR" in sequence "UniRef100_A4LGP3", bitscore: 185.1, e-value: 9.4e-50, length: 190)
GVYLVTGAAGGLARALADAIARGIGGDAPRATLVLTGRSPARDDMRALVASLCALGVAADYRVLDVADRDAVARMVEAIV
GEFGALHGVVHCAGVLRDNYLLRKSADEFAQVLAPKVRGTVNLDLATRDVRSLDFFVTFSSGAGVVGNPGQADYAVANAF
MDAFAAHRASLGAARPGVSVSIAWPIWQAG
>UniRef100_Q93H87_from_3909_to_4089 (HMM "PKS_KR" in sequence "UniRef100_Q93H87", bitscore: 184.7, e-value: 1.2e-49, length: 181)
GTVLLTGASGGLGGLFARHLVAEHGVRSLLLVSRRGGDAPGAAELTADLTAQGADVTWAACDVADRAAVRALLAGPGQSL
SAIIHTAGVLDDGIIGSLTPERLDAVFRPKVDAALNLHDLAGELSGDLSAFVLFSSVAGTLGTPGQANYAAANTFLDALA
EHRRAAGQRATSLAWGLWAQD
>UniRef100_Q82QT4_from_3909_to_4089 (HMM "PKS_KR" in sequence "UniRef100_Q82QT4", bitscore: 184.7, e-value: 1.2e-49, length: 181)
GTVLLTGASGGLGGLFARHLVAEHGVRSLLLVSRRGGDAPGAAELTADLTAQGADVTWAACDVADRAAVRALLAGPGQSL
SAIIHTAGVLDDGIIGSLTPERLDAVFRPKVDAALNLHDLAGELSGDLSAFVLFSSVAGTLGTPGQANYAAANTFLDALA
EHRRAAGQRATSLAWGLWAQD
>UniRef100_Q27W58_from_2791_to_2970 (HMM "PKS_KR" in sequence "UniRef100_Q27W58", bitscore: 184.4, e-value: 1.5e-49, length: 180)
GTTLITGGTGGLGAHVARWLARLGAPHLHLISRSGPDAPGASQLTQELIDLGTAVTITACDASDRAALQRLLDTIPAEHP
LTTVIHAAGTSDTELLADLGPERLEHVLGPKALAAAHLHELTQELDLSAFVLFSSGAAAWGGSRQGAYAAANTYLDALAE
HRRARGLPATSLAWGPWGDA
>UniRef100_A0UWE4_from_1815_to_1996 (HMM "PKS_KR" in sequence "UniRef100_A0UWE4", bitscore: 184.2, e-value: 1.8e-49, length: 182)
GVYIITGGAGGLGLIYADYLAKNYKAHIVLTGRSELTSGKKEKLKEIEAYASSLIYKRADISDPKAVAGLVAEVKFKHKA
INGVIHAAGVLRDSFILNKTSEEFDGVIGPKVFGTVGLYEALKQEKLDFFAMFSSTAGVTGNAGQGDYAFANSFMDAFSH
KLNLEGGNMKTISFNWPLWKDG
>UniRef100_Q0CDR2_from_2061_to_2238 (HMM "PKS_KR" in sequence "UniRef100_Q0CDR2", bitscore: 184.2, e-value: 1.8e-49, length: 178)
ASYLLVGGLGGLGRAVSTWLVENGARNLVYLSRSAGQSTQDQLFFRELEAQGCSVQAFPGNVSVLSDVERAVQGARLPIA
GILQMSMVLRDGKLDEMSISDWEAAVKPKVDGTWNLHKATQSIPLDFMVMFSSFSGLVGQRGQANYASANTFLDAFVQYR
HANGLAASVLDIGPIEDI
>UniRef100_Q1RS70_from_3662_to_3848 (HMM "PKS_KR" in sequence "UniRef100_Q1RS70", bitscore: 184.1, e-value: 1.9e-49, length: 187)
GIYLITGGAGGLGFIFAKEIARKVKEPTLVLTGRSALSENQRMQLQSLESLGAKAEYKQADVTNAQTAADLVKTIETEYG
GLHGIIHSAGVMKDQYIAKKTTEEFYSVLAPKTDGFVNLDEATEHLALDFFIVFSSISGVTGNAGQADYAAANAFMDGYA
AYRNALVTAMYRHGHTLSVNWPLWKNG
>UniRef100_A1YBQ4_from_1427_to_1608 (HMM "PKS_KR" in sequence "UniRef100_A1YBQ4", bitscore: 183.9, e-value: 2.1e-49, length: 182)
GTVLITGGTGELGRQVARHLVAAHGVRHLVLTSRRGMDAPDAAALVDELRAAGAATVDVAACDVADGAALGAVIAAIPAA
HPLTAVVHMAGVLDDVIVTKLSAEQLARVLRPKIDGGWHLAAATRGHRLAAFVLFSSAAGTLGSAGQANYAAANAFLDAL
AAQLRARGVPAMSLAWGFWEQA
>UniRef100_A2QUW6_from_1416_to_1607 (HMM "PKS_KR" in sequence "UniRef100_A2QUW6", bitscore: 183.8, e-value: 2.3e-49, length: 192)
STYLITGGLGALGLSVAHWMVTQGARRLLLLSRRALPPRSTWSSTHMNNPTIQSILALERLGATVHCLPIDISLPMAASG
LRSTLETLNLPPVAGVIHAAGIVSDQLVEQVTPDVLESVLAPKIKGALNLHDVFPPASLDFFVLFSSCGQLLGFPGQASY
ASGNAFLDGLARSRRAQGDNAISLLWTTWRGM
>UniRef100_Q6V1M7_from_1383_to_1563 (HMM "PKS_KR" in sequence "UniRef100_Q6V1M7", bitscore: 183.7, e-value: 2.5e-49, length: 181)
GTVVITGGTGALGGHVARWVAGLGGCSLLLVSRRGPKAPGARELLAELAATGTPVRIVAADVTDRSAMAELVREAAESGA
PVRAVFHAAGVADETPLLETTPDRFHAVLEGKAGGARVLDEVLGEADLDAFVVFSSVSGVWGGAGQSAYGAGNAVLDALA
ARRRARGLAGTALAWGPWSGG
>UniRef100_Q0ILC8_from_1432_to_1612 (HMM "PKS_KR" in sequence "UniRef100_Q0ILC8", bitscore: 183.7, e-value: 2.5e-49, length: 181)
GTVLVTGATGGIGALVATRLAKLHGVHHLLLLSRQGPDAEGAGELVHDLEELGATVTLVACDVSDRAALAAVLDGVSAGH
PLTAVVHCAGTAENALLASLAPELIDRVFRAKVDAAVHLHELTAELDLSAFVLFSSIAGTLGGTGQGNYAAANTFLDSLA
QYRRRNGLAATSLGWGLWATE
>UniRef100_Q70KH5_from_1729_to_1910 (HMM "PKS_KR" in sequence "UniRef100_Q70KH5", bitscore: 183.7, e-value: 2.5e-49, length: 182)
GTVLVTGASGGVAAHLVRHLVRTHDVRHLLLASRRGPDAEGMDELIAELRESGAHSVRAVACDCVDRTAVADLLASIPDE
HPLTAVVHTVGVVDDGVLETMTPERIDAVFRPKADGAWHLHELTRDRDLAAFAVCSSVAGTLGSAAQANYAAANAFLDAL
AAHRRDHGLPATSLAWGMWAGT
>UniRef100_Q0B303_from_2237_to_2418 (HMM "PKS_KR" in sequence "UniRef100_Q0B303", bitscore: 183.6, e-value: 2.6e-49, length: 182)
GSYLVTGGLGGLGRRVVEFLHARGAGRIVVLGRTLPAEPPAWLAALQAERAVVELVACDLSDAARVASVPGTLGRELPLR
GIVHAAGVLDDARLIDQDAARLRRVAAPKLDGARHLLDALAGAsLAASLDFVWLFSSITALHGGAGQANYAAANAALDGY
AHTLRARGVPATAINWGPWRDT
>UniRef100_O30764_from_3865_to_4045 (HMM "PKS_KR" in sequence "UniRef100_O30764", bitscore: 183.6, e-value: 2.7e-49, length: 181)
GTVLLTGCTGALGRRVAVHLARRHGVRRMLLVSRSGPNAPESAALERELTELGVHTSFVSCDLADPADVRKAVAGVPSDH
PLTGVVHTAGVLDDGALARLTPERIDTVLRAKADAVRHLHEATLGHPLRAFVLFSAAAGLLGRPGQASYAAANAVLDAFA
RLRRAEGLPAVSLAWGLWDER
>UniRef100_A1UUY0_from_1945_to_2134 (HMM "PKS_KR" in sequence "UniRef100_A1UUY0", bitscore: 183.4, e-value: 3e-49, length: 190)
GVYLVTGAAGGLARALADAIARGIGGDAPRATLVLTGRSPARDDMRALVASLCALGAATDYRVLDVADRDAVARMVEAIV
GEFGALHGVVHCAGVLRDNYLLRKSADEFAQVLAPKVRGTVNLDLATRDVRSLDFFVTFSSGAGVVGNPGQADYAVANAF
MDAFAAHRASLGAARPGVSVSIAWPIWQAG
>UniRef100_A2RX48_from_1895_to_2084 (HMM "PKS_KR" in sequence "UniRef100_A2RX48", bitscore: 183.4, e-value: 3e-49, length: 190)
GVYLVTGAAGGLARALADAIARGIGGDAPRATLVLTGRSPARDDMRALVASLCALGAATDYRVLDVADRDAVARMVEAIV
GEFGALHGVVHCAGVLRDNYLLRKSADEFAQVLAPKVRGTVNLDLATRDVRSLDFFVTFSSGAGVVGNPGQADYAVANAF
MDAFAAHRASLGAARPGVSVSIAWPIWQAG
>UniRef100_A3MDI4_from_1965_to_2154 (HMM "PKS_KR" in sequence "UniRef100_A3MDI4", bitscore: 183.4, e-value: 3e-49, length: 190)
GVYLVTGAAGGLARALADAIARGIGGDAPRATLVLTGRSPARDDMRALVASLCALGAATDYRVLDVADRDAVARMVEAIV
GEFGALHGVVHCAGVLRDNYLLRKSADEFAQVLAPKVRGTVNLDLATRDVRSLDFFVTFSSGAGVVGNPGQADYAVANAF
MDAFAAHRASLGAARPGVSVSIAWPIWQAG
>UniRef100_Q4V2I8_from_322_to_511 (HMM "PKS_KR" in sequence "UniRef100_Q4V2I8", bitscore: 183.4, e-value: 3e-49, length: 190)
GVYLVTGAAGGLARALADAIARGIGGDAPRATLVLTGRSPARDDMRALVASLCALGAATDYRVLDVADRDAVARMVEAIV
GEFGALHGVVHCAGVLRDNYLLRKSADEFAQVLAPKVRGTVNLDLATRDVRSLDFFVTFSSGAGVVGNPGQADYAVANAF
MDAFAAHRASLGAARPGVSVSIAWPIWQAG
>UniRef100_UPI0000559048_from_844_to_1033 (HMM "PKS_KR" in sequence "UniRef100_UPI0000559048", bitscore: 183.4, e-value: 3e-49, length: 190)
GVYLVTGAAGGLARALADAIARGIGGDAPRATLVLTGRSPARDDMRALVASLCALGAATDYRVLDVADRDAVARMVEAIV
GEFGALHGVVHCAGVLRDNYLLRKSADEFAQVLAPKVRGTVNLDLATRDVRSLDFFVTFSSGAGVVGNPGQADYAVANAF
MDAFAAHRASLGAARPGVSVSIAWPIWQAG
>UniRef100_UPI0000673239_from_366_to_555 (HMM "PKS_KR" in sequence "UniRef100_UPI0000673239", bitscore: 183.4, e-value: 3e-49, length: 190)
GVYLVTGAAGGLARALADAIARGIGGDAPRATLVLTGRSPARDDMRALVASLCALGAATDYRVLDVADRDAVARMVEAIV
GEFGALHGVVHCAGVLRDNYLLRKSADEFAQVLAPKVRGTVNLDLATRDVRSLDFFVTFSSGAGVVGNPGQADYAVANAF
MDAFAAHRASLGAARPGVSVSIAWPIWQAG
>UniRef100_Q0RIF5_from_5954_to_6134 (HMM "PKS_KR" in sequence "UniRef100_Q0RIF5", bitscore: 183.4, e-value: 3.1e-49, length: 181)
GTVLVTGAGGALGGVVARQLALAHGARHLLLVSRRGDADPGLHALAGELRSASVQVTVAACDLADHDAAQALLAGVGTEH
PLTAVVHAAGVLDDAILAGMTAEQVDRVLRPKIDAAWNLHRLTAGSGLDAFVLFSSIAGIVGNAGQGAYAAANTFLDALA
SHRRAVGLPATSLAWGPWETG
>UniRef100_Q8KUH4_from_1410_to_1584 (HMM "PKS_KR" in sequence "UniRef100_Q8KUH4", bitscore: 183.3, e-value: 3.3e-49, length: 175)
KTVVLTGGTGALGRLVARHLVTEHGARRLLLLGRGGPERARDLVAELTGLGAEVEALACDVADRGALSTALAGRALTAVV
HLAGALDDGVVTALTPERLAAAFAPKALAARHLDELTRDQDLAAFVLFSSVASVLGSAGQANYAAANGFLDGLAHERHAL
GLPATSIAWGLWDVD
>UniRef100_A3NJF4_from_1939_to_2128 (HMM "PKS_KR" in sequence "UniRef100_A3NJF4", bitscore: 183.3, e-value: 3.3e-49, length: 190)
GVYLVTGAAGGLARALADAIARGVGGDAPRATLVLTGRSPARDDMRALVASLCALGVAADYRVLDVADRDAVARMVEAIV
GEFGALHGVVHCAGVLRDNYLLRKSADEFAQVLAPKVRGTVNLDLATRDVRSLDFFVTFSSGAGVVGNPGQADYAVANAF
MDAFAAHRASLGAARPGVSVSIAWPIWQAG
>UniRef100_A2QTF6_from_2203_to_2376 (HMM "PKS_KR" in sequence "UniRef100_A2QTF6", bitscore: 183.1, e-value: 3.9e-49, length: 174)
ASYVIVGGLGGIGRVLCEWMMARGARHLIIISRNARPGPFVTELEQQGCEVRTLACDIAAEDQLGAALAQCTDMPPIKGV
IQGAMVLKDTILEQMTVGDFEAAVRPKAQGSWNLHQQLGDVDFFIMLSSLMGVMGAASQANYAAGGAFQDALARYRRNRG
LPAVSLDLGIVRSV
>UniRef100_Q49HL2_from_10731_to_10917 (HMM "PKS_KR" in sequence "UniRef100_Q49HL2", bitscore: 183.0, e-value: 4.1e-49, length: 187)
ASYLVTGGLGAVGLETAEWLAGQGAGHLVLVGRSEASAEARERLAGLEAATGSRVVTARADVADAEELAGLLERFAEAGA
KDAEWPPLAGVIHAAGVLDDGVVTAQTAERLARVLRPKARGAWQLHRLTRELELDLFVLYSSGVATVGLPGQTSYAAANG
YLDGLAGLRRSEGLAATSVAWGAWAAG
>UniRef100_Q2T4N9_from_3870_to_4053 (HMM "PKS_KR" in sequence "UniRef100_Q2T4N9", bitscore: 183.0, e-value: 4.1e-49, length: 184)
GVYLVTGGAGGLAWLLAQDMARRAPGARMVLVGRRPLDARAASSLDALRARIEYVEADCADADAIAAAVASVLERHGRLD
GVVHAAGVLRDEFIRRKTADGVAAVLRPKVDGTLALDRATRDVRLAFFVLFSSAAAQAGNPGQADYAAANGFMDGFAQYR
RALVALGERHGATTSIDWPLWRDG
>UniRef100_UPI0000D7233F_from_1945_to_2134 (HMM "PKS_KR" in sequence "UniRef100_UPI0000D7233F", bitscore: 182.9, e-value: 4.3e-49, length: 190)
GVYLVTGAAGGLARALADAIARGIGGDAPRATLVLTGRSPARDDMRALVASLCALGVAADYRVLDVADRDAVARMVEAIV
GEFGALHGVVHCAGVLRDNYLLRKSADEFAQVLAPKVRGTVNLDFATRDVRSLDFFVTFSSGAGVVGNPGQADYAVANAF
MDAFAAHRASLGAARPGVSVSIAWPIWQAG
>UniRef100_UPI0000D72370_from_1548_to_1737 (HMM "PKS_KR" in sequence "UniRef100_UPI0000D72370", bitscore: 182.9, e-value: 4.3e-49, length: 190)
GVYLVTGAAGGLARALADAIARGIGGDAPRATLVLTGRSPARDDMRALVASLCALGVAADYRVLDVADRDAVARMVEAIV
GEFGALHGVVHCAGVLRDNYLLRKSADEFAQVLAPKVRGTVNLDFATRDVRSLDFFVTFSSGAGVVGNPGQADYAVANAF
MDAFAAHRASLGAARPGVSVSIAWPIWQAG
>UniRef100_Q03133_from_1117_to_1296 (HMM "PKS_KR" in sequence "UniRef100_Q03133", bitscore: 182.8, e-value: 4.7e-49, length: 180)
GTVLVTGGTGGIGAHLARWLARSGAEHLVLLGRRGADAPGASELREELTALGTGVTIAACDVADRARLEAVLAAEAAAEG
RTVSAVMHAAGVSTSTPLDDLTEAEFTEIADVKVRGTVNLDELCPDLDAFVLFSSNAGVWGSPGLASYAAANAFLDGFAR
AARSEGAPVTSIAWGLWAGQ
>UniRef100_O30765_from_1383_to_1564 (HMM "PKS_KR" in sequence "UniRef100_O30765", bitscore: 182.8, e-value: 4.7e-49, length: 182)
GTVLITGGTGALAAVTARHLVARHGARHLLLVSRRGTDAPQAAELASELGALGADVEFRACDVTDRAAVQRLLAGIPAEH
PLSCVVHTAGVLDDGVISAQTPERVAAVLGPKADGALHLDELTRDRERSVPLVLFSSVSGVLGSTGHAGYAAANAFLDAL
AARRRADGHPALSLGWGWWTGT
>UniRef100_O30481_from_1677_to_1854 (HMM "PKS_KR" in sequence "UniRef100_O30481", bitscore: 182.8, e-value: 4.7e-49, length: 178)
GTILITGGTGNLGSLIAHHLVTTHGARDLILTSRQGPNAPGATELTNQLQQHGARIRTISCDLTDRTALTTLIDEIGPLT
GVVHTAGALADTTIDHLNPDTLTTTLTPKANPAWWLHELTQDHDLALFVVFSSVAGVLGNAGQANYAAANSFLDALITHR
RRQGLPGTSLAWGWWQRE
>UniRef100_A1KQR8_from_2977_to_3163 (HMM "PKS_KR" in sequence "UniRef100_A1KQR8", bitscore: 182.6, e-value: 5.1e-49, length: 187)
GVYLITGGAGGLGLIFAKAIAEQCREATVILIGRSALDHQQQARLQQVRDAGAQVSYHRVDLTDAQALEQLMDEICAKHG
GLNGVLHSAGVNRDRLLARKSPQDIAEVFAAKVIGTELLDRACRRLYLDFFVLFSSCSAVLGSVGQADYAAANAFMDHFA
SLRNRRVEQGQRFGHTMSINYPLWRDG
>UniRef100_Q9L4W4_from_2749_to_2929 (HMM "PKS_KR" in sequence "UniRef100_Q9L4W4", bitscore: 182.5, e-value: 5.7e-49, length: 181)
GTCLITGGTGGIGGRVARWMAEHGAAHLVLTSRRGPDAPGAAALRAELEALGARVTLAACDVADRDALAALLADLPADQP
LTSVFHSAGVADgDARAADLTLDQLDALLRAKLTAAHHLHELTAPLDLDAFVLFSSGAAVWGSGGQPGYAAANAYLDALA
AHRRSLDLPGASVAWGTWGEV
>UniRef100_Q83X69_from_1719_to_1898 (HMM "PKS_KR" in sequence "UniRef100_Q83X69", bitscore: 182.5, e-value: 5.7e-49, length: 180)
GTALVTGGTGGIGRNVARWLAQHGAPHIVLVSRSGPEAPGAGELAAELRALGSAVTLAACDVTDREALRSLLAALPADQP
LTSVFHTAATLDDGTLDTLTGERIEQAGRAKTLGARNLHELTADAPLTAFVLFSSFASAFGAPGLGCYAPGNAYLDGLAR
RRRADGLPATSVAWGTWAGS
>UniRef100_Q9RHV0_from_47_to_226 (HMM "PKS_KR" in sequence "UniRef100_Q9RHV0", bitscore: 182.5, e-value: 5.7e-49, length: 180)
GTALVTGGTGGIGRNVARWLAQHGAPHIVLVSRSGPEAPGAGELAAELRALGSAVTLAACDVTDREALRSLLAALPADQP
LTSVFHTAATLDDGTLDTLTGERIEQAGRAKTLGARNLHELTADAPLTAFVLFSSFASAFGAPGLGCYAPGNAYLDGLAR
RRRADGLPATSVAWGTWAGS
>UniRef100_Q63LK8_from_1909_to_2098 (HMM "PKS_KR" in sequence "UniRef100_Q63LK8", bitscore: 182.4, e-value: 6e-49, length: 190)
GVYLVTGAAGGLARALADAIARGMGGDAPRATLVLTGRSPARDDMRALVASLCALGVAADYRVLDVADRDAVARMVEAIV
GEFGALHGVVHCAGVLRDNYLLRKSADEFAQVLAPKVRGTVNLDFATRDVRSLDFFVTFSSGAGVVGNPGQADYAVANAF
MDAFAAHRASLGAARPGVSVSIAWPIWQAG
>UniRef100_A0UWE5_from_269_to_450 (HMM "PKS_KR" in sequence "UniRef100_A0UWE5", bitscore: 182.4, e-value: 6e-49, length: 182)
GVYLITGGTGGLGLIFAQYLAEKYKARLVLTGRSALTDEKKVAMTKLENCGAKVQYIKADVTSRESVNKLVESVKSSFGC
INGVIHSAGVIRDAFIIKKTLEDMKAVISPKVYGTMWLDEATRSENIDFFVLFSSASSATGNMGQCDYAFGNSFMDNYAV
MRSINNPNSVSLSINWPYWKEG
>UniRef100_Q0ILD1_from_2690_to_2868 (HMM "PKS_KR" in sequence "UniRef100_Q0ILD1", bitscore: 182.4, e-value: 6e-49, length: 179)
GTVLITGGTGGVGGHLARWLAREGAEHLLLVNRTGEGAAELLEELRGSGAEVTVAACDVTDRAALAELLAGIPAERPLTA
VFHAAGVAGYGLVRELDAADLDAEMAAKTLGARHLDELTAELGLDLEAFVLFSSGAAVWGSAGSGGYAAANGYLDGLAQE
RRARGLAATSVSWGNWKDT
>UniRef100_A1YBT6_from_1427_to_1608 (HMM "PKS_KR" in sequence "UniRef100_A1YBT6", bitscore: 182.4, e-value: 6.1e-49, length: 182)
GTVLITGGTGELGRQVARHLVASHGVRHLVLTSRRGMGAPDAAALVDELRAAGAATVDVAACDVADGAALGAVIAAIPAA
HPLTAVVHMAGVLDDVIVTKLSAEQLTRVLRPKIDGGWHLAAATRGHRLAAFVLFSSAAGTLGSPGQANYAAANTFLDAL
AAQLRARGVPAMSLAWGFWEQA
>UniRef100_Q1D5G0_from_1522_to_1708 (HMM "PKS_KR" in sequence "UniRef100_Q1D5G0", bitscore: 182.4, e-value: 6.3e-49, length: 187)
GVYVISGGAGRLGLRVAEEIAQRARGASIVLVGRSAPTSEVAARIERIAGTGTQVVYRQADVGDLTAVDALVREVRSAFG
PIKAVVHAAGLLRDRYLRDKTSEELQAVAWPKVRGIVNLDLATRGEPLELFLVFSSIAGAIGNIGQADYAAANAFMDGYA
AHRDALVRTGERAGRTLSVNWPFWEEG
>UniRef100_A1YBT5_from_1127_to_1308 (HMM "PKS_KR" in sequence "UniRef100_A1YBT5", bitscore: 182.3, e-value: 6.3e-49, length: 182)
GTVWITGGTGELGRQIARHLVAAHGVRHLLLTSRRGAAAPDAEALVEQLRADGAETVEVVACDVTDGAALSAAVQAAAAR
HPLTAVVHTAGELADGVLTGLTAEQLARVLAPKVDGACHVYAAAQDQPLAAFVLFSSIVGTLGNAGQANYGAANAFLDAF
AAQLRARGVPATSLAWGFWEQA
>UniRef100_A0V6T8_from_1174_to_1375 (HMM "PKS_KR" in sequence "UniRef100_A0V6T8", bitscore: 182.3, e-value: 6.7e-49, length: 202)
GVYLITGGLGGVGLALARHLAAHWQARLVLVGRTALPARSQWEALAADDGQPSTLRQQLLQLLALEAEGAQVLALAADVA
DAAQMQAALAQAHQRFGALHGVVHAAGHADSGMLSTRTRDSVERTFAPKLRGTRLLLDLLGTLDMQAPDFVLLCSSISSL
TAGLGKSDYAAANACMDALAALASRQRAWPVISVDWDAWRDL
>UniRef100_Q1WEK7_from_7039_to_7212 (HMM "PKS_KR" in sequence "UniRef100_Q1WEK7", bitscore: 182.1, e-value: 7.4e-49, length: 174)
GTALVTGGTGALGRQVARWLVGSGLERVVLTSRRGVEAPGAVELVAELGSRVRVVACDVGDREELAALLVTLPDVRTIVH
AAGVLDDGVLESLTPERIREVMRAKADGARHLHELTRDIDLDAFVLFSSAAGTVGNAGQGSYAAANAVLDGLAWRRRAEG
LVATSVAWGAWAES
>UniRef100_A4FKZ4_from_1376_to_1590 (HMM "PKS_KR" in sequence "UniRef100_A4FKZ4", bitscore: 182.1, e-value: 7.5e-49, length: 215)
GTYLVTGGLGAIGLQVARWLVGRGARRLVLAGRNGLPPRHEWDAVTDATTRTRIEAVRSLEYLGATVRVVAIDIADPGQV
ADSLTPSALGLPPIRGVVHAAGVVNDALAENMDTDGLARTMSPKARGAMALHQQFPPGTLDFFVLFSSSGQFARTTGQVT
YAAANSFLDALAAYRRAAGCHETISVAWMAWLnTGMaASiessmaeARANGIDGF
>UniRef100_Q52V44_from_2983_to_3163 (HMM "PKS_KR" in sequence "UniRef100_Q52V44", bitscore: 181.9, e-value: 8.3e-49, length: 181)
GTVLVTGGTGVLGGRVARWLAGAGAERLVLTSRRGPDAPGAAELVEELTTGFGVEVSIVACDAADRDALRALLSAEAGTL
TAVIHTAGVLDDGVLDALTPDRIDSVLRAKAVSALNLHELTAELDIELSAFVLFSSMSGTVGAAGQANYAAANAFLDALA
EQRRADGLAATSLAWGPWAEG
>UniRef100_Q3WGZ2_from_1852_to_2031 (HMM "PKS_KR" in sequence "UniRef100_Q3WGZ2", bitscore: 181.9, e-value: 8.5e-49, length: 180)
GSYIVTGGLRGVGLETAAWLAEKGAARVVLNGRSEPAEEVRERIAKLVAGGTDVQVVLGDVAEPGVAERLVAAATAGGGR
LRGAVHAAMVLDDAALTTITADQVRRVWHPKTFGAWRLHEATAGADLDWFVLYSSMASLLGNPGQGAYAAANSWLDGFAD
WRCAQGLATTVVNWGPWAEV
>UniRef100_Q091C4_from_1029_to_1208 (HMM "PKS_KR" in sequence "UniRef100_Q091C4", bitscore: 181.8, e-value: 9.1e-49, length: 180)
RTYLITGGLGGIGLRLASWLVARGARSLAVCGRTGETAETRQALDGLRAAGAKVDAFRVDVSRPEAVADMLATLRRGGPA
LGGIFHCAGVLADSSLMQLDLRSFGTVMGPKVEGAWNLHTLATDASIEQFVLFSSTASMIGAPGQANYAAANAFLDALAN
LRRARGLPATSLNWGSWGEV
>UniRef100_Q7UJD0_from_1821_to_2002 (HMM "PKS_KR" in sequence "UniRef100_Q7UJD0", bitscore: 181.8, e-value: 9.5e-49, length: 182)
STVLITGGTGAIGLKLAKHLIKDGATSIALLSRRQPVGDVAAKIDALKQDADSVQVTVLQGDVGELDSLRSALKQLPGSL
PPIRHVYHAAGVLQDGLLMDMTEEQLRVPMGSKIQGGWNLHVATKDLPIETFVLFSSIAACLGSPGQANYAAANGFLDAL
SEYRREKGLPATSIAWGPWAES
>UniRef100_Q83X71_from_1153_to_1331 (HMM "PKS_KR" in sequence "UniRef100_Q83X71", bitscore: 181.7, e-value: 9.7e-49, length: 179)
GTALVTGGTGGLGAHVARRLARAGATRLVLTSRQGPNAPGAESLRAELTALGAQVTLAACDVTDRAALAALIDAERAHGR
AIDAVFHTAGVPQSTPLEAITEEEFTRVTAAKITGTAHLDELCPDADTFVLFSSNAGVWGASRAGAYAAANAFLDGFAHR
RRRRGLPALSVAWGLWDGP
>UniRef100_Q49HL2_from_8665_to_8851 (HMM "PKS_KR" in sequence "UniRef100_Q49HL2", bitscore: 181.7, e-value: 1e-48, length: 187)
ASYLVTGGLGVVGLETAEWLAGQGAGHLVLVGRSEASAEARERLAGLEAATGSRVVTARADVADAKELAGLLERFTEAGA
KDAEWPPLAGVIHAAGVLDDGVVTGQTAERLARVLRPKARGAWQLHRLTRELELDLFVLYSSAVATVGLPGQTSYAAANG
YLDGLAGLRRSEGLAATSVAWGAWAAG
>UniRef100_Q5MD33_from_1482_to_1675 (HMM "PKS_KR" in sequence "UniRef100_Q5MD33", bitscore: 181.7, e-value: 1e-48, length: 194)
GVYVITGGLGGLGLQVARWLVARGVRHLVLVGRTGLPESSQWETLPADSTTGRQVRAVRELETQGASVRVIRCDVGESQQ
VAALVGELRAGPLPVRGLFHAAGVSAHRPLIETDAALVASVFHSKAKGAWALHELTRDLPLECFVLFSSASSVWGAQGMA
AYAAANHFLEALAGHRRSLGLVATCINWGQWSEG
>UniRef100_Q2KT14_from_1401_to_1593 (HMM "PKS_KR" in sequence "UniRef100_Q2KT14", bitscore: 181.6, e-value: 1e-48, length: 193)
GTYLITGGLGDLGLATAEFFADHGARRIVLLSRRQLPPRRLWGSLTGADQAVAARINELEKRGLCVFVLSIDIGSSNAAE
TLIQTLDQLGLPTVQGVVHAAGVLEDQLILNTTEEAFHRVLSPKVTGTLALHQAFPPSTLDFFVLFGSCGHLVGFPGQGA
YAPANAFLDSIATHRRNLGDNAVSFLWSSWTDM
>UniRef100_Q08QQ6_from_1133_to_1330 (HMM "PKS_KR" in sequence "UniRef100_Q08QQ6", bitscore: 181.6, e-value: 1e-48, length: 198)
GTYLITGGLGGLGLVLAEHLARAVQARLVLVGRTPVPERQQWEALAALPGTDPLGSKLRKLLEFEALGARVLALSADTAD
ATHMEEVLHRARAEFGELHGVIHAAGVPAGGLSQLRTREATEEILRPKVHGARVLDRLLNGTPLDFFLLCSSLTAVAGDF
GQVDHCAANAFLDAFAQKRAAEGARHIMSLGWDTWREV
>UniRef100_Q0B308_from_1383_to_1561 (HMM "PKS_KR" in sequence "UniRef100_Q0B308", bitscore: 181.6, e-value: 1e-48, length: 179)
ASYLVTGGFGALGIETARALAAQGARHLLLLGRRLPPSAEVALAGLREQGVAVHTLLADVGDEASLRAALAGVPAELPPL
RGVVHSVGVLDDGVIGQQSWARYQRVLHPKLGGALLLHRLLAPRPLDFFVLYSSAAGLMGNPGQANHAAASAFLDAFAWY
LRGRGVPAVALDWGAWSEI
>UniRef100_Q9RNB2_from_1744_to_1922 (HMM "PKS_KR" in sequence "UniRef100_Q9RNB2", bitscore: 181.5, e-value: 1.1e-48, length: 179)
AYYLITGGTGGLGLATTRWMIEKGARNLVLCSRRGAEGISPEILANFSSSGAKVTLKKLDITDAEKLHAVLDECRSQYPI
QGIFHIAGTLDDTTLLRLTPERFNYVLDPKVKGTWLLHQLTLNDPLEFFVCYTSAVSLIGSAGQANAAAANAFEDAFIYY
RQTHHLPGTVINWGPWSEI
>UniRef100_Q30CR9_from_1388_to_1564 (HMM "PKS_KR" in sequence "UniRef100_Q30CR9", bitscore: 181.4, e-value: 1.2e-48, length: 177)
GPVLVTGATGALGKLVARHLVSVHGVRELVLLSRRGLAADGMDTLRDELTHQGASVEVLACDAADRDALAQVLDGRELTA
VIHAAGVLDDGVLEALDASRLDTVLRPKMDAAWNLHELTRHLDLTAFVLFSSAAGVLGNAGQANYAAANVFLDALAQTRR
TESLPGLSLAWGLWADD
>UniRef100_Q8J0F5_from_2200_to_2375 (HMM "PKS_KR" in sequence "UniRef100_Q8J0F5", bitscore: 181.3, e-value: 1.3e-48, length: 176)
SSYLVAGGLGGIGKQICQWLVDHGAKHLIILSRSAKASPFITSLQNQQCAVYLHACDISDQDQVTKVLRLCEEAHAPPIR
GIIQGAMVLKDALLSRMTLDEFNAATRPKVQGSWYLHKIAQDVDFFVMLSSLVGVMGGAGQANYAAAGAFQDALAHHRRA
HGMPAVTIDLGMVKSV
>UniRef100_Q2N3T0_from_2726_to_2911 (HMM "PKS_KR" in sequence "UniRef100_Q2N3T0", bitscore: 181.1, e-value: 1.5e-48, length: 186)
GVYVITGGAGGLGFLFATYLARHHRARLVLAGRSERSADIDARLEQLAALGGQAIYVSADIADRAQVAALVAAARARFGR
IHGVLHAAGVLRDGLAVTRSRQDFEAVVAPKVLGAVFLDEATRGDDLDFLVLFSSTAAIAANPGQSAYAFANTFLDRFAE
ARDRLRARGERSGKSLSIDWPLWRDG
>UniRef100_Q5SFB4_from_2179_to_2354 (HMM "PKS_KR" in sequence "UniRef100_Q5SFB4", bitscore: 180.9, e-value: 1.7e-48, length: 176)
GTVLVTGGMGAIGTRVARWLARNGAEHLVLTGRRGAGTPGADELAGELRASGVQVTLAACDVSDRAALAALLDAHPPTAV
FHTAGVLNDGTVDTLTPAHLDGVLSPKATAAVHLHELTAHLDLDAFVLFASVTGVWGNGGQAGYAMANAALDALAEQRRA
GGLAATSISWGLWGGG
>UniRef100_Q6VT93_from_1351_to_1537 (HMM "PKS_KR" in sequence "UniRef100_Q6VT93", bitscore: 180.9, e-value: 1.7e-48, length: 187)
GVYLITGGNGGLAWLFAEHIAQHAPHASLVMCGRSALTSERHQALEHLRGMGPRLDYRRVDVTQAAQVEALIRDLTTVYE
RIDGVLHCAGLLRDNFIQKKTPQEFAEVLAPKVAGTLHLDHATQALDLDFFILFSSAAGVWGSAGQTDYAAANGFLDAFA
SYRQALTAAGRRHGRTLSIDWPLWAEG
>UniRef100_Q2GZD3_from_1613_to_1793 (HMM "PKS_KR" in sequence "UniRef100_Q2GZD3", bitscore: 180.8, e-value: 1.8e-48, length: 181)
GAVLIIGGLGNLGARVAWWLASEHGIRDLVLTSRQGVVAPSADALVAELSELGVRVTVMAGDVADPASIDSIVATFNKDR
PLRGVVHAAGVVDSGILLTMTQAQCETTISPKAYGAWLLHQATRGMDLDIFVMFSSLSGVMGMPGLANYAAANTYLDALA
HLRHAQGLPATSVAYGTWAGD
>UniRef100_A0ACH1_from_6212_to_6391 (HMM "PKS_KR" in sequence "UniRef100_A0ACH1", bitscore: 180.8, e-value: 1.8e-48, length: 180)
GAVLVTGGTGALGAVVARWLADRGVPHVVLMGRRGTRAPGVTGLVGELADVGTRVTVETGDVTDRVALAGALERLPAEHP
LIGVVHAAGVLDDGTLDALTPERFETVLAAKVSGLVALDEVTGGAELEFFVAFSSLAGTVGSAGQGNYAAANAFVDAWMQ
GRRARGLPGVSIAWGPWAQD
>UniRef100_Q9S0R8_from_1715_to_1895 (HMM "PKS_KR" in sequence "UniRef100_Q9S0R8", bitscore: 180.8, e-value: 1.8e-48, length: 181)
GTTLITGGTGALATHLTHHLTTHQPTQHLLLTSRTGPHTPHAQHLTTQLQQKGIHLTITTCDTSNPDQLQQLLNTIPPQH
PLTTVIHTAGILDDATLTNLTPTQLNNVLRAKAHSAHLLHQLTQHTPLTAFVLYSSAAATFGAPGQANYAAANAYLDALA
HHRHTHHLPATSIAWGTWQGN
>UniRef100_Q7WTF3_from_1494_to_1671 (HMM "PKS_KR" in sequence "UniRef100_Q7WTF3", bitscore: 180.6, e-value: 2.1e-48, length: 178)
GTVLVTGGTGSLGRLLARHLVEHHGARHLLLVSRSGPAAEGIEAFAAGLAADVRIESCDTTDPEALAALLATVPGEHPLT
AVVHTAGVLDDGVVTSLTPEQLDTVLAPKVDAAWQLHRLTRGADLASFVLFSSAASVLGSGGQGNYGAANAFLNALAEHI
RAAGGPATSLAWGLWGVD
>UniRef100_Q93HI8_from_1458_to_1638 (HMM "PKS_KR" in sequence "UniRef100_Q93HI8", bitscore: 180.5, e-value: 2.2e-48, length: 181)
GTALITGGTGTLGALLARHLVTRHGVTSLLLTSRRGPHAPGATELVAELTAAGAHVTVTACDTTDPEQLATLLTTIPTEH
PLTTVIHTAGTLDDATTTKLTDTQLHTVLQPKIDAATHLHHLTLHHPVTTFVLYSSAAGQLGTAGQANYAAANTYLDALA
HHRRTHGHPATSLAWGFWNQR
>UniRef100_A4T3X4_from_3309_to_3489 (HMM "PKS_KR" in sequence "UniRef100_A4T3X4", bitscore: 180.4, e-value: 2.4e-48, length: 181)
RSYLITGGLGAIGLHTAGYLAQLGAGDIVLTSRRAPDAAAQQAIADIADRTKARLHVFTADVGVEADVAALLERIRAELP
PLAGVAHLAGVLDDALLSQQSVERFRTALAPKAFGAVHLDRLTRVDDLDFFLVSSSVSSLFGSPGQSNYATANAFLDGLV
AQRRAQGLPATGVNFGPWARG
>UniRef100_Q93H87_from_5609_to_5788 (HMM "PKS_KR" in sequence "UniRef100_Q93H87", bitscore: 180.4, e-value: 2.4e-48, length: 180)
GPVLLTGASGALGGLVARHLVAEHGVRSLLLLSRRGAEAPGAVELEAELAAWGAEVRWAACDVADREAVSGMLNGLGEQS
LSAVVHTAGVLGDGIVASLTPERMREVFRPKVDAVLNLHECTRDMGLAAFVVFSSVAGMVGSAGQASYAAANSFLDAFSA
HRRREGLPAISLAWGVWEQS
>UniRef100_Q82QT4_from_7307_to_7486 (HMM "PKS_KR" in sequence "UniRef100_Q82QT4", bitscore: 180.4, e-value: 2.4e-48, length: 180)
GPVLLTGASGALGGLVARHLVAEHGVRSLLLLSRRGAEAPGAVELEAELAAWGAEVRWAACDVADREAVSGMLNGLGEQS
LSAVVHTAGVLGDGIVASLTPERMREVFRPKVDAVLNLHECTRDMGLAAFVVFSSVAGMVGSAGQASYAAANSFLDAFSA
HRRREGLPAISLAWGVWEQS
>UniRef100_Q1D3S8_from_2980_to_3173 (HMM "PKS_KR" in sequence "UniRef100_Q1D3S8", bitscore: 180.3, e-value: 2.6e-48, length: 194)
ATYLVTGGLGGLGLHVARWLVSQGARHLVLLGRKGLPSRDAWAAIPRDNDVGRQVSAIEAMEAEGAVVHALSADVADVAR
MSEVIDAVQRGPAPLKGVIHAAGVSTQVSLEAMDAALLAAILRPKVAGGWVLHQLTQGLDLDFTVYFSSGSAVWGSAQMG
HYAAGNQFLDALAHHRRARGQHALSINWGPWAAE
>UniRef100_Q8KPW5_from_2123_to_2298 (HMM "PKS_KR" in sequence "UniRef100_Q8KPW5", bitscore: 180.0, e-value: 3.2e-48, length: 176)
GTVLVTGGMGAIGTRVARWLARNGAEHLVLTGRRGAGTPGADELAGELRASGVQVSLAACDVSDRAALAALIDAHPPTAV
FHTAGVLNDGTVDTLTPGRLDGVLGPKATAAVHLHELTAHLDLDAFVLFASVTGVWGNGGQAAYAMANAALDALAEQRRA
GGLAATSISWGLWGGG
>UniRef100_O54591_from_1300_to_1475 (HMM "PKS_KR" in sequence "UniRef100_O54591", bitscore: 180.0, e-value: 3.3e-48, length: 176)
GTVLVSGAGVLGEIVARHLVTRHGVRKLVLASRRGLDADGAKDLVTDLTGEGADVSVVACDLADRNQVAALLADHRPASV
IHTAGVLDDGVIGTLTPERLAKVFAPKVDAVRHLDELTRDLDLDAFVVFSSGSGVFGSPGQGNYAAANAFLDAAMASRRA
AGLPGLSLAWGLWEQA
>UniRef100_Q2Q3Z3_from_2187_to_2366 (HMM "PKS_KR" in sequence "UniRef100_Q2Q3Z3", bitscore: 179.9, e-value: 3.4e-48, length: 180)
RSYLVTGGLGGIGIAVADWLAERGAGAIVLNGRRDPAPEAEEAIRALRQRGATVQVELADMTDQESIDGMLERIERDLPP
LGGVIHSVGVLSDGALPNQSWERFERVLWPKILGAWHLHRATIGCDLDFFTLFSSRVGVMGNPGQTNHASANAFLDQLAG
HRRALGLPGQAIAWGAWSDI
>UniRef100_Q9FDU1_from_1744_to_1922 (HMM "PKS_KR" in sequence "UniRef100_Q9FDU1", bitscore: 179.9, e-value: 3.5e-48, length: 179)
AYYLITGGTGGLGLATTRWMIEKGARNLVLCSRRGAEGISPEILANFSSSGAEITLKKLDITDAEKLHAVLEECRSKYPI
QGIFHIAGTLDDTTLLRLTPERFNYVLAPKVKGTWLLHQLTLNDPLEFFVCYTSAVSLIGSAGQANAAAANALEDAFIYY
RQAHHLPGTVINWGPWSEI
>UniRef100_Q49HL2_from_22588_to_22767 (HMM "PKS_KR" in sequence "UniRef100_Q49HL2", bitscore: 179.9, e-value: 3.6e-48, length: 180)
RTYLVTGGLGGVGLEVAAWLAKRGAGTIVLNGRRDPDAAAETKIRLLRQRGARVHVELADMASPEAIDGLLGRIEAQMPP
LAGVFHSVGVIADASLANQDRERFERVMRPKIIGAWQLHRATACLDLDLFVLFSSLTGVLGNAGQANHAAANAFLDQLAR
HRRSLGLAGQSIAWGAWSGL
>UniRef100_Q9Y7V8_from_227_to_406 (HMM "PKS_KR" in sequence "UniRef100_Q9Y7V8", bitscore: 179.8, e-value: 3.7e-48, length: 180)
STYIIAGGLGGLGRSTALWMANKGAKYLVLLSRSGPVTEAATSLLTKLSDMGVSVEVPKCDITYSDQLRKVISQFPKTFP
PIKGCIQATMVLKDVLFEKMNFEEWSAATSPKVRGTWNLHEALPDNLDFFILLSSIAGVFGSMGQSNYAAGNTFQDAFCL
YRSSQGQKTISLRLGIMSDV
>UniRef100_Q3S869_from_1242_to_1422 (HMM "PKS_KR" in sequence "UniRef100_Q3S869", bitscore: 179.8, e-value: 3.8e-48, length: 181)
GTVLVTGGTGGLGAHAARWLARGGADHLVLVSRRGADAPGADELAAELTALGTGVTLAACDITDREALAALVDRVAADGH
PVRAVLHTAAAAQLFPVRDENPASMAATLAAKVQGAANLDAVLADTDLDAFVLYSSVSGVWGSADHAAYAAGNAYLDALA
AHRRGRGLAATSVVWGIWSAE
>UniRef100_Q68CH8_from_1747_to_1927 (HMM "PKS_KR" in sequence "UniRef100_Q68CH8", bitscore: 179.7, e-value: 3.9e-48, length: 181)
GAYLITGGLGALGLSLAEFLAAHGAGTLVLVGRSAPSAEAAARLTALRSAGTVVHTPHCDVRDRTAVRRTLDGLRERGLP
PLRGVVHAAGVVSDATIGSLTSRQIAKVLQPKVDGVRSLEAATGQEPLDFFVMFSSVAALVGNPGQAAYAAANAYLDAAA
EARRDRGLPALSVQWGPFADI
>UniRef100_Q9S0R7_from_2306_to_2486 (HMM "PKS_KR" in sequence "UniRef100_Q9S0R7", bitscore: 179.7, e-value: 4e-48, length: 181)
GTTLITGGTGALATHLTHHLTTHQPTQHLLLTSRTGPHTPHAQHLTTQLQQKGIHLTITTCDTSNPDQLQQLLNTIPPQH
PLTTVIHTAGILDDATLTNLTPTQLNNVLRAKAHSAHLLHQLTQHTPLNAFVLYSSAAATFGAPGQANYAAANAYLDALA
HHRHTHHLPATSIAWGTWQGN
>UniRef100_Q52V46_from_6149_to_6329 (HMM "PKS_KR" in sequence "UniRef100_Q52V46", bitscore: 179.6, e-value: 4.1e-48, length: 181)
GTVLVTGGTGVLGGRVARWLAGAGAERLVLTSRRGPDAPGAAELVEELTTGFGVEVSVVACDAADRDALRTLLSAEAGTL
TAVIHTAGVLDDGVLDALTPDRIDSVLRAKAVSAFNLHELTAELGIELSAFVLFSSMSGTVGAAGQANYAAANAYLDALA
EQRRADGLAATSLAWGPWAEG
>UniRef100_Q93HI8_from_3536_to_3716 (HMM "PKS_KR" in sequence "UniRef100_Q93HI8", bitscore: 179.6, e-value: 4.2e-48, length: 181)
GTALITGGTGTLGALLARHLVTRHGVTSLLLTSRRGPHAPGATELVAELTAAGAHVTVTACDTTDPEQLATLLTTIPTEH
PLTTVIHTAGTLDDATTTTLTDTQLHTVLQPKIDAATHLHHLTLHHPVTTFVLYSSAAGQLGTAGQANYAAANTYLDALA
HHRRTHGHPATSLAWGFWNQR
>UniRef100_A4RE14_from_2411_to_2596 (HMM "PKS_KR" in sequence "UniRef100_A4RE14", bitscore: 179.3, e-value: 5.3e-48, length: 186)
ASYMVVGGLGGLGRSVSRWMASKGAKSLVLVSRKGAVTPEAQVLVAELQDLGVKVTTPACDATDKMALRRALDQCVAHMP
PIKGVIQCSMVLKDKRFFEMSLEEWNTAIRPKVDVSVNLHDALDTASLDFFIMLSSTVGLTGSVEQANYAAGGTFQDAFA
RSLAASQTASSGPVAVSLDLPVILDV
>UniRef100_Q27W58_from_4344_to_4523 (HMM "PKS_KR" in sequence "UniRef100_Q27W58", bitscore: 179.2, e-value: 5.6e-48, length: 180)
GTTLITGGTGGLGAHVARWLARQGAPHLHLVSRSGPDAPGAAQLAQDLDDLGATITITACDVSDRAALQRLLDTIPAEHP
LTAVVHAAGLPENTPLAELDLPGIDAVLRPKALAAALLHELTEELDLSAFVLFSSGAAAWGGGRQPSYAAANAYLDALAE
HRRARGLAATSLAWAPWSDA
>UniRef100_Q93NX9_from_4478_to_4658 (HMM "PKS_KR" in sequence "UniRef100_Q93NX9", bitscore: 179.2, e-value: 5.6e-48, length: 181)
GTTLVTGGSGTLAPHLARWLAEQGAEHLVLVSRRGPEAPGAAELRAELAERGTETTLAACDITDRDAVAALLESLKAEGR
TVRTVVHTAATIELHTLDATTLDDFDRVLAAKVTGAQILDELLDDEELDDFVLYSSTAGMWGSGAHAAYVAGNAYLAALA
EHRRARGLTALSLSWGIWADD
>UniRef100_Q93H84_from_2675_to_2850 (HMM "PKS_KR" in sequence "UniRef100_Q93H84", bitscore: 179.2, e-value: 5.6e-48, length: 176)
GTVLITGGTGALGGHVARWLAGAGAEHLVLTSRRGPAAPGAAELVAELEELGAAATVVACDAADRDALRALLAQHPVNAV
VHAAGVGDHVMIEDSDPAGFAGSVAAKAAGATHLDELLAGQELDAFVMFSSGAGIWGGAGQGAYSAANAYLDALAEHRRA
HGRTALAVSWGGWAEG
>UniRef100_A0NU18_from_2101_to_2281 (HMM "PKS_KR" in sequence "UniRef100_A0NU18", bitscore: 179.2, e-value: 5.7e-48, length: 181)
AVYLVAGGFGGFGAALLHRLADHGAKSLAVLSRRGASSEEAQEVIGQLSKRGVSIKGYACDITDEAAVKKALSEIRTEGR
PIKGVFHTAMVLNDVLIANMDHDGLTRVLAPKVRGAELLDRLTADDPLDHFVLYSSATTLVGNPGQANYVAANGYLEGLA
RKRRAEGRPALAVAWGAISDA
>UniRef100_A3XD74_from_1185_to_1383 (HMM "PKS_KR" in sequence "UniRef100_A3XD74", bitscore: 179.2, e-value: 5.8e-48, length: 199)
GHYLITGGFGGIGLATAAHLMRHYDAKVSLVSRQGLPPRTDWSRYLATHSPANRTAQRIRAMQELDEIGTGAVLPLAADI
CNSTEMRAALNQAEAEFGAVNGVIHGAGVIDDGPILAKSEAQIAQVLAPKVTGLRVLHDLFPDGSLDLMVLFSSSSTVTR
PAGQIDYVAANEYLNAYAAHRLGDQTHVVAIDWGVWADT
>UniRef100_A0R737_from_1405_to_1599 (HMM "PKS_KR" in sequence "UniRef100_A0R737", bitscore: 179.0, e-value: 6.3e-48, length: 195)
ATYVVTGGAGALGRVVATYLAERGARHITLLGRSPISPRDRWASITEDDAHHATVDAIRAIERLGAHVSTASVDITDSDQ
VRAWLREHTGSGGRPVRGIVHAAGSVRDQLLVNMGEDDFAEVLAPKITGTRVLHNVFEDHDLEFFVMFGSAGSTIAAPGQ
GNYAAANAFLDAFAHHRQGLGLPALTIGWGPWSVG
>UniRef100_Q6D9L1_from_2273_to_2453 (HMM "PKS_KR" in sequence "UniRef100_Q6D9L1", bitscore: 179.0, e-value: 6.3e-48, length: 181)
GTVLITGGTGTLAGLLARHLVTSHQSKNLVLASRRGSRADGAAQLQAELESAGATVKIVACDTTDPQALDKLLAAIPATH
PLTGVFHTAGVLADATIANLTAESLDTVFSPKIDAVWHLHHKTRTHDLAAFVLYSSSAGTLGSPGQGNYSAANNALDALA
HNRRQQGLSATSLAWGWWQPV
>UniRef100_Q331Q3_from_1164_to_1343 (HMM "PKS_KR" in sequence "UniRef100_Q331Q3", bitscore: 179.0, e-value: 6.4e-48, length: 180)
GTVLVTGGTGSLGGHLARWLARNGAEHIILAGRRGEGAPGAAELSAEIKELGAEVTVAACDVADRNALRDLLDALPAGQP
LSAVFHAAGVPHSAPLAETDVAGLAAVVSGKVVGARHLHDLTREKELDAFVLYASGAGVWGSGGQSAYGAANAALDALAE
QRRAEGLTATSVSWGLWDGG
>UniRef100_Q93C91_from_186_to_366 (HMM "PKS_KR" in sequence "UniRef100_Q93C91", bitscore: 179.0, e-value: 6.4e-48, length: 181)
GTVLVTGGTGGVGSLVARHLAAEHGVRSLVLASRRGTAAGGVRELVADLEAAGAAVTVVACDVADRAAVADLIADMPARY
PLTAVVHAAGAVADGTVESLTAEDLDHALRAKVGGAINLHELTKGHALSAFILFSALAGALGAGGQANYAAANTFLDGLA
ARRRASGLACTSLSWGWWERR
>UniRef100_Q1RS63_from_274_to_455 (HMM "PKS_KR" in sequence "UniRef100_Q1RS63", bitscore: 178.8, e-value: 7.2e-48, length: 182)
GVYLITGGAGGLGYLFAEYLAKQAEVKLILTGRSPASRETAQKLSALENLGAEALYVPADISKEKETDALIKYIKQTFGE
LNGILHSAGLVKDAFIIKKTKESIEEVIAPKVFGTVWLDKAAEEEPLDFFVMFSSLSAVLPNAGQSDYAFANGCMDGFTQ
YRSMKGRPGKTLSINWPLWDAG
>UniRef100_Q2SW12_from_1156_to_1335 (HMM "PKS_KR" in sequence "UniRef100_Q2SW12", bitscore: 178.8, e-value: 7.4e-48, length: 180)
GTWLITGGLGDLGLQVAGWLAALGVRSLMLVGRRPPGDAAEETLAALRRDGVDVQVRQADLSREADVDALLHEIGATMPP
LRGICHLAGVVEDRLVSDVTPASLAATFAGKAQGAWLLHERTRGHALEHFVLFSSAAAAFGAPGQASYAMANAYLDALAA
HRRSQGLPALSLAWGPWQDV
>UniRef100_Q9S0R3_from_1212_to_1392 (HMM "PKS_KR" in sequence "UniRef100_Q9S0R3", bitscore: 178.8, e-value: 7.6e-48, length: 181)
GTVLVTGGTGELGAHVARWMARRGAEHLLLVSRRGESAQGVEELRADLMGLGARVSVVACDAADREALAEVLRSAVPAEC
PLGVVVHAAGVVDDGVLEGLSSERVTGVLRAKALAAWNLHELTRGADLSGFVVFSSAAATFGPAGQGSYAAANAYVEAIV
RHRRGEGLPGLAVAWGPWAGG
>UniRef100_O52545_from_1346_to_1519 (HMM "PKS_KR" in sequence "UniRef100_O52545", bitscore: 178.7, e-value: 7.8e-48, length: 174)
GTVLLTGGTGSLGGLVAKHLVARHGVRRLVLASRRGVAAEDLVTELTEQGATVSVVACDVSDRDQVAALLAEHRPTGIVH
LAGLLDDGVIGALNRERLAGVFAPKVDAVQHLDELTRDLGLDAFVVFSSAAALMGSAGQGNYAAANAFLDGLMAGRRAAG
LPGVSLAWGLWEQA
>UniRef100_O52789_from_1355_to_1528 (HMM "PKS_KR" in sequence "UniRef100_O52789", bitscore: 178.7, e-value: 7.8e-48, length: 174)
GTVLLTGGTGSLGGLVAKHLVARHGVRRLVLASRRGVAAEDLVTELTEQGATVSVVACDVSDRDQVAALLAEHRPTGIVH
LAGLLDDGVIGALNRERLAGVFAPKVDAVQHLDELTRDLGLDAFVVFSSAAALMGSAGQGNYAAANAFLDGLMAGRRAAG
LPGVSLAWGLWEQA
>UniRef100_Q1RS54_from_3158_to_3345 (HMM "PKS_KR" in sequence "UniRef100_Q1RS54", bitscore: 178.7, e-value: 7.9e-48, length: 188)
GVYLLTGGAGGIGLIFAEEIASRVKNAVLVLTGRAEALDEDRSARLRRLEASGARVLYQPVDVTDRAAVIALVRGIQEEH
GTLDGIIHGAGVIADNYILNQTENERKTVMAPKVKGLINLDEAAKDVRLDFFILFSSLAGGMGNPGQAGYAAANAFMDVY
AARRNRLVRDNERSGQTLSVNWPLWEEG
>UniRef100_Q2H9K3_from_2846_to_3025 (HMM "PKS_KR" in sequence "UniRef100_Q2H9K3", bitscore: 178.6, e-value: 8.4e-48, length: 180)
ATYLLAGGLGGIGRSLATMLHSHGARNLAFISRSGGQSEIAADFLKGLRSLGCTANAYACDISDREHLSRAIEQCQSEMP
PIRGSIQCAMTLKDAIFQNMTYDDWVSCTRPKIQRSWNLHNVLPQDLDFFIMLASTSGIIGNPGQANYAAGNTFEDALAH
YRRRRGQKAMALDIGAVRDV
>UniRef100_Q83X91_from_1393_to_1574 (HMM "PKS_KR" in sequence "UniRef100_Q83X91", bitscore: 178.6, e-value: 8.4e-48, length: 182)
GTYLVTGGLGKVGRAITELLAERYRATVIAVGRSAPDAAQRQWIAGTPGLHYEQADVTSAARTRELVDTVRARFGGIDGV
VHCAGVVRDALVQNKSAGDAEAVLAPKLRGTLNLDRCTADLPLDFFCVFSSISSVMGNTGQSDYIAANRFLDEFAAERAR
RVAAGERGGLSLSVNWPLWLDA
>UniRef100_Q27W69_from_1469_to_1649 (HMM "PKS_KR" in sequence "UniRef100_Q27W69", bitscore: 178.5, e-value: 9.3e-48, length: 181)
GTVLITGGTGLLGGLVAEYLVRTWQVKHLVLVSRRGPDAPGAPELAERLSDFGARVRIAAVDVTDAEAVADVVAGIDSAH
PLTGVIHAAGLLDDAMVTSQTREQVARVWAAKATAAAHLHTATADLPLRMFVMFSSAAGVVGNAGQAGYAAANAFVDALV
AHRRELGLPGLSLAWGLWAQA
>UniRef100_Q30CS1_from_3149_to_3325 (HMM "PKS_KR" in sequence "UniRef100_Q30CS1", bitscore: 178.5, e-value: 9.4e-48, length: 177)
GPVLVTGASGALGGVVARHLVSVHGVRELVLLSRRGPSADGMAEVQRELAEAGASVEVLACDAADRDALAQVLDGRELTA
VIHAAGVLDDGVLEALDASRLDTVLQPKMDAAWNLHELTRHLDLTAFVLFSSATGVLGNAGQANYAAANVFLDALAQTRR
TENLPGHSLAWGLWAEA
>UniRef100_Q97DW5_from_1423_to_1618 (HMM "PKS_KR" in sequence "UniRef100_Q97DW5", bitscore: 178.4, e-value: 9.4e-48, length: 196)
SSYLITGAFGALGMLFSKWMIAHGARNLILMGRTALPNRCEWRSVDKDSKIFSRIQFVKELERLGANIHIANVDVSDKDK
LKEYVELYKKEDWPKIAGVIHTAGIVRDKPIDSMDLDTFRQVFAPKVQGSWNLHEVFSKEKLDFFILFASVASKLIVSAG
QSNYASANAFIDALANYRRSKGLPALAIDWGPWSEV
>UniRef100_Q93HJ1_from_1191_to_1370 (HMM "PKS_KR" in sequence "UniRef100_Q93HJ1", bitscore: 178.4, e-value: 9.5e-48, length: 180)
GTVLITGGTGGIGAHLARWLAKEGAERLLLVSRSGEQAEGAAELATELGGLGAEVTFAACDVSDRDALGHVIAGIPAEHP
LTAVFHTAGVSGYAELATATPEHYETVLSAKTRGARNLDALTAELTLEAFVLFSSGAAVWGSAGTGAYAAANAYLDGLAW
NRRARGLVATSVSWGGWKAT
>UniRef100_Q3VZE3_from_693_to_869 (HMM "PKS_KR" in sequence "UniRef100_Q3VZE3", bitscore: 178.3, e-value: 1.1e-47, length: 177)
GTVLITGGTGTLGGLVARHLVTRHGVRHLLLAGRGGRAPELVAELTEFGASVTVAACDVADRRALADLLAAVPAGRPLRA
VVHAAGVLDDGVVTALTGERVDAVLRPKADAALHLDELTAHLDLSAFVLFSSAAAPFGSAGQGAYAAANALLDALAARRA
ARGLSAASLAWGLWARR
>UniRef100_Q0B309_from_1374_to_1553 (HMM "PKS_KR" in sequence "UniRef100_Q0B309", bitscore: 178.2, e-value: 1.1e-47, length: 180)
ASYLITGGYGQLGIETATALARQGARHLVLVGRDPSRAEGDPALAGLREMGVRLTPLAADVGERASFLPRLAECLRTLPP
LKGVVHSAGSLDDGVLDDQDWGRYLAVFAAKVAGTLNLHHALRKHALDFFVLYSSAAALLGNPGQTNYAAANAFLDSFAA
YRRGLGLAGLAIGWAGWAGG
>UniRef100_A4TA96_from_1453_to_1647 (HMM "PKS_KR" in sequence "UniRef100_A4TA96", bitscore: 178.0, e-value: 1.3e-47, length: 195)
AAYLITGGLGALGLVTAEWLADRGARRVVLAGRTALPPRRRWDDDDLDKDARDKIAAVRALELRGVAVELAPVDIGSRDA
VEALLTRRDEQGAPPIRGVIHGAGLTDSQLLTDIDDERLRRTLWPKVAGARVLHELFPTDSVDFLYLTASAGTVFGVPGQ
GAYAAGNAYLDGLARARRREGGVTASLDWVAWRGL
>UniRef100_Q1MX81_from_4430_to_4610 (HMM "PKS_KR" in sequence "UniRef100_Q1MX81", bitscore: 178.0, e-value: 1.3e-47, length: 181)
GTVLVTGGTGALGAQVARHLATVHGVRHLLLTSRRGMDAPGAAELRAELAGLGADATVAACDVSRREDVVRLLAAVPAEH
PLTAVVHAAGVTADGTVETLNAAAVDRVLAPKVDAVAHLDELTRGLDLSGFTLFSSIAGTLGTAGQGNYAAANAWLDGLA
QHRQALGHPAASLAWGYWAEE
>UniRef100_Q9EWA1_from_4487_to_4666 (HMM "PKS_KR" in sequence "UniRef100_Q9EWA1", bitscore: 177.9, e-value: 1.3e-47, length: 180)
GTTLVTGGTGTLAPHLARWLAQQGAEHIVLTSRRGPAAPGAAELVQELAELGCQAEAVACDLTDRDAVAQMLAALRAEGR
TVRTVVHTAVTIELAPLDETTLDDFAKVMDAKVIGARHLDELLGDDLDAFVLYSSTAGMWGSGAHAAYVAGNAYLNALAE
HRRARGARATAVSWGIWADD
>UniRef100_Q82QT5_from_1400_to_1574 (HMM "PKS_KR" in sequence "UniRef100_Q82QT5", bitscore: 177.9, e-value: 1.4e-47, length: 175)
GTVLLTGAAGALGKTLARHLVTGHGVRRLLLVSRRGADAPGAADLKAELAALGAEATWAACDLAERDALARLLAATPVDS
VVHTAGVLDDGVIAALTPERVGAVLAPKADAVLNLDELTGPSTTFVLFSSAAGVFGNPGQGNYAAANAFLDAFARHRHAQ
GRPTVSLAWGLWEQE
>UniRef100_Q8GGP2_from_665_to_847 (HMM "PKS_KR" in sequence "UniRef100_Q8GGP2", bitscore: 177.8, e-value: 1.5e-47, length: 183)
GVYLVTGGGGSLAALLVDRLVTRGPVRLVLTGRSAPGPELTQRIEGWRRRGAEVTHVRGDVAHTDDVLAAVTCARETYGR
IDGVFHCAGSVDDGMFFRKDPERSAAVLAAKVAGTRNLDEATADDGLAFFALFSSVSASVANPGQADYAYGNAFMEHFAE
QRAARADRPGVSVAVGWPLWADG
>UniRef100_Q0ILD0_from_1179_to_1360 (HMM "PKS_KR" in sequence "UniRef100_Q0ILD0", bitscore: 177.7, e-value: 1.5e-47, length: 182)
GTALVTGGTGGIGGHLARWLAREGVGHLLLVSRRGPEAEGVAELVEELGGLGVEVTVVACDVTDRAALAELLATIPAEYP
LTSVFHAAGIAGYGLVRELDAAGLDAEMAAKTLGARHLDELTAELGLDLDAFVVFSSGAAVWGSAGSGGYAAANAYLDGL
ARERRARGLVATSVSWGNWKNT
>UniRef100_A4LU41_from_3620_to_3799 (HMM "PKS_KR" in sequence "UniRef100_A4LU41", bitscore: 177.7, e-value: 1.5e-47, length: 180)
GAYLITGGASGIGLELAAHIASRRRDVRLALLSRSPHDENAARFAALDEAAASVLRLTADVAHAAQLADALRTVRARFGR
IDGVIHAAGVEASGLLETGTPDAWRRVMAAKVHGARHLFDQLAGDPPDFIVLCSSLAAVVGGLGQADYAAANGYMDALAQ
YWRQRGVAAIAIDWDTWSDT
>UniRef100_A4F5D7_from_1205_to_1384 (HMM "PKS_KR" in sequence "UniRef100_A4F5D7", bitscore: 177.7, e-value: 1.6e-47, length: 180)
GAILVTGGTGAIGAHVARWLAEHGAEHVVLTSRRGAAAPGAEALRDELTARGARVTIAACDVADREAIAALVRDVEAEGP
VTAVFHAGGVGPQAAIAATDIADLADAVAGKAAGARHLDELFGDRALDAFVLFSSGAGVWGGGQQGAYAAANAFLDALAE
ERRARGLAATSVAWGAWAGG
>UniRef100_A2QE52_from_2094_to_2271 (HMM "PKS_KR" in sequence "UniRef100_A2QE52", bitscore: 177.7, e-value: 1.6e-47, length: 178)
SSYLLVGGLRGIGRAVVRWMVEHGARDFVFLSRSAGSLEEDHIFAQELETQGCHVVLVAGSVADADTVQRAIQNNGRPVS
GVIQMSAVLKDQLFDKMSYEDWTTSLATKVQGTWNLHNALQGRSLEFFIVFSSAVSMIGNPGQANYAAANSFLDGFVLYR
RGLGLPASLVSLGPVDEM
>UniRef100_Q93H84_from_4202_to_4377 (HMM "PKS_KR" in sequence "UniRef100_Q93H84", bitscore: 177.6, e-value: 1.7e-47, length: 176)
GTVLITGGTGALGGHVARWLAGAGAEHLVLTSRRGPDAPGAAGLVAELEATGVRVTVAACDVADREALAALLAEHPVNAV
VHTAGVDHMEPLEAMTPGACADVLSAKAAGALHLDALLAGQELDAFVLFSSIAGVWGSGHQAAYAAANALLDGLAERRRA
QGLPATAVAWGPWAGG
>UniRef100_Q4U446_from_5049_to_5234 (HMM "PKS_KR" in sequence "UniRef100_Q4U446", bitscore: 177.5, e-value: 1.8e-47, length: 186)
GVYLIAGGAGGLGYLVAQHLAHRYRASLVLTGRSPLDAGKERQLAGLRDAGGQGLYCQADVADEAAMAAAVRLAKERFGA
LHGVIHAAGVLDERPVVEKTWGEFHENLRPKVAGSAVLDRITAAEPLDFFAVFSSTSAVLGDFGSCDYGSGNRFQMAYGA
HRERLRQQGLRRGITAVMNWPLWREG
>UniRef100_A6GKP5_from_268_to_448 (HMM "PKS_KR" in sequence "UniRef100_A6GKP5", bitscore: 177.5, e-value: 1.9e-47, length: 181)
GRVLVSGGTGELGAHLCRHLVRTHGARHLVSLSRRGPDAPEAESLRRELLELGAEAVDVLACDVADREALARVFDEGPPV
STIVHLAGFLDDGLVRDLEPEPLHRVLRPKLDGAWNLHSLSLERELELDAFVLFSSAAGLLGSAGQGNYAAGNSFLDGLA
AHRRGLGLPGLSLAWGLWSAG
>UniRef100_A4R5T1_from_2245_to_2429 (HMM "PKS_KR" in sequence "UniRef100_A4R5T1", bitscore: 177.4, e-value: 1.9e-47, length: 185)
ASYLIAGGTGGLGRSLAKFFASRGARHIILPSRSGSGEAGSKVSEMLEELRSRGINIEAPRCDVADAASLAAALKDCRDR
LGMPPVKGCINAAMVLQDSVFANMSHAQWDLTVRSKVKTSWNLHRQFNTPDLDFFVLLSSIIGTIGGPGQANYAAGCAAQ
DWLAEHRQRLGLRGSISIDVGWMKN
>UniRef100_Q4U447_from_1528_to_1709 (HMM "PKS_KR" in sequence "UniRef100_Q4U447", bitscore: 177.4, e-value: 2e-47, length: 182)
RVYLLVGGAGGLGLGLAGHIASRAHARLVLLGRSPLGHEAERRLARLRGDGGETLYISADVSDPQQCEQALAAVRQRFGA
IHGVVQMAGVVEDKLIAGKTWESVRREMAPKVQGTWLLHELTRRDPLDFFVTFSSVVSLLGNHGQVGYAAANGFLDGFIH
HRARTGAAGRSLGVNWTLWEDG
>UniRef100_A1YAM6_from_1424_to_1596 (HMM "PKS_KR" in sequence "UniRef100_A1YAM6", bitscore: 177.2, e-value: 2.2e-47, length: 173)
GTVLITGGTGGLAGLLARHLVERHEVRSLLLVSRRGAAGPLVDDLTALGADVTVAACDIADRESVAALLAEHPVSAVVHA
AGVLDDATITTLDHERLAAVLRPKVTGALVLDELTRDLDLSAFVLFSSSAATFDGAGQANYAAANAFLEALALRRRAEGR
PGVALGWGLWATG
>UniRef100_A0FCL1_from_2158_to_2334 (HMM "PKS_KR" in sequence "UniRef100_A0FCL1", bitscore: 177.2, e-value: 2.2e-47, length: 177)
GTVLITGGTGALGAHVARWLAQSGAEHLVLLGRRGQKAPGAAALEDELTALGVRVTMTACDVTDRAALAGVLASVPELTA
VVHLAGTVRFGGSLDADLDEYAAVFDAKVTGALHLDELLDHASLEAFVLFSSAAAVWGGVGQAGYAAANALLDAVAQRRR
ARGLPTTSIGWGTWGGS
>UniRef100_Q82QT5_from_3131_to_3311 (HMM "PKS_KR" in sequence "UniRef100_Q82QT5", bitscore: 177.2, e-value: 2.3e-47, length: 181)
GRVLLTGASGALGGLVARHLVAEHGLRSLLLMSRRGADAEGAAELQEELTAAGAEVLWAACDVADRDALAEVLSGTPVTA
VVHTAGVLDDGVIGSLTPERMEMVLRPKVDAVLNLHELAGDVSAFVLFSSLAGTLGTPGQANYAAANAFLDAFARRRRAQ
GLPAVSLPWGLWQrTGTMTED
>UniRef100_Q8KUH3_from_2605_to_2783 (HMM "PKS_KR" in sequence "UniRef100_Q8KUH3", bitscore: 177.1, e-value: 2.3e-47, length: 179)
GTVLVHGGGALGALTARHLVSAHGARHLLITSRRGPDAPGAAELAADLAELGATTRFERCDAADRDRVAALLADLGGRPL
TAVVHTAGALDDALLADQDAARVDAVLRPKLDGALLLDELTRDADLAAFVLFSSAAGTLGNAGQANYAAANAALDALAAR
RRSAGLPATSIAWGHWEHT
>UniRef100_Q7WTF1_from_3542_to_3722 (HMM "PKS_KR" in sequence "UniRef100_Q7WTF1", bitscore: 177.1, e-value: 2.4e-47, length: 181)
GTVLITGGTGTLGALIAEHLVTNHHITHLHLLSRRGPDAPGAAELTAHLTELGATVHITATDTTDPHALRQALDTVDPRH
PLTAVIHTAGIVDDAVITAQTADSLHRVWAAKATSAANLHQATEHLPLAMFVIFSSAAGTFGSPGQANYAAANAYCDALA
TRRRHAGLPATSIAWGLWAAT
>UniRef100_A1GGB3_from_3130_to_3306 (HMM "PKS_KR" in sequence "UniRef100_A1GGB3", bitscore: 177.0, e-value: 2.6e-47, length: 177)
ATVLVTGGTGALGGLAARHLVARHGVRRLVLASRRGPAAEGATDLVAELTEQGADVTVVACDMSDRDHVADLLAQHPPTA
VVHTAGVADAGVIGTVTPDRLAEVFAPKVDAVRHVDELTRDLRLDAFVVYSSVSAVFMGAGSGGYAAANAFLDGLMAQRR
SLGLPGLSLAWGLWDQA
>UniRef100_Q0PEX7_from_274_to_455 (HMM "PKS_KR" in sequence "UniRef100_Q0PEX7", bitscore: 176.9, e-value: 2.8e-47, length: 182)
GVYLITGGAGGLGYLFAEYLAKQAEVKLVLTGRSPASRETAQKLSALENLGAEALYVPADISKEKEADALIKHIKQTFGE
LNGILHSAGLVKDAFIIKKAKESIEEVIAPKVFGTVWLDKAAEEEPLDFFVMFSSLSAVLPNAGQSDYAFANGCMDGFTQ
YRSIKGRPGKTLSINWPLWDAG
>UniRef100_Q4KCD3_from_1093_to_1281 (HMM "PKS_KR" in sequence "UniRef100_Q4KCD3", bitscore: 176.8, e-value: 2.9e-47, length: 189)
GVYLLSGGTGGLGLLLAEQLARQGLGVRLILASRSAGQLSPEASQRVAAIRALGAQVQLHALDIADRGAVEALIAQCEQE
WGTLNGIFHCAGITRDSLLQHKNATDLAAVLAPKVAGVLNLDRASAHLPLDCFVLYSSVSAVIGNPGQGDYALANAYLDE
WAGWRGAQVRAGRRQGRTLAINWPLWRNG
>UniRef100_A4X8M0_from_1370_to_1547 (HMM "PKS_KR" in sequence "UniRef100_A4X8M0", bitscore: 176.6, e-value: 3.4e-47, length: 178)
GVVLVTGATGALGSVVARHLVAAHGVRRLLLLSRSGMAASGAADLVAELSAAGARVELAACDVADRVQLAAVLAGASDLS
AVVHTAGVLDDGVVSSLSAARVSGVLRPKVDAAWLLDELTRDRELSAFVLFSSMSGVLGAPGQGNYAAANAFLDALAVTR
RRAGLPGVSLAWGLWGQG
>UniRef100_A4X8M3_from_1351_to_1528 (HMM "PKS_KR" in sequence "UniRef100_A4X8M3", bitscore: 176.6, e-value: 3.4e-47, length: 178)
GVVLVTGATGALGSVVARHLVAAHGVRRLLLLSRSGMAASGAADLVAELSAAGARVELAACDVADRVQLAAVLAGASDLS
AVVHTAGVLDDGVVSSLSAARVSGVLRPKVDAAWLLDELTRDRELSAFVLFSSMSGVLGAPGQGNYAAANAFLDALAVTR
RRAGLPGVSLAWGLWGQG
>UniRef100_P87162_from_1434_to_1630 (HMM "PKS_KR" in sequence "UniRef100_P87162", bitscore: 176.6, e-value: 3.5e-47, length: 197)
GTYLITGGLGALGLEVAQFLVEKGARRLILVSRRALPPRREWADILADPSSSLAPALETIQALETQGATVHTLAVDISSP
DAAPQLAVAIDALSLPPVRGVVHAAGVLDSQLVLSATSDSVERVLAPKITGALVLGTVFPPKALDFFMLFSSCGQILGFP
GQASYASGNAFLDAFATSRRHQGDNAVAVQWTSWRSL
>UniRef100_A1KHX1_from_1745_to_1924 (HMM "PKS_KR" in sequence "UniRef100_A1KHX1", bitscore: 176.6, e-value: 3.5e-47, length: 180)
GAYLVTGGLGGLGLFLAGELAAAGCGRIVLNSRSTPSPHATRVIERLRAAGADIQVECGDIADAATAHRVVAVATASGLP
VRGVLHAAAVVEDATLANVTDELIDRCWAPKVHGAWNIHRATAAQPLEWFCLFSSAAALVGSPGQGAYAAANSWLDAFAH
WRRAQGLPATSIAWGAWAEI
>UniRef100_A2VH86_from_1748_to_1927 (HMM "PKS_KR" in sequence "UniRef100_A2VH86", bitscore: 176.6, e-value: 3.5e-47, length: 180)
GAYLVTGGLGGLGLFLAGELAAAGCGRIVLNSRSTPSPHATRVIERLRAAGADIQVECGDIADAATAHRVVAVATASGLP
VRGVLHAAAVVEDATLANVTDELIDRCWAPKVHGAWNIHRATAAQPLEWFCLFSSAAALVGSPGQGAYAAANSWLDAFAH
WRRAQGLPATSIAWGAWAEI
>UniRef100_Q8VK52_from_1761_to_1940 (HMM "PKS_KR" in sequence "UniRef100_Q8VK52", bitscore: 176.6, e-value: 3.5e-47, length: 180)
GAYLVTGGLGGLGLFLAGELAAAGCGRIVLNSRSTPSPHATRVIERLRAAGADIQVECGDIADAATAHRVVAVATASGLP
VRGVLHAAAVVEDATLANVTDELIDRCWAPKVHGAWNIHRATAAQPLEWFCLFSSAAALVGSPGQGAYAAANSWLDAFAH
WRRAQGLPATSIAWGAWAEI
>UniRef100_A4KGA7_from_1745_to_1924 (HMM "PKS_KR" in sequence "UniRef100_A4KGA7", bitscore: 176.6, e-value: 3.5e-47, length: 180)
GAYLVTGGLGGLGLFLAGELAAAGCGRIVLNSRSTPSPHATRVIERLRAAGADIQVECGDIADAATAHRVVAVATASGLP
VRGVLHAAAVVEDATLANVTDELIDRCWAPKVHGAWNIHRATAAQPLEWFCLFSSAAALVGSPGQGAYAAANSWLDAFAH
WRRAQGLPATSIAWGAWAEI
>UniRef100_Q7U0G2_from_1745_to_1924 (HMM "PKS_KR" in sequence "UniRef100_Q7U0G2", bitscore: 176.6, e-value: 3.5e-47, length: 180)
GAYLVTGGLGGLGLFLAGELAAAGCGRIVLNSRSTPSPHATRVIERLRAAGADIQVECGDIADAATAHRVVAVATASGLP
VRGVLHAAAVVEDATLANVTDELIDRCWAPKVHGAWNIHRATAAQPLEWFCLFSSAAALVGSPGQGAYAAANSWLDAFAH
WRRAQGLPATSIAWGAWAEI
>UniRef100_O50437_from_1242_to_1421 (HMM "PKS_KR" in sequence "UniRef100_O50437", bitscore: 176.6, e-value: 3.5e-47, length: 180)
GAYLVTGGLGGLGLFLAGELAAAGCGRIVLNSRSTPSPHATRVIERLRAAGADIQVECGDIADAATAHRVVAVATASGLP
VRGVLHAAAVVEDATLANVTDELIDRCWAPKVHGAWNIHRATAAQPLEWFCLFSSAAALVGSPGQGAYAAANSWLDAFAH
WRRAQGLPATSIAWGAWAEI
>UniRef100_A1YAN0_from_1325_to_1498 (HMM "PKS_KR" in sequence "UniRef100_A1YAN0", bitscore: 176.5, e-value: 3.7e-47, length: 174)
GTVLVTGGTGALGADLARHLVRSRGVRRLLLTSRRGAAAPGADTLTRELTALGAEVRIEACDAADRDALAALLADQPITL
AVHAAGVLDDGLIGDLSAERLTAVLRSKVDAAVHLHELLGDTELVLFSSAAGVFGNEGQANYAAANAFLDALARHRQANG
LPGTALAWGMWASG
>UniRef100_A1UHR5_from_1743_to_1922 (HMM "PKS_KR" in sequence "UniRef100_A1UHR5", bitscore: 176.5, e-value: 3.7e-47, length: 180)
GAYVVTGGMGGLGLFLAEKMAAAGCGRIVLNGRSAPNPAATAAIDRIRAGGTEVEVSLGDIADPATADRVIAAATATGLP
VRGVLHAAAVVEDATLPNITDELIDRDWAPKVQGAWNLHAATLDQPLDWFCSFSSAAAMVGSPGQGAYAAANSWLDAFTH
WRRAQGLPASAIAWGAWAEI
>UniRef100_A3Q182_from_1743_to_1922 (HMM "PKS_KR" in sequence "UniRef100_A3Q182", bitscore: 176.5, e-value: 3.7e-47, length: 180)
GAYVVTGGMGGLGLFLAEKMAAAGCGRIVLNGRSAPNPAATAAIDRIRAGGTEVEVSLGDIADPATADRVIAAATATGLP
VRGVLHAAAVVEDATLPNITDELIDRDWAPKVQGAWNLHAATLDQPLDWFCSFSSAAAMVGSPGQGAYAAANSWLDAFTH
WRRAQGLPASAIAWGAWAEI
>UniRef100_Q9Y7D5_from_2167_to_2348 (HMM "PKS_KR" in sequence "UniRef100_Q9Y7D5", bitscore: 176.4, e-value: 3.8e-47, length: 182)
VSYLVAGGLGGIGRRICEWLVDRGARYLIILSRTARVDPVVTSLQERGCTVSVQACDVADESQLEAALQQCRAEEMPPIR
GVIQGAMVLKDALVSQMTADGFHAALRPKVQGSWNLHRIASDVDFFVMLSSLVGVMGGAGQANYAAAGAFQDALAEHRMA
HNQPAVTIDLGMVQsIGYVAET
>UniRef100_A2RWQ4_from_498_to_677 (HMM "PKS_KR" in sequence "UniRef100_A2RWQ4", bitscore: 176.4, e-value: 3.8e-47, length: 180)
GAYLITGGASGIGLELAAHIASRRRDVRLALLSRSPHDENAARFAALDEAAASVLRLTADVAHAAQLADALRTVRARFGR
IDGVIHAAGVEASGLLETGTPDAWRRVMAAKVHGARHLFDQLAGDPPDFIVLCSSLAAVVGGLGQADYAAANGYMDALAQ
HWRQRGVAAIAIDWDTWSDT
>UniRef100_A3P5Y3_from_3637_to_3816 (HMM "PKS_KR" in sequence "UniRef100_A3P5Y3", bitscore: 176.4, e-value: 3.8e-47, length: 180)
GAYLITGGASGIGLELAAHIASRRRDVRLALLSRSPHDENAARFAALDEAAASVLRLTADVAHAAQLADALRTVRARFGR
IDGVIHAAGVEASGLLETGTPDAWRRVMAAKVHGARHLFDQLAGDPPDFIVLCSSLAAVVGGLGQADYAAANGYMDALAQ
HWRQRGVAAIAIDWDTWSDT
>UniRef100_A3NKB9_from_3635_to_3814 (HMM "PKS_KR" in sequence "UniRef100_A3NKB9", bitscore: 176.4, e-value: 3.8e-47, length: 180)
GAYLITGGASGIGLELAAHIASRRRDVRLALLSRSPHDENAARFAALDEAAASVLRLTADVAHAAQLADALRTVRARFGR
IDGVIHAAGVEASGLLETGTPDAWRRVMAAKVHGARHLFDQLAGDPPDFIVLCSSLAAVVGGLGQADYAAANGYMDALAQ
HWRQRGVAAIAIDWDTWSDT
>UniRef100_Q3JLX2_from_3611_to_3790 (HMM "PKS_KR" in sequence "UniRef100_Q3JLX2", bitscore: 176.4, e-value: 3.8e-47, length: 180)
GAYLITGGASGIGLELAAHIASRRRDVRLALLSRSPHDENAARFAALDEAAASVLRLTADVAHAAQLADALRTVRARFGR
IDGVIHAAGVEASGLLETGTPDAWRRVMAAKVHGARHLFDQLAGDPPDFIVLCSSLAAVVGGLGQADYAAANGYMDALAQ
HWRQRGVAAIAIDWDTWSDT
>UniRef100_Q62C87_from_511_to_690 (HMM "PKS_KR" in sequence "UniRef100_Q62C87", bitscore: 176.4, e-value: 3.8e-47, length: 180)
GAYLITGGASGIGLELAAHIASRRRDVRLALLSRSPHDENAARFAALDEAAASVLRLTADVAHAAQLADALRTVRARFGR
IDGVIHAAGVEASGLLETGTPDAWRRVMAAKVHGARHLFDQLAGDPPDFIVLCSSLAAVVGGLGQADYAAANGYMDALAQ
HWRQRGVAAIAIDWDTWSDT
>UniRef100_Q63KU5_from_3608_to_3787 (HMM "PKS_KR" in sequence "UniRef100_Q63KU5", bitscore: 176.4, e-value: 3.8e-47, length: 180)
GAYLITGGASGIGLELAAHIASRRRDVRLALLSRSPHDENAARFAALDEAAASVLRLTADVAHAAQLADALRTVRARFGR
IDGVIHAAGVEASGLLETGTPDAWRRVMAAKVHGARHLFDQLAGDPPDFIVLCSSLAAVVGGLGQADYAAANGYMDALAQ
HWRQRGVAAIAIDWDTWSDT
>UniRef100_UPI0000558ED6_from_550_to_729 (HMM "PKS_KR" in sequence "UniRef100_UPI0000558ED6", bitscore: 176.4, e-value: 3.8e-47, length: 180)
GAYLITGGASGIGLELAAHIASRRRDVRLALLSRSPHDENAARFAALDEAAASVLRLTADVAHAAQLADALRTVRARFGR
IDGVIHAAGVEASGLLETGTPDAWRRVMAAKVHGARHLFDQLAGDPPDFIVLCSSLAAVVGGLGQADYAAANGYMDALAQ
HWRQRGVAAIAIDWDTWSDT
>UniRef100_UPI0000558FD7_from_550_to_729 (HMM "PKS_KR" in sequence "UniRef100_UPI0000558FD7", bitscore: 176.4, e-value: 3.8e-47, length: 180)
GAYLITGGASGIGLELAAHIASRRRDVRLALLSRSPHDENAARFAALDEAAASVLRLTADVAHAAQLADALRTVRARFGR
IDGVIHAAGVEASGLLETGTPDAWRRVMAAKVHGARHLFDQLAGDPPDFIVLCSSLAAVVGGLGQADYAAANGYMDALAQ
HWRQRGVAAIAIDWDTWSDT
>UniRef100_UPI000055A01F_from_3596_to_3775 (HMM "PKS_KR" in sequence "UniRef100_UPI000055A01F", bitscore: 176.4, e-value: 3.8e-47, length: 180)
GAYLITGGASGIGLELAAHIASRRRDVRLALLSRSPHDENAARFAALDEAAASVLRLTADVAHAAQLADALRTVRARFGR
IDGVIHAAGVEASGLLETGTPDAWRRVMAAKVHGARHLFDQLAGDPPDFIVLCSSLAAVVGGLGQADYAAANGYMDALAQ
HWRQRGVAAIAIDWDTWSDT
>UniRef100_UPI000055B93C_from_3592_to_3771 (HMM "PKS_KR" in sequence "UniRef100_UPI000055B93C", bitscore: 176.4, e-value: 3.8e-47, length: 180)
GAYLITGGASGIGLELAAHIASRRRDVRLALLSRSPHDENAARFAALDEAAASVLRLTADVAHAAQLADALRTVRARFGR
IDGVIHAAGVEASGLLETGTPDAWRRVMAAKVHGARHLFDQLAGDPPDFIVLCSSLAAVVGGLGQADYAAANGYMDALAQ
HWRQRGVAAIAIDWDTWSDT
>UniRef100_UPI000055BFEF_from_3634_to_3813 (HMM "PKS_KR" in sequence "UniRef100_UPI000055BFEF", bitscore: 176.4, e-value: 3.8e-47, length: 180)
GAYLITGGASGIGLELAAHIASRRRDVRLALLSRSPHDENAARFAALDEAAASVLRLTADVAHAAQLADALRTVRARFGR
IDGVIHAAGVEASGLLETGTPDAWRRVMAAKVHGARHLFDQLAGDPPDFIVLCSSLAAVVGGLGQADYAAANGYMDALAQ
HWRQRGVAAIAIDWDTWSDT
>UniRef100_UPI000067452B_from_3634_to_3813 (HMM "PKS_KR" in sequence "UniRef100_UPI000067452B", bitscore: 176.4, e-value: 3.8e-47, length: 180)
GAYLITGGASGIGLELAAHIASRRRDVRLALLSRSPHDENAARFAALDEAAASVLRLTADVAHAAQLADALRTVRARFGR
IDGVIHAAGVEASGLLETGTPDAWRRVMAAKVHGARHLFDQLAGDPPDFIVLCSSLAAVVGGLGQADYAAANGYMDALAQ
HWRQRGVAAIAIDWDTWSDT
>UniRef100_O30480_from_1323_to_1500 (HMM "PKS_KR" in sequence "UniRef100_O30480", bitscore: 176.3, e-value: 4.2e-47, length: 178)
GPVLVTGGTGGLGSLIARHLVTEHGVLDLVLVSRQGPDADGATELTNQLQQHGARIRTISCDLTDRTALTTLIDEIGPLT
GVVHTAGALADTTIDHLNPDTLTTTLTPKANPAWWLHELTQDHDLALFVVFSSVAGVLGNAGQANYAAANSFLDALITHR
RRQGLPGTSLAWGWWQRE
>UniRef100_O54593_from_3054_to_3230 (HMM "PKS_KR" in sequence "UniRef100_O54593", bitscore: 176.3, e-value: 4.2e-47, length: 177)
GPVLVTGGTGSLGGLVARHLVERHGVRQLVLASRRGLDAEGAKDLVTDLTALGADVAVAACDVADRDQVAALLTEHRPSA
VVHTAGVPDAGVIGTVTPDRLAEVFAPKVTAARHLDELTRDLDLDSFVVYSSVSAVFMGAGSGSYAAANAYLDGLMAHRR
AAGLPGQSLAWGLWDQT
>UniRef100_UPI000038CE99_from_1597_to_1791 (HMM "PKS_KR" in sequence "UniRef100_UPI000038CE99", bitscore: 176.2, e-value: 4.4e-47, length: 195)
GSYLITGGLGFLGLKLAQWMVEQGAKEIILAGRRGLPPRQQWASLSENTEEGRKVKAIQALEAKGAKVTILVVDVCDLVQ
MSLALKQVHTIHSPLRGIIHAAGVTpGYQALQNLDSKTLEAVLYPKTVGTWVLHCLTQEIKLDFFVCFSSAGSVWGAKGQ
GDYDAANHFLDTFAHYRRSIGLPALSVNWALIGSG
>UniRef100_A4RPP6_from_1885_to_2065 (HMM "PKS_KR" in sequence "UniRef100_A4RPP6", bitscore: 176.2, e-value: 4.5e-47, length: 181)
ATYVLVGGTGGLGRSMARWMVTNGARHIALVSRSGMVSDNITELIDEGIQVGAEIVVRRCNVAIKADVESLISDGLRGMP
TVRGIVHGTMVLRDVLFENMTWEDYTTVIQGKVQGAWNLHHALRDTPLDFFVALSSAAGMVGNRGQAAYAAANCFLTALV
QHRLARGLPASSLDLTMVTDS
>UniRef100_A6GK49_from_1045_to_1224 (HMM "PKS_KR" in sequence "UniRef100_A6GK49", bitscore: 176.1, e-value: 4.6e-47, length: 180)
GTVLITGGTGAIGGRLARHLATAHGARHLTLLSRSGEQAPGVDALRAELEAAGAQVRVLAGDASQPAVLREALTATPPVR
AIFHAAGVLADKLGLALTPREVAAVFGPKVDAARQLDALSVELDLELDHFVLFSSAAGVFGAAGQANYAAANATLDALAA
DRRARGLAGLSLAWGPWAEV
>UniRef100_Q83X69_from_3204_to_3382 (HMM "PKS_KR" in sequence "UniRef100_Q83X69", bitscore: 176.1, e-value: 4.8e-47, length: 179)
GTILVTGGTGGLGALTARRLAARGAQHLALVSRRGAAAPGVPELVAELTGLGARVTVHACDVSVPEQVAALTGGLRADGA
TITGVVHAAGVNQQSAVREMTREEFRTVLAAKVDGARNLAHACPGLSLFLLFSSGAAVWGSAGQGAYAAGNAFLDAFAQH
RRARGLAATSVAWGLWAEG
>UniRef100_A6GJY5_from_446_to_628 (HMM "PKS_KR" in sequence "UniRef100_A6GJY5", bitscore: 176.0, e-value: 5.1e-47, length: 183)
RSYLITGGLGGLGLELAKRLAERGAGALVLLSRRGVTQDHQREAIAAMREAGVVVETPSVDVSDRAALEAEFEAIAASPR
PLGGIVHTAGVLADAMAVDLRPEDFERSFAPKVAGAWHLDELSRSHAPELELFVLYSSVAGILGNPGQTNYSAANAFLDG
LAARRRRAGLPAHAIAWGVFDEV
>UniRef100_Q84HC6_from_1378_to_1571 (HMM "PKS_KR" in sequence "UniRef100_Q84HC6", bitscore: 176.0, e-value: 5.2e-47, length: 194)
GTVLITGGLGALGLEVARWLVDRGARRLVLVSRRALPNRTEWPAVTDAETRRRIDGVLALEALGVTVRVLALDITDVDQV
SAALAPEALGLPPVRGVVHAAGVVNNALVDKVDLEGLREVLAPKVRGAMVLHRLFPPGDLDFFVLFSSCGQFARLSGQAS
YAAANSFLDTLASHRNAGEHTETVSLGWTAWRGL
>UniRef100_Q9F829_from_3133_to_3313 (HMM "PKS_KR" in sequence "UniRef100_Q9F829", bitscore: 175.9, e-value: 5.5e-47, length: 181)
GTVLVTGGTGTLGRLVARHLVTGHGVPHLLVASRRGPAAPGAAELRADVEGLGATIEIVACDTADREALAALLDSIPADR
PLTGVVHTAGVLADGLVTSIDGTATDQVLRAKVDAAWHLHDLTRDADLSFFVLFSSAASVLAGPGQGVYAAANGVLNALA
GQRRALGLPAKALGWGLWAQA
>UniRef100_Q2N3S8_from_694_to_879 (HMM "PKS_KR" in sequence "UniRef100_Q2N3S8", bitscore: 175.9, e-value: 5.5e-47, length: 186)
GVYLITGGTGKLGLLFARLLAGEPGVKLALVGRSPLGEAQAAALRALAAQGAEAVYLQADLSRRREVVDLVAAIKARFGR
LDGVIHAAGLIRDALIPSKTKEAVQAVLGPKVLGTLALDWATRDEPLDFFVSFSSTSAVWGNAGQSDYAYANAFLDHHAA
HRELLRQRGQRSGRSLSINWPLWRDG
>UniRef100_Q27W69_from_3603_to_3783 (HMM "PKS_KR" in sequence "UniRef100_Q27W69", bitscore: 175.9, e-value: 5.6e-47, length: 181)
GTVLITGGTGTLGGHVAEHLVRAWHIRHLLLVSRGGMDAPGAEELVARLGELGAEARIAAVDVTDAAAVYDLVAGVDSAH
PLTGVVHAAGVLDDAMVTSQTPERLARVWGPKAMAAAHLHAATAHLRLGMFVMFSSAAGVMGSPGQANYAAANAYCDALA
IHRQAMGLPAVSVAWGLWADA
>UniRef100_A0UVH7_from_1147_to_1345 (HMM "PKS_KR" in sequence "UniRef100_A0UVH7", bitscore: 175.8, e-value: 5.7e-47, length: 199)
GVYLITGGLGGIGLVLAQYLAEETQAKLILTGRSVFPEKSEWDRWLSSHDENDEINKKICLLKTLEAAGAEVVVARADSA
DKVQMQELIASIRQRFGGINGVIHTAGVPGGGIIQMRSADKMEAVLAPKVKGTLVLEEVLKGENLDFLVLCSSTLAILGG
IGQVDYCAANSFLDAFAHNYMLKYGTYAVSINWDAWEEV
>UniRef100_Q8GBX5_from_1219_to_1399 (HMM "PKS_KR" in sequence "UniRef100_Q8GBX5", bitscore: 175.7, e-value: 6.3e-47, length: 181)
GTVLVTGGTGALGAHVARWLAKSGAEHLVLTSRRGRSAPGAEALQAELTALGARVTIAACDVADRDAFGALLRDLEAQGS
PLRAVVHAGGAAQGTPLDATSLDDLTRAIAGKAAGARNLDELTGERALDAFVLFASGAGVWGGGHQGAYAAANAFLDALA
ESRRARGLTATSIAWGAWAGG
>UniRef100_A6DVI2_from_1160_to_1357 (HMM "PKS_KR" in sequence "UniRef100_A6DVI2", bitscore: 175.7, e-value: 6.5e-47, length: 198)
QTVLITGGFGGIGLTLAEDLITQSAAKIALMARSPLPPRADWPRTLATRGAGDPLARRIAAVERLEGLGGQVMVVAGDVS
NIEDMQTARAEIEARFGTLHGVIHAAGVIKDAPLLSKSPDTIEDVFTPKIHGTQVLDEVFPDGTLDWLVLFSSSSTATAP
AGQVDYVAANAYLNAYARSRAGDKTRVIALNWGIWSEV
>UniRef100_Q70HZ9_from_1168_to_1346 (HMM "PKS_KR" in sequence "UniRef100_Q70HZ9", bitscore: 175.6, e-value: 6.5e-47, length: 179)
DTALVTGGTGGLGGQVARWLAAAGVRHLVLVSRRGAEAEGADRLRDDLTALGVQVTFGACDVADRAALSALLDRVQEDGP
PIRTVVHAAGSGRAARLLDTDAEETAAVLRAKSAGARNLHELLDDVDAFVLFSSGAGVWGSSAQGAYAAANAYLDALAEQ
RRGQGRPATSVAWGAWAGD
>UniRef100_A0ABX6_from_2104_to_2284 (HMM "PKS_KR" in sequence "UniRef100_A0ABX6", bitscore: 175.6, e-value: 6.7e-47, length: 181)
GTYLITGGLSGLGAATAHLLADRGARHLALLSRSGSDTAGAQSLLRELADRDVQATAHAADVTEEAALRRVLDAVDVTGH
ALRGIVHAAMHMDDAVLSDLTDDRFAAVLAPKAAGATLLDHLTADRDLDLFLTYSSVSASIGNPGQSAYAAANAYLEALT
RARRGAGRAGTALAWGPIGGT
>UniRef100_Q05470_from_1521_to_1707 (HMM "PKS_KR" in sequence "UniRef100_Q05470", bitscore: 175.6, e-value: 6.9e-47, length: 187)
GVYLITGGAGGLGFIFATEIANQTNDAVVILTGRSPLDERKKKKLKALQKLGIQAIYRQADLADKQTVDALLKETQNVYG
DLDGIIHSAGLIKDNFIMKKKKEEVQTVLAPKVAGLIHLDEATKDIPLDFFILFSSGAGAVGSAGQADYAMANAFMNAFS
EYRNGQAELHKRYGKTLSVCWPLWKDG
>UniRef100_UPI0000D7236F_from_1880_to_2066 (HMM "PKS_KR" in sequence "UniRef100_UPI0000D7236F", bitscore: 175.6, e-value: 6.9e-47, length: 187)
GVYLITGGAGGLGLAFAKDIAAHVRRATIVLAGRAAAPDAALSASLGAIARPAGVDIRYRSVDVGDAPAVAALVGDLLRE
HGRLSGVIHAAGVTRDALLVRKPRAEFDAVLRPKVAGAAALYAATQDIDLDFLVSFSSIVGVTGNLGQTDYGAANAFLDA
LAGLRAQMGGERRTRVLSIAWPLWRDG
>UniRef100_A0UWE4_from_3340_to_3521 (HMM "PKS_KR" in sequence "UniRef100_A0UWE4", bitscore: 175.4, e-value: 7.6e-47, length: 182)
GTYLITGGMGGLGLIFAEHLSKKYKANLVLTGRLALEGERKTKLAELEALGANILYIQADICDQDQVQSLAVKAKSAFSK
IDGVIHGAGVLRDSLIINKSQEDMDAVVAPKVFGTVLLDEALKSEKLDFFAVFSSTTGVLGNVGQCDYAFGNGFMDNYVE
LRQRQNPGTKYLSINWPLWKNG
>UniRef100_Q2SYW1_from_2135_to_2316 (HMM "PKS_KR" in sequence "UniRef100_Q2SYW1", bitscore: 175.4, e-value: 7.8e-47, length: 182)
AAYLVVGGTGGLGFASARWMVSRGARHLTLASRGGALAEPLCDEVERWRSELGVATHVVACDATDAAALARTMGEIDARG
TPLKGVLHSAMHIDDGLVRNLDDERFAAVLAPKVAGAWNLHRATRERALDFFVVYSSATTYLGNPGQASYVAANSFVEAL
VEQRREAGLPGTFMAWGPLEDV
>UniRef100_A3P517_from_1922_to_2108 (HMM "PKS_KR" in sequence "UniRef100_A3P517", bitscore: 175.4, e-value: 7.9e-47, length: 187)
GVYLITGGAGGLGLAFAKDIAAHVRRATIVLAGRAAAPDAALSASLGAIARPAGVDIRYRSVDVGDAPAVAALVGDLLRE
HGRLSGVIHAAGVTRDALLVRKPRAEFDAVLRPKVAGAAALYAATQDIDLDFLVSFSSIVGVTGNLGQTDYGAANAFLDA
LAGLRAQMGGERRARVLSIAWPLWRDG
>UniRef100_A4LGP4_from_1897_to_2083 (HMM "PKS_KR" in sequence "UniRef100_A4LGP4", bitscore: 175.4, e-value: 7.9e-47, length: 187)
GVYLITGGAGGLGLAFAKDIAAHVRRATIVLAGRAAAPDAALSASLGAIARPAGVDIRYRSVDVGDAPAVAALVGDLLRE
HGRLSGVIHAAGVTRDALLVRKPRAEFDAVLRPKVAGAAALYAATQDIDLDFLVSFSSIVGVTGNLGQTDYGAANAFLDA
LAGLRAQMGGERRARVLSIAWPLWRDG
>UniRef100_A3NJF3_from_1916_to_2102 (HMM "PKS_KR" in sequence "UniRef100_A3NJF3", bitscore: 175.4, e-value: 7.9e-47, length: 187)
GVYLITGGAGGLGLAFAKDIAAHVRRATIVLAGRAAAPDAALSASLGAIARPAGVDIRYRSVDVGDAPAVAALVGDLLRE
HGRLSGVIHAAGVTRDALLVRKPRAEFDAVLRPKVAGAAALYAATQDIDLDFLVSFSSIVGVTGNLGQTDYGAANAFLDA
LAGLRAQMGGERRARVLSIAWPLWRDG
>UniRef100_Q3JF86_from_1916_to_2102 (HMM "PKS_KR" in sequence "UniRef100_Q3JF86", bitscore: 175.4, e-value: 7.9e-47, length: 187)
GVYLITGGAGGLGLAFAKDIAAHVRRATIVLAGRAAAPDAALSASLGAIARPAGVDIRYRSVDVGDAPAVAALVGDLLRE
HGRLSGVIHAAGVTRDALLVRKPRAEFDAVLRPKVAGAAALYAATQDIDLDFLVSFSSIVGVTGNLGQTDYGAANAFLDA
LAGLRAQMGGERRARVLSIAWPLWRDG
>UniRef100_UPI000055A01E_from_1919_to_2105 (HMM "PKS_KR" in sequence "UniRef100_UPI000055A01E", bitscore: 175.4, e-value: 7.9e-47, length: 187)
GVYLITGGAGGLGLAFAKDIAAHVRRATIVLAGRAAAPDAALSASLGAIARPAGVDIRYRSVDVGDAPAVAALVGDLLRE
HGRLSGVIHAAGVTRDALLVRKPRAEFDAVLRPKVAGAAALYAATQDIDLDFLVSFSSIVGVTGNLGQTDYGAANAFLDA
LAGLRAQMGGERRARVLSIAWPLWRDG
>UniRef100_UPI000055B889_from_568_to_754 (HMM "PKS_KR" in sequence "UniRef100_UPI000055B889", bitscore: 175.4, e-value: 7.9e-47, length: 187)
GVYLITGGAGGLGLAFAKDIAAHVRRATIVLAGRAAAPDAALSASLGAIARPAGVDIRYRSVDVGDAPAVAALVGDLLRE
HGRLSGVIHAAGVTRDALLVRKPRAEFDAVLRPKVAGAAALYAATQDIDLDFLVSFSSIVGVTGNLGQTDYGAANAFLDA
LAGLRAQMGGERRARVLSIAWPLWRDG
>UniRef100_UPI00005FB065_from_1880_to_2066 (HMM "PKS_KR" in sequence "UniRef100_UPI00005FB065", bitscore: 175.4, e-value: 7.9e-47, length: 187)
GVYLITGGAGGLGLAFAKDIAAHVRRATIVLAGRAAAPDAALSASLGAIARPAGVDIRYRSVDVGDAPAVAALVGDLLRE
HGRLSGVIHAAGVTRDALLVRKPRAEFDAVLRPKVAGAAALYAATQDIDLDFLVSFSSIVGVTGNLGQTDYGAANAFLDA
LAGLRAQMGGERRARVLSIAWPLWRDG
>UniRef100_UPI00006743BF_from_252_to_438 (HMM "PKS_KR" in sequence "UniRef100_UPI00006743BF", bitscore: 175.4, e-value: 7.9e-47, length: 187)
GVYLITGGAGGLGLAFAKDIAAHVRRATIVLAGRAAAPDAALSASLGAIARPAGVDIRYRSVDVGDAPAVAALVGDLLRE
HGRLSGVIHAAGVTRDALLVRKPRAEFDAVLRPKVAGAAALYAATQDIDLDFLVSFSSIVGVTGNLGQTDYGAANAFLDA
LAGLRAQMGGERRARVLSIAWPLWRDG
>UniRef100_UPI0000D722F8_from_1216_to_1402 (HMM "PKS_KR" in sequence "UniRef100_UPI0000D722F8", bitscore: 175.4, e-value: 7.9e-47, length: 187)
GVYLITGGAGGLGLAFAKDIAAHVRRATIVLAGRAAAPDAALSASLGAIARPAGVDIRYRSVDVGDAPAVAALVGDLLRE
HGRLSGVIHAAGVTRDALLVRKPRAEFDAVLRPKVAGAAALYAATQDIDLDFLVSFSSIVGVTGNLGQTDYGAANAFLDA
LAGLRAQMGGERRARVLSIAWPLWRDG
>UniRef100_Q2T4N9_from_2215_to_2401 (HMM "PKS_KR" in sequence "UniRef100_Q2T4N9", bitscore: 175.3, e-value: 8.3e-47, length: 187)
GVFLITGGAGGLGAHVAATIARGAVRPTIVIAGRSAEGAAQTALLDALRSAGARAQYRQADVASHADCDALIAGCVAEYG
ALHGVVHCAGVIRDGFIVRKRAEDLAAVCAPKVAGVVHLDAATRRLPLDFLLCFSSAAGALGNVGQSDYAMANAFMDAFA
AHRNTLVARGQRRGRTCSIGWPIWRDG
>UniRef100_A1GD41_from_3064_to_3243 (HMM "PKS_KR" in sequence "UniRef100_A1GD41", bitscore: 175.3, e-value: 8.4e-47, length: 180)
GTVLITGASGLLAGHLARHLAGRGVRQLLLLSRRGERARTTAPLVAELAALGARATVVACDTADRAALADVLAAIPTEHP
LTGVVHAAGVLRDGTVATLNPDQLDVVLRPKIDSVWNLHELTADADLALFAMFSSAAGTLGGSGQGAYAAANVFLDSLAA
RRRSLGLPATSLAWGAWEAS
>UniRef100_Q1RS45_from_3140_to_3327 (HMM "PKS_KR" in sequence "UniRef100_Q1RS45", bitscore: 175.2, e-value: 9.1e-47, length: 188)
GVYLLTGGAGGIGLIVAEEIAFRVKNAVLVLTGRAEALDKDRSARLRRLEASGARVLYQPVDVTDRAAVIALVRGIQEEH
GTLDGIIHGAGVIADNYILNQTENERKTVMAPKVKGLINLDEAAKDVRLDFFILFSSLAGGMGNPGQAGYAAANAFMDVY
AARRNRLVRDNERSGQTLSVNWPLWEEG
>UniRef100_Q63LK9_from_1893_to_2079 (HMM "PKS_KR" in sequence "UniRef100_Q63LK9", bitscore: 175.2, e-value: 9.2e-47, length: 187)
GVYLITGGAGGLGLAFAKDIAAHVRRATIVLAGRAAAPDAALSASLGAIARPAGVDIRYRSVDVGDAPAVAALVGDLLRE
HGRLSGVIHAAGVTRDALLVRKPRAEFDAVLWPKVAGAAALYAATQDIDLDFLVSFSSIVGVTGNLGQTDYGAANAFLDA
LAGLRAQMGGERRARVLSIAWPLWRDG
>UniRef100_Q1RS73_from_2829_to_3015 (HMM "PKS_KR" in sequence "UniRef100_Q1RS73", bitscore: 175.1, e-value: 9.3e-47, length: 187)
GVYLITGGAGSLGLMVAKEIAGRVKHPKIILTGRSNLTEAKQRELAMLQHSGANVVYKKLNAADRRENEAMIKEITAEFG
KLNGIIHAAGVIQDRFLLQKTKEEFREVLDPKVIGTAYLDEASKDCNLDFFVLFSSVSGVLGNVGQADYAAGNAFMDAYA
AYRQSLTENGLRHGKTVAFNWTLWKDG
>UniRef100_Q0C8L6_from_2087_to_2268 (HMM "PKS_KR" in sequence "UniRef100_Q0C8L6", bitscore: 175.1, e-value: 9.4e-47, length: 182)
VSYLVAGGLGGIGRRICEWLVDRGARYLIILSRTARVDPVVTSLQERGCTVSVQACDVADKSQLEAALQQCRAENLPPIR
GVIQGAMVLKDALVSQMTADGFHAALRPKVQGSWNLHRIASDVDFFVMLSSLVGVMGGAGQANYAAAGAFQDALAEHRMA
HNQPAVTIDLGMVQsIGYVAET
>UniRef100_Q090E0_from_3044_to_3221 (HMM "PKS_KR" in sequence "UniRef100_Q090E0", bitscore: 174.9, e-value: 1.1e-46, length: 178)
ATYLVTGGHGALGLAVAGWLAQRGAKHLTLVSRRGPSEGAQAAIAGLTAEGVVVNSVLADIGVPGDVRALLQRIEESGPP
LRGVIHAAGIVEDGLIVNQSWEAFERVLRPKVRGAWHLHRNARDLDFFVHFSSASSLLGPHGQASYAAANAFLDALAYHQ
RAHHTPAVTINWGPWEAG
>UniRef100_A1G9R2_from_1460_to_1653 (HMM "PKS_KR" in sequence "UniRef100_A1G9R2", bitscore: 174.9, e-value: 1.1e-46, length: 194)
GTVLITGGLGALGLEVARWLVDRGARRLLLAGRRGLPPRAEWDAVSDPALRRQIDAVLALEALGVTVGVVALDITDADRV
AATLAPGALGLPPIRGIVHTAGVVKDDLVDKVDLDGLREVLAPKAGGALVLHRLFPPGSLDFFVMFSSCGQFARLSGQTS
YAAANSVLDALAAHRNASGHTETISLGWTAWRGL
>UniRef100_UPI000038CDAB_from_1564_to_1764 (HMM "PKS_KR" in sequence "UniRef100_UPI000038CDAB", bitscore: 174.8, e-value: 1.2e-46, length: 201)
GVYLITGGLGGVGLLLAEYLAQTVQAKLILLGRSAFPDQDKWSEWLSTHDRHDSISQKIQKLQAMKTLGAEVMVVSTDVT
NLEQMSAVLKKANQRFGEIHGVIHAAAVYGGGMMQLATKETVASAIAPKVQGTRVLETLFQESKLDFFVLCSSLSSFAGT
SGMVDYTAANAFLDSFAQYSAAKYGTWKFIKSINWDRWNNV
>UniRef100_A4FKH2_from_1365_to_1558 (HMM "PKS_KR" in sequence "UniRef100_A4FKH2", bitscore: 174.7, e-value: 1.2e-46, length: 194)
GTYLITGGLGGIGLEIAQRLADHGARRIVLAGRRRFPERSTWDRVTDAAVRGRIEWIRALEAQGVTVKVVALDIADAEAA
ARALAPDALGLPPIRGVVHAAGVLGDRLVDEVDRQALNDALRPKVSGAWTLHRLFPPGSLDFLVLFSSNGYLCSMPGQAM
YAAGNAFLDSFATHRRCSGAADTVSIGWSLWRGK
>UniRef100_Q70P95_from_1486_to_1679 (HMM "PKS_KR" in sequence "UniRef100_Q70P95", bitscore: 174.7, e-value: 1.3e-46, length: 194)
GVYLITGGLGGLGLQVARWLVSRGARHLVLVGRTGLPEASQWDALSADSAAGRQVRAVRELESQGASVKVVRCDVGESQQ
VAALVGELRAGPLPLRGIFHAAGVSVHRPLVETDAALMASVFHSKVKGAQALHESTRDLPLDCFVLFSSASSVWGAQGMA
AYAAANHFLEAFAGYRHAQGLVATCVNWGQWSEG
>UniRef100_Q0RLH1_from_1900_to_2079 (HMM "PKS_KR" in sequence "UniRef100_Q0RLH1", bitscore: 174.7, e-value: 1.3e-46, length: 180)
GSYIITGGLRGVGLETAAWLASRGAGRLVLNGRSAPTSQVEQRLARLAAAGTDVQVVLGDAAETQTADRLVAAAVADGLA
LRGVVHSAMVLADAAITGITGEQVDRVWRPKAEAAWRLHEATADRQLDWFVLYSSMSSLLGNPGQGAYAAANSWLDSFAD
WRSEQGLATTAINWGPWGEV
>UniRef100_Q0LLS0_from_1186_to_1387 (HMM "PKS_KR" in sequence "UniRef100_Q0LLS0", bitscore: 174.6, e-value: 1.4e-46, length: 202)
GTYLITGGLGDIGLILAEHLASTVRARLVLLARSELPDRGEWPRWLSDRSEDDRTCQRIRAVQRLEELGAEVLTITADVA
DESALRAAVDRATERFGDIHGVIHAAGIVATAAFRSVQDsdPAICEQHFQPKVHGLYALERVLGDRSLDFCVLFSSLSSV
LGGLGFSAYVAANSFMDAFAHRHNQSHPVRWLSVNWDLWLGS
>UniRef100_Q8GBX4_from_1451_to_1631 (HMM "PKS_KR" in sequence "UniRef100_Q8GBX4", bitscore: 174.5, e-value: 1.4e-46, length: 181)
GTALVTGGTGALGAHVARWLAKSGADSIVLTSRRGPDAPGADTLAAELTALGARVTITACDVADRAALASLVARLDEGEA
PIRAVFHAGGAMPEAPLAATGVGDLSAAIRGKVQGARHLDELLRDRALDAFVLFASGAGVWGGARQGAYAAANAFLDALA
ESRRARGLTATSIAWGAWAGG
>UniRef100_Q9RNB2_from_3521_to_3698 (HMM "PKS_KR" in sequence "UniRef100_Q9RNB2", bitscore: 174.5, e-value: 1.4e-46, length: 178)
GAYLITGGGGKLGGLVAQWLSEMGASHLVLCSRHVKSSTELIAPLVEKGTKVTLIEADITSPTDMKNLFSRFGADLPVLR
GIIHAAAVLEDGLISNQSWQKYQKVISPKVAGTLLLDRYTRSLSLDFFVSFSSAAVILGSPGQSNYAAANAFMDALMQQR
QSLGLPGISINWGAWETG
>UniRef100_Q9FDU1_from_3521_to_3698 (HMM "PKS_KR" in sequence "UniRef100_Q9FDU1", bitscore: 174.5, e-value: 1.4e-46, length: 178)
GAYLITGGGGKLGGLVAQWLSEMGASHLVLCSRHVKSSTELIAPLVEKGTKVTLIEADITSPTDMKNLFSRFGADLPVLR
GIIHAAAVLEDGLISNQSWQKYQKVISPKVAGTLLLDRYTRSLSLDFFVSFSSAAVILGSPGQSNYAAANAFMDALMQQR
QSLGLPGISINWGAWETG
>UniRef100_Q52V45_from_2962_to_3142 (HMM "PKS_KR" in sequence "UniRef100_Q52V45", bitscore: 174.4, e-value: 1.5e-46, length: 181)
GTVLVTGGTGALGRHVARHLAERGAERLVLVSRRGADAPGAAETEAELSAFGAAVTLVACDVADRDALGTLVARLAADGT
PVRAVVHAAGVSQPPGTGTDLPGFARVVAAKTAGAVHLDALFDAPDSLDAFVLFSSIAGVWGSGGQGAYSAANTFLDTLA
ERRRARGLAATAIAWGPWADG
>UniRef100_Q6W5P7_from_5263_to_5442 (HMM "PKS_KR" in sequence "UniRef100_Q6W5P7", bitscore: 174.4, e-value: 1.5e-46, length: 180)
GTVLVTGGTGGRGAHVARWLAGAGAAHLVLLGRRGPDAPGADALRAELEAAGARVTLVACDAADRDALAAVLDGIPADTP
LSAVVHAAAVVDDGVLDDLTPERFAAPHHARTAPALHLDELTRGLDLDVFALCSSVAGTVGTAGRANLAAATAVLDALAR
SRRSEGLPATSMAWGAWIGD
>UniRef100_Q0C2Y5_from_1131_to_1323 (HMM "PKS_KR" in sequence "UniRef100_Q0C2Y5", bitscore: 174.4, e-value: 1.6e-46, length: 193)
GVYLITGGLGGIGLELARYLAGAVKARLVLTGRTPAPPRESWDRLAAGWGAPDDVVRARELIALESLGAEVLVMAADVAD
TAEMQAVVDQARARFGAVNGIFHAAGAIDDTPMAMKTLEEAHRVLSAKAQGARVLDRLAPDGTLDMFAVFSSTSVLITPP
GQSDYVAGNAIAETVAASRSDGRVITWGIWADI
>UniRef100_Q30CS0_from_1452_to_1628 (HMM "PKS_KR" in sequence "UniRef100_Q30CS0", bitscore: 174.3, e-value: 1.7e-46, length: 177)
GPVLVTGASGALGGVVARHLVSVHGVRELVLLSRRGLAADGMDTLRDELTHQGASVEVLACDAADRNALAQALSGRRLTA
VIHAAGVLDDGVLEALDASRLDTVLRPKMDAAWNLHELTRDLDLTAFVLFSSATGVLGNAGQANYAAANVFLDALAQTRR
TEGLPGLSLAWGLWAEA
>UniRef100_A0ACI1_from_4555_to_4729 (HMM "PKS_KR" in sequence "UniRef100_A0ACI1", bitscore: 174.2, e-value: 1.7e-46, length: 175)
GTVLVTGGTGVLGGRVARHLAARHGVRDLLLVSRRGPEAPGADELIAELAALGARARALACDVADREALAEVLAGLPADR
PLTGVVHAAGIVDDGVVTSLTPDRLDAVLDAKAASALHLDDLVGDVSLFVLFSSASATFGSAGQAGYAAANAVLDAVARR
RPGAVSVGWGLWAET
>UniRef100_Q2T4P0_from_1413_to_1599 (HMM "PKS_KR" in sequence "UniRef100_Q2T4P0", bitscore: 174.2, e-value: 1.8e-46, length: 187)
KLYWITGGAGALGMLLAAQIVEHAPAARIVLSGRSPLAGEAAETLRAWRERGVAIDYRELDVADRDAVVRTVREITARHG
PLAGVVHAAGVRRDGLLIAKTREDVEAVLAPKVRGVLNIDAATRGQPLEFFVLFSSIAGALGNVGQADYAAANGFLDGFA
QYRNARAARGERRGVTRAIGWPLWDAA
>UniRef100_A2QYW3_from_1982_to_2163 (HMM "PKS_KR" in sequence "UniRef100_A2QYW3", bitscore: 174.1, e-value: 1.9e-46, length: 182)
NTYLLVGGLGTIGLSLASALVDSGAHHIVFLSRSGAAQPSQQAALEALRARGTRAEVIRCDVASPDDVKNLLTHATHHDW
RIRGIIQCATVLKDAMFEQMDWDSWQQSTRAKIQGTWNLHQAFQAPRALDFFITLSSISSVIGNMGQANYAAGNAFMDAL
MEWRHQHNLAGCSINLGLVEDA
>UniRef100_Q197Z2_from_1194_to_1369 (HMM "PKS_KR" in sequence "UniRef100_Q197Z2", bitscore: 174.1, e-value: 1.9e-46, length: 176)
GTVLITGGSGALAGHLARWAVERGARDLLLVSRRGAEAPGASALREELTGSGAQVTFAAVDVSVREDLAALLAEHPVDAV
FHTAGVLDDGTLLSTGAERLARVRAPKAEAALLLDELTRAQDLSAFVLFSSLAGTLGSPGQSAYAAANATLDALAERRRA
EGLPGTSIAWGPWAGG
>UniRef100_Q2HI66_from_745_to_922 (HMM "PKS_KR" in sequence "UniRef100_Q2HI66", bitscore: 174.1, e-value: 1.9e-46, length: 178)
ATYLLVGGAKGLGTSMSSWLVEHGARNLTFLSRGAGTNPESKALFEELRAMGCSVNVVVGSVENKKDILAAVSSSGKVVR
GVFQLAMVMNDAPLVDMKWAQWNATIGPKVRGTWNLHDVLADQPLDFFWMASSIVTLVDEAGQSNYSAGCVFLEAFCQYR
HSLGLPATVLNISPIGGV
>UniRef100_Q1WEK9_from_2150_to_2326 (HMM "PKS_KR" in sequence "UniRef100_Q1WEK9", bitscore: 174.0, e-value: 2.1e-46, length: 177)
GTVLITGGTGVLGAHVARWLARSGAEHLVLLSRRGPQAPGAAVLDDELTALGVRVTLTACDVTDRAALAGVLASVPDLTA
VVHLAGTVRFGNSIDADLDEYAGVFDAKVTGALHLDELLDHSSLEAFVLFSSAAAVWGGVGQAGYAAANALLDAVAQRRR
ARGLPATSIGWGTWGGS
>UniRef100_Q0CGB0_from_1982_to_2168 (HMM "PKS_KR" in sequence "UniRef100_Q0CGB0", bitscore: 173.8, e-value: 2.3e-46, length: 187)
ASYIIVGGFGGLGQHIAKWMAGNGARHLIFLSRSGGNRLEAKKLIADIEAQGANVTAYQCDISNFEQVQQVMNEITADGR
PPVRGVVQAAMSLADATFRQMTPKQWELSTNTKARGTWNIHLTTPRDLDFFIMLSSVSGIIGLRGQANYAAGNTFLDALA
RHRRAQGMAAMAIDVGAVFDVGYMAEK
>UniRef100_Q0B1F3_from_1040_to_1220 (HMM "PKS_KR" in sequence "UniRef100_Q0B1F3", bitscore: 173.8, e-value: 2.3e-46, length: 181)
AAYLITGGFGALGLHTARWLAAHGARTLILVGRHGARSDESQQAIAELRARNLSVRCERVDIADPVAVADFFAVLRRDGV
PLRGIVHAAGIVGYKPLMQVEREELEAVLQPKVAGAWLLHQHSEPFPLDFFILFSSIASAWGSRDQAHYSAANRFLDALA
HHRRGLGLPALSVNWGPWAHG
>UniRef100_Q2URK0_from_2101_to_2278 (HMM "PKS_KR" in sequence "UniRef100_Q2URK0", bitscore: 173.7, e-value: 2.6e-46, length: 178)
VSYIIVGGLGDVGRVLAQWLVKQGARELVILTRSPGRIERESSFIKELEAQDCQIITVAGDVANLADVKTAVSSCTKPLA
GVINLALSLYDRTFLQMSHAEWTSALAAKVSGTWNLHQAVQGQPLDFFLVLSSLTGITGNVGQANYAAACTYLDAFTQYR
RQMGLPSSVVDLGAVAGS
>UniRef100_Q30CS0_from_3180_to_3356 (HMM "PKS_KR" in sequence "UniRef100_Q30CS0", bitscore: 173.6, e-value: 2.7e-46, length: 177)
GPVLITGASGALGGVVARHLVSVHGVRELVLLSRRGLAAEGMDTLRDELTHQGASVEVLACDAADRNALAQALSGRRLTA
VIHAAGVLDDGVLEALDASRLDTVLRPKMDAAWNLHELTRHLDLTAFVLFSSATGVLGNAGQANYAAANVFLDALAQTRR
TENLPGHSLAWGLWAEA
>UniRef100_Q10977_from_1491_to_1685 (HMM "PKS_KR" in sequence "UniRef100_Q10977", bitscore: 173.6, e-value: 2.8e-46, length: 195)
AAYLITGGLGALGLLMADWLADRGAHRLVLTGRTPLPPRRDWQLDTLDTELRRRIDAIRALEMRGVTVEAVAADVGCRED
VQALLAARDRDGAAPIRGIIHAAGITNDQLVTSMTGDAVRQVMWPKIGGSQVLHDAFPPGSVDFFYLTASAAGIFGIPGQ
GSYAAANSYLDALARARRQQGCHTMSLDWVAWRGL
>UniRef100_Q7TXM0_from_1491_to_1685 (HMM "PKS_KR" in sequence "UniRef100_Q7TXM0", bitscore: 173.6, e-value: 2.8e-46, length: 195)
AAYLITGGLGALGLLMADWLADRGAHRLVLTGRTPLPPRRDWQLDTLDTELRRRIDAIRALEMRGVTVEAVAADVGCRED
VQALLAARDRDGAAPIRGIIHAAGITNDQLVTSMTGDAVRQVMWPKIGGSQVLHDAFPPGSVDFFYLTASAAGIFGIPGQ
GSYAAANSYLDALARARRQQGCHTMSLDWVAWRGL
>UniRef100_A4KKJ1_from_1491_to_1685 (HMM "PKS_KR" in sequence "UniRef100_A4KKJ1", bitscore: 173.6, e-value: 2.8e-46, length: 195)
AAYLITGGLGALGLLMADWLADRGAHRLVLTGRTPLPPRRDWQLDTLDTELRRRIDAIRALEMRGVTVEAVAADVGCRED
VQALLAARDRDGAAPIRGIIHAAGITNDQLVTSMTGDAVRQVMWPKIGGSQVLHDAFPPGSVDFFYLTASAAGIFGIPGQ
GSYAAANSYLDALARARRQQGCHTMSLDWVAWRGL
>UniRef100_UPI000016515A_from_1491_to_1685 (HMM "PKS_KR" in sequence "UniRef100_UPI000016515A", bitscore: 173.6, e-value: 2.8e-46, length: 195)
AAYLITGGLGALGLLMADWLADRGAHRLVLTGRTPLPPRRDWQLDTLDTELRRRIDAIRALEMRGVTVEAVAADVGCRED
VQALLAARDRDGAAPIRGIIHAAGITNDQLVTSMTGDAVRQVMWPKIGGSQVLHDAFPPGSVDFFYLTASAAGIFGIPGQ
GSYAAANSYLDALARARRQQGCHTMSLDWVAWRGL
>UniRef100_UPI00005F6360_from_1491_to_1685 (HMM "PKS_KR" in sequence "UniRef100_UPI00005F6360", bitscore: 173.6, e-value: 2.8e-46, length: 195)
AAYLITGGLGALGLLMADWLADRGAHRLVLTGRTPLPPRRDWQLDTLDTELRRRIDAIRALEMRGVTVEAVAADVGCRED
VQALLAARDRDGAAPIRGIIHAAGITNDQLVTSMTGDAVRQVMWPKIGGSQVLHDAFPPGSVDFFYLTASAAGIFGIPGQ
GSYAAANSYLDALARARRQQGCHTMSLDWVAWRGL
>UniRef100_O31782_from_3680_to_3866 (HMM "PKS_KR" in sequence "UniRef100_O31782", bitscore: 173.6, e-value: 2.8e-46, length: 187)
GVYLITGGAGGLGFIFAKEIARQAEQPVLILTGRSALNADQQAELNELQQLGARAEYRQVDVTQTEAASELITSITSDYE
DLNGVIHSAGLIKDNYLMSKTNEELTQVLAPKVKGLVNVDEATEHLALDFFILFSSISSVAGSAGQADYAMANAFMDSYA
AYRNALVTAMYRHGQTLSINWPLWKEG
>UniRef100_Q00290_from_1434_to_1630 (HMM "PKS_KR" in sequence "UniRef100_Q00290", bitscore: 173.5, e-value: 2.9e-46, length: 197)
GTYLITGGLGALGLEVAQFLVEKGARRLILVSRRALPPRREWADILADASSSLAPALETIQALEAQGATVHTLAVDISSP
DAAPQLAVAIDSLSLPPVRGVVHAAGVLDSQLVLSATSDSVERVLAPKITGALVLGTVFPPKALDFFMLFSSCGQLLGFP
GQASYASGNAFLDAFATSRRHQGDNAVAVQWTSWRSL
>UniRef100_Q7TVK8_from_1772_to_1951 (HMM "PKS_KR" in sequence "UniRef100_Q7TVK8", bitscore: 173.5, e-value: 2.9e-46, length: 180)
GSYIITGGLGGLGLFLAEKMAAAGCGRIVLNSRTQPTQKMRETIEAIAAMGSEVVVECGDIAQPGTAERLVATAVATGLP
VRGVLHAAAVVEDATLANITDELLARDWAPKVHGAWELHEATSGQPLDWFCLFSSAAALTGSPGQSAYSAANSWLDAFAH
WRQAQGLPATAIAWGAWSDI
>UniRef100_A2VMK1_from_1772_to_1951 (HMM "PKS_KR" in sequence "UniRef100_A2VMK1", bitscore: 173.5, e-value: 2.9e-46, length: 180)
GSYIITGGLGGLGLFLAEKMAAAGCGRIVLNSRTQPTQKMRETIEAIAAMGSEVVVECGDIAQPGTAERLVATAVATGLP
VRGVLHAAAVVEDATLANITDELLARDWAPKVHGAWELHEATSGQPLDWFCLFSSAAALTGSPGQSAYSAANSWLDAFAH
WRQAQGLPATAIAWGAWSDI
>UniRef100_A1KQG0_from_1772_to_1951 (HMM "PKS_KR" in sequence "UniRef100_A1KQG0", bitscore: 173.5, e-value: 2.9e-46, length: 180)
GSYIITGGLGGLGLFLAEKMAAAGCGRIVLNSRTQPTQKMRETIEAIAAMGSEVVVECGDIAQPGTAERLVATAVATGLP
VRGVLHAAAVVEDATLANITDELLARDWAPKVHGAWELHEATSGQPLDWFCLFSSAAALTGSPGQSAYSAANSWLDAFAH
WRQAQGLPATAIAWGAWSDI
>UniRef100_A1QY57_from_1772_to_1951 (HMM "PKS_KR" in sequence "UniRef100_A1QY57", bitscore: 173.5, e-value: 2.9e-46, length: 180)
GSYIITGGLGGLGLFLAEKMAAAGCGRIVLNSRTQPTQKMRETIEAIAAMGSEVVVECGDIAQPGTAERLVATAVATGLP
VRGVLHAAAVVEDATLANITDELLARDWAPKVHGAWELHEATSGQPLDWFCLFSSAAALTGSPGQSAYSAANSWLDAFAH
WRQAQGLPATAIAWGAWSDI
>UniRef100_UPI00005EE8D7_from_1741_to_1920 (HMM "PKS_KR" in sequence "UniRef100_UPI00005EE8D7", bitscore: 173.5, e-value: 2.9e-46, length: 180)
GSYIITGGLGGLGLFLAEKMAAAGCGRIVLNSRTQPTQKMRETIEAIAAMGSEVVVECGDIAQPGTAERLVATAVATGLP
VRGVLHAAAVVEDATLANITDELLARDWAPKVHGAWELHEATSGQPLDWFCLFSSAAALTGSPGQSAYSAANSWLDAFAH
WRQAQGLPATAIAWGAWSDI
>UniRef100_UPI00005F63AC_from_1741_to_1920 (HMM "PKS_KR" in sequence "UniRef100_UPI00005F63AC", bitscore: 173.5, e-value: 2.9e-46, length: 180)
GSYIITGGLGGLGLFLAEKMAAAGCGRIVLNSRTQPTQKMRETIEAIAAMGSEVVVECGDIAQPGTAERLVATAVATGLP
VRGVLHAAAVVEDATLANITDELLARDWAPKVHGAWELHEATSGQPLDWFCLFSSAAALTGSPGQSAYSAANSWLDAFAH
WRQAQGLPATAIAWGAWSDI
>UniRef100_Q5AV42_from_1825_to_2006 (HMM "PKS_KR" in sequence "UniRef100_Q5AV42", bitscore: 173.3, e-value: 3.3e-46, length: 182)
GTYILSGGLGVLGQQIAHWLCNDHGARHLVFLSRSGALTPGPRETLRVLSQQGCRCDVVRCDITSTEAVQTLASTATMKN
WSIKGIIQAAMVLADSPMVTMDSAKWEAAAAPKIRGSWNLHKFLGNENLDFFVLLSSVSGIIGNSAQANYSAGNTFEDAL
AAYRCRLGLPAVSLNLGLVTDT
>UniRef100_A1CD09_from_2054_to_2234 (HMM "PKS_KR" in sequence "UniRef100_A1CD09", bitscore: 173.2, e-value: 3.5e-46, length: 181)
STHLVIGGMGGVGRSICEWLVQRGARNLIIMSRNAEQQAQGSAYVNALRASGCTVVVASCDISDKFELKQTLDGCLQSMP
PLRGVIHSGMVLQDTVYENMSLEDYARAVRPKVQGTWNLHQVLSDVDLVYFIMLSSLSGITGNVSQANYSAGNTFQDAIA
RHRSARGLPAVAIDLGMVREV
>UniRef100_Q2HHQ8_from_1686_to_1865 (HMM "PKS_KR" in sequence "UniRef100_Q2HHQ8", bitscore: 173.2, e-value: 3.5e-46, length: 180)
SSYLLVGCLGGLGRSLTSWMMESGARRFTFLSRSGADSPSAAKLVEDMEKAGAVVQVVRGDATSKEDVVRAVAQVPAEHP
IRGVVHAAMVLRDGLFHSMTYNNWKTSVSPKILGAANLHAVLADEPLDFFLMTSSVSGVLGNTTQSNYAAANTYLDTLAR
QRRVAGKPATSVVLPMVLGV
>UniRef100_O30479_from_2292_to_2469 (HMM "PKS_KR" in sequence "UniRef100_O30479", bitscore: 173.1, e-value: 3.7e-46, length: 178)
GTVLITGGTGSLGSLIARHLVTEHGVRDLVLVSRQGPDAPGATELIAELQQLGAQVRVRSCDTTDRAALAALVDEVGPFA
GVVHTAGALADATVDNLDADALATTIAAKAHAAWWLHEHTQDHGLTLFMVFSSLASVLGSAGQANYAAANSFLDALATHR
RTLGLPGTSLAWGSWERT
>UniRef100_Q1L0T1_from_2973_to_3151 (HMM "PKS_KR" in sequence "UniRef100_Q1L0T1", bitscore: 173.1, e-value: 3.9e-46, length: 179)
GTVLVTGGTGGLGSHVARWLATSGADHVVLLSRQGGDAPGAAELVADLAGVEVTLAACDVTDRDAVAAVLAEAERTHPLT
AVVHTAGAgLPSAPVTEVTTEEFAAVTGAKVRGALVLDELVGDRELDAFVLFSSGAGVWGSGGQAPYAAGNAFLDGLAAR
RRAHGLAATAVAWGGWGGG
>UniRef100_Q84G23_from_2973_to_3151 (HMM "PKS_KR" in sequence "UniRef100_Q84G23", bitscore: 173.1, e-value: 3.9e-46, length: 179)
GTVLVTGGTGGLGSHVARWLATSGADHVVLLSRQGGDAPGAAELVADLAGVEVTLAACDVTDRDAVAAVLAEAERTHPLT
AVVHTAGAgLPSAPVTEVTTEEFAAVTGAKVRGALVLDELVGDRELDAFVLFSSGAGVWGSGGQAPYAAGNAFLDGLAAR
RRAHGLAATAVAWGGWGGG
>UniRef100_Q2TWV3_from_2075_to_2251 (HMM "PKS_KR" in sequence "UniRef100_Q2TWV3", bitscore: 173.0, e-value: 4e-46, length: 177)
RAYLLVGGMRGIGASLARWMVYHGAKNLVFLSRSAGERDEDKTLIHELCDMGCQVFPFAGDVTDLATVKRVIESVTTPIA
GVIQLAMVLADTGVMDMNLETWNTALKPKVDGTWNLHKALPTNMDFFVMASSLSGTFGNYGQSNYAAANTFLDAFAQFRQ
SQGLAASVVDLGVVDEI
>UniRef100_Q2UV44_from_2180_to_2359 (HMM "PKS_KR" in sequence "UniRef100_Q2UV44", bitscore: 173.0, e-value: 4e-46, length: 180)
VSYMLVGGLGGIGRATALWLADHGARTIIFVSRSGLSGASSQRTIQGLNEKGVRTIIHACDISQSDQVEKMVNDLQETVP
PIRGVIQGAMILRDTHIEKMTLADYTTILGPKYHGTWNLHRYLPSNLDWFVMLSSISGIIGNATQAAYAAGSTFMDSFAA
YRNSLGLPAVSLDLGVITDA
>UniRef100_Q8KUH3_from_4340_to_4510 (HMM "PKS_KR" in sequence "UniRef100_Q8KUH3", bitscore: 173.0, e-value: 4.1e-46, length: 171)
GAALITGGSGALAALLAEHLVRAHGVRCLVLLSRSGRGPDVPGADVRHVRGDVANRADVVAALAAVPPDRPLTLVAHLAG
VLDDGALTALTPERLDAVLRPKAEGARHLDELTRDRDLAAFVLFSSVAGALGHAGQANYAAANAHLDGLAHERHALGLPA
TALAWGPWTEG
>UniRef100_A1CLY8_from_2114_to_2291 (HMM "PKS_KR" in sequence "UniRef100_A1CLY8", bitscore: 173.0, e-value: 4.1e-46, length: 178)
RTYWLVGLTGGLGLSLCEWMAQQGARYIVLSSRSPKVDGRWLAKMNRMGVTVEVVANDISNRDSVQRVYNKIRTELPPIS
GVAQGAMVLHDTMFLDLDMERMNKVLRPKVDGSTYLEEIFHDTELEFFVFFSSMAAVTGNPGQSAYAAANMFMASLANQR
RQRGLNASAVHIGAIFGN
>UniRef100_Q6RKL0_from_2246_to_2425 (HMM "PKS_KR" in sequence "UniRef100_Q6RKL0", bitscore: 172.9, e-value: 4.4e-46, length: 180)
ASYLLSGGLGGLGRSAARWMASRGARNLILLSRSGTTRPAAQELMEELTDAGVTAAAPQCDVSDRAVLERVLSDCAKAMP
PIKGCIQGSMVLKDSIFSNMSQEDYYTAVRPKVVASRNLHELLPQNLDFFILLSSASGVVGNRGQSNYCVGNTYQDSLAR
HRVALGLPGVAVDLGMILSV
>UniRef100_Q4WFQ3_from_2195_to_2374 (HMM "PKS_KR" in sequence "UniRef100_Q4WFQ3", bitscore: 172.8, e-value: 4.6e-46, length: 180)
ASYILVGGLGGLGRATALWMADNGARTLIFVNRSGLSSQAAQETARDLKQKGVRVIIHACDISDSKKVKKMVIELERNAP
PIRGVIQAAMVLRDTHIEKMTIDDYLSVLRPKYFGTWNLHRHLPADLDFFVMLSSISGIIGNATQAAYAAGSTFLDTFAM
YRNSLSLPAVSLDLGVITDV
>UniRef100_A5G642_from_4986_to_5172 (HMM "PKS_KR" in sequence "UniRef100_A5G642", bitscore: 172.8, e-value: 4.7e-46, length: 187)
GVYLITGGAGGLGMIFAGEIAHKVRSVTLVLTGRSSLNDERRSRLKELEGAGARIVYKEVDVTRREAVAELIQNIMKEFG
TLTGIIHAAGVVRDNFIIKKTQEELLEVLAPKVMGLVNLDQETKHLNQDLFILFSSGAGLLGNIGQADYAAANAFMDAYA
AYRNGLVARNERLGRTFSINWPLWQEG
>UniRef100_Q6RKK2_from_2155_to_2332 (HMM "PKS_KR" in sequence "UniRef100_Q6RKK2", bitscore: 172.8, e-value: 4.7e-46, length: 178)
KTYIITGGLGGLGRAISVWMASYGARHIILATSSVARASESGDLLQQLSSYGCNARVEVCDVGDSEAVESLIASIDTPIG
GVIHSALKLSDCFFEDITLEDFDAVFGPKVNGSLNLHNSLLNQDLDFFVMLSSGCGVLGNEGQSNYAASSTFLDTFARYR
QSLGLPASSIDLGFVEDV
>UniRef100_Q02DB0_from_2271_to_2498 (HMM "PKS_KR" in sequence "UniRef100_Q02DB0", bitscore: 172.6, e-value: 5.3e-46, length: 228)
AVVLITGGARGITARAAGRLAELYQPTLVLAGRSPLPQPEEAAETAGITKTRELKAALMDQMRACGETVTPALVERAYAR
LTAEREVRANLAALRQLGAQVHYYAVDVRDAEAFGGLIDRIYDSFGRLDGVIHGAGVIEDKLLQDKTADSFDRVFDTKVD
SAFVLSRKLRPEQLKFLVFFSSVAGRFGNRGQGDYAAANEVLNKLALTLDRAWPCRVVAINWGPWDTE
>UniRef100_A1YAM7_from_1294_to_1467 (HMM "PKS_KR" in sequence "UniRef100_A1YAM7", bitscore: 172.6, e-value: 5.3e-46, length: 174)
GTVLITGGTGALATELARHLVTRRGVRNLILAGRRGPAAEGASELAAELADLGAQARIVACDVADRDQLTALLDGVPLTA
VVHAAGVLDDGLLADLTRDRFETVLRSKVDGAILLDELAGDAHLVFFSSAAGVLGSAGQANYAAANAALDAVAARRRERG
LPATSLAWGLWETG
>UniRef100_Q0RTS3_from_2904_to_3083 (HMM "PKS_KR" in sequence "UniRef100_Q0RTS3", bitscore: 172.6, e-value: 5.4e-46, length: 180)
GTVLITGTGALAALAARRLVTHHGVRHLVLASRGGPASPDAEAVRAVLAEAGATATVVAADVADPDDVRRLVAAVPADHP
LTAVVHTAGVLADGVVTSLDDPTMDRVLRPKVDGAWLLHRATAGLDLAAFVLFSSVAGLLGNGGQGNYAAANAFADALAH
HRRAAGLPAVSLAWGHWAQA
>UniRef100_A1KQS2_from_1116_to_1304 (HMM "PKS_KR" in sequence "UniRef100_A1KQS2", bitscore: 172.6, e-value: 5.4e-46, length: 189)
GVYLLTGGVGGLGLLLAEAIAREAHGAKLILASRSAGQLSSKAAERIADIKKLGAQVQLEALDVADRTAVDELIARCERE
FGGINGIFHCAGLTRDSLLNNKSEADWAAVLRPKVAGVLNLDRASAHLALDCFVLFSSVSAVIGNVGQGDYALANAFLDE
FTGWRNRQTAAGHRHGRTLAVNWPLWRNG
>UniRef100_Q0RIF5_from_4175_to_4353 (HMM "PKS_KR" in sequence "UniRef100_Q0RIF5", bitscore: 172.6, e-value: 5.4e-46, length: 179)
GSVLLTGGTGALGRELARHLVQRHGVRNLVLVSRSGPAHPDAARVEAELAGLGARVLVLACDVTRREDLAELIAGLDAPL
SAVIHAAGTTEDAVVERLSEAAVDAVVAVKALAARHLDELTRGDELDAFVLFGSIAGILGTAGQGNYAAANSALDAVGHE
RRRAGLSALTIHWGRWEVD
>UniRef100_Q0V687_from_1353_to_1545 (HMM "PKS_KR" in sequence "UniRef100_Q0V687", bitscore: 172.5, e-value: 5.9e-46, length: 193)
GTYVLTGGLGALGLETCDFLIEKGARRIVVISRRDIPARSQWSKASENLAPILERVKAMEKTGASIYFVSLDIGAADAHQ
QLLFALERLSLPPVLGVIHASGVLEDSLLVDTTSDSFARVLSPKISGALALHKAFPPGTLDFFVLYSSIGQLVGTSGQSS
YAAGNSFLDVLAAHRRSQGDNAIAFQWTAWRGL
>UniRef100_O33958_from_1172_to_1353 (HMM "PKS_KR" in sequence "UniRef100_O33958", bitscore: 172.5, e-value: 6e-46, length: 182)
GTVLVTGGTGALGGHLARWLAAAGAEHLALTSRRGPDAPGAAGLEAELLLLGAKVTFAACDTADRDGLARVLRAIPEDTP
LTAVFHAAGVPQVTPLSRTSPEHFADVYAGKAAGAAHLDELTRELGAGLDAFVLYSSGAGVWGSAGQGAYAAANAALDAL
ARRRAADGLPATSIAWGVWGGG
>UniRef100_Q2SW13_from_824_to_1001 (HMM "PKS_KR" in sequence "UniRef100_Q2SW13", bitscore: 172.4, e-value: 6.2e-46, length: 178)
AAYVVTGGTGALGLATARWLAGRGARHLLLISRRGEVGDGVRATCERLRGDGVDVRVVASDVADEASLRGALAAAARPIR
GVVHCAGIVQDAPLATLDAAAFANVLRAKVGGAALLDRLTDAQPLDFFLLYSSISVAVGRHGQAAYAAANAYLDALAQRR
RVRARPALSIGWGLWASG
>UniRef100_A3PT20_from_3325_to_3505 (HMM "PKS_KR" in sequence "UniRef100_A3PT20", bitscore: 172.4, e-value: 6.2e-46, length: 181)
RSYLITGGLGAIGLHTASYLAQLGAGDIVLTSRREPDADTQQVIDEITERHRCRIHTFAADVGDESQVEELLERIRAELP
PLAGVAHLAGVLDDALLSQQSVERFRTTLAPKAFGAYHLDHLTRDDDLDFFIVSSSVSSLFGSPGQANYATANALLDGLV
ARRRAHGLPATGVNFGPWAQG
>UniRef100_A1DJJ7_from_2196_to_2375 (HMM "PKS_KR" in sequence "UniRef100_A1DJJ7", bitscore: 172.4, e-value: 6.3e-46, length: 180)
ASYILVGGLGGIGRATALWMADNGARTLIFVNRSGPSSQAAQETARDLKQKGVRVIVHACDISDSKKVEKMVIELERNAP
QIRGVIQSAMVLRDTHIEKMTIEDYLSVLRPKYFGTWNLHRHLPDDLDFFVMLSSISGIIGNATQAAYAAGSTFLDTFAV
YRNSLGLPAVSLDLGVITDV
>UniRef100_Q49HL2_from_17440_to_17626 (HMM "PKS_KR" in sequence "UniRef100_Q49HL2", bitscore: 172.4, e-value: 6.3e-46, length: 187)
ASYLITGGLGALGLEAAEWLAGQGAGHLVLVSRSEASAEASERLAGLEAATGSRVVTARADVADAEELAGLLERFAGGGV
ADADWPRLAGVIHAAGVLDDGVVTGQTAERMARVLRPKMQGAWLLHRMTRHLDLDLFVLYSSAVATVGLPGQTSYAAANG
YLDGLAGLRRSEGLAATSVAWGAWAAG
>UniRef100_A1T1R8_from_3297_to_3477 (HMM "PKS_KR" in sequence "UniRef100_A1T1R8", bitscore: 172.3, e-value: 6.7e-46, length: 181)
RSYLITGGLGAIGLHTAAYLAQLGAGDLVLTSRRAPDADARRAIEEITERYKCRVHTFCADVGDESQVAELLARIRAELP
PLAGVAHLAGVLDDALLSQQSLERFRTTLAPKAFGACHLDRLTAGDDLDFFIMSSSVSSLFGSPGQANYATANALLDGLT
AHRRARGLPATGVNFGPWAQG
>UniRef100_A4T3X4_from_1189_to_1369 (HMM "PKS_KR" in sequence "UniRef100_A4T3X4", bitscore: 172.3, e-value: 6.8e-46, length: 181)
ATYLVTGGLGSLGLEIAGYLAANGAGHLVLTSRRTPDEAAASRIEALRERHGCEVRVVTADVADAHAVARLLATVQAEMP
PLAGIVHAAGEIGTTPLADLDDAEVDRVFAGKVWGAWHLSEATSDLQLDFFISTSSIASVWGGFGQAAYGAANAFLDGLA
WRLREQGVAGVSVNFGPWSAG
>UniRef100_A4FCY8_from_1754_to_1936 (HMM "PKS_KR" in sequence "UniRef100_A4FCY8", bitscore: 172.3, e-value: 6.9e-46, length: 183)
RAVLVTGGFGWLGRLVAKHLATENGVRQLVLMGRRVPGADEPAGHAVAELRALGAEVHTVACDAADQEALAAALEGLASS
GVRLGGVVHAAGVLDDGVFKTLTPQQLDRTLRPKVDAALNLHDLTEGLGLATFVVFSSVAGTFGSAGQSGYAAGNAFLDG
LVEYRRSMGQPGLSVVWGPWEGG
>UniRef100_Q49BE0_from_2971_to_3149 (HMM "PKS_KR" in sequence "UniRef100_Q49BE0", bitscore: 172.2, e-value: 6.9e-46, length: 179)
GTVLVTGGTGGLGSHVARWLATSGADHVVLLSRQGGDAPGAAELVADLAGVQVTLAACDVTDREAVAAVLAEAERTHPLT
AVVHTAGAgLPSAPVTEVTAEEFAAVTGAKVRGALVLDQLVGDRQLDAFVLFSSGAGVWGSGGQAPYAAGNAFLDGLAAR
RRAHGLAATSVAWGGWGGG
>UniRef100_A2Q7V0_from_798_to_975 (HMM "PKS_KR" in sequence "UniRef100_A2Q7V0", bitscore: 172.2, e-value: 7.1e-46, length: 178)
KSYLLVGGLGGVGRSVCLWMMQRGARHLVILSRSAGKSNADRDFILDLEEQGCQVICVAGIVAAAADVQSAISKCPQPLA
GILQMSAISRDQRFANTTYDDWTTCLATKVQGTWNLHHAASDQPLDFFIVFSSIAGICGNHGQASYAAANTFLDSFTRYR
RHLGLPSATLALGPVEDC
>UniRef100_Q2GTF8_from_1850_to_2030 (HMM "PKS_KR" in sequence "UniRef100_Q2GTF8", bitscore: 172.1, e-value: 7.4e-46, length: 181)
ATYILVGGTGGLGRSMARWMVAKGARTIVLVSRSGSVTGRVKELVDELEAVGANIVVRPCNVVNKAEVEELIKTGLEGLP
PIRGVVHGTMVLKDVLFEKMTWEEYNQVIEGKVQGGWNFHHALTSHPLDFFVAISSAAGAVGNRGQAAYSAANCFLNALV
QHRLAQGLPASSLDLTAVSDS
>UniRef100_A1U9G3_from_3325_to_3505 (HMM "PKS_KR" in sequence "UniRef100_A1U9G3", bitscore: 172.1, e-value: 7.5e-46, length: 181)
RSYLITGGLGAIGLHTASYLAQLGAGDIVLTSRREPDADTQQVIDEITDRHRCRIHTFAADVGDESQVEELLERIRAELP
PLAGVAHLAGVLDDALLSQQSVERFRTTLAPKAFGAYHLDHLTRDDDLDFFIVSSSVSSLFGSPGQANYATANALLDGLV
ARRRAHGLPATGVNFGPWAQG
>UniRef100_Q6RKF9_from_2302_to_2487 (HMM "PKS_KR" in sequence "UniRef100_Q6RKF9", bitscore: 172.1, e-value: 7.5e-46, length: 186)
ATYVLSGGLGGLGRSIARWMVNRGARNLLFLSRSGKITPAVAEMEKQLVEQKCQVRIEKCDVTDSADLERVLKECESSLP
PIKGVIQGAMQLSDSIFENMTYENYMSAVNPKVLGSWNLHKHLPKDLDHFVLLSSATGILGNRGQANYAAGNTYQDALAA
HRRSQGLTASTIDVGAILSVGYVAEN
>UniRef100_Q9KIE1_from_1298_to_1463 (HMM "PKS_KR" in sequence "UniRef100_Q9KIE1", bitscore: 172.1, e-value: 7.5e-46, length: 166)
GTVVITGGSGVLAGLLARHLVAEHGARHLLLLSRSEPPADTPGVHIRCDVADRDQLAAALAAAGRPLTAVFHTAAVLDDG
VTTALTPERLATTLRPKADGAWHLHELTRDADLRSFVLYSSVAGIMGGRGQGNYSAANGFLDGLATLRHAEGLPALSLAW
GLWADD
>UniRef100_Q0CF75_from_2236_to_2418 (HMM "PKS_KR" in sequence "UniRef100_Q0CF75", bitscore: 172.1, e-value: 7.8e-46, length: 183)
ASYLLVGGVGGLGRSLANWMVDHGARNLILLSRSAGKQDTSAFVAQLREAGSRVAAISCDVSDKEDLAKALRICEHDLHF
PPVRGVIQGAMVLQDSILEQMTIDDWQAAIRPKVAGTWNLHERFSQRGSLDFFVMLSSLSCILGWASQASYAAGGTYQDA
LARWRCASGLPAVSLDMGVIKDV
>UniRef100_Q6V279_from_814_to_999 (HMM "PKS_KR" in sequence "UniRef100_Q6V279", bitscore: 172.0, e-value: 8e-46, length: 186)
GVYLISGGMGLIGQALAEHLLRRFNATLVLIGRSPESSETRQKLTRLAQVGGAVYYQSVDIRDETAVRVLIEQLLTVHGH
LHGVLHCAGMTRDALLRDRAEQDFQDVMAVKINGVRSLDAATAMLPLDFFVLFSSVSGLFGNVGQADYSAANYYLDLFAK
ERQRQVQQGRRYGLSLSVNWPLWLDE
>UniRef100_A1DJB5_from_1911_to_2088 (HMM "PKS_KR" in sequence "UniRef100_A1DJB5", bitscore: 172.0, e-value: 8.2e-46, length: 178)
ATYLLAGMTGDLGLSLCRWMINNGARIIALTSRNPNVDEELLQDMRRGAVDIRVFRTDITDRDAVCRLVEEIRKSMPRIA
GVFNACMVLQDGLFSEMDADTLNNTLAPKVDGSKILDEIFQNDSLDFFVLFSSLASIIGNAGQSNYHAANMFLSGLAANR
RKKGLAASVLHIGLVTDV
>UniRef100_A1DDM6_from_1672_to_1849 (HMM "PKS_KR" in sequence "UniRef100_A1DDM6", bitscore: 171.9, e-value: 8.6e-46, length: 178)
RCYLLVGGMGGLGQAIATWMATHGAKHLIFLSRSAGKTDDDQAFIHELNLMGCAVQAWAGDVADPLVVHNAIEQAPMPIA
GVMQMAMVLRDIGVMDMDLETYQATIRPKVDGTWNLHNAVPNDELDFFVLFSSVCGMVGYYGQANYAAANTFLDAFVQYR
HERGLRASVMDIGAVNDV
>UniRef100_Q3VYG6_from_36_to_216 (HMM "PKS_KR" in sequence "UniRef100_Q3VYG6", bitscore: 171.9, e-value: 8.7e-46, length: 181)
GTVLITGGTGALGAAVARWCADAGAARLVLTSRRGAAAPGVPELVADLARRGAATTVAACDAADGDALAEVLAAIPADCP
LTAVVHAAGVAgGFTPLQDVDVAELAEVLAGKAAGARVLDELVGDRPLDAFVLFSSIAGTWGSGGQCGYSAGNAYLDAMA
EYRGARGLAGTALAWGPWAEG
>UniRef100_A5J374_from_92_to_278 (HMM "PKS_KR" in sequence "UniRef100_A5J374", bitscore: 171.8, e-value: 9.7e-46, length: 187)
GVYLITGGAGGLGLAFAKDIAAHVRRATIVLAGRAAAPDAALSASLGAIARPAGVDIRYRSVDVGDAPVVAALVGDLLRE
HGRLSGVIHAAGVTRDALLVRKPRAEFDAVLRPKVAGAAALYAATQDIDLDFLVSFSSIVGVTGNLGQTDYGAANAFLDA
LAGLRAQMGGERRARVLSIAWPLWRDG
>UniRef100_A1UUY1_from_31_to_217 (HMM "PKS_KR" in sequence "UniRef100_A1UUY1", bitscore: 171.8, e-value: 9.7e-46, length: 187)
GVYLITGGAGGLGLAFAKDIAAHVRRATIVLAGRAAAPDAALSASLGAIARPAGVDIRYRSVDVGDAPVVAALVGDLLRE
HGRLSGVIHAAGVTRDALLVRKPRAEFDAVLRPKVAGAAALYAATQDIDLDFLVSFSSIVGVTGNLGQTDYGAANAFLDA
LAGLRAQMGGERRARVLSIAWPLWRDG
>UniRef100_A3MDI3_from_92_to_278 (HMM "PKS_KR" in sequence "UniRef100_A3MDI3", bitscore: 171.8, e-value: 9.7e-46, length: 187)
GVYLITGGAGGLGLAFAKDIAAHVRRATIVLAGRAAAPDAALSASLGAIARPAGVDIRYRSVDVGDAPVVAALVGDLLRE
HGRLSGVIHAAGVTRDALLVRKPRAEFDAVLRPKVAGAAALYAATQDIDLDFLVSFSSIVGVTGNLGQTDYGAANAFLDA
LAGLRAQMGGERRARVLSIAWPLWRDG
>UniRef100_UPI0000558E22_from_407_to_593 (HMM "PKS_KR" in sequence "UniRef100_UPI0000558E22", bitscore: 171.8, e-value: 9.7e-46, length: 187)
GVYLITGGAGGLGLAFAKDIAAHVRRATIVLAGRAAAPDAALSASLGAIARPAGVDIRYRSVDVGDAPVVAALVGDLLRE
HGRLSGVIHAAGVTRDALLVRKPRAEFDAVLRPKVAGAAALYAATQDIDLDFLVSFSSIVGVTGNLGQTDYGAANAFLDA
LAGLRAQMGGERRARVLSIAWPLWRDG
>UniRef100_UPI0000558FF5_from_407_to_593 (HMM "PKS_KR" in sequence "UniRef100_UPI0000558FF5", bitscore: 171.8, e-value: 9.7e-46, length: 187)
GVYLITGGAGGLGLAFAKDIAAHVRRATIVLAGRAAAPDAALSASLGAIARPAGVDIRYRSVDVGDAPVVAALVGDLLRE
HGRLSGVIHAAGVTRDALLVRKPRAEFDAVLRPKVAGAAALYAATQDIDLDFLVSFSSIVGVTGNLGQTDYGAANAFLDA
LAGLRAQMGGERRARVLSIAWPLWRDG
>UniRef100_UPI00006DD110_from_470_to_656 (HMM "PKS_KR" in sequence "UniRef100_UPI00006DD110", bitscore: 171.8, e-value: 9.7e-46, length: 187)
GVYLITGGAGGLGLAFAKDIAAHVRRATIVLAGRAAAPDAALSASLGAIARPAGVDIRYRSVDVGDAPVVAALVGDLLRE
HGRLSGVIHAAGVTRDALLVRKPRAEFDAVLRPKVAGAAALYAATQDIDLDFLVSFSSIVGVTGNLGQTDYGAANAFLDA
LAGLRAQMGGERRARVLSIAWPLWRDG
>UniRef100_Q49BE1_from_6383_to_6563 (HMM "PKS_KR" in sequence "UniRef100_Q49BE1", bitscore: 171.7, e-value: 1e-45, length: 181)
DTVLITGGTGGLGSYVARWAAGHGARRVVLLSRQGAQAAGAAELEAELTALGADVTIAACDVTDRDQLAAVLAEIPDDVP
LSAVVHAAGLaLPEKPLSKMTLAEFADIGRAKIAGARHLDDLLGERELDAFVLFSSGAAAWGSGGQSAYAAGNAYLDGLA
QRRRARGLAATSVAWGAWGGG
>UniRef100_A1T3U1_from_3316_to_3496 (HMM "PKS_KR" in sequence "UniRef100_A1T3U1", bitscore: 171.6, e-value: 1.1e-45, length: 181)
RSYLITGGLGALGLHAAAYLAQLGAGDIVLTGRRMPDAATERAISEIAERYHCRIHTFAADVGDESAVRDLLERIRTELP
PLAGVAHLAGVLDDALLPQQSPERFRTTLAPKAFGAWHLHRLTRDTELEFFIVYSSGSSVLGSPGQANYATANAVLDGLV
AHRKARGLPATGVNWGPWAQG
>UniRef100_A1C9K7_from_2135_to_2311 (HMM "PKS_KR" in sequence "UniRef100_A1C9K7", bitscore: 171.5, e-value: 1.1e-45, length: 177)
SSYLLAGGLGGLGKAIASWMVSHGARNLVFLSRSAGKSEDDQAFLRELNQMGCSTQCFPCDVADTDAVKSAIDQAAKPIA
GVMQMAMVLRDVGVLGMDIESWHTAVRPKVQGTWNLHHALPRDLDFFVLFSSVGGTFGYYGQSNYASANTFLDSFVQYRQ
NLGLAASVIDIGPVDEV
>UniRef100_A0UWE1_from_280_to_461 (HMM "PKS_KR" in sequence "UniRef100_A0UWE1", bitscore: 171.5, e-value: 1.2e-45, length: 182)
GVYLITGGAGGLGFEFAKHLAKTEKAKLVLAGRSELGIDKEQRLETLRDMGSEVIYIKCDISKKYEAEMLIREAKAKFKG
INGIIHCAGVIQDSFVLKKTADEMENVFSPKIYGTINIDEASKNEKLDFFVLFSSTTAELGNTGQSDYAFSNSFMDYYAR
LRQKEGRPGKTLSINWPFWKNG
>UniRef100_Q2PIT2_from_1395_to_1590 (HMM "PKS_KR" in sequence "UniRef100_Q2PIT2", bitscore: 171.4, e-value: 1.3e-45, length: 196)
GTYLITGGLGDLGLATADFLVQKGARRIILVSRRALPRRKNWAALVHSASPLAPIIKKILSMESRGATIQAIAIDISSHD
AASQLSSRIDDLCFPPIRGVVHAAGVLHNEHVLSVTPDSFERVLAPKIAGSLTLNMLFPPKTVDFMVLFSSCGQFFGFPG
QASYASGNAFLDALATYRRSQGDNTIAMQWTSWREI
>UniRef100_A3SPZ2_from_1159_to_1356 (HMM "PKS_KR" in sequence "UniRef100_A3SPZ2", bitscore: 171.4, e-value: 1.3e-45, length: 198)
GTYLITGGLGGIGLSVARYLAREYSACIASVSRRSVPPREDWDDYIARTGGTGPVAAKLIALREIEALGGEVRVFQGDVT
DLAAMQEIRDQLCAERGAVTGVIHAAGHVDDAPLLAKDVAQVQAVLAPKVAGLRVLDTVFPDGSLDLMLLFSSTSTIITP
AGQVDYVAANEYLNAFAQSRRGGKTKVCAVNWGVWAET
>UniRef100_Q1RS44_from_607_to_789 (HMM "PKS_KR" in sequence "UniRef100_Q1RS44", bitscore: 171.3, e-value: 1.3e-45, length: 183)
GVYIITGGLGGLGFLLARHLAEKEKVKLALIGRSPEQSEKISRLKALGAEVLYVQADIGSKAETERAFAQITETFGRLTG
IFHCAGVLKDQFIIQKDSSDLKRVFLPKISGLIHADEASRHEPLEFFAVFSSFSALAGNAGQTDYAAANAFMDEYMKYRD
CRAKKGERTGASMTINWPLWEDG
>UniRef100_Q0RMN8_from_1803_to_1983 (HMM "PKS_KR" in sequence "UniRef100_Q0RMN8", bitscore: 171.2, e-value: 1.4e-45, length: 181)
GTVLVTGGTGGVGSLLARHLVADHGVRSLVLASRRGMAADGAAELVADLRGAGALVQVARCDVADRDEMAAVLAGMPPGY
PLTAVVHAAGELADGTVESLSARGLERALRAKVGGAVTLHELVQGRPLSAFVLFSALAGTLGVAGQANYAAANGFLDGLA
ARRRAAGLVAVSLCWGWWEQR
>UniRef100_Q84G24_from_6405_to_6585 (HMM "PKS_KR" in sequence "UniRef100_Q84G24", bitscore: 171.2, e-value: 1.5e-45, length: 181)
DTVLITGGTGGLGSYVGRWAAGHGARRVVLLSRQGAQAPGAAELEAELSALGADVTIAACDVTDRDQLAAVLAEIPDDAP
LSGVVHAAGLaLPEKPLSKMTLAEFADIGQAKIAGARHLDDLLGERELDAFVLFSSGAAAWGSGGQSAYAAGNAYLDGLA
QRRRARGLAATSVAWGAWGGG
>UniRef100_UPI000038D523_from_1176_to_1365 (HMM "PKS_KR" in sequence "UniRef100_UPI000038D523", bitscore: 171.0, e-value: 1.7e-45, length: 190)
GTYLITGGLGGLGLKLAAWLVAKGARHLVLTGRQGLPERSLWNTLPPDDKHKKAITAIQTLEAQGATVKVVQADVSNFSQ
MQAVFASNTHWRGIIHAAGISIPQNLAEMSLSTYQNVLAAKVSGTWILHQLTQNLQLDFLILFSSAAAIWGSSGLAPYAS
ANHFLDILAHYRQGNNLPVLSVNWGSWDEI
>UniRef100_Q0RR72_from_1944_to_2123 (HMM "PKS_KR" in sequence "UniRef100_Q0RR72", bitscore: 171.0, e-value: 1.7e-45, length: 180)
AAYIITGGLGGVGLATAAWLTAHRAGRVVLCGRSAPSPEIDRRLTELAAQGTDVRVVLGDVAEPGVAERLVAAATADDVA
LRGVVHSAMVLRDAALTTITAEQLHGVWHPKVFGAARLHAATEGRPLDWFVLYSSISSLFGIPGQGSYASANSWLDGFAD
WRSAQGLPTTSINWGVWGEI
>UniRef100_Q52V46_from_1306_to_1486 (HMM "PKS_KR" in sequence "UniRef100_Q52V46", bitscore: 170.9, e-value: 1.8e-45, length: 181)
GTVLVTGGTGVLGGRVARWLAGAGAERLVLTSRRGLDAPGAVELVEELTTGFGVEVSVVACDAADRDALRALLSAEAGSL
TAVVHTAGVLDDGVLDALTPDRIDSVVRAKAVSALNLHELTAELGIELSDFVLFSSVTGTVGAAGQANYAAANAFLDALA
EQRRADGLAATSIAWGPWAEG
>UniRef100_P87001_from_1418_to_1613 (HMM "PKS_KR" in sequence "UniRef100_P87001", bitscore: 170.9, e-value: 1.8e-45, length: 196)
STYLITGGLGCLGLSVAEWMVTQGAKRILLLSRRSLPPRSTWTTSHKPETSSIIQSILSLERLGATIHTLAIDISHPSAV
VSLRSALTTLNLPPVAGVVHAAGIIHDQLIGQITPDVFDAVLAPKIAGALVLDTVFPPNSPELDFFILFSSCGQLLGFPG
QASYASGNSFLDALARSRRKEGDNSISLLWTSWRGM
>UniRef100_Q7WTF4_from_1760_to_1940 (HMM "PKS_KR" in sequence "UniRef100_Q7WTF4", bitscore: 170.8, e-value: 1.8e-45, length: 181)
GTVLITGGTGTLGGLIAEHLVRSRGVRHLLLLSRRGPDAPGAEELTARLTELGARVRVAAVDVGDATALGEAVAGVDPAH
PLTGVVHAAGVVADAMLPSQDDERLVAAWSAKAAAAARLHDATAGLPLGMFVLFSSFASTLGTAGQANYAAANAYCDALV
ERRHAEGLPGVSVSWGLWSAA
>UniRef100_A1CCS9_from_2191_to_2370 (HMM "PKS_KR" in sequence "UniRef100_A1CCS9", bitscore: 170.6, e-value: 2.1e-45, length: 180)
VSYMLVGGLGGIGRATALWMSDNGARTLIFVNRSGLTTVASQGTAKELEENGTRVIVHACDISDSTQVENMLNELAHNAP
PIRGVIQAAMVLRDIHIEKMTIEDYHAALQPKHAGTWNLHRYLPSELDWFIMLSSISGIIGNATQAAYAAGSTFLDAFAA
YRNALGQPAVSLDLGAITDA
>UniRef100_Q2N3T0_from_4172_to_4352 (HMM "PKS_KR" in sequence "UniRef100_Q2N3T0", bitscore: 170.5, e-value: 2.2e-45, length: 181)
GTYLVLGGAGGIGLTLSRTLARAASARLVLLGRRPLTPEIQRALDELHALGGEAVYLQADAADPGSMGRAVAAAKDRFGR
IHGVVHSAIVMRDRSLVNMDEETFRAALEPKVRGSAVLFEAVRNEPLDFFLFFSSVQSFGGGAGQSNYAAASTFEDGFAH
HLGTHLGVPVKVVNWGYWGSV
>UniRef100_Q3L885_from_3295_to_3475 (HMM "PKS_KR" in sequence "UniRef100_Q3L885", bitscore: 170.5, e-value: 2.3e-45, length: 181)
RSYLITGGLGAIGLHTAAYLAQLGAGDIVLTSRRDPDESAQRAIDEITERHKCRIHTYAADVGDEAQVADLLARIRAELP
PLAGIAHLAGVLDDALLSAQNPERFRTTLAPKAYGASHLDRLTRDDDLDFFIVSSSVSSLFGSPGQANYATANAMLDGLV
AKRRAQGLVATGINFGPWGQG
>UniRef100_Q1WEK7_from_2599_to_2775 (HMM "PKS_KR" in sequence "UniRef100_Q1WEK7", bitscore: 170.5, e-value: 2.3e-45, length: 177)
GAALVTGGTGALGGHVARWLAGAGVETVVLASRRGMAAPDAEQLVAELEGLGVAVRVVACDVADRGAVAELLEGIGDLRV
VVHAAGVLDDGVLESLTSERVREVMRVKAEGARYLDELTRGWDLDAFVLFSSAAGTVGNAGQGSYAAANAVLDGLAWRRR
AEGLVATSVAWGAWADS
>UniRef100_A5NZ92_from_417_to_600 (HMM "PKS_KR" in sequence "UniRef100_A5NZ92", bitscore: 170.5, e-value: 2.3e-45, length: 184)
KTYLIAGAFGGLGVETARWLIAEKVVRSLVLVGRRAPSPAVSQEIEAWRAQGVQVLVRMTDLANLGEVEELFAELDSGAI
PPLGGVIHAAGSLRDAALADQTWDDYADLLPAKVFGAWNLHRASLRLRQPLGLMVLFSSASSLFGFAGQSNYAAVNAFLD
ALAHHRSGLGLRTIGINWGVWARI
>UniRef100_Q0CJ59_from_1434_to_1630 (HMM "PKS_KR" in sequence "UniRef100_Q0CJ59", bitscore: 170.5, e-value: 2.4e-45, length: 197)
STYLITGGLGALGLEVAQFLVEKGARRLILVSRRALPPRREWADILADASSSLAPALETIQALEAQGATVHTLAVDISSP
DAAPQLAVAIDSLSLPPVRGVVHAAGVLDSQLVLSATSDSVERVLAPKITGALVLGTVFPPKALDFFMLFSSCGQLLGFP
GQASYASGNAFLDAFATSRRHQGDNAVAVQWTSWRSL
>UniRef100_Q4KCD6_from_1134_to_1317 (HMM "PKS_KR" in sequence "UniRef100_Q4KCD6", bitscore: 170.4, e-value: 2.4e-45, length: 184)
GVYLITGGLGGLGRLFAQAIAARVSDATLILTGRSALAANGLAGIDAGRNRVYYQSLDVSDAQAVQRLIDGIVAEHNGLD
GVLHCAGVIRDSLLINKQDDELRQVLAAKVAGSRNLDLATAGLALDFWICFSSGTGVVGNVGQADYAAANAFVDHYAAYR
QQLTAQGLRQGQSLAINWPLWKEG
>UniRef100_A4X8L0_from_3270_to_3447 (HMM "PKS_KR" in sequence "UniRef100_A4X8L0", bitscore: 170.4, e-value: 2.6e-45, length: 178)
GTVLVTGGTGVLGALVARHLVVGHGVRELVLASRRGLAAPGAVELRDELIGLGAVVEVVACDVADRSAVAALLDGISELT
AVVHTAGVLDDGTVAALTDGQFDGVWRAKATPAWHLHELTRDRELSAFVLFSSAAGVVDGSGQGNYAAANVFVDALAGYR
RALGLPAVSLAWGFWEQR
>UniRef100_A4X8L0_from_5009_to_5186 (HMM "PKS_KR" in sequence "UniRef100_A4X8L0", bitscore: 170.4, e-value: 2.6e-45, length: 178)
GTVLVTGGTGVLGALVARHLVVGHGVRELVLASRRGLAAPGAVELRDELIGLGAVVEVVACDVADRSAVAALLDGISELT
AVVHTAGVLDDGTVAALTDGQFDGVWRAKATPAWHLHELTRDRELSAFVLFSSAAGVVDGSGQGNYAAANVFVDALAGYR
RALGLPAVSLAWGFWEQR
>UniRef100_A5A9S2_from_3317_to_3497 (HMM "PKS_KR" in sequence "UniRef100_A5A9S2", bitscore: 170.3, e-value: 2.7e-45, length: 181)
RTYLITGGLGAIGLHTASYLAQLGAGDIVLTSRRAPDVDAQRLIEEISERSKARIHVFTADVGEESEVVKLLERIRAELP
PLGGIAHLAGVLDDALLGQQSVERFRTTLAPKAFGADYLDRLTKDEDLDFFIVSSSVSSLFGSPGQSNYATANAWLDGLI
ARRRSQGLPATGVNFGPWGQG
>UniRef100_Q7WTF2_from_3513_to_3693 (HMM "PKS_KR" in sequence "UniRef100_Q7WTF2", bitscore: 170.2, e-value: 2.8e-45, length: 181)
GTVLITGGTGVLAGLVAEHLVTTHHITHLHLLSRRGPDAPGATDLATRLAELGATVHITAADASDPGALRRVVDAIDPDH
PLTGVVHTAGIVEDAVVTSQTPDTLRRVWTAKATSAANLHQATKHLPLAMFTLYSSVSGTLGNPGQANYAAANAYCDALA
AQRQHAGLPATSIAWGLWSTA
>UniRef100_A1DNL6_from_2108_to_2286 (HMM "PKS_KR" in sequence "UniRef100_A1DNL6", bitscore: 170.2, e-value: 2.9e-45, length: 179)
ASYLLIGGFGGLGRAVATWMVEKGAQHLIILSRSGEELPRNRAFIEDLKSQSGCHVVSVTGSVANLTDTQRAVSAARKPI
AGVIQMSMVLRDARFEDMTFEQWNEVLAPKVQGTWNLHHALDGQALDFFVLFSSLTGIIGFSGQTNYAASNTFLDAFVKY
RHSQGLVASVLDIGFMGDI
>UniRef100_A1G8U9_from_983_to_1177 (HMM "PKS_KR" in sequence "UniRef100_A1G8U9", bitscore: 170.2, e-value: 2.9e-45, length: 195)
GAYLVTGAFGALGRLLCRTLVRRGARRLVLVGRTPMPPRERWDEPGWDDATRERIAFLTELETLGCQPLVAQVDVTDEHA
LTLWLGEYRRRRSAPIRGVFHLAGQVRDTRVERMDRETFDAAYDPKVAGAYLLHWHLRDEPLDHFVLFASIASLLTTAGQ
ANYAAGNAFLDALAHHRRASGRTALSLDWGPWATG
>UniRef100_Q0PD01_from_3307_to_3486 (HMM "PKS_KR" in sequence "UniRef100_Q0PD01", bitscore: 170.1, e-value: 3.1e-45, length: 180)
GTVLVTGGTGVMGARAARWLAARGAERLLLVSRAGETAPGVSELVAELTAMGSRAEVVACDVADRDALAALLTAVPEEYP
LTAVVHTAHHHDDEPLASMSAERYLPVLDAKWVGAWNLHELTKDLPLSAFVLFSSGAGVWGGGGQGAYAAANAGLDALAE
YRQGLGLPATAIAWGPWQYQ
>UniRef100_A2QWU2_from_2027_to_2204 (HMM "PKS_KR" in sequence "UniRef100_A2QWU2", bitscore: 169.9, e-value: 3.5e-45, length: 178)
ATYLLVGMTGELGQSLCRWLVANGAQHLVIASRSVQPVPWHDELQQSSGCRLMTLQLDVCDQEALRSAHETILQSMPPIA
GVVNGAMVLADAAFVNMAYEDFIRVLEPKVRGSKNLDELFSENELDFFIMLSSTASLIGNAGQSNYSAANMYMNALAEQR
RQRGLAGSCFDIGMILGV
>UniRef100_Q5ARS5_from_2012_to_2189 (HMM "PKS_KR" in sequence "UniRef100_Q5ARS5", bitscore: 169.9, e-value: 3.6e-45, length: 178)
ASYLLVGGLGGLGRSVSTWMVEKGARHLVYLSRSAGLSEKDQAFVRELEAQGCQAICVPGDVSAIADVEAAISKSSQPLG
GVVQMAGFLQDAMFDKMKYSEWESCVASKVQGTWNLHETTSSSALDFFIVVGSVAGICGNPGQANYAAANTFLDSFVQYR
RDLGLPAAVIDLGAIDEV
>UniRef100_Q2GWL6_from_2007_to_2189 (HMM "PKS_KR" in sequence "UniRef100_Q2GWL6", bitscore: 169.9, e-value: 3.6e-45, length: 183)
ASYLLVGGVGGLGRSIAHWMMDHGARNLILLSRNASKQNAGTFITQLREAGCRVVAISCDVASEQSLTRALDRCKNEEGL
PPIRGVIQGAMVLKDSILEQMTLDDWQTAIRPKVAGSWNLHSNFTQRGSLDFFVMLSSLSCILGLASQANYAAGGSYQDA
LARWRQASGLPAVSIDIGIVRGV
>UniRef100_A5NCG8_from_2059_to_2283 (HMM "PKS_KR" in sequence "UniRef100_A5NCG8", bitscore: 169.9, e-value: 3.6e-45, length: 225)
DKILVTGGAKGVTFECALSLAKRSKAHFILAGRSSQQAIPAWAQGKSNSELKAAAIAHIQSLGEKPTPKQVDALVWPVQS
SQEIAAALQAFTAVGASAEYLSLDVNNPDAIASTIVPITELSPITGIIHGAGVLADKHIQDKTLDELARVYGTKVTGISN
LLAALDLDKVKLIALFSSAAGFYGNTGQSDYAMSNDILNKAALQLAQQLPNAKVMSFDWGPWDGG
>UniRef100_A0ACI2_from_1101_to_1276 (HMM "PKS_KR" in sequence "UniRef100_A0ACI2", bitscore: 169.8, e-value: 3.7e-45, length: 176)
GTTLVTGGTGALGAHVARWLADRGAPHLVLAGRRGAEAPGMTDLAAELTAAGTEVTIAACDVSDRAALDELLAAHPPSAV
VHAAGSGGFGTLDDASEADIATVLAAKVTGALHLDDALRDADLDAFVLFSSVSGIWGSGGQAAYGAANAALDALASRRAA
RGLPATCVAWGPWHGS
>UniRef100_A5A9S2_from_1190_to_1370 (HMM "PKS_KR" in sequence "UniRef100_A5A9S2", bitscore: 169.7, e-value: 3.9e-45, length: 181)
ATYLVTGGLGSIGLEIAGYLAARGAKNLVLTSRREPNETAQQRIDALGAQHGCEVRVVTADVADAHDVARLLAGVQADLP
PLAGIVHAAGEIGTTPLSDLDDSEVDRVFAGKVWGAWHLSEAAADLKLDFFISTSSIASVWGGFGQTAYSAANAFLDGLA
WRLREQGIAGTSVNFGPWTAG
>UniRef100_Q0PD00_from_3320_to_3499 (HMM "PKS_KR" in sequence "UniRef100_Q0PD00", bitscore: 169.7, e-value: 4.1e-45, length: 180)
GTVLVTGGTGVMGARAARWLAARGAQRLLLVSRAGETAPGVSELVAELTAMGSRAEVVACDVADRDALAALLAAVPEEYP
LTAVVHTAQVQDDGALAEFSSERLEPALRAKCSGAWNLHELTTDLSLSAFVLFSSGAGVWGGGGQGAYAAGNAYLDALAE
YRRGLGLPATAIAWGLLEQD
>UniRef100_Q8KUF6_from_2979_to_3154 (HMM "PKS_KR" in sequence "UniRef100_Q8KUF6", bitscore: 169.6, e-value: 4.4e-45, length: 176)
DTVLITGGTGALGSTLARHLAAGGVRTLVLASRRGPAAPGAPELAADLAGLGARAHLVAADLTDRAALAALLAEHRPGGV
VHTAGVLDDGVLSALTPARLDAVLAPKALVAAHLDELTRDGTTTLFVLFSSAAGVLGTPGQANYAAANAFLDGLAARRRA
AGLHALSLAWGPWRSG
>UniRef100_A4RNM2_from_1718_to_1904 (HMM "PKS_KR" in sequence "UniRef100_A4RNM2", bitscore: 169.6, e-value: 4.4e-45, length: 187)
RTYVIVGGLGGLGLSSARLLAERGARHVVFFSRSAESYLASHPEILTEFTAMRCRIHAISGSVDSPADVDAMVATASQPP
IGGVIHSAMVLQDEALADMTFAQWRAVLDPKVKGVRNLHAALAAHQRRSGQAPPDFFVLFSSLNGLGGQARQANYAAANG
FLDAFAQFRRGRGLVCSVVDIGLVEDV
>UniRef100_Q0B304_from_1071_to_1248 (HMM "PKS_KR" in sequence "UniRef100_Q0B304", bitscore: 169.5, e-value: 4.5e-45, length: 178)
RAYLITGGLGGIGLALARRLARDGAGELVLVSRRGPEDAEARAAHDMLAAAGVPLTWVRADVGDSEALRAGLAAVRLPLG
GIYHAAGVLDDAPLQNLTDAHFARVMHAKVAGALNLDRIAREAGVERFVLFSSVAAVVGSAGQANYASANGFLAALGRAR
RAEGLGATVIHWGPWAEA
>UniRef100_Q6RKF3_from_2231_to_2409 (HMM "PKS_KR" in sequence "UniRef100_Q6RKF3", bitscore: 169.4, e-value: 5.1e-45, length: 179)
ATYMLVGGLGGLGRAVATWMVERGARHLMFLSRSAGQSTNDQAFFQELQCQGCTAQAVQGDVTDIADVERAMASALPGKP
IRGILQMSMVLRDKAFADMDLEDWQTTVKAKVEGTWNLHRAAPQDLDFFFATGSISGSFGMPGQANYAAGNTYLTAFTQH
RQALGLPASVLHVGLMEDI
>UniRef100_Q8KUF5_from_1143_to_1323 (HMM "PKS_KR" in sequence "UniRef100_Q8KUF5", bitscore: 169.3, e-value: 5.2e-45, length: 181)
GTVLITGGTGGVAAHVARRLAALGADHLVLTSRRGPSAPGAPALAADLEALGARVTTAACDVADRAALAALLTGLERAGE
QVTAVVHAAGANAQTPVADTTPEEHARVQAAKALGAEHLDELLGGRPLDAFVLFSSNAGVWGSGGQCAYAAANARLDALA
QRRRAHGRVATSVAWGAWDGG
>UniRef100_Q4KCD7_from_2852_to_3038 (HMM "PKS_KR" in sequence "UniRef100_Q4KCD7", bitscore: 169.3, e-value: 5.4e-45, length: 187)
GVYLITGGAGGLGLIFARTIAEQCRDVTLILLGRSHLDSRQQAQLQAIRDLGAAVVYQPLDLTDAQGLERLIAQICTAHG
GLNGVLHGAGVNRDRLLAQKTPQDVVEVFAAKVLGTDLLDRACRRLYLDFFVLFSSCSAVLGSVGQADYAAANAFIDQFA
ELRNLRVEQGLRFGHTLSLNFPLWRDG
>UniRef100_Q0V6Q6_from_1683_to_1860 (HMM "PKS_KR" in sequence "UniRef100_Q0V6Q6", bitscore: 169.2, e-value: 5.6e-45, length: 178)
KTYWLVGLTGGLGLSLCEWMIQRGAKYVVLTSRNPQVDAKWEAHMKAHDAVVRIYANDVTDRDSVRSVYKQIRDELPPIG
GVAQGAMVLSDAMFVDMGLERVCKVVEPKVKGAIHLEELFSEADLEFFVFFSSMAYVTGNQGQSIYAAANAYMAALAAQR
KKRGLAGSVINIGAIVGN
>UniRef100_Q0R4P8_from_1380_to_1575 (HMM "PKS_KR" in sequence "UniRef100_Q0R4P8", bitscore: 169.2, e-value: 5.7e-45, length: 196)
GTYLITGGLGTLGLEVAGRLAERGARRLVLAGRTGLPPRSTWGETTDTHTRQRIEAVKALEDQGVTVRVIPLDITDTAKA
AEQLTPDALGLPPIRGIVHLAGVLDNRMVTAVDETSLRTVLRPKADGAWTLHTLFPPGTIDFLILFSSCGQLLGLPGQAA
YGSANAFLDALAVHRNTTTPTAADTTSFGWTSWRGQ
>UniRef100_A1UIS1_from_1356_to_1544 (HMM "PKS_KR" in sequence "UniRef100_A1UIS1", bitscore: 169.2, e-value: 5.7e-45, length: 189)
GTYLITGGTGVLGLRLAQRLADLGARRLVLVSRSGIPERSAWRDHSDREVVAVVSALEQRGVSVKVAAVDVGAPAAATAL
RSALVDLPPVRGVIHAAGVEAGALLATTTADDLDAAMRPKVAGLNTLHELFPPGELDWMVLFSSCGYLAGFPGQGAYACG
NAYLDAFARHRRRLGDRTTSVAWTAWRGM
>UniRef100_Q9L4X3_from_4523_to_4703 (HMM "PKS_KR" in sequence "UniRef100_Q9L4X3", bitscore: 169.1, e-value: 5.9e-45, length: 181)
GTTLVTGGSGTLAPHLARWLAQRGAEHLVLISRRGTAAPGAAELVAELAESGTEATVAACDITDRDAVAALLADLKADGR
TVRTVVHTAATIELHTLDATTLADFDRVLHAKVTGAQVLAELLDDEELDDFVLYSSTAGMWGSGAHAAYVAGNAYLAALA
EHRRANGLPALSLSWGIWADD
>UniRef100_A1CFL8_from_1355_to_1547 (HMM "PKS_KR" in sequence "UniRef100_A1CFL8", bitscore: 169.1, e-value: 6.3e-45, length: 193)
GTYLITGGLGVLGLETADFLVENGARRLILISRRALPPRRTWDAAPSDLQPTLAKIRNLESRGATVHILPLDISHPAAAT
QLSTALDTLSLPPVLGVVHAAGVLDNQLILETTRDAFTRVLAPKIAGALALHAVFPPNTLDFFLLFSSCGNLFGFPGQAS
YGAGNAFLDTLATHRARLGDAAVAVQWTSWRGM
>UniRef100_A4ZPY2_from_1157_to_1336 (HMM "PKS_KR" in sequence "UniRef100_A4ZPY2", bitscore: 169.0, e-value: 6.4e-45, length: 180)
ATWLITGGLGELGLRVASWLAALGARALVLTGRRPADAAAESTLSALRRDGVEVKVWQADVAVEADVDALLAEIDATMPP
LRGICHLAGVVEDCLVGDVTPASLAATLAGKARGAWLLHERTLAYPLEHFVLFSSAAAAFGAPGQSTYAMANAYLDALAA
RRREQGLPALSIAWGPWQDV
>UniRef100_Q7WTF1_from_1449_to_1629 (HMM "PKS_KR" in sequence "UniRef100_Q7WTF1", bitscore: 169.0, e-value: 6.4e-45, length: 181)
GTVLVSGGTGVLGGAAAEHLVRAHGVERVLLLSRRGPNAPEAAELVRRLTALGAQVDVAAVDVADRAALAETLRTIPDSH
PLLGVVHSAGVTDDALVESWDADRLTRVWEPKATGAWHLHTLTRDLPLRMFVVFSSAAGVVGNSGQAGYAAANACTDALI
AHRRAAGLPGTSVAWTLWEQA
>UniRef100_Q83Y48_from_3560_to_3741 (HMM "PKS_KR" in sequence "UniRef100_Q83Y48", bitscore: 169.0, e-value: 6.5e-45, length: 182)
GTYVVTGGLGGMGLALASHLAAKAKAVTLVLMSRSATVTDEVGQALQALEQQGARIQHMAVDCADREAFTAALHQVRLQH
GRISGAIHAAGVQASGLIQLSQATAWAQVMGSKVVGTDVLIEVLRQEPVDFIFLCSSLASVLGGLGQADYAAANAYLDAR
AQACRQEGIPVVSLNWDAWAQA
>UniRef100_Q4ZVR9_from_3556_to_3737 (HMM "PKS_KR" in sequence "UniRef100_Q4ZVR9", bitscore: 169.0, e-value: 6.5e-45, length: 182)
GTYVVTGGLGGMGLALASHLAAKAKAVTLVLMSRSATVTDEVGQALQALEQQGARIQHMAVDCADREAFTAALHQVRLQH
GRISGAIHAAGVQASGLIQLSQATAWAQVMGSKVVGTDVLIEVLRQEPVDFIFLCSSLASVLGGLGQADYAAANAYLDAR
AQACRQEGIPVVSLNWDAWAQA
>UniRef100_Q0LLR6_from_2706_to_2907 (HMM "PKS_KR" in sequence "UniRef100_Q0LLR6", bitscore: 169.0, e-value: 6.7e-45, length: 202)
GVYLITGGLGGIGTAIAGYLAEKAQAKLVLLGRTPLPPREEWDGLAVARGPEDGLVQKIAKIRAMEAHGAEVLTLSADVG
DPAQLSAALAEIRRRFGALHGVVHGAGHLDQSGFQLIQDvghEPCEAHFKPKVYALYHLEAMLRDQELDFCLLLSSVSSV
LGGLGYVGYTAANYFMDIFTHRLRQSPSNRWISVNWDTWHLK
>UniRef100_Q76KZ4_from_2916_to_3097 (HMM "PKS_KR" in sequence "UniRef100_Q76KZ4", bitscore: 169.0, e-value: 6.8e-45, length: 182)
GTVLVTGGTGGIGSHVARWLAAAGAEHLVLTSRRGAEAPGAAELEAELALLGAKVTLAACDMGDRESVRELVAALPDAAP
LTAVFHLAGALPDGerRLSATTFEDFSRMTRAKIGGAVHLDELLADRELAAFVTFSSGSAIWGNANQAAYGASNAFLDGL
VHNRRARGLAGTSIAWGLWGGD
>UniRef100_A1GFR7_from_3110_to_3285 (HMM "PKS_KR" in sequence "UniRef100_A1GFR7", bitscore: 168.9, e-value: 6.8e-45, length: 176)
STVLVSGAGALGALVARHLVTRHGVRRLVLASRRGPAAEGATELVADLSERGVAVSVVACDVSVRAEVAALLAAHRPTAV
VHTAGVLDAGVIETVTPEKLARVFAPKVDAVRHLDELTRDLRLDAFVVYSSVSAVFMGAGSGGYAAANAFLDGLMAQRRS
LGLPGLSLAWGLWDQA
>UniRef100_Q27W73_from_1784_to_1964 (HMM "PKS_KR" in sequence "UniRef100_Q27W73", bitscore: 168.9, e-value: 7e-45, length: 181)
GTVLITGGTGTLGGHVADHLVRAWNIRHLLLVSRGGTDAPGAPELLARLADLGADVRIAACDIGDAAQLAEVLAGIDPAH
PLTGVVHAAGALDDAMLPSQDPKRLARAWAAKAAAAAHLHTATERLRLGMFIMFSSFASDLGTPGQANYAAANAFCDALA
ARRQAAGLPGLSVAWGLWAAT
>UniRef100_Q82UT4_from_2142_to_2322 (HMM "PKS_KR" in sequence "UniRef100_Q82UT4", bitscore: 168.9, e-value: 7.2e-45, length: 181)
STWLVTGGLSGFGLESARWLAERGVDHLVLAGRRGMDTPGAKEIIETFAVQGVKVIAQACDITHAAAVDTLIERIGKTLP
PLKGVLHAAAVFDDQLISSLDQKRISNVMDAKLLGAWHLHQATLGTPLDYFILYSSVTTAIGNPGQANYVAANAGLEGLA
AMRRHMGLPATCIAWGPVSDT
>UniRef100_Q9L4W4_from_1201_to_1381 (HMM "PKS_KR" in sequence "UniRef100_Q9L4W4", bitscore: 168.9, e-value: 7.3e-45, length: 181)
GTTLITGGSGTLAPQLARWLAERGAEHVVLVSRRGADAPGAPELIAEAAESGTEVTVAACDITDRDAVAALLADLTADGR
TLRTVIHAAAAIELSALADTTVAEFADVVHAKVTGARILDELLDDAELDDFVLYSSTAGMWGSGVHAAYVAGNAYLSALA
EQRRARGLRTTSIHWGKWPDD
>UniRef100_Q0QMQ1_from_3853_to_4033 (HMM "PKS_KR" in sequence "UniRef100_Q0QMQ1", bitscore: 168.8, e-value: 7.6e-45, length: 181)
HATLVTGGTGALGPHIARWLVEAGAEHLVLVSRRGGAADGVAELVAEVEEQGARVTVAACDVGDRDAVADLVRRLDADGV
RVGTVIHAAAAMRLNSLDALTVEEFHEVVEAKVAGARHLDELLAHHPVEAFVLFSSIAGVWGSGDHGAYAAANAWLDAFA
EQRRARGLPATSVAWGVWGSD
>UniRef100_A0UWE4_from_267_to_452 (HMM "PKS_KR" in sequence "UniRef100_A0UWE4", bitscore: 168.8, e-value: 7.7e-45, length: 186)
GVYIITGGSGGLGLIFAEHLAKSAKARLVLVGRSELSVRKADKIEKMKALGAEVIYVKADVANKNDARELVDKAMASFGK
IDGIIHSAGIINDSFIMKKTSEDMQGVLSAKVYGTFNMNEATKGIQLDFFVVFSSIASVLGNAGQCDYSYGNAFMDSFAV
LRERLRQKGLVSGKTLSINWPLWEEG
>UniRef100_A0QDK0_from_1182_to_1362 (HMM "PKS_KR" in sequence "UniRef100_A0QDK0", bitscore: 168.6, e-value: 8.8e-45, length: 181)
ATYLVTGGLGSIGLEIAGHLAAQGARHLVLTGRRAPGEAAQRRIDALSQQHGCEVRVIAADVADAHHVARLLGAVRAELP
PVAGIVHAAGEIGTTPLSDLEDAEIDRVFAGKVWGAWHLSEAAADLRLDFFVSTSSIASVWGGLGQTAYGAANAFLDGLA
WRLREQGVNGISVNFGPWAAG
>UniRef100_Q73XS9_from_1182_to_1362 (HMM "PKS_KR" in sequence "UniRef100_Q73XS9", bitscore: 168.6, e-value: 8.8e-45, length: 181)
ATYLVTGGLGSIGLEIAGHLAAQGARHLVLTGRRAPGEAAQRRIDALSQQHGCEVRVIAADVADAHHVARLLGAVRAELP
PVAGIVHAAGEIGTTPLSDLEDAEIDRVFAGKVWGAWHLSEAAADLRLDFFVSTSSIASVWGGLGQTAYGAANAFLDGLA
WRLREQGVNGISVNFGPWAAG
>UniRef100_Q099Y5_from_1917_to_2096 (HMM "PKS_KR" in sequence "UniRef100_Q099Y5", bitscore: 168.5, e-value: 9e-45, length: 180)
GSYVITGGLRGLGLETARWLTSHKAGRVVLNGRSAPSEETLAIVEQLRSQGTEIDVVLGDISLPGTAQRLVAAANAGGRT
LRGVVHAAVVLDDAPVARLDPDRISRVWQPKVAGAWNLHQATLGHDLDWWVAFSSQTSLVGNAGQGNYAAANSWLDAFVA
WRRRQGLPALAINWGAWGEI
>UniRef100_Q3VZE4_from_1234_to_1461 (HMM "PKS_KR" in sequence "UniRef100_Q3VZE4", bitscore: 168.5, e-value: 9.5e-45, length: 228)
GTVLVTSTGPLGPHLAGWLAERGAGHVVLAGSHRADDPDIAALRHGAFTGDVRLTVATCDLADREALAAVVRGQAADGEG
IRAVVHTAALLGLRPLADTSVTDLAGAIAAKATAADWLDELFPTDDLDAFVLFSSVVGVWGRrrprrlrrgqrpPGRPGR
AAACPRpAGHLDRLGAVASagGErQRRRRRRGSRGPRRAAAAGTGARVPRAGPRPRCPAAGAGPRRDP
>UniRef100_Q090E0_from_1506_to_1685 (HMM "PKS_KR" in sequence "UniRef100_Q090E0", bitscore: 168.5, e-value: 9.5e-45, length: 180)
ASYLITGGLGRLGLSVAEWLVARGARNLVLLARSLPSEEAARRILALEQQGARILVARADVANFAALGQALAAAEAELPA
IRGVIHAAGQARQALLADESWQDYTEVLGAKAAGAWNLHQLTKDRTLDFFVMFSSIAGILGFGGMGSYAAANTYLDALAV
HRRGLGLPALSVAWGLWDQD
>UniRef100_Q0CB34_from_2009_to_2186 (HMM "PKS_KR" in sequence "UniRef100_Q0CB34", bitscore: 168.3, e-value: 1e-44, length: 178)
VSYLLVGGLGGLGRAVATWMAEKGAKHIIFLSPSGAHTAEREAFVKNLESQGCHVVVVMGSVANIDDVKRAVSSAMKPLA
GVIQLSMVLRDQGLLKMSYEEWTTALTPKVKGTWNLHNVLKDVPLEFFVLISSITGLYGWPGQANYGAANTFLDAFVKYR
QSLGMVASVIDLGLMADI
>UniRef100_A4F5C5_from_1204_to_1384 (HMM "PKS_KR" in sequence "UniRef100_A4F5C5", bitscore: 168.3, e-value: 1e-44, length: 181)
GTSLVTGGTGALGAHVARFLVGRGAEHLVLVSRRGEDAPGAGALRAELEALGARVTLAACDVADRASVAALLARLDAQGD
PVRAVVHAGGVVAQATLASTDLDGVRAVIAAKVLGALHLHELLGDRELDAFVLFASGAGVWGSGQQGAYAAGNAFLDALA
EVRRAAGLTATSIAWGAWAGG
>UniRef100_A0KZ48_from_2009_to_2233 (HMM "PKS_KR" in sequence "UniRef100_A0KZ48", bitscore: 168.3, e-value: 1.1e-44, length: 225)
DKILVTGGAKGVTFECALSLAKRCKAHFILAGRSAHQAIPAWAQGKNRNELKAAAIAHLQSLGDKPTPKQVDALVWPVQS
SLEISHALQAFEAVGASAEYLSLDVNDPAAIASTIAPISALSPITGIIHGAGVLADKHIQDKTLSELERVYGTKVTGLNN
LLSALDLSQLTLIALFSSAAGFYGNTGQSDYAMSNDILNKAALQLAQQLPQAKVMSFDWGPWDGG
>UniRef100_A0ACI2_from_3139_to_3313 (HMM "PKS_KR" in sequence "UniRef100_A0ACI2", bitscore: 168.2, e-value: 1.2e-44, length: 175)
GTVLITGGTGALGALVARYLVDRREVDRLLLLSRRGPDAEGADTLASDLEAAGARVEIVACDVTDPEALAEVLDGRRVSS
VFHLAGVLDDGVATALTPERVAPVLAPKITAARALHELLPEVEEFVLFSSVSATLGSPGQASYAAANAYLDALARQRHGS
GLPALSLAWGPWDVG
>UniRef100_Q2UV28_from_2108_to_2285 (HMM "PKS_KR" in sequence "UniRef100_Q2UV28", bitscore: 168.2, e-value: 1.2e-44, length: 178)
ASYLLVGGLGGLGRAVATWMVEKGARHLVFLSRTGANTFESSSFIKTLECQGCDAITVVGNVGYIDDVQRAVSAAKTPIA
GVIQLSMVLKDQSLHNMVHEEWVAALYPKVKGTWNLHHVLKDKPLDFFLLMGSMAGIIGWPGQANYGAANAFLDAFVKYR
QSLHLPAHAIDLGLMGDI
>UniRef100_Q0CI04_from_2034_to_2211 (HMM "PKS_KR" in sequence "UniRef100_Q0CI04", bitscore: 168.1, e-value: 1.2e-44, length: 178)
RAYLLVGGMGGLGQAIVRWMTTHGARHIIFLSRSAGASEEDKSFIQELNLMGCTVQAWAGDVSDPAVVKIAIDQSPIPIA
GVMQMAMVLCDVGVIDMDLEAYQKVIRPRVQGTWNIHNALPNEELDFFVLFSSACGMVGYYGQANYAASNTFLDAFAQYR
HDHGLPASVMDIGAVNDV
>UniRef100_Q1L0T2_from_6418_to_6598 (HMM "PKS_KR" in sequence "UniRef100_Q1L0T2", bitscore: 168.1, e-value: 1.2e-44, length: 181)
DTVLITGGTGGLGSYVGRWAAGHGARRVVLLSRQGAQAPGAAELEAELSALGADVTIAACDVTDRDQLAAVLAEIPDDAP
LSAVVHAAGLaLPEKPLSKMTLAEFADIGQAKIAGARHLDDLLGERELDAFVLFSSGAAAWGSGGQSAYAAGNAYLDGLA
QRRRARGLAATSVAWGAWGGG
>UniRef100_Q9KIV3_from_3352_to_3529 (HMM "PKS_KR" in sequence "UniRef100_Q9KIV3", bitscore: 167.8, e-value: 1.5e-44, length: 178)
GTVLITGAGTLGALVARHLVTEHDVRRLLLVSRSGVAPDLAAELGALGAEVTVAACDVANRKALKALLEDIPPEHPVTGI
VHTAGVLDDGVVSGLTPERVDTVLKPKVDAALTLESVIGELDLDPALFVIFSSAASMLGGPGQGSYAAANQFLDTLARHR
ARRGLTSVSLGWGLWHEA
>UniRef100_Q846X5_from_1763_to_1943 (HMM "PKS_KR" in sequence "UniRef100_Q846X5", bitscore: 167.8, e-value: 1.5e-44, length: 181)
GTVLVTGGTGTIGAAVAEHLARTGESKHLLIVSRSGPAAHGAEELVSRIAEFGAEATFVAADVSEPDAVAALIEGIDPAH
PLTGVVHAAGVLDNALIGSQTTESLTRVWAAKAAAAQQLHEATRESRLGLFVMFSSFASTMGTPGQANYSAANAYCDALA
ALRRAEGLAGLSVAWGLWEAT
>UniRef100_A3QGD3_from_2030_to_2256 (HMM "PKS_KR" in sequence "UniRef100_A3QGD3", bitscore: 167.8, e-value: 1.5e-44, length: 227)
DKILVTGGAKGVTFECALALAKRCQSHFILAGRSEHISTKDLPEWAQGKTIGELKQAAIAHLLASGDKPTPKQVDALIWP
VKSSLEIQAALNAFEAVGASAEYLAMDVSKAEAIEQALGAINQLTPITGLIHGAGVLADKHIQDKTLDELARVYGTKVAG
LKALLSVIDPAQLKLVALFSSAAGFYGNTGQSDYAMANEILNKAALQLTHKSQAKVMSFNWGPWDGG
>UniRef100_Q5B857_from_1363_to_1543 (HMM "PKS_KR" in sequence "UniRef100_Q5B857", bitscore: 167.8, e-value: 1.6e-44, length: 181)
STHLVIGGMGGVGRSICEWLVQRGARNLIIMSRNADQQAQGNAYVNSLRASGCTVVVASCDISDKSDLKRTLDGCLQSMP
PLRGVIHSGMVLQDTVYEKMSVEDYARAIRPKVQGSWNLHEVLSDVDLEYFIMLSSLNGITGNVSQANYAAGNTFQDAIA
RHRSARGLPAVAIDLGMVRGV
>UniRef100_Q73TF4_from_1754_to_1933 (HMM "PKS_KR" in sequence "UniRef100_Q73TF4", bitscore: 167.7, e-value: 1.6e-44, length: 180)
GSYIITGGLGGIGLFLAEKLAAAGCGRIVLSSRSEPNQRVQEMIELVRAIGSDVVVECADITQPGTAERLVAAATTTGLP
VRGVLHAAGVVEDSALGGITGELLERCWAPKVVGAWNLHRVTAGEPLDWFCLFSSAAALVGSPGQGAYAAANSWLDAFTH
WRRAQGLPATAIAWGAWSEL
>UniRef100_A0ACH2_from_3226_to_3405 (HMM "PKS_KR" in sequence "UniRef100_A0ACH2", bitscore: 167.7, e-value: 1.6e-44, length: 180)
GTVLVTGGTGAVGAEVARWLAGRGAPHLLLVGRRGEKADGALELAEELTALGTTVTLAACDVTDRDALAEVLAAVPTQWP
LTAVLHAAGVDGVTALDEVDADHLATVLGAKVTGARLLHELTRERNLERFVVFSSGAAVWGGGGQGAYAAGNAFLDALVR
HRRQAGLAGTSVAWGSWAGG
>UniRef100_A2QTH2_from_206_to_398 (HMM "PKS_KR" in sequence "UniRef100_A2QTH2", bitscore: 167.6, e-value: 1.7e-44, length: 193)
STYLITGGTGGIGLATATWLAQHGARNLVLVSRRGLPLNGDSKPVASSSADLVSRIAKLKALGVSVHLVAVDLSKPNADV
TLGQAVNDLHIPPIKGVIHAAGIAGYRTLIQCTPSDIAEHLAPKVMGSLNLDSLFPPGTLDFFIFTSSVGQLVGFPGQLA
YAPSNSFLDALAAHRRRQGDNSMSILWAGWQGV
>UniRef100_Q2UN49_from_2197_to_2373 (HMM "PKS_KR" in sequence "UniRef100_Q2UN49", bitscore: 167.6, e-value: 1.7e-44, length: 177)
ATYVISGGLGGLGQNAVNWLVSRGARNLLLLSRSGEASAEGRKLLDQLHSHGVKAMAPACNVSDAQSLRKALDACQSHMP
PIKGCIQGAMVLHDVSYEDMSYTAWQTAVNPKVQGSWNLHELLPKGMDFFILLSSINGLIGSRGQANYAAGNTFQDALAH
YRVSTGERATSLDLGLF
>UniRef100_A3W0H2_from_1160_to_1357 (HMM "PKS_KR" in sequence "UniRef100_A3W0H2", bitscore: 167.5, e-value: 1.9e-44, length: 198)
QTVLITGGFGGIGLTLAEDLITRSNAKIVLMARRPLPPRADWPRVMATRGAGDPLARRIAAVERLEGLGGQVMVVAGDVS
NIEDMQAARAEIAALFGTLHGVIHAAGVIKDAPLLSKSPDTIEDVFTPKIHGTQVLDEVFPDGTLDWLVLFSSSSTATAP
AGQVDYVAANAYLNAYARSRADDKTRVIALNWGIWAEV
>UniRef100_Q0CWP0_from_1930_to_2109 (HMM "PKS_KR" in sequence "UniRef100_Q0CWP0", bitscore: 167.4, e-value: 1.9e-44, length: 180)
ASYLLVGCLGGLGRSLTRFMMERGARHFAFVSRTGTDKPEAAHVVDLLTSAGASVRVFRADAASQSDMVRIVQEVNAQRP
IRGVVHAAMVLRDGVFEQMDCRRFQAAVDPKVQGAVSLSRALQGVDLDFFVMTSSISATLGNPGQSNYSAANSFLDTLAW
QQRLNHWPGVSLVLPMVLDV
>UniRef100_Q6V1N7_from_1149_to_1330 (HMM "PKS_KR" in sequence "UniRef100_Q6V1N7", bitscore: 167.4, e-value: 2e-44, length: 182)
GTVLITGGTGSLGAHVARWLAERAKCSFVLLSRSGPDAPGAAELVDELEKAGARVSVVAADVADHARMSSLAAELAARDE
PVRAVFHAAGVgQNTELHGSMTLEEFRTVYSAKIAGAAVLDEVFDDAEIDLFVLFSSVSGVWGSGRYAGYAAGNAYLDAL
AQMRRARGLAATSVAWGVWADS
>UniRef100_A3Q285_from_1356_to_1544 (HMM "PKS_KR" in sequence "UniRef100_A3Q285", bitscore: 167.3, e-value: 2.1e-44, length: 189)
GTYLITGGTGVLGLRLAQRLADLGARRLVLVSRSGIPERSAWRDHSDREVVAVVSALEQRGVSVKVAAVDVGAPGAATAL
RSALVDLPPVRGVIHAAGVEAGALLATTTADDLDAAMRPKVAGLNTLHELFPPGELDWMVLFSSCGYLAGFPGQGAYACG
NAYLDAFARHRRRLGDRTTSVAWTAWRGM
>UniRef100_A1KQR7_from_4811_to_4995 (HMM "PKS_KR" in sequence "UniRef100_A1KQR7", bitscore: 167.3, e-value: 2.2e-44, length: 185)
GVYLITGGLGGVGMIVARAILDAAPGASVVLCGRTEANAPSVADKLAQLGARCHYRAVDLAQAGQVERLIAAIMMEHGGL
HGIIHCAGLTRDTLLAYKTQQDFEDVFAAKVAGVRHLDQCSAAVALDFFVLCSSIASVLGNAGQSDYAAANGYLDAFAGL
RNQRVAAGQRHGRTVAINWPLWLEG
>UniRef100_Q7SC21_from_2105_to_2284 (HMM "PKS_KR" in sequence "UniRef100_Q7SC21", bitscore: 167.2, e-value: 2.3e-44, length: 180)
STYVLVGITRDMGQSLCSLFIEQGARHLVLCSRNPPKEQPQWQKELNARGIKVKFEAMDVTNLNTVIAFKTKLAEDSWPS
VGGVVNGAMVLDDRVFSEMSVETWNRVMNPKVVGSRNLDIVFNSPDMDFFIMTSSFAAIGGHAGQSNYAAANMYMNGIAA
SRRCRGLPATALNIGVVYGL
>UniRef100_Q6RKG1_from_2118_to_2297 (HMM "PKS_KR" in sequence "UniRef100_Q6RKG1", bitscore: 167.2, e-value: 2.3e-44, length: 180)
ASYVVVGGFGGIGQSICVWLAEHGARNLIVLSRSANAADKAAPLLNDLSNLGCQVRAVACDIANEDDVKRAVESCKDLPP
VRGVIQGAMVLRDSILEQMSLADYTTGLRPKVQGTWNLHTAFESAPLDFFVILSSIAGIIGIASQCNYGAGGAFQDALAA
HRTSRGLPCVSIDIGAVKNV
>UniRef100_A4X8M2_from_1096_to_1270 (HMM "PKS_KR" in sequence "UniRef100_A4X8M2", bitscore: 167.0, e-value: 2.7e-44, length: 175)
GTVLVTGGTGGIGTHLSEWLLDQGADRVVLASRRGPAALGAADLAARLPAVQVVACDVTDRDAVATLLDGIGDDLTAVFH
AAGVLRDAAPLDETDlDAFADVCRAKVLGATHLDALLADRPLDAFVLFASGAAVWGSAGQAAYGTGNAWLDALAHQRRRQ
GRTATSIAWGTWGGG
>UniRef100_Q30CS2_from_1811_to_1991 (HMM "PKS_KR" in sequence "UniRef100_Q30CS2", bitscore: 166.9, e-value: 2.8e-44, length: 181)
GTVIVTGGTGALGAVLARWLATEDAEHLVLTGRRGADAPGAERLRDELVATGARVTLAACDVADRKAVAALLDELAADGE
TVRAVLHAAGVADLTSLENTGPEAFAAGVAAKVDGALHLTELLDHDSLDAFVLFSSIAGVWGSGDHGAYAAANAFLNALA
EYNRARGIPTTSIAWGVWNAF
>UniRef100_A0W4S9_from_2140_to_2320 (HMM "PKS_KR" in sequence "UniRef100_A0W4S9", bitscore: 166.8, e-value: 3e-44, length: 181)
ATFLITGGLSGFGLKTAEWLVQKGVRNLVLISRSGPVSEEAKQAISQLQRSGVTVHATACDTTEKAALTQLFAEIAKTLP
PLTGIVHAAMVIQDGLIKAMDKQQISQVLAPKILGATYLHELSQQLPIKYFILFSSATTLFGNPGQGNYVAANHWLEAFA
AHRQTCGLPVTCVGWSPIDDA
>UniRef100_Q3S869_from_2811_to_2990 (HMM "PKS_KR" in sequence "UniRef100_Q3S869", bitscore: 166.8, e-value: 3e-44, length: 180)
GTVLVTGGTGALGPHVARWLARGGAEHLVLPGRRGADVPGADELRAELAELGTELSLPACDVADRDQIAGLLAGLEEQGT
PVTAVFHAAAYIQLASLDDTPLDAFAEVVAAKAEGARHLDELLDRELDAFVLFSSVAGVWGSSNHAAYTAGNAYLDALAE
HRRARGLSATTVDWGVWSAA
>UniRef100_Q5AY39_from_2197_to_2377 (HMM "PKS_KR" in sequence "UniRef100_Q5AY39", bitscore: 166.8, e-value: 3e-44, length: 181)
ASYLLVGGAGGIGRSMAHWLAAHGAKNIIVLSRSAGTSPAVAELVAELQPLGCHVKPISCDASVKADLAAALSSCSAELP
PIRGVIQAAMVLQDSVLERMTFEDWQTSLNPKVRASWNVHTQLRDADLDFFVFLSSMSGIYGYTTQSNYSAGNTYEDALA
HWRVSQGLPAVSMDLGPVKSV
>UniRef100_Q6RKJ3_from_2362_to_2539 (HMM "PKS_KR" in sequence "UniRef100_Q6RKJ3", bitscore: 166.8, e-value: 3e-44, length: 178)
KTYLLIGLAGEVGLSLCEWMINCGARYLAIASRNPTVPPEIRKAFEQRGAIVRIFSMDVANMESLTKVHHEIVSSMPPIA
GVANGALVVRDHPFDAMSFEDLETVFKPKVVGTQNLDKLFFSTPLDFFILFSSIATVVGKPGQSSYVAANLFMSALAGQR
RKRGLAASVMHFGMLLGF
>UniRef100_Q53840_from_6394_to_6574 (HMM "PKS_KR" in sequence "UniRef100_Q53840", bitscore: 166.7, e-value: 3.3e-44, length: 181)
GTLLITGGTGAAGAHVARWLAREGAEHLVLISRRGAQAEGASELHAELTALGARVTFAACDVADRSAVATLLEQLDAEGS
QVRAVFHAGGIGRHAPLAATSLMELADVVSAKVLGAGNLHDLLGPRPLDAFVLFSSIAGVWGGGQQAGYAAGNAFLDALA
DQRRSLGQPDTSVVWGAWGGG
>UniRef100_Q0ILC7_from_1425_to_1601 (HMM "PKS_KR" in sequence "UniRef100_Q0ILC7", bitscore: 166.7, e-value: 3.3e-44, length: 177)
GTALITGGTGTLGALLARHLVHQHGVTDLLLTSRRGPDAPGATELTAELTKAGAHVTITACDTADPDQLAALLSHHTLTT
VIHTAGILDDATITTLTNTQLHNVLRPKIDAATHLHHLTLNHPVTTFILYSSAAGQLGAPGQANYAAANTYLDALAHHRR
THGLPATSLAWGLWNTR
>UniRef100_Q0ILC7_from_3470_to_3646 (HMM "PKS_KR" in sequence "UniRef100_Q0ILC7", bitscore: 166.7, e-value: 3.3e-44, length: 177)
GTALITGGTGTLGALLARHLVHQHGVTDLLLTSRRGPDAPGATELTAELTKAGAHVTITACDTADPDQLAALLSHHTLTT
VIHTAGILDDATITTLTNTQLHNVLRPKIDAATHLHHLTLNHPVTTFILYSSAAGQLGAPGQANYAAANTYLDALAHHRR
THGLPATSLAWGLWNTR
>UniRef100_Q93HJ2_from_2714_to_2891 (HMM "PKS_KR" in sequence "UniRef100_Q93HJ2", bitscore: 166.6, e-value: 3.4e-44, length: 178)
GTVLITGGTGGIGAHLARWLAKEGAERLLLVSRSGERAEGAAELAAELGGLGAEVTFAACDVTDRDALAHVIAEHPPTAV
FHTAGVASYGTVRELDLADLDAQMAAKTLGARHLDELTTERGLELDAFVVFSSGAAIWGSAGNGGYAAANAYLDGLAWDR
RARGLAATSVSWGGWKAT
>UniRef100_Q6RKL4_from_1827_to_2004 (HMM "PKS_KR" in sequence "UniRef100_Q6RKL4", bitscore: 166.6, e-value: 3.4e-44, length: 178)
KTFLLVGLSGELGQSLCKWMVKQGARSIVLTSRRPDVSQHFLDEVAAMGATVKVLSMDVTDRDSLHACVDTVKKTLPPIA
GVVNGAMVLRDALFDKMSYEDFMKVLKPKVLGSQLLDEMFYDTPLDFFIFFSSTTAVMGNSGQSNYIAGNMFMNALAAQR
KKRGVAASSIDISSIIGL
>UniRef100_A4PHM4_from_56_to_240 (HMM "PKS_KR" in sequence "UniRef100_A4PHM4", bitscore: 166.6, e-value: 3.5e-44, length: 185)
GVYLVSGGAGGIGLALARHLTDRPGTRVVLCGRTAWDDLAEATRSAVSGSDRLRYARADVTDPEAAAALVAEVVRTEGAL
HGVFHAAGVVRDGYLVRKDPRDVADVLAPKILGARALDEATAALPLDAFVLFSSVAAVTGNLGQSDYAFANGFLDGFATR
RAGQVARGERHGRTLSVQWPLWDVP
>UniRef100_Q30CS1_from_1417_to_1593 (HMM "PKS_KR" in sequence "UniRef100_Q30CS1", bitscore: 166.5, e-value: 3.7e-44, length: 177)
GPVLVTGASGVLGGIVARHLVSAHGVRELVLVSRRGPAAAGMDRLEAELVALGATVESIACDVADRDALARVLTGRRLTG
VVHAAGVLDDGVLESLDEARFDTVLRPKVDAASHLHELTRDHELSAFVLFSAGAGTLGNAGQAGYAAANVFLDALAQARR
AEGLPGLSLAWGLWAET
>UniRef100_A4F5C7_from_2752_to_2932 (HMM "PKS_KR" in sequence "UniRef100_A4F5C7", bitscore: 166.4, e-value: 4e-44, length: 181)
GTSLVTGGTGALGAHVARFLAGRGAEHLVLVSRRGEDAPGAGALRAELEALGARVTLAACDVADRASVAALLARLDAQGD
PVRAVVHAGGVVAQAALASTDLDGVQAVVAAKVRGALHLHELLGDRELDAFVLFASGAGVWGSGQQGAYAAGNAFLDALA
EVRRAAGLTATSIAWGAWAGG
>UniRef100_Q8GBX6_from_2764_to_2944 (HMM "PKS_KR" in sequence "UniRef100_Q8GBX6", bitscore: 166.4, e-value: 4e-44, length: 181)
GTSLVTGGTGALGAHVARFLAGRGAEHLVLVSRRGEDAPGAGALRAELEALGARVTLAACDVADRASVAALLARLDAQGD
PVRAVVHAGGVVAQAALASTDLDGVQAVVAAKVRGALHLHELLGDRELDAFVLFASGAGVWGSGQQGAYAAGNAFLDALA
EVRRAAGLTATSIAWGAWAGG
>UniRef100_Q9F7T9_from_1681_to_1862 (HMM "PKS_KR" in sequence "UniRef100_Q9F7T9", bitscore: 166.4, e-value: 4e-44, length: 182)
GTTLITGGTGALATHLTHHLTTHQPTQHLLLTSRTGPHTPHAQHLTTQLQQKGIHLTITTCDTSTPRPTHNNSLNTIPPQ
HPVTTVIHTGGILDDATLTNLTPTQLNNVLRAKAHSAHLLHQLTQHTPLTAFVLYSSAAATFGAPGQANYAAANAYLDAL
AHHRHTHHLPATSIAWGTWQGN
>UniRef100_A6FZ63_from_1942_to_2127 (HMM "PKS_KR" in sequence "UniRef100_A6FZ63", bitscore: 166.4, e-value: 4e-44, length: 186)
AVVLITGGAGGLGAAFARALAKGCAARVVLCGRRPADAAIEALLRELEALGGEAMYAPCDVTNAGAVAALVEQARRRFGA
IHGVIHAAGVTRDAKVVDQDPASLATVLGPKLDGARALDEALGASPLDWMVLCGSMSGVWGNPGQAVYAYANAWLDAFAA
EREALRAAGRRHGLTCSIAWPLWQRS
>UniRef100_A0MS25_from_2730_to_2916 (HMM "PKS_KR" in sequence "UniRef100_A0MS25", bitscore: 166.4, e-value: 4.1e-44, length: 187)
SVYLITGGTGGIASQFVKAIAVSTTKSILILVGRSPLNDEKKSYLLELESLGTIIKYYQTDVSQQDQVKALIKEIVQQYG
QLNGVLHCAGIVNDNFILKKTSTEYKEVLLPKVSGTVNLDQATQSIELDFFILFSSISAVFGNAGQSDYSTANKFMDEFA
HYRNALVNRKERYGLTLSINWPYWREG
>UniRef100_Q1WEK9_from_3824_to_4001 (HMM "PKS_KR" in sequence "UniRef100_Q1WEK9", bitscore: 166.3, e-value: 4.3e-44, length: 178)
GVALVTGGTGLLGGLVARHLVSAYGVGELVLVSRRGVAAPGVEELVGELEGLGARVRVVACDVADRGAVAELVGSIEGLR
VVVHAAGVVDDGVIGSLDAERLCGVMGPKAWGAWHLHELTRGLDLSAFVLFSSAAGVLGNAGQGGYAAANGFLDALAVHR
RGRGLPAVSIAWGFWEER
>UniRef100_Q4U446_from_238_to_423 (HMM "PKS_KR" in sequence "UniRef100_Q4U446", bitscore: 166.2, e-value: 4.6e-44, length: 186)
GVYLVTGGGGGLGMLFARHLAVKYGARLVLSGRAPLDDDKRAKLRELEALGGRAAYVPADVGDEAETRRLLSAVSAEFGE
LHGIFHCAGVADRTPLARATIADFERVLRPKVHGTLHLDLETRDRDLDVFVLFSSISALVGDFGAGSYSAANCFLDRFAD
AREQLRRSGLRRGQTLSVNWPLWQDG
>UniRef100_Q2HEW5_from_2793_to_2970 (HMM "PKS_KR" in sequence "UniRef100_Q2HEW5", bitscore: 166.2, e-value: 4.7e-44, length: 178)
KTYWLVGLTGGLGQSLCRWMVERGARYLVLTSRNPKLDPRWLAGVEALGAVVRAFPNDITSRDAVQAAYRTITATMPPIG
GVAHGAMVLHDSMFAEVTVEKMDKVLRPKVDGAIHLDEIFYDAPLDWFVYLSSVVVITGNKGQGIYAAANMFLNSMTMQR
RKRGVPAAAVNIGAVLGN
>UniRef100_O31782_from_2179_to_2365 (HMM "PKS_KR" in sequence "UniRef100_O31782", bitscore: 166.1, e-value: 4.9e-44, length: 187)
GVYLISGGAGGLGHIFAKEIAEQTKNATVILAGRSPLSESKSKKLKELHSKGADITYRQTDVTNKIEVYQLIDDIQKRYG
RLNGILHSAGIIKDSYLVNKQAKDLHDVLAPKVKGLVYLDEASKDLPLDFFILFSSLSGSLGSIGQSDYAAANVFMDMYA
GYRNRLADLSQRHGQTLSVNWPLWRDG
>UniRef100_Q2Y7Z3_from_1202_to_1404 (HMM "PKS_KR" in sequence "UniRef100_Q2Y7Z3", bitscore: 166.0, e-value: 5.1e-44, length: 203)
GVYLITGGLGGIGLTLAEHLTRNYRAKLVLMGRSLLPAREQWSNVISAAEKADRTRSKIEKVMHLEALGAEVLVLQADVA
IQAELKTAVTQAYEHFGAIHGVIHSAGEVGTDLISVKNGGEVAKVFAPKVQGTQALQAVFRDASLDFMLLCSSLAAIAGG
LSKVDYCAANAYLDAVARGATRSAHSGFTFPVISVNWDGWRDV
>UniRef100_Q0HGT0_from_2042_to_2266 (HMM "PKS_KR" in sequence "UniRef100_Q0HGT0", bitscore: 166.0, e-value: 5.2e-44, length: 225)
DKILVTGGAKGVTFECALSLAKRCKAHFILAGRSAHQGIPAWAQGKNRNELKAAAIAHLQSLGDKPTPKQVDALVWPVQS
SLEISHALQAFEAVGASAEYLSLDVNDPDAIASTIAPISALSPITGIIHGAGVLADKHIQDKTLSELERVYGTKVTGLNN
LLSTLDLSQLTLIALFSSAAGFYGNTGQSDYAMSNDILNKAALQLAQQLPQAKVMSFDWGPWDGG
>UniRef100_Q1WEK7_from_5579_to_5755 (HMM "PKS_KR" in sequence "UniRef100_Q1WEK7", bitscore: 165.9, e-value: 5.8e-44, length: 177)
GAALITGGTGALGGHVARWLAGTGVERIVLTSRRGIETPGAAELVTELEEFGVQVTVVACDVADREAVATLLVTIPDLRV
VVHAAGVPSWSAVDSLTPEEFEESARSKVAGAANLDALLADAELDAFVLFSSVAGVWGSGSQSAYAAANAFLDGLAWRRR
GVGLVATSVAWGMWGGG
>UniRef100_Q2T4N1_from_2447_to_2630 (HMM "PKS_KR" in sequence "UniRef100_Q2T4N1", bitscore: 165.7, e-value: 6.3e-44, length: 184)
GVYAISGGAGGIGRAIARDIVARTRAARVYLLGRSAHAPSDLFATADERARIRYCRVDVADREQVHAWIAGLKRDGEALR
GVVHAAGVVDDAFVVAKEPSRVHAVLRPKVAGAVWLDEATRDAPLDFFVAFSSLASAFGNAGQADYAMANAFVDGYMTER
RARVAGGVSRGASLSIQWPLWADA
>UniRef100_Q1MX63_from_2186_to_2371 (HMM "PKS_KR" in sequence "UniRef100_Q1MX63", bitscore: 165.7, e-value: 6.4e-44, length: 186)
GTYVITGGGGGLGLLFAEHLARQARVNLLLVGRSALTAERQEALERIRALGADVRYERADVADRGDVEWILAAARDRWGS
VHGIVHSAGVLRDGLLPNKNADEIDLVLAGKVDGAVHFDAATAGDDLDFFMVFSSLAALAGNPGQVDYAFASRFLNAFSR
RREELRAAGGRSGASIALVWPFWRDG
>UniRef100_A1TBT3_from_1392_to_1579 (HMM "PKS_KR" in sequence "UniRef100_A1TBT3", bitscore: 165.6, e-value: 6.8e-44, length: 188)
GTYLVTGGTGALGLRIAQRLADLGARRLVLLSRSGLPHRDQWTDNQSEAVRAVAALEERGVSVHVAAIDIGAAGAGDQLR
AMLRELPPVRGVVHAAGVEAGALLLDTSADDIRAAMRPKVAGTLILHELFPPEQLDWMVLFSSCGYLAGFPGQGAYACAN
AFLDATARHRCALGDRTVSVAWTAWRGL
>UniRef100_A5A9V0_from_3312_to_3492 (HMM "PKS_KR" in sequence "UniRef100_A5A9V0", bitscore: 165.6, e-value: 6.9e-44, length: 181)
RTYLITGGLGAIGLHTAAYLAQLGAGDIVLTSRRAPDTDAQRVIGEITERSKTRIHVFTADVGAESEVAGLLERIRAELP
PLAGVAHLAGVLDDALLGQQSVERFRTTLAPKAFGAEYLDRLTKGDDLDFFIVSSSVSSLFGSPGQSNYATANALLDGLI
AQRRAQGLPATGINFGPWGQG
>UniRef100_Q6RKJ2_from_1900_to_2080 (HMM "PKS_KR" in sequence "UniRef100_Q6RKJ2", bitscore: 165.5, e-value: 7.4e-44, length: 181)
ATFILIGGTGGLGRSMARWMVSKGAKHLVLVSRNGSVNGKVREMVDDLKTVGANIVIRRCDVSNSEAVNNLVTNELTDMP
EVRGVIHGAMVLRDVLFEKMTYEEYTSVIESKVQGAWNFHNALKSQELDFFVAISSAAGAVGNRGQAAYAAANTFLNAFV
QYRLTQGLPASSLDLTAVSDA
>UniRef100_Q1MX74_from_2951_to_3134 (HMM "PKS_KR" in sequence "UniRef100_Q1MX74", bitscore: 165.5, e-value: 7.6e-44, length: 184)
GTVLVTGGTGGLGAHAARRLAADGAEHLLLVSRRGPAAPGADELRAELTAAGAAVTIAACDVTDRSALAALLAGVPEETP
LTAVLHAAGVSADRGLADLDAKHFAEVLGPKSLAARHLHELTRDADGRSRLSAFVLFSSTAGVWGSGAQGAYAAGNAYLD
ALAEHRRALGLPATAVAWGAWSGE
>UniRef100_UPI000023CB38_from_2181_to_2358 (HMM "PKS_KR" in sequence "UniRef100_UPI000023CB38", bitscore: 165.4, e-value: 8e-44, length: 178)
KTYIITGGLGGLGRAIAVWMASYGARNLILATSSVSKACQSGDLLQQLSSYGCHARVEVCDVGDSSAVERLISSIYTPVG
GVIHSALRLSDRFFEDITLDDFDAVFGPKVNGALNLHHFLQGQNLDFFVMLSSGCGVLGNEGQSNYSASSTFLDTFARYR
QSLGLPASSIDLGFVEDV
>UniRef100_A1RLP9_from_2000_to_2224 (HMM "PKS_KR" in sequence "UniRef100_A1RLP9", bitscore: 165.4, e-value: 8.2e-44, length: 225)
DKILVTGGAKGVTFECALSLAKRSKAHFILAGRSSQQTIPAWAQGKNNSELKAAAIAHIQSLGEKPTPKQVDALVWSVQS
SLEIAAALEAFTAVGASAEYLSLDVNNPDAIASTIVPITELSPITGIIHGAGVLADKHIQDKTLDELARVYGTKVTGISN
LLAALDLDKLKLIALFSSAAGFYGNTGQSDYAMSNDILNKAALQLAQQLPNAKVMSFDWGPWDGG
>UniRef100_A4Y521_from_1998_to_2222 (HMM "PKS_KR" in sequence "UniRef100_A4Y521", bitscore: 165.4, e-value: 8.2e-44, length: 225)
DKILVTGGAKGVTFECALSLAKRSKAHFILAGRSSQQTIPAWAQGKNNSELKAAAIAHIQSLGEKPTPKQVDALVWSVQS
SLEIAAALEAFTAVGASAEYLSLDVNNPDAIASTIVPITELSPITGIIHGAGVLADKHIQDKTLDELARVYGTKVTGISN
LLAALDLDKLKLIALFSSAAGFYGNTGQSDYAMSNDILNKAALQLAQQLPNAKVMSFDWGPWDGG
>UniRef100_Q6RKE8_from_2064_to_2242 (HMM "PKS_KR" in sequence "UniRef100_Q6RKE8", bitscore: 165.3, e-value: 8.8e-44, length: 179)
GTYFMVGCAGGLGRAVCSWLVEKGARYLALVSRNVSSINKAWLNEIESKGTKVNLCQADVSDMDALRLVLSKVKTDMPPV
IGVVHAAMVLKDKAFGGCNVDDFVTVFGPKVKGTENLHHLFIDEPLDFFIMFSSIASLLGSPGQSNYAAANLCMTAIAAE
RRARGLSASVIHIGAVTGL
>UniRef100_Q8RL72_from_2918_to_3108 (HMM "PKS_KR" in sequence "UniRef100_Q8RL72", bitscore: 165.2, e-value: 9e-44, length: 191)
GVYLITGGAGGMGQVLAEEIFRHAPGATLVLATHRPTTLEGLAHLHPAFNRLRERGARVEVVTLEVSDRLATQALVERIL
ERYGRLDGVVHNAGVTRDAYLLQKTAEDVREVFAPKVQGVLNLDAATAEVVLDFFLVSSSISAQLGNVGQADYAAANCFM
DGVVRARQRQAEQGLRHGLSMAVDWGYWADG
>UniRef100_A6GKH8_from_2050_to_2231 (HMM "PKS_KR" in sequence "UniRef100_A6GKH8", bitscore: 165.2, e-value: 9.1e-44, length: 182)
GTALITGGTGALGSEVAAWLARAGVERLVLTSRRGVEAPGAAALREQLEALGAAVCIEACDVADRCALAALLAEIDGGGP
PLTMVVHAAGVPGPmAPLSALDARDLAQTLAAKVEGARHLDALTADRPLDAFVCFASIAGTWGSGRQSAYAAANAYLDAL
AHARRAQGRAATSVAWGLWADA
>UniRef100_Q54296_from_2919_to_3095 (HMM "PKS_KR" in sequence "UniRef100_Q54296", bitscore: 165.2, e-value: 9.1e-44, length: 177)
GTVLITGGSGVLAGALARHLVTERGVRHLLLLSRTTADEGLLNELGELGARVETADCDVSDRAGLARVLAGVSPEHPLTA
VIQTAGALDDGVLETLTAQRLDTVLRPKADGAWHLHELTRNTGLAAFVMYSSAAGVMGNPGQGNLAAATAFLDALADQRR
AEGLPALALAWGSSEET
>UniRef100_A4QV34_from_2263_to_2443 (HMM "PKS_KR" in sequence "UniRef100_A4QV34", bitscore: 165.2, e-value: 9.2e-44, length: 181)
ATYLLPGGAGGLGRSIARWMAAPAQGAKNVVFLSRGGADAPTTRELLAELSGMGVRATALKCDVADEAQLVAALAQLKRQ
GFPRIAGVIQGAMQLRDSAFEFMTHAQWAECLGPKVQGTWNLHRHAPADVDFFVMLGSVAGLVGNRGQSNYAAGNTFQDA
LAVHRRARGLAATCIDLCNVM
>UniRef100_Q9AG75_from_990_to_1170 (HMM "PKS_KR" in sequence "UniRef100_Q9AG75", bitscore: 165.2, e-value: 9.4e-44, length: 181)
GTYLVTGGTSGFGAAGARWLADRGVRRLALVSRRGPHAPEAAGLLADLAARGVTATAYAADAADPDGMRRVIRLIDATGH
PVDGVLHCAMHLDDDPLADLTDERFAAVLTPKTTGAAVLERLLADRPLETFLLYSSDTTFLGNIRQAAYVAANLHLEALA
RQRRQRGLPAQTLAWGAIDET
>UniRef100_Q68BG5_from_2197_to_2377 (HMM "PKS_KR" in sequence "UniRef100_Q68BG5", bitscore: 165.2, e-value: 9.4e-44, length: 181)
GTVLITGGTGALGGHIARWVIESGARRLLLVSRSGPAAPGAGELAAELESAGAEVEIVAADIADRDAVAGILDGIPAEQP
LIAVVHTGGANAMGPLDELDTASFAEVIRAKVGGAAVLDELLVDQPQIRSFVLFSSGAGIWGSGGQGAYSAGNAYLDALA
EQRRAAGLPATRVAWGPWADG
>UniRef100_A2QKB6_from_2230_to_2408 (HMM "PKS_KR" in sequence "UniRef100_A2QKB6", bitscore: 165.1, e-value: 9.7e-44, length: 179)
ATYLIAGGLGGLGRSAARWMASMGAKNLILLSRSGPKATAAQELIRELTDQGVRVRAPRCDLTSSEALTRALEECRDLPP
IRGCIQGTMVLQDTIFESLTFSQWDTTLQSKVKSTENLHAQLPADLDFFILLSSLAGVIGHISQANYAAGNTFQDAFAAY
RRSLGQRAVALDLGWMREI
>UniRef100_A2Q977_from_2084_to_2260 (HMM "PKS_KR" in sequence "UniRef100_A2Q977", bitscore: 165.0, e-value: 1e-43, length: 177)
ASYLLVGGMGGLGRAVATWLVEKGARHLVFFSRSAGNSEQDRRFIQELESQGCSVRAIQGSVLNEKDVARITQAAEKPIK
GVFQMSMVLRDKPFMEMDLQDWTTAVGPKVQGTWNLHHAMPSDLDFFFATGSISGSFGTPGQANYAAGNTFLNAFTQYRR
SLGLPTSILHIGLMDDV
>UniRef100_Q73WQ7_from_987_to_1170 (HMM "PKS_KR" in sequence "UniRef100_Q73WQ7", bitscore: 165.0, e-value: 1e-43, length: 184)
GAYIITGGLGGLGLFLAGEMACRDGDVGAGRIVLNSRSQPGEQARRAIERLRAAGADIAVECGDIAEPDTAERLVTCATA
TGLPVRGVLHAAAVVEDATLTNVTDDLIDRCWAPKVYGAWNLHQATAGQPLEWFCLFSSAAALVGSPGQGAYAAANSWLD
AFARWRHARGAPATAIAWGAWSQV
>UniRef100_A2QT95_from_2054_to_2230 (HMM "PKS_KR" in sequence "UniRef100_A2QT95", bitscore: 164.9, e-value: 1.2e-43, length: 177)
AAYLMVGGLGGIGRSVSRWLVEHGAREIVYLSPSAEKDEHRGFIKELEVQGCLVTCVAGTVTDLADIQRAIGKCTKRLSG
VVQMALHLQDRTFEHMTPDEWDSGLAPKVAGTWNLHTATQGVDLSFFVMFGSIAGSAGSLGQANYAASNTFLTGLAKYRR
QRGLAASVLNLGPVEDV
>UniRef100_A1DA69_from_2014_to_2193 (HMM "PKS_KR" in sequence "UniRef100_A1DA69", bitscore: 164.8, e-value: 1.2e-43, length: 180)
ASYLLVGCLGGLGRSLTRFMMERGARHFAFVSRTGTDKPEAAHVVNLLTSAGASVRVFRADAASESDMVRVVQEVKAQRP
IRGVVHAAMVLRDGVFEQMNCRRFQTAVDPKVLGAVSLTKALQGVDLDFFVMTSSISATLGNPGQSNYSAANSFLDTLAW
QHRLNHRPGVSLVLPMVLDV
>UniRef100_Q6VT95_from_2636_to_2824 (HMM "PKS_KR" in sequence "UniRef100_Q6VT95", bitscore: 164.8, e-value: 1.2e-43, length: 189)
GVYLLTGGAGGLGVLFAEEIARRVRKATLVLVQRSPLSAAARRAERIAALRSDSITVICRQADISCATSCSQLIADIAEQ
CGTIDGILHTAGVVRDAFILNKSAAEFQEVLAAKVAGTVNLDRATQALGLDFFLLFSSAAAAFGNAGQADYCAANAFLDA
YAYERNQRVAAGQCRGHTLSVGWPLWRDG
>UniRef100_Q6RKI9_from_2164_to_2343 (HMM "PKS_KR" in sequence "UniRef100_Q6RKI9", bitscore: 164.8, e-value: 1.2e-43, length: 180)
ATYIVVGGLGGLGKRLVDWTTEKGARHICIFSRTAQPDSDTQSFLDKLKSMGVKVRVEKCDVSSEESLKKAVAMIQKTMP
PIRGLFQAAMVLHDVLLEDMTVEQWCKVTAPKVQGTWNLHKLLPDDMDFFIMLSSVVSMVGTVGASNYASSCAFQDGIAR
YRRRLGLPAYAINIGAIVEA
>UniRef100_P22367_from_1412_to_1604 (HMM "PKS_KR" in sequence "UniRef100_P22367", bitscore: 164.6, e-value: 1.4e-43, length: 193)
GTYLITGGLGVLGLEVADFLVEKGARRLLLISRRALPPRRTWDQVSEDLQPTIAKIRLLESRGASVHVLPLDITKPDAVE
QLTTALDRLSLPSVQGVVHAAGVLDNELVMQTTRDAFNRVLAPKIAGALALHEVFPPKSVDFFVMFSSCGNLVGFTGQAS
YGSGNAFLDTLATHRARLGDAAVSFQWTSWRGL
>UniRef100_Q9ALM4_from_1194_to_1369 (HMM "PKS_KR" in sequence "UniRef100_Q9ALM4", bitscore: 164.5, e-value: 1.5e-43, length: 176)
GSALITGGLGAVGAQVARWLAEIGAERIVLTSRRGNQAAGAAELEAELRALGAQVSIVACDVTDRAEMSALLAEFDVTAV
FHAAGVGRLLPLAETDQNGLAEICAAKVRGAQVLDELCDSTDLDAFVLFSSGAGVWGGGGQGAYGAANAFLDTLAEQRRA
RGLPATSISWGSWAGG
>UniRef100_Q6VT95_from_6054_to_6239 (HMM "PKS_KR" in sequence "UniRef100_Q6VT95", bitscore: 164.3, e-value: 1.7e-43, length: 186)
DVVWLTGGLGGIGRQIARYLGVERRVRLALSGRSAIDDKGERFLQELRREGAVVSYLRVDVADADAVGRALLAIEQEHGG
LTGIIHSAGIIADDYLNSKTTAQFEQVLKPKVSGVVNLDAATANRSLRYLLVFSSIAGVLGNMGQADYAAANGFLDSFAH
YREALVRQGLRSGKSLSLNWPLWREG
>UniRef100_Q0U070_from_1566_to_1742 (HMM "PKS_KR" in sequence "UniRef100_Q0U070", bitscore: 164.3, e-value: 1.7e-43, length: 177)
VSYLLIGGLGGLGRAVSTWMVEKGARSLVYLSRSAGSEATKAFLGELESQGCAATVVAGSVSKREDVASAVQLAPMPVAG
VMQMSMVLKDAPANQMTFPEWNVCVQPKVQGTWNLHDALISAPLDFFVLFSSINGVTGQHGQANYTAANAFLDAFVRYRH
SRGLAASVIDIGVMSEI
>UniRef100_A0UWE3_from_651_to_836 (HMM "PKS_KR" in sequence "UniRef100_A0UWE3", bitscore: 164.3, e-value: 1.7e-43, length: 186)
GVYLITGGAGGLGIIFAEHLASIAKVRLVLTGRSKVDGKKENQFNKLERNGSRVTYISCDVSNRNEVNRLISDIKSKFGE
INGVIHSAGVIRDAYILKKTTEEMNEVFASKVYGTIYLDEALKNEKLDFFVLFSSMAAVVGNSGQCDYAYANGFIDGYAG
YREFLVSEGTRFGRTIAFNWPLWKNG
>UniRef100_Q5Y9G5_from_3126_to_3306 (HMM "PKS_KR" in sequence "UniRef100_Q5Y9G5", bitscore: 164.2, e-value: 1.8e-43, length: 181)
GTVLVVGGTGTLGSLVARHLVSTRGVRHLLLVSRRGPDAPGAADLVAELEAEGARVDVVACEATDRARLAEVVRGVPAEH
PLVGVVHAAGVLADSFVVSIDADAVETVVAPKVDVVQHLDELTADLDLGLFAVFSSAASVLAGPGQGVYAAANAVVEACV
ARRASRGARATALGWGLWQDS
>UniRef100_Q68BG5_from_3761_to_3941 (HMM "PKS_KR" in sequence "UniRef100_Q68BG5", bitscore: 164.2, e-value: 1.8e-43, length: 181)
GTVMITGGTGALGGHVARWVAEYGAQHILLLSRSGPDAPGARELMAELEAAGNQVDLVACDIADREAVAGVLAGIPEEHP
LTSVVHTAGASAPVPLTELDTASFAEVIRAKVGGAAVLDELLVDQPQIRSFVLFSSGAGIWGSGGQGAYSAGNAYLDALA
EQRRAAGLPPRRWPGAPWADG
>UniRef100_P95814_from_1564_to_1725 (HMM "PKS_KR" in sequence "UniRef100_P95814", bitscore: 164.1, e-value: 2e-43, length: 162)
GAIVITGGSGTLAGILARHVSAQHVYLLSRSAPPEGTPGIHLPCDVSDRQQLAAALRRIDRPITAVVHTAGALDDGTLPS
LTPGRFDTELRPKADGAWHLHELTKDQDLAAFVLYSSAAGVLGNAGQGNYAAANAFLDALAEQRRAAGLPALSIAWGLWE
DA
>UniRef100_Q0KSZ2_from_2069_to_2293 (HMM "PKS_KR" in sequence "UniRef100_Q0KSZ2", bitscore: 164.0, e-value: 2.1e-43, length: 225)
DKILVTGGAKGVTFECALSLAKRSKAHFILAGRSSQQTIPTWAQGKNNSELKAAAIAHIQSLGEKPTPKQVDALVWPVQS
SLEIAAALQAFTAVGASAEYLSLDVNNPDAIASTIVPITELSPITGIIHGAGVLADKHIQDKTLDELARVYGTKVTGISN
LLAALDLDKVKLIALFSSAAGFYGNTGQSDYAMSNDILNKAALQLAQQLPNAKVMSFDWGPWDGG
>UniRef100_A1CCB3_from_2185_to_2363 (HMM "PKS_KR" in sequence "UniRef100_A1CCB3", bitscore: 164.0, e-value: 2.2e-43, length: 179)
ETYLVVGGLGGIGRAIATWMIENGAKNLVLVSRHATSHPEAPALAKMAETAGCRLQIHDCDVSNEMSLLQLIRDCSETLP
PFRGVINGAMVLDDTVLERMTFEQWSNAVRPKIHSSWNLHTHLPNLAFFVMLSSVAGVAGHMSQANYSAGNSFEDALARY
RTARGLPAVTIDLGAVKSV
>UniRef100_A0PQ30_from_1754_to_1933 (HMM "PKS_KR" in sequence "UniRef100_A0PQ30", bitscore: 164.0, e-value: 2.2e-43, length: 180)
GSYIITGGLGGLGLFFASKMAAAGCGRIVLTARSQPNPKSRQAIERLRANGADIVVECGNIAEPETADRLVSAATATGLP
LRGVLHAAAVVEDATLSNITDELIDRDWSPKVYGSWNLHRASTGQPLDWFCLFSSGAALMGSPGQGAYAAANSWVDAFAH
WRRAQGLPVCAIGWGAWGEV
>UniRef100_Q21E99_from_1437_to_1631 (HMM "PKS_KR" in sequence "UniRef100_Q21E99", bitscore: 163.9, e-value: 2.3e-43, length: 195)
GCYLVTGALGALGRLVCQTLVKRGARRIILMGRTAIPPRKEWHKVDPTSAIASHIEFIQQLEANGAEAILAPVDVTNEHS
ISSWLADFKEQGRPPIRGVFHLAGQVRDTLIAEMQPETYNAAYNPKVLGSYLLHRHLAAEPLDHFVMFASVASLLTTAGQ
TNYAAGNAFLDVLAHHRRAQGLPGLAIDWGPWATG
>UniRef100_Q0HT37_from_2025_to_2249 (HMM "PKS_KR" in sequence "UniRef100_Q0HT37", bitscore: 163.8, e-value: 2.4e-43, length: 225)
DKILVTGGAKGVTFECALSLAKRCKAHFILAGRSAHQGIPAWAQGKNRNELKAAAITHLQSLGDKPTPKQVDALVWPVQS
SLEISHALQAFEAVGASAEYLSLDVNDPAAIASTIAPISALSPITGIIHGAGVLADKHIQDKTLSELERVYGTKVTGLNN
LLSALDLSQLTLIALFSSAAGFYGNTGQSDYAMSNDILNKAALQLAQQLPQAKVMSFDWGPWDGG
>UniRef100_Q6V1M8_from_1998_to_2177 (HMM "PKS_KR" in sequence "UniRef100_Q6V1M8", bitscore: 163.8, e-value: 2.5e-43, length: 180)
GTVLITGGTGGLGGHVARRVAEQGSADRILLLSRQGSAAPGATELLEGIRAFGATAEAVAVDVTDRAAMSGLIDALAAEG
APVRTVVHAAGVVRDVRIAETGAEELAAQMAAKVEGALLLDELLPDLDDFVLFSSISGIWGAAGQAGYAAGNACLDALAR
RRREQGKRAVSVAWGPWAGG
>UniRef100_A0FCL3_from_5581_to_5757 (HMM "PKS_KR" in sequence "UniRef100_A0FCL3", bitscore: 163.7, e-value: 2.5e-43, length: 177)
GAALITGGTGVLGGHVARWLSGTGVEHIVLTSRRGMATPGATELVTELEELGVQVTVAACDVADRDAVATLLATIPDLRV
VVHAAGVPSWGALDSLTPDEFEESVRSKVAGAANLDALLADAELDAFVLFSSVAGVWGSGSQSAYAAANAFLDGLAWRRR
GVGLVATSVAWGMWGGG
>UniRef100_Q76KY0_from_1841_to_2019 (HMM "PKS_KR" in sequence "UniRef100_Q76KY0", bitscore: 163.7, e-value: 2.5e-43, length: 179)
GVVLVTGGTGGLGALVARHVVVVHGVRRLVLVSRRGLGAPGAVGLVAELEGLGAVVEVVACDVSDRVALAGVVGGIGSDL
SAVVHTAGVVDDGVVGSLSVGRLSSVLGPKADAAWYLHELTVGLDLSAFVLFSSVAGVVDGAGQGNYAAANVFLDGLAVV
RRGLGLPGTSVAWGLWEGA
>UniRef100_A4ZPY3_from_823_to_1000 (HMM "PKS_KR" in sequence "UniRef100_A4ZPY3", bitscore: 163.7, e-value: 2.6e-43, length: 178)
AAYVVTGGTGALGLATARWLARRGARHLLLISRGGETGDAAKAACARLRDDGVEVRVAAADVADEAALRGALAMAGRPIR
GVAHCAGIVRDATLDALDAAAFAATLSAKAGGAALLDRLTEGEPLDFFLLYSSISAAVGRHGQAAYAAANGYLDALAQRR
RLRARPALSIGWGSWAAG
>UniRef100_Q6RKJ9_from_2107_to_2283 (HMM "PKS_KR" in sequence "UniRef100_Q6RKJ9", bitscore: 163.7, e-value: 2.7e-43, length: 177)
STYIIAGGLGGLGRSTALWMANKGAKYLVLLSRSGPVTEAATSLLTKLSDMGVSVEVPICDITYSDQLRKVISQFPKTFP
PIKGCIQATMDILFEKMNFEEWSAATSPKVRGTWNLHEALPDNLDFFILLSSIAGVFGSMGQSNYAAGNTFQDAFCLYRS
SQGQKTISLRLGIMSDV
>UniRef100_Q0LLR4_from_1167_to_1368 (HMM "PKS_KR" in sequence "UniRef100_Q0LLR4", bitscore: 163.6, e-value: 2.7e-43, length: 202)
GVYLMTGGLGGVGLILAEHLARTAQAKLVLVGRQGLPERAAWDAWLREHGADDATSQRIQRVRTIESAGGVVEVVAADVA
DPEQMRRAVAIAEARFGPINGVLHAAGISDDTAFRLIQTleqATYAAHFQPKVYGLYALEAALGDRPLDFCVLCSSVSSV
LGGLGFAGYAAANCFIDAFTQRHNRTHAVPWVSVNWDTWHLR
>UniRef100_A5HSI5_from_2300_to_2485 (HMM "PKS_KR" in sequence "UniRef100_A5HSI5", bitscore: 163.5, e-value: 2.9e-43, length: 186)
ATYVMAGGLGGIGRSFARWMAKHGARNLVFLSSSGNITSAVSELVRDLEFDKCKVEIIRCDVSDKEKLKAVLEECQRKMP
PIKGVVQGAMKLKDTMFENMHYEEFELAVKPKVQGSWNLHELLPRDMDFFVMLSSATGVLGNRAQANYAAGNTYQDTLAH
HRRLLGLPASTIDLGQVLsVGYVAEN
>UniRef100_A0FCL3_from_2595_to_2771 (HMM "PKS_KR" in sequence "UniRef100_A0FCL3", bitscore: 163.5, e-value: 2.9e-43, length: 177)
GSALVTGGTGALGGHVARWLAGAGVENIVLVSRRGLAAPGVLGLVAELEGLGAVVRVVGCDVGDRDQVVGLLEGIVDLRV
VVHAAGVLDDGVLESLSAGRVGEVWRVKVGGALYLDELTRGRDLDAFVLFSSAAGTVGSAGQGSYAAANAALDGLAWRRR
AEGLVATSVAWGAWADS
>UniRef100_A3D2I0_from_2053_to_2277 (HMM "PKS_KR" in sequence "UniRef100_A3D2I0", bitscore: 163.5, e-value: 3e-43, length: 225)
DKILVTGGAKGVTFECALSLAKRSKAHFILAGRSSQQAIPAWAQGKNNSELKAAAIAHIQSLGEKPTPKQVDALVWPVQS
SLEIAAALEAFSAVGASAEYLSLDVNNPDAIASTIVPITELSPITGIIHGAGVLADKHIQDKTLDELARVYGTKVTGISN
LLAALDLDKVKLIALFSSAAGFYGNTGQSDYAMSNDILNKAALQLAQQLPNAKVMSFDWGPWDGG
>UniRef100_Q26Q19_from_1600_to_1779 (HMM "PKS_KR" in sequence "UniRef100_Q26Q19", bitscore: 163.5, e-value: 3e-43, length: 180)
ATFLVTGGLGALGLHAASWLVRHGARSIALVGRNAPGEAAREAVEDLRRAGARVEVFQADVGEPAEVDDLLAAVREKMLS
LRGLIHAAGVLDDALLVNQGPAQFARVLAPKLRAAWLLHRATLDEPLEMFVLYASASGLLGLPGQANYAAANTALDALAE
HRASLGLPAQAIDWGPWAGP
>UniRef100_A2QYV7_from_2041_to_2219 (HMM "PKS_KR" in sequence "UniRef100_A2QYV7", bitscore: 163.5, e-value: 3e-43, length: 179)
ASYLLVGGLGGLGRAVARWMVEKGARHLIFMSRSGLEPTKAREFVQDLESQGNCHIQAVTGDVTNINDVERALSAAGRPI
AGIMQLSMVLRDQTLDNMAYEEWTEALAPKVQGTWNIHHATQNCSLDFFVLLSSISGTAGHTGQANYAAANTFLNAFVTY
RHTKGLPASVLDLGFMGDI
>UniRef100_Q9F828_from_1137_to_1315 (HMM "PKS_KR" in sequence "UniRef100_Q9F828", bitscore: 163.4, e-value: 3.2e-43, length: 179)
GTVLVTGGTGGIGAHLARWLAGAGAEHLVLLNRRGAEAAGAADLRDELVALGTGVTITACDVADRDRLAAVLDAARAQGR
VVTAVFHAAGISRSTAVQELTESEFTEITDAKVRGTANLAELCPELDALVLFSSNAAVWGSPGLASYAAGNAFLDAFARR
GRRSGLPVTSIAWGLWAGQ
>UniRef100_A2UVJ2_from_683_to_907 (HMM "PKS_KR" in sequence "UniRef100_A2UVJ2", bitscore: 163.3, e-value: 3.5e-43, length: 225)
DKILVTGGAKGVTFECALSLAKRSKAHFILAGRSSQQAIPAWAQGKNNSELKAAAISHIQSLGEKPTPKQVDALVWPVQS
SLEIAAALEAFTAVGASAEYLSLDVNNPDAIASTIVPITELSPITGIIHGAGVLADKHIQDKTLDELARVYGTKVTGISN
LLAALDLDKLKLIALFSSAAGFYGNTGQSDYAMSNDILNKAALQLAQQLPNAKVMSFDWGPWDGG
>UniRef100_A1YAM8_from_1312_to_1483 (HMM "PKS_KR" in sequence "UniRef100_A1YAM8", bitscore: 163.3, e-value: 3.5e-43, length: 172)
DVVLITGGTGRLGQALARHLAVRHGVRGLVLTGRTGGGAEDLVADLAELGTQVTVAACDVADPDAVRALLAAHPVTAVVH
AAAVLDDGLVDGLTPDRLGTVLAPKADGARVLHELAGPVRRFVTFSSAAGVFGNPGQAGYAAANAYADALMLRRRAEGLP
GVSLAWGFWAER
>UniRef100_P12785_from_1879_to_2060 (HMM "PKS_KR" in sequence "UniRef100_P12785", bitscore: 163.1, e-value: 3.8e-43, length: 182)
KSYIITGGLGGFGLELARWLVLRGAQRLVLTSRSGIRTGYQAKHVREWRRQGIHVLVSTSNVSSLEGARALIAEATKLGP
VGGVFNLAMVLRDAMLENQTPELFQDVNKPKYNGTLNLDRATREACPELDYFVAFSSVSCGRGNAGQSNYGFANSTMERI
CEQRRHDGLPGLAVQWGAIGDV
>UniRef100_UPI0000168299_from_1879_to_2060 (HMM "PKS_KR" in sequence "UniRef100_UPI0000168299", bitscore: 163.1, e-value: 3.8e-43, length: 182)
KSYIITGGLGGFGLELARWLVLRGAQRLVLTSRSGIRTGYQAKHVREWRRQGIHVLVSTSNVSSLEGARALIAEATKLGP
VGGVFNLAMVLRDAMLENQTPELFQDVNKPKYNGTLNLDRATREACPELDYFVAFSSVSCGRGNAGQSNYGFANSTMERI
CEQRRHDGLPGLAVQWGAIGDV
>UniRef100_Q9Y8A2_from_2197_to_2375 (HMM "PKS_KR" in sequence "UniRef100_Q9Y8A2", bitscore: 163.1, e-value: 4e-43, length: 179)
ASYLLVGGLGGLGRAAATWMVESGARYLIFFSRSAGLSVRDQAFFQELASQGCTAQAVRGDVLNLADVELAMASAPPGKP
IRGVLQMSMVLRDKPFADMSLEDWDTAVKPKVHGTWNLHLAAPKDLDFFFATGSISGSFGTPGQANYAAGNTYLTALFEH
RRALGLPASVLQIGLIEDI
>UniRef100_Q2HIA8_from_1775_to_1962 (HMM "PKS_KR" in sequence "UniRef100_Q2HIA8", bitscore: 163.1, e-value: 4e-43, length: 188)
GTHIIVGGTGGLGRSVAKYMIRNGARTIALLSRSGGEDVIDHLRDEMTQYGADVFVLRCDVSKLHHVRRDIYYCAKHLPP
IRGVVHAAMVLRDGLLENMTGQDYYDVIAPKAHGACNLDIALAWMGIKVDYFVAFSSAAGIIGSRGQAAYAAANTFLDSL
MESRRHRGLPGNSLDLTAVTGVGYLAEN
>UniRef100_Q2KGA7_from_2008_to_2193 (HMM "PKS_KR" in sequence "UniRef100_Q2KGA7", bitscore: 163.0, e-value: 4.1e-43, length: 186)
GTYLLVGGLGGIGRSIAQLMVERGARHLAFLSRSGAKSKAATDLISSLQLKGVHIQDLKVDICDENQMRDAILFVQHNMP
PIKGAVQCAAVLEDSIFDKMTYAKWTKAFRPKAIGSWNLHNTLPDTLDFLVFLSSSAGVLGNRGQANYAAGNTFQDALAH
HRASlGRHSVSLDLGLVLGAGVVAEN
>UniRef100_Q4WF41_from_345_to_534 (HMM "PKS_KR" in sequence "UniRef100_Q4WF41", bitscore: 162.9, e-value: 4.4e-43, length: 190)
ASYLVVGGVGGIGRSIAHWLVDHGAQNLILLSRSAGDLDLAQNQNAEGALFVRELRAAGCRVKPVSCDIALASSLAKALR
ACEDEGLPPVRGVIQGAMLLRDAIFEQMTLADWKSGLAPKLNGSWNLHTEFSTRGGLDFFVMLSSVSGVIGIASQTNYAA
GGSYEDALARWRQARGLPGVSIDLGPISDI
>UniRef100_Q1JTE1_from_8651_to_8843 (HMM "PKS_KR" in sequence "UniRef100_Q1JTE1", bitscore: 162.9, e-value: 4.4e-43, length: 193)
KTYIITGGTGGLGLVVAQWLIEEGAHNIVLLSRRGEPPSSVKAGDPVWKYLCGEEQPNCISVATLKCDVSQKDDLLRVFK
EIESRGLPPVAGIFHAAGVTADAALASQTADSVDQVYLPKAIGAWNLHDACEALGLNKSLEVFMMFSSVAALLGNFGQAN
YSAANACLDALAMYRQSLGLCGQSIQWGPWIEQ
>UniRef100_Q2H171_from_1854_to_2040 (HMM "PKS_KR" in sequence "UniRef100_Q2H171", bitscore: 162.9, e-value: 4.5e-43, length: 187)
ATYAVVGGFGGLGRAAVSWMASHGARNIVSLSRSGAKDQDSQSFIQELSAGGINVVGKACDIGSAEQIASLAQELESAGM
PPIRGIIQCAMVLKDALFQDMTADEWNSALVPKIRGTVNLETVLGDDLDFFIMLSSTVTVWGNMGQSNYAAGCGFQDTLA
RQRVGRGRPAYSINVCYITDAGYVSEN
>UniRef100_P19096_from_1878_to_2059 (HMM "PKS_KR" in sequence "UniRef100_P19096", bitscore: 162.9, e-value: 4.6e-43, length: 182)
[truncated: 698,666 more chars]
