# Supplementary material for: A Computational Screen for Type I Polyketide Synthases in Metagenomics Shotgun Data
Source: PLoS One. 2008 Oct 27;3(10):e3515. doi: 10.1371/journal.pone.0003515 (PMC2568958; doi:10.1371/journal.pone.0003515)
Supplement: Methods S7 — Sequences, alignment and tree files of the different domains. (6.92 MB ZIP) [file pone.0003515.s007.zip › sequences_alignments_and_trees/PKS_ER_ref_tree_and_pullouts.fa.head_repl_PKS_ER.hmm_aligned.phy_phyml_tree.txt]

((((((((((((((2735:1.506483,((((4013:0.400869,3850:0.371044):0.125279,((((((3633:0.066568,3517:0.266078):0.020898,3628:0.111956):0.057938,3566:0.065388):0.046533,(3603:0.062207,3598:0.067211):0.211555):0.079723,2716:0.452182):0.071700,(3571:0.137661,3523:0.012577):0.556475):0.129186):0.258243,2825:0.883316):0.328803,(2736:0.699752,(2728:0.266333,2727:0.280554):0.439300):0.220023):0.043833):0.066862,((((((((3936:0.197580,3858:0.433396):0.162725,3924:0.329674):0.058767,(3849:0.010039,(3894:0.132846,3829:0.107229):0.156149):0.305953):0.095585,3740:0.324524):1.329316,(((((586:0.000001,585:0.000001):0.006576,(584:0.002679,582:0.000001):0.001496):0.431272,548:0.336364):0.243275,(574:0.399240,(530:0.276437,528:0.290333):0.246263):0.128781):0.265608,((((((2510:0.845592,((2359:0.275987,(2056:0.023008,29:0.051675):0.108819):0.584330,578:0.682955):0.077395):0.213073,((2782:0.623347,(3945:0.690474,422:0.359107):0.078083):0.050188,2766:0.437766):0.050973):0.071973,((((351:0.529835,((475:0.000001,(474:0.000001,473:0.000001):0.000001):0.643322,424:0.436813):0.161141):0.080462,(((450:0.445679,174:0.425408):0.109158,((341:0.422696,(((96:0.000001,14:0.000001):0.002180,94:0.003177):0.081137,93:0.145827):0.129982):0.088477,((188:0.151052,209:0.135164):0.034664,251:0.103296):0.286276):0.101142):0.034994,(459:0.579177,((250:0.458936,(256:0.364848,((((490:0.000001,28:0.002714):0.017457,488:0.010650):0.171774,((238:0.000001,27:0.002886):0.007639,234:0.003062):0.055348):0.213678,(443:0.269886,427:0.277275):0.206475):0.068655):0.069226):0.040346,379:0.449268):0.062393):0.025730):0.034438):0.025200,((((352:0.535695,(532:0.203619,523:0.231971):0.557757):0.094586,(445:0.319196,330:0.249093):0.182669):0.099910,(((241:0.422279,(((1186:0.016697,((306:0.026406,278:0.072771):0.008353,280:0.009370):0.019901):0.285617,201:0.251515):0.020379,(603:0.117477,257:0.099339):0.172438):0.059919):0.038519,((((((((2848:0.003049,98:0.005298):0.016189,((120:0.000001,(119:0.000001,118:0.000001):0.000001):0.007977,90:0.001435):0.004075):0.002504,((((((((((((((2324:0.021621,146:0.000001):0.002680,104:0.000001):0.000001,105:0.000001):0.000001,106:0.000001):0.000001,107:0.000001):0.000001,108:0.000001):0.000001,109:0.000001):0.000001,110:0.000001):0.000001,111:0.000001):0.000001,112:0.000001):0.000001,113:0.000001):0.000001,114:0.000001):0.000001,115:0.000001):0.000001,122:0.002682):0.013879):0.041707,172:0.087183):0.055173,86:0.104730):0.080774,2632:0.232972):0.052352,58:0.196609):0.067148,((55:0.120383,((191:0.005342,175:0.000001):0.159931,77:0.106302):0.044302):0.026575,189:0.192400):0.064659):0.148682):0.058841,275:0.487867):0.083579):0.107458,(496:0.854541,2633:0.430507):0.158332):0.063685):0.035621,((((1109:0.017103,(295:0.000001,294:0.000001):0.000002):0.023515,293:0.057566):0.028652,285:0.037316):0.476310,((((((373:0.078109,(302:0.008259,301:0.005422):0.078823):0.027846,((347:0.000001,(346:0.000001,(345:0.000001,(344:0.000001,343:0.000001):0.000001):0.000001):0.000001):0.002686,328:0.000001):0.062128):0.105023,(334:0.000001,333:0.000001):0.127461):0.031949,(((337:0.103683,((296:0.002679,(291:0.000001,(290:0.000001,(289:0.000001,288:0.000001):0.000001):0.000001):0.000001):0.118592,(265:0.000001,(264:0.000001,(263:0.000001,(262:0.000001,(261:0.000001,260:0.000001):0.000001):0.000001):0.000001):0.000001):0.096657):0.026750):0.020674,((342:0.034658,(272:0.000001,271:0.000001):0.014901):0.077838,316:0.083750):0.094647):0.019009,(292:0.010856,281:0.000001):0.080811):0.038920):0.054053,312:0.128590):0.388976,205:0.376146):0.080416):0.117702):0.040563):0.050475,(((((((((435:0.210486,429:0.183731):0.292892,(232:0.142804,187:0.114358):0.124759):0.061172,231:0.474519):0.035218,229:0.352852):0.023154,140:0.264805):0.111711,((307:0.282798,(266:0.075551,168:0.053170):0.150621):0.119173,(((245:0.048541,227:0.070100):0.243242,210:0.267389):0.049988,(274:0.169811,141:0.089672):0.160896):0.055525):0.090216):0.057614,(213:0.406627,(166:0.000001,17:0.000001):0.282450):0.102599):0.072081,((3663:0.389703,(((3199:0.440863,(3758:0.203806,2942:0.124711):0.034654):0.020038,(3212:0.338226,3181:0.313910):0.085905):0.037751,3491:0.207684):0.312860):0.343337,((1689:0.284293,1608:0.264671):0.991562,(((543:0.000001,542:0.000001):0.616686,((521:0.000001,(520:0.000001,519:0.000001):0.007833):0.349626,((563:0.007830,555:0.000001):0.013793,554:0.007244):0.543068):0.073860):0.114326,((((469:0.002704,455:0.000001):0.007113,458:0.010622):0.007074,((477:0.000001,476:0.000001):0.062165,(468:0.001926,467:0.003478):0.016099):0.011862):0.216046,(((425:0.182088,446:0.104168):0.034804,456:0.169936):0.057803,448:0.220498):0.091278):0.093634):0.087306):0.158746):0.242937):0.035946,((304:0.484582,(404:0.363965,480:0.612172):0.110375):0.053277,((((416:0.310422,(350:0.176447,((253:0.000001,22:0.000001):0.105044,((247:0.000001,246:0.000001):0.000001,21:0.000001):0.122601):0.060568):0.079661):0.149446,(2269:0.469158,((((((541:0.000001,540:0.000001):0.003990,(535:0.000001,(534:0.000001,533:0.000001):0.000001):0.000001):0.000001,537:0.003997):0.342051,167:0.294051):0.058671,(((((((279:0.086164,181:0.055243):0.088368,196:0.098397):0.174378,83:0.214060):0.089819,(((((225:0.000001,224:0.000001):0.000001,233:0.002766):0.152044,(133:0.007478,117:0.003906):0.087535):0.050822,100:0.103585):0.091831,(((156:0.038019,(70:0.000001,(69:0.000001,(68:0.000001,67:0.000001):0.000001):0.000001):0.044421):0.030260,62:0.024241):0.158811,((((103:0.002797,97:0.000001):0.000001,((162:0.000001,(161:0.000001,(160:0.000001,159:0.000001):0.000001):0.000001):0.000001,((270:0.008550,255:0.005564):0.091358,207:0.058932):0.032603):0.023428):0.000002,99:0.002801):0.077339,(((((178:0.000001,177:0.000001):0.002747,(165:0.000001,(164:0.000001,163:0.000001):0.000001):0.000001):0.002737,158:0.000001):0.011059,126:0.000001):0.018679,(185:0.076867,(208:0.003144,200:0.002334):0.095700):0.043930):0.070868):0.195648):0.049276):0.064342):0.028357,(396:0.322741,((217:0.060319,214:0.146886):0.092238,180:0.229160):0.066965):0.068670):0.009741,(((407:0.256611,(363:0.000001,(348:0.000001,339:0.002756):0.036803):0.267832):0.069031,40:0.192498):0.048331,(((206:0.035254,186:0.013100):0.216040,(150:0.022630,145:0.010931):0.120373):0.085993,((197:0.169747,54:0.123309):0.047975,56:0.203255):0.099839):0.033837):0.029733):0.017600,((143:0.317203,((((240:0.240739,39:0.128796):0.091911,(((202:0.000001,19:0.000001):0.267839,((170:0.176240,(92:0.000001,13:0.000001):0.190100):0.060241,(51:0.029664,38:0.013878):0.085379):0.073008):0.050328,((139:0.217558,50:0.217082):0.043784,(71:0.000001,9:0.000001):0.277253):0.031887):0.023330):0.024154,(((45:0.101695,44:0.047952):0.156755,42:0.226829):0.025183,(176:0.233505,((128:0.008906,91:0.032407):0.043177,48:0.009955):0.167221):0.050980):0.009956):0.011185,(((((489:0.268865,137:0.053066):0.129162,(215:0.085052,183:0.056938):0.146185):0.106565,87:0.230589):0.025017,252:0.305292):0.034905,(((89:0.251755,(362:0.358077,203:0.218724):0.034286):0.046148,((((46:0.226930,(43:0.000001,3:0.000001):0.183865):0.038824,((35:0.000001,2:0.000001):0.216318,30:0.146717):0.022947):0.033666,((82:0.000001,81:0.000001):0.146317,(((75:0.000001,11:0.000001):0.029731,(49:0.000001,5:0.000001):0.036935):0.044824,(31:0.000001,1:0.000001):0.043746):0.169077):0.073158):0.005410,(((53:0.239373,(66:0.204754,37:0.175559):0.035290):0.025292,(155:0.225762,74:0.176033):0.066379):0.025136,80:0.232173):0.023306):0.017236):0.008604,((1151:0.108027,239:0.170257):0.189400,95:0.257292):0.063071):0.012160):0.021555):0.008456):0.018200,((((((((124:0.000001,16:0.000001):0.107755,(88:0.000001,12:0.000001):0.060223):0.039316,((184:0.000001,18:0.000001):0.152398,(63:0.000001,7:0.000001):0.052782):0.051474):0.138492,((73:0.049843,36:0.089582):0.064227,33:0.106683):0.115882):0.074143,101:0.290947):0.060151,((((((60:0.000001,6:0.000001):0.056546,(64:0.000001,8:0.000001):0.050767):0.017293,((72:0.000001,10:0.000001):0.021363,(47:0.000001,4:0.000001):0.026546):0.060158):0.022353,(211:0.000001,20:0.000001):0.092100):0.096313,((387:0.073478,(365:0.000001,25:0.000001):0.029471):0.174676,(((415:0.121987,(354:0.000001,23:0.000001):0.017114):0.102934,(357:0.000001,24:0.000001):0.124605):0.092573,((329:0.000001,26:0.000001):0.101947,325:0.068034):0.139049):0.077033):0.033961):0.132221,78:0.302103):0.056766):0.025549,(((182:0.207911,32:0.142291):0.023432,(((((61:0.101609,52:0.096083):0.037933,65:0.125865):0.035349,41:0.093842):0.049947,((129:0.111095,85:0.134534):0.049567,298:0.256883):0.048169):0.022105,(59:0.157400,(57:0.115386,34:0.101040):0.058538):0.087769):0.028696):0.038332,127:0.261068):0.069497):0.026576,(123:0.272681,(157:0.008685,136:0.019744):0.335187):0.045719):0.018181):0.017993):0.028607):0.026898,(((((194:0.000001,193:0.000001):0.007230,192:0.016614):0.148870,((171:0.022236,(125:0.000001,102:0.002889):0.015055):0.014372,138:0.017135):0.090811):0.058464,((153:0.000001,152:0.000001):0.020502,148:0.009605):0.097715):0.165851,((276:0.168132,(258:0.010079,249:0.015987):0.231668):0.253993,((222:0.000001,((221:0.000001,220:0.000001):0.000001,219:0.000001):0.000001):0.000001,566:0.006522):0.324163):0.130249):0.041984):0.035531):0.020508):0.109228,(151:0.009931,(116:0.000001,15:0.000001):0.006721):0.265320):0.173396,(((2229:0.052368,(2043:0.049928,(1978:0.017968,1973:0.050186):0.013587):0.019557):0.665054,((((568:0.371606,479:0.146666):0.095028,(441:0.058425,434:0.059470):0.147950):0.040122,((1646:0.559695,1417:0.625924):0.109766,(573:0.445981,((1437:0.537215,779:0.523726):0.067226,579:0.523316):0.032730):0.052396):0.066781):0.057894,(495:0.235314,((485:0.118179,484:0.054498):0.112405,478:0.164413):0.036913):0.129113):0.136764):0.098994,(2741:0.755536,((((332:0.000001,331:0.000001):0.087414,((395:0.000001,393:0.002630):0.042394,384:0.039481):0.015019):0.008390,(((399:0.040528,390:0.025836):0.021664,353:0.060514):0.008699,335:0.065716):0.039076):0.120228,398:0.127536):0.166133):0.096202):0.114374):0.040426):0.072305):0.097759):0.116536,(((((((((544:0.023173,538:0.041047):0.274529,(545:0.283881,(2081:0.197726,(602:0.000001,596:0.017069):0.052470):0.473528):0.071260):0.036397,((550:0.000001,549:0.000001):0.025081,(547:0.000001,546:0.000001):0.029473):0.274015):0.116317,((((747:0.022743,(733:0.024859,729:0.016072):0.023325):0.017933,721:0.033627):0.092476,627:0.124426):0.222838,(((570:0.235894,(605:0.000001,604:0.000001):0.361911):0.027926,((571:0.177473,551:0.223194):0.025904,((583:0.238348,(560:0.020553,559:0.007284):0.274395):0.046391,(((1595:0.009983,565:0.018751):0.271692,(((591:0.012365,590:0.018555):0.016959,((((625:0.036519,615:0.049106):0.014721,599:0.029768):0.016528,592:0.046817):0.011953,(631:0.024185,613:0.034291):0.013755):0.020589):0.040136,(598:0.022726,593:0.014415):0.086107):0.227692):0.151241,(577:0.131023,561:0.058081):0.206037):0.042908):0.039906):0.034388):0.057459,((558:0.011165,556:0.021020):0.011785,553:0.017024):0.372908):0.040468):0.119130):0.199672,((539:0.032842,531:0.033762):0.322522,527:0.418344):0.052459):0.082432,1471:0.427236):0.646566,((2514:0.332857,2354:0.337094):0.561803,(1731:0.000001,1730:0.000001):0.946294):0.361007):0.095465,((((((2486:0.920176,1379:0.941589):0.219492,(((696:0.172242,557:0.089479):0.743030,1824:0.982194):0.143197,((754:0.538334,587:0.363742):0.284593,655:0.838349):0.079783):0.084147):0.057148,562:0.818602):0.078766,((((((((2338:0.089288,2242:0.021515):0.510302,2234:0.377462):0.288127,1388:0.481567):0.156115,1838:0.737431):0.202923,856:0.698313):0.251646,(588:0.375427,576:0.415539):0.397373):0.110177,(581:0.146003,572:0.104048):0.656910):0.034327,((2031:0.173217,1619:0.214215):0.925263,((2247:0.677667,2189:0.566587):0.529665,(1845:0.688016,1059:0.578493):0.411005):0.136455):0.046396):0.103749):0.063815,(((((497:0.719209,(481:0.495883,394:0.323581):0.249094):0.107804,(((297:0.339762,(453:0.444340,514:0.610421):0.157679):0.131780,(361:0.281470,(259:0.119963,242:0.104942):0.115077):0.323767):0.100451,((504:0.650942,(((465:0.349863,((444:0.150579,198:0.043919):0.042329,179:0.116741):0.098741):0.106390,(552:0.466360,((375:0.110803,326:0.028906):0.255095,218:0.239706):0.059718):0.039456):0.100123,((((483:0.190248,79:0.081406):0.139359,(84:0.025680,76:0.038128):0.263838):0.053274,154:0.358804):0.030197,((284:0.196116,(243:0.110061,(230:0.011102,228:0.015232):0.118575):0.099035):0.128538,212:0.280331):0.073525):0.053063):0.038611):0.026085,(491:0.447168,433:0.315544):0.166527):0.148478):0.037879):0.019703,(((((((((723:0.269011,414:0.276829):0.059875,457:0.366639):0.256683,((((1025:0.009254,432:0.002990):0.503945,310:0.389185):0.083975,(303:0.439978,149:0.220413):0.067442):0.035358,(((226:0.261916,(299:0.288900,440:0.395700):0.108292):0.131405,(((372:0.016782,305:0.015284):0.035790,355:0.123643):0.110850,318:0.209278):0.132250):0.061268,611:0.359851):0.058638):0.079186):0.033749,121:0.432925):0.069752,(470:0.594697,130:0.327523):0.070779):0.052201,((144:0.407040,(169:0.397511,442:0.475849):0.083890):0.039701,(((522:0.430848,411:0.139489):0.215872,((386:0.058769,308:0.022660):0.350749,319:0.238441):0.097511):0.162810,(((195:0.066543,173:0.025369):0.012531,204:0.056315):0.059591,147:0.091641):0.378672):0.059697):0.054047):0.029203,((320:0.148058,300:0.177053):0.401443,364:0.546199):0.038913):0.029658,((589:0.325173,524:0.264348):0.357043,(471:0.468440,(426:0.188549,317:0.220107):0.187375):0.226088):0.076968):0.055395,((((529:0.430219,(135:0.000001,134:0.000001):0.249639):0.095061,376:0.401784):0.083526,397:0.526323):0.064311,((492:0.363033,315:0.177179):0.112396,254:0.356927):0.257780):0.032989):0.031782):0.047649,((((((311:0.167043,244:0.255054):0.183011,((370:0.494392,287:0.282357):0.110601,385:0.326896):0.056520):0.035095,323:0.366462):0.079902,(314:0.019740,313:0.006853):0.411044):0.204022,(((286:0.447303,((321:0.123205,236:0.126568):0.196257,282:0.213216):0.125346):0.147757,((((501:0.622945,(((340:0.000001,277:0.000001):0.155013,327:0.149101):0.081709,235:0.123995):0.245009):0.076101,(502:0.237783,(580:0.718201,513:0.633699):0.093088):0.095213):0.042463,(((619:0.677632,((515:0.375983,(454:0.330209,408:0.316049):0.127148):0.025426,(518:0.426645,216:0.340481):0.100831):0.018411):0.051330,(((273:0.224954,248:0.191332):0.182675,512:0.503764):0.055211,(349:0.486984,((268:0.246449,223:0.229555):0.087631,(267:0.264569,199:0.170349):0.077763):0.057928):0.082317):0.031275):0.077084,503:0.538367):0.049463):0.035554,(((536:0.094536,511:0.187295):0.448614,237:0.292449):0.142473,(((309:0.014751,((324:0.000001,322:0.024522):0.011170,2496:0.097984):0.027822):0.361671,449:0.559864):0.052265,(438:0.497870,409:0.426062):0.135724):0.048526):0.088516):0.032158):0.030861,400:0.448040):0.092215):0.067383,(((((879:0.443398,569:0.214635):0.115181,(795:0.312677,670:0.255823):0.196669):0.336519,509:0.607367):0.212929,((936:0.508299,421:0.256633):0.088996,780:0.748167):0.129142):0.048458,((510:0.318600,430:0.180368):0.223121,(1194:0.738717,487:0.395588):0.177113):0.150088):0.147278):0.104571):0.015850,(((((283:0.265623,(142:0.174220,132:0.149781):0.124430):0.086903,190:0.229139):0.073549,131:0.385752):0.065997,((436:0.202945,336:0.211209):0.119889,((493:0.432675,575:0.692487):0.110415,(564:0.531989,567:0.652220):0.091240):0.037804):0.144230):0.045661,269:0.513619):0.063050):0.058135):0.123365,(1936:0.950005,(((((((((447:0.059089,439:0.085414):0.077595,(437:0.032993,423:0.001452):0.068286):0.057342,(431:0.059425,420:0.060161):0.065381):0.135270,(428:0.134067,419:0.144840):0.073737):0.047404,((466:0.028772,464:0.000001):0.348761,(((((371:0.039270,356:0.063872):0.072173,(360:0.000001,(359:0.000001,358:0.000001):0.000001):0.056499):0.057125,((418:0.000001,417:0.000001):0.011558,410:0.001944):0.096264):0.025539,((406:0.000001,405:0.000001):0.008009,(377:0.000001,(378:0.000001,(452:0.008007,451:0.008689):0.021495):0.000001):0.000001):0.091048):0.043583,((976:0.121997,((486:0.017993,472:0.004218):0.062869,(383:0.002624,374:0.000001):0.007212):0.006098):0.037447,((369:0.000001,(368:0.000001,367:0.000001):0.000001):0.125869,((((((401:0.000001,(460:0.002686,(462:0.000001,461:0.000001):0.010798):0.000001):0.000001,402:0.000001):0.000001,403:0.000001):0.043779,366:0.028278):0.036793,(((392:0.000001,391:0.000001):0.045924,(382:0.000001,(381:0.000001,380:0.000001):0.000001):0.003521):0.054186,((389:0.000001,388:0.000001):0.039959,338:0.032549):0.018128):0.011464):0.009743,(413:0.000001,412:0.000001):0.102704):0.017866):0.013755):0.115214):0.114386):0.104162):0.153943,((((526:0.123087,(517:0.066911,516:0.074934):0.059769):0.087117,508:0.180122):0.139722,500:0.361304):0.148102,((498:0.232904,(((499:0.096809,494:0.110113):0.192978,(507:0.142991,505:0.159973):0.215668):0.053131,463:0.187506):0.085503):0.061598,525:0.316135):0.172116):0.063995):0.053006,482:0.277069):0.090476,506:0.395836):0.139792,(1423:0.723930,876:0.704272):0.073703):0.391235):0.094585):0.061611):0.067442,(3190:1.072085,(2093:0.002803,2040:0.000001):1.081603):0.336752):0.103731):0.043708,(772:0.054768,771:0.061578):1.090861):0.123990):0.115427):0.061496,((((3470:1.050037,2074:1.035502):0.294655,((3329:0.929516,2649:0.738291):0.445754,((3299:0.847765,(((3827:0.144521,3676:0.065143):0.834823,(3787:0.006938,3439:0.069486):0.511124):0.253997,(3872:0.286869,(3680:0.084882,(3542:0.071719,3441:0.034414):0.098121):0.130974):0.772140):0.100072):0.171920,(2568:0.524908,(((2802:0.757784,(2551:0.096872,2491:0.065025):0.362146):0.045462,4017:0.897984):0.080659,2475:0.765821):0.106326):0.147492):0.405523):0.023492):0.025264,((((3445:0.871026,((2414:0.179610,2409:0.195549):0.235021,((3178:0.029026,(2593:0.013165,2558:0.013958):0.029812):0.342552,2293:0.295499):0.050831):0.093213):0.215706,(3459:0.394936,(2332:0.039404,(2313:0.000001,2308:0.005687):0.043795):0.180779):0.485908):0.076446,(((2299:0.034841,(3832:0.183748,2253:0.043136):0.000002):0.089695,2587:0.176689):0.348103,2090:0.521109):0.116174):0.468218,((3782:1.016495,2589:0.582238):0.581312,(((((2522:0.356183,(2518:0.259067,2489:0.127022):0.235749):0.074225,(2538:0.414012,2387:0.206619):0.114422):0.107656,((2630:0.463344,(2596:0.002702,2446:0.000001):0.145024):0.243819,2460:0.599993):0.047578):0.105359,(2613:0.440354,(2619:0.455132,(2623:0.069347,2610:0.093325):0.442816):0.162866):0.302788):0.118311,2459:0.665295):0.221203):0.106033):0.111959):0.055900,((((((((((3980:0.394525,(3969:0.377986,3536:0.352181):0.157830):0.106052,(((2479:0.310322,2122:0.438446):0.219189,(3667:0.790442,3403:0.484273):0.169929):0.070220,(((((((3563:0.266098,3262:0.050602):0.076485,3813:0.100707):0.163683,3455:0.426397):0.210108,(((3146:0.005121,(3405:0.004087,(3419:0.010797,(3409:0.027983,3347:0.009909):0.118410):0.182627):0.005751):0.006637,3143:0.001060):0.033622,(3336:0.054467,3319:0.051227):0.097059):0.121773):0.313626,3286:0.842986):0.085363,2276:0.464858):0.053709,((2563:0.314183,2278:0.533373):0.096876,((3655:0.779269,3350:0.363578):0.068908,(3795:0.162914,3382:0.110208):0.254523):0.327614):0.061734):0.065958):0.053267):0.069226,((2513:0.350086,(((2361:0.146763,(2396:0.263198,2363:0.313752):0.021128):0.088835,(2444:0.000001,2443:0.000001):0.172364):0.034547,2243:0.266370):0.119231):0.182808,(2213:0.005112,2190:0.000001):0.462037):0.260611):0.078855,(((3730:0.046556,3575:0.061495):0.129184,3417:0.223294):0.514642,3564:0.518299):0.295812):0.142426,3118:0.650786):0.274909,(((2030:0.658994,1963:0.710623):0.096536,((((((2215:0.564606,(((((((((1318:0.002632,1255:0.000001):0.000001,1259:0.002635):0.037944,1157:0.019667):0.097470,1281:0.081151):0.022164,(((1831:0.089153,((1402:0.000001,1401:0.000001):0.075638,1570:0.071283):0.012914):0.019110,((1639:0.011367,1627:0.044110):0.008003,1463:0.000001):0.072110):0.010330,(2582:0.206934,((1586:0.021210,1128:0.000001):0.012036,((1127:0.000001,(1256:0.007974,(1662:0.006017,1566:0.000001):0.043890):0.000001):0.002667,1315:0.016076):0.001281):0.027033):0.007684):0.021033):0.067304,1286:0.062363):0.064601,(1295:0.002700,1252:0.000001):0.192422):0.047273,((1363:0.010930,1322:0.000001):0.122570,1280:0.292050):0.064931):0.015350,(((1277:0.002729,1245:0.000001):0.042328,(1113:0.002717,1098:0.000001):0.066004):0.074693,1207:0.196566):0.056660):0.186416):0.087399,((3431:0.635036,(1573:0.268302,1433:0.167032):0.321295):0.121193,(1661:0.432333,(999:0.246985,889:0.192190):0.149274):0.058446):0.031302):0.083711,2935:0.657774):0.047800,(2274:0.179810,2230:0.137243):0.590372):0.075715,(2501:0.025841,2152:0.073580):0.765215):0.123906,((2476:0.330474,1968:0.324227):0.424515,1352:0.637490):0.108783):0.110948):0.089950,((3379:0.085072,(3132:0.002380,3081:0.003797):0.101200):0.464666,(3285:0.375262,3136:0.685035):0.250152):0.290117):0.042435):0.162471,(((((((((2488:0.410177,2197:0.359449):0.200916,2400:0.741476):0.376687,(((((((((1587:0.294831,1499:0.216458):0.220683,1332:0.376193):0.131609,1518:0.557141):0.102766,1312:0.692968):0.194615,((1815:0.271938,1644:0.417813):0.093528,1470:0.450480):0.214921):0.053298,((((((((1119:0.076857,965:0.134622):0.117961,1508:0.624879):0.036711,((1443:0.139802,1376:0.213326):0.176937,((((1176:0.059219,1092:0.076396):0.107901,1087:0.131737):0.036273,(1340:0.181761,1685:0.369763):0.026052):0.080795,(928:0.290752,(((923:0.204687,1413:0.225909):0.091123,((1452:0.111380,(1392:0.000001,1391:0.000001):0.163261):0.105881,1310:0.139642):0.043077):0.050666,((1411:0.126229,1235:0.197581):0.050840,((1498:0.212210,((1240:0.030340,1166:0.023344):0.020854,1187:0.070692):0.012024):0.047220,(1270:0.300082,(1592:0.208653,(1680:0.195497,2693:0.234617):0.124379):0.069441):0.064668):0.057998):0.042006):0.037223):0.046488):0.085526):0.061724):0.084436,1085:0.409029):0.079331,((((1034:0.177587,((1412:0.066381,1266:0.061020):0.065358,1350:0.134236):0.143128):0.025222,(1424:0.023925,1153:0.015822):0.101791):0.025092,(1185:0.013520,1040:0.007392):0.130050):0.037239,(1346:0.214742,1306:0.147945):0.114737):0.371893):0.050663,(2303:0.715478,((1638:0.244203,((1823:0.295560,1642:0.267857):0.070368,1901:0.453894):0.055890):0.130125,((((1791:0.003401,(((1657:0.012892,1645:0.007741):0.009905,1669:0.002971):0.006141,1747:0.017392):0.009465):0.093091,((1777:0.010730,1764:0.007261):0.005938,1655:0.005053):0.013040):0.065468,1454:0.082514):0.231317,1493:0.259911):0.109864):0.079741):0.078748):0.067825,(((2585:0.915596,(2519:0.652207,(2516:0.621547,2417:0.395345):0.171075):0.139255):0.249311,((2353:0.646931,((((((2237:0.106469,2222:0.231303):0.313681,(2511:0.213700,((2176:0.000001,2175:0.000001):0.000001,2164:0.009295):0.143865):0.029264):0.049332,(((2199:0.201748,2290:0.133415):0.027940,((((2325:0.034915,(((2413:0.002321,2388:0.007303):0.000001,2404:0.000001):0.011807,2374:0.000001):0.019267):0.011072,(2554:0.007018,2411:0.000001):0.016690):0.019944,(2526:0.011561,(2436:0.002266,2434:0.000001):0.029541):0.137599):0.045803,2240:0.091908):0.034261):0.100809,(2345:0.000001,(2534:0.099747,2550:0.096953):0.027361):0.192012):0.052017):0.249697,2288:0.822875):0.062843,2546:0.816168):0.090905,2445:0.543417):0.107448):0.199169,(3389:0.358700,(((3290:0.277786,(3316:0.283911,3220:0.207349):0.074929):0.079845,3148:0.160857):0.294144,3216:0.297555):0.166657):0.329491):0.188397):0.110473,(((2211:0.320749,2157:0.439880):0.064891,(2389:0.391167,1834:0.241406):0.074987):0.610858,((((2331:0.434630,2266:0.267266):0.325580,(2195:0.031449,2193:0.017074):0.258741):0.091346,(2427:0.361416,2216:0.355832):0.158895):0.402665,(1811:0.434698,((2330:0.000001,2311:0.002362):0.815848,(1605:0.048522,1460:0.040901):0.288078):0.082465):0.247843):0.033247):0.062274):0.049412):0.101693,((((((1903:0.241167,1478:0.230693):0.127309,1625:0.348867):0.277447,(1236:0.084634,1164:0.106662):0.389741):0.098569,((1961:0.514857,1688:0.518866):0.085813,((1802:0.037096,(1762:0.019910,1756:0.005323):0.023514):0.335847,1567:0.378259):0.086152):0.062386):0.020240,((1846:0.482212,((((1726:0.002837,1727:0.000001):0.002836,(1786:0.017221,1735:0.002837):0.000001):0.011412,1700:0.000001):0.198127,1613:0.190320):0.091697):0.152177,(((1842:0.029991,1817:0.005463):0.107688,1562:0.077870):0.268434,(1720:0.260802,1580:0.250157):0.064235):0.129448):0.125935):0.048582,((1757:0.208270,(1880:0.213806,1766:0.655223):0.117276):0.097653,2412:0.518666):0.295999):0.022671):0.136711):0.069195,((3267:0.126803,1632:0.308724):0.389104,1944:0.649778):0.206455):0.082628,((((2763:0.645126,1088:0.329274):0.161437,(((1634:0.138310,1484:0.181473):0.250292,1296:0.390417):0.064562,1093:0.326514):0.254851):0.072116,((((((1383:0.185360,1123:0.128755):0.315812,(1288:0.206364,1195:0.155433):0.137789):0.146740,(((((1434:0.076464,1190:0.089996):0.111286,1005:0.246123):0.287598,(2151:0.265907,2103:0.245283):0.425304):0.079794,(1837:0.308906,1589:0.328224):0.298478):0.060564,(((2740:0.272239,2050:0.335923):0.377133,1912:0.400531):0.105960,2017:0.550617):0.096287):0.030194):0.031431,1784:0.533495):0.031552,((((2263:0.204870,(2467:0.140807,2104:0.114176):0.061524):0.058410,2530:0.180806):0.121952,(((2225:0.222014,2140:0.135182):0.126678,2344:0.145313):0.058107,2478:0.129895):0.088849):0.288367,2750:0.487603):0.159762):0.085914,(1344:0.512806,((907:0.088507,764:0.080981):0.225389,(1020:0.315172,(1054:0.306047,((1053:0.276586,776:0.143284):0.058071,((831:0.047948,773:0.043339):0.039467,805:0.042983):0.134519):0.026719):0.075745):0.044837):0.104184):0.109677):0.054455):0.042406,(((3949:0.184386,1788:0.158531):0.485777,((((1365:0.069466,1323:0.102787):0.066908,1155:0.146979):0.232019,(1881:0.582651,(((2977:0.000001,1923:0.000001):0.068764,2010:0.092391):0.362791,(((((2163:0.004624,2121:0.089836):0.047443,2162:0.002050):0.146139,(2177:0.000001,2150:0.005695):0.090371):0.037831,(((2304:0.005568,2279:0.002662):0.046819,((2261:0.013382,2174:0.012714):0.023084,2169:0.048201):0.029561):0.095081,2192:0.152357):0.034510):0.064014,(((2171:0.000001,2170:0.000001):0.000001,2217:0.002740):0.000001,((2202:0.000001,2187:0.002738):0.002736,2183:0.000001):0.002741):0.146094):0.448547):0.123565):0.060070):0.078892,((1958:0.002804,1886:0.000001):0.000001,1932:0.002802):0.654447):0.085658):0.117761,3234:0.535302):0.059265):0.088023):0.058000,(3035:0.699674,(((2798:0.295885,(3225:0.283154,3193:0.341775):0.100180):0.108137,((3767:0.082997,3152:0.209881):0.126022,(3583:0.048354,(3391:0.028222,3114:0.005627):0.015947):0.337330):0.079375):0.073967,1011:0.333732):0.229799):0.125956):0.013703):0.051853,((2575:0.784281,(2561:0.199475,2447:0.180311):0.663032):0.351167,(2541:1.012332,(((2373:0.557168,2113:0.476486):0.353770,(3965:0.216862,2220:0.026355):0.747001):0.064243,(((((((((((((2839:0.559843,2760:0.245342):0.084373,(3967:0.617288,2832:0.568364):0.111968):0.192090,1797:0.438165):0.122029,1732:0.421471):0.050117,(2770:0.168902,2747:0.277886):0.142488):0.051988,(1753:0.494567,(1993:0.422578,2296:0.666332):0.077864):0.062183):0.029243,(2762:0.427984,2751:0.254069):0.135298):0.086837,((1820:0.130360,1576:0.115179):0.364392,(((2233:0.412265,1926:0.301290):0.152546,1882:0.385330):0.116174,((1989:0.127553,1966:0.037503):0.331369,(2156:0.302075,1839:0.251172):0.239250):0.074687):0.048149):0.084151):0.137530,((2826:0.361558,(2298:0.674907,2009:0.362163):0.074546):0.121700,(((((((((2768:0.082947,2764:0.098201):0.090595,2761:0.151223):0.143705,2757:0.159522):0.056288,2756:0.223808):0.044065,2749:0.229194):0.158309,(2778:0.242864,2753:0.035952):0.354876):0.022623,(2640:0.621736,(2790:0.352512,2302:0.474750):0.095512):0.081801):0.046437,(2765:0.306926,2543:0.278927):0.107769):0.071125,((2532:0.248187,2316:0.449961):0.183282,2484:0.532665):0.086889):0.072528):0.133392):0.042076,((2107:0.714509,(1876:0.218462,(2049:0.311318,2097:0.380454):0.149730):0.118616):0.061865,2125:0.615927):0.065009):0.040479,((3363:1.041218,4002:1.050485):0.202945,(((2349:0.884166,2495:0.927123):0.165528,(2821:0.637035,(2416:0.345305,2244:0.443961):0.157025):0.195193):0.079602,(3747:0.648687,((3265:0.031355,3160:0.001460):0.184717,3204:0.163602):0.223686):0.504531):0.074573):0.081584):0.064045,((2579:0.516056,2485:0.656001):0.154510,2520:0.581262):0.085097):0.064003,(2775:0.542462,(2205:0.423687,2158:0.351555):0.297744):0.118142):0.081974):0.081748):0.108118):0.048950):0.055324,((((1114:0.442564,((((((1354:0.098070,(3076:0.052270,1262:0.000001):0.108931):0.014380,((1243:0.046085,(1294:0.073694,1154:0.083709):0.026351):0.028535,1244:0.080814):0.020977):0.067539,1385:0.170352):0.088525,1438:0.257781):0.068446,1780:0.572132):0.136715,(765:0.015253,730:0.007763):0.281528):0.063144):0.040945,1569:0.684468):0.149803,((1767:0.000001,1748:0.009204):0.369167,((1504:0.252766,1272:0.284618):0.069663,1250:0.201563):0.059054):0.220088):0.104117,((((((2249:0.124395,2246:0.130652):0.115073,((1986:0.002831,1938:0.002896):0.011205,1929:0.020635):0.206628):0.061053,((2462:0.005579,2458:0.008697):0.118556,(2280:0.000001,2277:0.002899):0.130607):0.104529):0.488380,3301:0.996242):0.139956,(((((((((1225:0.077037,1181:0.053266):0.076563,1228:0.110949):0.042195,1269:0.092643):0.183825,1494:0.251189):0.046732,((1329:0.000001,1282:0.035720):0.021490,(3200:0.228606,1199:0.029457):0.006922):0.296275):0.034632,((1612:0.044453,1501:0.013311):0.254000,1554:0.253679):0.072145):0.044940,((1705:0.355041,(3838:0.391098,(((3944:0.011596,1640:0.024566):0.142645,3428:0.082067):0.151335,(((3177:0.018528,1018:0.005319):0.002665,957:0.007956):0.008422,1041:0.025118):0.188412):0.153322):0.051784):0.025297,(((1893:0.325141,1170:0.137034):0.076057,(1728:0.248251,1550:0.285529):0.123694):0.045230,(1712:0.286165,1431:0.268739):0.105570):0.042355):0.041639):0.073027,(3770:0.348676,1303:0.225002):0.094658):0.199133,((1239:0.718093,(((1663:0.254865,(1450:0.006759,1441:0.011298):0.178755):0.081665,(1540:0.069052,1335:0.109789):0.103798):0.244351,((910:0.391626,(3386:0.499241,3183:0.267509):0.273751):0.044743,((((914:0.017878,830:0.026785):0.005298,826:0.030985):0.010005,864:0.004619):0.012307,872:0.003129):0.299001):0.060467):0.041934):0.051198,(((1810:0.238612,(1666:0.282124,1598:0.222500):0.040288):0.042854,((((1675:0.155018,1311:0.105014):0.148444,(1544:0.196985,1355:0.122338):0.047758):0.049233,1531:0.274809):0.077262,(1583:0.228950,1297:0.151836):0.055769):0.055216):0.068783,(1428:0.017733,1357:0.008554):0.261743):0.187435):0.133709):0.117327):0.146374,((1330:0.282257,(((2598:0.039290,1555:0.077885):0.000001,2594:0.000001):0.012559,((2600:0.000001,2599:0.148095):0.044342,2601:0.017101):0.047701):0.539065):0.126593,((3003:0.620270,1510:0.382144):0.109035,((((1202:0.391099,(1305:0.005321,1140:0.000001):0.312850):0.089010,(2792:0.232568,1300:0.373586):0.266635):0.040733,(((1408:0.163782,1325:0.217309):0.109289,(946:0.113191,922:0.098093):0.186352):0.049238,((800:0.025920,792:0.059753):0.073582,(804:0.061867,913:0.189276):0.027434):0.109648):0.034773):0.044524,(793:0.376026,1144:0.264702):0.053343):0.049714):0.160056):0.283052):0.146728):0.136473):0.040335,(2369:0.613905,2300:0.756791):0.212136):0.052599,(((((((((2580:0.000001,2567:0.002451):0.125072,2469:0.184740):0.411640,((((2565:0.275779,2289:0.254834):0.275281,2322:0.405034):0.078190,((2553:0.376459,2415:0.318982):0.059807,2521:0.498989):0.162473):0.057234,(3963:0.223671,2473:0.260911):0.166601):0.023193):0.051611,(((((((3172:0.065982,2542:0.072627):0.078846,((2372:0.000001,2371:0.000001):0.020123,(((2334:0.061554,((2535:0.009189,2431:0.003845):0.041786,2365:0.032151):0.009322):0.007819,(2456:0.014865,(2425:0.010112,(2420:0.000001,2419:0.000001):0.005078):0.006596):0.004059):0.074254,2368:0.018944):0.029208):0.122147):0.109109,(2581:0.102665,2509:0.089292):0.061293):0.107869,2564:0.318404):0.089349,(2451:0.616025,((((((2688:0.000001,2667:0.000001):0.194397,(2539:0.186907,2504:0.068269):0.196791):0.210591,3493:0.431405):0.102368,(3903:0.391270,2545:0.240328):0.146652):0.068200,3992:0.647263):0.026916,(((((2822:0.290702,2549:0.301422):0.114798,((2573:0.085717,2537:0.037798):0.235185,2533:0.290735):0.042672):0.092543,((2536:0.210061,2498:0.177929):0.035522,(3182:0.352662,((2590:0.220637,2421:0.133454):0.051494,3151:0.320763):0.044370):0.051535):0.017535):0.101934,(((((2559:0.095176,2356:0.112182):0.038384,2468:0.234283):0.078132,2540:0.207244):0.044941,2592:0.142535):0.053666,((3098:0.045970,2548:0.027451):0.275466,(3847:0.164340,2464:0.071824):0.133669):0.059050):0.046558):0.074488,(3972:0.178356,2572:0.117312):0.316928):0.071287):0.040293):0.020569):0.088982,(((2574:0.531528,((3261:0.044728,3246:0.009012):0.038055,3240:0.012976):0.262656):0.065975,(3781:0.353294,3665:0.411287):0.196481):0.046717,(3956:0.077606,(3985:0.048361,3993:0.183560):0.090277):0.317841):0.062738):0.053583,2557:0.423010):0.092043):0.046157,(2326:0.392714,(3955:0.281460,3197:0.417917):0.098018):0.070715):0.088164,((2576:0.160911,2286:0.285501):0.099427,2347:0.230576):0.438809):0.111272,(2370:0.272778,2257:0.289374):0.231000):0.527122,(((((3986:0.097298,2301:0.024391):0.104650,2397:0.133677):0.852043,2432:0.838106):0.131699,(((2555:0.478060,(2206:0.396412,2114:0.331123):0.246353):0.325658,((((2390:0.006359,2346:0.010786):0.277364,2228:0.258502):0.129629,((2384:0.026794,2292:0.062956):0.075678,2377:0.081287):0.285677):0.238729,((2314:0.000001,2268:0.007113):0.088514,2212:0.065904):0.333465):0.406878):0.177152,((((2245:0.031746,2221:0.002951):0.220486,(2184:0.039999,2129:0.017456):0.193339):0.570469,1684:0.598193):0.114399,(1126:0.432780,((1822:0.414153,1711:0.292441):0.236438,((2149:0.056207,1448:0.025099):0.392161,1131:0.375203):0.202840):0.085844):0.070797):0.033063):0.047472):0.131893,(3870:0.895632,(2588:0.478817,2410:0.515023):0.063052):0.536882):0.082265):0.144702,(((((((2403:0.064475,(2772:0.240887,2267:0.112891):0.024644):0.108228,(2466:0.104151,2337:0.072109):0.052024):0.063473,2837:0.164603):0.069525,2776:0.333341):0.177837,(((2083:0.194819,2032:0.147089):0.053572,1904:0.233200):0.036398,1970:0.093019):0.115532):0.617386,(2591:0.920368,(1715:0.523587,((1679:0.247616,1486:0.092811):0.125102,1492:0.258289):0.211046):0.230900):0.070773):0.050590,((((((((2767:0.309491,2584:0.615808):0.088000,1896:0.368491):0.064402,2227:0.437175):0.063545,1737:0.409335):0.168830,(2126:0.467246,((1857:0.318113,1563:0.157561):0.102906,1609:0.306456):0.060432):0.261460):0.057102,((((2059:0.194284,(1918:0.003626,1851:0.002247):0.146418):0.354060,((((2426:0.585230,(2287:0.005496,2262:0.000001):0.338399):0.030455,2547:0.550611):0.062967,2038:0.590304):0.075629,2250:0.525159):0.099407):0.036594,((2393:0.246635,1690:0.376341):0.106226,(2130:0.003697,1950:0.002352):0.448344):0.117325):0.064182,(((2256:0.325419,((2435:0.062995,2310:0.124699):0.374838,2318:0.508662):0.044352):0.102289,2429:0.634516):0.087864,2089:0.560838):0.080322):0.038771):0.069682,(((((2023:0.220599,1818:0.203236):0.167374,1859:0.241076):0.098953,1875:0.314159):0.045958,2142:0.340167):0.098458,2029:0.583441):0.262525):0.156154,((((3790:0.396337,(((((3874:0.054025,3097:0.005274):0.018968,3326:0.084601):0.109942,3154:0.106319):0.083879,(3303:0.037894,((3531:0.010302,(3484:0.014177,3338:0.041789):0.020051):0.000001,3189:0.011255):0.022720):0.253335):0.073004,(3378:0.041846,3317:0.235254):0.100021):0.083314):0.086401,((3647:0.233731,3149:0.113198):0.141435,(3497:0.128099,(3869:0.114429,3380:0.005262):0.084409):0.279651):0.043494):0.296077,((2570:0.000001,2502:0.010984):0.272342,2461:0.221755):0.138441):0.252454,2343:0.630321):0.232395):0.061713):0.063790):0.022195):0.060957,((((2430:0.463760,(2360:0.000001,2342:0.005349):0.497536):0.340174,2258:0.691030):0.115861,2021:0.731005):0.140844,(2015:0.174944,1892:0.258972):0.818739):0.064484):0.066607,((((2566:0.007473,2517:0.000001):0.832391,(2166:0.018764,2155:0.078861):1.016808):0.131771,2248:0.829277):0.132723,((2336:0.918655,2124:0.678717):0.078173,(2845:0.667552,2428:0.764826):0.145728):0.133243):0.116590):0.101807):0.045866,((2629:0.115570,2612:0.000001):0.260471,(2625:0.106857,2624:0.205193):0.121341):0.943406):0.086032,(((((2487:0.142971,2482:0.228794):0.420895,2117:0.418345):0.557976,((((((((2609:0.003493,(2621:0.007834,2608:0.000001):0.003064):0.176517,((2626:0.025405,2604:0.009264):0.197395,2602:0.045261):0.114191):0.309269,(2611:0.439990,2606:0.333163):0.103075):0.089763,(2577:0.165273,2556:0.161831):0.255750):0.287835,((((2492:0.393336,(2402:0.083354,2525:0.241306):0.048262):0.027692,2271:0.094556):0.107329,2153:0.277418):0.198077,2339:0.406793):0.261230):0.265647,(1652:0.154954,1457:0.089548):0.495732):0.299156,(((3369:0.665380,2364:0.410195):0.303127,((2527:0.454369,(((2355:0.403219,2497:0.477735):0.076604,(3751:0.481692,((((3994:0.394379,2523:0.224815):0.350836,((3971:0.181313,2395:0.085315):0.046251,2448:0.075760):0.176734):0.115293,(((((((3904:0.000651,3780:0.053539):0.075905,3648:0.162880):0.017851,3253:0.000001):0.400121,(2241:0.216636,1947:0.211064):0.090305):0.065951,(3502:0.067986,3101:0.000001):0.307387):0.256871,((((3520:0.105624,(3873:0.102153,3702:0.348590):0.039941):0.145955,((3282:0.063785,((3327:0.094809,3295:0.102618):0.069124,3803:0.127870):0.034415):0.138632,((3821:0.017877,3415:0.097051):0.049501,(3344:0.000001,3230:0.007777):0.040132):0.262776):0.085363):0.088690,3128:0.259505):0.065911,(2398:0.399001,2392:0.262798):0.075523):0.046850):0.056008,(2422:0.283736,(((2282:0.023032,2167:0.019368):0.105649,(2108:0.276223,(2340:0.154311,((3979:0.249050,2201:0.298428):0.054572,2172:0.102947):0.012892):0.045935):0.041266):0.058123,2391:0.202960):0.043202):0.084778):0.078299):0.055070,(3724:0.008097,3504:0.030471):0.677296):0.050385):0.065094):0.101756,(((2105:0.191752,2091:0.152169):0.044322,((2544:0.013767,2531:0.065576):0.013638,2439:0.011096):0.087522):0.204371,2219:0.211658):0.122539):0.148303):0.076714,3975:0.862607):0.314007):0.066984,(((((3306:0.817412,1474:0.394748):0.134708,((((1261:0.005198,1211:0.000001):0.319376,(((1097:0.002607,1080:0.000001):0.000001,1055:0.002609):0.197685,((1287:0.281059,1198:0.211099):0.075718,(1208:0.041533,1143:0.036596):0.152758):0.090408):0.046075):0.048850,(3905:0.142979,2985:0.066089):0.355894):0.087199,((3320:0.153925,3070:0.017412):0.351189,1115:0.339258):0.080373):0.176552):0.055598,3083:0.558742):0.101056,2191:0.625082):0.206214,((((((((3310:0.313531,3091:0.000001):0.102970,((3444:0.055108,(3595:0.281078,((((3477:0.007444,3297:0.039598):0.089874,3513:0.057893):0.099249,3607:0.016031):0.409804,3590:0.038966):0.050777):0.232154):0.029351,3394:0.048666):0.109775):0.034014,3086:0.003806):0.206685,2401:0.193601):0.490524,(((2738:0.227775,1744:0.274587):0.061050,(((2771:0.188474,(1369:0.107263,1368:0.089993):0.037532):0.088588,((1453:0.045716,(1386:0.006870,1337:0.005856):0.011912):0.041710,(1451:0.128852,1395:0.060167):0.098326):0.166513):0.057622,((((2179:0.110760,1723:0.000001):0.046980,1754:0.087875):0.011047,(((1596:0.056185,1765:0.064304):0.048889,(1975:0.002481,1946:0.000001):0.037857):0.027349,(1821:0.110857,(((1787:0.012471,1782:0.010186):0.032993,1556:0.073741):0.010399,1773:0.012438):0.025251):0.015377):0.081699):0.048110,((2110:0.091009,1873:0.169599):0.042210,2088:0.099934):0.082692):0.137667):0.083305):0.121806,2148:0.662685):0.401101):0.181597,(((2843:0.308521,1439:0.312811):0.043609,1844:0.596356):0.091659,((3526:0.317035,3274:0.387743):0.287304,3008:0.403498):0.252807):0.058344):0.038424,((((1935:0.002587,1927:0.000001):0.443972,(1404:0.141183,1248:0.186265):0.105707):0.054536,1591:0.638644):0.075749,1481:0.623984):0.059323):0.068907,(((3211:0.479747,1548:0.393128):0.107789,(1167:0.154524,(1377:0.288630,(1532:0.395629,(1425:0.004890,1405:0.000001):0.268139):0.018183):0.039775):0.281583):0.084529,(2780:0.530281,((((2842:0.557823,2777:0.603628):0.199191,(2791:0.569279,((((2357:0.069901,2259:0.027687):0.041860,2061:0.070636):0.059563,2180:0.082116):0.211402,2255:0.238613):0.248744):0.088231):0.022541,(((((2161:0.552619,((2818:0.843431,2586:0.491922):0.171787,2002:0.385716):0.115423):0.078534,2639:0.530957):0.111153,(2481:0.672531,(((1991:0.278200,2455:0.362770):0.059869,(2505:0.023680,(2350:0.007903,((2362:0.032447,2319:0.085092):0.020607,2463:0.095380):0.029322):0.040118):0.210788):0.189732,(2385:0.325793,2231:0.385926):0.182934):0.151515):0.080010):0.058522,(2739:0.567346,1865:0.371651):0.126409):0.197584,(2721:0.438466,(((2583:0.096813,2552:0.117242):0.138531,(2450:0.098367,2376:0.328887):0.179007):0.051373,(2529:0.045229,2454:0.093877):0.217367):0.154382):0.447116):0.133330):0.041594,3368:1.110318):0.016848):0.036733):0.041040):0.059512):0.079456):0.121200):0.056022,((((((2869:0.556946,(1594:0.831319,(2779:0.435503,((2746:0.552923,(860:0.099817,842:0.152499):0.274444):0.051671,(1162:0.090631,1050:0.066992):0.287942):0.034628):0.055215):0.041847):0.053281,((2906:0.326248,2066:0.267737):0.362599,((((((1052:0.000001,693:0.000001):0.098804,(816:0.112611,728:0.099993):0.029463):0.141691,789:0.158946):0.055797,762:0.144377):0.102982,(761:0.130879,744:0.163138):0.128196):0.138491,784:0.434855):0.282677):0.065370):0.051459,2307:0.797211):0.024380,(((2838:0.596733,1145:0.404927):0.032017,(3063:0.358356,((1081:0.111817,(1089:0.018206,(1253:0.034857,1264:0.100221):0.009338):0.067494):0.027912,(((1465:0.055048,1193:0.043733):0.030199,1298:0.087245):0.036623,956:0.057114):0.009386):0.254513):0.239604):0.096528,(((((((((2437:0.613058,((((1734:0.147167,1502:0.145187):0.068760,(1247:0.284653,((1648:0.060376,(1462:0.007702,1380:0.067160):0.034094):0.034839,1372:0.104203):0.033265):0.051914):0.049029,(1177:0.165501,1545:0.259966):0.029980):0.102662,(1793:0.319777,(1579:0.201406,((2367:0.289105,1709:0.105275):0.104496,1798:0.237080):0.047178):0.130859):0.056262):0.059790):0.094398,2084:0.556270):0.066355,1237:0.429467):0.096471,(1466:0.542633,(1147:0.005405,1133:0.000001):0.438232):0.171936):0.169742,1171:0.595888):0.043594,((((3764:0.153523,3067:0.104449):0.103794,1671:0.118632):0.410478,1169:0.384570):0.160886,((3054:0.083382,1906:0.057461):0.553811,(2981:0.444814,1691:0.418360):0.133303):0.086184):0.120390):0.110488,(1789:0.278758,(((1955:0.125211,(1843:0.017968,1733:0.008195):0.036593):0.211753,(1954:0.109967,(1895:0.017232,1840:0.068700):0.042294):0.352870):0.146255,1724:0.277594):0.090979):0.539238):0.067417,(1302:0.531027,((((2562:0.507954,2477:0.540075):0.226815,((((((790:0.051826,((((2182:0.054830,2146:0.019805):0.117290,((930:0.000001,929:0.000001):0.012932,786:0.090920):0.057686):0.080092,(1398:0.017213,982:0.000001):0.030280):0.070064,778:0.101615):0.035748):0.074692,892:0.253940):0.089220,739:0.178952):0.075054,((1108:0.017114,1017:0.000001):0.058745,836:0.068732):0.180392):0.036497,720:0.240622):0.090329,((1327:0.002860,((1410:0.000001,1409:0.000001):0.000001,1816:0.149644):0.005516):0.252620,(735:0.056572,731:0.056002):0.102662):0.218932):0.140076):0.151684,691:0.599457):0.024997,((938:0.055117,837:0.079428):0.308213,(757:0.375498,688:0.257293):0.126263):0.091706):0.053642):0.033422):0.064282,(((((((1673:0.331429,1331:0.295205):0.310057,(1339:0.271389,861:0.268355):0.097147):0.112529,((((1590:0.122182,(1633:0.203319,(((((1180:0.000001,1179:0.000001):0.000001,1132:0.002826):0.002840,1130:0.000001):0.000001,1165:0.014272):0.046299,1163:0.031870):0.122703):0.052033):0.032346,1136:0.101681):0.032628,((1347:0.001287,(1283:0.016758,1200:0.025863):0.030125):0.132399,(1075:0.087947,915:0.040790):0.087814):0.036286):0.076179,((((1094:0.000001,1091:0.002850):0.008572,1045:0.008573):0.018762,1009:0.057243):0.007265,989:0.040128):0.170061):0.384532):0.040109,(4015:0.647934,2864:0.262814):0.216222):0.052054,((2941:0.096237,(3342:0.091985,3837:0.277460):0.137774):0.081627,((((3588:0.079874,2903:0.000001):0.133414,2907:0.162796):0.075927,3296:0.225840):0.115251,(((3164:0.051276,3137:0.105397):0.034311,3060:0.071787):0.048225,2995:0.075449):0.299885):0.052221):0.328579):0.079642,1217:0.617925):0.093705,((((((1275:0.502594,2852:0.271184):0.030743,3947:0.632463):0.186889,(((951:0.486388,((2978:0.369776,1314:0.424378):0.173839,822:0.315168):0.081596):0.158737,(3278:0.421025,4018:0.526949):0.031217):0.048564,((3825:0.551750,((3256:0.215450,3213:0.389065):0.133194,(1814:0.049431,1770:0.084997):0.121114):0.156460):0.148217,(769:0.382618,((698:0.025278,687:0.070082):0.140330,633:0.224611):0.085747):0.074548):0.065718):0.094845):0.015094,(((((3961:0.240922,3948:0.125742):0.285235,((984:0.002277,972:0.002989):0.456986,663:0.163655):0.212209):0.002865,(((((3309:0.100695,899:0.068594):0.174045,707:0.137295):0.118749,((((760:0.000001,752:0.002679):0.002676,(2862:0.005592,737:0.000001):0.000001):0.043742,((812:0.000001,(844:0.002661,847:0.005316):0.002636):0.058533,802:0.015830):0.048166):0.018748,(((2849:0.000001,(3180:0.088569,715:0.030111):0.042784):0.011249,(683:0.008071,681:0.002734):0.020181):0.049590,(2851:0.015057,734:0.035972):0.103886):0.073576):0.106008):0.060775,875:0.282325):0.057946,900:0.436883):0.187054):0.029645,(((((2774:0.262802,1189:0.238635):0.212090,((852:0.222040,630:0.145605):0.156631,702:0.335745):0.181508):0.134404,(((859:0.049469,797:0.046715):0.183133,((846:0.032642,777:0.043818):0.145541,709:0.082056):0.070810):0.100197,668:0.401325):0.075987):0.062971,(3298:0.591110,((834:0.386661,((980:0.247306,(1445:0.124680,3995:0.367805):0.082492):0.142101,(((1650:0.092124,1574:0.034209):0.157249,((1475:0.034387,(1226:0.013627,1216:0.011874):0.012110):0.055608,1149:0.042713):0.272218):0.143215,1124:0.477246):0.105000):0.070452):0.022302,(4022:0.300541,1643:0.549092):0.080873):0.084944):0.000004):0.019657,(((((((3673:0.012247,3580:0.014916):0.078945,1384:0.106925):0.050315,3370:0.062877):0.065290,3313:0.118256):0.331779,3195:0.432773):0.068898,(3196:0.000001,3109:0.000001):0.539083):0.093674,((629:0.611801,817:0.482022):0.068993,(((3666:0.273069,(2965:0.267074,2961:0.219993):0.267731):0.140546,((((3600:0.023982,3032:0.064321):0.230433,(3349:0.077041,2939:0.044039):0.118334):0.096253,3062:0.425750):0.084116,((3402:0.094275,2900:0.031231):0.117416,((3324:0.028203,2920:0.009859):0.020260,2880:0.014906):0.122233):0.058638):0.295233):0.046943,((3506:0.193460,(3330:0.002804,3024:0.009109):0.036622):0.525168,(3198:0.271378,(3013:0.145237,2972:0.151256):0.107081):0.213152):0.093591):0.090485):0.094037):0.103219):0.032012):0.021022,(((((((1139:0.000001,1138:0.000001):0.000001,((1234:0.000001,1233:0.000001):0.002707,1174:0.000001):0.002704):0.247859,(912:0.264505,835:0.121422):0.066674):0.067476,((617:0.244996,(636:0.261102,618:0.214045):0.117626):0.013698,3943:0.330363):0.027312):0.038782,((((1044:0.053220,997:0.062019):0.038702,775:0.035967):0.058517,(((867:0.166013,((994:0.018727,944:0.026681):0.028915,766:0.128010):0.020691):0.013692,947:0.102657):0.023649,((1016:0.034189,937:0.031276):0.023354,955:0.034290):0.039481):0.053323):0.136752,824:0.179912):0.070144):0.045057,((785:0.160772,((809:0.170806,(798:0.060956,((782:0.025484,753:0.060321):0.024355,((756:0.038726,700:0.030800):0.016065,(724:0.002609,(725:0.002611,722:0.000001):0.000001):0.035723):0.033888):0.038036):0.186074):0.038248,(((712:0.203449,(701:0.001311,684:0.004026):0.127511):0.064199,931:0.221327):0.054882,(674:0.110132,((659:0.105591,626:0.009810):0.048886,((638:0.000001,637:0.000001):0.002632,635:0.002705):0.028164):0.090281):0.046399):0.157769):0.039999):0.047209,870:0.355972):0.094216):0.073851,((((((((921:0.201971,1304:0.274939):0.053318,((3959:0.064630,3954:0.030113):0.217346,(((1137:0.287909,871:0.212628):0.062380,1168:0.238914):0.055459,1046:0.249499):0.032631):0.044641):0.028395,1616:0.244072):0.054952,2846:0.287895):0.093495,(((((862:0.002694,823:0.000001):0.130918,807:0.065121):0.176717,(((1628:0.035301,(1581:0.021721,1375:0.023012):0.032707):0.163359,(893:0.047183,(935:0.017377,954:0.099314):0.032220):0.098096):0.024511,1374:0.292601):0.032218):0.040230,(((1071:0.009357,1058:0.009179):0.116701,(1158:0.059400,(((((1419:0.032513,1273:0.005225):0.007977,((2884:0.000001,1291:0.007742):0.007722,1231:0.000001):0.004993):0.005097,1218:0.036955):0.014402,1196:0.024500):0.020841,(((1293:0.000001,1292:0.000001):0.000001,1420:0.002588):0.035069,1373:0.025744):0.066951):0.053779):0.030991):0.081359,1120:0.286545):0.051445):0.067441,((((1210:0.077160,794:0.111594):0.040124,952:0.166751):0.048216,((1197:0.194908,1029:0.134017):0.063562,(961:0.097009,(888:0.108791,878:0.077271):0.067817):0.062349):0.039579):0.037569,748:0.295497):0.028682):0.082041):0.074919,((3334:0.402481,758:0.287719):0.087741,743:0.373548):0.075085):0.027709,((902:0.377719,((((((((((1260:0.125270,1060:0.055326):0.073429,1173:0.181365):0.027935,(2863:0.254445,968:0.137044):0.029093):0.065933,(1072:0.118974,(((1014:0.038003,974:0.022752):0.055412,873:0.119470):0.076411,((1203:0.177446,1003:0.113489):0.020446,1057:0.154177):0.038690):0.022121):0.048910):0.028794,(1030:0.160424,905:0.122255):0.076360):0.038333,(998:0.115839,838:0.100213):0.020571):0.007582,((850:0.003015,832:0.002439):0.120850,(970:0.205708,849:0.114441):0.028736):0.114053):0.009177,926:0.109115):0.027411,((1134:0.057472,(1069:0.007782,1037:0.000381):0.031059):0.080618,1064:0.168529):0.093836):0.026217,(3104:0.001837,(3221:0.044750,3247:0.129071):0.040952):0.512425):0.039762):0.102854,(1015:0.308133,600:0.209930):0.099930):0.031019):0.036350,((((3123:0.358359,2966:0.273110):0.081000,3203:0.402929):0.119360,((2737:0.336283,3020:0.315844):0.070220,2946:0.343155):0.019629):0.036664,(((3762:0.087664,3187:0.055737):0.444146,(866:0.331870,810:0.328148):0.083581):0.032650,(((3095:0.094399,((((3400:0.080035,3094:0.123852):0.028089,3283:0.112596):0.039771,(3430:0.059886,2993:0.038155):0.069686):0.034092,2850:0.079028):0.019073):0.201524,((3208:0.058373,3141:0.017880):0.101498,3223:0.091232):0.313471):0.136297,(1324:0.324494,(877:0.134794,689:0.148131):0.055280):0.133750):0.037389):0.044822):0.044828):0.028204):0.028184):0.043014):0.044920,(1523:0.004320,((1399:0.010958,1503:0.002728):0.002376,1512:0.003255):0.009258):0.925107):0.073722,((745:0.054676,679:0.054730):0.340272,((1319:0.424902,1222:0.338139):0.093116,(((1779:0.310463,(((1714:0.000001,1683:0.002740):0.146210,1506:0.056187):0.115146,1546:0.158192):0.100500):0.149139,1500:0.422450):0.090648,(791:0.267265,((((((1056:0.214631,(813:0.007521,796:0.005992):0.031854):0.111534,919:0.209651):0.028019,((1436:0.051884,(894:0.002797,763:0.000001):0.000002):0.038690,781:0.032961):0.153207):0.081783,((1038:0.002535,1010:0.000001):0.005435,799:0.000001):0.164998):0.250861,886:0.346971):0.085945,((1220:0.263999,932:0.229707):0.031375,((((987:0.105192,901:0.076623):0.170301,((((1703:0.091061,1667:0.099866):0.092214,1621:0.208323):0.185274,685:0.180731):0.084293,(883:0.062170,821:0.120447):0.145476):0.018748):0.039831,624:0.386715):0.019860,((1111:0.253205,1125:0.206093):0.064397,(((((1542:0.109461,1160:0.067499):0.097003,1118:0.146328):0.035644,1215:0.247110):0.021042,((1320:0.137511,(1150:0.082867,((1002:0.000001,1001:0.002577):0.000001,1063:0.002577):0.067935):0.053065):0.027127,(1095:0.002049,1021:0.008500):0.067765):0.087820):0.136902,1268:0.326723):0.068519):0.056351):0.035533):0.030189):0.017442):0.049652):0.060899):0.041274):0.125561):0.056379):0.078252):0.020769):0.077275):0.078512,(((3210:0.767375,967:0.486676):0.157833,(((1479:0.230205,(1175:0.073567,(950:0.025926,882:0.004346):0.021586):0.165793):0.058286,1110:0.232034):0.293097,((((3023:0.340484,3007:0.282597):0.080112,(((1141:0.086339,1042:0.054216):0.036987,1032:0.084224):0.038102,((1027:0.048080,1013:0.047787):0.051173,1023:0.101731):0.069736):0.204620):0.062268,((((((3901:0.129421,3235:0.316332):0.031482,3252:0.195465):0.160432,3458:0.347272):0.189065,3388:0.758199):0.135429,(3153:0.192857,3040:0.101680):0.304329):0.066182,3291:0.292017):0.141272):0.107693,1367:0.362096):0.206005):0.110606):0.099472,(1677:0.265844,1263:0.277046):0.437381):0.169157):0.131557,((1863:0.408343,(1676:0.179903,1242:0.235909):0.113953):0.185739,(((1356:0.078971,1290:0.094166):0.103205,1100:0.161054):0.065791,1284:0.297272):0.206474):0.390029):0.068253):0.012107):0.086874,((((((2033:0.677760,1665:0.481381):0.113049,(((2099:0.365349,(1916:0.112387,1833:0.091245):0.111950):0.244009,1985:0.417082):0.225406,(((3271:0.537709,1517:0.440763):0.143858,2054:0.650718):0.048986,(((2783:0.403640,(1864:0.209937,1489:0.144236):0.022397):0.084665,2744:0.309747):0.268584,(2781:0.321516,2069:0.228295):0.406844):0.079139):0.130557):0.064675):0.303419,((((3479:0.128936,2855:0.052513):0.511190,2867:0.712243):0.113510,((3361:0.120173,2876:0.049224):0.140457,2928:0.308900):0.510581):0.104292,((((642:0.055837,634:0.045903):0.279366,((((((((711:0.000001,710:0.000001):0.024557,((695:0.000001,694:0.000001):0.010188,690:0.016146):0.008299):0.095401,(((610:0.017586,((646:0.047596,601:0.000001):0.010375,597:0.028519):0.002592):0.010424,(((((((2132:0.003146,1099:0.000001):0.000001,2128:0.003147):0.019163,622:0.000001):0.002505,616:0.005026):0.000001,623:0.007529):0.004991,612:0.007592):0.006159,(((607:0.000001,606:0.000001):0.000001,620:0.002503):0.010008,594:0.008306):0.022164):0.007207):0.160536,639:0.136473):0.082033):0.055419,1103:0.361855):0.065677,((628:0.002473,621:0.000001):0.097601,(614:0.010802,608:0.014817):0.039644):0.067371):0.087149,609:0.249946):0.157753,(((((((662:0.000001,(665:0.007538,(647:0.039300,(705:0.010049,((1551:0.008475,1537:0.000001):0.018000,664:0.000004):0.002583):0.000001):0.002426):0.000001):0.005686,648:0.007024):0.005242,652:0.013269):0.015169,(660:0.019891,(787:0.053016,1213:0.072307):0.011048):0.007848):0.009498,(669:0.002489,658:0.000001):0.049835):0.013537,((1206:0.037768,1036:0.021260):0.067012,(988:0.037247,736:0.000001):0.073408):0.025443):0.234243,(((1520:0.094043,767:0.112236):0.031120,801:0.110926):0.075993,1090:0.206633):0.147166):0.331755):0.107905,1825:0.895634):0.197178):0.145101,595:0.514880):0.029158,((924:0.002570,843:0.000001):0.099989,829:0.120137):0.631936):0.087237):0.085539):0.070526,((((((848:0.000001,3229:0.009982):0.006879,3960:0.010033):0.257460,1026:0.273335):0.281343,1122:0.481663):0.100602,(2866:0.208466,(979:0.126042,881:0.105071):0.079118):0.490394):0.297159,1079:0.633592):0.264497):0.114461,((((((2007:0.003055,1951:0.000001):0.000001,1957:0.009714):0.665300,(925:0.140602,825:0.212124):0.259229):0.177448,1624:0.842033):0.128044,718:0.559401):0.073188,(((((1959:0.296864,1393:0.266179):0.329570,1047:0.474363):0.236083,((2808:0.425588,1956:0.119823):0.458224,((977:0.235846,(742:0.083210,650:0.089691):0.215420):0.191951,891:0.363276):0.106208):0.103303):0.039188,(2285:0.850158,(((2465:0.005010,2453:0.002497):0.158619,2082:0.076756):0.543996,((2209:0.383528,2036:0.217552):0.077342,1861:0.244907):0.242875):0.094087):0.086081):0.058000,((((1449:0.512822,(((746:0.033090,(640:0.025574,(666:0.013766,((((661:0.013692,653:0.000001):0.005451,(645:0.000001,644:0.000001):0.008182):0.000001,656:0.008194):0.008169,(673:0.030882,676:0.033460):0.002560):0.002702):0.007360):0.050020):0.175377,((948:0.185821,853:0.189595):0.094678,1381:0.648484):0.054771):0.159791,675:0.343953):0.189313):0.137935,((((2198:0.625587,1472:0.388271):0.156750,1229:0.468851):0.141816,(1942:0.581522,1326:0.488080):0.101020):0.079305,3273:1.415520):0.135724):0.014869,3537:1.503244):0.067022,((((1440:0.179986,1364:0.153498):0.517876,(1805:0.558694,(((((1656:0.117436,((((1706:0.033379,1602:0.064265):0.059057,(1668:0.098896,1541:0.078554):0.024257):0.020173,1858:0.349993):0.043079,((2272:0.039428,2204:0.024127):0.005632,(2569:0.019520,2012:0.000001):0.002938):0.362867):0.036444):0.274108,(1246:0.013488,1129:0.011299):0.356934):0.078047,(((((3654:0.612738,2824:0.247033):0.062796,(((((((1967:0.184974,(3966:0.315799,1694:0.213342):0.040668):0.088078,(1830:0.063705,1718:0.028060):0.445951):0.093746,1674:0.387892):0.071746,((3116:0.150377,1920:0.057802):0.321902,(1611:0.041848,((1739:0.026242,1547:0.005857):0.005581,(((1651:0.010654,1649:0.005187):0.046060,1604:0.000001):0.023967,(2960:0.032802,1584:0.024481):0.008354):0.028229):0.019647):0.392946):0.169694):0.064410,1866:0.372174):0.087043,1102:0.478178):0.128601,((((2386:0.093224,1933:0.173115):0.052380,(2236:0.005430,(2232:0.000001,2226:0.002712):0.000001):0.164022):0.081693,((2351:0.033539,2323:0.041541):0.067352,2265:0.086064):0.095871):0.096372,2055:0.188440):0.380101):0.055428):0.030322,(1913:0.438408,1601:0.454504):0.041303):0.055658,((2931:0.422985,(1795:0.435328,(1299:0.067250,(1161:0.005706,1135:0.005281):0.064889):0.258833):0.156975):0.038662,((2115:0.099798,1872:0.121273):0.134980,2006:0.296395):0.258000):0.039971):0.035455,(((((((1614:0.377007,((3505:0.223216,3027:0.315467):0.187149,((1349:0.033851,1249:0.037468):0.046651,1343:0.093734):0.114002):0.026964):0.038251,(((((1201:0.047427,(1146:0.013083,1107:0.028446):0.049860):0.040013,(941:0.042240,917:0.054737):0.117153):0.075028,(1188:0.133088,(1178:0.064233,1051:0.161292):0.061149):0.049993):0.064811,(((((((((1007:0.012795,993:0.017364):0.016517,((1086:0.000001,1073:0.002704):0.002712,1078:0.000001):0.009102):0.007415,1062:0.013782):0.002443,(1077:0.024833,2872:0.005582):0.008790):0.013397,1049:0.014774):0.042238,((((1076:0.002724,1035:0.000001):0.002726,1022:0.000001):0.002727,1024:0.000001):0.022384,981:0.011257):0.082752):0.052801,(1048:0.050268,((1224:0.020148,1219:0.009995):0.021151,2865:0.065238):0.039315):0.043130):0.115696,1241:0.219307):0.050745,(2689:0.156130,((2686:0.000001,2665:0.000001):0.003701,2636:0.009955):0.034220):0.213890):0.024011):0.036092,((3191:0.487577,(1534:0.129833,1468:0.190365):0.147040):0.038101,((1309:0.054177,(3953:0.385638,1096:0.026795):0.114168):0.137190,1008:0.198894):0.047433):0.030758):0.026275):0.011814,(((1585:0.147052,1265:0.142698):0.102049,1301:0.277291):0.061888,1274:0.348834):0.024782):0.016303,(((1043:0.213494,(1101:0.150818,1061:0.227505):0.098074):0.004653,(1483:0.187291,((1480:0.195687,1351:0.263495):0.070035,((1389:0.052164,1342:0.109007):0.132480,(1279:0.014046,1159:0.009762):0.118054):0.118742):0.064184):0.038351):0.038611,((1557:0.177693,((1641:0.062334,1699:0.050870):0.011830,((((1692:0.061158,1593:0.049202):0.020255,1529:0.119961):0.049790,(((1561:0.000001,1560:0.000001):0.003623,1549:0.015876):0.040021,1482:0.051818):0.030111):0.042855,(1623:0.025994,(1768:0.042948,1564:0.013838):0.002155):0.027659):0.016159):0.311034):0.116398,896:0.222358):0.062325):0.092963):0.040959,(((((1184:0.203308,((((1221:0.163563,((3135:0.069151,3080:0.092541):0.178039,(3217:0.321456,3004:0.260046):0.059501):0.041526):0.100305,(1276:0.096545,1232:0.127386):0.024354):0.032778,(((1012:0.029959,973:0.016756):0.049787,869:0.065837):0.174198,1238:0.105672):0.050433):0.051106,934:0.115635):0.064005):0.120071,(((2773:0.154114,(1289:0.049420,(1467:0.146863,1456:0.167105):0.047619):0.040733):0.024399,(1610:0.127590,(1464:0.059425,1358:0.074451):0.044061):0.031683):0.044518,1490:0.124010):0.091990):0.115485,((((((1603:0.002762,1535:0.000001):0.035291,1390:0.116466):0.211259,(4000:0.214743,1528:0.124231):0.051722):0.032055,(((1525:0.053695,1361:0.048306):0.039168,(((1654:0.018174,(1629:0.013606,1496:0.010920):0.007425):0.070074,((1521:0.006280,(1455:0.060185,(1495:0.005406,1485:0.000001):0.007009):0.011943):0.013066,1558:0.030578):0.092479):0.055666,(1707:0.103605,((1387:0.002776,(1414:0.000001,1432:0.017387):0.000001):0.023636,1334:0.034355):0.083919):0.041958):0.048987):0.085846,1505:0.140901):0.060227):0.064994,((((3002:0.047764,(((((((((2759:0.018756,1701:0.000001):0.002591,1721:0.000001):0.002601,1758:0.005179):0.000001,1778:0.002586):0.000001,1686:0.000001):0.000001,(1752:0.002581,1736:0.000001):0.002587):0.000001,(1682:0.000001,1681:0.000001):0.002590):0.000001,1670:0.002588):0.052488,((1759:0.002597,(1729:0.000001,1708:0.002591):0.002592):0.000001,1698:0.002597):0.039396):0.004507):0.010450,1878:0.055830):0.065458,1617:0.140955):0.032524,(1538:0.065756,(((2178:0.059366,((1620:0.000001,1618:0.002580):0.002578,1597:0.000001):0.007610):0.101196,((1630:0.049574,((1725:0.035986,1672:0.029002):0.006472,1713:0.043387):0.006473):0.015311,1740:0.031699):0.036172):0.048445,1897:0.168984):0.043531):0.062544):0.224120):0.124258,((3958:0.320172,1635:0.148940):0.105830,2070:0.245692):0.194937):0.032525):0.039973,((1473:0.164318,(((((1742:0.002678,(1743:0.002678,1710:0.000001):0.000001):0.002681,1536:0.000001):0.000001,1572:0.002648):0.081022,1082:0.074107):0.064492,((1794:0.249456,(((1526:0.028903,1415:0.033383):0.049832,(((1515:0.012531,1406:0.003959):0.023256,1328:0.003599):0.119868,1487:0.050027):0.048578):0.057257,(1637:0.071200,(1565:0.010664,1543:0.000001):0.108953):0.024027):0.052482):0.037597,(1827:0.099980,(1801:0.069903,1696:0.049336):0.027172):0.071224):0.088356):0.055207):0.167548,((1552:0.057653,1418:0.045213):0.081610,(1511:0.058056,1507:0.071164):0.089760):0.272721):0.084060):0.021951,((2637:0.290089,(1826:0.284417,(3964:0.367861,1792:0.172726):0.074596):0.083620):0.037290,1877:0.292227):0.057035):0.027512):0.040396,((((((((((2524:0.004286,2500:0.001079):0.279495,(((2352:0.000001,2305:0.007828):0.084130,(2348:0.049364,2327:0.121148):0.076950):0.123796,2281:0.275711):0.102892):0.234119,2309:0.732124):0.174626,(((3779:0.232963,((3742:0.055141,3304:0.022297):0.048111,3260:0.192188):0.113005):0.148164,(3412:0.114879,2956:0.032339):0.453827):0.102885,3130:0.463816):0.208322):0.039752,((((3552:0.032835,(3360:0.046990,3346:0.043077):0.011940):0.560825,3462:0.318236):0.117859,(3500:0.193598,3157:0.235524):0.171782):0.174283,(3314:0.078015,2560:0.012739):0.652641):0.219726):0.047909,(3255:0.654120,((((3551:0.166133,3215:0.092122):0.075667,3241:0.261494):0.316284,3308:0.724804):0.072885,3079:0.513484):0.056243):0.105527):0.031746,((3245:0.510621,3375:0.415077):0.064911,(3348:0.827777,((3275:0.018019,3175:0.007734):0.042319,3201:0.095640):0.357997):0.107231):0.075969):0.071231,(((((((((3714:0.026798,3074:0.078925):0.032765,2945:0.032958):0.179313,(((((3131:0.086443,3121:0.042193):0.028270,3048:0.040705):0.009317,3171:0.088861):0.011290,(3030:0.031076,3541:0.090977):0.019599):0.071438,3543:0.221495):0.095075):0.041745,((3597:0.102329,(3718:0.131099,((3084:0.069730,3156:0.085810):0.038837,(3065:0.045845,((3621:0.062738,3107:0.111635):0.057351,3134:0.063238):0.072984):0.079559):0.122722):0.020816):0.012503,((((3913:0.030573,3449:0.070192):0.060306,(3359:0.097952,3011:0.015707):0.012126):0.057751,(3510:0.106756,(2964:0.025314,((3463:0.024129,3238:0.035312):0.014198,2957:0.003333):0.000001):0.011863):0.038994):0.025878,3272:0.115827):0.060366):0.109458):0.038586,(((((((((2982:0.092199,(3041:0.130393,2970:0.029807):0.008528):0.024410,3089:0.129503):0.077544,((3919:0.149320,3043:0.060662):0.052157,(3362:0.201350,(3259:0.070269,3453:0.096212):0.016129):0.011605):0.051001):0.030050,3567:0.275261):0.021843,3773:0.170383):0.044012,2949:0.117549):0.042058,(((((2954:0.013071,(2983:0.029952,(3668:0.060435,3142:0.052703):0.008756):0.003493):0.030178,3227:0.027773):0.011498,((3100:0.090359,3058:0.059265):0.096088,(3494:0.041959,((3236:0.033491,3224:0.033848):0.023480,3377:0.021397):0.015773):0.027098):0.077096):0.090703,3057:0.131151):0.058331,3307:0.245127):0.029579):0.062475,(((((3092:0.019549,2984:0.011540):0.079425,(2979:0.021486,(3719:0.043428,2950:0.000004):0.012778):0.043015):0.031940,((3254:0.064851,2919:0.011146):0.044875,((3126:0.038387,2929:0.008135):0.024403,((3305:0.045258,3108:0.016509):0.013774,(3694:0.073048,3021:0.062921):0.024342):0.058122):0.043356):0.087591):0.009337,(((3639:0.130174,3158:0.124747):0.015845,2987:0.156581):0.016929,((3495:0.090144,2938:0.045038):0.023938,3351:0.099611):0.039111):0.023347):0.037025,(3671:0.164471,((((3709:0.079147,3144:0.018222):0.005231,(((((3926:0.122439,3173:0.019724):0.007920,((3150:0.032089,(((3102:0.047235,3373:0.042454):0.014271,(3358:0.023838,3170:0.111663):0.013531):0.008268,3064:0.086491):0.011768):0.008462,3332:0.015232):0.011220):0.028630,(3237:0.056536,(3162:0.147409,3015:0.054363):0.116832):0.092859):0.018293,3352:0.007902):0.049459,2932:0.029089):0.005715):0.013549,3793:0.030689):0.011848,(2958:0.030108,3374:0.126267):0.048834):0.023853):0.055754):0.072237):0.020665,(3860:0.279946,2973:0.080664):0.113904):0.056557):0.059856,(3561:0.184125,3233:0.161035):0.170393):0.042101,(((((3242:0.082989,((3353:0.095127,3159:0.102719):0.061720,((3465:0.176939,3323:0.068571):0.064328,3042:0.011917):0.057663):0.000004):0.063763,((3678:0.297649,((((3745:0.061786,2943:0.042293):0.033769,3384:0.078052):0.026609,((3689:0.101816,((3640:0.055355,3206:0.041607):0.022021,(3214:0.032954,3176:0.015262):0.054443):0.007641):0.036859,3022:0.051002):0.015285):0.053787,((3399:0.150369,3138:0.050731):0.019788,2968:0.076529):0.021917):0.016611):0.006074,3328:0.039026):0.035885):0.015148,3106:0.038200):0.062060,((3848:0.107251,3251:0.077570):0.069986,3140:0.042404):0.072158):0.146006,((((((3185:0.105857,3125:0.153983):0.041498,3294:0.129262):0.045575,(3115:0.046137,3077:0.057380):0.072086):0.065191,3279:0.138478):0.051767,(3410:0.051949,(3231:0.053631,(((3222:0.043747,3019:0.035994):0.075188,3276:0.006774):0.028563,3335:0.048452):0.052334):0.004747):0.097692):0.073289,3184:0.241033):0.055539):0.106899):0.073679,(3672:0.427616,(((((3804:0.068068,3707:0.030152):0.067968,((((3194:0.015679,3165:0.011918):0.010447,(((3381:0.076663,(3277:0.028404,3129:0.069085):0.011966):0.019678,3167:0.072410):0.010994,3716:0.151910):0.052364):0.024650,3457:0.037835):0.019084,3292:0.062617):0.039678):0.064745,(((3049:0.025787,(3844:0.112247,3554:0.057200):0.013197):0.019994,3053:0.017202):0.020227,1995:0.086200):0.053027):0.024161,((3145:0.117547,((((3649:0.000001,(3732:0.021966,3720:0.040928):0.020701):0.154627,3728:0.000001):0.046672,(3814:0.037983,3604:0.007257):0.011565):0.079027,3025:0.002671):0.042233):0.048830,3093:0.182789):0.035009):0.046850,(((3281:0.208842,3451:0.007685):0.002086,3103:0.047497):0.074769,((3836:0.048209,3179:0.051642):0.026864,(3009:0.005385,3005:0.000001):0.000001):0.035297):0.081537):0.243094):0.070410):0.091221,((((3371:0.000918,3366:0.071708):0.034777,3322:0.024960):0.252249,((3426:0.115838,3174:0.100414):0.076459,((((3059:0.031733,((((3853:0.009966,3325:0.060633):0.027709,3209:0.103480):0.028918,3354:0.047221):0.045991,3120:0.019031):0.004615):0.007167,(3264:0.032859,3052:0.015544):0.003089):0.077125,3300:0.109256):0.131305,(((3805:0.186251,3643:0.183663):0.074523,3766:0.153523):0.137166,3507:0.226703):0.046556):0.099550):0.022259):0.173746,(3413:0.296122,3397:0.266719):0.042362):0.188085):0.097292):0.133468,((3163:0.436842,((3186:0.463153,(3075:0.083848,2990:0.230769):0.212648):0.054787,(((3287:0.078178,(((3055:0.006923,3026:0.013592):0.030578,3088:0.194147):0.005178,3161:0.063841):0.009698):0.206106,(3269:0.279758,3090:0.124306):0.298813):0.033597,3784:0.571997):0.053218):0.056757):0.022708,(((3192:0.222329,3188:0.216883):0.256852,(((3383:0.009040,3239:0.035319):0.187643,3105:0.234870):0.083900,(3518:0.093666,3490:0.230454):0.324744):0.119021):0.102286,1421:0.434565):0.207473):0.025306):0.050118,(1887:0.513196,((2975:0.056190,(3582:0.243009,(3133:0.121741,(3243:0.127147,3087:0.073569):0.027719):0.043103):0.053780):0.190912,3139:0.291015):0.206537):0.128448):0.045870):0.059901,((((((2752:0.321073,2075:0.366251):0.062837,2238:0.420676):0.078635,(2470:0.433930,2264:0.475502):0.124727):0.074171,(1943:0.189862,1891:0.262300):0.188987):0.075887,(1808:0.153699,1477:0.061168):0.225246):0.064540,(2399:0.915526,1658:0.484027):0.130773):0.037158):0.026799):0.048005):0.035973,3711:1.568789):0.082633,(((((((1948:0.107583,1928:0.098279):0.110594,1888:0.203428):0.072505,(2283:0.143360,(2138:0.009237,2120:0.009967):0.115858):0.042111):0.263494,2168:0.503735):0.239740,(3168:0.666309,(((1803:0.052172,(((1807:0.028628,1879:0.033767):0.017562,(((1977:0.029972,2073:0.002644):0.002793,(1910:0.000001,1909:0.000001):0.002623):0.052972,2008:0.028922):0.017599):0.007688,(2025:0.025335,1908:0.031876):0.014891):0.037309):0.186233,(1890:0.344961,1577:0.186472):0.171037):0.146376,1939:0.777153):0.229533):0.115389):0.067422,(((2508:0.057210,2406:0.013370):0.313811,(2408:0.050967,2185:0.111138):0.163373):0.450522,(1969:0.764987,((2123:0.281444,1884:0.450378):0.283568,(2494:0.595838,((((((2145:0.125432,(2275:0.258522,(2515:0.266760,(2480:0.222273,2294:0.245672):0.079005):0.109969):0.096129):0.152818,2474:0.272948):0.169180,2134:0.707566):0.087604,(1952:0.198347,(((1924:0.103765,(1760:0.042261,(1776:0.054627,(1755:0.006616,1741:0.007631):0.015048):0.019855):0.019950):0.014213,1717:0.045392):0.022215,1915:0.070825):0.146849):0.198066):0.066730,1804:0.333025):0.013822,((2239:0.221379,2064:0.192990):0.114776,1422:0.355810):0.125915):0.028187):0.071326):0.159936):0.068288):0.021525):0.065207,((2095:0.796060,939:0.286687):0.077340,((((1813:0.257700,(3006:0.412863,2934:0.335391):0.193783):0.093975,((2785:0.309023,971:0.260670):0.103689,(1070:0.029453,1004:0.028275):0.191569):0.067862):0.035591,(2793:0.552493,(1693:0.000002,1687:0.006035):0.290087):0.094770):0.057839,((((2053:0.341084,(((1796:0.002739,1781:0.000001):0.002745,1790:0.000001):0.022506,1622:0.042682):0.371650):0.048356,1746:0.350486):0.023267,(((2472:0.000001,2471:0.000001):0.015862,2433:0.006758):0.568530,((2100:0.297768,1849:0.343103):0.072600,1750:0.281515):0.073638):0.051607):0.103400,(1568:0.267326,((1659:0.200855,1516:0.109921):0.147404,((2210:0.206458,1749:0.142911):0.111643,(((2165:0.123839,2034:0.047067):0.111598,(2080:0.093366,((1934:0.096809,1850:0.043252):0.066198,(1899:0.011528,1889:0.009719):0.128518):0.138570):0.067266):0.106919,(1902:0.000004,1898:0.013612):0.133490):0.142565):0.096911):0.064267):0.051079):0.091131):0.041454):0.050339):0.041397):0.076033):0.050947):0.119831,2407:0.938109):0.105840,(3219:0.676503,((3545:0.676602,2833:0.658437):0.095731,(2320:0.523378,2028:0.534611):0.095796):0.126726):0.369423):0.055379):0.044857):0.048709):0.064419):0.075926,(((3951:0.935260,708:0.712344):0.231784,((3311:0.612656,2804:0.874047):0.194151,(2571:0.942535,2207:0.788877):0.133388):0.169371):0.049406,(((((((((1031:0.053285,820:0.040221):0.045686,806:0.195230):0.056764,(1006:0.048891,(978:0.098963,942:0.028338):0.032879):0.065923):0.060952,839:0.149582):0.320389,((3396:0.386111,704:0.511657):0.132524,((2881:0.403554,632:0.146799):0.071748,(((1371:0.365199,(((1313:0.295027,1214:0.141109):0.061981,1524:0.175671):0.296603,(1065:0.279405,(918:0.051711,885:0.061045):0.122952):0.070623):0.043708):0.037503,726:0.312441):0.102795,(((3876:0.457107,(3423:0.111781,(3280:0.017065,2971:0.036457):0.042354):0.144621):0.091775,((2859:0.040245,(3263:0.098341,2857:0.089776):0.018641):0.103185,((((((2962:0.045824,3593:0.032494):0.000004,3835:0.069656):0.072974,2860:0.012775):0.114959,814:0.160066):0.028575,2856:0.085489):0.017295,2861:0.158583):0.032659):0.173239):0.188644,((3268:0.035226,3226:0.031419):0.053328,(2911:0.046161,(2913:0.006713,2952:0.077225):0.067392):0.230651):0.252462):0.088408):0.061431):0.068354):0.108692):0.087969,(3650:0.384455,(3735:1.008766,3408:0.454007):0.117510):0.371018):0.098219,((((((((2685:0.000001,2664:0.000001):0.000001,(2635:0.008023,2634:0.000001):0.002665):0.076247,2645:0.202511):0.254480,(((((3819:0.162434,(3783:0.075969,2926:0.043904):0.095882):0.294765,((((1571:0.124184,1205:0.167830):0.107324,1254:0.182162):0.039354,((1513:0.346114,(1435:0.042350,(1426:0.005761,1359:0.000001):0.069527):0.255420):0.039915,(((((4021:0.287994,1336:0.133394):0.085966,1917:0.102154):0.027797,(1994:0.116107,1509:0.156044):0.074980):0.021299,((1446:0.079984,1382:0.036830):0.058304,1156:0.129431):0.031133):0.029862,2003:0.279444):0.026694):0.016191):0.023721,(((1600:0.002684,1588:0.000002):0.224800,1345:0.137058):0.156635,1068:0.288036):0.048022):0.031705):0.017919,(((1678:0.162041,1039:0.196877):0.058020,898:0.230843):0.059390,1317:0.171614):0.079672):0.082571,1769:0.588021):0.056247,(3010:0.782280,((1940:0.002819,1660:0.000001):0.193383,(1852:0.002724,1832:0.000001):0.218738):0.452673):0.076093):0.100639):0.039154,(((992:0.027581,966:0.021293):0.244510,727:0.147210):0.112834,738:0.382618):0.088507):0.076798,(((((2378:0.463975,(1962:0.081962,1836:0.036231):0.198074):0.252532,(964:0.036786,916:0.106778):0.420333):0.190823,4014:0.418293):0.032124,((3321:0.409620,3257:0.505195):0.170534,2702:0.372727):0.114130):0.052981,(2745:0.565983,(880:0.007851,851:0.000001):0.375336):0.149969):0.089486):0.052157,(3069:0.761462,((((((2018:0.085437,(1847:0.038116,1258:0.000001):0.089934):0.023771,((1945:0.033371,1362:0.000001):0.026899,1429:0.040039):0.126800):0.064819,1476:0.159802):0.062444,1028:0.212217):0.082261,(1084:0.000001,1083:0.000001):0.190472):0.325909,1400:0.377742):0.139139):0.121622):0.074295,(((4005:0.018778,3968:0.010641):0.563064,1606:0.726895):0.144987,((((3073:0.490837,(3051:0.429139,3000:0.276496):0.041042):0.280704,(((959:0.213926,(906:0.127358,841:0.114382):0.108852):0.035157,(911:0.173565,((1626:0.086581,1607:0.042954):0.024368,1774:0.050832):0.211161):0.035056):0.367373,(703:0.466396,649:0.276969):0.105920):0.022004):0.045524,1745:0.864810):0.074897,(3632:0.560098,2868:0.412023):0.087508):0.089139):0.020172):0.040338):0.027451,((((((((((1442:0.034990,1407:0.043591):0.084968,((1527:0.150831,(1285:0.006426,1183:0.004429):0.101822):0.027677,(((1360:0.005296,1278:0.000001):0.044372,1321:0.057207):0.018311,1191:0.097257):0.086234):0.029153):0.034963,1348:0.247629):0.068146,1066:0.359081):0.060404,1267:0.330664):0.142380,((((((2306:0.066683,2098:0.045613):0.130545,(1979:0.088420,(1763:0.013973,1704:0.000001):0.065725):0.111887):0.082858,(2137:0.096179,1996:0.215301):0.186687):0.188678,1533:0.287306):0.191178,986:0.357750):0.033306,1738:0.412479):0.079488):0.045040,(958:0.310636,770:0.259992):0.076686):0.114122,(1074:0.247787,897:0.240655):0.277022):0.279656,((3250:0.770582,1067:0.471497):0.122280,(2854:0.504583,2758:0.454631):0.103840):0.068830):0.065173,((((1925:0.245484,((((1578:0.013281,1553:0.008660):0.180587,1491:0.195173):0.060961,(1783:0.151773,1695:0.129390):0.048680):0.075680,1444:0.250603):0.147499):0.082120,1647:0.429563):0.058922,((1469:0.007097,1447:0.003987):0.128021,1230:0.103404):0.234276):0.232709,((((((3970:0.363278,1427:0.180183):0.172452,3056:0.530133):0.091781,(3596:0.435997,890:0.282130):0.127983):0.146426,(927:0.514185,(((1716:0.488417,1497:0.454659):0.148864,755:0.397634):0.077976,680:0.530848):0.058884):0.107582):0.174072,(((((((1559:0.508956,((2871:0.419422,((815:0.048337,(884:0.004998,845:0.003243):0.106490):0.016094,((2858:0.027886,811:0.005482):0.012213,((909:0.002682,833:0.000001):0.003219,783:0.013090):0.014775):0.007533):0.318655):0.059956,2742:0.465095):0.091697):0.052845,((808:0.198742,774:0.102495):0.139999,((((2870:0.007927,(1104:0.019850,960:0.019334):0.015150):0.076239,1106:0.109846):0.081223,(((((((750:0.080293,(706:0.098760,657:0.073174):0.016935):0.013048,(686:0.073225,654:0.046341):0.084099):0.012115,678:0.066762):0.044518,741:0.083883):0.040848,749:0.126119):0.077432,(1019:0.267278,641:0.154964):0.073257):0.205781,651:0.285502):0.083507):0.020176,((996:0.028413,(983:0.011441,953:0.032018):0.006775):0.029086,((908:0.020021,863:0.035984):0.013478,803:0.044828):0.077429):0.103247):0.056008):0.073268):0.065777,2910:0.513631):0.019016,(((((3012:0.258938,716:0.063994):0.269249,(865:0.247370,759:0.318410):0.057348):0.068216,((643:0.239362,751:0.208365):0.110255,857:0.239198):0.142483):0.064686,((((((3266:0.108289,(((((3270:0.006967,2885:0.016831):0.005249,2887:0.015843):0.006914,(3113:0.245997,3061:0.018371):0.115791):0.036896,(2930:0.015040,2879:0.039883):0.022054):0.061838,2947:0.075504):0.045365):0.082828,3421:0.130439):0.082999,(3385:0.029249,2874:0.029735):0.187761):0.065397,(((3392:0.003423,2912:0.000001):0.003195,2999:0.065028):0.047250,(2916:0.016881,2901:0.026986):0.047747):0.338422):0.083500,3034:0.332524):0.136337,(((2902:0.099052,((2895:0.000001,(2967:0.026353,2892:0.000001):0.002622):0.025868,(2998:0.057764,(3016:0.000001,3017:0.000001):0.015677):0.080776):0.040193):0.221088,(2918:0.124565,819:0.111135):0.096629):0.105621,((((3341:0.147970,3119:0.025652):0.157241,2873:0.054097):0.114042,(2996:0.035009,2897:0.032412):0.311121):0.096391,(((3544:0.022922,3029:0.000001):0.049512,(3232:0.024912,((3018:0.339534,2994:0.018367):0.020971,(3147:0.036813,2986:0.104584):0.029470):0.027004):0.115946):0.121671,((2927:0.103940,3337:0.227404):0.039785,((((2898:0.014299,2882:0.015450):0.022509,(2877:0.024303,(((3033:0.258033,2951:0.016362):0.134378,(3318:0.032588,2878:0.017569):0.006090):0.036397,3001:0.206438):0.032673):0.018445):0.015514,(3066:0.268207,(((2959:0.095819,(2894:0.000001,2991:0.002913):0.000001):0.002537,2889:0.005357):0.000001,(((3047:0.007282,2948:0.122463):0.015185,2969:0.000001):0.140541,3031:0.076476):0.103044):0.029474):0.032819):0.006862,((((3364:0.013873,2875:0.000001):0.004344,3289:0.006725):0.015883,2893:0.025420):0.035259,2891:0.079927):0.014997):0.100072):0.050951):0.038380):0.128298):0.021467):0.058597):0.046106,(((((3982:0.381944,1209:0.284734):0.108104,((((3950:0.004885,(719:0.003049,692:0.002336):0.016394):0.238356,(904:0.099663,(827:0.142695,818:0.118783):0.125560):0.060574):0.034960,3957:0.238518):0.081988,1223:0.279085):0.092694):0.021628,((((3946:0.107482,788:0.059169):0.172117,(945:0.090459,854:0.037561):0.189079):0.077852,(((2755:0.291206,2748:0.314630):0.192756,(1599:0.213040,(((1117:0.057128,1116:0.057999):0.069902,1112:0.164256):0.057338,933:0.134700):0.104666):0.073010):0.096882,(1397:0.290054,1227:0.338078):0.110087):0.048564):0.042923,1416:0.561609):0.046737):0.105038,2786:0.645819):0.049467,(((1192:0.348896,1204:0.408681):0.069183,1338:0.336660):0.083223,(1142:0.022507,(((1366:0.026631,1378:0.012583):0.009459,(1396:0.022109,1333:0.013923):0.022513):0.029861,((1370:0.022409,1430:0.077757):0.029118,1341:0.037369):0.006503):0.016364):0.259466):0.148616):0.047873):0.010980):0.028716,((((((((2908:0.007065,(3166:0.000004,3398:0.007683):0.117690):0.128108,((3630:0.133676,3293:0.088522):0.038937,(3028:0.253706,((2886:0.042488,2888:0.000001):0.013327,2899:0.000001):0.010013):0.070621):0.037049):0.014993,3045:0.499725):0.092967,2980:0.334390):0.080335,((((((2923:0.016812,(2989:0.016073,3096:0.194553):0.000004):0.017594,3823:0.094105):0.027948,2921:0.075760):0.048482,2915:0.033801):0.230976,3068:0.496493):0.124907,3244:0.377769):0.053527):0.325964,(2853:0.368620,(3046:0.328213,3122:0.485284):0.172726):0.064422):0.064363,(((828:0.037318,((975:0.109644,940:0.044359):0.054013,2963:0.156449):0.028380):0.189544,962:0.254387):0.053392,(3974:0.265779,(((740:0.016204,((((943:0.002747,920:0.000001):0.007495,903:0.013392):0.015113,895:0.074049):0.013040,858:0.030626):0.117244):0.043503,699:0.021730):0.024927,(((714:0.139088,((717:0.000001,697:0.040468):0.002715,713:0.000001):0.080727):0.018716,768:0.121339):0.048487,(677:0.048519,(667:0.081964,672:0.025503):0.014401):0.047174):0.027978):0.062323):0.089214):0.104708):0.069328,(((((((((3085:0.027720,(3574:0.011077,3014:0.083955):0.030783):0.038246,((2988:0.008084,2909:0.002547):0.014821,(3331:0.033681,2905:0.000001):0.000706):0.050623):0.073252,3155:0.213259):0.045911,(3611:0.031955,3082:0.015967):0.022395):0.078894,2922:0.007405):0.004306,3127:0.008014):0.134315,(3050:0.133243,2890:0.002699):0.119584):0.246930,732:0.293160):0.131029,((1271:0.482789,(3710:0.398136,(3036:0.165255,(3472:0.383046,3435:0.313483):0.115294):0.048948):0.147457):0.032377,((2708:0.000001,2677:0.000001):0.281748,((887:0.194232,671:0.215688):0.133785,855:0.258521):0.054613):0.100183):0.031948):0.027811):0.054934):0.041892,((((3952:0.306461,840:0.318676):0.058901,868:0.350778):0.053618,(1182:0.413823,((((3333:0.037628,((3202:0.164728,3078:0.033683):0.071441,1212:0.005226):0.006085):0.143625,990:0.164879):0.066250,963:0.435737):0.039170,1033:0.304705):0.135347):0.051132):0.149319,(((((((2955:0.044372,2944:0.058272):0.070251,3111:0.125002):0.066489,((3037:0.004348,3258:0.057439):0.012176,(3471:0.037861,3169:0.015872):0.061631):0.235264):0.115184,2976:0.325220):0.163185,3288:0.746755):0.078497,3367:0.603616):0.065747,(((2940:0.028339,2933:0.025173):0.125619,(((3249:0.310757,3038:0.004646):0.191743,2937:0.012224):0.008971,3528:0.092364):0.049167):0.083664,(((3755:0.013136,2883:0.000001):0.010189,2904:0.038838):0.066007,(2936:0.003997,2896:0.004631):0.061797):0.038618):0.586341):0.120432):0.071716):0.062001,(2695:0.524619,682:0.387015):0.182019):0.035861):0.021701,874:0.484268):0.029372):0.104419):0.034994):0.045370,((2383:1.053241,((((((1394:0.179683,1152:0.117251):0.037450,1105:0.145275):0.121264,1121:0.227605):0.067023,(((995:0.032874,((1000:0.040495,985:0.053091):0.044797,(969:0.002600,949:0.013489):0.026275):0.027328):0.054357,991:0.099283):0.025297,1148:0.068175):0.145395):0.178435,((2160:0.561453,1458:0.324973):0.150008,(1900:0.589349,1771:0.632710):0.324769):0.090858):0.101785,2405:0.378507):0.083969):0.201252,(((2924:0.000001,(2925:0.013723,3110:0.041267):0.021131):0.119554,2997:0.259765):0.662066,((3248:0.249349,3124:0.721557):0.451037,2917:0.629719):0.052726):0.152265):0.033529):0.152378):0.038172):0.089433):0.031522,((1937:1.052495,(((3478:1.047593,3791:1.127307):0.146212,(((((3843:0.184600,2438:0.010292):0.135670,2499:0.309065):0.103411,(2315:0.047411,2297:0.000001):0.180354):0.137360,(((2512:0.022001,2503:0.029806):0.055682,((2483:0.013133,2358:0.039109):0.002256,((2452:0.000001,2424:0.002598):0.015869,2418:0.005170):0.011306):0.113683):0.046791,((2449:0.022340,2442:0.020952):0.012177,2381:0.019133):0.085284):0.246257):0.075525,2046:0.317768):0.516588):0.046208,(((((((2914:0.036483,(1636:0.008095,1582:0.023561):0.004462):0.003683,(1812:0.020871,4006:0.538781):0.020205):0.295141,(3117:0.400959,2094:0.112515):0.327742):0.193185,(((((1874:0.185041,(1907:0.223387,(1856:0.064396,1403:0.063476):0.114552):0.039198):0.103236,(((1615:0.083043,1522:0.077929):0.070449,1575:0.096676):0.059971,1514:0.110354):0.115021):0.040823,1251:0.348591):0.052714,((((((1353:0.022181,1316:0.002258):0.037263,1307:0.041943):0.058397,1172:0.031793):0.158317,(1519:0.164403,1459:0.473183):0.056300):0.125007,(2106:0.093152,2058:0.011144):0.381042):0.063976,2754:0.247693):0.048971):0.056825,(1921:0.246802,1488:0.241592):0.092862):0.072344):0.097875,2789:0.841401):0.049962,1308:0.609468):0.107084,2375:0.752194):0.077869):0.083863):0.077519,((3205:0.321399,(2329:0.033254,2312:0.056271):0.153700):0.427900,2528:0.743272):0.439504):0.214700):0.061898):0.048193,(((((((((2493:0.302766,1722:0.423176):0.058958,(2127:0.117784,1998:0.187649):0.277353):0.065363,(((2341:0.068061,2112:0.041471):0.115520,(2060:0.074252,1982:0.089749):0.126939):0.172180,2181:0.375800):0.092028):0.089527,((2214:0.664899,2057:0.280930):0.237738,2273:0.415757):0.123968):0.142551,((2251:0.009982,2078:0.028100):0.752601,(((3416:0.000001,3228:0.007534):0.738867,(((2366:0.447502,(((((1930:0.021738,1854:0.011851):0.039641,1806:0.080691):0.131632,((2116:0.287024,1960:0.081040):0.032262,1984:0.126138):0.066643):0.054090,1990:0.330689):0.061464,1631:0.300625):0.052274):0.047127,(2335:0.300408,1987:0.325248):0.098016):0.062934,2203:0.421185):0.334694):0.081886,(2328:0.818016,((((2067:0.486235,((2784:0.640945,2506:0.622334):0.252413,(2382:0.822003,1983:0.605801):0.096073):0.059225):0.108779,((3973:0.265346,2208:0.183740):0.285431,(((((3339:0.014828,3429:0.027016):0.025066,3071:0.007597):0.000001,3112:0.020317):0.104164,3039:0.059267):0.620752,2048:0.509359):0.108416):0.062828):0.040557,((((2118:0.446256,(((((((((2333:0.019575,2235:0.008359):0.002667,2186:0.010453):0.149273,((2086:0.009604,(2141:0.030839,(2096:0.018640,2144:0.008718):0.016853):0.003833):0.075053,1964:0.121168):0.033455):0.085116,1941:0.166580):0.077800,1919:0.239823):0.062758,1883:0.218740):0.083353,((((((2173:0.070376,2111:0.016921):0.149300,1761:0.084010):0.059051,2092:0.260946):0.033495,(2260:0.355180,(1992:0.279939,((1974:0.185060,1870:0.155808):0.062786,1819:0.101913):0.019578):0.014490):0.013944):0.029623,(((1980:0.007706,1914:0.018055):0.103139,1911:0.088726):0.147345,((1972:0.019974,1855:0.028701):0.088649,1653:0.195962):0.072884):0.035299):0.043165,(((2072:0.035828,2045:0.075293):0.267285,1702:0.226474):0.063042,(1848:0.217531,2022:0.345263):0.038839):0.031688):0.078340):0.043812,((1868:0.098947,1775:0.098905):0.102264,1809:0.340235):0.067734):0.071149,1905:0.321801):0.072316):0.054036,(((3962:0.448257,1530:0.276668):0.165765,3284:0.424838):0.059688,1461:0.327903):0.048680):0.073098,(((3442:0.088926,3312:0.066881):0.098754,((3839:0.065060,3357:0.107357):0.055022,(3602:0.031055,2953:0.011024):0.047415):0.056659):0.278943,(3539:0.040392,(3218:0.134033,3072:0.037792):0.111831):0.232715):0.268690):0.216115,(((1922:0.344672,((2154:0.198124,1931:0.268503):0.064534,(2578:0.421477,((2321:0.439431,((((2507:0.151985,2027:0.066795):0.042961,2087:0.124225):0.059482,(2457:0.157684,(2019:0.013566,2004:0.004288):0.041433):0.065966):0.035583,2194:0.058521):0.017657):0.067127,(1860:0.357712,2159:0.180154):0.064532):0.110725):0.071282):0.077911):0.053825,2440:0.808316):0.061979,2026:0.629883):0.245745):0.042930):0.049795,(((((((1988:0.119730,1800:0.052113):0.064257,1835:0.195360):0.050626,1785:0.124748):0.447796,2196:0.514791):0.131086,((2379:0.515752,2135:0.518782):0.092585,(((2052:0.053461,1853:0.104246):0.409368,1869:0.336508):0.061503,(1829:0.034772,1828:0.066669):0.333339):0.125681):0.070302):0.062180,(3407:0.410714,2743:0.237834):0.286108):0.050028,((((2817:0.294925,(1799:0.071957,1772:0.054173):0.102869):0.286047,3099:0.638566):0.070998,((((1976:0.623059,(((2690:0.000001,2668:0.000001):0.312575,((2687:0.000001,2666:0.000001):0.000387,2638:0.004592):0.127859):0.068034,2270:0.288040):0.111387):0.072683,(3044:0.462304,2200:0.344339):0.085745):0.073927,((2001:0.002549,1981:0.000001):0.088552,1953:0.023930):0.474710):0.054118,(2223:0.501579,1862:0.406548):0.130595):0.047484):0.069545,(((2641:0.498614,2051:0.411791):0.106063,1894:0.755928):0.091997,((((((3424:0.478506,2992:0.258284):0.163909,3387:0.793428):0.083956,1664:0.232120):0.062503,1871:0.338173):0.070112,((1539:0.320927,(1697:0.282492,1885:0.340598):0.048843):0.044218,(2603:0.383766,2016:0.472913):0.052859):0.029718):0.037608,((((((((2974:0.022667,2042:0.011221):0.024532,1949:0.094305):0.009837,2079:0.036759):0.037101,(1997:0.007949,(1971:0.002226,1965:0.005600):0.005410):0.023944):0.350848,2769:0.458740):0.142161,(2035:0.462449,1751:0.412882):0.127483):0.046344,(2024:0.346063,1257:0.310375):0.043455):0.052571,((2597:0.101766,(2595:0.000001,2102:0.013061):0.023672):0.482292,1719:0.401504):0.129346):0.039876):0.027662):0.027210):0.036715):0.044362):0.066394):0.050510):0.047521):0.038467):0.076117,1841:0.625105):0.105150,3207:0.968397):0.149766,2252:1.448355):0.110243,((((((((3990:0.762933,((3515:0.036881,3480:0.020366):0.018809,(3486:0.000001,3778:0.173064):0.014950):0.396168):0.472927,3792:1.009045):0.047103,(((2797:0.969892,(3613:0.725508,(3977:0.625442,(3811:0.125770,3686:0.097244):0.536863):0.233589):0.060773):0.087889,((3474:0.695161,((2698:0.000001,2672:0.000001):0.012952,2651:0.000411):0.718408):0.115661,3989:0.790900):0.150215):0.112057,(((((((3934:0.161114,3509:0.000001):0.095680,3514:0.087942):0.182077,3572:0.316599):0.376369,(((((4016:0.432090,3670:0.476766):0.214094,((3774:0.095543,3772:0.106774):0.025967,((3535:0.010197,3530:0.000001):0.086273,(3475:0.044063,3365:0.044965):0.012986):0.023309):0.172598):0.118754,(3624:0.309913,((((3433:0.027785,(3921:0.100955,3404:0.035019):0.035970):0.105365,3438:0.208964):0.116776,(3489:0.015634,(3534:0.009244,3731:0.123059):0.004411):0.232872):0.025923,3771:0.460801):0.062848):0.173286):0.126433,3697:0.694003):0.167995,(4009:0.845711,(3881:0.071244,((3456:0.037784,(3452:0.044099,3443:0.031285):0.021720):0.057849,3372:0.014081):0.010346):0.347620):0.110205):0.069937):0.066146,(((((3826:0.458869,(((4024:0.336250,4010:0.476493):0.218954,(3450:0.383106,(2694:0.000001,2670:0.002585):0.250644):0.086210):0.087749,(((4023:0.321158,3978:0.281353):0.306060,3817:0.434793):0.065591,(3691:0.361273,2806:0.445146):0.180686):0.049439):0.040651):0.062160,(3414:0.287354,2652:0.321595):0.245713):0.040636,(((3914:0.275552,(3693:0.002824,3638:0.029182):0.155092):0.153265,3406:0.277210):0.134962,(((((((3617:0.251760,3579:0.010330):0.043333,(3437:0.046583,((3674:0.050633,3525:0.015617):0.037902,(3929:0.192825,3629:0.079974):0.064980):0.026172):0.036658):0.067697,3618:0.401825):0.066018,3446:0.171393):0.091597,((3487:0.284496,(3573:0.009521,3529:0.071929):0.079849):0.102101,(3864:0.073636,3637:0.000002):0.053349):0.091917):0.438536,(3820:0.599733,3713:0.570746):0.103776):0.031680,3725:0.741975):0.148252):0.086630):0.044055,(((3940:0.428298,3818:0.366151):0.186078,4011:0.310314):0.160130,4020:0.414595):0.313615):0.040104,(4019:0.721794,3343:0.518391):0.146624):0.060796):0.055066,((((3390:0.537928,((3418:0.024651,3340:0.010696):0.099151,3315:0.054173):0.516348):0.046050,(((((3923:0.147328,3524:0.102569):0.188474,3592:0.172272):0.046658,(((((3809:0.022191,3615:0.040137):0.095834,3591:0.097087):0.084542,(3866:0.036160,3743:0.031304):0.134882):0.073265,((3569:0.108718,3527:0.183050):0.071398,(((3605:0.032583,3555:0.015475):0.071434,3589:0.047407):0.070590,3546:0.061009):0.044166):0.061747):0.035826,3875:0.171287):0.141965):0.085029,(3550:0.138399,3532:0.098138):0.155052):0.246380,2800:0.582525):0.152996):0.137126,(3996:0.305586,3981:0.162494):0.462625):0.046066,(3927:0.643686,(((3769:0.122417,3432:0.160168):0.055346,3501:0.084554):0.233110,3653:0.332932):0.468023):0.079360):0.036972):0.077021,3355:0.653547):0.020758):0.059570):0.056006,((3941:0.008417,(3932:0.002793,3930:0.000001):0.000001):0.154178,3906:0.205078):1.102022):0.096741,(3756:0.809518,3356:0.421865):0.391086):0.283572,3644:1.003661):0.200918,((((2490:0.215352,2380:0.115189):0.090047,2291:0.101007):0.117312,2188:0.215114):0.332613,(((((2147:0.000001,2143:0.002542):0.025271,2085:0.000001):0.152939,(2013:0.007813,(2047:0.031067,2065:0.100145):0.007499):0.121233):0.046511,(2063:0.000001,2062:0.000001):0.175915):0.398636,((((2317:0.002637,2224:0.000001):0.002527,2136:0.002826):0.068654,(((((2218:0.002624,2139:0.003199):0.022380,2133:0.000001):0.000001,(2119:0.000001,2041:0.005166):0.031175):0.018420,2109:0.009202):0.026777,(2071:0.005451,(2068:0.002564,2037:0.005134):0.010778):0.045129):0.039003):0.572901,((((2295:0.032533,2254:0.068908):0.211766,(2423:0.005495,2284:0.004126):0.137699):0.034833,(((2131:0.094439,(2394:0.011262,2020:0.000001):0.062646):0.021073,((2014:0.061792,2005:0.041427):0.011837,((((2077:0.000001,2076:0.000001):0.000001,2441:0.005240):0.005187,2039:0.000001):0.005026,2101:0.011123):0.025227):0.005789):0.066894,(2011:0.021741,1867:0.041718):0.104932):0.054115):0.113193,(2044:0.037825,(2000:0.000001,1999:0.000001):0.057847):0.161595):0.388448):0.076847):0.076608):0.399930):0.201393,((((3651:0.269531,(3521:0.009062,3496:0.046882):0.086708):0.295668,(3984:0.407570,3991:0.547911):0.049303):0.071144,((((((((3447:0.035595,3420:0.018075):0.085849,3427:0.097030):0.074262,(((3548:0.027640,3492:0.019293):0.153296,3481:0.106536):0.094506,(3807:0.270406,(3815:0.159613,3859:0.558119):0.092337):0.168138):0.055817):0.062640,(3646:0.315997,3581:0.040510):0.150365):0.223618,(3556:0.059473,3476:0.064092):0.349089):0.179445,3976:0.522083):0.106554,((((3775:0.133589,3549:0.078485):0.289496,((3562:0.217233,3483:0.165778):0.170630,((3473:0.023470,(3467:0.008384,3434:0.005598):0.009737):0.040698,3376:0.195539):0.113214):0.146047):0.078561,3888:0.348768):0.082236,((3511:0.274345,(3584:0.455906,3460:0.178342):0.160443):0.229578,3577:0.343161):0.120836):0.091291):0.045385,((3635:0.110469,((3748:0.017813,3538:0.010290):0.115844,(3863:0.036324,3679:0.102101):0.190815):0.137004):0.420733,(2835:0.310746,2801:0.189330):0.630334):0.089565):0.015415):0.149052,(((3871:0.497899,((3522:0.530798,(((3395:0.417386,(2703:0.000001,2674:0.000001):0.419406):0.060924,2642:0.408691):0.043106,(2648:0.000001,(2719:0.067497,(2671:0.002452,2696:0.062660):0.013437):0.002701):0.574377):0.046834):0.046160,((3898:0.211483,(((3586:0.010743,3576:0.019167):0.000001,3558:0.008218):0.092868,3540:0.013415):0.021337):0.465390,4025:0.316526):0.119660):0.069424):0.079363,(3656:0.739123,3802:0.816581):0.182801):0.122012,((((3887:0.084135,(3464:0.015278,3448:0.031222):0.020259):0.417325,((3519:0.309384,(((2714:0.010439,2659:0.010557):0.000537,(2710:0.000001,2678:0.000001):0.009980):0.169131,(2701:0.005254,2681:0.193821):0.165687):0.108704):0.083330,3488:0.335530):0.106214):0.053961,((4007:0.272576,3983:0.299175):0.093954,3915:0.265089):0.130100):0.137220,((((3664:0.473477,3623:0.318347):0.165977,3830:0.439654):0.132968,(((3736:0.290308,(((((3937:0.228294,((3482:0.013230,(3512:0.013663,3560:0.034249):0.014621):0.018926,(3922:0.056369,((3662:0.082897,(3706:0.029691,3889:0.242241):0.071294):0.105005,((3658:0.145342,3645:0.051534):0.006863,3677:0.051164):0.150105):0.060339):0.006318):0.011158):0.036129,((3908:0.079747,3608:0.058817):0.090767,3631:0.062151):0.011854):0.028077,(3760:0.171465,3508:0.019366):0.095770):0.074950,3698:0.280550):0.026573,(((3907:0.012770,3734:0.095103):0.187295,3503:0.028885):0.067761,(3822:0.147385,(3722:0.008284,3688:0.000001):0.162939):0.200176):0.050138):0.124483):0.064398,(((((3700:0.021989,(3753:0.153405,((3798:0.011460,3661:0.000001):0.098470,3690:0.079992):0.060423):0.035162):0.126015,3696:0.046407):0.077413,(3796:0.157267,3612:0.214211):0.185884):0.131882,((((((3885:0.000001,3884:0.000001):0.054967,3846:0.048524):0.037063,(3855:0.000001,3854:0.000001):0.032044):0.005939,((((3883:0.055588,3776:0.174476):0.053017,(3800:0.000001,(3810:0.017688,3763:0.007053):0.003524):0.086210):0.055595,3877:0.095654):0.032771,3777:0.074168):0.004042):0.093202,((((3938:0.027128,3759:0.016828):0.086043,((3925:0.020582,(3799:0.004756,3786:0.006312):0.005258):0.002532,3752:0.033709):0.007781):0.088321,3616:0.117132):0.089962,(3935:0.074386,(3912:0.108053,3757:0.070199):0.112838):0.049589):0.040443):0.092966,((((((3931:0.102743,((3816:0.264898,3845:0.084184):0.111584,(3893:0.128894,((3675:0.014398,(((3701:0.015728,3685:0.005782):0.027174,3659:0.014906):0.032139,3715:0.064601):0.000001):0.037431,(3682:0.019562,(3625:0.030001,3547:0.003409):0.024652):0.144059):0.005103):0.113620):0.087811):0.063492,(3868:0.013750,3862:0.071301):0.023700):0.086966,3928:0.340628):0.085465,(((3808:0.013695,3721:0.190495):0.042750,(3806:0.029325,3797:0.011319):0.037462):0.120021,(3900:0.247824,((3833:0.223355,3789:0.048103):0.047859,3865:0.124475):0.188695):0.040693):0.097804):0.058815,(3788:0.286057,3727:0.172038):0.170867):0.044125,(3723:0.010535,3703:0.006242):0.351362):0.122612):0.038121):0.061260,3683:0.421782):0.060471):0.310403,3660:0.616906):0.048252):0.114171,((3988:0.445505,2794:0.533134):0.137393,3606:0.440070):0.090559):0.053974):0.212128):0.075099):0.727566):0.224340):0.030117):0.049887):0.097062):0.039650,((2830:1.120463,3891:1.047209):0.200383,(((((((2834:0.313695,2805:0.152299):0.069495,(2646:0.175027,(3687:0.115706,((3587:0.033404,((3741:0.012654,3610:0.001972):0.107552,3879:0.002730):0.013134):0.003726,3559:0.015265):0.321669):0.090690):0.151923):0.049655,3998:0.174990):0.146358,(3861:0.388339,3842:0.127398):0.182236):0.105741,((3553:0.016543,3302:0.000001):0.024506,((3834:0.049872,3557:0.063753):0.035031,3708:0.009655):0.050347):0.267093):0.300168,(((3892:0.120159,3890:0.130696):0.173213,3749:0.195172):0.455196,((2643:0.000001,(2700:0.053822,((2691:0.000001,(2669:0.000001,2644:0.000001):0.000001):0.002094,2650:0.120233):0.002367):0.000002):0.082412,2697:0.106764):0.438844):0.170287):0.099840,3636:0.648480):0.590044):0.214897):0.167711,(((3899:0.839221,(2811:0.274243,2656:0.262200):0.545319):0.261809,(((((3933:0.267942,3902:0.197836):0.252980,(2705:0.000001,2675:0.000001):0.332450):0.232500,3712:0.539733):0.161654,((2841:0.391340,2816:0.342971):0.134628,(2836:0.207489,2812:0.279455):0.517235):0.173161):0.113116,(2819:1.289572,2840:0.345019):0.302444):0.029950):0.233990,(3917:1.113864,2820:1.205258):0.180040):0.263063):0.062392):0.036515,(2712:1.432888,(((((3857:0.788252,((2628:0.002979,2627:0.003317):0.384854,2622:0.260764):0.541132):0.149643,(((3920:0.014354,3909:0.064352):0.220184,(3619:0.045627,3498:0.054361):0.118441):0.685764,2815:0.816857):0.120686):0.084532,(2730:0.764584,2726:0.994760):0.113937):0.012841,(3824:0.788548,2807:0.939139):0.300870):0.102410,(2729:0.978571,(((((2803:0.912936,2795:0.775423):0.064614,3345:0.612486):0.117724,3533:0.789584):0.082605,((((3999:0.417911,(3695:0.162811,3485:0.120760):0.221676):0.065037,(3717:0.117003,(3754:0.119916,3840:0.341725):0.030593):0.377979):0.369736,(3750:0.769687,(3594:0.443450,2823:0.751511):0.183200):0.283521):0.183395,2828:0.898193):0.180660):0.047456,(2831:0.789716,3454:0.612534):0.165727):0.065643):0.093040):0.033782):0.084415):0.091323,(3705:0.252344,3681:0.265488):0.997138):0.035125,((2723:1.434243,3469:1.101173):0.129340,(((((((3997:0.496939,3831:0.482852):0.210224,3897:0.867394):0.406670,3939:0.856579):0.085897,(((((2717:0.345578,2660:0.327768):0.705890,3828:0.311922):0.237904,((((((2718:0.002143,2662:0.002081):0.316633,3737:0.043493):0.023949,(3896:0.106643,3841:0.004844):0.070284):0.084260,3785:0.148520):0.115282,((3738:0.104350,(2704:0.000001,2682:0.087562):0.080388):0.102120,2653:0.173397):0.087259):0.104105,((((3652:0.008152,3620:0.124983):0.189594,((3692:0.057941,3634:0.029367):0.023088,3578:0.052034):0.093822):0.041453,((3918:0.521554,3942:0.123064):0.020234,2707:0.305037):0.056284):0.107716,2663:0.214158):0.072101):0.052979):0.381647,(4012:0.312758,3882:0.602120):0.434655):0.109322,(((4008:0.704771,(3851:0.759403,3761:0.649270):0.099717):0.081593,(3916:0.788950,3729:0.504958):0.197376):0.079754,(((3516:0.614715,3669:0.475967):0.042069,((3768:0.292282,3626:0.338330):0.163156,3570:0.314544):0.108375):0.177689,(3393:0.529943,2788:0.544425):0.136274):0.057723):0.024616):0.035636):0.112884,(((3614:0.314734,3568:0.237514):0.286941,3609:0.324211):0.104809,3422:0.632398):0.253271):0.072469,3911:0.973166):0.225929,((((2657:0.831122,(((((2847:0.354358,2620:0.383838):0.082692,((2787:0.222890,(3565:0.166343,((2699:0.000001,2673:0.000001):0.462493,(2706:0.000001,2676:0.000001):0.293271):0.099939):0.049732):0.056131,(2796:0.199660,2616:0.300794):0.160465):0.050870):0.059975,(2615:0.420100,((3699:0.428150,2647:0.286796):0.107127,3601:0.447671):0.143650):0.012732):0.091015,((2709:0.014459,2684:0.187579):0.414791,2618:0.502228):0.052929):0.281122,(((4001:0.492280,3466:0.456406):0.108622,3425:0.337796):0.159604,(3886:0.101155,3744:0.224530):0.344013):0.280323):0.057072):0.247559,(((3794:0.592467,(((((((2711:0.000001,2679:0.000001):0.094641,2654:0.041641):0.251251,2661:0.146312):0.062392,2713:0.046143):0.195953,2658:0.074412):0.125254,3733:0.381543):0.097631,2813:0.317411):0.185394):0.228224,(2614:0.624055,2607:0.558952):0.313612):0.377531,(((3440:0.222723,(2692:0.037510,2683:0.027744):0.212752):0.150431,(2715:0.000001,2680:0.000001):0.478387):0.282687,2799:0.686606):0.108493):0.072534):0.078853,((((3599:0.010449,(3765:0.072687,3585:0.022111):0.011571):0.054702,(3657:0.059562,3642:0.103629):0.065984):0.660689,2605:0.775946):0.102042,2631:0.874516):0.007663):0.223188,((2617:1.049073,((3468:0.000001,3411:0.074346):0.698932,((2810:0.918952,(3436:0.166790,3401:0.138831):0.587235):0.041269,(3461:0.566261,(((3987:0.674090,2829:0.524101):0.149780,3878:0.408227):0.082680,(((3910:0.023415,3856:0.072034):0.062373,3627:0.051743):0.213117,(((3895:0.000582,3867:0.006603):0.052639,3852:0.071909):0.280943,3812:0.321114):0.273210):0.239578):0.143875):0.152784):0.102566):0.093759):0.115886,(2809:0.970411,((3746:0.198904,((3739:0.003074,3726:0.006589):0.024796,3704:0.048206):0.125175):0.672870,3684:0.914529):0.176275):0.112499):0.102828):0.123898):0.121186):0.047089):0.070862,(((3880:0.375583,3499:0.033207):0.245367,2655:0.338047):0.746415,(2725:1.223958,(3641:0.354869,3622:0.478695):0.826906):0.135370):0.167954):0.087486,3801:1.221988):0.030176,2734:1.295536):0.130504,(4003:0.714799,2732:0.934581):0.373433):0.047489,((4004:0.227862,2844:0.241069):0.284660,(2827:0.308120,2814:0.232215):0.154612):0.446806):0.112885,2733:0.969979):0.244735,2720:0.695096):0.499806,2724:0.434302):0.412850,2731:0.000001,2722:0.000001);
