# Supplementary material for: A Computational Screen for Type I Polyketide Synthases in Metagenomics Shotgun Data
Source: PLoS One. 2008 Oct 27;3(10):e3515. doi: 10.1371/journal.pone.0003515 (PMC2568958; doi:10.1371/journal.pone.0003515)
Supplement: Methods S7 — Sequences, alignment and tree files of the different domains. (6.92 MB ZIP) [file pone.0003515.s007.zip › sequences_alignments_and_trees/PKS_ER_ref_tree_and_pullouts.fa.repl_table]

1	sorap_001_ER_002.seq_from_5_to_311 (HMM "PKS_ER" in sequence "sorap_001_ER_002.seq", bitscore: 641.6, e-value: 2.2e-192, length: 307)
2	pikro_002_ER_001.seq_from_8_to_316 (HMM "PKS_ER" in sequence "pikro_002_ER_001.seq", bitscore: 633.4, e-value: 6.4e-190, length: 309)
3	spino_002_ER_001.seq_from_1_to_303 (HMM "PKS_ER" in sequence "spino_002_ER_001.seq", bitscore: 619.6, e-value: 8.8e-186, length: 303)
4	rapam_003_ER_001.seq_from_4_to_309 (HMM "PKS_ER" in sequence "rapam_003_ER_001.seq", bitscore: 617.0, e-value: 5.7e-185, length: 306)
5	sorap_002_ER_001.seq_from_12_to_318 (HMM "PKS_ER" in sequence "sorap_002_ER_001.seq", bitscore: 616.9, e-value: 5.8e-185, length: 307)
6	rapam_001_ER_003.seq_from_4_to_309 (HMM "PKS_ER" in sequence "rapam_001_ER_003.seq", bitscore: 610.4, e-value: 5.2e-183, length: 306)
7	nysta_003_ER_001.seq_from_1_to_305 (HMM "PKS_ER" in sequence "nysta_003_ER_001.seq", bitscore: 610.0, e-value: 6.9e-183, length: 305)
8	rapam_002_ER_001.seq_from_15_to_320 (HMM "PKS_ER" in sequence "rapam_002_ER_001.seq", bitscore: 609.9, e-value: 7.4e-183, length: 306)
9	olean_002_ER_001.seq_from_12_to_319 (HMM "PKS_ER" in sequence "olean_002_ER_001.seq", bitscore: 608.8, e-value: 1.7e-182, length: 308)
10	rapam_001_ER_002.seq_from_4_to_309 (HMM "PKS_ER" in sequence "rapam_001_ER_002.seq", bitscore: 608.1, e-value: 2.6e-182, length: 306)
11	sorap_001_ER_001.seq_from_5_to_311 (HMM "PKS_ER" in sequence "sorap_001_ER_001.seq", bitscore: 605.8, e-value: 1.3e-181, length: 307)
12	nysta_005_ER_001.seq_from_1_to_304 (HMM "PKS_ER" in sequence "nysta_005_ER_001.seq", bitscore: 602.0, e-value: 1.9e-180, length: 304)
13	tylac_003_ER_001.seq_from_13_to_318 (HMM "PKS_ER" in sequence "tylac_003_ER_001.seq", bitscore: 600.1, e-value: 6.6e-180, length: 306)
14	epoth_003_ER_002.seq_from_5_to_316 (HMM "PKS_ER" in sequence "epoth_003_ER_002.seq", bitscore: 598.4, e-value: 2.2e-179, length: 312)
15	epoth_003_ER_001.seq_from_12_to_314 (HMM "PKS_ER" in sequence "epoth_003_ER_001.seq", bitscore: 592.9, e-value: 1e-177, length: 303)
16	ampho_005_ER_001.seq_from_1_to_304 (HMM "PKS_ER" in sequence "ampho_005_ER_001.seq", bitscore: 591.4, e-value: 2.8e-177, length: 304)
17	stigm_006_ER_001.seq_from_1_to_307 (HMM "PKS_ER" in sequence "stigm_006_ER_001.seq", bitscore: 582.0, e-value: 1.9e-174, length: 307)
18	ampho_003_ER_001.seq_from_1_to_304 (HMM "PKS_ER" in sequence "ampho_003_ER_001.seq", bitscore: 578.2, e-value: 2.7e-173, length: 304)
19	nidda_003_ER_001.seq_from_2_to_307 (HMM "PKS_ER" in sequence "nidda_003_ER_001.seq", bitscore: 571.7, e-value: 2.4e-171, length: 306)
20	rapam_001_ER_001.seq_from_1_to_305 (HMM "PKS_ER" in sequence "rapam_001_ER_001.seq", bitscore: 558.5, e-value: 2.2e-167, length: 305)
21	eryth_002_ER_001.seq_from_11_to_311 (HMM "PKS_ER" in sequence "eryth_002_ER_001.seq", bitscore: 552.9, e-value: 1.1e-165, length: 301)
22	megal_002_ER_001.seq_from_8_to_308 (HMM "PKS_ER" in sequence "megal_002_ER_001.seq", bitscore: 550.7, e-value: 4.9e-165, length: 301)
23	ascom_003_ER_002.seq_from_11_to_297 (HMM "PKS_ER" in sequence "ascom_003_ER_002.seq", bitscore: 520.6, e-value: 5.6e-156, length: 287)
24	ascom_002_ER_001.seq_from_1_to_287 (HMM "PKS_ER" in sequence "ascom_002_ER_001.seq", bitscore: 519.3, e-value: 1.4e-155, length: 287)
25	ascom_003_ER_001.seq_from_1_to_295 (HMM "PKS_ER" in sequence "ascom_003_ER_001.seq", bitscore: 517.6, e-value: 4.7e-155, length: 295)
26	ascom_001_ER_001.seq_from_2_to_281 (HMM "PKS_ER" in sequence "ascom_001_ER_001.seq", bitscore: 512.2, e-value: 2e-153, length: 280)
27	epoth_001_ER_001.seq_from_1_to_298 (HMM "PKS_ER" in sequence "epoth_001_ER_001.seq", bitscore: 508.4, e-value: 2.7e-152, length: 298)
28	epoth_005_ER_001.seq_from_1_to_311 (HMM "PKS_ER" in sequence "epoth_005_ER_001.seq", bitscore: 395.2, e-value: 3.3e-118, length: 311)
29	myxal_006_ER_001.seq_from_1_to_169 (HMM "PKS_ER" in sequence "myxal_006_ER_001.seq", bitscore: -73.7, e-value: 6.6e-11, length: 169)
30	UniRef100_Q52V50_from_3237_to_3543 (HMM "PKS_ER" in sequence "UniRef100_Q52V50", bitscore: 666.9, e-value: 8.9e-195, length: 307)
31	UniRef100_Q9ADL6_from_5561_to_5867 (HMM "PKS_ER" in sequence "UniRef100_Q9ADL6", bitscore: 641.6, e-value: 3.5e-187, length: 307)
32	UniRef100_Q846X4_from_3364_to_3671 (HMM "PKS_ER" in sequence "UniRef100_Q846X4", bitscore: 640.1, e-value: 9.9e-187, length: 308)
33	UniRef100_Q6W5P7_from_7018_to_7320 (HMM "PKS_ER" in sequence "UniRef100_Q6W5P7", bitscore: 634.7, e-value: 4.4e-185, length: 303)
34	UniRef100_Q846X3_from_3239_to_3545 (HMM "PKS_ER" in sequence "UniRef100_Q846X3", bitscore: 634.6, e-value: 4.7e-185, length: 307)
35	UniRef100_Q9ZGI4_from_2959_to_3267 (HMM "PKS_ER" in sequence "UniRef100_Q9ZGI4", bitscore: 633.4, e-value: 1.1e-184, length: 309)
36	UniRef100_Q6W5P7_from_3429_to_3731 (HMM "PKS_ER" in sequence "UniRef100_Q6W5P7", bitscore: 633.2, e-value: 1.2e-184, length: 303)
37	UniRef100_A1YAM7_from_4973_to_5278 (HMM "PKS_ER" in sequence "UniRef100_A1YAM7", bitscore: 631.0, e-value: 5.4e-184, length: 306)
38	UniRef100_Q8KPW3_from_2954_to_3259 (HMM "PKS_ER" in sequence "UniRef100_Q8KPW3", bitscore: 630.9, e-value: 5.9e-184, length: 306)
39	UniRef100_Q5VKR4_from_1357_to_1662 (HMM "PKS_ER" in sequence "UniRef100_Q5VKR4", bitscore: 628.2, e-value: 3.9e-183, length: 306)
40	UniRef100_Q6JHN6_from_3091_to_3390 (HMM "PKS_ER" in sequence "UniRef100_Q6JHN6", bitscore: 625.7, e-value: 2.1e-182, length: 300)
41	UniRef100_Q27W72_from_3320_to_3627 (HMM "PKS_ER" in sequence "UniRef100_Q27W72", bitscore: 624.7, e-value: 4.2e-182, length: 308)
42	UniRef100_A1YAM7_from_2946_to_3246 (HMM "PKS_ER" in sequence "UniRef100_A1YAM7", bitscore: 623.2, e-value: 1.2e-181, length: 301)
43	UniRef100_Q9ALM5_from_1413_to_1715 (HMM "PKS_ER" in sequence "UniRef100_Q9ALM5", bitscore: 619.6, e-value: 1.4e-180, length: 303)
44	UniRef100_Q93HJ5_from_5384_to_5689 (HMM "PKS_ER" in sequence "UniRef100_Q93HJ5", bitscore: 618.6, e-value: 3e-180, length: 306)
45	UniRef100_Q0ILD4_from_5382_to_5687 (HMM "PKS_ER" in sequence "UniRef100_Q0ILD4", bitscore: 618.0, e-value: 4.5e-180, length: 306)
46	UniRef100_Q0R4M3_from_1435_to_1740 (HMM "PKS_ER" in sequence "UniRef100_Q0R4M3", bitscore: 618.0, e-value: 4.5e-180, length: 306)
47	UniRef100_Q54299_from_4525_to_4830 (HMM "PKS_ER" in sequence "UniRef100_Q54299", bitscore: 617.0, e-value: 9.3e-180, length: 306)
48	UniRef100_Q1L0S6_from_1413_to_1718 (HMM "PKS_ER" in sequence "UniRef100_Q1L0S6", bitscore: 617.0, e-value: 9.3e-180, length: 306)
49	UniRef100_Q53840_from_2981_to_3287 (HMM "PKS_ER" in sequence "UniRef100_Q53840", bitscore: 616.9, e-value: 9.6e-180, length: 307)
50	UniRef100_Q76KY0_from_1526_to_1831 (HMM "PKS_ER" in sequence "UniRef100_Q76KY0", bitscore: 616.1, e-value: 1.6e-179, length: 306)
51	UniRef100_Q5SFB2_from_3007_to_3312 (HMM "PKS_ER" in sequence "UniRef100_Q5SFB2", bitscore: 614.7, e-value: 4.5e-179, length: 306)
52	UniRef100_Q27W69_from_3287_to_3593 (HMM "PKS_ER" in sequence "UniRef100_Q27W69", bitscore: 614.5, e-value: 5.2e-179, length: 307)
53	UniRef100_Q76KZ5_from_1483_to_1797 (HMM "PKS_ER" in sequence "UniRef100_Q76KZ5", bitscore: 614.2, e-value: 6.4e-179, length: 315)
54	UniRef100_A4KCE5_from_3447_to_3750 (HMM "PKS_ER" in sequence "UniRef100_A4KCE5", bitscore: 614.0, e-value: 7e-179, length: 304)
55	UniRef100_A5W7D5_from_1758_to_2074 (HMM "PKS_ER" in sequence "UniRef100_A5W7D5", bitscore: 613.7, e-value: 8.9e-179, length: 317)
56	UniRef100_A4KCE4_from_8926_to_9232 (HMM "PKS_ER" in sequence "UniRef100_A4KCE4", bitscore: 612.9, e-value: 1.5e-178, length: 307)
57	UniRef100_Q846X2_from_3302_to_3608 (HMM "PKS_ER" in sequence "UniRef100_Q846X2", bitscore: 612.0, e-value: 2.8e-178, length: 307)
58	UniRef100_Q82UT4_from_1802_to_2117 (HMM "PKS_ER" in sequence "UniRef100_Q82UT4", bitscore: 611.2, e-value: 5.1e-178, length: 316)
59	UniRef100_Q846X5_from_1445_to_1753 (HMM "PKS_ER" in sequence "UniRef100_Q846X5", bitscore: 610.7, e-value: 7e-178, length: 309)
60	UniRef100_Q54297_from_6178_to_6483 (HMM "PKS_ER" in sequence "UniRef100_Q54297", bitscore: 610.4, e-value: 8.5e-178, length: 306)
61	UniRef100_Q27W73_from_1467_to_1774 (HMM "PKS_ER" in sequence "UniRef100_Q27W73", bitscore: 610.3, e-value: 9.5e-178, length: 308)
62	UniRef100_A0PQ25_from_1400_to_1705 (HMM "PKS_ER" in sequence "UniRef100_A0PQ25", bitscore: 610.1, e-value: 1.1e-177, length: 306)
63	UniRef100_Q9L4W3_from_4934_to_5238 (HMM "PKS_ER" in sequence "UniRef100_Q9L4W3", bitscore: 610.0, e-value: 1.1e-177, length: 305)
64	UniRef100_Q54296_from_4577_to_4882 (HMM "PKS_ER" in sequence "UniRef100_Q54296", bitscore: 609.9, e-value: 1.2e-177, length: 306)
65	UniRef100_Q27W71_from_3289_to_3595 (HMM "PKS_ER" in sequence "UniRef100_Q27W71", bitscore: 608.9, e-value: 2.4e-177, length: 307)
66	UniRef100_A1YAM6_from_3098_to_3398 (HMM "PKS_ER" in sequence "UniRef100_A1YAM6", bitscore: 608.9, e-value: 2.5e-177, length: 301)
67	UniRef100_Q7D6E1_from_914_to_1219 (HMM "PKS_ER" in sequence "UniRef100_Q7D6E1", bitscore: 608.9, e-value: 2.5e-177, length: 306)
68	UniRef100_A5WRJ8_from_910_to_1215 (HMM "PKS_ER" in sequence "UniRef100_A5WRJ8", bitscore: 608.9, e-value: 2.5e-177, length: 306)
69	UniRef100_Q7TXK8_from_1406_to_1711 (HMM "PKS_ER" in sequence "UniRef100_Q7TXK8", bitscore: 608.9, e-value: 2.5e-177, length: 306)
70	UniRef100_UPI00005F6364_from_681_to_986 (HMM "PKS_ER" in sequence "UniRef100_UPI00005F6364", bitscore: 608.9, e-value: 2.5e-177, length: 306)
71	UniRef100_Q9KIV3_from_3035_to_3342 (HMM "PKS_ER" in sequence "UniRef100_Q9KIV3", bitscore: 608.8, e-value: 2.7e-177, length: 308)
72	UniRef100_Q54297_from_2616_to_2921 (HMM "PKS_ER" in sequence "UniRef100_Q54297", bitscore: 608.1, e-value: 4.2e-177, length: 306)
73	UniRef100_Q6W5P7_from_1385_to_1687 (HMM "PKS_ER" in sequence "UniRef100_Q6W5P7", bitscore: 608.1, e-value: 4.3e-177, length: 303)
74	UniRef100_Q3S863_from_3229_to_3534 (HMM "PKS_ER" in sequence "UniRef100_Q3S863", bitscore: 607.7, e-value: 5.6e-177, length: 306)
75	UniRef100_Q9ADL6_from_3487_to_3793 (HMM "PKS_ER" in sequence "UniRef100_Q9ADL6", bitscore: 605.8, e-value: 2.1e-176, length: 307)
76	UniRef100_A1CD09_from_1717_to_2031 (HMM "PKS_ER" in sequence "UniRef100_A1CD09", bitscore: 605.6, e-value: 2.5e-176, length: 315)
77	UniRef100_A0UQE4_from_1796_to_2111 (HMM "PKS_ER" in sequence "UniRef100_A0UQE4", bitscore: 605.1, e-value: 3.4e-176, length: 316)
78	UniRef100_O30481_from_1363_to_1669 (HMM "PKS_ER" in sequence "UniRef100_O30481", bitscore: 604.7, e-value: 4.5e-176, length: 307)
79	UniRef100_Q7S380_from_1858_to_2172 (HMM "PKS_ER" in sequence "UniRef100_Q7S380", bitscore: 604.4, e-value: 5.6e-176, length: 315)
80	UniRef100_Q70KH5_from_1414_to_1719 (HMM "PKS_ER" in sequence "UniRef100_Q70KH5", bitscore: 604.1, e-value: 6.9e-176, length: 306)
81	UniRef100_A4F5D6_from_3778_to_4086 (HMM "PKS_ER" in sequence "UniRef100_A4F5D6", bitscore: 604.0, e-value: 7.4e-176, length: 309)
82	UniRef100_A4F5C6_from_3009_to_3317 (HMM "PKS_ER" in sequence "UniRef100_A4F5C6", bitscore: 604.0, e-value: 7.4e-176, length: 309)
83	UniRef100_Q0RTS3_from_2589_to_2894 (HMM "PKS_ER" in sequence "UniRef100_Q0RTS3", bitscore: 603.6, e-value: 9.8e-176, length: 306)
84	UniRef100_Q5B857_from_1026_to_1340 (HMM "PKS_ER" in sequence "UniRef100_Q5B857", bitscore: 603.3, e-value: 1.2e-175, length: 315)
85	UniRef100_Q7WTF1_from_3226_to_3532 (HMM "PKS_ER" in sequence "UniRef100_Q7WTF1", bitscore: 603.1, e-value: 1.4e-175, length: 307)
86	UniRef100_A1HLA8_from_1808_to_2123 (HMM "PKS_ER" in sequence "UniRef100_A1HLA8", bitscore: 603.0, e-value: 1.5e-175, length: 316)
87	UniRef100_Q6TKG4_from_636_to_942 (HMM "PKS_ER" in sequence "UniRef100_Q6TKG4", bitscore: 602.9, e-value: 1.6e-175, length: 307)
88	UniRef100_Q9L4X2_from_1427_to_1730 (HMM "PKS_ER" in sequence "UniRef100_Q9L4X2", bitscore: 602.0, e-value: 3.1e-175, length: 304)
89	UniRef100_Q70HZ8_from_1409_to_1714 (HMM "PKS_ER" in sequence "UniRef100_Q70HZ8", bitscore: 601.7, e-value: 3.5e-175, length: 306)
90	UniRef100_A2VSM5_from_1796_to_2111 (HMM "PKS_ER" in sequence "UniRef100_A2VSM5", bitscore: 601.4, e-value: 4.3e-175, length: 316)
91	UniRef100_Q1L0S7_from_1421_to_1726 (HMM "PKS_ER" in sequence "UniRef100_Q1L0S7", bitscore: 601.2, e-value: 5.2e-175, length: 306)
92	UniRef100_O33956_from_2960_to_3265 (HMM "PKS_ER" in sequence "UniRef100_O33956", bitscore: 600.1, e-value: 1.1e-174, length: 306)
93	UniRef100_Q0VZ72_from_1492_to_1803 (HMM "PKS_ER" in sequence "UniRef100_Q0VZ72", bitscore: 599.6, e-value: 1.5e-174, length: 312)
94	UniRef100_Q9L8C7_from_6525_to_6836 (HMM "PKS_ER" in sequence "UniRef100_Q9L8C7", bitscore: 598.9, e-value: 2.5e-174, length: 312)
95	UniRef100_Q0R4M7_from_3198_to_3507 (HMM "PKS_ER" in sequence "UniRef100_Q0R4M7", bitscore: 598.6, e-value: 3.1e-174, length: 310)
96	UniRef100_Q9KIZ7_from_6525_to_6836 (HMM "PKS_ER" in sequence "UniRef100_Q9KIZ7", bitscore: 598.4, e-value: 3.7e-174, length: 312)
97	UniRef100_Q7VES2_from_1366_to_1671 (HMM "PKS_ER" in sequence "UniRef100_Q7VES2", bitscore: 598.1, e-value: 4.3e-174, length: 306)
98	UniRef100_Q39J94_from_1798_to_2113 (HMM "PKS_ER" in sequence "UniRef100_Q39J94", bitscore: 597.6, e-value: 6.3e-174, length: 316)
99	UniRef100_A1QT50_from_1366_to_1671 (HMM "PKS_ER" in sequence "UniRef100_A1QT50", bitscore: 597.3, e-value: 7.5e-174, length: 306)
100	UniRef100_A0QHA4_from_1367_to_1667 (HMM "PKS_ER" in sequence "UniRef100_A0QHA4", bitscore: 597.2, e-value: 8e-174, length: 301)
101	UniRef100_A6G5B7_from_3478_to_3784 (HMM "PKS_ER" in sequence "UniRef100_A6G5B7", bitscore: 596.6, e-value: 1.3e-173, length: 307)
102	UniRef100_Q84G22_from_1430_to_1730 (HMM "PKS_ER" in sequence "UniRef100_Q84G22", bitscore: 595.4, e-value: 2.8e-173, length: 301)
103	UniRef100_A1KK94_from_1366_to_1671 (HMM "PKS_ER" in sequence "UniRef100_A1KK94", bitscore: 594.0, e-value: 7.8e-173, length: 306)
104	UniRef100_A3ND25_from_1799_to_2114 (HMM "PKS_ER" in sequence "UniRef100_A3ND25", bitscore: 593.7, e-value: 9.4e-173, length: 316)
105	UniRef100_A4MEM8_from_1799_to_2114 (HMM "PKS_ER" in sequence "UniRef100_A4MEM8", bitscore: 593.7, e-value: 9.4e-173, length: 316)
106	UniRef100_A1V0Y5_from_1799_to_2114 (HMM "PKS_ER" in sequence "UniRef100_A1V0Y5", bitscore: 593.7, e-value: 9.4e-173, length: 316)
107	UniRef100_A3NYT7_from_1799_to_2114 (HMM "PKS_ER" in sequence "UniRef100_A3NYT7", bitscore: 593.7, e-value: 9.4e-173, length: 316)
108	UniRef100_A3MN59_from_1772_to_2087 (HMM "PKS_ER" in sequence "UniRef100_A3MN59", bitscore: 593.7, e-value: 9.4e-173, length: 316)
109	UniRef100_A5J8L4_from_1799_to_2114 (HMM "PKS_ER" in sequence "UniRef100_A5J8L4", bitscore: 593.7, e-value: 9.4e-173, length: 316)
110	UniRef100_Q3JP47_from_1799_to_2114 (HMM "PKS_ER" in sequence "UniRef100_Q3JP47", bitscore: 593.7, e-value: 9.4e-173, length: 316)
111	UniRef100_UPI0000558A95_from_1711_to_2026 (HMM "PKS_ER" in sequence "UniRef100_UPI0000558A95", bitscore: 593.7, e-value: 9.4e-173, length: 316)
112	UniRef100_UPI0000558D66_from_1711_to_2026 (HMM "PKS_ER" in sequence "UniRef100_UPI0000558D66", bitscore: 593.7, e-value: 9.4e-173, length: 316)
113	UniRef100_UPI000055A05E_from_1711_to_2026 (HMM "PKS_ER" in sequence "UniRef100_UPI000055A05E", bitscore: 593.7, e-value: 9.4e-173, length: 316)
114	UniRef100_UPI000055BBB8_from_1711_to_2026 (HMM "PKS_ER" in sequence "UniRef100_UPI000055BBB8", bitscore: 593.7, e-value: 9.4e-173, length: 316)
115	UniRef100_UPI00005FAB8C_from_1711_to_2026 (HMM "PKS_ER" in sequence "UniRef100_UPI00005FAB8C", bitscore: 593.7, e-value: 9.4e-173, length: 316)
116	UniRef100_Q9KIZ7_from_4416_to_4718 (HMM "PKS_ER" in sequence "UniRef100_Q9KIZ7", bitscore: 592.9, e-value: 1.6e-172, length: 303)
117	UniRef100_Q740I1_from_1256_to_1558 (HMM "PKS_ER" in sequence "UniRef100_Q740I1", bitscore: 592.5, e-value: 2.1e-172, length: 303)
118	UniRef100_Q1BYU4_from_1795_to_2110 (HMM "PKS_ER" in sequence "UniRef100_Q1BYU4", bitscore: 592.4, e-value: 2.2e-172, length: 316)
119	UniRef100_A0U895_from_724_to_1039 (HMM "PKS_ER" in sequence "UniRef100_A0U895", bitscore: 592.4, e-value: 2.2e-172, length: 316)
120	UniRef100_A0K4V8_from_1795_to_2110 (HMM "PKS_ER" in sequence "UniRef100_A0K4V8", bitscore: 592.4, e-value: 2.2e-172, length: 316)
121	UniRef100_Q6RKL0_from_1910_to_2222 (HMM "PKS_ER" in sequence "UniRef100_Q6RKL0", bitscore: 592.3, e-value: 2.5e-172, length: 313)
122	UniRef100_UPI0000674014_from_1772_to_2087 (HMM "PKS_ER" in sequence "UniRef100_UPI0000674014", bitscore: 592.2, e-value: 2.7e-172, length: 316)
123	UniRef100_Q6W5P9_from_3008_to_3315 (HMM "PKS_ER" in sequence "UniRef100_Q6W5P9", bitscore: 591.6, e-value: 4e-172, length: 308)
124	UniRef100_Q93NX8_from_3159_to_3462 (HMM "PKS_ER" in sequence "UniRef100_Q93NX8", bitscore: 591.4, e-value: 4.6e-172, length: 304)
125	UniRef100_Q1L0T0_from_1430_to_1730 (HMM "PKS_ER" in sequence "UniRef100_Q1L0T0", bitscore: 591.4, e-value: 4.6e-172, length: 301)
126	UniRef100_Q7VES2_from_3395_to_3701 (HMM "PKS_ER" in sequence "UniRef100_Q7VES2", bitscore: 590.9, e-value: 6.6e-172, length: 307)
127	UniRef100_Q7WTD7_from_1414_to_1719 (HMM "PKS_ER" in sequence "UniRef100_Q7WTD7", bitscore: 590.8, e-value: 7.1e-172, length: 306)
128	UniRef100_Q7X4R4_from_1421_to_1726 (HMM "PKS_ER" in sequence "UniRef100_Q7X4R4", bitscore: 589.7, e-value: 1.5e-171, length: 306)
129	UniRef100_Q7WTF3_from_3273_to_3580 (HMM "PKS_ER" in sequence "UniRef100_Q7WTF3", bitscore: 589.6, e-value: 1.6e-171, length: 308)
130	UniRef100_A4QV34_from_1924_to_2239 (HMM "PKS_ER" in sequence "UniRef100_A4QV34", bitscore: 588.8, e-value: 2.9e-171, length: 316)
131	UniRef100_Q2U4V7_from_1828_to_2140 (HMM "PKS_ER" in sequence "UniRef100_Q2U4V7", bitscore: 588.4, e-value: 3.8e-171, length: 313)
132	UniRef100_Q0CGX5_from_1510_to_1820 (HMM "PKS_ER" in sequence "UniRef100_Q0CGX5", bitscore: 588.0, e-value: 5e-171, length: 311)
133	UniRef100_Q6GVP0_from_1362_to_1664 (HMM "PKS_ER" in sequence "UniRef100_Q6GVP0", bitscore: 587.9, e-value: 5e-171, length: 303)
134	UniRef100_Q2VLJ2_from_1636_to_1948 (HMM "PKS_ER" in sequence "UniRef100_Q2VLJ2", bitscore: 587.8, e-value: 5.7e-171, length: 313)
135	UniRef100_UPI000023F3E9_from_1636_to_1948 (HMM "PKS_ER" in sequence "UniRef100_UPI000023F3E9", bitscore: 587.8, e-value: 5.7e-171, length: 313)
136	UniRef100_A1YBT5_from_2915_to_3221 (HMM "PKS_ER" in sequence "UniRef100_A1YBT5", bitscore: 587.5, e-value: 6.9e-171, length: 307)
137	UniRef100_Q93HI8_from_3221_to_3526 (HMM "PKS_ER" in sequence "UniRef100_Q93HI8", bitscore: 587.3, e-value: 8.1e-171, length: 306)
138	UniRef100_Q06BM4_from_605_to_905 (HMM "PKS_ER" in sequence "UniRef100_Q06BM4", bitscore: 587.1, e-value: 8.8e-171, length: 301)
139	UniRef100_A0ACH1_from_2900_to_3205 (HMM "PKS_ER" in sequence "UniRef100_A0ACH1", bitscore: 586.9, e-value: 1.1e-170, length: 306)
140	UniRef100_UPI000038D5E0_from_1481_to_1797 (HMM "PKS_ER" in sequence "UniRef100_UPI000038D5E0", bitscore: 586.8, e-value: 1.1e-170, length: 317)
141	UniRef100_Q6E7K0_from_2568_to_2885 (HMM "PKS_ER" in sequence "UniRef100_Q6E7K0", bitscore: 586.7, e-value: 1.2e-170, length: 318)
142	UniRef100_A2R1U2_from_1517_to_1827 (HMM "PKS_ER" in sequence "UniRef100_A2R1U2", bitscore: 586.7, e-value: 1.2e-170, length: 311)
143	UniRef100_Q0R4M5_from_1427_to_1732 (HMM "PKS_ER" in sequence "UniRef100_Q0R4M5", bitscore: 586.7, e-value: 1.2e-170, length: 306)
144	UniRef100_A1CMV8_from_1863_to_2174 (HMM "PKS_ER" in sequence "UniRef100_A1CMV8", bitscore: 586.0, e-value: 2e-170, length: 312)
145	UniRef100_Q1WEK6_from_1064_to_1362 (HMM "PKS_ER" in sequence "UniRef100_Q1WEK6", bitscore: 585.7, e-value: 2.4e-170, length: 299)
146	UniRef100_Q63R84_from_1799_to_2114 (HMM "PKS_ER" in sequence "UniRef100_Q63R84", bitscore: 585.4, e-value: 2.9e-170, length: 316)
147	UniRef100_A4R6B2_from_434_to_746 (HMM "PKS_ER" in sequence "UniRef100_A4R6B2", bitscore: 585.2, e-value: 3.3e-170, length: 313)
148	UniRef100_Q49BE1_from_2475_to_2775 (HMM "PKS_ER" in sequence "UniRef100_Q49BE1", bitscore: 585.2, e-value: 3.4e-170, length: 301)
149	UniRef100_A1CUS7_from_1735_to_2046 (HMM "PKS_ER" in sequence "UniRef100_A1CUS7", bitscore: 585.0, e-value: 3.9e-170, length: 312)
150	UniRef100_A0FCL3_from_8875_to_9173 (HMM "PKS_ER" in sequence "UniRef100_A0FCL3", bitscore: 584.5, e-value: 5.5e-170, length: 299)
151	UniRef100_Q9L8C7_from_4416_to_4718 (HMM "PKS_ER" in sequence "UniRef100_Q9L8C7", bitscore: 584.3, e-value: 6.3e-170, length: 303)
152	UniRef100_Q1L0T2_from_2499_to_2799 (HMM "PKS_ER" in sequence "UniRef100_Q1L0T2", bitscore: 584.2, e-value: 6.7e-170, length: 301)
153	UniRef100_Q84G24_from_2486_to_2786 (HMM "PKS_ER" in sequence "UniRef100_Q84G24", bitscore: 584.2, e-value: 6.7e-170, length: 301)
154	UniRef100_Q86ZD9_from_1892_to_2205 (HMM "PKS_ER" in sequence "UniRef100_Q86ZD9", bitscore: 584.0, e-value: 7.5e-170, length: 314)
155	UniRef100_Q0QMP9_from_1407_to_1710 (HMM "PKS_ER" in sequence "UniRef100_Q0QMP9", bitscore: 583.7, e-value: 9.3e-170, length: 304)
156	UniRef100_Q9CD81_from_1397_to_1702 (HMM "PKS_ER" in sequence "UniRef100_Q9CD81", bitscore: 583.4, e-value: 1.2e-169, length: 306)
157	UniRef100_A1YBQ3_from_2925_to_3231 (HMM "PKS_ER" in sequence "UniRef100_A1YBQ3", bitscore: 583.0, e-value: 1.6e-169, length: 307)
158	UniRef100_A1KK94_from_3395_to_3701 (HMM "PKS_ER" in sequence "UniRef100_A1KK94", bitscore: 582.8, e-value: 1.7e-169, length: 307)
159	UniRef100_A5U473_from_1366_to_1671 (HMM "PKS_ER" in sequence "UniRef100_A5U473", bitscore: 582.3, e-value: 2.5e-169, length: 306)
160	UniRef100_Q7D7J7_from_1366_to_1671 (HMM "PKS_ER" in sequence "UniRef100_Q7D7J7", bitscore: 582.3, e-value: 2.5e-169, length: 306)
161	UniRef100_A2VJF6_from_1366_to_1671 (HMM "PKS_ER" in sequence "UniRef100_A2VJF6", bitscore: 582.3, e-value: 2.5e-169, length: 306)
162	UniRef100_O53490_from_1366_to_1671 (HMM "PKS_ER" in sequence "UniRef100_O53490", bitscore: 582.3, e-value: 2.5e-169, length: 306)
163	UniRef100_Q7D7J7_from_3395_to_3701 (HMM "PKS_ER" in sequence "UniRef100_Q7D7J7", bitscore: 582.0, e-value: 3.1e-169, length: 307)
164	UniRef100_A2VJF6_from_3395_to_3701 (HMM "PKS_ER" in sequence "UniRef100_A2VJF6", bitscore: 582.0, e-value: 3.1e-169, length: 307)
165	UniRef100_A1QT50_from_3395_to_3701 (HMM "PKS_ER" in sequence "UniRef100_A1QT50", bitscore: 582.0, e-value: 3.1e-169, length: 307)
166	UniRef100_Q8RJY1_from_1481_to_1787 (HMM "PKS_ER" in sequence "UniRef100_Q8RJY1", bitscore: 582.0, e-value: 3.1e-169, length: 307)
167	UniRef100_Q0RIF6_from_2759_to_3061 (HMM "PKS_ER" in sequence "UniRef100_Q0RIF6", bitscore: 582.0, e-value: 3.2e-169, length: 303)
168	UniRef100_A0Z9Q2_from_1788_to_2093 (HMM "PKS_ER" in sequence "UniRef100_A0Z9Q2", bitscore: 581.8, e-value: 3.6e-169, length: 306)
169	UniRef100_Q6RKK9_from_1788_to_2100 (HMM "PKS_ER" in sequence "UniRef100_Q6RKK9", bitscore: 581.4, e-value: 4.6e-169, length: 313)
170	UniRef100_Q83WE8_from_2892_to_3197 (HMM "PKS_ER" in sequence "UniRef100_Q83WE8", bitscore: 581.4, e-value: 4.7e-169, length: 306)
171	UniRef100_Q49BD9_from_1431_to_1731 (HMM "PKS_ER" in sequence "UniRef100_Q49BD9", bitscore: 581.3, e-value: 5.2e-169, length: 301)
172	UniRef100_Q2SYW1_from_1793_to_2108 (HMM "PKS_ER" in sequence "UniRef100_Q2SYW1", bitscore: 581.0, e-value: 6e-169, length: 316)
173	UniRef100_Q5KTM9_from_1853_to_2166 (HMM "PKS_ER" in sequence "UniRef100_Q5KTM9", bitscore: 580.6, e-value: 8.1e-169, length: 314)
174	UniRef100_Q7UJD0_from_1491_to_1802 (HMM "PKS_ER" in sequence "UniRef100_Q7UJD0", bitscore: 580.0, e-value: 1.2e-168, length: 312)
175	UniRef100_Q7WID3_from_1786_to_2101 (HMM "PKS_ER" in sequence "UniRef100_Q7WID3", bitscore: 579.8, e-value: 1.4e-168, length: 316)
176	UniRef100_A4FDM8_from_2437_to_2744 (HMM "PKS_ER" in sequence "UniRef100_A4FDM8", bitscore: 579.7, e-value: 1.5e-168, length: 308)
177	UniRef100_A5U473_from_3395_to_3701 (HMM "PKS_ER" in sequence "UniRef100_A5U473", bitscore: 579.4, e-value: 1.8e-168, length: 307)
178	UniRef100_O53490_from_3395_to_3701 (HMM "PKS_ER" in sequence "UniRef100_O53490", bitscore: 579.4, e-value: 1.8e-168, length: 307)
179	UniRef100_Q2GWL6_from_1670_to_1984 (HMM "PKS_ER" in sequence "UniRef100_Q2GWL6", bitscore: 578.9, e-value: 2.6e-168, length: 315)
180	UniRef100_A0ACH2_from_1395_to_1694 (HMM "PKS_ER" in sequence "UniRef100_A0ACH2", bitscore: 578.5, e-value: 3.4e-168, length: 300)
181	UniRef100_Q1MX72_from_3483_to_3787 (HMM "PKS_ER" in sequence "UniRef100_Q1MX72", bitscore: 578.5, e-value: 3.5e-168, length: 305)
182	UniRef100_Q7WTF4_from_1445_to_1750 (HMM "PKS_ER" in sequence "UniRef100_Q7WTF4", bitscore: 578.5, e-value: 3.6e-168, length: 306)
183	UniRef100_Q93HJ3_from_1418_to_1723 (HMM "PKS_ER" in sequence "UniRef100_Q93HJ3", bitscore: 578.3, e-value: 4.1e-168, length: 306)
184	UniRef100_Q93NW6_from_4886_to_5189 (HMM "PKS_ER" in sequence "UniRef100_Q93NW6", bitscore: 578.2, e-value: 4.4e-168, length: 304)
185	UniRef100_A0PQM7_from_3434_to_3740 (HMM "PKS_ER" in sequence "UniRef100_A0PQM7", bitscore: 577.1, e-value: 9.2e-168, length: 307)
186	UniRef100_A0FCL2_from_4712_to_5016 (HMM "PKS_ER" in sequence "UniRef100_A0FCL2", bitscore: 576.1, e-value: 1.8e-167, length: 305)
187	UniRef100_Q6E7J8_from_1502_to_1818 (HMM "PKS_ER" in sequence "UniRef100_Q6E7J8", bitscore: 575.7, e-value: 2.4e-167, length: 317)
188	UniRef100_Q0RLH1_from_1567_to_1876 (HMM "PKS_ER" in sequence "UniRef100_Q0RLH1", bitscore: 575.3, e-value: 3.3e-167, length: 310)
189	UniRef100_A0W4S9_from_1799_to_2114 (HMM "PKS_ER" in sequence "UniRef100_A0W4S9", bitscore: 575.2, e-value: 3.5e-167, length: 316)
190	UniRef100_A4R3Y5_from_1757_to_2071 (HMM "PKS_ER" in sequence "UniRef100_A4R3Y5", bitscore: 575.1, e-value: 3.7e-167, length: 315)
191	UniRef100_Q7W6G2_from_1786_to_2101 (HMM "PKS_ER" in sequence "UniRef100_Q7W6G2", bitscore: 574.8, e-value: 4.7e-167, length: 316)
192	UniRef100_Q49BE1_from_4535_to_4833 (HMM "PKS_ER" in sequence "UniRef100_Q49BE1", bitscore: 574.7, e-value: 4.8e-167, length: 299)
193	UniRef100_Q1L0T2_from_4565_to_4863 (HMM "PKS_ER" in sequence "UniRef100_Q1L0T2", bitscore: 574.1, e-value: 7.2e-167, length: 299)
194	UniRef100_Q84G24_from_4552_to_4850 (HMM "PKS_ER" in sequence "UniRef100_Q84G24", bitscore: 574.1, e-value: 7.2e-167, length: 299)
195	UniRef100_Q6RKF8_from_1852_to_2165 (HMM "PKS_ER" in sequence "UniRef100_Q6RKF8", bitscore: 573.6, e-value: 1.1e-166, length: 314)
196	UniRef100_Q1MX72_from_1417_to_1721 (HMM "PKS_ER" in sequence "UniRef100_Q1MX72", bitscore: 573.6, e-value: 1.1e-166, length: 305)
197	UniRef100_A4KCE5_from_1424_to_1726 (HMM "PKS_ER" in sequence "UniRef100_A4KCE5", bitscore: 573.1, e-value: 1.5e-166, length: 303)
198	UniRef100_Q0CF75_from_1898_to_2213 (HMM "PKS_ER" in sequence "UniRef100_Q0CF75", bitscore: 573.1, e-value: 1.5e-166, length: 316)
199	UniRef100_A1DNL6_from_1771_to_2083 (HMM "PKS_ER" in sequence "UniRef100_A1DNL6", bitscore: 573.0, e-value: 1.6e-166, length: 313)
200	UniRef100_A0QFF5_from_3414_to_3720 (HMM "PKS_ER" in sequence "UniRef100_A0QFF5", bitscore: 572.5, e-value: 2.2e-166, length: 307)
201	UniRef100_A0NU18_from_1765_to_2080 (HMM "PKS_ER" in sequence "UniRef100_A0NU18", bitscore: 572.5, e-value: 2.3e-166, length: 316)
202	UniRef100_O30766_from_2877_to_3182 (HMM "PKS_ER" in sequence "UniRef100_O30766", bitscore: 571.7, e-value: 3.8e-166, length: 306)
203	UniRef100_Q27W59_from_1448_to_1751 (HMM "PKS_ER" in sequence "UniRef100_Q27W59", bitscore: 571.6, e-value: 4.2e-166, length: 304)
204	UniRef100_Q0UR23_from_433_to_746 (HMM "PKS_ER" in sequence "UniRef100_Q0UR23", bitscore: 571.6, e-value: 4.2e-166, length: 314)
205	UniRef100_Q099Y5_from_1582_to_1893 (HMM "PKS_ER" in sequence "UniRef100_Q099Y5", bitscore: 571.2, e-value: 5.6e-166, length: 312)
206	UniRef100_Q1WEK8_from_4636_to_4940 (HMM "PKS_ER" in sequence "UniRef100_Q1WEK8", bitscore: 571.2, e-value: 5.7e-166, length: 305)
207	UniRef100_A0PQM7_from_1380_to_1685 (HMM "PKS_ER" in sequence "UniRef100_A0PQM7", bitscore: 570.6, e-value: 8.3e-166, length: 306)
208	UniRef100_Q73Z07_from_3413_to_3719 (HMM "PKS_ER" in sequence "UniRef100_Q73Z07", bitscore: 570.5, e-value: 9e-166, length: 307)
209	UniRef100_Q3WGZ2_from_1519_to_1828 (HMM "PKS_ER" in sequence "UniRef100_Q3WGZ2", bitscore: 570.2, e-value: 1.1e-165, length: 310)
210	UniRef100_Q4C7P2_from_524_to_829 (HMM "PKS_ER" in sequence "UniRef100_Q4C7P2", bitscore: 570.2, e-value: 1.1e-165, length: 306)
211	UniRef100_Q54297_from_684_to_990 (HMM "PKS_ER" in sequence "UniRef100_Q54297", bitscore: 569.8, e-value: 1.4e-165, length: 307)
212	UniRef100_A2QTF6_from_1864_to_2180 (HMM "PKS_ER" in sequence "UniRef100_A2QTF6", bitscore: 569.4, e-value: 2e-165, length: 317)
213	UniRef100_A5NRQ0_from_788_to_1093 (HMM "PKS_ER" in sequence "UniRef100_A5NRQ0", bitscore: 568.7, e-value: 3.2e-165, length: 306)
214	UniRef100_A0ACI2_from_2831_to_3129 (HMM "PKS_ER" in sequence "UniRef100_A0ACI2", bitscore: 568.5, e-value: 3.6e-165, length: 299)
215	UniRef100_Q0ILD2_from_1327_to_1632 (HMM "PKS_ER" in sequence "UniRef100_Q0ILD2", bitscore: 568.1, e-value: 4.8e-165, length: 306)
216	UniRef100_Q6RKF2_from_1744_to_2057 (HMM "PKS_ER" in sequence "UniRef100_Q6RKF2", bitscore: 567.9, e-value: 5.5e-165, length: 314)
217	UniRef100_A0ACI3_from_1389_to_1687 (HMM "PKS_ER" in sequence "UniRef100_A0ACI3", bitscore: 566.7, e-value: 1.2e-164, length: 299)
218	UniRef100_Q5AY39_from_1857_to_2174 (HMM "PKS_ER" in sequence "UniRef100_Q5AY39", bitscore: 566.5, e-value: 1.4e-164, length: 318)
219	UniRef100_Q6WG27_from_949_to_1252 (HMM "PKS_ER" in sequence "UniRef100_Q6WG27", bitscore: 566.0, e-value: 2e-164, length: 304)
220	UniRef100_Q6MZA4_from_5057_to_5360 (HMM "PKS_ER" in sequence "UniRef100_Q6MZA4", bitscore: 566.0, e-value: 2e-164, length: 304)
221	UniRef100_Q6MZA4_from_8976_to_9279 (HMM "PKS_ER" in sequence "UniRef100_Q6MZA4", bitscore: 566.0, e-value: 2e-164, length: 304)
222	UniRef100_Q6MZA4_from_14423_to_14726 (HMM "PKS_ER" in sequence "UniRef100_Q6MZA4", bitscore: 566.0, e-value: 2e-164, length: 304)
223	UniRef100_Q0CB34_from_1671_to_1984 (HMM "PKS_ER" in sequence "UniRef100_Q0CB34", bitscore: 565.9, e-value: 2.2e-164, length: 314)
224	UniRef100_Q7VEV1_from_1377_to_1679 (HMM "PKS_ER" in sequence "UniRef100_Q7VEV1", bitscore: 565.4, e-value: 3.2e-164, length: 303)
225	UniRef100_A4KHH9_from_1377_to_1679 (HMM "PKS_ER" in sequence "UniRef100_A4KHH9", bitscore: 565.4, e-value: 3.2e-164, length: 303)
226	UniRef100_Q2U3D3_from_1862_to_2175 (HMM "PKS_ER" in sequence "UniRef100_Q2U3D3", bitscore: 564.3, e-value: 6.8e-164, length: 314)
227	UniRef100_A0Z9Q1_from_1767_to_2072 (HMM "PKS_ER" in sequence "UniRef100_A0Z9Q1", bitscore: 563.5, e-value: 1.2e-163, length: 306)
228	UniRef100_Q9Y7D5_from_1825_to_2144 (HMM "PKS_ER" in sequence "UniRef100_Q9Y7D5", bitscore: 562.7, e-value: 2e-163, length: 320)
229	UniRef100_Q6DNE5_from_1469_to_1784 (HMM "PKS_ER" in sequence "UniRef100_Q6DNE5", bitscore: 562.5, e-value: 2.2e-163, length: 316)
230	UniRef100_Q0C8L6_from_1745_to_2064 (HMM "PKS_ER" in sequence "UniRef100_Q0C8L6", bitscore: 561.4, e-value: 4.9e-163, length: 320)
231	UniRef100_A3ZMA9_from_1441_to_1756 (HMM "PKS_ER" in sequence "UniRef100_A3ZMA9", bitscore: 560.1, e-value: 1.2e-162, length: 316)
232	UniRef100_Q6DNE2_from_1495_to_1812 (HMM "PKS_ER" in sequence "UniRef100_Q6DNE2", bitscore: 560.1, e-value: 1.2e-162, length: 318)
233	UniRef100_A2VIE7_from_1377_to_1679 (HMM "PKS_ER" in sequence "UniRef100_A2VIE7", bitscore: 559.4, e-value: 2e-162, length: 303)
234	UniRef100_Q9L8C9_from_956_to_1271 (HMM "PKS_ER" in sequence "UniRef100_Q9L8C9", bitscore: 559.3, e-value: 2e-162, length: 316)
235	UniRef100_A2Q977_from_1750_to_2060 (HMM "PKS_ER" in sequence "UniRef100_A2Q977", bitscore: 558.7, e-value: 3.3e-162, length: 311)
236	UniRef100_Q0CI04_from_1694_to_2010 (HMM "PKS_ER" in sequence "UniRef100_Q0CI04", bitscore: 558.4, e-value: 4e-162, length: 317)
237	UniRef100_A2QWL0_from_1758_to_2089 (HMM "PKS_ER" in sequence "UniRef100_A2QWL0", bitscore: 557.0, e-value: 1e-161, length: 332)
238	UniRef100_Q9KJ00_from_956_to_1271 (HMM "PKS_ER" in sequence "UniRef100_Q9KJ00", bitscore: 557.0, e-value: 1e-161, length: 316)
239	UniRef100_Q0RMN8_from_1486_to_1794 (HMM "PKS_ER" in sequence "UniRef100_Q0RMN8", bitscore: 556.7, e-value: 1.3e-161, length: 309)
240	UniRef100_Q0QMN5_from_1437_to_1732 (HMM "PKS_ER" in sequence "UniRef100_Q0QMN5", bitscore: 556.1, e-value: 2e-161, length: 296)
241	UniRef100_A3VIG0_from_1675_to_1990 (HMM "PKS_ER" in sequence "UniRef100_A3VIG0", bitscore: 555.5, e-value: 2.9e-161, length: 316)
242	UniRef100_Q5BA83_from_1834_to_2146 (HMM "PKS_ER" in sequence "UniRef100_Q5BA83", bitscore: 553.1, e-value: 1.5e-160, length: 313)
243	UniRef100_Q3S2U6_from_1826_to_2146 (HMM "PKS_ER" in sequence "UniRef100_Q3S2U6", bitscore: 553.1, e-value: 1.6e-160, length: 321)
244	UniRef100_Q0TWN6_from_1698_to_2013 (HMM "PKS_ER" in sequence "UniRef100_Q0TWN6", bitscore: 553.1, e-value: 1.6e-160, length: 316)
245	UniRef100_Q8YTN4_from_1803_to_2116 (HMM "PKS_ER" in sequence "UniRef100_Q8YTN4", bitscore: 553.0, e-value: 1.7e-160, length: 314)
246	UniRef100_Q03132_from_2831_to_3131 (HMM "PKS_ER" in sequence "UniRef100_Q03132", bitscore: 552.9, e-value: 1.8e-160, length: 301)
247	UniRef100_Q5UNP5_from_2831_to_3131 (HMM "PKS_ER" in sequence "UniRef100_Q5UNP5", bitscore: 552.9, e-value: 1.8e-160, length: 301)
248	UniRef100_A1DK13_from_1737_to_2047 (HMM "PKS_ER" in sequence "UniRef100_A1DK13", bitscore: 552.8, e-value: 1.9e-160, length: 311)
249	UniRef100_Q9Z3T9_from_1984_to_2289 (HMM "PKS_ER" in sequence "UniRef100_Q9Z3T9", bitscore: 552.3, e-value: 2.7e-160, length: 306)
250	UniRef100_Q0LLS1_from_1522_to_1834 (HMM "PKS_ER" in sequence "UniRef100_Q0LLS1", bitscore: 551.9, e-value: 3.7e-160, length: 313)
251	UniRef100_Q0RR72_from_1611_to_1920 (HMM "PKS_ER" in sequence "UniRef100_Q0RR72", bitscore: 551.8, e-value: 3.7e-160, length: 310)
252	UniRef100_A4FCY8_from_1430_to_1741 (HMM "PKS_ER" in sequence "UniRef100_A4FCY8", bitscore: 551.0, e-value: 6.6e-160, length: 312)
253	UniRef100_Q9F829_from_2823_to_3123 (HMM "PKS_ER" in sequence "UniRef100_Q9F829", bitscore: 550.7, e-value: 8e-160, length: 301)
254	UniRef100_Q0D1A2_from_1594_to_1910 (HMM "PKS_ER" in sequence "UniRef100_Q0D1A2", bitscore: 550.5, e-value: 9.4e-160, length: 317)
255	UniRef100_A0QFF5_from_1378_to_1683 (HMM "PKS_ER" in sequence "UniRef100_A0QFF5", bitscore: 549.9, e-value: 1.4e-159, length: 306)
256	UniRef100_Q0LLS2_from_1486_to_1798 (HMM "PKS_ER" in sequence "UniRef100_Q0LLS2", bitscore: 549.5, e-value: 1.9e-159, length: 313)
257	UniRef100_A5NPN2_from_1098_to_1412 (HMM "PKS_ER" in sequence "UniRef100_A5NPN2", bitscore: 549.0, e-value: 2.7e-159, length: 315)
258	UniRef100_Q87W70_from_1972_to_2277 (HMM "PKS_ER" in sequence "UniRef100_Q87W70", bitscore: 548.7, e-value: 3.4e-159, length: 306)
259	UniRef100_Q2H171_from_1518_to_1830 (HMM "PKS_ER" in sequence "UniRef100_Q2H171", bitscore: 547.7, e-value: 6.6e-159, length: 313)
260	UniRef100_Q7TVK8_from_1436_to_1748 (HMM "PKS_ER" in sequence "UniRef100_Q7TVK8", bitscore: 547.6, e-value: 6.8e-159, length: 313)
261	UniRef100_A2VMK1_from_1436_to_1748 (HMM "PKS_ER" in sequence "UniRef100_A2VMK1", bitscore: 547.6, e-value: 6.8e-159, length: 313)
262	UniRef100_A1KQG0_from_1436_to_1748 (HMM "PKS_ER" in sequence "UniRef100_A1KQG0", bitscore: 547.6, e-value: 6.8e-159, length: 313)
263	UniRef100_A1QY57_from_1436_to_1748 (HMM "PKS_ER" in sequence "UniRef100_A1QY57", bitscore: 547.6, e-value: 6.8e-159, length: 313)
264	UniRef100_UPI00005EE8D7_from_1405_to_1717 (HMM "PKS_ER" in sequence "UniRef100_UPI00005EE8D7", bitscore: 547.6, e-value: 6.8e-159, length: 313)
265	UniRef100_UPI00005F63AC_from_1405_to_1717 (HMM "PKS_ER" in sequence "UniRef100_UPI00005F63AC", bitscore: 547.6, e-value: 6.8e-159, length: 313)
266	UniRef100_Q8YTN5_from_1781_to_2093 (HMM "PKS_ER" in sequence "UniRef100_Q8YTN5", bitscore: 546.8, e-value: 1.2e-158, length: 313)
267	UniRef100_A2QYV7_from_1704_to_2016 (HMM "PKS_ER" in sequence "UniRef100_A2QYV7", bitscore: 546.0, e-value: 2.1e-158, length: 313)
268	UniRef100_Q2UV28_from_1770_to_2083 (HMM "PKS_ER" in sequence "UniRef100_Q2UV28", bitscore: 545.7, e-value: 2.7e-158, length: 314)
269	UniRef100_Q2H9K3_from_2505_to_2822 (HMM "PKS_ER" in sequence "UniRef100_Q2H9K3", bitscore: 545.6, e-value: 2.7e-158, length: 318)
270	UniRef100_Q73Z07_from_1377_to_1682 (HMM "PKS_ER" in sequence "UniRef100_Q73Z07", bitscore: 544.7, e-value: 5.3e-158, length: 306)
271	UniRef100_Q02251_from_1429_to_1741 (HMM "PKS_ER" in sequence "UniRef100_Q02251", bitscore: 544.6, e-value: 5.5e-158, length: 313)
272	UniRef100_A2VLR6_from_1429_to_1741 (HMM "PKS_ER" in sequence "UniRef100_A2VLR6", bitscore: 544.6, e-value: 5.5e-158, length: 313)
273	UniRef100_A2QUE2_from_1717_to_2027 (HMM "PKS_ER" in sequence "UniRef100_A2QUE2", bitscore: 544.3, e-value: 6.9e-158, length: 311)
274	UniRef100_Q10Y11_from_1847_to_2164 (HMM "PKS_ER" in sequence "UniRef100_Q10Y11", bitscore: 544.2, e-value: 7.6e-158, length: 318)
275	UniRef100_Q26PG0_from_1720_to_2033 (HMM "PKS_ER" in sequence "UniRef100_Q26PG0", bitscore: 543.4, e-value: 1.3e-157, length: 314)
276	UniRef100_Q6D9L1_from_1963_to_2263 (HMM "PKS_ER" in sequence "UniRef100_Q6D9L1", bitscore: 543.2, e-value: 1.4e-157, length: 301)
277	UniRef100_Q9Y8A2_from_1862_to_2172 (HMM "PKS_ER" in sequence "UniRef100_Q9Y8A2", bitscore: 542.9, e-value: 1.8e-157, length: 311)
278	UniRef100_Q5EGQ8_from_1770_to_2085 (HMM "PKS_ER" in sequence "UniRef100_Q5EGQ8", bitscore: 542.4, e-value: 2.7e-157, length: 316)
279	UniRef100_Q1MX73_from_1422_to_1726 (HMM "PKS_ER" in sequence "UniRef100_Q1MX73", bitscore: 542.0, e-value: 3.5e-157, length: 305)
280	UniRef100_Q92S51_from_1772_to_2087 (HMM "PKS_ER" in sequence "UniRef100_Q92S51", bitscore: 541.5, e-value: 4.7e-157, length: 316)
281	UniRef100_A0QF84_from_1408_to_1720 (HMM "PKS_ER" in sequence "UniRef100_A0QF84", bitscore: 541.1, e-value: 6.4e-157, length: 313)
282	UniRef100_A1C9K7_from_1792_to_2112 (HMM "PKS_ER" in sequence "UniRef100_A1C9K7", bitscore: 540.9, e-value: 7.2e-157, length: 321)
283	UniRef100_A2R022_from_1519_to_1830 (HMM "PKS_ER" in sequence "UniRef100_A2R022", bitscore: 540.6, e-value: 8.9e-157, length: 312)
284	UniRef100_Q8J0F5_from_1860_to_2177 (HMM "PKS_ER" in sequence "UniRef100_Q8J0F5", bitscore: 540.3, e-value: 1.1e-156, length: 318)
285	UniRef100_Q49933_from_1480_to_1791 (HMM "PKS_ER" in sequence "UniRef100_Q49933", bitscore: 539.4, e-value: 2.1e-156, length: 312)
286	UniRef100_Q2TWV3_from_1736_to_2052 (HMM "PKS_ER" in sequence "UniRef100_Q2TWV3", bitscore: 538.3, e-value: 4.5e-156, length: 317)
287	UniRef100_Q49B92_from_1692_to_2005 (HMM "PKS_ER" in sequence "UniRef100_Q49B92", bitscore: 537.9, e-value: 6e-156, length: 314)
288	UniRef100_A2VI44_from_1429_to_1741 (HMM "PKS_ER" in sequence "UniRef100_A2VI44", bitscore: 537.8, e-value: 6.2e-156, length: 313)
289	UniRef100_A4KH73_from_632_to_944 (HMM "PKS_ER" in sequence "UniRef100_A4KH73", bitscore: 537.8, e-value: 6.2e-156, length: 313)
290	UniRef100_A1QRP8_from_1429_to_1741 (HMM "PKS_ER" in sequence "UniRef100_A1QRP8", bitscore: 537.8, e-value: 6.2e-156, length: 313)
291	UniRef100_UPI00005EE569_from_1408_to_1720 (HMM "PKS_ER" in sequence "UniRef100_UPI00005EE569", bitscore: 537.8, e-value: 6.2e-156, length: 313)
292	UniRef100_Q73YT8_from_1383_to_1695 (HMM "PKS_ER" in sequence "UniRef100_Q73YT8", bitscore: 537.8, e-value: 6.5e-156, length: 313)
293	UniRef100_A0PQ37_from_1480_to_1791 (HMM "PKS_ER" in sequence "UniRef100_A0PQ37", bitscore: 537.5, e-value: 7.6e-156, length: 312)
294	UniRef100_P96202_from_1467_to_1778 (HMM "PKS_ER" in sequence "UniRef100_P96202", bitscore: 537.5, e-value: 7.7e-156, length: 312)
295	UniRef100_Q7D6F1_from_1467_to_1778 (HMM "PKS_ER" in sequence "UniRef100_Q7D6F1", bitscore: 537.5, e-value: 7.7e-156, length: 312)
296	UniRef100_Q7VEZ3_from_1429_to_1741 (HMM "PKS_ER" in sequence "UniRef100_Q7VEZ3", bitscore: 537.0, e-value: 1.1e-155, length: 313)
297	UniRef100_Q6RKJ8_from_1848_to_2162 (HMM "PKS_ER" in sequence "UniRef100_Q6RKJ8", bitscore: 536.4, e-value: 1.6e-155, length: 315)
298	UniRef100_Q7WTF2_from_3193_to_3503 (HMM "PKS_ER" in sequence "UniRef100_Q7WTF2", bitscore: 536.3, e-value: 1.8e-155, length: 311)
299	UniRef100_Q2UN49_from_1860_to_2173 (HMM "PKS_ER" in sequence "UniRef100_Q2UN49", bitscore: 536.1, e-value: 2e-155, length: 314)
300	UniRef100_Q6RKG3_from_1831_to_2143 (HMM "PKS_ER" in sequence "UniRef100_Q6RKG3", bitscore: 536.0, e-value: 2.2e-155, length: 313)
301	UniRef100_A0QCC7_from_1404_to_1716 (HMM "PKS_ER" in sequence "UniRef100_A0QCC7", bitscore: 535.9, e-value: 2.4e-155, length: 313)
302	UniRef100_Q73WQ7_from_651_to_963 (HMM "PKS_ER" in sequence "UniRef100_Q73WQ7", bitscore: 535.7, e-value: 2.7e-155, length: 313)
303	UniRef100_A2QW54_from_1998_to_2313 (HMM "PKS_ER" in sequence "UniRef100_A2QW54", bitscore: 535.4, e-value: 3.2e-155, length: 316)
304	UniRef100_Q26Q16_from_1436_to_1741 (HMM "PKS_ER" in sequence "UniRef100_Q26Q16", bitscore: 535.3, e-value: 3.5e-155, length: 306)
305	UniRef100_Q4WIM8_from_1893_to_2207 (HMM "PKS_ER" in sequence "UniRef100_Q4WIM8", bitscore: 535.2, e-value: 3.7e-155, length: 315)
306	UniRef100_Q0MNS3_from_1770_to_2085 (HMM "PKS_ER" in sequence "UniRef100_Q0MNS3", bitscore: 535.1, e-value: 4.2e-155, length: 316)
307	UniRef100_Q4C7P4_from_1823_to_2163 (HMM "PKS_ER" in sequence "UniRef100_Q4C7P4", bitscore: 534.2, e-value: 7.9e-155, length: 341)
308	UniRef100_Q0CS88_from_1910_to_2227 (HMM "PKS_ER" in sequence "UniRef100_Q0CS88", bitscore: 533.7, e-value: 1e-154, length: 318)
309	UniRef100_A1C8I8_from_1762_to_2075 (HMM "PKS_ER" in sequence "UniRef100_A1C8I8", bitscore: 533.7, e-value: 1.1e-154, length: 314)
310	UniRef100_A2QKB6_from_1889_to_2206 (HMM "PKS_ER" in sequence "UniRef100_A2QKB6", bitscore: 533.2, e-value: 1.6e-154, length: 318)
311	UniRef100_Q6RKJ0_from_1714_to_2031 (HMM "PKS_ER" in sequence "UniRef100_Q6RKJ0", bitscore: 533.1, e-value: 1.7e-154, length: 318)
312	UniRef100_A0R1E8_from_1429_to_1741 (HMM "PKS_ER" in sequence "UniRef100_A0R1E8", bitscore: 532.3, e-value: 2.9e-154, length: 313)
313	UniRef100_A1D5E5_from_1702_to_2016 (HMM "PKS_ER" in sequence "UniRef100_A1D5E5", bitscore: 532.0, e-value: 3.5e-154, length: 315)
314	UniRef100_Q0CNL6_from_1703_to_2017 (HMM "PKS_ER" in sequence "UniRef100_Q0CNL6", bitscore: 531.9, e-value: 3.8e-154, length: 315)
315	UniRef100_A5ABG0_from_1629_to_1945 (HMM "PKS_ER" in sequence "UniRef100_A5ABG0", bitscore: 531.7, e-value: 4.2e-154, length: 317)
316	UniRef100_A0PQ30_from_1418_to_1730 (HMM "PKS_ER" in sequence "UniRef100_A0PQ30", bitscore: 531.2, e-value: 6e-154, length: 313)
317	UniRef100_Q6RKF4_from_1650_to_1969 (HMM "PKS_ER" in sequence "UniRef100_Q6RKF4", bitscore: 531.0, e-value: 7e-154, length: 320)
318	UniRef100_A2QH06_from_1807_to_2121 (HMM "PKS_ER" in sequence "UniRef100_A2QH06", bitscore: 530.7, e-value: 8.6e-154, length: 315)
319	UniRef100_Q1E349_from_2030_to_2344 (HMM "PKS_ER" in sequence "UniRef100_Q1E349", bitscore: 530.6, e-value: 9.3e-154, length: 315)
320	UniRef100_Q92217_from_1827_to_2139 (HMM "PKS_ER" in sequence "UniRef100_Q92217", bitscore: 529.4, e-value: 2.2e-153, length: 313)
321	UniRef100_A1DDM6_from_1328_to_1648 (HMM "PKS_ER" in sequence "UniRef100_A1DDM6", bitscore: 529.2, e-value: 2.4e-153, length: 321)
322	UniRef100_Q4WYY6_from_1779_to_2092 (HMM "PKS_ER" in sequence "UniRef100_Q4WYY6", bitscore: 528.8, e-value: 3.3e-153, length: 314)
323	UniRef100_Q2U1I6_from_1649_to_1977 (HMM "PKS_ER" in sequence "UniRef100_Q2U1I6", bitscore: 528.6, e-value: 3.6e-153, length: 329)
324	UniRef100_A1D5V0_from_1765_to_2078 (HMM "PKS_ER" in sequence "UniRef100_A1D5V0", bitscore: 528.6, e-value: 3.6e-153, length: 314)
325	UniRef100_Q9ZGA4_from_640_to_929 (HMM "PKS_ER" in sequence "UniRef100_Q9ZGA4", bitscore: 528.1, e-value: 5.3e-153, length: 290)
326	UniRef100_Q1DVU4_from_1816_to_2133 (HMM "PKS_ER" in sequence "UniRef100_Q1DVU4", bitscore: 528.0, e-value: 5.7e-153, length: 318)
327	UniRef100_Q6RKF3_from_1897_to_2207 (HMM "PKS_ER" in sequence "UniRef100_Q6RKF3", bitscore: 527.7, e-value: 6.9e-153, length: 311)
328	UniRef100_A1KHX1_from_1409_to_1721 (HMM "PKS_ER" in sequence "UniRef100_A1KHX1", bitscore: 526.5, e-value: 1.5e-152, length: 313)
329	UniRef100_Q9KIE0_from_627_to_918 (HMM "PKS_ER" in sequence "UniRef100_Q9KIE0", bitscore: 525.8, e-value: 2.6e-152, length: 292)
330	UniRef100_Q9AG75_from_652_to_966 (HMM "PKS_ER" in sequence "UniRef100_Q9AG75", bitscore: 525.7, e-value: 2.7e-152, length: 315)
331	UniRef100_A0QDK0_from_2977_to_3282 (HMM "PKS_ER" in sequence "UniRef100_A0QDK0", bitscore: 525.4, e-value: 3.4e-152, length: 306)
332	UniRef100_Q73XS9_from_2977_to_3282 (HMM "PKS_ER" in sequence "UniRef100_Q73XS9", bitscore: 525.4, e-value: 3.4e-152, length: 306)
333	UniRef100_A1UHR5_from_1407_to_1719 (HMM "PKS_ER" in sequence "UniRef100_A1UHR5", bitscore: 525.4, e-value: 3.4e-152, length: 313)
334	UniRef100_A3Q182_from_1407_to_1719 (HMM "PKS_ER" in sequence "UniRef100_A3Q182", bitscore: 525.4, e-value: 3.4e-152, length: 313)
335	UniRef100_A4T3X4_from_2992_to_3297 (HMM "PKS_ER" in sequence "UniRef100_A4T3X4", bitscore: 525.1, e-value: 4e-152, length: 306)
336	UniRef100_Q2GTF8_from_1514_to_1826 (HMM "PKS_ER" in sequence "UniRef100_Q2GTF8", bitscore: 524.8, e-value: 5.3e-152, length: 313)
337	UniRef100_Q73TF4_from_1418_to_1730 (HMM "PKS_ER" in sequence "UniRef100_Q73TF4", bitscore: 524.7, e-value: 5.6e-152, length: 313)
338	UniRef100_UPI00015614A8_from_1543_to_1858 (HMM "PKS_ER" in sequence "UniRef100_UPI00015614A8", bitscore: 524.7, e-value: 5.7e-152, length: 316)
339	UniRef100_Q0PD00_from_1430_to_1745 (HMM "PKS_ER" in sequence "UniRef100_Q0PD00", bitscore: 524.5, e-value: 6.5e-152, length: 316)
340	UniRef100_Q6RKK4_from_1862_to_2193 (HMM "PKS_ER" in sequence "UniRef100_Q6RKK4", bitscore: 524.1, e-value: 8.1e-152, length: 332)
341	UniRef100_Q090D9_from_1095_to_1410 (HMM "PKS_ER" in sequence "UniRef100_Q090D9", bitscore: 523.7, e-value: 1.1e-151, length: 316)
342	UniRef100_Q9CD78_from_1427_to_1739 (HMM "PKS_ER" in sequence "UniRef100_Q9CD78", bitscore: 523.6, e-value: 1.2e-151, length: 313)
343	UniRef100_A2VH86_from_1412_to_1724 (HMM "PKS_ER" in sequence "UniRef100_A2VH86", bitscore: 523.0, e-value: 1.8e-151, length: 313)
344	UniRef100_Q8VK52_from_1425_to_1737 (HMM "PKS_ER" in sequence "UniRef100_Q8VK52", bitscore: 523.0, e-value: 1.8e-151, length: 313)
345	UniRef100_A4KGA7_from_1409_to_1721 (HMM "PKS_ER" in sequence "UniRef100_A4KGA7", bitscore: 523.0, e-value: 1.8e-151, length: 313)
346	UniRef100_Q7U0G2_from_1409_to_1721 (HMM "PKS_ER" in sequence "UniRef100_Q7U0G2", bitscore: 523.0, e-value: 1.8e-151, length: 313)
347	UniRef100_O50437_from_906_to_1218 (HMM "PKS_ER" in sequence "UniRef100_O50437", bitscore: 523.0, e-value: 1.8e-151, length: 313)
348	UniRef100_Q0PD01_from_1442_to_1757 (HMM "PKS_ER" in sequence "UniRef100_Q0PD01", bitscore: 523.0, e-value: 1.8e-151, length: 316)
349	UniRef100_A2QHC4_from_1796_to_2108 (HMM "PKS_ER" in sequence "UniRef100_A2QHC4", bitscore: 522.2, e-value: 3.1e-151, length: 313)
350	UniRef100_Q83X70_from_2901_to_3201 (HMM "PKS_ER" in sequence "UniRef100_Q83X70", bitscore: 521.8, e-value: 4.2e-151, length: 301)
351	UniRef100_Q9L1V8_from_1471_to_1781 (HMM "PKS_ER" in sequence "UniRef100_Q9L1V8", bitscore: 521.4, e-value: 5.2e-151, length: 311)
352	UniRef100_Q26N07_from_1470_to_1785 (HMM "PKS_ER" in sequence "UniRef100_Q26N07", bitscore: 521.1, e-value: 6.5e-151, length: 316)
353	UniRef100_Q3L885_from_2978_to_3283 (HMM "PKS_ER" in sequence "UniRef100_Q3L885", bitscore: 520.8, e-value: 8.4e-151, length: 306)
354	UniRef100_Q9KID7_from_4717_to_5003 (HMM "PKS_ER" in sequence "UniRef100_Q9KID7", bitscore: 520.6, e-value: 9.1e-151, length: 287)
355	UniRef100_A1CFW1_from_1892_to_2206 (HMM "PKS_ER" in sequence "UniRef100_A1CFW1", bitscore: 520.1, e-value: 1.3e-150, length: 315)
356	UniRef100_Q4SXH3_from_1456_to_1771 (HMM "PKS_ER" in sequence "UniRef100_Q4SXH3", bitscore: 519.7, e-value: 1.7e-150, length: 316)
357	UniRef100_Q9KIE1_from_2907_to_3193 (HMM "PKS_ER" in sequence "UniRef100_Q9KIE1", bitscore: 519.3, e-value: 2.3e-150, length: 287)
358	UniRef100_UPI0000E4DC66_from_1536_to_1851 (HMM "PKS_ER" in sequence "UniRef100_UPI0000E4DC66", bitscore: 518.8, e-value: 3.3e-150, length: 316)
359	UniRef100_UPI0000E4DC67_from_1545_to_1860 (HMM "PKS_ER" in sequence "UniRef100_UPI0000E4DC67", bitscore: 518.8, e-value: 3.3e-150, length: 316)
360	UniRef100_UPI0000F1F4D4_from_1545_to_1860 (HMM "PKS_ER" in sequence "UniRef100_UPI0000F1F4D4", bitscore: 518.8, e-value: 3.3e-150, length: 316)
361	UniRef100_Q6RKI9_from_1827_to_2140 (HMM "PKS_ER" in sequence "UniRef100_Q6RKI9", bitscore: 518.7, e-value: 3.5e-150, length: 314)
362	UniRef100_Q1MX81_from_4121_to_4420 (HMM "PKS_ER" in sequence "UniRef100_Q1MX81", bitscore: 518.3, e-value: 4.7e-150, length: 300)
363	UniRef100_Q68BG4_from_4787_to_5105 (HMM "PKS_ER" in sequence "UniRef100_Q68BG4", bitscore: 518.3, e-value: 4.8e-150, length: 319)
364	UniRef100_A5AC09_from_1857_to_2167 (HMM "PKS_ER" in sequence "UniRef100_A5AC09", bitscore: 518.1, e-value: 5.5e-150, length: 311)
365	UniRef100_Q9KID7_from_1257_to_1551 (HMM "PKS_ER" in sequence "UniRef100_Q9KID7", bitscore: 517.6, e-value: 7.7e-150, length: 295)
366	UniRef100_UPI0000D9E566_from_1545_to_1859 (HMM "PKS_ER" in sequence "UniRef100_UPI0000D9E566", bitscore: 517.4, e-value: 8.4e-150, length: 315)
367	UniRef100_Q58G70_from_1514_to_1829 (HMM "PKS_ER" in sequence "UniRef100_Q58G70", bitscore: 517.4, e-value: 8.9e-150, length: 316)
368	UniRef100_Q58GK8_from_1419_to_1734 (HMM "PKS_ER" in sequence "UniRef100_Q58GK8", bitscore: 517.4, e-value: 8.9e-150, length: 316)
369	UniRef100_A5YV76_from_1539_to_1854 (HMM "PKS_ER" in sequence "UniRef100_A5YV76", bitscore: 517.4, e-value: 8.9e-150, length: 316)
370	UniRef100_Q2KHC3_from_882_to_1195 (HMM "PKS_ER" in sequence "UniRef100_Q2KHC3", bitscore: 516.3, e-value: 1.9e-149, length: 314)
371	UniRef100_UPI00006605C6_from_1547_to_1862 (HMM "PKS_ER" in sequence "UniRef100_UPI00006605C6", bitscore: 515.6, e-value: 3e-149, length: 316)
372	UniRef100_A1CYH3_from_1892_to_2206 (HMM "PKS_ER" in sequence "UniRef100_A1CYH3", bitscore: 514.8, e-value: 5.1e-149, length: 315)
373	UniRef100_Q49624_from_1434_to_1746 (HMM "PKS_ER" in sequence "UniRef100_Q49624", bitscore: 514.2, e-value: 8.2e-149, length: 313)
374	UniRef100_Q076H7_from_1542_to_1857 (HMM "PKS_ER" in sequence "UniRef100_Q076H7", bitscore: 513.5, e-value: 1.3e-148, length: 316)
375	UniRef100_Q2U7I5_from_1820_to_2137 (HMM "PKS_ER" in sequence "UniRef100_Q2U7I5", bitscore: 513.3, e-value: 1.5e-148, length: 318)
376	UniRef100_Q2GV57_from_1596_to_1918 (HMM "PKS_ER" in sequence "UniRef100_Q2GV57", bitscore: 513.1, e-value: 1.7e-148, length: 323)
377	UniRef100_UPI0000ECA4F5_from_1543_to_1858 (HMM "PKS_ER" in sequence "UniRef100_UPI0000ECA4F5", bitscore: 512.7, e-value: 2.3e-148, length: 316)
378	UniRef100_UPI0000ECA510_from_1543_to_1858 (HMM "PKS_ER" in sequence "UniRef100_UPI0000ECA510", bitscore: 512.7, e-value: 2.3e-148, length: 316)
379	UniRef100_Q5ZPA8_from_1681_to_1988 (HMM "PKS_ER" in sequence "UniRef100_Q5ZPA8", bitscore: 512.6, e-value: 2.4e-148, length: 308)
380	UniRef100_P19096_from_1532_to_1847 (HMM "PKS_ER" in sequence "UniRef100_P19096", bitscore: 512.4, e-value: 2.7e-148, length: 316)
381	UniRef100_Q3UHT6_from_1532_to_1847 (HMM "PKS_ER" in sequence "UniRef100_Q3UHT6", bitscore: 512.4, e-value: 2.7e-148, length: 316)
382	UniRef100_Q3TB22_from_1532_to_1847 (HMM "PKS_ER" in sequence "UniRef100_Q3TB22", bitscore: 512.4, e-value: 2.7e-148, length: 316)
383	UniRef100_Q06B57_from_1542_to_1857 (HMM "PKS_ER" in sequence "UniRef100_Q06B57", bitscore: 511.9, e-value: 3.9e-148, length: 316)
384	UniRef100_A1T1R8_from_2974_to_3285 (HMM "PKS_ER" in sequence "UniRef100_A1T1R8", bitscore: 511.5, e-value: 5.1e-148, length: 312)
385	UniRef100_Q5AX96_from_1679_to_1994 (HMM "PKS_ER" in sequence "UniRef100_Q5AX96", bitscore: 510.5, e-value: 1.1e-147, length: 316)
386	UniRef100_A1C588_from_1918_to_2235 (HMM "PKS_ER" in sequence "UniRef100_A1C588", bitscore: 510.3, e-value: 1.2e-147, length: 318)
387	UniRef100_P95814_from_1260_to_1554 (HMM "PKS_ER" in sequence "UniRef100_P95814", bitscore: 510.3, e-value: 1.2e-147, length: 295)
388	UniRef100_UPI0000EB2095_from_1550_to_1865 (HMM "PKS_ER" in sequence "UniRef100_UPI0000EB2095", bitscore: 509.9, e-value: 1.5e-147, length: 316)
389	UniRef100_UPI00005A19FB_from_1499_to_1814 (HMM "PKS_ER" in sequence "UniRef100_UPI00005A19FB", bitscore: 509.9, e-value: 1.5e-147, length: 316)
390	UniRef100_A5A9V0_from_2995_to_3300 (HMM "PKS_ER" in sequence "UniRef100_A5A9V0", bitscore: 509.6, e-value: 1.9e-147, length: 306)
391	UniRef100_P12785_from_1532_to_1848 (HMM "PKS_ER" in sequence "UniRef100_P12785", bitscore: 509.6, e-value: 2e-147, length: 317)
392	UniRef100_UPI0000168299_from_1532_to_1848 (HMM "PKS_ER" in sequence "UniRef100_UPI0000168299", bitscore: 509.6, e-value: 2e-147, length: 317)
393	UniRef100_A1U9G3_from_2998_to_3313 (HMM "PKS_ER" in sequence "UniRef100_A1U9G3", bitscore: 508.1, e-value: 5.4e-147, length: 316)
394	UniRef100_Q0CRW0_from_935_to_1248 (HMM "PKS_ER" in sequence "UniRef100_Q0CRW0", bitscore: 507.8, e-value: 6.5e-147, length: 314)
395	UniRef100_A3PT20_from_2998_to_3313 (HMM "PKS_ER" in sequence "UniRef100_A3PT20", bitscore: 507.5, e-value: 8.1e-147, length: 316)
396	UniRef100_Q8KUH3_from_2298_to_2595 (HMM "PKS_ER" in sequence "UniRef100_Q8KUH3", bitscore: 506.8, e-value: 1.4e-146, length: 298)
397	UniRef100_A4RFV7_from_1632_to_1947 (HMM "PKS_ER" in sequence "UniRef100_A4RFV7", bitscore: 506.1, e-value: 2.2e-146, length: 316)
398	UniRef100_A1T3U1_from_2999_to_3304 (HMM "PKS_ER" in sequence "UniRef100_A1T3U1", bitscore: 506.0, e-value: 2.3e-146, length: 306)
399	UniRef100_A5A9S2_from_3000_to_3305 (HMM "PKS_ER" in sequence "UniRef100_A5A9S2", bitscore: 505.7, e-value: 2.9e-146, length: 306)
400	UniRef100_Q0UF41_from_1744_to_2065 (HMM "PKS_ER" in sequence "UniRef100_Q0UF41", bitscore: 505.0, e-value: 4.5e-146, length: 322)
401	UniRef100_P49327_from_1539_to_1854 (HMM "PKS_ER" in sequence "UniRef100_P49327", bitscore: 504.6, e-value: 6.1e-146, length: 316)
402	UniRef100_Q4LE83_from_1576_to_1891 (HMM "PKS_ER" in sequence "UniRef100_Q4LE83", bitscore: 504.6, e-value: 6.1e-146, length: 316)
403	UniRef100_UPI0000D623B2_from_1576_to_1891 (HMM "PKS_ER" in sequence "UniRef100_UPI0000D623B2", bitscore: 504.6, e-value: 6.1e-146, length: 316)
404	UniRef100_Q26Q19_from_1275_to_1585 (HMM "PKS_ER" in sequence "UniRef100_Q26Q19", bitscore: 504.1, e-value: 8.8e-146, length: 311)
405	UniRef100_P12276_from_1543_to_1858 (HMM "PKS_ER" in sequence "UniRef100_P12276", bitscore: 503.4, e-value: 1.5e-145, length: 316)
406	UniRef100_P12276-2_from_1543_to_1858 (HMM "PKS_ER" in sequence "UniRef100_P12276-2", bitscore: 503.4, e-value: 1.5e-145, length: 316)
407	UniRef100_A1GD39_from_1415_to_1705 (HMM "PKS_ER" in sequence "UniRef100_A1GD39", bitscore: 503.1, e-value: 1.7e-145, length: 291)
408	UniRef100_A2Q7V0_from_463_to_775 (HMM "PKS_ER" in sequence "UniRef100_A2Q7V0", bitscore: 502.0, e-value: 3.8e-145, length: 313)
409	UniRef100_Q6RKK3_from_1758_to_2075 (HMM "PKS_ER" in sequence "UniRef100_Q6RKK3", bitscore: 500.4, e-value: 1.2e-144, length: 318)
410	UniRef100_UPI00004D5BD1_from_1391_to_1708 (HMM "PKS_ER" in sequence "UniRef100_UPI00004D5BD1", bitscore: 500.2, e-value: 1.3e-144, length: 318)
411	UniRef100_A5HSI5_from_1948_to_2276 (HMM "PKS_ER" in sequence "UniRef100_A5HSI5", bitscore: 499.4, e-value: 2.2e-144, length: 329)
412	UniRef100_UPI0000F2BFEE_from_1541_to_1856 (HMM "PKS_ER" in sequence "UniRef100_UPI0000F2BFEE", bitscore: 498.2, e-value: 5.4e-144, length: 316)
413	UniRef100_UPI0000F2BFEF_from_1541_to_1856 (HMM "PKS_ER" in sequence "UniRef100_UPI0000F2BFEF", bitscore: 498.2, e-value: 5.4e-144, length: 316)
414	UniRef100_Q6RKF6_from_1988_to_2306 (HMM "PKS_ER" in sequence "UniRef100_Q6RKF6", bitscore: 498.1, e-value: 5.7e-144, length: 319)
415	UniRef100_P95814_from_4750_to_5036 (HMM "PKS_ER" in sequence "UniRef100_P95814", bitscore: 498.0, e-value: 6e-144, length: 287)
416	UniRef100_Q5Y9G5_from_2816_to_3116 (HMM "PKS_ER" in sequence "UniRef100_Q5Y9G5", bitscore: 496.6, e-value: 1.6e-143, length: 301)
417	UniRef100_UPI00004D5BD2_from_1392_to_1709 (HMM "PKS_ER" in sequence "UniRef100_UPI00004D5BD2", bitscore: 494.9, e-value: 5.2e-143, length: 318)
418	UniRef100_UPI00004D5BD3_from_1382_to_1699 (HMM "PKS_ER" in sequence "UniRef100_UPI00004D5BD3", bitscore: 494.9, e-value: 5.2e-143, length: 318)
419	UniRef100_UPI0000D57780_from_1433_to_1748 (HMM "PKS_ER" in sequence "UniRef100_UPI0000D57780", bitscore: 494.5, e-value: 6.8e-143, length: 316)
420	UniRef100_Q17M16_from_1458_to_1775 (HMM "PKS_ER" in sequence "UniRef100_Q17M16", bitscore: 493.2, e-value: 1.6e-142, length: 318)
421	UniRef100_Q0UAE2_from_1628_to_1939 (HMM "PKS_ER" in sequence "UniRef100_Q0UAE2", bitscore: 491.4, e-value: 5.7e-142, length: 312)
422	UniRef100_Q5ZPA6_from_2031_to_2340 (HMM "PKS_ER" in sequence "UniRef100_Q5ZPA6", bitscore: 490.5, e-value: 1.1e-141, length: 310)
423	UniRef100_Q29M08_from_1466_to_1782 (HMM "PKS_ER" in sequence "UniRef100_Q29M08", bitscore: 490.2, e-value: 1.4e-141, length: 317)
424	UniRef100_Q2SGN0_from_1682_to_1991 (HMM "PKS_ER" in sequence "UniRef100_Q2SGN0", bitscore: 490.0, e-value: 1.5e-141, length: 310)
425	UniRef100_Q1JTE1_from_2297_to_2613 (HMM "PKS_ER" in sequence "UniRef100_Q1JTE1", bitscore: 488.0, e-value: 6.3e-141, length: 317)
426	UniRef100_A4R6A3_from_1341_to_1661 (HMM "PKS_ER" in sequence "UniRef100_A4R6A3", bitscore: 486.9, e-value: 1.4e-140, length: 321)
427	UniRef100_A6GJY5_from_94_to_413 (HMM "PKS_ER" in sequence "UniRef100_A6GJY5", bitscore: 486.6, e-value: 1.6e-140, length: 320)
428	UniRef100_UPI000051A084_from_1443_to_1759 (HMM "PKS_ER" in sequence "UniRef100_UPI000051A084", bitscore: 486.4, e-value: 1.9e-140, length: 317)
429	UniRef100_Q6DNE7_from_288_to_608 (HMM "PKS_ER" in sequence "UniRef100_Q6DNE7", bitscore: 484.1, e-value: 9.5e-140, length: 321)
430	UniRef100_Q2UFM3_from_1670_to_1989 (HMM "PKS_ER" in sequence "UniRef100_Q2UFM3", bitscore: 483.7, e-value: 1.2e-139, length: 320)
431	UniRef100_Q7PVV2_from_1439_to_1758 (HMM "PKS_ER" in sequence "UniRef100_Q7PVV2", bitscore: 483.7, e-value: 1.2e-139, length: 320)
432	UniRef100_Q6RKJ9_from_1769_to_2083 (HMM "PKS_ER" in sequence "UniRef100_Q6RKJ9", bitscore: 482.9, e-value: 2.1e-139, length: 315)
433	UniRef100_A1CCB3_from_1848_to_2161 (HMM "PKS_ER" in sequence "UniRef100_A1CCB3", bitscore: 482.0, e-value: 3.9e-139, length: 314)
434	UniRef100_Q49HL2_from_6283_to_6587 (HMM "PKS_ER" in sequence "UniRef100_Q49HL2", bitscore: 481.8, e-value: 4.5e-139, length: 305)
435	UniRef100_Q6E7K0_from_273_to_591 (HMM "PKS_ER" in sequence "UniRef100_Q6E7K0", bitscore: 481.4, e-value: 5.8e-139, length: 319)
436	UniRef100_Q7S0Q5_from_1516_to_1829 (HMM "PKS_ER" in sequence "UniRef100_Q7S0Q5", bitscore: 479.9, e-value: 1.7e-138, length: 314)
437	UniRef100_Q9VQL7_from_1465_to_1781 (HMM "PKS_ER" in sequence "UniRef100_Q9VQL7", bitscore: 478.9, e-value: 3.5e-138, length: 317)
438	UniRef100_Q2HI66_from_397_to_721 (HMM "PKS_ER" in sequence "UniRef100_Q2HI66", bitscore: 478.1, e-value: 5.8e-138, length: 325)
439	UniRef100_Q29M07_from_1444_to_1759 (HMM "PKS_ER" in sequence "UniRef100_Q29M07", bitscore: 476.7, e-value: 1.6e-137, length: 316)
440	UniRef100_A2QBL3_from_1802_to_2113 (HMM "PKS_ER" in sequence "UniRef100_A2QBL3", bitscore: 476.5, e-value: 1.8e-137, length: 312)
441	UniRef100_Q49HL2_from_4144_to_4448 (HMM "PKS_ER" in sequence "UniRef100_Q49HL2", bitscore: 476.3, e-value: 2e-137, length: 305)
442	UniRef100_Q3KRU5_from_1893_to_2204 (HMM "PKS_ER" in sequence "UniRef100_Q3KRU5", bitscore: 474.3, e-value: 7.9e-137, length: 312)
443	UniRef100_A6GKJ2_from_506_to_829 (HMM "PKS_ER" in sequence "UniRef100_A6GKJ2", bitscore: 474.0, e-value: 1e-136, length: 324)
444	UniRef100_Q5BEJ4_from_1823_to_2124 (HMM "PKS_ER" in sequence "UniRef100_Q5BEJ4", bitscore: 473.8, e-value: 1.2e-136, length: 302)
445	UniRef100_A0ABX6_from_1766_to_2080 (HMM "PKS_ER" in sequence "UniRef100_A0ABX6", bitscore: 473.1, e-value: 1.9e-136, length: 315)
446	UniRef100_Q1JTE1_from_4432_to_4747 (HMM "PKS_ER" in sequence "UniRef100_Q1JTE1", bitscore: 472.4, e-value: 3.1e-136, length: 316)
447	UniRef100_Q9VQL6_from_1448_to_1761 (HMM "PKS_ER" in sequence "UniRef100_Q9VQL6", bitscore: 471.9, e-value: 4.4e-136, length: 314)
448	UniRef100_Q1JTE1_from_6207_to_6522 (HMM "PKS_ER" in sequence "UniRef100_Q1JTE1", bitscore: 471.1, e-value: 7.6e-136, length: 316)
449	UniRef100_A2QE52_from_1759_to_2070 (HMM "PKS_ER" in sequence "UniRef100_A2QE52", bitscore: 470.8, e-value: 9.1e-136, length: 312)
450	UniRef100_Q7UQ60_from_1531_to_1844 (HMM "PKS_ER" in sequence "UniRef100_Q7UQ60", bitscore: 470.8, e-value: 9.4e-136, length: 314)
451	UniRef100_UPI0000ECA511_from_1469_to_1783 (HMM "PKS_ER" in sequence "UniRef100_UPI0000ECA511", bitscore: 470.3, e-value: 1.3e-135, length: 315)
452	UniRef100_UPI0000171319_from_1469_to_1785 (HMM "PKS_ER" in sequence "UniRef100_UPI0000171319", bitscore: 469.3, e-value: 2.7e-135, length: 317)
453	UniRef100_UPI000023D853_from_1850_to_2163 (HMM "PKS_ER" in sequence "UniRef100_UPI000023D853", bitscore: 469.3, e-value: 2.7e-135, length: 314)
454	UniRef100_Q5ARS5_from_1678_to_1988 (HMM "PKS_ER" in sequence "UniRef100_Q5ARS5", bitscore: 467.8, e-value: 7.4e-135, length: 311)
455	UniRef100_Q5CUM8_from_6682_to_6994 (HMM "PKS_ER" in sequence "UniRef100_Q5CUM8", bitscore: 466.4, e-value: 2e-134, length: 313)
456	UniRef100_Q1JTE1_from_8285_to_8601 (HMM "PKS_ER" in sequence "UniRef100_Q1JTE1", bitscore: 466.2, e-value: 2.3e-134, length: 317)
457	UniRef100_A4RJ82_from_1892_to_2210 (HMM "PKS_ER" in sequence "UniRef100_A4RJ82", bitscore: 465.7, e-value: 3.2e-134, length: 319)
458	UniRef100_Q5CKP1_from_1720_to_2032 (HMM "PKS_ER" in sequence "UniRef100_Q5CKP1", bitscore: 465.6, e-value: 3.3e-134, length: 313)
459	UniRef100_A4FCW1_from_1413_to_1727 (HMM "PKS_ER" in sequence "UniRef100_A4FCW1", bitscore: 465.1, e-value: 4.7e-134, length: 315)
460	UniRef100_Q6PJJ3_from_445_to_754 (HMM "PKS_ER" in sequence "UniRef100_Q6PJJ3", bitscore: 464.0, e-value: 1e-133, length: 310)
461	UniRef100_UPI0000E24B87_from_1530_to_1845 (HMM "PKS_ER" in sequence "UniRef100_UPI0000E24B87", bitscore: 463.9, e-value: 1.1e-133, length: 316)
462	UniRef100_UPI0000E24B88_from_1539_to_1854 (HMM "PKS_ER" in sequence "UniRef100_UPI0000E24B88", bitscore: 463.9, e-value: 1.1e-133, length: 316)
463	UniRef100_Q17IW6_from_1389_to_1701 (HMM "PKS_ER" in sequence "UniRef100_Q17IW6", bitscore: 463.8, e-value: 1.2e-133, length: 313)
464	UniRef100_Q61DN9_from_1599_to_1920 (HMM "PKS_ER" in sequence "UniRef100_Q61DN9", bitscore: 463.6, e-value: 1.4e-133, length: 322)
465	UniRef100_Q5BBP5_from_1826_to_2142 (HMM "PKS_ER" in sequence "UniRef100_Q5BBP5", bitscore: 463.1, e-value: 1.9e-133, length: 317)
466	UniRef100_P91871_from_1599_to_1920 (HMM "PKS_ER" in sequence "UniRef100_P91871", bitscore: 462.2, e-value: 3.5e-133, length: 322)
467	UniRef100_O96554_from_4520_to_4832 (HMM "PKS_ER" in sequence "UniRef100_O96554", bitscore: 462.0, e-value: 4.1e-133, length: 313)
468	UniRef100_Q5CUM8_from_4520_to_4832 (HMM "PKS_ER" in sequence "UniRef100_Q5CUM8", bitscore: 461.6, e-value: 5.5e-133, length: 313)
469	UniRef100_O96554_from_6682_to_6994 (HMM "PKS_ER" in sequence "UniRef100_O96554", bitscore: 461.1, e-value: 7.4e-133, length: 313)
470	UniRef100_A4R5T1_from_1907_to_2221 (HMM "PKS_ER" in sequence "UniRef100_A4R5T1", bitscore: 460.5, e-value: 1.2e-132, length: 315)
471	UniRef100_Q3KRU6_from_1912_to_2225 (HMM "PKS_ER" in sequence "UniRef100_Q3KRU6", bitscore: 460.4, e-value: 1.2e-132, length: 314)
472	UniRef100_UPI0000F31607_from_1541_to_1855 (HMM "PKS_ER" in sequence "UniRef100_UPI0000F31607", bitscore: 459.5, e-value: 2.3e-132, length: 315)
473	UniRef100_Q0P7J2_from_2689_to_2996 (HMM "PKS_ER" in sequence "UniRef100_Q0P7J2", bitscore: 459.1, e-value: 3e-132, length: 308)
474	UniRef100_Q8FGB2_from_835_to_1142 (HMM "PKS_ER" in sequence "UniRef100_Q8FGB2", bitscore: 459.1, e-value: 3e-132, length: 308)
475	UniRef100_UPI00005EF394_from_2401_to_2708 (HMM "PKS_ER" in sequence "UniRef100_UPI00005EF394", bitscore: 459.1, e-value: 3e-132, length: 308)
476	UniRef100_O96554_from_2312_to_2624 (HMM "PKS_ER" in sequence "UniRef100_O96554", bitscore: 458.4, e-value: 5e-132, length: 313)
477	UniRef100_Q5CUM8_from_2312_to_2624 (HMM "PKS_ER" in sequence "UniRef100_Q5CUM8", bitscore: 458.4, e-value: 5e-132, length: 313)
478	UniRef100_A4U8P6_from_1900_to_2203 (HMM "PKS_ER" in sequence "UniRef100_A4U8P6", bitscore: 458.2, e-value: 5.8e-132, length: 304)
479	UniRef100_Q49HL1_from_1932_to_2235 (HMM "PKS_ER" in sequence "UniRef100_Q49HL1", bitscore: 455.4, e-value: 4e-131, length: 304)
480	UniRef100_Q0IDS9_from_1096_to_1412 (HMM "PKS_ER" in sequence "UniRef100_Q0IDS9", bitscore: 454.3, e-value: 8.4e-131, length: 317)
481	UniRef100_Q0UTP6_from_1492_to_1804 (HMM "PKS_ER" in sequence "UniRef100_Q0UTP6", bitscore: 454.3, e-value: 8.7e-131, length: 313)
482	UniRef100_O01678_from_1430_to_1746 (HMM "PKS_ER" in sequence "UniRef100_O01678", bitscore: 454.1, e-value: 1e-130, length: 317)
483	UniRef100_Q2GZ99_from_1775_to_2071 (HMM "PKS_ER" in sequence "UniRef100_Q2GZ99", bitscore: 453.8, e-value: 1.2e-130, length: 297)
484	UniRef100_A4U8T3_from_1908_to_2211 (HMM "PKS_ER" in sequence "UniRef100_A4U8T3", bitscore: 453.0, e-value: 2.2e-130, length: 304)
485	UniRef100_Q2Q3Z3_from_1870_to_2173 (HMM "PKS_ER" in sequence "UniRef100_Q2Q3Z3", bitscore: 452.7, e-value: 2.6e-130, length: 304)
486	UniRef100_Q71SP7_from_1541_to_1856 (HMM "PKS_ER" in sequence "UniRef100_Q71SP7", bitscore: 450.5, e-value: 1.2e-129, length: 316)
487	UniRef100_Q6RKK1_from_1698_to_2017 (HMM "PKS_ER" in sequence "UniRef100_Q6RKK1", bitscore: 450.1, e-value: 1.6e-129, length: 320)
488	UniRef100_Q9L8C5_from_1461_to_1789 (HMM "PKS_ER" in sequence "UniRef100_Q9L8C5", bitscore: 448.3, e-value: 5.4e-129, length: 329)
489	UniRef100_Q0ILC7_from_3155_to_3460 (HMM "PKS_ER" in sequence "UniRef100_Q0ILC7", bitscore: 448.2, e-value: 5.9e-129, length: 306)
490	UniRef100_Q9KIZ5_from_1461_to_1789 (HMM "PKS_ER" in sequence "UniRef100_Q9KIZ5", bitscore: 448.0, e-value: 6.6e-129, length: 329)
491	UniRef100_Q0V0A3_from_1836_to_2153 (HMM "PKS_ER" in sequence "UniRef100_Q0V0A3", bitscore: 446.4, e-value: 2e-128, length: 318)
492	UniRef100_A2R9X2_from_1572_to_1888 (HMM "PKS_ER" in sequence "UniRef100_A2R9X2", bitscore: 443.4, e-value: 1.7e-127, length: 317)
493	UniRef100_A4RPP6_from_1551_to_1861 (HMM "PKS_ER" in sequence "UniRef100_A4RPP6", bitscore: 443.1, e-value: 2e-127, length: 311)
494	UniRef100_Q7PYE4_from_1399_to_1711 (HMM "PKS_ER" in sequence "UniRef100_Q7PYE4", bitscore: 438.9, e-value: 3.7e-126, length: 313)
495	UniRef100_A4U8R3_from_1896_to_2198 (HMM "PKS_ER" in sequence "UniRef100_A4U8R3", bitscore: 437.5, e-value: 1e-125, length: 303)
496	UniRef100_Q54FI3_from_1718_to_2053 (HMM "PKS_ER" in sequence "UniRef100_Q54FI3", bitscore: 436.2, e-value: 2.4e-125, length: 336)
497	UniRef100_Q6RKG0_from_1838_to_2153 (HMM "PKS_ER" in sequence "UniRef100_Q6RKG0", bitscore: 435.9, e-value: 3e-125, length: 316)
498	UniRef100_Q7Q4L2_from_1379_to_1691 (HMM "PKS_ER" in sequence "UniRef100_Q7Q4L2", bitscore: 435.2, e-value: 4.7e-125, length: 313)
499	UniRef100_Q16ZI9_from_1417_to_1729 (HMM "PKS_ER" in sequence "UniRef100_Q16ZI9", bitscore: 434.3, e-value: 9.1e-125, length: 313)
500	UniRef100_UPI0000D5643F_from_1265_to_1580 (HMM "PKS_ER" in sequence "UniRef100_UPI0000D5643F", bitscore: 432.9, e-value: 2.4e-124, length: 316)
501	UniRef100_Q5AZ49_from_1689_to_2006 (HMM "PKS_ER" in sequence "UniRef100_Q5AZ49", bitscore: 431.6, e-value: 6e-124, length: 318)
502	UniRef100_Q0CDR2_from_1776_to_2037 (HMM "PKS_ER" in sequence "UniRef100_Q0CDR2", bitscore: 429.7, e-value: 2.2e-123, length: 262)
503	UniRef100_Q6RKF0_from_1753_to_2040 (HMM "PKS_ER" in sequence "UniRef100_Q6RKF0", bitscore: 428.7, e-value: 4.2e-123, length: 288)
504	UniRef100_Q6RKG1_from_1781_to_2095 (HMM "PKS_ER" in sequence "UniRef100_Q6RKG1", bitscore: 428.7, e-value: 4.5e-123, length: 315)
505	UniRef100_Q17IX0_from_1387_to_1699 (HMM "PKS_ER" in sequence "UniRef100_Q17IX0", bitscore: 428.4, e-value: 5.3e-123, length: 313)
506	UniRef100_UPI0000DB7277_from_1432_to_1742 (HMM "PKS_ER" in sequence "UniRef100_UPI0000DB7277", bitscore: 426.0, e-value: 2.9e-122, length: 311)
507	UniRef100_Q17IW7_from_1390_to_1702 (HMM "PKS_ER" in sequence "UniRef100_Q17IW7", bitscore: 422.7, e-value: 2.8e-121, length: 313)
508	UniRef100_UPI0000D5643D_from_1237_to_1544 (HMM "PKS_ER" in sequence "UniRef100_UPI0000D5643D", bitscore: 418.3, e-value: 6e-120, length: 308)
509	UniRef100_Q6RKK0_from_1777_to_2091 (HMM "PKS_ER" in sequence "UniRef100_Q6RKK0", bitscore: 418.1, e-value: 6.6e-120, length: 315)
510	UniRef100_A2Q7L3_from_1639_to_1958 (HMM "PKS_ER" in sequence "UniRef100_A2Q7L3", bitscore: 415.9, e-value: 3.2e-119, length: 320)
511	UniRef100_Q0UAY8_from_1366_to_1678 (HMM "PKS_ER" in sequence "UniRef100_Q0UAY8", bitscore: 415.4, e-value: 4.5e-119, length: 313)
512	UniRef100_Q2U334_from_1793_to_2120 (HMM "PKS_ER" in sequence "UniRef100_Q2U334", bitscore: 413.2, e-value: 2e-118, length: 328)
513	UniRef100_Q5AS20_from_1712_to_2020 (HMM "PKS_ER" in sequence "UniRef100_Q5AS20", bitscore: 411.6, e-value: 6.1e-118, length: 309)
514	UniRef100_Q5B770_from_1516_to_1827 (HMM "PKS_ER" in sequence "UniRef100_Q5B770", bitscore: 406.0, e-value: 3e-116, length: 312)
515	UniRef100_A2QT95_from_1756_to_2030 (HMM "PKS_ER" in sequence "UniRef100_A2QT95", bitscore: 405.0, e-value: 5.9e-116, length: 275)
516	UniRef100_UPI0000D56432_from_1240_to_1549 (HMM "PKS_ER" in sequence "UniRef100_UPI0000D56432", bitscore: 404.8, e-value: 6.9e-116, length: 310)
517	UniRef100_UPI0000D56433_from_1231_to_1540 (HMM "PKS_ER" in sequence "UniRef100_UPI0000D56433", bitscore: 403.1, e-value: 2.2e-115, length: 310)
518	UniRef100_Q2URK0_from_1768_to_2077 (HMM "PKS_ER" in sequence "UniRef100_Q2URK0", bitscore: 402.7, e-value: 2.9e-115, length: 310)
519	UniRef100_Q8I6I6_from_3799_to_4113 (HMM "PKS_ER" in sequence "UniRef100_Q8I6I6", bitscore: 399.7, e-value: 2.4e-114, length: 315)
520	UniRef100_Q5CQX7_from_3799_to_4113 (HMM "PKS_ER" in sequence "UniRef100_Q5CQX7", bitscore: 399.7, e-value: 2.4e-114, length: 315)
521	UniRef100_Q5CG21_from_996_to_1310 (HMM "PKS_ER" in sequence "UniRef100_Q5CG21", bitscore: 399.4, e-value: 2.8e-114, length: 315)
522	UniRef100_Q6RKF9_from_1925_to_2278 (HMM "PKS_ER" in sequence "UniRef100_Q6RKF9", bitscore: 397.5, e-value: 1.1e-113, length: 354)
523	UniRef100_Q5YVB9_from_1405_to_1719 (HMM "PKS_ER" in sequence "UniRef100_Q5YVB9", bitscore: 392.8, e-value: 2.7e-112, length: 315)
524	UniRef100_A2QWP6_from_1708_to_2018 (HMM "PKS_ER" in sequence "UniRef100_A2QWP6", bitscore: 392.0, e-value: 4.9e-112, length: 311)
525	UniRef100_Q7PLB8_from_1314_to_1624 (HMM "PKS_ER" in sequence "UniRef100_Q7PLB8", bitscore: 391.4, e-value: 7.3e-112, length: 311)
526	UniRef100_UPI0000D56435_from_1234_to_1541 (HMM "PKS_ER" in sequence "UniRef100_UPI0000D56435", bitscore: 388.2, e-value: 7e-111, length: 308)
527	UniRef100_Q55E72_from_1937_to_2262 (HMM "PKS_ER" in sequence "UniRef100_Q55E72", bitscore: 388.0, e-value: 7.5e-111, length: 326)
528	UniRef100_Q1RS52_from_538_to_851 (HMM "PKS_ER" in sequence "UniRef100_Q1RS52", bitscore: 388.0, e-value: 7.5e-111, length: 314)
529	UniRef100_A4RJ28_from_1549_to_1837 (HMM "PKS_ER" in sequence "UniRef100_A4RJ28", bitscore: 384.8, e-value: 7.2e-110, length: 289)
530	UniRef100_Q1D5G1_from_2397_to_2710 (HMM "PKS_ER" in sequence "UniRef100_Q1D5G1", bitscore: 384.6, e-value: 8.2e-110, length: 314)
531	UniRef100_Q869W9_from_1853_to_2188 (HMM "PKS_ER" in sequence "UniRef100_Q869W9", bitscore: 384.3, e-value: 1e-109, length: 336)
532	UniRef100_Q5YRL8_from_1414_to_1728 (HMM "PKS_ER" in sequence "UniRef100_Q5YRL8", bitscore: 380.3, e-value: 1.6e-108, length: 315)
533	UniRef100_Q7D874_from_1356_to_1594 (HMM "PKS_ER" in sequence "UniRef100_Q7D874", bitscore: 376.8, e-value: 1.8e-107, length: 239)
534	UniRef100_A1QS16_from_1356_to_1594 (HMM "PKS_ER" in sequence "UniRef100_A1QS16", bitscore: 376.8, e-value: 1.8e-107, length: 239)
535	UniRef100_UPI00005F6237_from_616_to_854 (HMM "PKS_ER" in sequence "UniRef100_UPI00005F6237", bitscore: 376.8, e-value: 1.8e-107, length: 239)
536	UniRef100_Q6RKF1_from_1843_to_2155 (HMM "PKS_ER" in sequence "UniRef100_Q6RKF1", bitscore: 374.4, e-value: 9.8e-107, length: 313)
537	UniRef100_O65933_from_1356_to_1594 (HMM "PKS_ER" in sequence "UniRef100_O65933", bitscore: 374.4, e-value: 9.8e-107, length: 239)
538	UniRef100_Q54B51_from_1880_to_2239 (HMM "PKS_ER" in sequence "UniRef100_Q54B51", bitscore: 373.4, e-value: 1.9e-106, length: 360)
539	UniRef100_Q869X2_from_1855_to_2189 (HMM "PKS_ER" in sequence "UniRef100_Q869X2", bitscore: 373.1, e-value: 2.4e-106, length: 335)
540	UniRef100_A1KJ79_from_1355_to_1593 (HMM "PKS_ER" in sequence "UniRef100_A1KJ79", bitscore: 371.1, e-value: 9.6e-106, length: 239)
541	UniRef100_Q7VEV0_from_1356_to_1594 (HMM "PKS_ER" in sequence "UniRef100_Q7VEV0", bitscore: 371.1, e-value: 9.6e-106, length: 239)
542	UniRef100_Q8I6I6_from_1857_to_2178 (HMM "PKS_ER" in sequence "UniRef100_Q8I6I6", bitscore: 370.5, e-value: 1.5e-105, length: 322)
543	UniRef100_Q5CQX7_from_1857_to_2178 (HMM "PKS_ER" in sequence "UniRef100_Q5CQX7", bitscore: 370.5, e-value: 1.5e-105, length: 322)
544	UniRef100_Q54B49_from_1900_to_2252 (HMM "PKS_ER" in sequence "UniRef100_Q54B49", bitscore: 368.9, e-value: 4.3e-105, length: 353)
545	UniRef100_Q55DM7_from_1835_to_2170 (HMM "PKS_ER" in sequence "UniRef100_Q55DM7", bitscore: 364.4, e-value: 9.8e-104, length: 336)
546	UniRef100_Q75JV1_from_361_to_697 (HMM "PKS_ER" in sequence "UniRef100_Q75JV1", bitscore: 361.2, e-value: 8.8e-103, length: 337)
547	UniRef100_Q559U6_from_361_to_697 (HMM "PKS_ER" in sequence "UniRef100_Q559U6", bitscore: 361.2, e-value: 8.8e-103, length: 337)
548	UniRef100_Q1D5G0_from_89_to_401 (HMM "PKS_ER" in sequence "UniRef100_Q1D5G0", bitscore: 358.7, e-value: 5.3e-102, length: 313)
549	UniRef100_Q75JV4_from_1277_to_1616 (HMM "PKS_ER" in sequence "UniRef100_Q75JV4", bitscore: 357.1, e-value: 1.5e-101, length: 340)
550	UniRef100_Q559U9_from_1277_to_1616 (HMM "PKS_ER" in sequence "UniRef100_Q559U9", bitscore: 357.1, e-value: 1.5e-101, length: 340)
551	UniRef100_Q54TW0_from_1843_to_2169 (HMM "PKS_ER" in sequence "UniRef100_Q54TW0", bitscore: 356.3, e-value: 2.7e-101, length: 327)
552	UniRef100_Q2GR19_from_1620_to_1943 (HMM "PKS_ER" in sequence "UniRef100_Q2GR19", bitscore: 355.5, e-value: 4.7e-101, length: 324)
553	UniRef100_Q54T31_from_1258_to_1589 (HMM "PKS_ER" in sequence "UniRef100_Q54T31", bitscore: 354.4, e-value: 9.9e-101, length: 332)
554	UniRef100_Q5CIE6_from_206_to_527 (HMM "PKS_ER" in sequence "UniRef100_Q5CIE6", bitscore: 353.1, e-value: 2.5e-100, length: 322)
555	UniRef100_Q5CQX7_from_10243_to_10564 (HMM "PKS_ER" in sequence "UniRef100_Q5CQX7", bitscore: 351.9, e-value: 5.7e-100, length: 322)
556	UniRef100_Q54T35_from_1063_to_1394 (HMM "PKS_ER" in sequence "UniRef100_Q54T35", bitscore: 349.7, e-value: 2.7e-99, length: 332)
557	UniRef100_Q4WAY3_from_1743_to_2064 (HMM "PKS_ER" in sequence "UniRef100_Q4WAY3", bitscore: 345.3, e-value: 5.5e-98, length: 322)
558	UniRef100_Q54T36_from_1627_to_1958 (HMM "PKS_ER" in sequence "UniRef100_Q54T36", bitscore: 343.3, e-value: 2.2e-97, length: 332)
559	UniRef100_Q54ED7_from_1823_to_2142 (HMM "PKS_ER" in sequence "UniRef100_Q54ED7", bitscore: 340.7, e-value: 1.4e-96, length: 320)
560	UniRef100_Q54ED6_from_1819_to_2138 (HMM "PKS_ER" in sequence "UniRef100_Q54ED6", bitscore: 340.0, e-value: 2.2e-96, length: 320)
561	UniRef100_Q54KU3_from_1676_to_1996 (HMM "PKS_ER" in sequence "UniRef100_Q54KU3", bitscore: 338.5, e-value: 6.2e-96, length: 321)
562	UniRef100_UPI000023D46F_from_1745_to_2052 (HMM "PKS_ER" in sequence "UniRef100_UPI000023D46F", bitscore: 337.3, e-value: 1.5e-95, length: 308)
563	UniRef100_Q8I6I6_from_10244_to_10565 (HMM "PKS_ER" in sequence "UniRef100_Q8I6I6", bitscore: 334.8, e-value: 8.3e-95, length: 322)
564	UniRef100_A4QV22_from_1450_to_1759 (HMM "PKS_ER" in sequence "UniRef100_A4QV22", bitscore: 334.4, e-value: 1e-94, length: 310)
565	UniRef100_Q54D44_from_1874_to_2209 (HMM "PKS_ER" in sequence "UniRef100_Q54D44", bitscore: 333.1, e-value: 2.6e-94, length: 336)
566	UniRef100_Q6IZA0_from_1_to_240 (HMM "PKS_ER" in sequence "UniRef100_Q6IZA0", bitscore: 332.8, e-value: 3.2e-94, length: 240)
567	UniRef100_Q0UAZ8_from_1156_to_1457 (HMM "PKS_ER" in sequence "UniRef100_Q0UAZ8", bitscore: 328.9, e-value: 4.8e-93, length: 302)
568	UniRef100_Q49HL0_from_1957_to_2261 (HMM "PKS_ER" in sequence "UniRef100_Q49HL0", bitscore: 326.0, e-value: 3.7e-92, length: 305)
569	UniRef100_A2R5P7_from_1727_to_2037 (HMM "PKS_ER" in sequence "UniRef100_A2R5P7", bitscore: 325.0, e-value: 7.3e-92, length: 311)
570	UniRef100_Q54IX3_from_1797_to_2127 (HMM "PKS_ER" in sequence "UniRef100_Q54IX3", bitscore: 324.8, e-value: 8.5e-92, length: 331)
571	UniRef100_Q86B12_from_1924_to_2253 (HMM "PKS_ER" in sequence "UniRef100_Q86B12", bitscore: 321.3, e-value: 9.3e-91, length: 330)
572	UniRef100_Q6RKL3_from_1814_to_2125 (HMM "PKS_ER" in sequence "UniRef100_Q6RKL3", bitscore: 320.1, e-value: 2.1e-90, length: 312)
573	UniRef100_Q49HL2_from_12977_to_13281 (HMM "PKS_ER" in sequence "UniRef100_Q49HL2", bitscore: 317.3, e-value: 1.5e-89, length: 305)
574	UniRef100_A6GIB1_from_56_to_372 (HMM "PKS_ER" in sequence "UniRef100_A6GIB1", bitscore: 316.2, e-value: 3.3e-89, length: 317)
575	UniRef100_Q6RKJ2_from_1567_to_1876 (HMM "PKS_ER" in sequence "UniRef100_Q6RKJ2", bitscore: 312.6, e-value: 3.9e-88, length: 310)
576	UniRef100_Q2ABP6_from_1544_to_1859 (HMM "PKS_ER" in sequence "UniRef100_Q2ABP6", bitscore: 311.2, e-value: 9.9e-88, length: 316)
577	UniRef100_Q54KU5_from_1706_to_2024 (HMM "PKS_ER" in sequence "UniRef100_Q54KU5", bitscore: 309.6, e-value: 3.1e-87, length: 319)
578	UniRef100_Q08QP5_from_1396_to_1723 (HMM "PKS_ER" in sequence "UniRef100_Q08QP5", bitscore: 307.6, e-value: 1.3e-86, length: 328)
579	UniRef100_Q49HL1_from_4539_to_4839 (HMM "PKS_ER" in sequence "UniRef100_Q49HL1", bitscore: 305.9, e-value: 4e-86, length: 301)
580	UniRef100_Q5B768_from_1749_to_2047 (HMM "PKS_ER" in sequence "UniRef100_Q5B768", bitscore: 305.2, e-value: 6.7e-86, length: 299)
581	UniRef100_UPI000023D164_from_1847_to_2157 (HMM "PKS_ER" in sequence "UniRef100_UPI000023D164", bitscore: 297.0, e-value: 1.9e-83, length: 311)
582	UniRef100_A2CLL1_from_72_to_384 (HMM "PKS_ER" in sequence "UniRef100_A2CLL1", bitscore: 296.1, e-value: 3.5e-83, length: 313)
583	UniRef100_Q55CN6_from_1697_to_2023 (HMM "PKS_ER" in sequence "UniRef100_Q55CN6", bitscore: 295.3, e-value: 6.4e-83, length: 327)
584	UniRef100_A2CLL2_from_59_to_371 (HMM "PKS_ER" in sequence "UniRef100_A2CLL2", bitscore: 293.3, e-value: 2.5e-82, length: 313)
585	UniRef100_A0MS26_from_59_to_371 (HMM "PKS_ER" in sequence "UniRef100_A0MS26", bitscore: 292.9, e-value: 3.2e-82, length: 313)
586	UniRef100_A0MS25_from_72_to_384 (HMM "PKS_ER" in sequence "UniRef100_A0MS25", bitscore: 292.9, e-value: 3.2e-82, length: 313)
587	UniRef100_A2QWP8_from_1835_to_2150 (HMM "PKS_ER" in sequence "UniRef100_A2QWP8", bitscore: 292.9, e-value: 3.4e-82, length: 316)
588	UniRef100_Q6RKF5_from_1552_to_1875 (HMM "PKS_ER" in sequence "UniRef100_Q6RKF5", bitscore: 288.1, e-value: 9.4e-81, length: 324)
589	UniRef100_Q0CGB0_from_1688_to_1958 (HMM "PKS_ER" in sequence "UniRef100_Q0CGB0", bitscore: 280.2, e-value: 2.2e-78, length: 271)
590	UniRef100_Q54FN2_from_1894_to_2230 (HMM "PKS_ER" in sequence "UniRef100_Q54FN2", bitscore: 275.6, e-value: 5.5e-77, length: 337)
591	UniRef100_Q54FN7_from_1891_to_2227 (HMM "PKS_ER" in sequence "UniRef100_Q54FN7", bitscore: 274.0, e-value: 1.7e-76, length: 337)
592	UniRef100_Q54FD2_from_1914_to_2253 (HMM "PKS_ER" in sequence "UniRef100_Q54FD2", bitscore: 267.8, e-value: 1.2e-74, length: 340)
593	UniRef100_Q54G29_from_1966_to_2304 (HMM "PKS_ER" in sequence "UniRef100_Q54G29", bitscore: 263.1, e-value: 3e-73, length: 339)
594	UniRef100_Q3MIE4_from_68_to_396 (HMM "PKS_ER" in sequence "UniRef100_Q3MIE4", bitscore: 259.9, e-value: 2.9e-72, length: 329)
595	UniRef100_A6G3N9_from_1_to_323 (HMM "PKS_ER" in sequence "UniRef100_A6G3N9", bitscore: 259.1, e-value: 4.8e-72, length: 323)
596	UniRef100_Q54QD3_from_1776_to_2110 (HMM "PKS_ER" in sequence "UniRef100_Q54QD3", bitscore: 259.0, e-value: 5.4e-72, length: 335)
597	UniRef100_UPI000155F15E_from_230_to_558 (HMM "PKS_ER" in sequence "UniRef100_UPI000155F15E", bitscore: 258.9, e-value: 5.7e-72, length: 329)
598	UniRef100_Q54G30_from_1934_to_2272 (HMM "PKS_ER" in sequence "UniRef100_Q54G30", bitscore: 255.1, e-value: 7.9e-71, length: 339)
599	UniRef100_Q54FQ1_from_1876_to_2212 (HMM "PKS_ER" in sequence "UniRef100_Q54FQ1", bitscore: 254.2, e-value: 1.5e-70, length: 337)
600	UniRef100_Q2RVI8_from_18_to_332 (HMM "PKS_ER" in sequence "UniRef100_Q2RVI8", bitscore: 250.8, e-value: 1.6e-69, length: 315)
601	UniRef100_UPI00004A4FC4_from_64_to_392 (HMM "PKS_ER" in sequence "UniRef100_UPI00004A4FC4", bitscore: 250.7, e-value: 1.7e-69, length: 329)
602	UniRef100_Q54QD1_from_1776_to_2110 (HMM "PKS_ER" in sequence "UniRef100_Q54QD1", bitscore: 249.2, e-value: 4.6e-69, length: 335)
603	UniRef100_UPI00003829D4_from_1_to_215 (HMM "PKS_ER" in sequence "UniRef100_UPI00003829D4", bitscore: 247.6, e-value: 1.4e-68, length: 215)
604	UniRef100_Q86IG0_from_1827_to_2140 (HMM "PKS_ER" in sequence "UniRef100_Q86IG0", bitscore: 246.9, e-value: 2.3e-68, length: 314)
605	UniRef100_Q559A9_from_1827_to_2140 (HMM "PKS_ER" in sequence "UniRef100_Q559A9", bitscore: 246.9, e-value: 2.3e-68, length: 314)
606	UniRef100_Q62465_from_70_to_398 (HMM "PKS_ER" in sequence "UniRef100_Q62465", bitscore: 246.9, e-value: 2.3e-68, length: 329)
607	UniRef100_Q3TXD3_from_70_to_398 (HMM "PKS_ER" in sequence "UniRef100_Q3TXD3", bitscore: 246.9, e-value: 2.3e-68, length: 329)
608	UniRef100_Q4S935_from_77_to_404 (HMM "PKS_ER" in sequence "UniRef100_Q4S935", bitscore: 246.3, e-value: 3.6e-68, length: 328)
609	UniRef100_UPI000065D92E_from_25_to_352 (HMM "PKS_ER" in sequence "UniRef100_UPI000065D92E", bitscore: 243.7, e-value: 2.2e-67, length: 328)
610	UniRef100_UPI00005C157A_from_66_to_394 (HMM "PKS_ER" in sequence "UniRef100_UPI00005C157A", bitscore: 243.5, e-value: 2.5e-67, length: 329)
611	UniRef100_Q5B6E3_from_1_to_215 (HMM "PKS_ER" in sequence "UniRef100_Q5B6E3", bitscore: 243.0, e-value: 3.4e-67, length: 215)
612	UniRef100_Q3I1S1_from_65_to_393 (HMM "PKS_ER" in sequence "UniRef100_Q3I1S1", bitscore: 243.0, e-value: 3.5e-67, length: 329)
613	UniRef100_Q54FQ2_from_1883_to_2221 (HMM "PKS_ER" in sequence "UniRef100_Q54FQ2", bitscore: 242.2, e-value: 6.1e-67, length: 339)
614	UniRef100_UPI000065D3D3_from_74_to_401 (HMM "PKS_ER" in sequence "UniRef100_UPI000065D3D3", bitscore: 241.8, e-value: 7.9e-67, length: 328)
615	UniRef100_Q54FC8_from_1922_to_2258 (HMM "PKS_ER" in sequence "UniRef100_Q54FC8", bitscore: 240.8, e-value: 1.6e-66, length: 337)
616	UniRef100_Q99536_from_57_to_385 (HMM "PKS_ER" in sequence "UniRef100_Q99536", bitscore: 240.2, e-value: 2.5e-66, length: 329)
617	UniRef100_A0NNH0_from_17_to_330 (HMM "PKS_ER" in sequence "UniRef100_A0NNH0", bitscore: 240.1, e-value: 2.6e-66, length: 314)
618	UniRef100_Q1YK07_from_16_to_328 (HMM "PKS_ER" in sequence "UniRef100_Q1YK07", bitscore: 240.0, e-value: 2.8e-66, length: 313)
619	UniRef100_A2R8H5_from_195_to_489 (HMM "PKS_ER" in sequence "UniRef100_A2R8H5", bitscore: 239.9, e-value: 2.9e-66, length: 295)
620	UniRef100_Q3U331_from_70_to_398 (HMM "PKS_ER" in sequence "UniRef100_Q3U331", bitscore: 239.6, e-value: 3.7e-66, length: 329)
621	UniRef100_Q8JFV8_from_80_to_407 (HMM "PKS_ER" in sequence "UniRef100_Q8JFV8", bitscore: 239.4, e-value: 4.2e-66, length: 328)
622	UniRef100_UPI0000E246F0_from_57_to_385 (HMM "PKS_ER" in sequence "UniRef100_UPI0000E246F0", bitscore: 239.0, e-value: 5.7e-66, length: 329)
623	UniRef100_Q3I1S6_from_58_to_386 (HMM "PKS_ER" in sequence "UniRef100_Q3I1S6", bitscore: 236.9, e-value: 2.4e-65, length: 329)
624	UniRef100_A0LWR3_from_10_to_323 (HMM "PKS_ER" in sequence "UniRef100_A0LWR3", bitscore: 235.4, e-value: 6.9e-65, length: 314)
625	UniRef100_Q54FQ3_from_1884_to_2220 (HMM "PKS_ER" in sequence "UniRef100_Q54FQ3", bitscore: 235.3, e-value: 7.4e-65, length: 337)
626	UniRef100_A0B4J2_from_10_to_324 (HMM "PKS_ER" in sequence "UniRef100_A0B4J2", bitscore: 234.0, e-value: 1.8e-64, length: 315)
627	UniRef100_Q55AY9_from_1801_to_2122 (HMM "PKS_ER" in sequence "UniRef100_Q55AY9", bitscore: 233.9, e-value: 1.9e-64, length: 322)
628	UniRef100_Q4KME8_from_80_to_407 (HMM "PKS_ER" in sequence "UniRef100_Q4KME8", bitscore: 233.5, e-value: 2.5e-64, length: 328)
629	UniRef100_A6GS72_from_22_to_335 (HMM "PKS_ER" in sequence "UniRef100_A6GS72", bitscore: 232.5, e-value: 4.9e-64, length: 314)
630	UniRef100_A3M8D4_from_16_to_328 (HMM "PKS_ER" in sequence "UniRef100_A3M8D4", bitscore: 232.2, e-value: 6.4e-64, length: 313)
631	UniRef100_Q54FP8_from_1900_to_2238 (HMM "PKS_ER" in sequence "UniRef100_Q54FP8", bitscore: 232.1, e-value: 6.8e-64, length: 339)
632	UniRef100_A1GZC4_from_11_to_322 (HMM "PKS_ER" in sequence "UniRef100_A1GZC4", bitscore: 231.7, e-value: 9e-64, length: 312)
633	UniRef100_A4TWI1_from_15_to_328 (HMM "PKS_ER" in sequence "UniRef100_A4TWI1", bitscore: 230.8, e-value: 1.6e-63, length: 314)
634	UniRef100_A4X874_from_10_to_337 (HMM "PKS_ER" in sequence "UniRef100_A4X874", bitscore: 230.5, e-value: 1.9e-63, length: 328)
635	UniRef100_A0U102_from_44_to_358 (HMM "PKS_ER" in sequence "UniRef100_A0U102", bitscore: 230.5, e-value: 2.1e-63, length: 315)
636	UniRef100_Q0G5V3_from_21_to_333 (HMM "PKS_ER" in sequence "UniRef100_Q0G5V3", bitscore: 229.8, e-value: 3.2e-63, length: 313)
637	UniRef100_A2W1M4_from_44_to_358 (HMM "PKS_ER" in sequence "UniRef100_A2W1M4", bitscore: 229.7, e-value: 3.6e-63, length: 315)
638	UniRef100_UPI00006DA6B1_from_10_to_324 (HMM "PKS_ER" in sequence "UniRef100_UPI00006DA6B1", bitscore: 229.7, e-value: 3.6e-63, length: 315)
639	UniRef100_UPI0000E817C0_from_42_to_368 (HMM "PKS_ER" in sequence "UniRef100_UPI0000E817C0", bitscore: 229.5, e-value: 4.1e-63, length: 327)
640	UniRef100_Q3EQS4_from_10_to_322 (HMM "PKS_ER" in sequence "UniRef100_Q3EQS4", bitscore: 228.1, e-value: 1.1e-62, length: 313)
641	UniRef100_A2SF74_from_11_to_322 (HMM "PKS_ER" in sequence "UniRef100_A2SF74", bitscore: 227.7, e-value: 1.4e-62, length: 312)
642	UniRef100_A1G8K9_from_10_to_337 (HMM "PKS_ER" in sequence "UniRef100_A1G8K9", bitscore: 227.4, e-value: 1.8e-62, length: 328)
643	UniRef100_A0YG09_from_10_to_323 (HMM "PKS_ER" in sequence "UniRef100_A0YG09", bitscore: 227.3, e-value: 1.9e-62, length: 314)
644	UniRef100_Q81RD6_from_10_to_322 (HMM "PKS_ER" in sequence "UniRef100_Q81RD6", bitscore: 226.5, e-value: 3.3e-62, length: 313)
645	UniRef100_UPI000055784E_from_11_to_323 (HMM "PKS_ER" in sequence "UniRef100_UPI000055784E", bitscore: 225.6, e-value: 6.2e-62, length: 313)
646	UniRef100_UPI0000EB2172_from_43_to_370 (HMM "PKS_ER" in sequence "UniRef100_UPI0000EB2172", bitscore: 223.7, e-value: 2.2e-61, length: 328)
647	UniRef100_UPI0000E243D6_from_137_to_464 (HMM "PKS_ER" in sequence "UniRef100_UPI0000E243D6", bitscore: 223.5, e-value: 2.6e-61, length: 328)
648	UniRef100_UPI00005A0E33_from_162_to_489 (HMM "PKS_ER" in sequence "UniRef100_UPI00005A0E33", bitscore: 222.9, e-value: 4e-61, length: 328)
649	UniRef100_Q1AXH5_from_14_to_323 (HMM "PKS_ER" in sequence "UniRef100_Q1AXH5", bitscore: 222.6, e-value: 4.9e-61, length: 310)
650	UniRef100_Q5L161_from_10_to_322 (HMM "PKS_ER" in sequence "UniRef100_Q5L161", bitscore: 222.4, e-value: 5.6e-61, length: 313)
651	UniRef100_A5G0D1_from_10_to_322 (HMM "PKS_ER" in sequence "UniRef100_A5G0D1", bitscore: 222.1, e-value: 6.7e-61, length: 313)
652	UniRef100_Q29RL6_from_51_to_378 (HMM "PKS_ER" in sequence "UniRef100_Q29RL6", bitscore: 222.0, e-value: 7.5e-61, length: 328)
653	UniRef100_Q6HJK3_from_10_to_322 (HMM "PKS_ER" in sequence "UniRef100_Q6HJK3", bitscore: 221.9, e-value: 7.9e-61, length: 313)
654	UniRef100_A0V606_from_11_to_322 (HMM "PKS_ER" in sequence "UniRef100_A0V606", bitscore: 221.8, e-value: 8.6e-61, length: 312)
655	UniRef100_A2R6H1_from_1840_to_2146 (HMM "PKS_ER" in sequence "UniRef100_A2R6H1", bitscore: 221.8, e-value: 8.6e-61, length: 307)
656	UniRef100_Q63C55_from_10_to_322 (HMM "PKS_ER" in sequence "UniRef100_Q63C55", bitscore: 220.4, e-value: 2.2e-60, length: 313)
657	UniRef100_Q128R6_from_11_to_322 (HMM "PKS_ER" in sequence "UniRef100_Q128R6", bitscore: 220.2, e-value: 2.6e-60, length: 312)
658	UniRef100_A0JM50_from_45_to_372 (HMM "PKS_ER" in sequence "UniRef100_A0JM50", bitscore: 219.8, e-value: 3.4e-60, length: 328)
659	UniRef100_Q390G2_from_42_to_356 (HMM "PKS_ER" in sequence "UniRef100_Q390G2", bitscore: 219.7, e-value: 3.5e-60, length: 315)
660	UniRef100_UPI0000E80DAA_from_161_to_488 (HMM "PKS_ER" in sequence "UniRef100_UPI0000E80DAA", bitscore: 219.2, e-value: 5.1e-60, length: 328)
661	UniRef100_A0RDA3_from_10_to_322 (HMM "PKS_ER" in sequence "UniRef100_A0RDA3", bitscore: 219.1, e-value: 5.3e-60, length: 313)
662	UniRef100_UPI0000D9F23E_from_142_to_469 (HMM "PKS_ER" in sequence "UniRef100_UPI0000D9F23E", bitscore: 219.1, e-value: 5.4e-60, length: 328)
663	UniRef100_Q0FV23_from_14_to_327 (HMM "PKS_ER" in sequence "UniRef100_Q0FV23", bitscore: 218.7, e-value: 7.1e-60, length: 314)
664	UniRef100_Q9HCJ6_from_51_to_378 (HMM "PKS_ER" in sequence "UniRef100_Q9HCJ6", bitscore: 218.4, e-value: 9e-60, length: 328)
665	UniRef100_Q80TB8_from_49_to_376 (HMM "PKS_ER" in sequence "UniRef100_Q80TB8", bitscore: 217.7, e-value: 1.4e-59, length: 328)
666	UniRef100_Q81E81_from_10_to_322 (HMM "PKS_ER" in sequence "UniRef100_Q81E81", bitscore: 217.7, e-value: 1.4e-59, length: 313)
667	UniRef100_Q87UR5_from_10_to_322 (HMM "PKS_ER" in sequence "UniRef100_Q87UR5", bitscore: 217.7, e-value: 1.5e-59, length: 313)
668	UniRef100_A5G2H5_from_16_to_330 (HMM "PKS_ER" in sequence "UniRef100_A5G2H5", bitscore: 217.5, e-value: 1.7e-59, length: 315)
669	UniRef100_UPI000069F0DB_from_45_to_372 (HMM "PKS_ER" in sequence "UniRef100_UPI000069F0DB", bitscore: 217.2, e-value: 2e-59, length: 328)
670	UniRef100_Q0CJS8_from_1853_to_2163 (HMM "PKS_ER" in sequence "UniRef100_Q0CJS8", bitscore: 216.8, e-value: 2.6e-59, length: 311)
671	UniRef100_A4AQP4_from_10_to_322 (HMM "PKS_ER" in sequence "UniRef100_A4AQP4", bitscore: 216.2, e-value: 4e-59, length: 313)
672	UniRef100_Q4ZZN7_from_10_to_322 (HMM "PKS_ER" in sequence "UniRef100_Q4ZZN7", bitscore: 215.9, e-value: 4.9e-59, length: 313)
673	UniRef100_Q4MRP8_from_10_to_322 (HMM "PKS_ER" in sequence "UniRef100_Q4MRP8", bitscore: 214.9, e-value: 9.7e-59, length: 313)
674	UniRef100_Q1LFC9_from_21_to_335 (HMM "PKS_ER" in sequence "UniRef100_Q1LFC9", bitscore: 214.6, e-value: 1.2e-58, length: 315)
675	UniRef100_Q2BDM5_from_10_to_322 (HMM "PKS_ER" in sequence "UniRef100_Q2BDM5", bitscore: 214.4, e-value: 1.4e-58, length: 313)
676	UniRef100_Q739E7_from_10_to_322 (HMM "PKS_ER" in sequence "UniRef100_Q739E7", bitscore: 214.0, e-value: 1.8e-58, length: 313)
677	UniRef100_Q48PR7_from_10_to_322 (HMM "PKS_ER" in sequence "UniRef100_Q48PR7", bitscore: 214.0, e-value: 1.9e-58, length: 313)
678	UniRef100_Q21UQ8_from_11_to_322 (HMM "PKS_ER" in sequence "UniRef100_Q21UQ8", bitscore: 213.9, e-value: 2e-58, length: 312)
679	UniRef100_A1R329_from_10_to_325 (HMM "PKS_ER" in sequence "UniRef100_A1R329", bitscore: 213.8, e-value: 2.1e-58, length: 316)
680	UniRef100_Q1GUU6_from_11_to_322 (HMM "PKS_ER" in sequence "UniRef100_Q1GUU6", bitscore: 213.6, e-value: 2.4e-58, length: 312)
681	UniRef100_Q0HEP0_from_17_to_330 (HMM "PKS_ER" in sequence "UniRef100_Q0HEP0", bitscore: 213.4, e-value: 2.8e-58, length: 314)
682	UniRef100_A1KA03_from_10_to_322 (HMM "PKS_ER" in sequence "UniRef100_A1KA03", bitscore: 213.3, e-value: 3.1e-58, length: 313)
683	UniRef100_Q0HZB1_from_17_to_330 (HMM "PKS_ER" in sequence "UniRef100_Q0HZB1", bitscore: 213.2, e-value: 3.2e-58, length: 314)
684	UniRef100_Q02IV7_from_10_to_324 (HMM "PKS_ER" in sequence "UniRef100_Q02IV7", bitscore: 212.9, e-value: 3.9e-58, length: 315)
685	UniRef100_Q47TV4_from_10_to_325 (HMM "PKS_ER" in sequence "UniRef100_Q47TV4", bitscore: 212.9, e-value: 4e-58, length: 316)
686	UniRef100_A0HCH8_from_11_to_322 (HMM "PKS_ER" in sequence "UniRef100_A0HCH8", bitscore: 212.1, e-value: 7.1e-58, length: 312)
687	UniRef100_UPI000038415E_from_15_to_328 (HMM "PKS_ER" in sequence "UniRef100_UPI000038415E", bitscore: 212.0, e-value: 7.5e-58, length: 314)
688	UniRef100_A1ZL61_from_23_to_336 (HMM "PKS_ER" in sequence "UniRef100_A1ZL61", bitscore: 211.3, e-value: 1.2e-57, length: 314)
689	UniRef100_Q26SK4_from_19_to_332 (HMM "PKS_ER" in sequence "UniRef100_Q26SK4", bitscore: 211.0, e-value: 1.5e-57, length: 314)
690	UniRef100_Q6GN87_from_44_to_371 (HMM "PKS_ER" in sequence "UniRef100_Q6GN87", bitscore: 210.7, e-value: 1.8e-57, length: 328)
691	UniRef100_Q0LCJ3_from_10_to_323 (HMM "PKS_ER" in sequence "UniRef100_Q0LCJ3", bitscore: 210.7, e-value: 1.9e-57, length: 314)
692	UniRef100_A3T024_from_10_to_329 (HMM "PKS_ER" in sequence "UniRef100_A3T024", bitscore: 210.6, e-value: 2e-57, length: 320)
693	UniRef100_A2WIM4_from_10_to_324 (HMM "PKS_ER" in sequence "UniRef100_A2WIM4", bitscore: 210.5, e-value: 2.2e-57, length: 315)
694	UniRef100_A1A646_from_68_to_395 (HMM "PKS_ER" in sequence "UniRef100_A1A646", bitscore: 210.5, e-value: 2.2e-57, length: 328)
695	UniRef100_Q08AW0_from_68_to_395 (HMM "PKS_ER" in sequence "UniRef100_Q08AW0", bitscore: 210.5, e-value: 2.2e-57, length: 328)
696	UniRef100_A1DA81_from_1446_to_1785 (HMM "PKS_ER" in sequence "UniRef100_A1DA81", bitscore: 209.6, e-value: 4e-57, length: 340)
697	UniRef100_UPI0000D7263A_from_10_to_322 (HMM "PKS_ER" in sequence "UniRef100_UPI0000D7263A", bitscore: 209.5, e-value: 4.4e-57, length: 313)
698	UniRef100_Q2W3U2_from_15_to_328 (HMM "PKS_ER" in sequence "UniRef100_Q2W3U2", bitscore: 209.3, e-value: 4.9e-57, length: 314)
699	UniRef100_Q3K4X2_from_10_to_322 (HMM "PKS_ER" in sequence "UniRef100_Q3K4X2", bitscore: 209.0, e-value: 6.2e-57, length: 313)
700	UniRef100_A1JTD3_from_20_to_334 (HMM "PKS_ER" in sequence "UniRef100_A1JTD3", bitscore: 208.8, e-value: 6.9e-57, length: 315)
701	UniRef100_Q9I4J8_from_10_to_324 (HMM "PKS_ER" in sequence "UniRef100_Q9I4J8", bitscore: 208.3, e-value: 9.7e-57, length: 315)
702	UniRef100_Q9Z658_from_11_to_324 (HMM "PKS_ER" in sequence "UniRef100_Q9Z658", bitscore: 208.2, e-value: 1e-56, length: 314)
703	UniRef100_Q26ME2_from_13_to_321 (HMM "PKS_ER" in sequence "UniRef100_Q26ME2", bitscore: 208.1, e-value: 1.2e-56, length: 309)
704	UniRef100_A0YH75_from_11_to_322 (HMM "PKS_ER" in sequence "UniRef100_A0YH75", bitscore: 207.9, e-value: 1.3e-56, length: 312)
705	UniRef100_Q5R480_from_51_to_378 (HMM "PKS_ER" in sequence "UniRef100_Q5R480", bitscore: 207.9, e-value: 1.3e-56, length: 328)
706	UniRef100_A1TM16_from_11_to_322 (HMM "PKS_ER" in sequence "UniRef100_A1TM16", bitscore: 207.9, e-value: 1.3e-56, length: 312)
707	UniRef100_Q12S72_from_13_to_326 (HMM "PKS_ER" in sequence "UniRef100_Q12S72", bitscore: 207.5, e-value: 1.7e-56, length: 314)
708	UniRef100_A0AC06_from_24_to_334 (HMM "PKS_ER" in sequence "UniRef100_A0AC06", bitscore: 207.4, e-value: 1.8e-56, length: 311)
709	UniRef100_Q7D0L3_from_31_to_345 (HMM "PKS_ER" in sequence "UniRef100_Q7D0L3", bitscore: 207.3, e-value: 2e-56, length: 315)
710	UniRef100_Q66KE1_from_71_to_398 (HMM "PKS_ER" in sequence "UniRef100_Q66KE1", bitscore: 207.2, e-value: 2.1e-56, length: 328)
711	UniRef100_UPI000069E032_from_45_to_372 (HMM "PKS_ER" in sequence "UniRef100_UPI000069E032", bitscore: 207.2, e-value: 2.1e-56, length: 328)
712	UniRef100_Q1I9N1_from_18_to_332 (HMM "PKS_ER" in sequence "UniRef100_Q1I9N1", bitscore: 207.1, e-value: 2.2e-56, length: 315)
713	UniRef100_A3L230_from_10_to_322 (HMM "PKS_ER" in sequence "UniRef100_A3L230", bitscore: 207.1, e-value: 2.2e-56, length: 313)
714	UniRef100_A4XP21_from_10_to_323 (HMM "PKS_ER" in sequence "UniRef100_A4XP21", bitscore: 206.8, e-value: 2.8e-56, length: 314)
715	UniRef100_A0L184_from_17_to_330 (HMM "PKS_ER" in sequence "UniRef100_A0L184", bitscore: 206.4, e-value: 3.7e-56, length: 314)
716	UniRef100_Q1YQ88_from_10_to_322 (HMM "PKS_ER" in sequence "UniRef100_Q1YQ88", bitscore: 206.4, e-value: 3.7e-56, length: 313)
717	UniRef100_Q9HTV6_from_10_to_322 (HMM "PKS_ER" in sequence "UniRef100_Q9HTV6", bitscore: 206.3, e-value: 3.8e-56, length: 313)
718	UniRef100_Q3IPH7_from_10_to_321 (HMM "PKS_ER" in sequence "UniRef100_Q3IPH7", bitscore: 206.2, e-value: 4.3e-56, length: 312)
719	UniRef100_A3SFX2_from_10_to_329 (HMM "PKS_ER" in sequence "UniRef100_A3SFX2", bitscore: 206.0, e-value: 4.7e-56, length: 320)
720	UniRef100_UPI0000E8022C_from_10_to_328 (HMM "PKS_ER" in sequence "UniRef100_UPI0000E8022C", bitscore: 206.0, e-value: 4.7e-56, length: 319)
721	UniRef100_Q86AE3_from_1799_to_2121 (HMM "PKS_ER" in sequence "UniRef100_Q86AE3", bitscore: 205.9, e-value: 5e-56, length: 323)
722	UniRef100_Q669R8_from_20_to_334 (HMM "PKS_ER" in sequence "UniRef100_Q669R8", bitscore: 205.8, e-value: 5.5e-56, length: 315)
723	UniRef100_Q0U8H8_from_1_to_216 (HMM "PKS_ER" in sequence "UniRef100_Q0U8H8", bitscore: 205.6, e-value: 6.2e-56, length: 216)
724	UniRef100_A4TLL6_from_20_to_334 (HMM "PKS_ER" in sequence "UniRef100_A4TLL6", bitscore: 205.5, e-value: 7e-56, length: 315)
725	UniRef100_UPI00005F6B43_from_10_to_324 (HMM "PKS_ER" in sequence "UniRef100_UPI00005F6B43", bitscore: 205.2, e-value: 8.4e-56, length: 315)
726	UniRef100_Q0BXZ1_from_15_to_322 (HMM "PKS_ER" in sequence "UniRef100_Q0BXZ1", bitscore: 205.0, e-value: 9.7e-56, length: 308)
727	UniRef100_A4U345_from_10_to_319 (HMM "PKS_ER" in sequence "UniRef100_A4U345", bitscore: 205.0, e-value: 9.8e-56, length: 310)
728	UniRef100_A4JNP3_from_10_to_325 (HMM "PKS_ER" in sequence "UniRef100_A4JNP3", bitscore: 204.8, e-value: 1.1e-55, length: 316)
729	UniRef100_Q86AE6_from_1572_to_1894 (HMM "PKS_ER" in sequence "UniRef100_Q86AE6", bitscore: 204.6, e-value: 1.3e-55, length: 323)
730	UniRef100_A0YWM1_from_13_to_317 (HMM "PKS_ER" in sequence "UniRef100_A0YWM1", bitscore: 204.4, e-value: 1.4e-55, length: 305)
731	UniRef100_Q4TGL2_from_10_to_324 (HMM "PKS_ER" in sequence "UniRef100_Q4TGL2", bitscore: 204.3, e-value: 1.5e-55, length: 315)
732	UniRef100_A6GQE4_from_10_to_322 (HMM "PKS_ER" in sequence "UniRef100_A6GQE4", bitscore: 204.3, e-value: 1.6e-55, length: 313)
733	UniRef100_Q86AE5_from_1576_to_1899 (HMM "PKS_ER" in sequence "UniRef100_Q86AE5", bitscore: 204.1, e-value: 1.8e-55, length: 324)
734	UniRef100_Q8EJ33_from_17_to_330 (HMM "PKS_ER" in sequence "UniRef100_Q8EJ33", bitscore: 204.1, e-value: 1.8e-55, length: 314)
735	UniRef100_UPI00000174DA_from_10_to_324 (HMM "PKS_ER" in sequence "UniRef100_UPI00000174DA", bitscore: 203.9, e-value: 2e-55, length: 315)
736	UniRef100_UPI0000F21B87_from_43_to_370 (HMM "PKS_ER" in sequence "UniRef100_UPI0000F21B87", bitscore: 203.9, e-value: 2e-55, length: 328)
737	UniRef100_A1RFU5_from_17_to_330 (HMM "PKS_ER" in sequence "UniRef100_A1RFU5", bitscore: 203.8, e-value: 2.1e-55, length: 314)
738	UniRef100_Q2RNY0_from_10_to_322 (HMM "PKS_ER" in sequence "UniRef100_Q2RNY0", bitscore: 203.4, e-value: 2.8e-55, length: 313)
739	UniRef100_UPI00015545D1_from_10_to_330 (HMM "PKS_ER" in sequence "UniRef100_UPI00015545D1", bitscore: 203.2, e-value: 3.3e-55, length: 321)
740	UniRef100_Q4K3Z8_from_10_to_322 (HMM "PKS_ER" in sequence "UniRef100_Q4K3Z8", bitscore: 203.2, e-value: 3.4e-55, length: 313)
741	UniRef100_A1WE27_from_11_to_322 (HMM "PKS_ER" in sequence "UniRef100_A1WE27", bitscore: 203.0, e-value: 3.8e-55, length: 312)
742	UniRef100_A4ILS0_from_10_to_322 (HMM "PKS_ER" in sequence "UniRef100_A4ILS0", bitscore: 202.8, e-value: 4.4e-55, length: 313)
743	UniRef100_Q6MQZ6_from_10_to_323 (HMM "PKS_ER" in sequence "UniRef100_Q6MQZ6", bitscore: 202.6, e-value: 4.9e-55, length: 314)
744	UniRef100_A0V7T9_from_16_to_330 (HMM "PKS_ER" in sequence "UniRef100_A0V7T9", bitscore: 202.5, e-value: 5.6e-55, length: 315)
745	UniRef100_A0JSQ8_from_10_to_325 (HMM "PKS_ER" in sequence "UniRef100_A0JSQ8", bitscore: 202.4, e-value: 6e-55, length: 316)
746	UniRef100_Q2ARI8_from_10_to_322 (HMM "PKS_ER" in sequence "UniRef100_Q2ARI8", bitscore: 202.2, e-value: 6.7e-55, length: 313)
747	UniRef100_Q86AE8_from_1577_to_1899 (HMM "PKS_ER" in sequence "UniRef100_Q86AE8", bitscore: 202.1, e-value: 7e-55, length: 323)
748	UniRef100_A2SFM3_from_10_to_326 (HMM "PKS_ER" in sequence "UniRef100_A2SFM3", bitscore: 201.9, e-value: 8.1e-55, length: 317)
749	UniRef100_A1W566_from_11_to_322 (HMM "PKS_ER" in sequence "UniRef100_A1W566", bitscore: 201.9, e-value: 8.4e-55, length: 312)
750	UniRef100_A1VQF5_from_11_to_322 (HMM "PKS_ER" in sequence "UniRef100_A1VQF5", bitscore: 201.7, e-value: 9.3e-55, length: 312)
751	UniRef100_A0Z541_from_11_to_324 (HMM "PKS_ER" in sequence "UniRef100_A0Z541", bitscore: 201.5, e-value: 1.1e-54, length: 314)
752	UniRef100_A4YAI1_from_17_to_330 (HMM "PKS_ER" in sequence "UniRef100_A4YAI1", bitscore: 201.4, e-value: 1.1e-54, length: 314)
753	UniRef100_UPI00005FA7E1_from_10_to_324 (HMM "PKS_ER" in sequence "UniRef100_UPI00005FA7E1", bitscore: 201.0, e-value: 1.6e-54, length: 315)
754	UniRef100_Q0CGB3_from_1729_to_2045 (HMM "PKS_ER" in sequence "UniRef100_Q0CGB3", bitscore: 200.8, e-value: 1.8e-54, length: 317)
755	UniRef100_Q6N5I5_from_17_to_329 (HMM "PKS_ER" in sequence "UniRef100_Q6N5I5", bitscore: 200.6, e-value: 2.1e-54, length: 313)
756	UniRef100_UPI00005F8D49_from_20_to_334 (HMM "PKS_ER" in sequence "UniRef100_UPI00005F8D49", bitscore: 200.5, e-value: 2.2e-54, length: 315)
757	UniRef100_Q2S303_from_10_to_323 (HMM "PKS_ER" in sequence "UniRef100_Q2S303", bitscore: 200.4, e-value: 2.3e-54, length: 314)
758	UniRef100_A1H3T0_from_17_to_330 (HMM "PKS_ER" in sequence "UniRef100_A1H3T0", bitscore: 200.3, e-value: 2.4e-54, length: 314)
759	UniRef100_A3UJ21_from_10_to_322 (HMM "PKS_ER" in sequence "UniRef100_A3UJ21", bitscore: 200.3, e-value: 2.5e-54, length: 313)
760	UniRef100_A2UUM7_from_17_to_330 (HMM "PKS_ER" in sequence "UniRef100_A2UUM7", bitscore: 200.3, e-value: 2.5e-54, length: 314)
761	UniRef100_A0HGY0_from_26_to_340 (HMM "PKS_ER" in sequence "UniRef100_A0HGY0", bitscore: 200.3, e-value: 2.5e-54, length: 315)
762	UniRef100_A1VU77_from_10_to_324 (HMM "PKS_ER" in sequence "UniRef100_A1VU77", bitscore: 200.2, e-value: 2.7e-54, length: 315)
763	UniRef100_O65423_from_10_to_323 (HMM "PKS_ER" in sequence "UniRef100_O65423", bitscore: 200.2, e-value: 2.8e-54, length: 314)
764	UniRef100_Q82NU1_from_10_to_305 (HMM "PKS_ER" in sequence "UniRef100_Q82NU1", bitscore: 200.1, e-value: 2.9e-54, length: 296)
765	UniRef100_Q3M1E7_from_330_to_634 (HMM "PKS_ER" in sequence "UniRef100_Q3M1E7", bitscore: 200.0, e-value: 3.1e-54, length: 305)
766	UniRef100_Q89UB4_from_17_to_330 (HMM "PKS_ER" in sequence "UniRef100_Q89UB4", bitscore: 199.9, e-value: 3.2e-54, length: 314)
767	UniRef100_Q1HPK0_from_57_to_387 (HMM "PKS_ER" in sequence "UniRef100_Q1HPK0", bitscore: 199.7, e-value: 3.9e-54, length: 331)
768	UniRef100_A4VRU8_from_45_to_358 (HMM "PKS_ER" in sequence "UniRef100_A4VRU8", bitscore: 199.5, e-value: 4.4e-54, length: 314)
769	UniRef100_Q0BSF6_from_19_to_332 (HMM "PKS_ER" in sequence "UniRef100_Q0BSF6", bitscore: 199.0, e-value: 6e-54, length: 314)
770	UniRef100_A3TNV6_from_11_to_319 (HMM "PKS_ER" in sequence "UniRef100_A3TNV6", bitscore: 198.8, e-value: 7.1e-54, length: 309)
771	UniRef100_A2VEA8_from_1747_to_2055 (HMM "PKS_ER" in sequence "UniRef100_A2VEA8", bitscore: 198.4, e-value: 9.3e-54, length: 309)
772	UniRef100_UPI0000E47A71_from_1747_to_2055 (HMM "PKS_ER" in sequence "UniRef100_UPI0000E47A71", bitscore: 197.8, e-value: 1.4e-53, length: 309)
773	UniRef100_A0ADJ0_from_16_to_313 (HMM "PKS_ER" in sequence "UniRef100_A0ADJ0", bitscore: 197.5, e-value: 1.7e-53, length: 298)
774	UniRef100_Q1J3U4_from_10_to_322 (HMM "PKS_ER" in sequence "UniRef100_Q1J3U4", bitscore: 197.4, e-value: 1.8e-53, length: 313)
775	UniRef100_Q1QHM0_from_17_to_330 (HMM "PKS_ER" in sequence "UniRef100_Q1QHM0", bitscore: 196.9, e-value: 2.7e-53, length: 314)
776	UniRef100_A4FR19_from_14_to_311 (HMM "PKS_ER" in sequence "UniRef100_A4FR19", bitscore: 196.7, e-value: 3e-53, length: 298)
777	UniRef100_Q1MJT8_from_16_to_329 (HMM "PKS_ER" in sequence "UniRef100_Q1MJT8", bitscore: 196.7, e-value: 3.1e-53, length: 314)
778	UniRef100_Q0VC75_from_10_to_328 (HMM "PKS_ER" in sequence "UniRef100_Q0VC75", bitscore: 196.1, e-value: 4.5e-53, length: 319)
779	UniRef100_Q49HL2_from_1958_to_2264 (HMM "PKS_ER" in sequence "UniRef100_Q49HL2", bitscore: 195.9, e-value: 5.1e-53, length: 307)
780	UniRef100_Q6RKJ1_from_1663_to_2087 (HMM "PKS_ER" in sequence "UniRef100_Q6RKJ1", bitscore: 195.9, e-value: 5.4e-53, length: 425)
781	UniRef100_Q2KKB7_from_10_to_323 (HMM "PKS_ER" in sequence "UniRef100_Q2KKB7", bitscore: 195.8, e-value: 5.6e-53, length: 314)
782	UniRef100_UPI00005F898F_from_10_to_324 (HMM "PKS_ER" in sequence "UniRef100_UPI00005F898F", bitscore: 195.7, e-value: 6.1e-53, length: 315)
783	UniRef100_Q1BX85_from_10_to_322 (HMM "PKS_ER" in sequence "UniRef100_Q1BX85", bitscore: 195.7, e-value: 6.2e-53, length: 313)
784	UniRef100_Q1MGB7_from_10_to_323 (HMM "PKS_ER" in sequence "UniRef100_Q1MGB7", bitscore: 195.6, e-value: 6.3e-53, length: 314)
785	UniRef100_Q2Y997_from_10_to_323 (HMM "PKS_ER" in sequence "UniRef100_Q2Y997", bitscore: 195.3, e-value: 7.9e-53, length: 314)
786	UniRef100_UPI00004BC7BF_from_10_to_328 (HMM "PKS_ER" in sequence "UniRef100_UPI00004BC7BF", bitscore: 195.1, e-value: 9.3e-53, length: 319)
787	UniRef100_UPI0000F2B82B_from_53_to_380 (HMM "PKS_ER" in sequence "UniRef100_UPI0000F2B82B", bitscore: 195.0, e-value: 9.7e-53, length: 328)
788	UniRef100_Q0BWZ7_from_10_to_327 (HMM "PKS_ER" in sequence "UniRef100_Q0BWZ7", bitscore: 194.4, e-value: 1.5e-52, length: 318)
789	UniRef100_Q46N15_from_10_to_324 (HMM "PKS_ER" in sequence "UniRef100_Q46N15", bitscore: 194.2, e-value: 1.7e-52, length: 315)
790	UniRef100_UPI000155F91D_from_161_to_479 (HMM "PKS_ER" in sequence "UniRef100_UPI000155F91D", bitscore: 194.0, e-value: 1.9e-52, length: 319)
791	UniRef100_A1SD40_from_10_to_323 (HMM "PKS_ER" in sequence "UniRef100_A1SD40", bitscore: 193.9, e-value: 2.1e-52, length: 314)
792	UniRef100_Q3MEK8_from_5_to_325 (HMM "PKS_ER" in sequence "UniRef100_Q3MEK8", bitscore: 193.8, e-value: 2.2e-52, length: 321)
793	UniRef100_Q3J842_from_10_to_329 (HMM "PKS_ER" in sequence "UniRef100_Q3J842", bitscore: 193.7, e-value: 2.4e-52, length: 320)
794	UniRef100_A1VM57_from_10_to_326 (HMM "PKS_ER" in sequence "UniRef100_A1VM57", bitscore: 193.5, e-value: 2.7e-52, length: 317)
795	UniRef100_Q7S0T8_from_1880_to_2191 (HMM "PKS_ER" in sequence "UniRef100_Q7S0T8", bitscore: 193.5, e-value: 2.8e-52, length: 312)
796	UniRef100_A5B4X2_from_10_to_323 (HMM "PKS_ER" in sequence "UniRef100_A5B4X2", bitscore: 193.5, e-value: 2.8e-52, length: 314)
797	UniRef100_Q92RD5_from_10_to_324 (HMM "PKS_ER" in sequence "UniRef100_Q92RD5", bitscore: 193.4, e-value: 2.9e-52, length: 315)
798	UniRef100_UPI00005F7A2D_from_10_to_324 (HMM "PKS_ER" in sequence "UniRef100_UPI00005F7A2D", bitscore: 193.3, e-value: 3.1e-52, length: 315)
799	UniRef100_Q6K840_from_10_to_326 (HMM "PKS_ER" in sequence "UniRef100_Q6K840", bitscore: 193.2, e-value: 3.3e-52, length: 317)
800	UniRef100_Q8YSY1_from_10_to_330 (HMM "PKS_ER" in sequence "UniRef100_Q8YSY1", bitscore: 193.1, e-value: 3.7e-52, length: 321)
801	UniRef100_UPI0000D56894_from_57_to_387 (HMM "PKS_ER" in sequence "UniRef100_UPI0000D56894", bitscore: 193.0, e-value: 4e-52, length: 331)
802	UniRef100_A3D8Z2_from_17_to_330 (HMM "PKS_ER" in sequence "UniRef100_A3D8Z2", bitscore: 192.8, e-value: 4.6e-52, length: 314)
803	UniRef100_Q46ZH0_from_10_to_322 (HMM "PKS_ER" in sequence "UniRef100_Q46ZH0", bitscore: 192.6, e-value: 5.1e-52, length: 313)
804	UniRef100_UPI000045BC1E_from_5_to_325 (HMM "PKS_ER" in sequence "UniRef100_UPI000045BC1E", bitscore: 192.6, e-value: 5.2e-52, length: 321)
805	UniRef100_Q825K4_from_16_to_313 (HMM "PKS_ER" in sequence "UniRef100_Q825K4", bitscore: 192.3, e-value: 6.1e-52, length: 298)
806	UniRef100_Q89IM9_from_11_to_322 (HMM "PKS_ER" in sequence "UniRef100_Q89IM9", bitscore: 192.2, e-value: 6.9e-52, length: 312)
807	UniRef100_Q2KWK1_from_10_to_322 (HMM "PKS_ER" in sequence "UniRef100_Q2KWK1", bitscore: 191.8, e-value: 8.7e-52, length: 313)
808	UniRef100_Q9RYQ7_from_22_to_334 (HMM "PKS_ER" in sequence "UniRef100_Q9RYQ7", bitscore: 191.4, e-value: 1.2e-51, length: 313)
809	UniRef100_A0IJG5_from_20_to_333 (HMM "PKS_ER" in sequence "UniRef100_A0IJG5", bitscore: 191.1, e-value: 1.5e-51, length: 314)
810	UniRef100_A6FVH0_from_14_to_327 (HMM "PKS_ER" in sequence "UniRef100_A6FVH0", bitscore: 190.8, e-value: 1.8e-51, length: 314)
811	UniRef100_Q39HJ6_from_10_to_322 (HMM "PKS_ER" in sequence "UniRef100_Q39HJ6", bitscore: 190.7, e-value: 2e-51, length: 313)
812	UniRef100_A4MBH6_from_17_to_330 (HMM "PKS_ER" in sequence "UniRef100_A4MBH6", bitscore: 190.6, e-value: 2.1e-51, length: 314)
813	UniRef100_A5BVG0_from_10_to_323 (HMM "PKS_ER" in sequence "UniRef100_A5BVG0", bitscore: 190.5, e-value: 2.2e-51, length: 314)
814	UniRef100_A4GHZ3_from_13_to_329 (HMM "PKS_ER" in sequence "UniRef100_A4GHZ3", bitscore: 190.3, e-value: 2.6e-51, length: 317)
815	UniRef100_A0UJ83_from_10_to_322 (HMM "PKS_ER" in sequence "UniRef100_A0UJ83", bitscore: 190.2, e-value: 2.8e-51, length: 313)
816	UniRef100_Q3KCF7_from_10_to_325 (HMM "PKS_ER" in sequence "UniRef100_Q3KCF7", bitscore: 190.0, e-value: 3.1e-51, length: 316)
817	UniRef100_A3XMU6_from_10_to_321 (HMM "PKS_ER" in sequence "UniRef100_A3XMU6", bitscore: 189.9, e-value: 3.4e-51, length: 312)
818	UniRef100_A3XBR1_from_7_to_325 (HMM "PKS_ER" in sequence "UniRef100_A3XBR1", bitscore: 189.8, e-value: 3.5e-51, length: 319)
819	UniRef100_A1H1R8_from_10_to_330 (HMM "PKS_ER" in sequence "UniRef100_A1H1R8", bitscore: 189.8, e-value: 3.5e-51, length: 321)
820	UniRef100_A5EM56_from_11_to_322 (HMM "PKS_ER" in sequence "UniRef100_A5EM56", bitscore: 189.7, e-value: 4e-51, length: 312)
821	UniRef100_Q9XA55_from_10_to_323 (HMM "PKS_ER" in sequence "UniRef100_Q9XA55", bitscore: 189.6, e-value: 4.2e-51, length: 314)
822	UniRef100_A4AC60_from_32_to_344 (HMM "PKS_ER" in sequence "UniRef100_A4AC60", bitscore: 189.5, e-value: 4.3e-51, length: 313)
823	UniRef100_Q7WCQ4_from_10_to_323 (HMM "PKS_ER" in sequence "UniRef100_Q7WCQ4", bitscore: 189.5, e-value: 4.5e-51, length: 314)
824	UniRef100_Q26LD5_from_25_to_338 (HMM "PKS_ER" in sequence "UniRef100_Q26LD5", bitscore: 189.5, e-value: 4.5e-51, length: 314)
825	UniRef100_Q1J0C9_from_14_to_325 (HMM "PKS_ER" in sequence "UniRef100_Q1J0C9", bitscore: 189.3, e-value: 5.2e-51, length: 312)
826	UniRef100_Q4MXV1_from_10_to_327 (HMM "PKS_ER" in sequence "UniRef100_Q4MXV1", bitscore: 189.2, e-value: 5.4e-51, length: 318)
827	UniRef100_A4ERC7_from_10_to_328 (HMM "PKS_ER" in sequence "UniRef100_A4ERC7", bitscore: 189.2, e-value: 5.6e-51, length: 319)
828	UniRef100_A1U4G6_from_10_to_322 (HMM "PKS_ER" in sequence "UniRef100_A1U4G6", bitscore: 189.2, e-value: 5.6e-51, length: 313)
829	UniRef100_A0PS86_from_10_to_332 (HMM "PKS_ER" in sequence "UniRef100_A0PS86", bitscore: 189.1, e-value: 5.7e-51, length: 323)
830	UniRef100_Q81B16_from_10_to_327 (HMM "PKS_ER" in sequence "UniRef100_Q81B16", bitscore: 189.1, e-value: 5.9e-51, length: 318)
831	UniRef100_Q7AKR2_from_13_to_310 (HMM "PKS_ER" in sequence "UniRef100_Q7AKR2", bitscore: 189.0, e-value: 6.2e-51, length: 298)
832	UniRef100_A3SG55_from_14_to_324 (HMM "PKS_ER" in sequence "UniRef100_A3SG55", bitscore: 188.9, e-value: 6.9e-51, length: 311)
833	UniRef100_A2VR61_from_60_to_372 (HMM "PKS_ER" in sequence "UniRef100_A2VR61", bitscore: 188.8, e-value: 7.1e-51, length: 313)
834	UniRef100_A3U1B8_from_14_to_327 (HMM "PKS_ER" in sequence "UniRef100_A3U1B8", bitscore: 188.4, e-value: 9.4e-51, length: 314)
835	UniRef100_Q11CU8_from_19_to_332 (HMM "PKS_ER" in sequence "UniRef100_Q11CU8", bitscore: 188.2, e-value: 1.1e-50, length: 314)
836	UniRef100_Q6GNC3_from_10_to_328 (HMM "PKS_ER" in sequence "UniRef100_Q6GNC3", bitscore: 187.9, e-value: 1.3e-50, length: 319)
837	UniRef100_A5UZP6_from_10_to_320 (HMM "PKS_ER" in sequence "UniRef100_A5UZP6", bitscore: 187.7, e-value: 1.6e-50, length: 311)
838	UniRef100_Q5LX27_from_14_to_324 (HMM "PKS_ER" in sequence "UniRef100_Q5LX27", bitscore: 187.6, e-value: 1.6e-50, length: 311)
839	UniRef100_Q07P89_from_11_to_322 (HMM "PKS_ER" in sequence "UniRef100_Q07P89", bitscore: 187.6, e-value: 1.7e-50, length: 312)
840	UniRef100_A3TVY2_from_10_to_319 (HMM "PKS_ER" in sequence "UniRef100_A3TVY2", bitscore: 187.1, e-value: 2.4e-50, length: 310)
841	UniRef100_Q0SE91_from_11_to_325 (HMM "PKS_ER" in sequence "UniRef100_Q0SE91", bitscore: 187.0, e-value: 2.4e-50, length: 315)
842	UniRef100_Q1D423_from_10_to_326 (HMM "PKS_ER" in sequence "UniRef100_Q1D423", bitscore: 186.8, e-value: 2.8e-50, length: 317)
843	UniRef100_Q7TZB1_from_10_to_332 (HMM "PKS_ER" in sequence "UniRef100_Q7TZB1", bitscore: 186.7, e-value: 3e-50, length: 323)
844	UniRef100_A5NDJ9_from_17_to_330 (HMM "PKS_ER" in sequence "UniRef100_A5NDJ9", bitscore: 186.7, e-value: 3.1e-50, length: 314)
845	UniRef100_Q0BGD1_from_10_to_322 (HMM "PKS_ER" in sequence "UniRef100_Q0BGD1", bitscore: 186.6, e-value: 3.2e-50, length: 313)
846	UniRef100_Q2KB38_from_16_to_329 (HMM "PKS_ER" in sequence "UniRef100_Q2KB38", bitscore: 186.6, e-value: 3.3e-50, length: 314)
847	UniRef100_Q0KYG5_from_17_to_330 (HMM "PKS_ER" in sequence "UniRef100_Q0KYG5", bitscore: 186.3, e-value: 4.1e-50, length: 314)
848	UniRef100_Q0VRD3_from_31_to_357 (HMM "PKS_ER" in sequence "UniRef100_Q0VRD3", bitscore: 186.2, e-value: 4.4e-50, length: 327)
849	UniRef100_A4EF15_from_10_to_320 (HMM "PKS_ER" in sequence "UniRef100_A4EF15", bitscore: 185.5, e-value: 7e-50, length: 311)
850	UniRef100_A3SVB1_from_14_to_324 (HMM "PKS_ER" in sequence "UniRef100_A3SVB1", bitscore: 185.5, e-value: 7.1e-50, length: 311)
851	UniRef100_Q7WFG9_from_10_to_330 (HMM "PKS_ER" in sequence "UniRef100_Q7WFG9", bitscore: 185.5, e-value: 7.3e-50, length: 321)
852	UniRef100_Q6FBH9_from_17_to_329 (HMM "PKS_ER" in sequence "UniRef100_Q6FBH9", bitscore: 185.4, e-value: 7.7e-50, length: 313)
853	UniRef100_Q9KFV8_from_10_to_321 (HMM "PKS_ER" in sequence "UniRef100_Q9KFV8", bitscore: 185.3, e-value: 8e-50, length: 312)
854	UniRef100_Q0M6A9_from_10_to_329 (HMM "PKS_ER" in sequence "UniRef100_Q0M6A9", bitscore: 185.3, e-value: 8.1e-50, length: 320)
855	UniRef100_A2TZQ3_from_21_to_333 (HMM "PKS_ER" in sequence "UniRef100_A2TZQ3", bitscore: 185.3, e-value: 8.2e-50, length: 313)
856	UniRef100_Q6RKF7_from_1717_to_2016 (HMM "PKS_ER" in sequence "UniRef100_Q6RKF7", bitscore: 185.2, e-value: 8.5e-50, length: 300)
857	UniRef100_A4A9X3_from_2_to_313 (HMM "PKS_ER" in sequence "UniRef100_A4A9X3", bitscore: 185.2, e-value: 8.6e-50, length: 312)
858	UniRef100_A1FMF6_from_32_to_344 (HMM "PKS_ER" in sequence "UniRef100_A1FMF6", bitscore: 185.0, e-value: 1e-49, length: 313)
859	UniRef100_Q0M927_from_16_to_330 (HMM "PKS_ER" in sequence "UniRef100_Q0M927", bitscore: 185.0, e-value: 1e-49, length: 315)
860	UniRef100_Q08MG8_from_10_to_326 (HMM "PKS_ER" in sequence "UniRef100_Q08MG8", bitscore: 184.8, e-value: 1.1e-49, length: 317)
861	UniRef100_A6EUW4_from_9_to_318 (HMM "PKS_ER" in sequence "UniRef100_A6EUW4", bitscore: 184.8, e-value: 1.1e-49, length: 310)
862	UniRef100_Q7W574_from_10_to_323 (HMM "PKS_ER" in sequence "UniRef100_Q7W574", bitscore: 184.7, e-value: 1.2e-49, length: 314)
863	UniRef100_Q0K949_from_10_to_322 (HMM "PKS_ER" in sequence "UniRef100_Q0K949", bitscore: 184.5, e-value: 1.4e-49, length: 313)
864	UniRef100_Q638J3_from_10_to_327 (HMM "PKS_ER" in sequence "UniRef100_Q638J3", bitscore: 184.5, e-value: 1.5e-49, length: 318)
865	UniRef100_Q0AP48_from_10_to_322 (HMM "PKS_ER" in sequence "UniRef100_Q0AP48", bitscore: 184.1, e-value: 1.9e-49, length: 313)
866	UniRef100_Q01XY3_from_24_to_330 (HMM "PKS_ER" in sequence "UniRef100_Q01XY3", bitscore: 184.0, e-value: 2e-49, length: 307)
867	UniRef100_Q07TV8_from_17_to_330 (HMM "PKS_ER" in sequence "UniRef100_Q07TV8", bitscore: 183.7, e-value: 2.5e-49, length: 314)
868	UniRef100_Q1YFQ8_from_10_to_320 (HMM "PKS_ER" in sequence "UniRef100_Q1YFQ8", bitscore: 183.4, e-value: 3e-49, length: 311)
869	UniRef100_A6FN13_from_11_to_322 (HMM "PKS_ER" in sequence "UniRef100_A6FN13", bitscore: 183.1, e-value: 3.8e-49, length: 312)
870	UniRef100_Q7N4J5_from_21_to_333 (HMM "PKS_ER" in sequence "UniRef100_Q7N4J5", bitscore: 183.0, e-value: 3.9e-49, length: 313)
871	UniRef100_A3WG26_from_60_to_373 (HMM "PKS_ER" in sequence "UniRef100_A3WG26", bitscore: 183.0, e-value: 4e-49, length: 314)
872	UniRef100_Q6HG35_from_10_to_327 (HMM "PKS_ER" in sequence "UniRef100_Q6HG35", bitscore: 183.0, e-value: 4.1e-49, length: 318)
873	UniRef100_A3SM84_from_14_to_324 (HMM "PKS_ER" in sequence "UniRef100_A3SM84", bitscore: 182.8, e-value: 4.5e-49, length: 311)
874	UniRef100_Q11D67_from_10_to_323 (HMM "PKS_ER" in sequence "UniRef100_Q11D67", bitscore: 182.8, e-value: 4.7e-49, length: 314)
875	UniRef100_A1S2Y7_from_14_to_327 (HMM "PKS_ER" in sequence "UniRef100_A1S2Y7", bitscore: 182.7, e-value: 4.8e-49, length: 314)
876	UniRef100_O01677_from_1406_to_1708 (HMM "PKS_ER" in sequence "UniRef100_O01677", bitscore: 182.5, e-value: 5.8e-49, length: 303)
877	UniRef100_A5P2M5_from_17_to_331 (HMM "PKS_ER" in sequence "UniRef100_A5P2M5", bitscore: 182.4, e-value: 6e-49, length: 315)
878	UniRef100_A1W4L9_from_14_to_330 (HMM "PKS_ER" in sequence "UniRef100_A1W4L9", bitscore: 182.3, e-value: 6.7e-49, length: 317)
879	UniRef100_Q2GN07_from_1929_to_2214 (HMM "PKS_ER" in sequence "UniRef100_Q2GN07", bitscore: 182.1, e-value: 7.5e-49, length: 286)
880	UniRef100_Q7VT48_from_10_to_330 (HMM "PKS_ER" in sequence "UniRef100_Q7VT48", bitscore: 181.9, e-value: 8.9e-49, length: 321)
881	UniRef100_A4RZY1_from_28_to_362 (HMM "PKS_ER" in sequence "UniRef100_A4RZY1", bitscore: 181.8, e-value: 9.3e-49, length: 335)
882	UniRef100_Q46MG7_from_12_to_320 (HMM "PKS_ER" in sequence "UniRef100_Q46MG7", bitscore: 181.7, e-value: 9.9e-49, length: 309)
883	UniRef100_Q82F92_from_10_to_323 (HMM "PKS_ER" in sequence "UniRef100_Q82F92", bitscore: 181.6, e-value: 1.1e-48, length: 314)
884	UniRef100_A0TCA4_from_10_to_322 (HMM "PKS_ER" in sequence "UniRef100_A0TCA4", bitscore: 181.5, e-value: 1.2e-48, length: 313)
885	UniRef100_Q9AA38_from_15_to_323 (HMM "PKS_ER" in sequence "UniRef100_Q9AA38", bitscore: 181.4, e-value: 1.2e-48, length: 309)
886	UniRef100_A5CR55_from_10_to_323 (HMM "PKS_ER" in sequence "UniRef100_A5CR55", bitscore: 181.4, e-value: 1.2e-48, length: 314)
887	UniRef100_A1ZZS3_from_35_to_346 (HMM "PKS_ER" in sequence "UniRef100_A1ZZS3", bitscore: 181.3, e-value: 1.3e-48, length: 312)
888	UniRef100_A1WLP7_from_34_to_350 (HMM "PKS_ER" in sequence "UniRef100_A1WLP7", bitscore: 181.2, e-value: 1.4e-48, length: 317)
889	UniRef100_A5G6Q1_from_10_to_318 (HMM "PKS_ER" in sequence "UniRef100_A5G6Q1", bitscore: 180.9, e-value: 1.7e-48, length: 309)
890	UniRef100_A0Y8K5_from_10_to_322 (HMM "PKS_ER" in sequence "UniRef100_A0Y8K5", bitscore: 180.9, e-value: 1.8e-48, length: 313)
891	UniRef100_Q1ATF2_from_10_to_333 (HMM "PKS_ER" in sequence "UniRef100_Q1ATF2", bitscore: 180.9, e-value: 1.8e-48, length: 324)
892	UniRef100_UPI0000F2E967_from_10_to_328 (HMM "PKS_ER" in sequence "UniRef100_UPI0000F2E967", bitscore: 180.7, e-value: 2e-48, length: 319)
893	UniRef100_Q1LPW6_from_10_to_332 (HMM "PKS_ER" in sequence "UniRef100_Q1LPW6", bitscore: 180.6, e-value: 2e-48, length: 323)
894	UniRef100_UPI0001505583_from_10_to_317 (HMM "PKS_ER" in sequence "UniRef100_UPI0001505583", bitscore: 180.4, e-value: 2.4e-48, length: 308)
895	UniRef100_Q1I340_from_10_to_322 (HMM "PKS_ER" in sequence "UniRef100_Q1I340", bitscore: 180.4, e-value: 2.4e-48, length: 313)
896	UniRef100_A5NN97_from_11_to_322 (HMM "PKS_ER" in sequence "UniRef100_A5NN97", bitscore: 180.1, e-value: 3e-48, length: 312)
897	UniRef100_UPI000050F83E_from_11_to_319 (HMM "PKS_ER" in sequence "UniRef100_UPI000050F83E", bitscore: 180.1, e-value: 3.1e-48, length: 309)
898	UniRef100_Q1GFC3_from_10_to_316 (HMM "PKS_ER" in sequence "UniRef100_Q1GFC3", bitscore: 179.9, e-value: 3.4e-48, length: 307)
899	UniRef100_Q07WW5_from_17_to_330 (HMM "PKS_ER" in sequence "UniRef100_Q07WW5", bitscore: 179.9, e-value: 3.5e-48, length: 314)
900	UniRef100_A3QI42_from_17_to_332 (HMM "PKS_ER" in sequence "UniRef100_A3QI42", bitscore: 179.8, e-value: 3.6e-48, length: 316)
901	UniRef100_A1G9U4_from_10_to_322 (HMM "PKS_ER" in sequence "UniRef100_A1G9U4", bitscore: 179.8, e-value: 3.7e-48, length: 313)
902	UniRef100_A3JNR6_from_16_to_327 (HMM "PKS_ER" in sequence "UniRef100_A3JNR6", bitscore: 179.8, e-value: 3.7e-48, length: 312)
903	UniRef100_A3HF07_from_10_to_322 (HMM "PKS_ER" in sequence "UniRef100_A3HF07", bitscore: 179.5, e-value: 4.5e-48, length: 313)
904	UniRef100_Q5LS01_from_10_to_328 (HMM "PKS_ER" in sequence "UniRef100_Q5LS01", bitscore: 179.4, e-value: 4.9e-48, length: 319)
905	UniRef100_A3V332_from_11_to_321 (HMM "PKS_ER" in sequence "UniRef100_A3V332", bitscore: 179.1, e-value: 5.9e-48, length: 311)
906	UniRef100_Q0SGM4_from_13_to_325 (HMM "PKS_ER" in sequence "UniRef100_Q0SGM4", bitscore: 178.8, e-value: 7.5e-48, length: 313)
907	UniRef100_A3KI68_from_10_to_304 (HMM "PKS_ER" in sequence "UniRef100_A3KI68", bitscore: 178.4, e-value: 9.5e-48, length: 295)
908	UniRef100_Q1LLH8_from_47_to_359 (HMM "PKS_ER" in sequence "UniRef100_Q1LLH8", bitscore: 178.3, e-value: 1.1e-47, length: 313)
909	UniRef100_A0TV31_from_10_to_322 (HMM "PKS_ER" in sequence "UniRef100_A0TV31", bitscore: 178.3, e-value: 1.1e-47, length: 313)
910	UniRef100_Q3CA35_from_10_to_327 (HMM "PKS_ER" in sequence "UniRef100_Q3CA35", bitscore: 178.0, e-value: 1.2e-47, length: 318)
911	UniRef100_A4FKQ2_from_12_to_326 (HMM "PKS_ER" in sequence "UniRef100_A4FKQ2", bitscore: 177.7, e-value: 1.5e-47, length: 315)
912	UniRef100_Q98FI0_from_10_to_323 (HMM "PKS_ER" in sequence "UniRef100_Q98FI0", bitscore: 177.6, e-value: 1.7e-47, length: 314)
913	UniRef100_A0ZD12_from_10_to_330 (HMM "PKS_ER" in sequence "UniRef100_A0ZD12", bitscore: 177.5, e-value: 1.8e-47, length: 321)
914	UniRef100_Q81MY1_from_10_to_331 (HMM "PKS_ER" in sequence "UniRef100_Q81MY1", bitscore: 177.5, e-value: 1.9e-47, length: 322)
915	UniRef100_Q4K8E8_from_6_to_313 (HMM "PKS_ER" in sequence "UniRef100_Q4K8E8", bitscore: 177.4, e-value: 1.9e-47, length: 308)
916	UniRef100_Q470A1_from_16_to_333 (HMM "PKS_ER" in sequence "UniRef100_Q470A1", bitscore: 177.2, e-value: 2.2e-47, length: 318)
917	UniRef100_Q46YB9_from_13_to_324 (HMM "PKS_ER" in sequence "UniRef100_Q46YB9", bitscore: 177.2, e-value: 2.2e-47, length: 312)
918	UniRef100_Q0LT93_from_56_to_364 (HMM "PKS_ER" in sequence "UniRef100_Q0LT93", bitscore: 177.2, e-value: 2.3e-47, length: 309)
919	UniRef100_Q3HVL5_from_10_to_323 (HMM "PKS_ER" in sequence "UniRef100_Q3HVL5", bitscore: 177.1, e-value: 2.4e-47, length: 314)
920	UniRef100_A5WAS7_from_10_to_322 (HMM "PKS_ER" in sequence "UniRef100_A5WAS7", bitscore: 177.1, e-value: 2.4e-47, length: 313)
921	UniRef100_Q1GW85_from_17_to_330 (HMM "PKS_ER" in sequence "UniRef100_Q1GW85", bitscore: 177.0, e-value: 2.5e-47, length: 314)
922	UniRef100_Q2JIH7_from_10_to_329 (HMM "PKS_ER" in sequence "UniRef100_Q2JIH7", bitscore: 176.5, e-value: 3.6e-47, length: 320)
923	UniRef100_Q1M5M8_from_12_to_330 (HMM "PKS_ER" in sequence "UniRef100_Q1M5M8", bitscore: 176.4, e-value: 3.8e-47, length: 319)
924	UniRef100_O07721_from_10_to_332 (HMM "PKS_ER" in sequence "UniRef100_O07721", bitscore: 176.3, e-value: 4.3e-47, length: 323)
925	UniRef100_Q9RVG8_from_73_to_384 (HMM "PKS_ER" in sequence "UniRef100_Q9RVG8", bitscore: 176.0, e-value: 5.2e-47, length: 312)
926	UniRef100_A3K9C3_from_13_to_323 (HMM "PKS_ER" in sequence "UniRef100_A3K9C3", bitscore: 175.9, e-value: 5.7e-47, length: 311)
927	UniRef100_Q0BZG5_from_10_to_321 (HMM "PKS_ER" in sequence "UniRef100_Q0BZG5", bitscore: 175.9, e-value: 5.7e-47, length: 312)
928	UniRef100_A5WY77_from_10_to_330 (HMM "PKS_ER" in sequence "UniRef100_A5WY77", bitscore: 175.8, e-value: 5.9e-47, length: 321)
929	UniRef100_UPI0000E6B09C_from_32_to_350 (HMM "PKS_ER" in sequence "UniRef100_UPI0000E6B09C", bitscore: 175.6, e-value: 6.6e-47, length: 319)
930	UniRef100_Q53FA7_from_10_to_328 (HMM "PKS_ER" in sequence "UniRef100_Q53FA7", bitscore: 175.6, e-value: 6.6e-47, length: 319)
931	UniRef100_Q0K1J4_from_21_to_335 (HMM "PKS_ER" in sequence "UniRef100_Q0K1J4", bitscore: 175.5, e-value: 7.4e-47, length: 315)
932	UniRef100_A3TP11_from_10_to_323 (HMM "PKS_ER" in sequence "UniRef100_A3TP11", bitscore: 175.4, e-value: 7.8e-47, length: 314)
933	UniRef100_Q2G954_from_10_to_329 (HMM "PKS_ER" in sequence "UniRef100_Q2G954", bitscore: 175.1, e-value: 9.6e-47, length: 320)
934	UniRef100_Q5LX26_from_14_to_325 (HMM "PKS_ER" in sequence "UniRef100_Q5LX26", bitscore: 175.0, e-value: 1.1e-46, length: 312)
935	UniRef100_Q473U6_from_10_to_332 (HMM "PKS_ER" in sequence "UniRef100_Q473U6", bitscore: 174.9, e-value: 1.1e-46, length: 323)
936	UniRef100_Q0UFH3_from_973_to_1202 (HMM "PKS_ER" in sequence "UniRef100_Q0UFH3", bitscore: 174.9, e-value: 1.1e-46, length: 230)
937	UniRef100_Q6NBB3_from_17_to_330 (HMM "PKS_ER" in sequence "UniRef100_Q6NBB3", bitscore: 174.7, e-value: 1.3e-46, length: 314)
938	UniRef100_A0IIF8_from_10_to_320 (HMM "PKS_ER" in sequence "UniRef100_A0IIF8", bitscore: 174.6, e-value: 1.4e-46, length: 311)
939	UniRef100_Q3E1Q3_from_10_to_320 (HMM "PKS_ER" in sequence "UniRef100_Q3E1Q3", bitscore: 174.4, e-value: 1.6e-46, length: 311)
940	UniRef100_A6F2F0_from_10_to_322 (HMM "PKS_ER" in sequence "UniRef100_A6F2F0", bitscore: 174.3, e-value: 1.7e-46, length: 313)
941	UniRef100_Q0KD42_from_11_to_322 (HMM "PKS_ER" in sequence "UniRef100_Q0KD42", bitscore: 174.1, e-value: 1.9e-46, length: 312)
942	UniRef100_Q2IV57_from_11_to_322 (HMM "PKS_ER" in sequence "UniRef100_Q2IV57", bitscore: 174.0, e-value: 2e-46, length: 312)
943	UniRef100_Q88CH1_from_10_to_322 (HMM "PKS_ER" in sequence "UniRef100_Q88CH1", bitscore: 174.0, e-value: 2.1e-46, length: 313)
944	UniRef100_A5ERN9_from_17_to_330 (HMM "PKS_ER" in sequence "UniRef100_A5ERN9", bitscore: 173.7, e-value: 2.5e-46, length: 314)
945	UniRef100_Q9ABX4_from_10_to_329 (HMM "PKS_ER" in sequence "UniRef100_Q9ABX4", bitscore: 173.7, e-value: 2.6e-46, length: 320)
946	UniRef100_Q2JUU7_from_10_to_329 (HMM "PKS_ER" in sequence "UniRef100_Q2JUU7", bitscore: 173.4, e-value: 3.1e-46, length: 320)
947	UniRef100_Q21B75_from_17_to_330 (HMM "PKS_ER" in sequence "UniRef100_Q21B75", bitscore: 173.2, e-value: 3.7e-46, length: 314)
948	UniRef100_A6CQ11_from_10_to_322 (HMM "PKS_ER" in sequence "UniRef100_A6CQ11", bitscore: 173.0, e-value: 4.2e-46, length: 313)
949	UniRef100_Q4WAT2_from_12_to_332 (HMM "PKS_ER" in sequence "UniRef100_Q4WAT2", bitscore: 173.0, e-value: 4.2e-46, length: 321)
950	UniRef100_Q46QE4_from_12_to_320 (HMM "PKS_ER" in sequence "UniRef100_Q46QE4", bitscore: 172.9, e-value: 4.4e-46, length: 309)
951	UniRef100_A0Y7Y2_from_43_to_350 (HMM "PKS_ER" in sequence "UniRef100_A0Y7Y2", bitscore: 172.8, e-value: 4.6e-46, length: 308)
952	UniRef100_Q21YD0_from_12_to_328 (HMM "PKS_ER" in sequence "UniRef100_Q21YD0", bitscore: 172.8, e-value: 4.7e-46, length: 317)
953	UniRef100_Q8Y041_from_10_to_322 (HMM "PKS_ER" in sequence "UniRef100_Q8Y041", bitscore: 172.7, e-value: 5e-46, length: 313)
954	UniRef100_Q0KCT3_from_10_to_332 (HMM "PKS_ER" in sequence "UniRef100_Q0KCT3", bitscore: 172.6, e-value: 5.5e-46, length: 323)
955	UniRef100_Q2IRI3_from_17_to_330 (HMM "PKS_ER" in sequence "UniRef100_Q2IRI3", bitscore: 172.5, e-value: 5.8e-46, length: 314)
956	UniRef100_A4M3L6_from_10_to_325 (HMM "PKS_ER" in sequence "UniRef100_A4M3L6", bitscore: 172.5, e-value: 5.9e-46, length: 316)
957	UniRef100_A6EZS7_from_19_to_331 (HMM "PKS_ER" in sequence "UniRef100_A6EZS7", bitscore: 172.4, e-value: 6.3e-46, length: 313)
958	UniRef100_A1SCZ0_from_11_to_317 (HMM "PKS_ER" in sequence "UniRef100_A1SCZ0", bitscore: 172.3, e-value: 6.9e-46, length: 307)
959	UniRef100_Q47T19_from_13_to_325 (HMM "PKS_ER" in sequence "UniRef100_Q47T19", bitscore: 172.2, e-value: 7.2e-46, length: 313)
960	UniRef100_A0GTB4_from_10_to_322 (HMM "PKS_ER" in sequence "UniRef100_A0GTB4", bitscore: 172.2, e-value: 7.3e-46, length: 313)
961	UniRef100_A1TLL3_from_14_to_330 (HMM "PKS_ER" in sequence "UniRef100_A1TLL3", bitscore: 172.2, e-value: 7.4e-46, length: 317)
962	UniRef100_Q2SE68_from_10_to_322 (HMM "PKS_ER" in sequence "UniRef100_Q2SE68", bitscore: 171.9, e-value: 8.9e-46, length: 313)
963	UniRef100_Q0F664_from_23_to_335 (HMM "PKS_ER" in sequence "UniRef100_Q0F664", bitscore: 171.9, e-value: 9e-46, length: 313)
964	UniRef100_Q0K9Z3_from_18_to_335 (HMM "PKS_ER" in sequence "UniRef100_Q0K9Z3", bitscore: 171.8, e-value: 9.2e-46, length: 318)
965	UniRef100_A0AC71_from_10_to_331 (HMM "PKS_ER" in sequence "UniRef100_A0AC71", bitscore: 171.8, e-value: 9.2e-46, length: 322)
966	UniRef100_Q2W9B9_from_10_to_320 (HMM "PKS_ER" in sequence "UniRef100_Q2W9B9", bitscore: 171.8, e-value: 9.2e-46, length: 311)
967	UniRef100_Q128V6_from_10_to_322 (HMM "PKS_ER" in sequence "UniRef100_Q128V6", bitscore: 171.7, e-value: 9.8e-46, length: 313)
968	UniRef100_A6FW58_from_14_to_324 (HMM "PKS_ER" in sequence "UniRef100_A6FW58", bitscore: 171.7, e-value: 9.9e-46, length: 311)
969	UniRef100_A1D9B8_from_12_to_332 (HMM "PKS_ER" in sequence "UniRef100_A1D9B8", bitscore: 171.2, e-value: 1.4e-45, length: 321)
970	UniRef100_Q2CA88_from_21_to_331 (HMM "PKS_ER" in sequence "UniRef100_Q2CA88", bitscore: 171.1, e-value: 1.5e-45, length: 311)
971	UniRef100_Q01PT2_from_10_to_320 (HMM "PKS_ER" in sequence "UniRef100_Q01PT2", bitscore: 171.1, e-value: 1.5e-45, length: 311)
972	UniRef100_Q8FWQ4_from_14_to_327 (HMM "PKS_ER" in sequence "UniRef100_Q8FWQ4", bitscore: 170.9, e-value: 1.8e-45, length: 314)
973	UniRef100_A3W0P7_from_11_to_322 (HMM "PKS_ER" in sequence "UniRef100_A3W0P7", bitscore: 170.9, e-value: 1.8e-45, length: 312)
974	UniRef100_A3W5B4_from_14_to_324 (HMM "PKS_ER" in sequence "UniRef100_A3W5B4", bitscore: 170.9, e-value: 1.8e-45, length: 311)
975	UniRef100_A3JF07_from_14_to_326 (HMM "PKS_ER" in sequence "UniRef100_A3JF07", bitscore: 170.9, e-value: 1.8e-45, length: 313)
976	UniRef100_Q8SPG4_from_6_to_210 (HMM "PKS_ER" in sequence "UniRef100_Q8SPG4", bitscore: 170.8, e-value: 1.8e-45, length: 205)
977	UniRef100_Q2B4C4_from_10_to_321 (HMM "PKS_ER" in sequence "UniRef100_Q2B4C4", bitscore: 170.8, e-value: 1.9e-45, length: 312)
978	UniRef100_Q6N7S2_from_11_to_322 (HMM "PKS_ER" in sequence "UniRef100_Q6N7S2", bitscore: 170.8, e-value: 1.9e-45, length: 312)
979	UniRef100_Q015M2_from_28_to_363 (HMM "PKS_ER" in sequence "UniRef100_Q015M2", bitscore: 170.7, e-value: 2e-45, length: 336)
980	UniRef100_A3UH85_from_15_to_325 (HMM "PKS_ER" in sequence "UniRef100_A3UH85", bitscore: 170.6, e-value: 2.2e-45, length: 311)
981	UniRef100_Q2SZS6_from_11_to_322 (HMM "PKS_ER" in sequence "UniRef100_Q2SZS6", bitscore: 170.6, e-value: 2.2e-45, length: 312)
982	UniRef100_UPI0000D9D315_from_10_to_328 (HMM "PKS_ER" in sequence "UniRef100_UPI0000D9D315", bitscore: 170.5, e-value: 2.4e-45, length: 319)
983	UniRef100_A3RVB2_from_51_to_363 (HMM "PKS_ER" in sequence "UniRef100_A3RVB2", bitscore: 170.4, e-value: 2.5e-45, length: 313)
984	UniRef100_Q8YBM3_from_25_to_338 (HMM "PKS_ER" in sequence "UniRef100_Q8YBM3", bitscore: 170.2, e-value: 2.8e-45, length: 314)
985	UniRef100_A2QY67_from_12_to_332 (HMM "PKS_ER" in sequence "UniRef100_A2QY67", bitscore: 170.2, e-value: 2.9e-45, length: 321)
986	UniRef100_Q1CZD1_from_11_to_320 (HMM "PKS_ER" in sequence "UniRef100_Q1CZD1", bitscore: 170.1, e-value: 3e-45, length: 310)
987	UniRef100_A4XD91_from_10_to_322 (HMM "PKS_ER" in sequence "UniRef100_A4XD91", bitscore: 170.1, e-value: 3.1e-45, length: 313)
988	UniRef100_UPI0000D8F034_from_14_to_342 (HMM "PKS_ER" in sequence "UniRef100_UPI0000D8F034", bitscore: 170.1, e-value: 3.1e-45, length: 329)
989	UniRef100_Q1IDF6_from_6_to_313 (HMM "PKS_ER" in sequence "UniRef100_Q1IDF6", bitscore: 170.0, e-value: 3.3e-45, length: 308)
990	UniRef100_Q15UV3_from_10_to_322 (HMM "PKS_ER" in sequence "UniRef100_Q15UV3", bitscore: 169.9, e-value: 3.4e-45, length: 313)
991	UniRef100_Q1DPN3_from_12_to_332 (HMM "PKS_ER" in sequence "UniRef100_Q1DPN3", bitscore: 169.6, e-value: 4.4e-45, length: 321)
992	UniRef100_UPI000038419E_from_10_to_320 (HMM "PKS_ER" in sequence "UniRef100_UPI000038419E", bitscore: 169.6, e-value: 4.4e-45, length: 311)
993	UniRef100_A2W8L8_from_11_to_322 (HMM "PKS_ER" in sequence "UniRef100_A2W8L8", bitscore: 169.5, e-value: 4.6e-45, length: 312)
994	UniRef100_A4YM89_from_25_to_338 (HMM "PKS_ER" in sequence "UniRef100_A4YM89", bitscore: 169.3, e-value: 5.4e-45, length: 314)
995	UniRef100_A1CFZ9_from_12_to_332 (HMM "PKS_ER" in sequence "UniRef100_A1CFZ9", bitscore: 169.2, e-value: 5.8e-45, length: 321)
996	UniRef100_A1HEC6_from_162_to_474 (HMM "PKS_ER" in sequence "UniRef100_A1HEC6", bitscore: 169.1, e-value: 5.9e-45, length: 313)
997	UniRef100_Q3SNY8_from_17_to_330 (HMM "PKS_ER" in sequence "UniRef100_Q3SNY8", bitscore: 169.1, e-value: 6e-45, length: 314)
998	UniRef100_Q16BE0_from_14_to_324 (HMM "PKS_ER" in sequence "UniRef100_Q16BE0", bitscore: 169.0, e-value: 6.4e-45, length: 311)
999	UniRef100_Q39Z48_from_10_to_318 (HMM "PKS_ER" in sequence "UniRef100_Q39Z48", bitscore: 168.9, e-value: 6.9e-45, length: 309)
1000	UniRef100_Q2U234_from_12_to_334 (HMM "PKS_ER" in sequence "UniRef100_Q2U234", bitscore: 168.9, e-value: 7e-45, length: 323)
1001	UniRef100_A2VMF8_from_10_to_326 (HMM "PKS_ER" in sequence "UniRef100_A2VMF8", bitscore: 168.9, e-value: 7.2e-45, length: 317)
1002	UniRef100_Q7D4V9_from_10_to_326 (HMM "PKS_ER" in sequence "UniRef100_Q7D4V9", bitscore: 168.8, e-value: 7.5e-45, length: 317)
1003	UniRef100_A4EWH1_from_14_to_324 (HMM "PKS_ER" in sequence "UniRef100_A4EWH1", bitscore: 168.8, e-value: 7.5e-45, length: 311)
1004	UniRef100_A5UTC6_from_10_to_320 (HMM "PKS_ER" in sequence "UniRef100_A5UTC6", bitscore: 168.7, e-value: 8.2e-45, length: 311)
1005	UniRef100_A0FVG5_from_22_to_317 (HMM "PKS_ER" in sequence "UniRef100_A0FVG5", bitscore: 168.7, e-value: 8.3e-45, length: 296)
1006	UniRef100_Q138K6_from_11_to_322 (HMM "PKS_ER" in sequence "UniRef100_Q138K6", bitscore: 168.3, e-value: 1e-44, length: 312)
1007	UniRef100_A0UP41_from_11_to_322 (HMM "PKS_ER" in sequence "UniRef100_A0UP41", bitscore: 168.3, e-value: 1.1e-44, length: 312)
1008	UniRef100_Q0A5S5_from_11_to_323 (HMM "PKS_ER" in sequence "UniRef100_Q0A5S5", bitscore: 168.2, e-value: 1.1e-44, length: 313)
1009	UniRef100_A1FQI1_from_6_to_313 (HMM "PKS_ER" in sequence "UniRef100_A1FQI1", bitscore: 168.1, e-value: 1.2e-44, length: 308)
1010	UniRef100_Q948G0_from_10_to_336 (HMM "PKS_ER" in sequence "UniRef100_Q948G0", bitscore: 168.1, e-value: 1.3e-44, length: 327)
1011	UniRef100_Q1YJM9_from_10_to_305 (HMM "PKS_ER" in sequence "UniRef100_Q1YJM9", bitscore: 168.0, e-value: 1.3e-44, length: 296)
1012	UniRef100_A6DVS7_from_52_to_363 (HMM "PKS_ER" in sequence "UniRef100_A6DVS7", bitscore: 167.9, e-value: 1.4e-44, length: 312)
1013	UniRef100_Q139I4_from_7_to_320 (HMM "PKS_ER" in sequence "UniRef100_Q139I4", bitscore: 167.8, e-value: 1.5e-44, length: 314)
1014	UniRef100_A6DW91_from_14_to_324 (HMM "PKS_ER" in sequence "UniRef100_A6DW91", bitscore: 167.8, e-value: 1.5e-44, length: 311)
1015	UniRef100_Q1YS79_from_20_to_332 (HMM "PKS_ER" in sequence "UniRef100_Q1YS79", bitscore: 167.8, e-value: 1.6e-44, length: 313)
1016	UniRef100_Q130C6_from_17_to_330 (HMM "PKS_ER" in sequence "UniRef100_Q130C6", bitscore: 167.7, e-value: 1.6e-44, length: 314)
1017	UniRef100_Q0VFJ7_from_10_to_328 (HMM "PKS_ER" in sequence "UniRef100_Q0VFJ7", bitscore: 167.7, e-value: 1.6e-44, length: 319)
1018	UniRef100_A3WN12_from_19_to_331 (HMM "PKS_ER" in sequence "UniRef100_A3WN12", bitscore: 167.4, e-value: 1.9e-44, length: 313)
1019	UniRef100_Q9JP93_from_11_to_322 (HMM "PKS_ER" in sequence "UniRef100_Q9JP93", bitscore: 167.3, e-value: 2.2e-44, length: 312)
1020	UniRef100_Q3VZ08_from_23_to_321 (HMM "PKS_ER" in sequence "UniRef100_Q3VZ08", bitscore: 167.3, e-value: 2.2e-44, length: 299)
1021	UniRef100_Q745P9_from_7_to_321 (HMM "PKS_ER" in sequence "UniRef100_Q745P9", bitscore: 167.2, e-value: 2.3e-44, length: 315)
1022	UniRef100_Q63VS5_from_11_to_322 (HMM "PKS_ER" in sequence "UniRef100_Q63VS5", bitscore: 167.0, e-value: 2.6e-44, length: 312)
1023	UniRef100_Q6N8G3_from_7_to_320 (HMM "PKS_ER" in sequence "UniRef100_Q6N8G3", bitscore: 167.0, e-value: 2.7e-44, length: 314)
1024	UniRef100_A3N7G6_from_11_to_322 (HMM "PKS_ER" in sequence "UniRef100_A3N7G6", bitscore: 166.9, e-value: 2.8e-44, length: 312)
1025	UniRef100_Q9Y7V8_from_1_to_203 (HMM "PKS_ER" in sequence "UniRef100_Q9Y7V8", bitscore: 166.9, e-value: 2.8e-44, length: 203)
1026	UniRef100_Q1N5U6_from_12_to_336 (HMM "PKS_ER" in sequence "UniRef100_Q1N5U6", bitscore: 166.9, e-value: 2.8e-44, length: 325)
1027	UniRef100_Q2IUI0_from_7_to_320 (HMM "PKS_ER" in sequence "UniRef100_Q2IUI0", bitscore: 166.9, e-value: 2.9e-44, length: 314)
1028	UniRef100_UPI0000F2BC5A_from_43_to_356 (HMM "PKS_ER" in sequence "UniRef100_UPI0000F2BC5A", bitscore: 166.7, e-value: 3.3e-44, length: 314)
1029	UniRef100_A0HGS0_from_21_to_337 (HMM "PKS_ER" in sequence "UniRef100_A0HGS0", bitscore: 166.7, e-value: 3.3e-44, length: 317)
1030	UniRef100_Q28KF6_from_14_to_324 (HMM "PKS_ER" in sequence "UniRef100_Q28KF6", bitscore: 166.5, e-value: 3.6e-44, length: 311)
1031	UniRef100_A4YS45_from_11_to_322 (HMM "PKS_ER" in sequence "UniRef100_A4YS45", bitscore: 166.5, e-value: 3.7e-44, length: 312)
1032	UniRef100_Q89QI6_from_7_to_320 (HMM "PKS_ER" in sequence "UniRef100_Q89QI6", bitscore: 166.4, e-value: 3.9e-44, length: 314)
1033	UniRef100_A3YE39_from_10_to_322 (HMM "PKS_ER" in sequence "UniRef100_A3YE39", bitscore: 166.4, e-value: 4e-44, length: 313)
1034	UniRef100_A0HJ62_from_10_to_330 (HMM "PKS_ER" in sequence "UniRef100_A0HJ62", bitscore: 166.2, e-value: 4.4e-44, length: 321)
1035	UniRef100_Q3JUF2_from_11_to_322 (HMM "PKS_ER" in sequence "UniRef100_Q3JUF2", bitscore: 166.2, e-value: 4.5e-44, length: 312)
1036	UniRef100_UPI000065D316_from_47_to_394 (HMM "PKS_ER" in sequence "UniRef100_UPI000065D316", bitscore: 166.1, e-value: 4.8e-44, length: 348)
1037	UniRef100_Q3IZZ2_from_16_to_326 (HMM "PKS_ER" in sequence "UniRef100_Q3IZZ2", bitscore: 166.0, e-value: 5.3e-44, length: 311)
1038	UniRef100_A2XAR4_from_10_to_336 (HMM "PKS_ER" in sequence "UniRef100_A2XAR4", bitscore: 165.9, e-value: 5.4e-44, length: 327)
1039	UniRef100_A3XFA8_from_4_to_316 (HMM "PKS_ER" in sequence "UniRef100_A3XFA8", bitscore: 165.6, e-value: 6.8e-44, length: 313)
1040	UniRef100_Q88IL1_from_16_to_336 (HMM "PKS_ER" in sequence "UniRef100_Q88IL1", bitscore: 165.6, e-value: 7e-44, length: 321)
1041	UniRef100_A4B371_from_19_to_331 (HMM "PKS_ER" in sequence "UniRef100_A4B371", bitscore: 165.5, e-value: 7.2e-44, length: 313)
1042	UniRef100_A4YXP2_from_7_to_320 (HMM "PKS_ER" in sequence "UniRef100_A4YXP2", bitscore: 165.4, e-value: 7.9e-44, length: 314)
1043	UniRef100_Q8FW89_from_11_to_322 (HMM "PKS_ER" in sequence "UniRef100_Q8FW89", bitscore: 165.3, e-value: 8.8e-44, length: 312)
1044	UniRef100_A3WTL8_from_10_to_323 (HMM "PKS_ER" in sequence "UniRef100_A3WTL8", bitscore: 165.2, e-value: 9.3e-44, length: 314)
1045	UniRef100_A3HGV3_from_6_to_313 (HMM "PKS_ER" in sequence "UniRef100_A3HGV3", bitscore: 164.9, e-value: 1.1e-43, length: 308)
1046	UniRef100_Q2GCB0_from_17_to_330 (HMM "PKS_ER" in sequence "UniRef100_Q2GCB0", bitscore: 164.7, e-value: 1.3e-43, length: 314)
1047	UniRef100_Q8KSX4_from_10_to_323 (HMM "PKS_ER" in sequence "UniRef100_Q8KSX4", bitscore: 164.6, e-value: 1.4e-43, length: 314)
1048	UniRef100_A0G324_from_11_to_322 (HMM "PKS_ER" in sequence "UniRef100_A0G324", bitscore: 164.6, e-value: 1.4e-43, length: 312)
1049	UniRef100_A4JGH1_from_11_to_322 (HMM "PKS_ER" in sequence "UniRef100_A4JGH1", bitscore: 164.3, e-value: 1.7e-43, length: 312)
1050	UniRef100_Q2IGY8_from_10_to_324 (HMM "PKS_ER" in sequence "UniRef100_Q2IGY8", bitscore: 164.2, e-value: 1.9e-43, length: 315)
1051	UniRef100_A1KAG9_from_11_to_322 (HMM "PKS_ER" in sequence "UniRef100_A1KAG9", bitscore: 164.1, e-value: 1.9e-43, length: 312)
1052	UniRef100_UPI00006DBFCB_from_1_to_294 (HMM "PKS_ER" in sequence "UniRef100_UPI00006DBFCB", bitscore: 163.9, e-value: 2.2e-43, length: 294)
1053	UniRef100_Q9L2A5_from_40_to_336 (HMM "PKS_ER" in sequence "UniRef100_Q9L2A5", bitscore: 163.9, e-value: 2.2e-43, length: 297)
1054	UniRef100_UPI00005102DB_from_10_to_307 (HMM "PKS_ER" in sequence "UniRef100_UPI00005102DB", bitscore: 163.6, e-value: 2.7e-43, length: 298)
1055	UniRef100_Q7U364_from_10_to_333 (HMM "PKS_ER" in sequence "UniRef100_Q7U364", bitscore: 163.6, e-value: 2.8e-43, length: 324)
1056	UniRef100_A5BCC2_from_10_to_312 (HMM "PKS_ER" in sequence "UniRef100_A5BCC2", bitscore: 163.5, e-value: 2.9e-43, length: 303)
1057	UniRef100_A3TVN8_from_13_to_323 (HMM "PKS_ER" in sequence "UniRef100_A3TVN8", bitscore: 163.5, e-value: 3.1e-43, length: 311)
1058	UniRef100_A0GSP5_from_10_to_332 (HMM "PKS_ER" in sequence "UniRef100_A0GSP5", bitscore: 163.5, e-value: 3.1e-43, length: 323)
1059	UniRef100_Q2HIA8_from_1449_to_1751 (HMM "PKS_ER" in sequence "UniRef100_Q2HIA8", bitscore: 163.5, e-value: 3.1e-43, length: 303)
1060	UniRef100_A3XFS2_from_14_to_324 (HMM "PKS_ER" in sequence "UniRef100_A3XFS2", bitscore: 163.3, e-value: 3.4e-43, length: 311)
1061	UniRef100_Q11HN6_from_11_to_322 (HMM "PKS_ER" in sequence "UniRef100_Q11HN6", bitscore: 163.0, e-value: 4.1e-43, length: 312)
1062	UniRef100_A0TAC2_from_11_to_322 (HMM "PKS_ER" in sequence "UniRef100_A0TAC2", bitscore: 163.0, e-value: 4.2e-43, length: 312)
1063	UniRef100_P72043_from_10_to_326 (HMM "PKS_ER" in sequence "UniRef100_P72043", bitscore: 162.9, e-value: 4.4e-43, length: 317)
1064	UniRef100_A1B4B7_from_10_to_319 (HMM "PKS_ER" in sequence "UniRef100_A1B4B7", bitscore: 162.9, e-value: 4.5e-43, length: 310)
1065	UniRef100_Q1GSE3_from_15_to_323 (HMM "PKS_ER" in sequence "UniRef100_Q1GSE3", bitscore: 162.9, e-value: 4.6e-43, length: 309)
1066	UniRef100_Q0SGA5_from_13_to_327 (HMM "PKS_ER" in sequence "UniRef100_Q0SGA5", bitscore: 162.7, e-value: 5.1e-43, length: 315)
1067	UniRef100_Q89I97_from_11_to_322 (HMM "PKS_ER" in sequence "UniRef100_Q89I97", bitscore: 162.6, e-value: 5.6e-43, length: 312)
1068	UniRef100_Q28T14_from_10_to_317 (HMM "PKS_ER" in sequence "UniRef100_Q28T14", bitscore: 162.5, e-value: 5.8e-43, length: 308)
1069	UniRef100_A3PMA7_from_16_to_326 (HMM "PKS_ER" in sequence "UniRef100_A3PMA7", bitscore: 162.4, e-value: 6.3e-43, length: 311)
1070	UniRef100_A0I7S8_from_10_to_320 (HMM "PKS_ER" in sequence "UniRef100_A0I7S8", bitscore: 162.4, e-value: 6.4e-43, length: 311)
1071	UniRef100_Q142H6_from_10_to_332 (HMM "PKS_ER" in sequence "UniRef100_Q142H6", bitscore: 162.3, e-value: 6.7e-43, length: 323)
1072	UniRef100_Q0FQQ6_from_10_to_320 (HMM "PKS_ER" in sequence "UniRef100_Q0FQQ6", bitscore: 162.2, e-value: 7.1e-43, length: 311)
1073	UniRef100_A0TPP4_from_11_to_322 (HMM "PKS_ER" in sequence "UniRef100_A0TPP4", bitscore: 162.1, e-value: 7.6e-43, length: 312)
1074	UniRef100_UPI00005102DA_from_11_to_318 (HMM "PKS_ER" in sequence "UniRef100_UPI00005102DA", bitscore: 162.1, e-value: 7.8e-43, length: 308)
1075	UniRef100_Q3KFN3_from_6_to_313 (HMM "PKS_ER" in sequence "UniRef100_Q3KFN3", bitscore: 162.1, e-value: 7.8e-43, length: 308)
1076	UniRef100_UPI000055BB9F_from_11_to_322 (HMM "PKS_ER" in sequence "UniRef100_UPI000055BB9F", bitscore: 162.1, e-value: 8.1e-43, length: 312)
1077	UniRef100_Q39EA5_from_11_to_322 (HMM "PKS_ER" in sequence "UniRef100_Q39EA5", bitscore: 162.0, e-value: 8.4e-43, length: 312)
1078	UniRef100_A2VWL9_from_11_to_322 (HMM "PKS_ER" in sequence "UniRef100_A2VWL9", bitscore: 162.0, e-value: 8.5e-43, length: 312)
1079	UniRef100_Q1DFR9_from_12_to_343 (HMM "PKS_ER" in sequence "UniRef100_Q1DFR9", bitscore: 161.9, e-value: 8.7e-43, length: 332)
1080	UniRef100_Q7U390_from_10_to_333 (HMM "PKS_ER" in sequence "UniRef100_Q7U390", bitscore: 161.9, e-value: 9.1e-43, length: 324)
1081	UniRef100_Q1K4F8_from_18_to_333 (HMM "PKS_ER" in sequence "UniRef100_Q1K4F8", bitscore: 161.5, e-value: 1.2e-42, length: 316)
1082	UniRef100_A0FRS5_from_11_to_322 (HMM "PKS_ER" in sequence "UniRef100_A0FRS5", bitscore: 161.4, e-value: 1.3e-42, length: 312)
1083	UniRef100_UPI0000ECB43C_from_31_to_344 (HMM "PKS_ER" in sequence "UniRef100_UPI0000ECB43C", bitscore: 161.3, e-value: 1.4e-42, length: 314)
1084	UniRef100_UPI0000E80A23_from_32_to_345 (HMM "PKS_ER" in sequence "UniRef100_UPI0000E80A23", bitscore: 161.3, e-value: 1.4e-42, length: 314)
1085	UniRef100_A5WE58_from_10_to_328 (HMM "PKS_ER" in sequence "UniRef100_A5WE58", bitscore: 161.3, e-value: 1.4e-42, length: 319)
1086	UniRef100_Q1BUX3_from_11_to_322 (HMM "PKS_ER" in sequence "UniRef100_Q1BUX3", bitscore: 161.2, e-value: 1.5e-42, length: 312)
1087	UniRef100_Q6D5Y4_from_16_to_328 (HMM "PKS_ER" in sequence "UniRef100_Q6D5Y4", bitscore: 161.1, e-value: 1.5e-42, length: 313)
1088	UniRef100_Q2W721_from_43_to_346 (HMM "PKS_ER" in sequence "UniRef100_Q2W721", bitscore: 161.1, e-value: 1.5e-42, length: 304)
1089	UniRef100_Q749V5_from_10_to_325 (HMM "PKS_ER" in sequence "UniRef100_Q749V5", bitscore: 160.6, e-value: 2.2e-42, length: 316)
1090	UniRef100_Q16S95_from_41_to_372 (HMM "PKS_ER" in sequence "UniRef100_Q16S95", bitscore: 160.5, e-value: 2.3e-42, length: 332)
1091	UniRef100_A5W7L3_from_6_to_313 (HMM "PKS_ER" in sequence "UniRef100_A5W7L3", bitscore: 160.4, e-value: 2.5e-42, length: 308)
1092	UniRef100_Q59DM2_from_63_to_378 (HMM "PKS_ER" in sequence "UniRef100_Q59DM2", bitscore: 160.4, e-value: 2.6e-42, length: 316)
1093	UniRef100_Q1LFB7_from_10_to_304 (HMM "PKS_ER" in sequence "UniRef100_Q1LFB7", bitscore: 160.4, e-value: 2.6e-42, length: 295)
1094	UniRef100_Q88M54_from_6_to_313 (HMM "PKS_ER" in sequence "UniRef100_Q88M54", bitscore: 160.3, e-value: 2.7e-42, length: 308)
1095	UniRef100_A0Q9E6_from_10_to_324 (HMM "PKS_ER" in sequence "UniRef100_A0Q9E6", bitscore: 160.2, e-value: 2.9e-42, length: 315)
1096	UniRef100_Q2VYG6_from_12_to_323 (HMM "PKS_ER" in sequence "UniRef100_Q2VYG6", bitscore: 159.5, e-value: 4.6e-42, length: 312)
1097	UniRef100_Q7U378_from_10_to_333 (HMM "PKS_ER" in sequence "UniRef100_Q7U378", bitscore: 159.5, e-value: 4.7e-42, length: 324)
1098	UniRef100_UPI000069F7E6_from_17_to_327 (HMM "PKS_ER" in sequence "UniRef100_UPI000069F7E6", bitscore: 159.5, e-value: 4.8e-42, length: 311)
1099	UniRef100_Q3I1S9_from_54_to_382 (HMM "PKS_ER" in sequence "UniRef100_Q3I1S9", bitscore: 159.5, e-value: 4.8e-42, length: 329)
1100	UniRef100_A1H4P6_from_10_to_318 (HMM "PKS_ER" in sequence "UniRef100_A1H4P6", bitscore: 159.3, e-value: 5.3e-42, length: 309)
1101	UniRef100_Q98MN4_from_11_to_323 (HMM "PKS_ER" in sequence "UniRef100_Q98MN4", bitscore: 159.3, e-value: 5.6e-42, length: 313)
1102	UniRef100_Q26UT0_from_131_to_443 (HMM "PKS_ER" in sequence "UniRef100_Q26UT0", bitscore: 159.2, e-value: 5.7e-42, length: 313)
1103	UniRef100_P19333_from_36_to_353 (HMM "PKS_ER" in sequence "UniRef100_P19333", bitscore: 159.2, e-value: 6e-42, length: 318)
1104	UniRef100_Q13Z73_from_10_to_322 (HMM "PKS_ER" in sequence "UniRef100_Q13Z73", bitscore: 159.0, e-value: 6.8e-42, length: 313)
1105	UniRef100_UPI000023EDF7_from_12_to_326 (HMM "PKS_ER" in sequence "UniRef100_UPI000023EDF7", bitscore: 158.8, e-value: 7.9e-42, length: 315)
1106	UniRef100_A0FSY9_from_10_to_322 (HMM "PKS_ER" in sequence "UniRef100_A0FSY9", bitscore: 158.7, e-value: 8.4e-42, length: 313)
1107	UniRef100_Q8XXD1_from_11_to_322 (HMM "PKS_ER" in sequence "UniRef100_Q8XXD1", bitscore: 158.6, e-value: 9e-42, length: 312)
1108	UniRef100_UPI000069F735_from_10_to_328 (HMM "PKS_ER" in sequence "UniRef100_UPI000069F735", bitscore: 158.6, e-value: 9.1e-42, length: 319)
1109	UniRef100_UPI00001B140E_from_1_to_198 (HMM "PKS_ER" in sequence "UniRef100_UPI00001B140E", bitscore: 158.4, e-value: 9.9e-42, length: 198)
1110	UniRef100_Q46R33_from_12_to_321 (HMM "PKS_ER" in sequence "UniRef100_Q46R33", bitscore: 158.4, e-value: 1e-41, length: 310)
1111	UniRef100_Q5Z3C7_from_10_to_329 (HMM "PKS_ER" in sequence "UniRef100_Q5Z3C7", bitscore: 158.2, e-value: 1.2e-41, length: 320)
1112	UniRef100_A5PB63_from_10_to_329 (HMM "PKS_ER" in sequence "UniRef100_A5PB63", bitscore: 158.2, e-value: 1.2e-41, length: 320)
1113	UniRef100_Q6DJR0_from_17_to_327 (HMM "PKS_ER" in sequence "UniRef100_Q6DJR0", bitscore: 157.8, e-value: 1.5e-41, length: 311)
1114	UniRef100_Q8YZP5_from_10_to_314 (HMM "PKS_ER" in sequence "UniRef100_Q8YZP5", bitscore: 157.7, e-value: 1.7e-41, length: 305)
1115	UniRef100_Q13QK7_from_14_to_335 (HMM "PKS_ER" in sequence "UniRef100_Q13QK7", bitscore: 157.6, e-value: 1.7e-41, length: 322)
1116	UniRef100_A3WHZ9_from_10_to_329 (HMM "PKS_ER" in sequence "UniRef100_A3WHZ9", bitscore: 157.5, e-value: 1.9e-41, length: 320)
1117	UniRef100_Q2NC40_from_10_to_329 (HMM "PKS_ER" in sequence "UniRef100_Q2NC40", bitscore: 157.4, e-value: 2e-41, length: 320)
1118	UniRef100_A1UN57_from_7_to_323 (HMM "PKS_ER" in sequence "UniRef100_A1UN57", bitscore: 157.2, e-value: 2.4e-41, length: 317)
1119	UniRef100_Q82LF5_from_10_to_331 (HMM "PKS_ER" in sequence "UniRef100_Q82LF5", bitscore: 157.1, e-value: 2.5e-41, length: 322)
1120	UniRef100_A4G227_from_10_to_323 (HMM "PKS_ER" in sequence "UniRef100_A4G227", bitscore: 157.0, e-value: 2.6e-41, length: 314)
1121	UniRef100_Q0U9Z5_from_12_to_329 (HMM "PKS_ER" in sequence "UniRef100_Q0U9Z5", bitscore: 157.0, e-value: 2.7e-41, length: 318)
1122	UniRef100_Q8F971_from_12_to_336 (HMM "PKS_ER" in sequence "UniRef100_Q8F971", bitscore: 156.8, e-value: 3.1e-41, length: 325)
1123	UniRef100_Q46BW7_from_10_to_301 (HMM "PKS_ER" in sequence "UniRef100_Q46BW7", bitscore: 156.8, e-value: 3.2e-41, length: 292)
1124	UniRef100_Q0C698_from_13_to_322 (HMM "PKS_ER" in sequence "UniRef100_Q0C698", bitscore: 156.7, e-value: 3.2e-41, length: 310)
1125	UniRef100_Q0S971_from_10_to_326 (HMM "PKS_ER" in sequence "UniRef100_Q0S971", bitscore: 156.7, e-value: 3.2e-41, length: 317)
1126	UniRef100_Q118R4_from_10_to_323 (HMM "PKS_ER" in sequence "UniRef100_Q118R4", bitscore: 156.7, e-value: 3.4e-41, length: 314)
1127	UniRef100_UPI0000368162_from_17_to_327 (HMM "PKS_ER" in sequence "UniRef100_UPI0000368162", bitscore: 156.5, e-value: 3.8e-41, length: 311)
1128	UniRef100_UPI00006D79D5_from_17_to_327 (HMM "PKS_ER" in sequence "UniRef100_UPI00006D79D5", bitscore: 156.5, e-value: 3.8e-41, length: 311)
1129	UniRef100_Q727V0_from_11_to_323 (HMM "PKS_ER" in sequence "UniRef100_Q727V0", bitscore: 156.5, e-value: 3.8e-41, length: 313)
1130	UniRef100_UPI0000DAF4C5_from_6_to_310 (HMM "PKS_ER" in sequence "UniRef100_UPI0000DAF4C5", bitscore: 156.5, e-value: 3.9e-41, length: 305)
1131	UniRef100_Q890C3_from_12_to_320 (HMM "PKS_ER" in sequence "UniRef100_Q890C3", bitscore: 156.4, e-value: 4.1e-41, length: 309)
1132	UniRef100_Q9HYY4_from_9_to_313 (HMM "PKS_ER" in sequence "UniRef100_Q9HYY4", bitscore: 156.3, e-value: 4.4e-41, length: 305)
1133	UniRef100_Q55M60_from_68_to_387 (HMM "PKS_ER" in sequence "UniRef100_Q55M60", bitscore: 156.2, e-value: 4.7e-41, length: 320)
1134	UniRef100_A4WVA9_from_21_to_331 (HMM "PKS_ER" in sequence "UniRef100_A4WVA9", bitscore: 156.2, e-value: 4.7e-41, length: 311)
1135	UniRef100_A3PP61_from_12_to_322 (HMM "PKS_ER" in sequence "UniRef100_A3PP61", bitscore: 156.1, e-value: 5e-41, length: 311)
1136	UniRef100_A4XRX1_from_6_to_313 (HMM "PKS_ER" in sequence "UniRef100_A4XRX1", bitscore: 156.0, e-value: 5.4e-41, length: 308)
1137	UniRef100_A5P9P8_from_7_to_320 (HMM "PKS_ER" in sequence "UniRef100_A5P9P8", bitscore: 155.9, e-value: 5.7e-41, length: 314)
1138	UniRef100_A5VS91_from_18_to_331 (HMM "PKS_ER" in sequence "UniRef100_A5VS91", bitscore: 155.9, e-value: 5.9e-41, length: 314)
1139	UniRef100_Q8FYW9_from_10_to_323 (HMM "PKS_ER" in sequence "UniRef100_Q8FYW9", bitscore: 155.9, e-value: 5.9e-41, length: 314)
1140	UniRef100_Q31RS1_from_15_to_334 (HMM "PKS_ER" in sequence "UniRef100_Q31RS1", bitscore: 155.8, e-value: 6.1e-41, length: 320)
1141	UniRef100_A5EGC0_from_7_to_320 (HMM "PKS_ER" in sequence "UniRef100_A5EGC0", bitscore: 155.8, e-value: 6.4e-41, length: 314)
1142	UniRef100_Q6NCR9_from_11_to_322 (HMM "PKS_ER" in sequence "UniRef100_Q6NCR9", bitscore: 155.7, e-value: 6.7e-41, length: 312)
1143	UniRef100_Q13BQ1_from_10_to_337 (HMM "PKS_ER" in sequence "UniRef100_Q13BQ1", bitscore: 155.6, e-value: 7.1e-41, length: 328)
1144	UniRef100_A3IUI6_from_10_to_331 (HMM "PKS_ER" in sequence "UniRef100_A3IUI6", bitscore: 155.6, e-value: 7.3e-41, length: 322)
1145	UniRef100_A0LNF3_from_18_to_331 (HMM "PKS_ER" in sequence "UniRef100_A0LNF3", bitscore: 155.5, e-value: 7.4e-41, length: 314)
1146	UniRef100_A3RR72_from_11_to_322 (HMM "PKS_ER" in sequence "UniRef100_A3RR72", bitscore: 155.5, e-value: 7.8e-41, length: 312)
1147	UniRef100_Q5K8L0_from_68_to_387 (HMM "PKS_ER" in sequence "UniRef100_Q5K8L0", bitscore: 155.4, e-value: 8e-41, length: 320)
1148	UniRef100_Q5ARK5_from_12_to_332 (HMM "PKS_ER" in sequence "UniRef100_Q5ARK5", bitscore: 155.3, e-value: 8.9e-41, length: 321)
1149	UniRef100_Q8PCI4_from_16_to_323 (HMM "PKS_ER" in sequence "UniRef100_Q8PCI4", bitscore: 155.2, e-value: 9.3e-41, length: 308)
1150	UniRef100_A0PKJ4_from_10_to_326 (HMM "PKS_ER" in sequence "UniRef100_A0PKJ4", bitscore: 155.1, e-value: 1e-40, length: 317)
1151	UniRef100_Q93C91_from_1_to_177 (HMM "PKS_ER" in sequence "UniRef100_Q93C91", bitscore: 155.0, e-value: 1e-40, length: 177)
1152	UniRef100_A4REF2_from_21_to_335 (HMM "PKS_ER" in sequence "UniRef100_A4REF2", bitscore: 155.0, e-value: 1e-40, length: 315)
1153	UniRef100_A0TFY9_from_86_to_406 (HMM "PKS_ER" in sequence "UniRef100_A0TFY9", bitscore: 155.0, e-value: 1.1e-40, length: 321)
1154	UniRef100_Q3KAX9_from_10_to_316 (HMM "PKS_ER" in sequence "UniRef100_Q3KAX9", bitscore: 154.9, e-value: 1.2e-40, length: 307)
1155	UniRef100_A3JE32_from_18_to_322 (HMM "PKS_ER" in sequence "UniRef100_A3JE32", bitscore: 154.7, e-value: 1.3e-40, length: 305)
1156	UniRef100_A6FQH3_from_10_to_317 (HMM "PKS_ER" in sequence "UniRef100_A6FQH3", bitscore: 154.7, e-value: 1.3e-40, length: 308)
1157	UniRef100_Q6AYT0_from_17_to_327 (HMM "PKS_ER" in sequence "UniRef100_Q6AYT0", bitscore: 154.7, e-value: 1.4e-40, length: 311)
1158	UniRef100_A0G372_from_30_to_352 (HMM "PKS_ER" in sequence "UniRef100_A0G372", bitscore: 154.6, e-value: 1.4e-40, length: 323)
1159	UniRef100_Q0MJJ2_from_11_to_323 (HMM "PKS_ER" in sequence "UniRef100_Q0MJJ2", bitscore: 154.6, e-value: 1.5e-40, length: 313)
1160	UniRef100_A4T6B9_from_3_to_320 (HMM "PKS_ER" in sequence "UniRef100_A4T6B9", bitscore: 154.5, e-value: 1.6e-40, length: 318)
1161	UniRef100_Q3IWU9_from_12_to_322 (HMM "PKS_ER" in sequence "UniRef100_Q3IWU9", bitscore: 154.4, e-value: 1.6e-40, length: 311)
1162	UniRef100_A1HYJ9_from_10_to_326 (HMM "PKS_ER" in sequence "UniRef100_A1HYJ9", bitscore: 154.3, e-value: 1.7e-40, length: 317)
1163	UniRef100_Q02Q87_from_9_to_313 (HMM "PKS_ER" in sequence "UniRef100_Q02Q87", bitscore: 154.2, e-value: 1.8e-40, length: 305)
1164	UniRef100_Q0FFI2_from_10_to_304 (HMM "PKS_ER" in sequence "UniRef100_Q0FFI2", bitscore: 154.1, e-value: 2e-40, length: 295)
1165	UniRef100_UPI0000D7325A_from_6_to_310 (HMM "PKS_ER" in sequence "UniRef100_UPI0000D7325A", bitscore: 154.1, e-value: 2e-40, length: 305)
1166	UniRef100_Q12HC4_from_10_to_330 (HMM "PKS_ER" in sequence "UniRef100_Q12HC4", bitscore: 154.0, e-value: 2.1e-40, length: 321)
1167	UniRef100_Q5UYA2_from_12_to_342 (HMM "PKS_ER" in sequence "UniRef100_Q5UYA2", bitscore: 153.9, e-value: 2.2e-40, length: 331)
1168	UniRef100_Q2N6G2_from_18_to_331 (HMM "PKS_ER" in sequence "UniRef100_Q2N6G2", bitscore: 153.7, e-value: 2.7e-40, length: 314)
1169	UniRef100_Q15TV3_from_10_to_324 (HMM "PKS_ER" in sequence "UniRef100_Q15TV3", bitscore: 153.7, e-value: 2.7e-40, length: 315)
1170	UniRef100_A5NN15_from_16_to_329 (HMM "PKS_ER" in sequence "UniRef100_A5NN15", bitscore: 153.5, e-value: 3.1e-40, length: 314)
1171	UniRef100_Q75JT6_from_12_to_330 (HMM "PKS_ER" in sequence "UniRef100_Q75JT6", bitscore: 153.4, e-value: 3.2e-40, length: 319)
1172	UniRef100_Q0B4I9_from_11_to_327 (HMM "PKS_ER" in sequence "UniRef100_Q0B4I9", bitscore: 153.4, e-value: 3.2e-40, length: 317)
1173	UniRef100_A0VPQ9_from_16_to_326 (HMM "PKS_ER" in sequence "UniRef100_A0VPQ9", bitscore: 153.4, e-value: 3.4e-40, length: 311)
1174	UniRef100_Q8YIY7_from_20_to_333 (HMM "PKS_ER" in sequence "UniRef100_Q8YIY7", bitscore: 153.2, e-value: 3.7e-40, length: 314)
1175	UniRef100_Q0KC69_from_12_to_320 (HMM "PKS_ER" in sequence "UniRef100_Q0KC69", bitscore: 153.2, e-value: 3.7e-40, length: 309)
1176	UniRef100_Q3KDD8_from_14_to_329 (HMM "PKS_ER" in sequence "UniRef100_Q3KDD8", bitscore: 153.2, e-value: 3.8e-40, length: 316)
1177	UniRef100_A2QXH2_from_14_to_332 (HMM "PKS_ER" in sequence "UniRef100_A2QXH2", bitscore: 153.1, e-value: 3.9e-40, length: 319)
1178	UniRef100_Q5P246_from_11_to_322 (HMM "PKS_ER" in sequence "UniRef100_Q5P246", bitscore: 153.1, e-value: 3.9e-40, length: 312)
1179	UniRef100_A3L6B9_from_9_to_313 (HMM "PKS_ER" in sequence "UniRef100_A3L6B9", bitscore: 153.1, e-value: 4e-40, length: 305)
1180	UniRef100_UPI00006D8637_from_6_to_310 (HMM "PKS_ER" in sequence "UniRef100_UPI00006D8637", bitscore: 153.1, e-value: 4e-40, length: 305)
1181	UniRef100_Q46S04_from_13_to_325 (HMM "PKS_ER" in sequence "UniRef100_Q46S04", bitscore: 153.1, e-value: 4.1e-40, length: 313)
1182	UniRef100_Q1N3N4_from_10_to_321 (HMM "PKS_ER" in sequence "UniRef100_Q1N3N4", bitscore: 153.1, e-value: 4.2e-40, length: 312)
1183	UniRef100_A3PWP5_from_17_to_330 (HMM "PKS_ER" in sequence "UniRef100_A3PWP5", bitscore: 153.0, e-value: 4.4e-40, length: 314)
1184	UniRef100_A3V730_from_13_to_324 (HMM "PKS_ER" in sequence "UniRef100_A3V730", bitscore: 152.9, e-value: 4.7e-40, length: 312)
1185	UniRef100_A5W3X8_from_15_to_335 (HMM "PKS_ER" in sequence "UniRef100_A5W3X8", bitscore: 152.8, e-value: 5e-40, length: 321)
1186	UniRef100_Q52933_from_1_to_187 (HMM "PKS_ER" in sequence "UniRef100_Q52933", bitscore: 152.7, e-value: 5.4e-40, length: 187)
1187	UniRef100_Q222J4_from_10_to_330 (HMM "PKS_ER" in sequence "UniRef100_Q222J4", bitscore: 152.5, e-value: 5.9e-40, length: 321)
1188	UniRef100_Q47IM6_from_11_to_322 (HMM "PKS_ER" in sequence "UniRef100_Q47IM6", bitscore: 152.5, e-value: 6.1e-40, length: 312)
1189	UniRef100_Q3KEW1_from_16_to_329 (HMM "PKS_ER" in sequence "UniRef100_Q3KEW1", bitscore: 152.4, e-value: 6.5e-40, length: 314)
1190	UniRef100_Q13IT5_from_13_to_308 (HMM "PKS_ER" in sequence "UniRef100_Q13IT5", bitscore: 152.4, e-value: 6.6e-40, length: 296)
1191	UniRef100_A4KL40_from_7_to_319 (HMM "PKS_ER" in sequence "UniRef100_A4KL40", bitscore: 152.4, e-value: 6.6e-40, length: 313)
1192	UniRef100_A0NZ02_from_10_to_322 (HMM "PKS_ER" in sequence "UniRef100_A0NZ02", bitscore: 152.3, e-value: 7e-40, length: 313)
1193	UniRef100_A5GDF3_from_10_to_325 (HMM "PKS_ER" in sequence "UniRef100_A5GDF3", bitscore: 152.2, e-value: 7.5e-40, length: 316)
1194	UniRef100_Q7SHI6_from_1668_to_1979 (HMM "PKS_ER" in sequence "UniRef100_Q7SHI6", bitscore: 152.1, e-value: 8.1e-40, length: 312)
1195	UniRef100_Q0W1R4_from_10_to_306 (HMM "PKS_ER" in sequence "UniRef100_Q0W1R4", bitscore: 152.0, e-value: 8.4e-40, length: 297)
1196	UniRef100_A0UP77_from_10_to_333 (HMM "PKS_ER" in sequence "UniRef100_A0UP77", bitscore: 152.0, e-value: 8.7e-40, length: 324)
1197	UniRef100_A0V5K1_from_15_to_331 (HMM "PKS_ER" in sequence "UniRef100_A0V5K1", bitscore: 151.9, e-value: 9.1e-40, length: 317)
1198	UniRef100_Q213B7_from_10_to_335 (HMM "PKS_ER" in sequence "UniRef100_Q213B7", bitscore: 151.9, e-value: 9.2e-40, length: 326)
1199	UniRef100_A1FQC6_from_8_to_328 (HMM "PKS_ER" in sequence "UniRef100_A1FQC6", bitscore: 151.7, e-value: 1e-39, length: 321)
1200	UniRef100_Q87YB7_from_6_to_313 (HMM "PKS_ER" in sequence "UniRef100_Q87YB7", bitscore: 151.7, e-value: 1e-39, length: 308)
1201	UniRef100_A1H880_from_13_to_324 (HMM "PKS_ER" in sequence "UniRef100_A1H880", bitscore: 151.7, e-value: 1e-39, length: 312)
1202	UniRef100_Q8DMW0_from_10_to_335 (HMM "PKS_ER" in sequence "UniRef100_Q8DMW0", bitscore: 151.7, e-value: 1e-39, length: 326)
1203	UniRef100_A3VFN9_from_22_to_332 (HMM "PKS_ER" in sequence "UniRef100_A3VFN9", bitscore: 151.6, e-value: 1.2e-39, length: 311)
1204	UniRef100_Q26MY2_from_10_to_322 (HMM "PKS_ER" in sequence "UniRef100_Q26MY2", bitscore: 151.3, e-value: 1.4e-39, length: 313)
1205	UniRef100_A3V3I2_from_8_to_317 (HMM "PKS_ER" in sequence "UniRef100_A3V3I2", bitscore: 151.1, e-value: 1.6e-39, length: 310)
1206	UniRef100_Q4SIB0_from_47_to_402 (HMM "PKS_ER" in sequence "UniRef100_Q4SIB0", bitscore: 151.0, e-value: 1.7e-39, length: 356)
1207	UniRef100_Q98TD4_from_17_to_327 (HMM "PKS_ER" in sequence "UniRef100_Q98TD4", bitscore: 151.0, e-value: 1.7e-39, length: 311)
1208	UniRef100_Q2J102_from_10_to_337 (HMM "PKS_ER" in sequence "UniRef100_Q2J102", bitscore: 150.9, e-value: 1.9e-39, length: 328)
1209	UniRef100_Q5LQE2_from_11_to_327 (HMM "PKS_ER" in sequence "UniRef100_Q5LQE2", bitscore: 150.8, e-value: 2e-39, length: 317)
1210	UniRef100_Q127W9_from_10_to_338 (HMM "PKS_ER" in sequence "UniRef100_Q127W9", bitscore: 150.7, e-value: 2.2e-39, length: 329)
1211	UniRef100_Q7WN63_from_10_to_334 (HMM "PKS_ER" in sequence "UniRef100_Q7WN63", bitscore: 150.5, e-value: 2.5e-39, length: 325)
1212	UniRef100_A4B3U8_from_10_to_322 (HMM "PKS_ER" in sequence "UniRef100_A4B3U8", bitscore: 150.4, e-value: 2.6e-39, length: 313)
1213	UniRef100_UPI0001554412_from_1_to_316 (HMM "PKS_ER" in sequence "UniRef100_UPI0001554412", bitscore: 150.4, e-value: 2.6e-39, length: 316)
1214	UniRef100_Q2N9P6_from_11_to_322 (HMM "PKS_ER" in sequence "UniRef100_Q2N9P6", bitscore: 150.3, e-value: 2.7e-39, length: 312)
1215	UniRef100_A0R5Y8_from_7_to_321 (HMM "PKS_ER" in sequence "UniRef100_A0R5Y8", bitscore: 150.2, e-value: 3.1e-39, length: 315)
1216	UniRef100_Q3BXD8_from_16_to_323 (HMM "PKS_ER" in sequence "UniRef100_Q3BXD8", bitscore: 150.1, e-value: 3.2e-39, length: 308)
1217	UniRef100_Q7NWE7_from_13_to_323 (HMM "PKS_ER" in sequence "UniRef100_Q7NWE7", bitscore: 150.1, e-value: 3.2e-39, length: 311)
1218	UniRef100_A2W8Q2_from_10_to_333 (HMM "PKS_ER" in sequence "UniRef100_A2W8Q2", bitscore: 149.8, e-value: 3.9e-39, length: 324)
1219	UniRef100_Q142L2_from_11_to_322 (HMM "PKS_ER" in sequence "UniRef100_Q142L2", bitscore: 149.8, e-value: 4.1e-39, length: 312)
1220	UniRef100_Q411U2_from_10_to_321 (HMM "PKS_ER" in sequence "UniRef100_Q411U2", bitscore: 149.7, e-value: 4.2e-39, length: 312)
1221	UniRef100_Q0FCM8_from_11_to_322 (HMM "PKS_ER" in sequence "UniRef100_Q0FCM8", bitscore: 149.6, e-value: 4.6e-39, length: 312)
1222	UniRef100_UPI000050FB2C_from_10_to_327 (HMM "PKS_ER" in sequence "UniRef100_UPI000050FB2C", bitscore: 149.4, e-value: 5.2e-39, length: 318)
1223	UniRef100_A3VSI0_from_10_to_329 (HMM "PKS_ER" in sequence "UniRef100_A3VSI0", bitscore: 149.4, e-value: 5.3e-39, length: 320)
1224	UniRef100_A0GST0_from_11_to_322 (HMM "PKS_ER" in sequence "UniRef100_A0GST0", bitscore: 149.2, e-value: 5.9e-39, length: 312)
1225	UniRef100_Q46N35_from_11_to_323 (HMM "PKS_ER" in sequence "UniRef100_Q46N35", bitscore: 149.1, e-value: 6.4e-39, length: 313)
1226	UniRef100_Q8PP94_from_16_to_323 (HMM "PKS_ER" in sequence "UniRef100_Q8PP94", bitscore: 149.1, e-value: 6.6e-39, length: 308)
1227	UniRef100_Q0B314_from_10_to_330 (HMM "PKS_ER" in sequence "UniRef100_Q0B314", bitscore: 149.0, e-value: 6.9e-39, length: 321)
1228	UniRef100_A0FUE2_from_13_to_325 (HMM "PKS_ER" in sequence "UniRef100_A0FUE2", bitscore: 148.8, e-value: 7.8e-39, length: 313)
1229	UniRef100_Q82GK6_from_10_to_343 (HMM "PKS_ER" in sequence "UniRef100_Q82GK6", bitscore: 148.8, e-value: 7.9e-39, length: 334)
1230	UniRef100_A0PVL6_from_10_to_319 (HMM "PKS_ER" in sequence "UniRef100_A0PVL6", bitscore: 148.1, e-value: 1.3e-38, length: 310)
1231	UniRef100_A0TPK6_from_10_to_333 (HMM "PKS_ER" in sequence "UniRef100_A0TPK6", bitscore: 148.0, e-value: 1.4e-38, length: 324)
1232	UniRef100_Q28V63_from_11_to_320 (HMM "PKS_ER" in sequence "UniRef100_Q28V63", bitscore: 147.9, e-value: 1.5e-38, length: 310)
1233	UniRef100_Q57BE2_from_18_to_331 (HMM "PKS_ER" in sequence "UniRef100_Q57BE2", bitscore: 147.9, e-value: 1.5e-38, length: 314)
1234	UniRef100_Q2YRZ4_from_10_to_323 (HMM "PKS_ER" in sequence "UniRef100_Q2YRZ4", bitscore: 147.9, e-value: 1.5e-38, length: 314)
1235	UniRef100_A0GIT7_from_10_to_330 (HMM "PKS_ER" in sequence "UniRef100_A0GIT7", bitscore: 147.8, e-value: 1.6e-38, length: 321)
1236	UniRef100_Q1UZR7_from_10_to_304 (HMM "PKS_ER" in sequence "UniRef100_Q1UZR7", bitscore: 147.8, e-value: 1.6e-38, length: 295)
1237	UniRef100_A2R6L3_from_11_to_331 (HMM "PKS_ER" in sequence "UniRef100_A2R6L3", bitscore: 147.5, e-value: 1.9e-38, length: 321)
1238	UniRef100_Q16BD9_from_11_to_322 (HMM "PKS_ER" in sequence "UniRef100_Q16BD9", bitscore: 147.5, e-value: 2e-38, length: 312)
1239	UniRef100_A6F7C8_from_292_to_605 (HMM "PKS_ER" in sequence "UniRef100_A6F7C8", bitscore: 147.3, e-value: 2.3e-38, length: 314)
1240	UniRef100_A1VLS8_from_10_to_330 (HMM "PKS_ER" in sequence "UniRef100_A1VLS8", bitscore: 147.2, e-value: 2.4e-38, length: 321)
1241	UniRef100_A4G2N7_from_11_to_322 (HMM "PKS_ER" in sequence "UniRef100_A4G2N7", bitscore: 147.2, e-value: 2.4e-38, length: 312)
1242	UniRef100_A4XY73_from_10_to_317 (HMM "PKS_ER" in sequence "UniRef100_A4XY73", bitscore: 147.1, e-value: 2.5e-38, length: 308)
1243	UniRef100_Q390T9_from_10_to_316 (HMM "PKS_ER" in sequence "UniRef100_Q390T9", bitscore: 146.7, e-value: 3.4e-38, length: 307)
1244	UniRef100_Q02S03_from_55_to_361 (HMM "PKS_ER" in sequence "UniRef100_Q02S03", bitscore: 146.5, e-value: 3.9e-38, length: 307)
1245	UniRef100_Q52L16_from_17_to_327 (HMM "PKS_ER" in sequence "UniRef100_Q52L16", bitscore: 146.5, e-value: 3.9e-38, length: 311)
1246	UniRef100_A1VAW0_from_11_to_323 (HMM "PKS_ER" in sequence "UniRef100_A1VAW0", bitscore: 146.4, e-value: 4.2e-38, length: 313)
1247	UniRef100_Q5AWY6_from_11_to_328 (HMM "PKS_ER" in sequence "UniRef100_Q5AWY6", bitscore: 146.3, e-value: 4.6e-38, length: 318)
1248	UniRef100_Q2ILT0_from_10_to_340 (HMM "PKS_ER" in sequence "UniRef100_Q2ILT0", bitscore: 146.2, e-value: 4.6e-38, length: 331)
1249	UniRef100_A4YYP6_from_11_to_322 (HMM "PKS_ER" in sequence "UniRef100_A4YYP6", bitscore: 146.2, e-value: 4.9e-38, length: 312)
1250	UniRef100_Q097J4_from_10_to_312 (HMM "PKS_ER" in sequence "UniRef100_Q097J4", bitscore: 146.2, e-value: 5e-38, length: 303)
1251	UniRef100_Q2T1K4_from_11_to_327 (HMM "PKS_ER" in sequence "UniRef100_Q2T1K4", bitscore: 146.1, e-value: 5.1e-38, length: 317)
1252	UniRef100_UPI0000E80ADF_from_19_to_329 (HMM "PKS_ER" in sequence "UniRef100_UPI0000E80ADF", bitscore: 146.1, e-value: 5.1e-38, length: 311)
1253	UniRef100_Q39XF0_from_10_to_325 (HMM "PKS_ER" in sequence "UniRef100_Q39XF0", bitscore: 146.0, e-value: 5.5e-38, length: 316)
1254	UniRef100_A0VLN8_from_8_to_317 (HMM "PKS_ER" in sequence "UniRef100_A0VLN8", bitscore: 146.0, e-value: 5.6e-38, length: 310)
1255	UniRef100_P47199_from_17_to_329 (HMM "PKS_ER" in sequence "UniRef100_P47199", bitscore: 145.7, e-value: 7e-38, length: 313)
1256	UniRef100_Q08257_from_17_to_327 (HMM "PKS_ER" in sequence "UniRef100_Q08257", bitscore: 145.6, e-value: 7.4e-38, length: 311)
1257	UniRef100_Q1DA20_from_10_to_334 (HMM "PKS_ER" in sequence "UniRef100_Q1DA20", bitscore: 145.6, e-value: 7.4e-38, length: 325)
1258	UniRef100_UPI0000EB36D5_from_40_to_351 (HMM "PKS_ER" in sequence "UniRef100_UPI0000EB36D5", bitscore: 145.2, e-value: 9.4e-38, length: 312)
1259	UniRef100_Q3UYY0_from_17_to_329 (HMM "PKS_ER" in sequence "UniRef100_Q3UYY0", bitscore: 145.1, e-value: 1.1e-37, length: 313)
1260	UniRef100_Q1GDL7_from_18_to_328 (HMM "PKS_ER" in sequence "UniRef100_Q1GDL7", bitscore: 144.8, e-value: 1.3e-37, length: 311)
1261	UniRef100_Q7VV41_from_10_to_334 (HMM "PKS_ER" in sequence "UniRef100_Q7VV41", bitscore: 144.7, e-value: 1.4e-37, length: 325)
1262	UniRef100_A4XSF0_from_10_to_316 (HMM "PKS_ER" in sequence "UniRef100_A4XSF0", bitscore: 144.5, e-value: 1.6e-37, length: 307)
1263	UniRef100_A0FSP0_from_11_to_325 (HMM "PKS_ER" in sequence "UniRef100_A0FSP0", bitscore: 144.4, e-value: 1.6e-37, length: 315)
1264	UniRef100_A0W794_from_10_to_325 (HMM "PKS_ER" in sequence "UniRef100_A0W794", bitscore: 144.3, e-value: 1.8e-37, length: 316)
1265	UniRef100_A1I1B2_from_11_to_321 (HMM "PKS_ER" in sequence "UniRef100_A1I1B2", bitscore: 144.3, e-value: 1.8e-37, length: 311)
1266	UniRef100_Q885H1_from_10_to_330 (HMM "PKS_ER" in sequence "UniRef100_Q885H1", bitscore: 144.2, e-value: 1.9e-37, length: 321)
1267	UniRef100_Q0S9P0_from_10_to_318 (HMM "PKS_ER" in sequence "UniRef100_Q0S9P0", bitscore: 144.2, e-value: 1.9e-37, length: 309)
1268	UniRef100_A4F681_from_10_to_323 (HMM "PKS_ER" in sequence "UniRef100_A4F681", bitscore: 144.1, e-value: 2e-37, length: 314)
1269	UniRef100_A0GD09_from_13_to_325 (HMM "PKS_ER" in sequence "UniRef100_A0GD09", bitscore: 144.0, e-value: 2.2e-37, length: 313)
1270	UniRef100_A3W143_from_10_to_330 (HMM "PKS_ER" in sequence "UniRef100_A3W143", bitscore: 143.7, e-value: 2.6e-37, length: 321)
1271	UniRef100_A3HUL4_from_10_to_322 (HMM "PKS_ER" in sequence "UniRef100_A3HUL4", bitscore: 143.6, e-value: 3e-37, length: 313)
1272	UniRef100_Q1AY66_from_10_to_314 (HMM "PKS_ER" in sequence "UniRef100_Q1AY66", bitscore: 143.5, e-value: 3e-37, length: 305)
1273	UniRef100_Q0BDC7_from_10_to_333 (HMM "PKS_ER" in sequence "UniRef100_Q0BDC7", bitscore: 143.5, e-value: 3.1e-37, length: 324)
1274	UniRef100_Q7P1K0_from_11_to_322 (HMM "PKS_ER" in sequence "UniRef100_Q7P1K0", bitscore: 143.5, e-value: 3.2e-37, length: 312)
1275	UniRef100_Q0K414_from_10_to_323 (HMM "PKS_ER" in sequence "UniRef100_Q0K414", bitscore: 143.5, e-value: 3.2e-37, length: 314)
1276	UniRef100_Q0FQQ4_from_14_to_325 (HMM "PKS_ER" in sequence "UniRef100_Q0FQQ4", bitscore: 143.4, e-value: 3.3e-37, length: 312)
1277	UniRef100_Q6DEC5_from_24_to_333 (HMM "PKS_ER" in sequence "UniRef100_Q6DEC5", bitscore: 143.4, e-value: 3.4e-37, length: 310)
1278	UniRef100_A0QJT6_from_7_to_319 (HMM "PKS_ER" in sequence "UniRef100_A0QJT6", bitscore: 143.1, e-value: 4.1e-37, length: 313)
1279	UniRef100_Q92PR0_from_11_to_323 (HMM "PKS_ER" in sequence "UniRef100_Q92PR0", bitscore: 143.1, e-value: 4.2e-37, length: 313)
1280	UniRef100_Q4T922_from_5_to_318 (HMM "PKS_ER" in sequence "UniRef100_Q4T922", bitscore: 143.0, e-value: 4.5e-37, length: 314)
1281	UniRef100_P11415_from_17_to_327 (HMM "PKS_ER" in sequence "UniRef100_P11415", bitscore: 142.9, e-value: 4.6e-37, length: 311)
1282	UniRef100_A5W3Y4_from_14_to_328 (HMM "PKS_ER" in sequence "UniRef100_A5W3Y4", bitscore: 142.8, e-value: 4.9e-37, length: 315)
1283	UniRef100_Q4ZW24_from_6_to_313 (HMM "PKS_ER" in sequence "UniRef100_Q4ZW24", bitscore: 142.8, e-value: 5.1e-37, length: 308)
1284	UniRef100_A0Y8K8_from_10_to_318 (HMM "PKS_ER" in sequence "UniRef100_A0Y8K8", bitscore: 142.7, e-value: 5.2e-37, length: 309)
1285	UniRef100_A1UD78_from_17_to_330 (HMM "PKS_ER" in sequence "UniRef100_A1UD78", bitscore: 142.7, e-value: 5.3e-37, length: 314)
1286	UniRef100_UPI000155C85C_from_28_to_338 (HMM "PKS_ER" in sequence "UniRef100_UPI000155C85C", bitscore: 142.6, e-value: 5.7e-37, length: 311)
1287	UniRef100_Q2IVH7_from_10_to_335 (HMM "PKS_ER" in sequence "UniRef100_Q2IVH7", bitscore: 142.6, e-value: 5.7e-37, length: 326)
1288	UniRef100_Q0W1R5_from_10_to_307 (HMM "PKS_ER" in sequence "UniRef100_Q0W1R5", bitscore: 142.6, e-value: 5.7e-37, length: 298)
1289	UniRef100_A1TST7_from_11_to_325 (HMM "PKS_ER" in sequence "UniRef100_A1TST7", bitscore: 142.6, e-value: 5.7e-37, length: 315)
1290	UniRef100_Q0M3C7_from_10_to_318 (HMM "PKS_ER" in sequence "UniRef100_Q0M3C7", bitscore: 142.6, e-value: 5.9e-37, length: 309)
1291	UniRef100_Q39EE2_from_10_to_333 (HMM "PKS_ER" in sequence "UniRef100_Q39EE2", bitscore: 142.6, e-value: 6e-37, length: 324)
1292	UniRef100_Q62IN2_from_10_to_333 (HMM "PKS_ER" in sequence "UniRef100_Q62IN2", bitscore: 142.6, e-value: 6e-37, length: 324)
1293	UniRef100_A4LUJ4_from_31_to_354 (HMM "PKS_ER" in sequence "UniRef100_A4LUJ4", bitscore: 142.6, e-value: 6e-37, length: 324)
1294	UniRef100_Q7UTT8_from_10_to_316 (HMM "PKS_ER" in sequence "UniRef100_Q7UTT8", bitscore: 142.5, e-value: 6.4e-37, length: 307)
1295	UniRef100_Q5ZHT3_from_19_to_329 (HMM "PKS_ER" in sequence "UniRef100_Q5ZHT3", bitscore: 142.4, e-value: 6.4e-37, length: 311)
1296	UniRef100_Q4KE53_from_19_to_312 (HMM "PKS_ER" in sequence "UniRef100_Q4KE53", bitscore: 142.4, e-value: 6.6e-37, length: 294)
1297	UniRef100_Q15W55_from_7_to_323 (HMM "PKS_ER" in sequence "UniRef100_Q15W55", bitscore: 142.3, e-value: 7.3e-37, length: 317)
1298	UniRef100_A1ASL6_from_10_to_325 (HMM "PKS_ER" in sequence "UniRef100_A1ASL6", bitscore: 142.0, e-value: 8.7e-37, length: 316)
1299	UniRef100_A4WZA2_from_12_to_322 (HMM "PKS_ER" in sequence "UniRef100_A4WZA2", bitscore: 142.0, e-value: 8.8e-37, length: 311)
1300	UniRef100_Q603L7_from_12_to_329 (HMM "PKS_ER" in sequence "UniRef100_Q603L7", bitscore: 142.0, e-value: 9e-37, length: 318)
1301	UniRef100_A4M171_from_11_to_321 (HMM "PKS_ER" in sequence "UniRef100_A4M171", bitscore: 141.9, e-value: 9.1e-37, length: 311)
1302	UniRef100_Q3Y1X5_from_10_to_323 (HMM "PKS_ER" in sequence "UniRef100_Q3Y1X5", bitscore: 141.9, e-value: 9.6e-37, length: 314)
1303	UniRef100_Q01UW9_from_10_to_323 (HMM "PKS_ER" in sequence "UniRef100_Q01UW9", bitscore: 141.9, e-value: 9.7e-37, length: 314)
1304	UniRef100_Q1N8A0_from_110_to_422 (HMM "PKS_ER" in sequence "UniRef100_Q1N8A0", bitscore: 141.6, e-value: 1.1e-36, length: 313)
1305	UniRef100_Q5N2I4_from_15_to_334 (HMM "PKS_ER" in sequence "UniRef100_Q5N2I4", bitscore: 141.2, e-value: 1.6e-36, length: 320)
1306	UniRef100_A0IJ41_from_15_to_335 (HMM "PKS_ER" in sequence "UniRef100_A0IJ41", bitscore: 141.1, e-value: 1.7e-36, length: 321)
1307	UniRef100_Q392P0_from_11_to_327 (HMM "PKS_ER" in sequence "UniRef100_Q392P0", bitscore: 141.1, e-value: 1.7e-36, length: 317)
1308	UniRef100_A0QZL5_from_11_to_323 (HMM "PKS_ER" in sequence "UniRef100_A0QZL5", bitscore: 141.1, e-value: 1.7e-36, length: 313)
1309	UniRef100_UPI000038431A_from_12_to_323 (HMM "PKS_ER" in sequence "UniRef100_UPI000038431A", bitscore: 140.8, e-value: 2e-36, length: 312)
1310	UniRef100_Q98J41_from_14_to_331 (HMM "PKS_ER" in sequence "UniRef100_Q98J41", bitscore: 140.6, e-value: 2.4e-36, length: 318)
1311	UniRef100_Q26DR0_from_10_to_325 (HMM "PKS_ER" in sequence "UniRef100_Q26DR0", bitscore: 140.4, e-value: 2.7e-36, length: 316)
1312	UniRef100_A6EIS4_from_10_to_315 (HMM "PKS_ER" in sequence "UniRef100_A6EIS4", bitscore: 140.4, e-value: 2.7e-36, length: 306)
1313	UniRef100_A3WBF9_from_11_to_322 (HMM "PKS_ER" in sequence "UniRef100_A3WBF9", bitscore: 140.2, e-value: 3e-36, length: 312)
1314	UniRef100_A0Z2K4_from_9_to_322 (HMM "PKS_ER" in sequence "UniRef100_A0Z2K4", bitscore: 139.9, e-value: 3.7e-36, length: 314)
1315	UniRef100_Q5R4S7_from_17_to_327 (HMM "PKS_ER" in sequence "UniRef100_Q5R4S7", bitscore: 139.9, e-value: 3.7e-36, length: 311)
1316	UniRef100_A0U955_from_11_to_327 (HMM "PKS_ER" in sequence "UniRef100_A0U955", bitscore: 139.8, e-value: 3.9e-36, length: 317)
1317	UniRef100_Q5LP88_from_10_to_316 (HMM "PKS_ER" in sequence "UniRef100_Q5LP88", bitscore: 139.7, e-value: 4.2e-36, length: 307)
1318	UniRef100_Q80XR3_from_17_to_329 (HMM "PKS_ER" in sequence "UniRef100_Q80XR3", bitscore: 139.5, e-value: 4.9e-36, length: 313)
1319	UniRef100_Q0SC33_from_17_to_328 (HMM "PKS_ER" in sequence "UniRef100_Q0SC33", bitscore: 139.5, e-value: 5e-36, length: 312)
1320	UniRef100_Q9CD96_from_7_to_321 (HMM "PKS_ER" in sequence "UniRef100_Q9CD96", bitscore: 139.5, e-value: 5e-36, length: 315)
1321	UniRef100_A0PR22_from_7_to_319 (HMM "PKS_ER" in sequence "UniRef100_A0PR22", bitscore: 139.3, e-value: 5.8e-36, length: 313)
1322	UniRef100_A5PN39_from_16_to_326 (HMM "PKS_ER" in sequence "UniRef100_A5PN39", bitscore: 139.2, e-value: 6.3e-36, length: 311)
1323	UniRef100_A6F200_from_22_to_324 (HMM "PKS_ER" in sequence "UniRef100_A6F200", bitscore: 139.2, e-value: 6.3e-36, length: 303)
1324	UniRef100_UPI00003832F9_from_18_to_305 (HMM "PKS_ER" in sequence "UniRef100_UPI00003832F9", bitscore: 138.9, e-value: 7.8e-36, length: 288)
1325	UniRef100_Q114I6_from_10_to_329 (HMM "PKS_ER" in sequence "UniRef100_Q114I6", bitscore: 138.9, e-value: 7.8e-36, length: 320)
1326	UniRef100_Q7NCW7_from_10_to_329 (HMM "PKS_ER" in sequence "UniRef100_Q7NCW7", bitscore: 138.8, e-value: 8.1e-36, length: 320)
1327	UniRef100_UPI00005477C6_from_16_to_330 (HMM "PKS_ER" in sequence "UniRef100_UPI00005477C6", bitscore: 138.8, e-value: 8.4e-36, length: 315)
1328	UniRef100_Q39GI1_from_11_to_324 (HMM "PKS_ER" in sequence "UniRef100_Q39GI1", bitscore: 138.7, e-value: 8.9e-36, length: 314)
1329	UniRef100_Q88IN7_from_14_to_328 (HMM "PKS_ER" in sequence "UniRef100_Q88IN7", bitscore: 138.7, e-value: 8.9e-36, length: 315)
1330	UniRef100_Q2Y7L7_from_10_to_330 (HMM "PKS_ER" in sequence "UniRef100_Q2Y7L7", bitscore: 138.6, e-value: 9.1e-36, length: 321)
1331	UniRef100_A3WPQ1_from_9_to_316 (HMM "PKS_ER" in sequence "UniRef100_A3WPQ1", bitscore: 138.6, e-value: 9.3e-36, length: 308)
1332	UniRef100_Q7PU31_from_10_to_312 (HMM "PKS_ER" in sequence "UniRef100_Q7PU31", bitscore: 138.6, e-value: 9.6e-36, length: 303)
1333	UniRef100_A5E8P5_from_10_to_322 (HMM "PKS_ER" in sequence "UniRef100_A5E8P5", bitscore: 138.3, e-value: 1.1e-35, length: 313)
1334	UniRef100_UPI0000D72859_from_11_to_323 (HMM "PKS_ER" in sequence "UniRef100_UPI0000D72859", bitscore: 138.1, e-value: 1.3e-35, length: 313)
1335	UniRef100_A6F7R2_from_10_to_323 (HMM "PKS_ER" in sequence "UniRef100_A6F7R2", bitscore: 138.1, e-value: 1.3e-35, length: 314)
1336	UniRef100_A3TVC8_from_10_to_317 (HMM "PKS_ER" in sequence "UniRef100_A3TVC8", bitscore: 138.1, e-value: 1.3e-35, length: 308)
1337	UniRef100_Q2IUQ7_from_8_to_338 (HMM "PKS_ER" in sequence "UniRef100_Q2IUQ7", bitscore: 138.1, e-value: 1.4e-35, length: 331)
1338	UniRef100_A5NNY3_from_10_to_322 (HMM "PKS_ER" in sequence "UniRef100_A5NNY3", bitscore: 138.0, e-value: 1.5e-35, length: 313)
1339	UniRef100_Q1QT22_from_7_to_317 (HMM "PKS_ER" in sequence "UniRef100_Q1QT22", bitscore: 137.8, e-value: 1.6e-35, length: 311)
1340	UniRef100_A1FRB8_from_2_to_317 (HMM "PKS_ER" in sequence "UniRef100_A1FRB8", bitscore: 137.7, e-value: 1.7e-35, length: 316)
1341	UniRef100_Q89X00_from_10_to_322 (HMM "PKS_ER" in sequence "UniRef100_Q89X00", bitscore: 137.6, e-value: 1.9e-35, length: 313)
1342	UniRef100_Q2K8H2_from_13_to_324 (HMM "PKS_ER" in sequence "UniRef100_Q2K8H2", bitscore: 137.4, e-value: 2.1e-35, length: 312)
1343	UniRef100_Q89H58_from_11_to_322 (HMM "PKS_ER" in sequence "UniRef100_Q89H58", bitscore: 137.4, e-value: 2.1e-35, length: 312)
1344	UniRef100_Q98HL3_from_10_to_306 (HMM "PKS_ER" in sequence "UniRef100_Q98HL3", bitscore: 137.2, e-value: 2.4e-35, length: 297)
1345	UniRef100_Q160Q5_from_10_to_317 (HMM "PKS_ER" in sequence "UniRef100_Q160Q5", bitscore: 137.2, e-value: 2.5e-35, length: 308)
1346	UniRef100_A4WB70_from_15_to_335 (HMM "PKS_ER" in sequence "UniRef100_A4WB70", bitscore: 137.0, e-value: 2.8e-35, length: 321)
1347	UniRef100_Q48L89_from_6_to_313 (HMM "PKS_ER" in sequence "UniRef100_Q48L89", bitscore: 136.6, e-value: 3.8e-35, length: 308)
1348	UniRef100_Q5YPF5_from_11_to_321 (HMM "PKS_ER" in sequence "UniRef100_Q5YPF5", bitscore: 136.5, e-value: 3.9e-35, length: 311)
1349	UniRef100_A5ENN4_from_11_to_322 (HMM "PKS_ER" in sequence "UniRef100_A5ENN4", bitscore: 136.5, e-value: 3.9e-35, length: 312)
1350	UniRef100_Q4ZQK0_from_10_to_330 (HMM "PKS_ER" in sequence "UniRef100_Q4ZQK0", bitscore: 136.4, e-value: 4.2e-35, length: 321)
1351	UniRef100_Q0G6S7_from_11_to_322 (HMM "PKS_ER" in sequence "UniRef100_Q0G6S7", bitscore: 136.4, e-value: 4.2e-35, length: 312)
1352	UniRef100_Q9KEB8_from_10_to_318 (HMM "PKS_ER" in sequence "UniRef100_Q9KEB8", bitscore: 136.4, e-value: 4.3e-35, length: 309)
1353	UniRef100_A0AYA8_from_11_to_327 (HMM "PKS_ER" in sequence "UniRef100_A0AYA8", bitscore: 136.3, e-value: 4.5e-35, length: 317)
1354	UniRef100_Q7D3P9_from_40_to_346 (HMM "PKS_ER" in sequence "UniRef100_Q7D3P9", bitscore: 136.3, e-value: 4.5e-35, length: 307)
1355	UniRef100_Q7ULC9_from_10_to_326 (HMM "PKS_ER" in sequence "UniRef100_Q7ULC9", bitscore: 136.3, e-value: 4.6e-35, length: 317)
1356	UniRef100_Q9A7Z8_from_10_to_318 (HMM "PKS_ER" in sequence "UniRef100_Q9A7Z8", bitscore: 136.2, e-value: 5.1e-35, length: 309)
1357	UniRef100_A3SFD0_from_10_to_326 (HMM "PKS_ER" in sequence "UniRef100_A3SFD0", bitscore: 136.1, e-value: 5.3e-35, length: 317)
1358	UniRef100_A1VSA2_from_15_to_329 (HMM "PKS_ER" in sequence "UniRef100_A1VSA2", bitscore: 136.1, e-value: 5.4e-35, length: 315)
1359	UniRef100_Q3J595_from_10_to_317 (HMM "PKS_ER" in sequence "UniRef100_Q3J595", bitscore: 136.0, e-value: 5.8e-35, length: 308)
1360	UniRef100_Q73V26_from_7_to_319 (HMM "PKS_ER" in sequence "UniRef100_Q73V26", bitscore: 135.9, e-value: 6.2e-35, length: 313)
1361	UniRef100_Q3KKE1_from_11_to_323 (HMM "PKS_ER" in sequence "UniRef100_Q3KKE1", bitscore: 135.8, e-value: 6.4e-35, length: 313)
1362	UniRef100_Q3UNZ8_from_34_to_347 (HMM "PKS_ER" in sequence "UniRef100_Q3UNZ8", bitscore: 135.7, e-value: 6.7e-35, length: 314)
1363	UniRef100_Q5CZU9_from_16_to_326 (HMM "PKS_ER" in sequence "UniRef100_Q5CZU9", bitscore: 135.7, e-value: 6.7e-35, length: 311)
1364	UniRef100_A0TT65_from_10_to_326 (HMM "PKS_ER" in sequence "UniRef100_A0TT65", bitscore: 135.7, e-value: 7.1e-35, length: 317)
1365	UniRef100_A1TXZ2_from_21_to_323 (HMM "PKS_ER" in sequence "UniRef100_A1TXZ2", bitscore: 135.6, e-value: 7.4e-35, length: 303)
1366	UniRef100_Q2J403_from_11_to_322 (HMM "PKS_ER" in sequence "UniRef100_Q2J403", bitscore: 135.6, e-value: 7.4e-35, length: 312)
1367	UniRef100_A3TX32_from_10_to_323 (HMM "PKS_ER" in sequence "UniRef100_A3TX32", bitscore: 135.5, e-value: 7.7e-35, length: 314)
1368	UniRef100_UPI0000383799_from_8_to_338 (HMM "PKS_ER" in sequence "UniRef100_UPI0000383799", bitscore: 135.3, e-value: 9e-35, length: 331)
1369	UniRef100_A5NSQ8_from_59_to_389 (HMM "PKS_ER" in sequence "UniRef100_A5NSQ8", bitscore: 135.2, e-value: 9.7e-35, length: 331)
1370	UniRef100_Q07VN3_from_11_to_322 (HMM "PKS_ER" in sequence "UniRef100_Q07VN3", bitscore: 135.2, e-value: 9.8e-35, length: 312)
1371	UniRef100_Q2G7R6_from_14_to_325 (HMM "PKS_ER" in sequence "UniRef100_Q2G7R6", bitscore: 135.0, e-value: 1.1e-34, length: 312)
1372	UniRef100_Q0CDE2_from_17_to_335 (HMM "PKS_ER" in sequence "UniRef100_Q0CDE2", bitscore: 135.0, e-value: 1.1e-34, length: 319)
1373	UniRef100_Q2SZN8_from_10_to_333 (HMM "PKS_ER" in sequence "UniRef100_Q2SZN8", bitscore: 135.0, e-value: 1.2e-34, length: 324)
1374	UniRef100_A4SXQ6_from_10_to_330 (HMM "PKS_ER" in sequence "UniRef100_A4SXQ6", bitscore: 134.8, e-value: 1.3e-34, length: 321)
1375	UniRef100_Q8XXP8_from_10_to_331 (HMM "PKS_ER" in sequence "UniRef100_Q8XXP8", bitscore: 134.8, e-value: 1.3e-34, length: 322)
1376	UniRef100_A1R3X4_from_11_to_328 (HMM "PKS_ER" in sequence "UniRef100_A1R3X4", bitscore: 134.7, e-value: 1.4e-34, length: 318)
1377	UniRef100_Q9HP38_from_10_to_340 (HMM "PKS_ER" in sequence "UniRef100_Q9HP38", bitscore: 134.7, e-value: 1.4e-34, length: 331)
1378	UniRef100_Q13D94_from_11_to_322 (HMM "PKS_ER" in sequence "UniRef100_Q13D94", bitscore: 134.6, e-value: 1.4e-34, length: 312)
1379	UniRef100_Q5AR63_from_2447_to_2758 (HMM "PKS_ER" in sequence "UniRef100_Q5AR63", bitscore: 134.6, e-value: 1.5e-34, length: 312)
1380	UniRef100_Q4WKL1_from_25_to_343 (HMM "PKS_ER" in sequence "UniRef100_Q4WKL1", bitscore: 134.6, e-value: 1.5e-34, length: 319)
1381	UniRef100_A3I8B9_from_10_to_320 (HMM "PKS_ER" in sequence "UniRef100_A3I8B9", bitscore: 134.6, e-value: 1.5e-34, length: 311)
1382	UniRef100_A6E343_from_10_to_317 (HMM "PKS_ER" in sequence "UniRef100_A6E343", bitscore: 134.5, e-value: 1.6e-34, length: 308)
1383	UniRef100_Q8TSM3_from_10_to_302 (HMM "PKS_ER" in sequence "UniRef100_Q8TSM3", bitscore: 134.5, e-value: 1.6e-34, length: 293)
1384	UniRef100_Q1VIT1_from_8_to_322 (HMM "PKS_ER" in sequence "UniRef100_Q1VIT1", bitscore: 134.4, e-value: 1.7e-34, length: 315)
1385	UniRef100_A6DXC0_from_7_to_313 (HMM "PKS_ER" in sequence "UniRef100_A6DXC0", bitscore: 134.3, e-value: 1.8e-34, length: 307)
1386	UniRef100_Q139B8_from_8_to_338 (HMM "PKS_ER" in sequence "UniRef100_Q139B8", bitscore: 134.3, e-value: 1.8e-34, length: 331)
1387	UniRef100_Q02V58_from_11_to_323 (HMM "PKS_ER" in sequence "UniRef100_Q02V58", bitscore: 134.3, e-value: 1.9e-34, length: 313)
1388	UniRef100_Q2UV44_from_1847_to_2160 (HMM "PKS_ER" in sequence "UniRef100_Q2UV44", bitscore: 134.3, e-value: 1.9e-34, length: 314)
1389	UniRef100_Q1MGQ8_from_13_to_324 (HMM "PKS_ER" in sequence "UniRef100_Q1MGQ8", bitscore: 134.2, e-value: 1.9e-34, length: 312)
1390	UniRef100_Q2KYZ8_from_15_to_326 (HMM "PKS_ER" in sequence "UniRef100_Q2KYZ8", bitscore: 134.2, e-value: 2e-34, length: 312)
1391	UniRef100_Q7D323_from_38_to_355 (HMM "PKS_ER" in sequence "UniRef100_Q7D323", bitscore: 134.0, e-value: 2.2e-34, length: 318)
1392	UniRef100_Q8UJM9_from_13_to_330 (HMM "PKS_ER" in sequence "UniRef100_Q8UJM9", bitscore: 134.0, e-value: 2.2e-34, length: 318)
1393	UniRef100_Q53927_from_11_to_327 (HMM "PKS_ER" in sequence "UniRef100_Q53927", bitscore: 133.6, e-value: 2.9e-34, length: 317)
1394	UniRef100_Q2HDB4_from_11_to_339 (HMM "PKS_ER" in sequence "UniRef100_Q2HDB4", bitscore: 133.5, e-value: 3.3e-34, length: 329)
1395	UniRef100_Q07Q21_from_5_to_338 (HMM "PKS_ER" in sequence "UniRef100_Q07Q21", bitscore: 133.4, e-value: 3.4e-34, length: 334)
1396	UniRef100_A4YJY4_from_10_to_322 (HMM "PKS_ER" in sequence "UniRef100_A4YJY4", bitscore: 133.4, e-value: 3.5e-34, length: 313)
1397	UniRef100_Q0LZE9_from_10_to_329 (HMM "PKS_ER" in sequence "UniRef100_Q0LZE9", bitscore: 133.3, e-value: 3.7e-34, length: 320)
1398	UniRef100_UPI0000D9D316_from_10_to_315 (HMM "PKS_ER" in sequence "UniRef100_UPI0000D9D316", bitscore: 133.3, e-value: 3.7e-34, length: 306)
1399	UniRef100_Q5WVW4_from_20_to_329 (HMM "PKS_ER" in sequence "UniRef100_Q5WVW4", bitscore: 133.2, e-value: 3.8e-34, length: 310)
1400	UniRef100_UPI0000E46C3B_from_76_to_379 (HMM "PKS_ER" in sequence "UniRef100_UPI0000E46C3B", bitscore: 133.2, e-value: 4e-34, length: 304)
1401	UniRef100_Q0MVN8_from_17_to_327 (HMM "PKS_ER" in sequence "UniRef100_Q0MVN8", bitscore: 133.2, e-value: 4e-34, length: 311)
1402	UniRef100_Q19QT8_from_17_to_327 (HMM "PKS_ER" in sequence "UniRef100_Q19QT8", bitscore: 133.2, e-value: 4e-34, length: 311)
1403	UniRef100_Q0MME4_from_11_to_326 (HMM "PKS_ER" in sequence "UniRef100_Q0MME4", bitscore: 133.1, e-value: 4.2e-34, length: 316)
1404	UniRef100_A1I5B3_from_10_to_340 (HMM "PKS_ER" in sequence "UniRef100_A1I5B3", bitscore: 133.0, e-value: 4.6e-34, length: 331)
1405	UniRef100_Q18FX8_from_10_to_340 (HMM "PKS_ER" in sequence "UniRef100_Q18FX8", bitscore: 132.9, e-value: 4.7e-34, length: 331)
1406	UniRef100_Q0BFD0_from_11_to_324 (HMM "PKS_ER" in sequence "UniRef100_Q0BFD0", bitscore: 132.9, e-value: 4.7e-34, length: 314)
1407	UniRef100_A1T685_from_10_to_321 (HMM "PKS_ER" in sequence "UniRef100_A1T685", bitscore: 132.9, e-value: 4.9e-34, length: 312)
1408	UniRef100_A0YPS1_from_10_to_329 (HMM "PKS_ER" in sequence "UniRef100_A0YPS1", bitscore: 132.8, e-value: 5.2e-34, length: 320)
1409	UniRef100_UPI000056771F_from_9_to_323 (HMM "PKS_ER" in sequence "UniRef100_UPI000056771F", bitscore: 132.8, e-value: 5.2e-34, length: 315)
1410	UniRef100_UPI0000F20308_from_16_to_330 (HMM "PKS_ER" in sequence "UniRef100_UPI0000F20308", bitscore: 132.8, e-value: 5.2e-34, length: 315)
1411	UniRef100_Q1IHR6_from_10_to_330 (HMM "PKS_ER" in sequence "UniRef100_Q1IHR6", bitscore: 132.8, e-value: 5.3e-34, length: 321)
1412	UniRef100_Q48G46_from_10_to_330 (HMM "PKS_ER" in sequence "UniRef100_Q48G46", bitscore: 132.7, e-value: 5.7e-34, length: 321)
1413	UniRef100_Q0LMZ5_from_11_to_331 (HMM "PKS_ER" in sequence "UniRef100_Q0LMZ5", bitscore: 132.3, e-value: 7.2e-34, length: 321)
1414	UniRef100_P43903_from_11_to_323 (HMM "PKS_ER" in sequence "UniRef100_P43903", bitscore: 132.2, e-value: 8e-34, length: 313)
1415	UniRef100_Q46ZC1_from_11_to_324 (HMM "PKS_ER" in sequence "UniRef100_Q46ZC1", bitscore: 132.1, e-value: 8.6e-34, length: 314)
1416	UniRef100_A3U1E5_from_10_to_329 (HMM "PKS_ER" in sequence "UniRef100_A3U1E5", bitscore: 131.9, e-value: 9.4e-34, length: 320)
1417	UniRef100_Q49HL2_from_22270_to_22574 (HMM "PKS_ER" in sequence "UniRef100_Q49HL2", bitscore: 131.9, e-value: 1e-33, length: 305)
1418	UniRef100_Q46UI6_from_11_to_321 (HMM "PKS_ER" in sequence "UniRef100_Q46UI6", bitscore: 131.8, e-value: 1.1e-33, length: 311)
1419	UniRef100_A4JGD3_from_10_to_333 (HMM "PKS_ER" in sequence "UniRef100_A4JGD3", bitscore: 131.8, e-value: 1.1e-33, length: 324)
1420	UniRef100_A3NTA3_from_31_to_354 (HMM "PKS_ER" in sequence "UniRef100_A3NTA3", bitscore: 131.5, e-value: 1.3e-33, length: 324)
1421	UniRef100_Q59I44_from_11_to_329 (HMM "PKS_ER" in sequence "UniRef100_Q59I44", bitscore: 131.4, e-value: 1.3e-33, length: 319)
1422	UniRef100_UPI000023CC35_from_17_to_326 (HMM "PKS_ER" in sequence "UniRef100_UPI000023CC35", bitscore: 131.4, e-value: 1.4e-33, length: 310)
1423	UniRef100_UPI0000D55821_from_1361_to_1658 (HMM "PKS_ER" in sequence "UniRef100_UPI0000D55821", bitscore: 131.4, e-value: 1.4e-33, length: 298)
1424	UniRef100_Q0B6E3_from_25_to_345 (HMM "PKS_ER" in sequence "UniRef100_Q0B6E3", bitscore: 131.3, e-value: 1.4e-33, length: 321)
1425	UniRef100_A5YSY3_from_19_to_349 (HMM "PKS_ER" in sequence "UniRef100_A5YSY3", bitscore: 131.3, e-value: 1.5e-33, length: 331)
1426	UniRef100_A3PH39_from_10_to_317 (HMM "PKS_ER" in sequence "UniRef100_A3PH39", bitscore: 131.2, e-value: 1.5e-33, length: 308)
1427	UniRef100_A1H4P1_from_10_to_322 (HMM "PKS_ER" in sequence "UniRef100_A1H4P1", bitscore: 131.2, e-value: 1.6e-33, length: 313)
1428	UniRef100_A3SYT2_from_10_to_326 (HMM "PKS_ER" in sequence "UniRef100_A3SYT2", bitscore: 131.1, e-value: 1.7e-33, length: 317)
1429	UniRef100_UPI0000DA39C6_from_34_to_347 (HMM "PKS_ER" in sequence "UniRef100_UPI0000DA39C6", bitscore: 131.1, e-value: 1.7e-33, length: 314)
1430	UniRef100_Q21DC0_from_11_to_322 (HMM "PKS_ER" in sequence "UniRef100_Q21DC0", bitscore: 131.1, e-value: 1.7e-33, length: 312)
1431	UniRef100_Q2G4L9_from_16_to_331 (HMM "PKS_ER" in sequence "UniRef100_Q2G4L9", bitscore: 131.1, e-value: 1.7e-33, length: 316)
1432	UniRef100_A3L146_from_11_to_323 (HMM "PKS_ER" in sequence "UniRef100_A3L146", bitscore: 131.0, e-value: 1.8e-33, length: 313)
1433	UniRef100_A3YD00_from_10_to_316 (HMM "PKS_ER" in sequence "UniRef100_A3YD00", bitscore: 130.8, e-value: 2e-33, length: 307)
1434	UniRef100_Q13LB7_from_13_to_308 (HMM "PKS_ER" in sequence "UniRef100_Q13LB7", bitscore: 130.8, e-value: 2.1e-33, length: 296)
1435	UniRef100_A4WQB6_from_10_to_317 (HMM "PKS_ER" in sequence "UniRef100_A4WQB6", bitscore: 130.8, e-value: 2.1e-33, length: 308)
1436	UniRef100_Q2V3G2_from_7_to_290 (HMM "PKS_ER" in sequence "UniRef100_Q2V3G2", bitscore: 130.6, e-value: 2.3e-33, length: 284)
1437	UniRef100_Q49HL2_from_19685_to_19989 (HMM "PKS_ER" in sequence "UniRef100_Q49HL2", bitscore: 130.6, e-value: 2.4e-33, length: 305)
1438	UniRef100_A4T943_from_14_to_321 (HMM "PKS_ER" in sequence "UniRef100_A4T943", bitscore: 130.2, e-value: 3.1e-33, length: 308)
1439	UniRef100_Q024Z7_from_10_to_340 (HMM "PKS_ER" in sequence "UniRef100_Q024Z7", bitscore: 130.1, e-value: 3.4e-33, length: 331)
1440	UniRef100_Q13JT2_from_16_to_332 (HMM "PKS_ER" in sequence "UniRef100_Q13JT2", bitscore: 130.0, e-value: 3.5e-33, length: 317)
1441	UniRef100_Q6LL43_from_10_to_323 (HMM "PKS_ER" in sequence "UniRef100_Q6LL43", bitscore: 129.9, e-value: 3.8e-33, length: 314)
1442	UniRef100_A4TD99_from_10_to_321 (HMM "PKS_ER" in sequence "UniRef100_A4TD99", bitscore: 129.9, e-value: 3.8e-33, length: 312)
1443	UniRef100_Q82NU0_from_11_to_328 (HMM "PKS_ER" in sequence "UniRef100_Q82NU0", bitscore: 129.9, e-value: 4e-33, length: 318)
1444	UniRef100_Q3WJ31_from_10_to_321 (HMM "PKS_ER" in sequence "UniRef100_Q3WJ31", bitscore: 129.8, e-value: 4e-33, length: 312)
1445	UniRef100_Q0ALI2_from_20_to_330 (HMM "PKS_ER" in sequence "UniRef100_Q0ALI2", bitscore: 129.8, e-value: 4.1e-33, length: 311)
1446	UniRef100_A3W7D6_from_10_to_317 (HMM "PKS_ER" in sequence "UniRef100_A3W7D6", bitscore: 129.7, e-value: 4.5e-33, length: 308)
1447	UniRef100_Q745Q3_from_10_to_319 (HMM "PKS_ER" in sequence "UniRef100_Q745Q3", bitscore: 129.7, e-value: 4.5e-33, length: 310)
1448	UniRef100_A5VM35_from_12_to_325 (HMM "PKS_ER" in sequence "UniRef100_A5VM35", bitscore: 129.7, e-value: 4.6e-33, length: 314)
1449	UniRef100_Q1J103_from_11_to_323 (HMM "PKS_ER" in sequence "UniRef100_Q1J103", bitscore: 129.6, e-value: 4.8e-33, length: 313)
1450	UniRef100_Q1ZAB1_from_10_to_323 (HMM "PKS_ER" in sequence "UniRef100_Q1ZAB1", bitscore: 129.5, e-value: 5.2e-33, length: 314)
1451	UniRef100_Q216M5_from_5_to_338 (HMM "PKS_ER" in sequence "UniRef100_Q216M5", bitscore: 129.3, e-value: 5.9e-33, length: 334)
1452	UniRef100_Q2KD05_from_13_to_331 (HMM "PKS_ER" in sequence "UniRef100_Q2KD05", bitscore: 129.2, e-value: 6.3e-33, length: 319)
1453	UniRef100_Q6N886_from_8_to_338 (HMM "PKS_ER" in sequence "UniRef100_Q6N886", bitscore: 129.1, e-value: 6.8e-33, length: 331)
1454	UniRef100_A3IFS3_from_10_to_329 (HMM "PKS_ER" in sequence "UniRef100_A3IFS3", bitscore: 129.1, e-value: 6.9e-33, length: 320)
1455	UniRef100_Q1I2G7_from_11_to_323 (HMM "PKS_ER" in sequence "UniRef100_Q1I2G7", bitscore: 128.8, e-value: 8.5e-33, length: 313)
1456	UniRef100_A0V4Z2_from_11_to_324 (HMM "PKS_ER" in sequence "UniRef100_A0V4Z2", bitscore: 128.7, e-value: 8.6e-33, length: 314)
1457	UniRef100_Q08XA0_from_10_to_340 (HMM "PKS_ER" in sequence "UniRef100_Q08XA0", bitscore: 128.6, e-value: 9.8e-33, length: 331)
1458	UniRef100_Q4PIL8_from_14_to_330 (HMM "PKS_ER" in sequence "UniRef100_Q4PIL8", bitscore: 128.5, e-value: 1e-32, length: 317)
1459	UniRef100_Q3EGE8_from_11_to_327 (HMM "PKS_ER" in sequence "UniRef100_Q3EGE8", bitscore: 128.4, e-value: 1.1e-32, length: 317)
1460	UniRef100_A1GB76_from_188_to_508 (HMM "PKS_ER" in sequence "UniRef100_A1GB76", bitscore: 128.2, e-value: 1.3e-32, length: 321)
1461	UniRef100_Q0C609_from_10_to_332 (HMM "PKS_ER" in sequence "UniRef100_Q0C609", bitscore: 128.2, e-value: 1.3e-32, length: 323)
1462	UniRef100_A1D552_from_17_to_335 (HMM "PKS_ER" in sequence "UniRef100_A1D552", bitscore: 128.0, e-value: 1.4e-32, length: 319)
1463	UniRef100_UPI00005A122F_from_17_to_327 (HMM "PKS_ER" in sequence "UniRef100_UPI00005A122F", bitscore: 128.0, e-value: 1.4e-32, length: 311)
1464	UniRef100_Q125P1_from_28_to_342 (HMM "PKS_ER" in sequence "UniRef100_Q125P1", bitscore: 127.8, e-value: 1.6e-32, length: 315)
1465	UniRef100_Q0YFW1_from_10_to_325 (HMM "PKS_ER" in sequence "UniRef100_Q0YFW1", bitscore: 127.6, e-value: 1.9e-32, length: 316)
1466	UniRef100_Q4PID2_from_86_to_417 (HMM "PKS_ER" in sequence "UniRef100_Q4PID2", bitscore: 127.5, e-value: 2e-32, length: 332)
1467	UniRef100_A1WK26_from_14_to_328 (HMM "PKS_ER" in sequence "UniRef100_A1WK26", bitscore: 127.5, e-value: 2.1e-32, length: 315)
1468	UniRef100_Q0BW88_from_11_to_326 (HMM "PKS_ER" in sequence "UniRef100_Q0BW88", bitscore: 127.5, e-value: 2.1e-32, length: 316)
1469	UniRef100_A0Q9K9_from_10_to_319 (HMM "PKS_ER" in sequence "UniRef100_A0Q9K9", bitscore: 127.4, e-value: 2.2e-32, length: 310)
1470	UniRef100_Q12M04_from_10_to_307 (HMM "PKS_ER" in sequence "UniRef100_Q12M04", bitscore: 127.3, e-value: 2.3e-32, length: 298)
1471	UniRef100_Q54YC8_from_18_to_300 (HMM "PKS_ER" in sequence "UniRef100_Q54YC8", bitscore: 127.3, e-value: 2.3e-32, length: 283)
1472	UniRef100_Q7ND01_from_10_to_325 (HMM "PKS_ER" in sequence "UniRef100_Q7ND01", bitscore: 127.0, e-value: 2.9e-32, length: 316)
1473	UniRef100_Q0SA50_from_39_to_350 (HMM "PKS_ER" in sequence "UniRef100_Q0SA50", bitscore: 126.7, e-value: 3.4e-32, length: 312)
1474	UniRef100_Q13R16_from_10_to_325 (HMM "PKS_ER" in sequence "UniRef100_Q13R16", bitscore: 126.7, e-value: 3.5e-32, length: 316)
1475	UniRef100_Q2NZD3_from_16_to_323 (HMM "PKS_ER" in sequence "UniRef100_Q2NZD3", bitscore: 126.7, e-value: 3.5e-32, length: 308)
1476	UniRef100_UPI000155C9F3_from_10_to_324 (HMM "PKS_ER" in sequence "UniRef100_UPI000155C9F3", bitscore: 126.7, e-value: 3.6e-32, length: 315)
1477	UniRef100_Q0LSL8_from_10_to_319 (HMM "PKS_ER" in sequence "UniRef100_Q0LSL8", bitscore: 126.6, e-value: 3.7e-32, length: 310)
1478	UniRef100_A0M2P9_from_10_to_324 (HMM "PKS_ER" in sequence "UniRef100_A0M2P9", bitscore: 126.6, e-value: 3.7e-32, length: 315)
1479	UniRef100_A1WPG0_from_12_to_320 (HMM "PKS_ER" in sequence "UniRef100_A1WPG0", bitscore: 126.6, e-value: 3.8e-32, length: 309)
1480	UniRef100_Q1YHW5_from_11_to_322 (HMM "PKS_ER" in sequence "UniRef100_Q1YHW5", bitscore: 126.6, e-value: 3.8e-32, length: 312)
1481	UniRef100_O67374_from_10_to_340 (HMM "PKS_ER" in sequence "UniRef100_O67374", bitscore: 126.5, e-value: 4.1e-32, length: 331)
1482	UniRef100_Q89LG1_from_11_to_322 (HMM "PKS_ER" in sequence "UniRef100_Q89LG1", bitscore: 126.5, e-value: 4.1e-32, length: 312)
1483	UniRef100_A0NSN3_from_11_to_323 (HMM "PKS_ER" in sequence "UniRef100_A0NSN3", bitscore: 126.5, e-value: 4.2e-32, length: 313)
1484	UniRef100_A1FCZ2_from_10_to_303 (HMM "PKS_ER" in sequence "UniRef100_A1FCZ2", bitscore: 126.4, e-value: 4.4e-32, length: 294)
1485	UniRef100_A5VWK3_from_11_to_323 (HMM "PKS_ER" in sequence "UniRef100_A5VWK3", bitscore: 126.4, e-value: 4.4e-32, length: 313)
1486	UniRef100_Q0K4H0_from_10_to_320 (HMM "PKS_ER" in sequence "UniRef100_Q0K4H0", bitscore: 126.3, e-value: 4.7e-32, length: 311)
1487	UniRef100_Q0K2I0_from_39_to_352 (HMM "PKS_ER" in sequence "UniRef100_Q0K2I0", bitscore: 126.2, e-value: 5e-32, length: 314)
1488	UniRef100_Q93CP0_from_11_to_326 (HMM "PKS_ER" in sequence "UniRef100_Q93CP0", bitscore: 126.0, e-value: 5.7e-32, length: 316)
1489	UniRef100_A0FWN2_from_12_to_343 (HMM "PKS_ER" in sequence "UniRef100_A0FWN2", bitscore: 126.0, e-value: 5.9e-32, length: 332)
1490	UniRef100_A2SKB3_from_15_to_329 (HMM "PKS_ER" in sequence "UniRef100_A2SKB3", bitscore: 125.9, e-value: 6e-32, length: 315)
1491	UniRef100_A0R1P6_from_10_to_318 (HMM "PKS_ER" in sequence "UniRef100_A0R1P6", bitscore: 125.8, e-value: 6.7e-32, length: 309)
1492	UniRef100_Q396K8_from_10_to_323 (HMM "PKS_ER" in sequence "UniRef100_Q396K8", bitscore: 125.8, e-value: 6.8e-32, length: 314)
1493	UniRef100_Q41HI0_from_10_to_329 (HMM "PKS_ER" in sequence "UniRef100_Q41HI0", bitscore: 125.6, e-value: 7.4e-32, length: 320)
1494	UniRef100_A1TH73_from_8_to_324 (HMM "PKS_ER" in sequence "UniRef100_A1TH73", bitscore: 125.5, e-value: 8.2e-32, length: 317)
1495	UniRef100_Q88RQ7_from_11_to_323 (HMM "PKS_ER" in sequence "UniRef100_Q88RQ7", bitscore: 125.3, e-value: 9.3e-32, length: 313)
1496	UniRef100_Q48QH7_from_11_to_323 (HMM "PKS_ER" in sequence "UniRef100_Q48QH7", bitscore: 125.3, e-value: 9.7e-32, length: 313)
1497	UniRef100_Q2G5I7_from_11_to_318 (HMM "PKS_ER" in sequence "UniRef100_Q2G5I7", bitscore: 125.0, e-value: 1.2e-31, length: 308)
1498	UniRef100_A0V7V9_from_10_to_330 (HMM "PKS_ER" in sequence "UniRef100_A0V7V9", bitscore: 124.6, e-value: 1.5e-31, length: 321)
1499	UniRef100_Q1Q3M3_from_10_to_312 (HMM "PKS_ER" in sequence "UniRef100_Q1Q3M3", bitscore: 124.4, e-value: 1.8e-31, length: 303)
1500	UniRef100_Q6A5Q9_from_21_to_331 (HMM "PKS_ER" in sequence "UniRef100_Q6A5Q9", bitscore: 124.1, e-value: 2.1e-31, length: 311)
1501	UniRef100_A0SZ59_from_10_to_324 (HMM "PKS_ER" in sequence "UniRef100_A0SZ59", bitscore: 124.1, e-value: 2.2e-31, length: 315)
1502	UniRef100_A2QFL5_from_15_to_333 (HMM "PKS_ER" in sequence "UniRef100_A2QFL5", bitscore: 124.0, e-value: 2.2e-31, length: 319)
1503	UniRef100_Q5ZUR1_from_20_to_329 (HMM "PKS_ER" in sequence "UniRef100_Q5ZUR1", bitscore: 124.0, e-value: 2.2e-31, length: 310)
1504	UniRef100_Q2ILN5_from_10_to_313 (HMM "PKS_ER" in sequence "UniRef100_Q2ILN5", bitscore: 123.7, e-value: 2.8e-31, length: 304)
1505	UniRef100_Q4J5K9_from_11_to_323 (HMM "PKS_ER" in sequence "UniRef100_Q4J5K9", bitscore: 123.6, e-value: 3e-31, length: 313)
1506	UniRef100_Q8FU41_from_10_to_316 (HMM "PKS_ER" in sequence "UniRef100_Q8FU41", bitscore: 123.3, e-value: 3.8e-31, length: 307)
1507	UniRef100_A0VFF8_from_11_to_321 (HMM "PKS_ER" in sequence "UniRef100_A0VFF8", bitscore: 123.1, e-value: 4.4e-31, length: 311)
1508	UniRef100_A3TRW3_from_9_to_328 (HMM "PKS_ER" in sequence "UniRef100_A3TRW3", bitscore: 122.9, e-value: 5e-31, length: 320)
1509	UniRef100_A3K0D1_from_2_to_303 (HMM "PKS_ER" in sequence "UniRef100_A3K0D1", bitscore: 122.8, e-value: 5.2e-31, length: 302)
1510	UniRef100_Q0EZI6_from_20_to_337 (HMM "PKS_ER" in sequence "UniRef100_Q0EZI6", bitscore: 122.8, e-value: 5.3e-31, length: 318)
1511	UniRef100_A0H8U4_from_11_to_321 (HMM "PKS_ER" in sequence "UniRef100_A0H8U4", bitscore: 122.8, e-value: 5.3e-31, length: 311)
1512	UniRef100_Q5X4H9_from_20_to_329 (HMM "PKS_ER" in sequence "UniRef100_Q5X4H9", bitscore: 122.7, e-value: 5.6e-31, length: 310)
1513	UniRef100_A3JWV5_from_1_to_304 (HMM "PKS_ER" in sequence "UniRef100_A3JWV5", bitscore: 122.6, e-value: 6.1e-31, length: 304)
1514	UniRef100_A1FSB0_from_11_to_327 (HMM "PKS_ER" in sequence "UniRef100_A1FSB0", bitscore: 122.1, e-value: 8.8e-31, length: 317)
1515	UniRef100_A0TIP8_from_11_to_324 (HMM "PKS_ER" in sequence "UniRef100_A0TIP8", bitscore: 122.1, e-value: 8.8e-31, length: 314)
1516	UniRef100_A1R583_from_11_to_319 (HMM "PKS_ER" in sequence "UniRef100_A1R583", bitscore: 121.9, e-value: 9.7e-31, length: 309)
1517	UniRef100_A0Y8K9_from_31_to_362 (HMM "PKS_ER" in sequence "UniRef100_A0Y8K9", bitscore: 121.9, e-value: 9.9e-31, length: 332)
1518	UniRef100_A6EKV5_from_10_to_311 (HMM "PKS_ER" in sequence "UniRef100_A6EKV5", bitscore: 121.8, e-value: 1e-30, length: 302)
1519	UniRef100_A1FD69_from_11_to_327 (HMM "PKS_ER" in sequence "UniRef100_A1FD69", bitscore: 121.8, e-value: 1e-30, length: 317)
1520	UniRef100_UPI000051ABBB_from_1_to_302 (HMM "PKS_ER" in sequence "UniRef100_UPI000051ABBB", bitscore: 121.8, e-value: 1.1e-30, length: 302)
1521	UniRef100_A3HEA0_from_11_to_323 (HMM "PKS_ER" in sequence "UniRef100_A3HEA0", bitscore: 121.7, e-value: 1.2e-30, length: 313)
1522	UniRef100_A0UUJ1_from_11_to_327 (HMM "PKS_ER" in sequence "UniRef100_A0UUJ1", bitscore: 121.6, e-value: 1.2e-30, length: 317)
1523	UniRef100_A5ICN8_from_10_to_319 (HMM "PKS_ER" in sequence "UniRef100_A5ICN8", bitscore: 121.4, e-value: 1.4e-30, length: 310)
1524	UniRef100_A5P885_from_11_to_322 (HMM "PKS_ER" in sequence "UniRef100_A5P885", bitscore: 121.0, e-value: 1.8e-30, length: 312)
1525	UniRef100_Q4KKQ5_from_11_to_323 (HMM "PKS_ER" in sequence "UniRef100_Q4KKQ5", bitscore: 120.9, e-value: 1.9e-30, length: 313)
1526	UniRef100_Q1LMM9_from_11_to_324 (HMM "PKS_ER" in sequence "UniRef100_Q1LMM9", bitscore: 120.4, e-value: 2.8e-30, length: 314)
1527	UniRef100_A0QU07_from_7_to_320 (HMM "PKS_ER" in sequence "UniRef100_A0QU07", bitscore: 120.4, e-value: 2.8e-30, length: 314)
1528	UniRef100_Q1QXE7_from_11_to_323 (HMM "PKS_ER" in sequence "UniRef100_Q1QXE7", bitscore: 120.4, e-value: 2.8e-30, length: 313)
1529	UniRef100_A3WZ26_from_11_to_322 (HMM "PKS_ER" in sequence "UniRef100_A3WZ26", bitscore: 120.4, e-value: 2.9e-30, length: 312)
1530	UniRef100_A4A7Y9_from_17_to_337 (HMM "PKS_ER" in sequence "UniRef100_A4A7Y9", bitscore: 120.3, e-value: 2.9e-30, length: 321)
1531	UniRef100_A0XYI1_from_10_to_327 (HMM "PKS_ER" in sequence "UniRef100_A0XYI1", bitscore: 120.2, e-value: 3.3e-30, length: 318)
1532	UniRef100_Q3IN07_from_10_to_339 (HMM "PKS_ER" in sequence "UniRef100_Q3IN07", bitscore: 119.9, e-value: 3.8e-30, length: 330)
1533	UniRef100_Q0SFC4_from_10_to_318 (HMM "PKS_ER" in sequence "UniRef100_Q0SFC4", bitscore: 119.9, e-value: 3.9e-30, length: 309)
1534	UniRef100_A5G1D8_from_12_to_323 (HMM "PKS_ER" in sequence "UniRef100_A5G1D8", bitscore: 119.8, e-value: 4.3e-30, length: 312)
1535	UniRef100_Q7W7R9_from_15_to_326 (HMM "PKS_ER" in sequence "UniRef100_Q7W7R9", bitscore: 119.6, e-value: 4.7e-30, length: 312)
1536	UniRef100_Q629S7_from_11_to_322 (HMM "PKS_ER" in sequence "UniRef100_Q629S7", bitscore: 119.6, e-value: 4.8e-30, length: 312)
1537	UniRef100_Q8NDE0_from_1_to_289 (HMM "PKS_ER" in sequence "UniRef100_Q8NDE0", bitscore: 119.6, e-value: 4.8e-30, length: 289)
1538	UniRef100_Q6D0Y5_from_11_to_325 (HMM "PKS_ER" in sequence "UniRef100_Q6D0Y5", bitscore: 119.5, e-value: 5.2e-30, length: 315)
1539	UniRef100_Q1AZE6_from_10_to_334 (HMM "PKS_ER" in sequence "UniRef100_Q1AZE6", bitscore: 119.1, e-value: 7.1e-30, length: 325)
1540	UniRef100_Q487M5_from_10_to_323 (HMM "PKS_ER" in sequence "UniRef100_Q487M5", bitscore: 118.9, e-value: 7.7e-30, length: 314)
1541	UniRef100_P93619_from_11_to_322 (HMM "PKS_ER" in sequence "UniRef100_P93619", bitscore: 118.9, e-value: 7.8e-30, length: 312)
1542	UniRef100_A1TGT0_from_9_to_321 (HMM "PKS_ER" in sequence "UniRef100_A1TGT0", bitscore: 118.9, e-value: 8.1e-30, length: 313)
1543	UniRef100_A3HC77_from_11_to_324 (HMM "PKS_ER" in sequence "UniRef100_A3HC77", bitscore: 118.7, e-value: 8.9e-30, length: 314)
1544	UniRef100_A2TQ08_from_31_to_346 (HMM "PKS_ER" in sequence "UniRef100_A2TQ08", bitscore: 118.6, e-value: 1e-29, length: 316)
1545	UniRef100_Q2UNQ3_from_14_to_333 (HMM "PKS_ER" in sequence "UniRef100_Q2UNQ3", bitscore: 118.5, e-value: 1.1e-29, length: 320)
1546	UniRef100_Q6NK60_from_7_to_313 (HMM "PKS_ER" in sequence "UniRef100_Q6NK60", bitscore: 118.4, e-value: 1.2e-29, length: 307)
1547	UniRef100_Q0B8B3_from_16_to_330 (HMM "PKS_ER" in sequence "UniRef100_Q0B8B3", bitscore: 118.3, e-value: 1.2e-29, length: 315)
1548	UniRef100_Q0LJ45_from_11_to_341 (HMM "PKS_ER" in sequence "UniRef100_Q0LJ45", bitscore: 118.3, e-value: 1.2e-29, length: 331)
1549	UniRef100_A4YUH7_from_2_to_313 (HMM "PKS_ER" in sequence "UniRef100_A4YUH7", bitscore: 118.3, e-value: 1.2e-29, length: 312)
1550	UniRef100_Q1M6Q2_from_16_to_330 (HMM "PKS_ER" in sequence "UniRef100_Q1M6Q2", bitscore: 118.3, e-value: 1.2e-29, length: 315)
1551	UniRef100_Q8BL94_from_5_to_293 (HMM "PKS_ER" in sequence "UniRef100_Q8BL94", bitscore: 118.3, e-value: 1.2e-29, length: 289)
1552	UniRef100_Q1LED6_from_100_to_410 (HMM "PKS_ER" in sequence "UniRef100_Q1LED6", bitscore: 118.3, e-value: 1.2e-29, length: 311)
1553	UniRef100_A1UJJ5_from_10_to_318 (HMM "PKS_ER" in sequence "UniRef100_A1UJJ5", bitscore: 118.2, e-value: 1.3e-29, length: 309)
1554	UniRef100_Q3K9A8_from_17_to_330 (HMM "PKS_ER" in sequence "UniRef100_Q3K9A8", bitscore: 118.2, e-value: 1.3e-29, length: 314)
1555	UniRef100_A3EVY2_from_10_to_330 (HMM "PKS_ER" in sequence "UniRef100_A3EVY2", bitscore: 118.2, e-value: 1.3e-29, length: 321)
1556	UniRef100_Q8UF07_from_5_to_339 (HMM "PKS_ER" in sequence "UniRef100_Q8UF07", bitscore: 118.0, e-value: 1.4e-29, length: 335)
1557	UniRef100_Q26P93_from_11_to_322 (HMM "PKS_ER" in sequence "UniRef100_Q26P93", bitscore: 117.9, e-value: 1.5e-29, length: 312)
1558	UniRef100_A1FLL4_from_11_to_323 (HMM "PKS_ER" in sequence "UniRef100_A1FLL4", bitscore: 117.9, e-value: 1.6e-29, length: 313)
1559	UniRef100_A6G293_from_11_to_320 (HMM "PKS_ER" in sequence "UniRef100_A6G293", bitscore: 117.8, e-value: 1.7e-29, length: 310)
1560	UniRef100_A5EJ63_from_2_to_313 (HMM "PKS_ER" in sequence "UniRef100_A5EJ63", bitscore: 117.7, e-value: 1.8e-29, length: 312)
1561	UniRef100_UPI00005DFCEE_from_11_to_322 (HMM "PKS_ER" in sequence "UniRef100_UPI00005DFCEE", bitscore: 117.7, e-value: 1.8e-29, length: 312)
1562	UniRef100_Q2AKF0_from_10_to_305 (HMM "PKS_ER" in sequence "UniRef100_Q2AKF0", bitscore: 117.7, e-value: 1.9e-29, length: 296)
1563	UniRef100_A3TPM4_from_21_to_314 (HMM "PKS_ER" in sequence "UniRef100_A3TPM4", bitscore: 117.6, e-value: 1.9e-29, length: 294)
1564	UniRef100_Q136X8_from_11_to_322 (HMM "PKS_ER" in sequence "UniRef100_Q136X8", bitscore: 117.6, e-value: 1.9e-29, length: 312)
1565	UniRef100_A5W3V1_from_11_to_324 (HMM "PKS_ER" in sequence "UniRef100_A5W3V1", bitscore: 117.6, e-value: 2e-29, length: 314)
1566	UniRef100_UPI0000E1E9CB_from_17_to_293 (HMM "PKS_ER" in sequence "UniRef100_UPI0000E1E9CB", bitscore: 117.4, e-value: 2.2e-29, length: 277)
1567	UniRef100_Q0YJF6_from_10_to_307 (HMM "PKS_ER" in sequence "UniRef100_Q0YJF6", bitscore: 117.4, e-value: 2.2e-29, length: 298)
1568	UniRef100_A4FBP5_from_10_to_320 (HMM "PKS_ER" in sequence "UniRef100_A4FBP5", bitscore: 117.3, e-value: 2.4e-29, length: 311)
1569	UniRef100_Q2SGI4_from_1_to_299 (HMM "PKS_ER" in sequence "UniRef100_Q2SGI4", bitscore: 117.2, e-value: 2.5e-29, length: 299)
1570	UniRef100_O97764_from_17_to_327 (HMM "PKS_ER" in sequence "UniRef100_O97764", bitscore: 117.2, e-value: 2.6e-29, length: 311)
1571	UniRef100_A4EIV8_from_90_to_399 (HMM "PKS_ER" in sequence "UniRef100_A4EIV8", bitscore: 117.2, e-value: 2.6e-29, length: 310)
1572	UniRef100_Q3JIK7_from_11_to_322 (HMM "PKS_ER" in sequence "UniRef100_Q3JIK7", bitscore: 117.0, e-value: 2.9e-29, length: 312)
1573	UniRef100_A0WLL1_from_10_to_316 (HMM "PKS_ER" in sequence "UniRef100_A0WLL1", bitscore: 116.9, e-value: 3.1e-29, length: 307)
1574	UniRef100_Q9A3B1_from_11_to_318 (HMM "PKS_ER" in sequence "UniRef100_Q9A3B1", bitscore: 116.8, e-value: 3.4e-29, length: 308)
1575	UniRef100_Q1NGW4_from_11_to_327 (HMM "PKS_ER" in sequence "UniRef100_Q1NGW4", bitscore: 116.8, e-value: 3.5e-29, length: 317)
1576	UniRef100_A4XAI9_from_10_to_320 (HMM "PKS_ER" in sequence "UniRef100_A4XAI9", bitscore: 116.7, e-value: 3.6e-29, length: 311)
1577	UniRef100_Q41EW5_from_10_to_319 (HMM "PKS_ER" in sequence "UniRef100_Q41EW5", bitscore: 116.6, e-value: 3.9e-29, length: 310)
1578	UniRef100_A3Q2Z8_from_10_to_318 (HMM "PKS_ER" in sequence "UniRef100_A3Q2Z8", bitscore: 116.6, e-value: 3.9e-29, length: 309)
1579	UniRef100_A4RE87_from_15_to_340 (HMM "PKS_ER" in sequence "UniRef100_A4RE87", bitscore: 116.6, e-value: 4e-29, length: 326)
1580	UniRef100_A6CIJ1_from_10_to_308 (HMM "PKS_ER" in sequence "UniRef100_A6CIJ1", bitscore: 116.5, e-value: 4.3e-29, length: 299)
1581	UniRef100_A3RQP3_from_14_to_335 (HMM "PKS_ER" in sequence "UniRef100_A3RQP3", bitscore: 116.2, e-value: 5.2e-29, length: 322)
1582	UniRef100_A3WN05_from_16_to_332 (HMM "PKS_ER" in sequence "UniRef100_A3WN05", bitscore: 116.2, e-value: 5.3e-29, length: 317)
1583	UniRef100_A3Y7Y4_from_10_to_326 (HMM "PKS_ER" in sequence "UniRef100_A3Y7Y4", bitscore: 115.8, e-value: 6.8e-29, length: 317)
1584	UniRef100_Q397U1_from_16_to_330 (HMM "PKS_ER" in sequence "UniRef100_Q397U1", bitscore: 115.7, e-value: 7.1e-29, length: 315)
1585	UniRef100_Q2IDX3_from_10_to_320 (HMM "PKS_ER" in sequence "UniRef100_Q2IDX3", bitscore: 115.7, e-value: 7.2e-29, length: 311)
1586	UniRef100_UPI0000D999CD_from_17_to_293 (HMM "PKS_ER" in sequence "UniRef100_UPI0000D999CD", bitscore: 115.6, e-value: 7.7e-29, length: 277)
1587	UniRef100_Q1VT27_from_10_to_311 (HMM "PKS_ER" in sequence "UniRef100_Q1VT27", bitscore: 115.4, e-value: 9.2e-29, length: 302)
1588	UniRef100_A3SSU8_from_2_to_317 (HMM "PKS_ER" in sequence "UniRef100_A3SSU8", bitscore: 115.3, e-value: 9.3e-29, length: 316)
1589	UniRef100_A5NXI5_from_23_to_319 (HMM "PKS_ER" in sequence "UniRef100_A5NXI5", bitscore: 115.3, e-value: 9.5e-29, length: 297)
1590	UniRef100_Q4J1C4_from_6_to_313 (HMM "PKS_ER" in sequence "UniRef100_Q4J1C4", bitscore: 115.3, e-value: 9.8e-29, length: 308)
1591	UniRef100_A6GF23_from_10_to_342 (HMM "PKS_ER" in sequence "UniRef100_A6GF23", bitscore: 115.3, e-value: 9.8e-29, length: 333)
1592	UniRef100_A6E9G0_from_13_to_330 (HMM "PKS_ER" in sequence "UniRef100_A6E9G0", bitscore: 115.2, e-value: 1.1e-28, length: 318)
1593	UniRef100_Q1QLQ5_from_11_to_322 (HMM "PKS_ER" in sequence "UniRef100_Q1QLQ5", bitscore: 115.1, e-value: 1.1e-28, length: 312)
1594	UniRef100_Q0VQX0_from_9_to_318 (HMM "PKS_ER" in sequence "UniRef100_Q0VQX0", bitscore: 115.1, e-value: 1.1e-28, length: 310)
1595	UniRef100_Q54D43_from_1841_to_2084 (HMM "PKS_ER" in sequence "UniRef100_Q54D43", bitscore: 114.9, e-value: 1.2e-28, length: 244)
1596	UniRef100_Q98L50_from_10_to_339 (HMM "PKS_ER" in sequence "UniRef100_Q98L50", bitscore: 114.9, e-value: 1.3e-28, length: 330)
1597	UniRef100_Q8D1F2_from_34_to_348 (HMM "PKS_ER" in sequence "UniRef100_Q8D1F2", bitscore: 114.7, e-value: 1.5e-28, length: 315)
1598	UniRef100_A3X9P4_from_7_to_323 (HMM "PKS_ER" in sequence "UniRef100_A3X9P4", bitscore: 114.5, e-value: 1.7e-28, length: 317)
1599	UniRef100_Q1GR81_from_10_to_329 (HMM "PKS_ER" in sequence "UniRef100_Q1GR81", bitscore: 114.5, e-value: 1.7e-28, length: 320)
1600	UniRef100_A3S7Y6_from_2_to_317 (HMM "PKS_ER" in sequence "UniRef100_A3S7Y6", bitscore: 114.5, e-value: 1.7e-28, length: 316)
1601	UniRef100_A0QZT8_from_13_to_323 (HMM "PKS_ER" in sequence "UniRef100_A0QZT8", bitscore: 114.3, e-value: 1.9e-28, length: 311)
1602	UniRef100_A5B928_from_11_to_322 (HMM "PKS_ER" in sequence "UniRef100_A5B928", bitscore: 114.2, e-value: 2e-28, length: 312)
1603	UniRef100_Q7VWH1_from_15_to_326 (HMM "PKS_ER" in sequence "UniRef100_Q7VWH1", bitscore: 114.2, e-value: 2.1e-28, length: 312)
1604	UniRef100_A0TT38_from_16_to_330 (HMM "PKS_ER" in sequence "UniRef100_A0TT38", bitscore: 114.2, e-value: 2.1e-28, length: 315)
1605	UniRef100_A4X436_from_10_to_330 (HMM "PKS_ER" in sequence "UniRef100_A4X436", bitscore: 114.0, e-value: 2.4e-28, length: 321)
1606	UniRef100_Q11E56_from_10_to_330 (HMM "PKS_ER" in sequence "UniRef100_Q11E56", bitscore: 113.9, e-value: 2.5e-28, length: 321)
1607	UniRef100_Q9RJX1_from_13_to_315 (HMM "PKS_ER" in sequence "UniRef100_Q9RJX1", bitscore: 113.8, e-value: 2.6e-28, length: 303)
1608	UniRef100_Q01F11_from_7289_to_7597 (HMM "PKS_ER" in sequence "UniRef100_Q01F11", bitscore: 113.8, e-value: 2.7e-28, length: 309)
1609	UniRef100_A0JQZ7_from_10_to_303 (HMM "PKS_ER" in sequence "UniRef100_A0JQZ7", bitscore: 113.7, e-value: 2.8e-28, length: 294)
1610	UniRef100_Q21YJ1_from_15_to_329 (HMM "PKS_ER" in sequence "UniRef100_Q21YJ1", bitscore: 113.5, e-value: 3.3e-28, length: 315)
1611	UniRef100_A4JPE1_from_16_to_330 (HMM "PKS_ER" in sequence "UniRef100_A4JPE1", bitscore: 113.5, e-value: 3.4e-28, length: 315)
1612	UniRef100_A0SYZ0_from_4_to_324 (HMM "PKS_ER" in sequence "UniRef100_A0SYZ0", bitscore: 113.4, e-value: 3.6e-28, length: 321)
1613	UniRef100_Q834I1_from_10_to_309 (HMM "PKS_ER" in sequence "UniRef100_Q834I1", bitscore: 113.3, e-value: 4e-28, length: 300)
1614	UniRef100_Q471T7_from_11_to_321 (HMM "PKS_ER" in sequence "UniRef100_Q471T7", bitscore: 113.2, e-value: 4.1e-28, length: 311)
1615	UniRef100_Q3KDW4_from_11_to_327 (HMM "PKS_ER" in sequence "UniRef100_Q3KDW4", bitscore: 113.0, e-value: 4.7e-28, length: 317)
1616	UniRef100_A5V2I4_from_17_to_329 (HMM "PKS_ER" in sequence "UniRef100_A5V2I4", bitscore: 113.0, e-value: 4.8e-28, length: 313)
1617	UniRef100_Q7MZD2_from_11_to_325 (HMM "PKS_ER" in sequence "UniRef100_Q7MZD2", bitscore: 112.9, e-value: 5.2e-28, length: 315)
1618	UniRef100_UPI00005F6E67_from_11_to_325 (HMM "PKS_ER" in sequence "UniRef100_UPI00005F6E67", bitscore: 112.8, e-value: 5.4e-28, length: 315)
1619	UniRef100_UPI000023CB38_from_1834_to_2157 (HMM "PKS_ER" in sequence "UniRef100_UPI000023CB38", bitscore: 112.7, e-value: 5.6e-28, length: 324)
1620	UniRef100_Q66FG3_from_11_to_325 (HMM "PKS_ER" in sequence "UniRef100_Q66FG3", bitscore: 112.7, e-value: 5.7e-28, length: 315)
1621	UniRef100_Q3WEY5_from_1_to_312 (HMM "PKS_ER" in sequence "UniRef100_Q3WEY5", bitscore: 112.7, e-value: 5.9e-28, length: 312)
1622	UniRef100_Q2T8R4_from_10_to_321 (HMM "PKS_ER" in sequence "UniRef100_Q2T8R4", bitscore: 112.6, e-value: 6.4e-28, length: 312)
1623	UniRef100_Q2IW67_from_11_to_322 (HMM "PKS_ER" in sequence "UniRef100_Q2IW67", bitscore: 112.5, e-value: 6.6e-28, length: 312)
1624	UniRef100_Q1IVA3_from_10_to_321 (HMM "PKS_ER" in sequence "UniRef100_Q1IVA3", bitscore: 112.4, e-value: 7e-28, length: 312)
1625	UniRef100_A1ZDN0_from_10_to_330 (HMM "PKS_ER" in sequence "UniRef100_A1ZDN0", bitscore: 112.4, e-value: 7.3e-28, length: 321)
1626	UniRef100_A3KKD3_from_11_to_315 (HMM "PKS_ER" in sequence "UniRef100_A3KKD3", bitscore: 112.3, e-value: 7.5e-28, length: 305)
1627	UniRef100_UPI00005A3890_from_9_to_317 (HMM "PKS_ER" in sequence "UniRef100_UPI00005A3890", bitscore: 112.2, e-value: 8.5e-28, length: 309)
1628	UniRef100_A1H7S1_from_10_to_331 (HMM "PKS_ER" in sequence "UniRef100_A1H7S1", bitscore: 112.2, e-value: 8.5e-28, length: 322)
1629	UniRef100_Q88B47_from_11_to_323 (HMM "PKS_ER" in sequence "UniRef100_Q88B47", bitscore: 112.1, e-value: 8.7e-28, length: 313)
1630	UniRef100_A1JRS4_from_11_to_325 (HMM "PKS_ER" in sequence "UniRef100_A1JRS4", bitscore: 111.9, e-value: 1e-27, length: 315)
1631	UniRef100_A2QV09_from_12_to_357 (HMM "PKS_ER" in sequence "UniRef100_A2QV09", bitscore: 111.8, e-value: 1e-27, length: 346)
1632	UniRef100_A0Z5I2_from_10_to_316 (HMM "PKS_ER" in sequence "UniRef100_A0Z5I2", bitscore: 111.7, e-value: 1.2e-27, length: 307)
1633	UniRef100_A4VJF4_from_9_to_313 (HMM "PKS_ER" in sequence "UniRef100_A4VJF4", bitscore: 111.6, e-value: 1.2e-27, length: 305)
1634	UniRef100_A5W6V1_from_10_to_303 (HMM "PKS_ER" in sequence "UniRef100_A5W6V1", bitscore: 111.6, e-value: 1.2e-27, length: 294)
1635	UniRef100_Q2Z063_from_11_to_321 (HMM "PKS_ER" in sequence "UniRef100_Q2Z063", bitscore: 111.6, e-value: 1.3e-27, length: 311)
1636	UniRef100_A4B370_from_18_to_334 (HMM "PKS_ER" in sequence "UniRef100_A4B370", bitscore: 111.3, e-value: 1.5e-27, length: 317)
1637	UniRef100_Q0JY72_from_11_to_324 (HMM "PKS_ER" in sequence "UniRef100_Q0JY72", bitscore: 111.1, e-value: 1.7e-27, length: 314)
1638	UniRef100_Q839Q1_from_10_to_329 (HMM "PKS_ER" in sequence "UniRef100_Q839Q1", bitscore: 111.0, e-value: 1.9e-27, length: 320)
1639	UniRef100_UPI00005A1230_from_17_to_319 (HMM "PKS_ER" in sequence "UniRef100_UPI00005A1230", bitscore: 111.0, e-value: 1.9e-27, length: 303)
1640	UniRef100_UPI0000E48C53_from_14_to_328 (HMM "PKS_ER" in sequence "UniRef100_UPI0000E48C53", bitscore: 110.5, e-value: 2.7e-27, length: 315)
1641	UniRef100_Q214L7_from_11_to_322 (HMM "PKS_ER" in sequence "UniRef100_Q214L7", bitscore: 110.5, e-value: 2.8e-27, length: 312)
1642	UniRef100_Q033X1_from_14_to_333 (HMM "PKS_ER" in sequence "UniRef100_Q033X1", bitscore: 110.5, e-value: 2.8e-27, length: 320)
1643	UniRef100_A3VNU5_from_10_to_319 (HMM "PKS_ER" in sequence "UniRef100_A3VNU5", bitscore: 110.4, e-value: 2.9e-27, length: 310)
1644	UniRef100_A3US27_from_10_to_307 (HMM "PKS_ER" in sequence "UniRef100_A3US27", bitscore: 110.3, e-value: 3.1e-27, length: 298)
1645	UniRef100_Q81AR0_from_8_to_326 (HMM "PKS_ER" in sequence "UniRef100_Q81AR0", bitscore: 110.1, e-value: 3.4e-27, length: 319)
1646	UniRef100_Q49HL2_from_24871_to_25174 (HMM "PKS_ER" in sequence "UniRef100_Q49HL2", bitscore: 109.8, e-value: 4.3e-27, length: 304)
1647	UniRef100_Q3VZL4_from_10_to_320 (HMM "PKS_ER" in sequence "UniRef100_Q3VZL4", bitscore: 109.8, e-value: 4.4e-27, length: 311)
1648	UniRef100_A1CS86_from_17_to_335 (HMM "PKS_ER" in sequence "UniRef100_A1CS86", bitscore: 109.7, e-value: 4.5e-27, length: 319)
1649	UniRef100_A0B175_from_16_to_330 (HMM "PKS_ER" in sequence "UniRef100_A0B175", bitscore: 109.7, e-value: 4.6e-27, length: 315)
1650	UniRef100_Q0LV80_from_15_to_326 (HMM "PKS_ER" in sequence "UniRef100_Q0LV80", bitscore: 109.7, e-value: 4.6e-27, length: 312)
1651	UniRef100_A2VY42_from_42_to_356 (HMM "PKS_ER" in sequence "UniRef100_A2VY42", bitscore: 109.7, e-value: 4.8e-27, length: 315)
1652	UniRef100_Q1D4I2_from_10_to_340 (HMM "PKS_ER" in sequence "UniRef100_Q1D4I2", bitscore: 109.4, e-value: 5.8e-27, length: 331)
1653	UniRef100_A0FPI1_from_10_to_333 (HMM "PKS_ER" in sequence "UniRef100_A0FPI1", bitscore: 109.3, e-value: 6.2e-27, length: 324)
1654	UniRef100_Q500S5_from_11_to_323 (HMM "PKS_ER" in sequence "UniRef100_Q500S5", bitscore: 109.3, e-value: 6.3e-27, length: 313)
1655	UniRef100_Q6HFT1_from_11_to_329 (HMM "PKS_ER" in sequence "UniRef100_Q6HFT1", bitscore: 109.3, e-value: 6.3e-27, length: 319)
1656	UniRef100_Q10T48_from_56_to_366 (HMM "PKS_ER" in sequence "UniRef100_Q10T48", bitscore: 109.2, e-value: 6.6e-27, length: 311)
1657	UniRef100_Q3ENY2_from_11_to_329 (HMM "PKS_ER" in sequence "UniRef100_Q3ENY2", bitscore: 109.1, e-value: 7.3e-27, length: 319)
1658	UniRef100_A0Y985_from_11_to_322 (HMM "PKS_ER" in sequence "UniRef100_A0Y985", bitscore: 109.0, e-value: 7.5e-27, length: 312)
1659	UniRef100_A0JV18_from_11_to_319 (HMM "PKS_ER" in sequence "UniRef100_A0JV18", bitscore: 109.0, e-value: 7.5e-27, length: 309)
1660	UniRef100_Q9LXZ4_from_18_to_336 (HMM "PKS_ER" in sequence "UniRef100_Q9LXZ4", bitscore: 109.0, e-value: 7.6e-27, length: 319)
1661	UniRef100_Q1IRY1_from_10_to_321 (HMM "PKS_ER" in sequence "UniRef100_Q1IRY1", bitscore: 109.0, e-value: 7.7e-27, length: 312)
1662	UniRef100_A6NN60_from_17_to_293 (HMM "PKS_ER" in sequence "UniRef100_A6NN60", bitscore: 108.8, e-value: 8.4e-27, length: 277)
1663	UniRef100_A3Y9N0_from_18_to_331 (HMM "PKS_ER" in sequence "UniRef100_A3Y9N0", bitscore: 108.8, e-value: 9e-27, length: 314)
1664	UniRef100_UPI000038DB8D_from_10_to_334 (HMM "PKS_ER" in sequence "UniRef100_UPI000038DB8D", bitscore: 108.7, e-value: 9e-27, length: 325)
1665	UniRef100_Q417D2_from_15_to_338 (HMM "PKS_ER" in sequence "UniRef100_Q417D2", bitscore: 108.7, e-value: 9.1e-27, length: 324)
1666	UniRef100_Q0ANJ7_from_10_to_327 (HMM "PKS_ER" in sequence "UniRef100_Q0ANJ7", bitscore: 108.7, e-value: 9.6e-27, length: 318)
1667	UniRef100_Q0RBG3_from_2_to_307 (HMM "PKS_ER" in sequence "UniRef100_Q0RBG3", bitscore: 108.5, e-value: 1.1e-26, length: 306)
1668	UniRef100_A1L4Y4_from_93_to_404 (HMM "PKS_ER" in sequence "UniRef100_A1L4Y4", bitscore: 108.4, e-value: 1.2e-26, length: 312)
1669	UniRef100_Q4MY59_from_11_to_329 (HMM "PKS_ER" in sequence "UniRef100_Q4MY59", bitscore: 108.3, e-value: 1.2e-26, length: 319)
1670	UniRef100_Q3YUT3_from_11_to_325 (HMM "PKS_ER" in sequence "UniRef100_Q3YUT3", bitscore: 108.3, e-value: 1.3e-26, length: 315)
1671	UniRef100_A4AYP8_from_9_to_323 (HMM "PKS_ER" in sequence "UniRef100_A4AYP8", bitscore: 108.1, e-value: 1.4e-26, length: 315)
1672	UniRef100_UPI00005F986E_from_11_to_325 (HMM "PKS_ER" in sequence "UniRef100_UPI00005F986E", bitscore: 108.1, e-value: 1.4e-26, length: 315)
1673	UniRef100_Q5QYW5_from_7_to_317 (HMM "PKS_ER" in sequence "UniRef100_Q5QYW5", bitscore: 107.8, e-value: 1.7e-26, length: 311)
1674	UniRef100_A5ESS5_from_11_to_320 (HMM "PKS_ER" in sequence "UniRef100_A5ESS5", bitscore: 107.8, e-value: 1.7e-26, length: 310)
1675	UniRef100_A3U9B2_from_10_to_326 (HMM "PKS_ER" in sequence "UniRef100_A3U9B2", bitscore: 107.7, e-value: 1.8e-26, length: 317)
1676	UniRef100_Q8U6D7_from_10_to_317 (HMM "PKS_ER" in sequence "UniRef100_Q8U6D7", bitscore: 107.6, e-value: 2e-26, length: 308)
1677	UniRef100_Q46NP1_from_12_to_325 (HMM "PKS_ER" in sequence "UniRef100_Q46NP1", bitscore: 107.6, e-value: 2e-26, length: 314)
1678	UniRef100_A4EVJ6_from_10_to_316 (HMM "PKS_ER" in sequence "UniRef100_A4EVJ6", bitscore: 107.6, e-value: 2.1e-26, length: 307)
1679	UniRef100_Q46TB8_from_14_to_324 (HMM "PKS_ER" in sequence "UniRef100_Q46TB8", bitscore: 107.5, e-value: 2.2e-26, length: 311)
1680	UniRef100_A5FF92_from_10_to_330 (HMM "PKS_ER" in sequence "UniRef100_A5FF92", bitscore: 107.3, e-value: 2.5e-26, length: 321)
1681	UniRef100_Q1R3N7_from_11_to_325 (HMM "PKS_ER" in sequence "UniRef100_Q1R3N7", bitscore: 107.2, e-value: 2.7e-26, length: 315)
1682	UniRef100_Q0TA14_from_11_to_325 (HMM "PKS_ER" in sequence "UniRef100_Q0TA14", bitscore: 107.2, e-value: 2.7e-26, length: 315)
1683	UniRef100_Q8NTU9_from_10_to_316 (HMM "PKS_ER" in sequence "UniRef100_Q8NTU9", bitscore: 107.0, e-value: 3.1e-26, length: 307)
1684	UniRef100_Q0MFW5_from_11_to_325 (HMM "PKS_ER" in sequence "UniRef100_Q0MFW5", bitscore: 106.8, e-value: 3.5e-26, length: 315)
1685	UniRef100_A1FGX9_from_15_to_330 (HMM "PKS_ER" in sequence "UniRef100_A1FGX9", bitscore: 106.8, e-value: 3.5e-26, length: 316)
1686	UniRef100_Q8X5V4_from_11_to_325 (HMM "PKS_ER" in sequence "UniRef100_Q8X5V4", bitscore: 106.7, e-value: 3.7e-26, length: 315)
1687	UniRef100_Q5SLZ0_from_10_to_317 (HMM "PKS_ER" in sequence "UniRef100_Q5SLZ0", bitscore: 106.7, e-value: 3.8e-26, length: 308)
1688	UniRef100_A0J2V5_from_14_to_309 (HMM "PKS_ER" in sequence "UniRef100_A0J2V5", bitscore: 106.6, e-value: 3.9e-26, length: 296)
1689	UniRef100_A4RT44_from_12653_to_12960 (HMM "PKS_ER" in sequence "UniRef100_A4RT44", bitscore: 106.6, e-value: 3.9e-26, length: 308)
1690	UniRef100_Q2J5I9_from_10_to_300 (HMM "PKS_ER" in sequence "UniRef100_Q2J5I9", bitscore: 106.6, e-value: 4e-26, length: 291)
1691	UniRef100_Q47Z05_from_8_to_326 (HMM "PKS_ER" in sequence "UniRef100_Q47Z05", bitscore: 106.5, e-value: 4.4e-26, length: 319)
1692	UniRef100_Q3SSH6_from_11_to_322 (HMM "PKS_ER" in sequence "UniRef100_Q3SSH6", bitscore: 106.4, e-value: 4.5e-26, length: 312)
1693	UniRef100_Q72GL5_from_10_to_317 (HMM "PKS_ER" in sequence "UniRef100_Q72GL5", bitscore: 106.3, e-value: 4.9e-26, length: 308)
1694	UniRef100_Q9R6G7_from_11_to_320 (HMM "PKS_ER" in sequence "UniRef100_Q9R6G7", bitscore: 106.3, e-value: 5e-26, length: 310)
1695	UniRef100_A4T875_from_10_to_318 (HMM "PKS_ER" in sequence "UniRef100_A4T875", bitscore: 105.9, e-value: 6.5e-26, length: 309)
1696	UniRef100_Q0K2F2_from_11_to_324 (HMM "PKS_ER" in sequence "UniRef100_Q0K2F2", bitscore: 105.7, e-value: 7.2e-26, length: 314)
1697	UniRef100_Q0BW06_from_16_to_339 (HMM "PKS_ER" in sequence "UniRef100_Q0BW06", bitscore: 105.7, e-value: 7.5e-26, length: 324)
1698	UniRef100_Q57GY2_from_11_to_325 (HMM "PKS_ER" in sequence "UniRef100_Q57GY2", bitscore: 105.7, e-value: 7.7e-26, length: 315)
1699	UniRef100_Q07MU7_from_11_to_322 (HMM "PKS_ER" in sequence "UniRef100_Q07MU7", bitscore: 105.6, e-value: 8e-26, length: 312)
1700	UniRef100_A0AG69_from_10_to_309 (HMM "PKS_ER" in sequence "UniRef100_A0AG69", bitscore: 105.5, e-value: 8.3e-26, length: 300)
1701	UniRef100_P28304_from_11_to_325 (HMM "PKS_ER" in sequence "UniRef100_P28304", bitscore: 105.4, e-value: 9.3e-26, length: 315)
1702	UniRef100_Q0G5Q2_from_21_to_344 (HMM "PKS_ER" in sequence "UniRef100_Q0G5Q2", bitscore: 105.4, e-value: 9.3e-26, length: 324)
1703	UniRef100_Q2J4X4_from_1_to_312 (HMM "PKS_ER" in sequence "UniRef100_Q2J4X4", bitscore: 105.3, e-value: 1e-25, length: 312)
1704	UniRef100_A3PSL8_from_10_to_319 (HMM "PKS_ER" in sequence "UniRef100_A3PSL8", bitscore: 105.2, e-value: 1e-25, length: 310)
1705	UniRef100_Q479C0_from_23_to_336 (HMM "PKS_ER" in sequence "UniRef100_Q479C0", bitscore: 105.2, e-value: 1.1e-25, length: 314)
1706	UniRef100_A5BYL3_from_11_to_322 (HMM "PKS_ER" in sequence "UniRef100_A5BYL3", bitscore: 105.2, e-value: 1.1e-25, length: 312)
1707	UniRef100_A4XNB7_from_11_to_323 (HMM "PKS_ER" in sequence "UniRef100_A4XNB7", bitscore: 105.1, e-value: 1.1e-25, length: 313)
1708	UniRef100_Q8Z1T0_from_11_to_325 (HMM "PKS_ER" in sequence "UniRef100_Q8Z1T0", bitscore: 105.1, e-value: 1.1e-25, length: 315)
1709	UniRef100_Q871W3_from_16_to_335 (HMM "PKS_ER" in sequence "UniRef100_Q871W3", bitscore: 105.0, e-value: 1.3e-25, length: 320)
1710	UniRef100_UPI000055855C_from_1_to_308 (HMM "PKS_ER" in sequence "UniRef100_UPI000055855C", bitscore: 104.9, e-value: 1.3e-25, length: 308)
1711	UniRef100_A2U813_from_10_to_323 (HMM "PKS_ER" in sequence "UniRef100_A2U813", bitscore: 104.8, e-value: 1.4e-25, length: 314)
1712	UniRef100_Q0M2C6_from_17_to_328 (HMM "PKS_ER" in sequence "UniRef100_Q0M2C6", bitscore: 104.7, e-value: 1.5e-25, length: 312)
1713	UniRef100_UPI00005FA148_from_11_to_325 (HMM "PKS_ER" in sequence "UniRef100_UPI00005FA148", bitscore: 104.7, e-value: 1.5e-25, length: 315)
1714	UniRef100_A4QAJ9_from_10_to_316 (HMM "PKS_ER" in sequence "UniRef100_A4QAJ9", bitscore: 104.7, e-value: 1.5e-25, length: 307)
1715	UniRef100_A5VBP3_from_15_to_326 (HMM "PKS_ER" in sequence "UniRef100_A5VBP3", bitscore: 104.7, e-value: 1.5e-25, length: 312)
1716	UniRef100_A0FSQ7_from_6_to_320 (HMM "PKS_ER" in sequence "UniRef100_A0FSQ7", bitscore: 104.6, e-value: 1.6e-25, length: 315)
1717	UniRef100_Q2UEA9_from_16_to_330 (HMM "PKS_ER" in sequence "UniRef100_Q2UEA9", bitscore: 104.4, e-value: 1.8e-25, length: 315)
1718	UniRef100_Q1MJV7_from_12_to_322 (HMM "PKS_ER" in sequence "UniRef100_Q1MJV7", bitscore: 104.3, e-value: 1.9e-25, length: 311)
1719	UniRef100_Q2S1X6_from_11_to_338 (HMM "PKS_ER" in sequence "UniRef100_Q2S1X6", bitscore: 104.2, e-value: 2.1e-25, length: 328)
1720	UniRef100_Q8ES25_from_10_to_308 (HMM "PKS_ER" in sequence "UniRef100_Q8ES25", bitscore: 103.9, e-value: 2.7e-25, length: 299)
1721	UniRef100_A2UFI7_from_11_to_325 (HMM "PKS_ER" in sequence "UniRef100_A2UFI7", bitscore: 103.8, e-value: 2.7e-25, length: 315)
1722	UniRef100_Q13GD6_from_14_to_336 (HMM "PKS_ER" in sequence "UniRef100_Q13GD6", bitscore: 103.8, e-value: 2.8e-25, length: 323)
1723	UniRef100_Q1MFH1_from_5_to_339 (HMM "PKS_ER" in sequence "UniRef100_Q1MFH1", bitscore: 103.8, e-value: 2.8e-25, length: 335)
1724	UniRef100_Q4DAS0_from_13_to_331 (HMM "PKS_ER" in sequence "UniRef100_Q4DAS0", bitscore: 103.7, e-value: 2.9e-25, length: 319)
1725	UniRef100_UPI00005F78AA_from_11_to_325 (HMM "PKS_ER" in sequence "UniRef100_UPI00005F78AA", bitscore: 103.6, e-value: 3.1e-25, length: 315)
1726	UniRef100_A3G7L6_from_10_to_309 (HMM "PKS_ER" in sequence "UniRef100_A3G7L6", bitscore: 103.6, e-value: 3.2e-25, length: 300)
1727	UniRef100_Q8Y9B9_from_10_to_309 (HMM "PKS_ER" in sequence "UniRef100_Q8Y9B9", bitscore: 103.5, e-value: 3.5e-25, length: 300)
1728	UniRef100_Q1MKZ7_from_14_to_328 (HMM "PKS_ER" in sequence "UniRef100_Q1MKZ7", bitscore: 103.4, e-value: 3.6e-25, length: 315)
1729	UniRef100_Q5PIX2_from_11_to_325 (HMM "PKS_ER" in sequence "UniRef100_Q5PIX2", bitscore: 103.4, e-value: 3.6e-25, length: 315)
1730	UniRef100_A4RC46_from_1514_to_1812 (HMM "PKS_ER" in sequence "UniRef100_A4RC46", bitscore: 103.4, e-value: 3.7e-25, length: 299)
1731	UniRef100_Q2KGA7_from_1677_to_1975 (HMM "PKS_ER" in sequence "UniRef100_Q2KGA7", bitscore: 103.4, e-value: 3.7e-25, length: 299)
1732	UniRef100_Q2BC71_from_10_to_320 (HMM "PKS_ER" in sequence "UniRef100_Q2BC71", bitscore: 103.2, e-value: 4.3e-25, length: 311)
1733	UniRef100_A4I4G0_from_13_to_331 (HMM "PKS_ER" in sequence "UniRef100_A4I4G0", bitscore: 103.1, e-value: 4.5e-25, length: 319)
1734	UniRef100_Q2UMH7_from_16_to_334 (HMM "PKS_ER" in sequence "UniRef100_Q2UMH7", bitscore: 102.9, e-value: 5.1e-25, length: 319)
1735	UniRef100_A4E086_from_10_to_309 (HMM "PKS_ER" in sequence "UniRef100_A4E086", bitscore: 102.8, e-value: 5.4e-25, length: 300)
1736	UniRef100_Q31TV9_from_11_to_325 (HMM "PKS_ER" in sequence "UniRef100_Q31TV9", bitscore: 102.8, e-value: 5.7e-25, length: 315)
1737	UniRef100_A5CSX2_from_11_to_318 (HMM "PKS_ER" in sequence "UniRef100_A5CSX2", bitscore: 102.7, e-value: 6e-25, length: 308)
1738	UniRef100_Q0RYZ7_from_11_to_319 (HMM "PKS_ER" in sequence "UniRef100_Q0RYZ7", bitscore: 102.4, e-value: 7.2e-25, length: 309)
1739	UniRef100_A0T5J1_from_32_to_346 (HMM "PKS_ER" in sequence "UniRef100_A0T5J1", bitscore: 102.4, e-value: 7.4e-25, length: 315)
1740	UniRef100_UPI00005F8780_from_11_to_325 (HMM "PKS_ER" in sequence "UniRef100_UPI00005F8780", bitscore: 102.3, e-value: 7.8e-25, length: 315)
1741	UniRef100_Q4WVA8_from_66_to_380 (HMM "PKS_ER" in sequence "UniRef100_Q4WVA8", bitscore: 102.3, e-value: 7.8e-25, length: 315)
1742	UniRef100_UPI000055A582_from_1_to_308 (HMM "PKS_ER" in sequence "UniRef100_UPI000055A582", bitscore: 102.3, e-value: 8e-25, length: 308)
1743	UniRef100_UPI000055BDD7_from_1_to_308 (HMM "PKS_ER" in sequence "UniRef100_UPI000055BDD7", bitscore: 102.2, e-value: 8.5e-25, length: 308)
1744	UniRef100_Q26VH6_from_28_to_358 (HMM "PKS_ER" in sequence "UniRef100_Q26VH6", bitscore: 102.2, e-value: 8.7e-25, length: 331)
1745	UniRef100_A0YAK6_from_11_to_325 (HMM "PKS_ER" in sequence "UniRef100_A0YAK6", bitscore: 102.1, e-value: 9.1e-25, length: 315)
1746	UniRef100_Q47MQ9_from_10_to_320 (HMM "PKS_ER" in sequence "UniRef100_Q47MQ9", bitscore: 102.1, e-value: 9.2e-25, length: 311)
1747	UniRef100_Q733Y6_from_11_to_329 (HMM "PKS_ER" in sequence "UniRef100_Q733Y6", bitscore: 102.0, e-value: 9.4e-25, length: 319)
1748	UniRef100_Q5SI53_from_10_to_314 (HMM "PKS_ER" in sequence "UniRef100_Q5SI53", bitscore: 101.8, e-value: 1.1e-24, length: 305)
1749	UniRef100_Q5YTS2_from_10_to_319 (HMM "PKS_ER" in sequence "UniRef100_Q5YTS2", bitscore: 101.7, e-value: 1.2e-24, length: 310)
1750	UniRef100_UPI00005104DA_from_11_to_322 (HMM "PKS_ER" in sequence "UniRef100_UPI00005104DA", bitscore: 101.7, e-value: 1.2e-24, length: 312)
1751	UniRef100_Q1D9Y9_from_11_to_334 (HMM "PKS_ER" in sequence "UniRef100_Q1D9Y9", bitscore: 101.7, e-value: 1.2e-24, length: 324)
1752	UniRef100_UPI00005F2017_from_23_to_337 (HMM "PKS_ER" in sequence "UniRef100_UPI00005F2017", bitscore: 101.5, e-value: 1.3e-24, length: 315)
1753	UniRef100_Q0LL84_from_10_to_317 (HMM "PKS_ER" in sequence "UniRef100_Q0LL84", bitscore: 101.5, e-value: 1.4e-24, length: 308)
1754	UniRef100_Q1YMF6_from_8_to_339 (HMM "PKS_ER" in sequence "UniRef100_Q1YMF6", bitscore: 101.0, e-value: 1.9e-24, length: 332)
1755	UniRef100_A1DE46_from_16_to_330 (HMM "PKS_ER" in sequence "UniRef100_A1DE46", bitscore: 100.8, e-value: 2.2e-24, length: 315)
1756	UniRef100_Q81MY4_from_10_to_313 (HMM "PKS_ER" in sequence "UniRef100_Q81MY4", bitscore: 100.8, e-value: 2.3e-24, length: 304)
1757	UniRef100_Q03HH2_from_10_to_308 (HMM "PKS_ER" in sequence "UniRef100_Q03HH2", bitscore: 100.6, e-value: 2.5e-24, length: 299)
1758	UniRef100_Q83P85_from_11_to_325 (HMM "PKS_ER" in sequence "UniRef100_Q83P85", bitscore: 100.6, e-value: 2.5e-24, length: 315)
1759	UniRef100_P40783_from_11_to_325 (HMM "PKS_ER" in sequence "UniRef100_P40783", bitscore: 100.6, e-value: 2.6e-24, length: 315)
1760	UniRef100_Q0CW07_from_16_to_330 (HMM "PKS_ER" in sequence "UniRef100_Q0CW07", bitscore: 100.6, e-value: 2.6e-24, length: 315)
1761	UniRef100_Q4KAZ9_from_10_to_333 (HMM "PKS_ER" in sequence "UniRef100_Q4KAZ9", bitscore: 100.5, e-value: 2.7e-24, length: 324)
1762	UniRef100_Q638J5_from_10_to_313 (HMM "PKS_ER" in sequence "UniRef100_Q638J5", bitscore: 100.5, e-value: 2.7e-24, length: 304)
1763	UniRef100_Q1BFX0_from_10_to_319 (HMM "PKS_ER" in sequence "UniRef100_Q1BFX0", bitscore: 100.5, e-value: 2.7e-24, length: 310)
1764	UniRef100_Q637W0_from_11_to_329 (HMM "PKS_ER" in sequence "UniRef100_Q637W0", bitscore: 100.4, e-value: 2.8e-24, length: 319)
1765	UniRef100_Q11IR2_from_8_to_339 (HMM "PKS_ER" in sequence "UniRef100_Q11IR2", bitscore: 100.3, e-value: 3.1e-24, length: 332)
1766	UniRef100_Q88U51_from_10_to_310 (HMM "PKS_ER" in sequence "UniRef100_Q88U51", bitscore: 100.3, e-value: 3.1e-24, length: 301)
1767	UniRef100_Q72IG9_from_10_to_314 (HMM "PKS_ER" in sequence "UniRef100_Q72IG9", bitscore: 100.3, e-value: 3.1e-24, length: 305)
1768	UniRef100_Q6N6E3_from_11_to_322 (HMM "PKS_ER" in sequence "UniRef100_Q6N6E3", bitscore: 100.2, e-value: 3.3e-24, length: 312)
1769	UniRef100_A1B1U6_from_15_to_320 (HMM "PKS_ER" in sequence "UniRef100_A1B1U6", bitscore: 100.2, e-value: 3.3e-24, length: 306)
1770	UniRef100_A3W608_from_10_to_320 (HMM "PKS_ER" in sequence "UniRef100_A3W608", bitscore: 100.1, e-value: 3.7e-24, length: 311)
1771	UniRef100_Q1DJQ1_from_11_to_338 (HMM "PKS_ER" in sequence "UniRef100_Q1DJQ1", bitscore: 99.9, e-value: 4.1e-24, length: 328)
1772	UniRef100_A4YRV0_from_10_to_334 (HMM "PKS_ER" in sequence "UniRef100_A4YRV0", bitscore: 99.9, e-value: 4.3e-24, length: 325)
1773	UniRef100_Q2K7D5_from_5_to_339 (HMM "PKS_ER" in sequence "UniRef100_Q2K7D5", bitscore: 99.7, e-value: 4.7e-24, length: 335)
1774	UniRef100_Q826P3_from_33_to_337 (HMM "PKS_ER" in sequence "UniRef100_Q826P3", bitscore: 99.5, e-value: 5.6e-24, length: 305)
1775	UniRef100_A5P845_from_11_to_334 (HMM "PKS_ER" in sequence "UniRef100_A5P845", bitscore: 99.4, e-value: 5.7e-24, length: 324)
1776	UniRef100_A1CB96_from_16_to_330 (HMM "PKS_ER" in sequence "UniRef100_A1CB96", bitscore: 99.2, e-value: 6.7e-24, length: 315)
1777	UniRef100_Q81YI1_from_11_to_329 (HMM "PKS_ER" in sequence "UniRef100_Q81YI1", bitscore: 99.1, e-value: 7.1e-24, length: 319)
1778	UniRef100_UPI00005F080B_from_23_to_337 (HMM "PKS_ER" in sequence "UniRef100_UPI00005F080B", bitscore: 99.0, e-value: 7.5e-24, length: 315)
1779	UniRef100_Q4JSJ2_from_14_to_328 (HMM "PKS_ER" in sequence "UniRef100_Q4JSJ2", bitscore: 98.9, e-value: 8.1e-24, length: 315)
1780	UniRef100_A6E9T4_from_10_to_318 (HMM "PKS_ER" in sequence "UniRef100_A6E9T4", bitscore: 98.8, e-value: 8.8e-24, length: 309)
1781	UniRef100_A5JB60_from_18_to_329 (HMM "PKS_ER" in sequence "UniRef100_A5JB60", bitscore: 98.6, e-value: 1e-23, length: 312)
1782	UniRef100_Q0MA41_from_5_to_339 (HMM "PKS_ER" in sequence "UniRef100_Q0MA41", bitscore: 98.6, e-value: 1e-23, length: 335)
1783	UniRef100_A1TCS9_from_10_to_318 (HMM "PKS_ER" in sequence "UniRef100_A1TCS9", bitscore: 98.4, e-value: 1.2e-23, length: 309)
1784	UniRef100_Q0SIL8_from_13_to_313 (HMM "PKS_ER" in sequence "UniRef100_Q0SIL8", bitscore: 98.3, e-value: 1.3e-23, length: 301)
1785	UniRef100_A2R886_from_13_to_337 (HMM "PKS_ER" in sequence "UniRef100_A2R886", bitscore: 98.2, e-value: 1.3e-23, length: 325)
1786	UniRef100_Q92E39_from_10_to_309 (HMM "PKS_ER" in sequence "UniRef100_Q92E39", bitscore: 97.8, e-value: 1.8e-23, length: 300)
1787	UniRef100_Q92P55_from_5_to_339 (HMM "PKS_ER" in sequence "UniRef100_Q92P55", bitscore: 97.7, e-value: 1.9e-23, length: 335)
1788	UniRef100_Q2BQK7_from_10_to_310 (HMM "PKS_ER" in sequence "UniRef100_Q2BQK7", bitscore: 97.7, e-value: 1.9e-23, length: 301)
1789	UniRef100_Q582N8_from_13_to_331 (HMM "PKS_ER" in sequence "UniRef100_Q582N8", bitscore: 97.6, e-value: 2e-23, length: 319)
1790	UniRef100_A4LLM6_from_18_to_329 (HMM "PKS_ER" in sequence "UniRef100_A4LLM6", bitscore: 97.6, e-value: 2.1e-23, length: 312)
1791	UniRef100_A0RGR7_from_11_to_329 (HMM "PKS_ER" in sequence "UniRef100_A0RGR7", bitscore: 97.4, e-value: 2.3e-23, length: 319)
1792	UniRef100_A1H7G5_from_13_to_325 (HMM "PKS_ER" in sequence "UniRef100_A1H7G5", bitscore: 97.4, e-value: 2.3e-23, length: 313)
1793	UniRef100_Q0UZE0_from_15_to_335 (HMM "PKS_ER" in sequence "UniRef100_Q0UZE0", bitscore: 97.4, e-value: 2.3e-23, length: 321)
1794	UniRef100_A0HH22_from_11_to_324 (HMM "PKS_ER" in sequence "UniRef100_A0HH22", bitscore: 97.2, e-value: 2.7e-23, length: 314)
1795	UniRef100_O34009_from_11_to_321 (HMM "PKS_ER" in sequence "UniRef100_O34009", bitscore: 97.1, e-value: 2.9e-23, length: 311)
1796	UniRef100_A3NG57_from_18_to_329 (HMM "PKS_ER" in sequence "UniRef100_A3NG57", bitscore: 97.1, e-value: 3e-23, length: 312)
1797	UniRef100_Q0LDH5_from_10_to_319 (HMM "PKS_ER" in sequence "UniRef100_Q0LDH5", bitscore: 97.0, e-value: 3e-23, length: 310)
1798	UniRef100_UPI000023DEE7_from_15_to_332 (HMM "PKS_ER" in sequence "UniRef100_UPI000023DEE7", bitscore: 96.9, e-value: 3.4e-23, length: 318)
1799	UniRef100_A5EME9_from_10_to_334 (HMM "PKS_ER" in sequence "UniRef100_A5EME9", bitscore: 96.9, e-value: 3.4e-23, length: 325)
1800	UniRef100_Q2UMZ0_from_13_to_337 (HMM "PKS_ER" in sequence "UniRef100_Q2UMZ0", bitscore: 96.8, e-value: 3.7e-23, length: 325)
1801	UniRef100_Q471H1_from_11_to_324 (HMM "PKS_ER" in sequence "UniRef100_Q471H1", bitscore: 96.6, e-value: 4e-23, length: 314)
1802	UniRef100_Q81B19_from_10_to_313 (HMM "PKS_ER" in sequence "UniRef100_Q81B19", bitscore: 96.4, e-value: 4.7e-23, length: 304)
1803	UniRef100_Q2AS05_from_10_to_319 (HMM "PKS_ER" in sequence "UniRef100_Q2AS05", bitscore: 95.8, e-value: 7.2e-23, length: 310)
1804	UniRef100_Q0U2G1_from_17_to_331 (HMM "PKS_ER" in sequence "UniRef100_Q0U2G1", bitscore: 95.7, e-value: 7.7e-23, length: 315)
1805	UniRef100_A1G811_from_10_to_320 (HMM "PKS_ER" in sequence "UniRef100_A1G811", bitscore: 95.5, e-value: 8.8e-23, length: 311)
1806	UniRef100_A1CFT1_from_14_to_351 (HMM "PKS_ER" in sequence "UniRef100_A1CFT1", bitscore: 95.4, e-value: 9.3e-23, length: 338)
1807	UniRef100_Q734B1_from_10_to_319 (HMM "PKS_ER" in sequence "UniRef100_Q734B1", bitscore: 95.4, e-value: 9.5e-23, length: 310)
1808	UniRef100_Q9A212_from_10_to_319 (HMM "PKS_ER" in sequence "UniRef100_Q9A212", bitscore: 95.3, e-value: 9.9e-23, length: 310)
1809	UniRef100_Q2G8E8_from_12_to_335 (HMM "PKS_ER" in sequence "UniRef100_Q2G8E8", bitscore: 95.3, e-value: 1e-22, length: 324)
1810	UniRef100_Q0VPU8_from_14_to_331 (HMM "PKS_ER" in sequence "UniRef100_Q0VPU8", bitscore: 95.2, e-value: 1.1e-22, length: 318)
1811	UniRef100_Q0G5N7_from_10_to_331 (HMM "PKS_ER" in sequence "UniRef100_Q0G5N7", bitscore: 94.9, e-value: 1.3e-22, length: 322)
1812	UniRef100_A6EZS6_from_2_to_313 (HMM "PKS_ER" in sequence "UniRef100_A6EZS6", bitscore: 94.7, e-value: 1.6e-22, length: 312)
1813	UniRef100_Q1AXG9_from_10_to_322 (HMM "PKS_ER" in sequence "UniRef100_Q1AXG9", bitscore: 94.6, e-value: 1.6e-22, length: 313)
1814	UniRef100_A6DYU0_from_17_to_327 (HMM "PKS_ER" in sequence "UniRef100_A6DYU0", bitscore: 94.6, e-value: 1.7e-22, length: 311)
1815	UniRef100_A3YHF7_from_26_to_327 (HMM "PKS_ER" in sequence "UniRef100_A3YHF7", bitscore: 94.5, e-value: 1.8e-22, length: 302)
1816	UniRef100_UPI0000E4CE4E_from_1_to_316 (HMM "PKS_ER" in sequence "UniRef100_UPI0000E4CE4E", bitscore: 94.4, e-value: 1.8e-22, length: 316)
1817	UniRef100_Q736Y0_from_10_to_305 (HMM "PKS_ER" in sequence "UniRef100_Q736Y0", bitscore: 94.2, e-value: 2.2e-22, length: 296)
1818	UniRef100_Q2JCR9_from_45_to_335 (HMM "PKS_ER" in sequence "UniRef100_Q2JCR9", bitscore: 94.0, e-value: 2.5e-22, length: 291)
1819	UniRef100_Q1YK09_from_10_to_333 (HMM "PKS_ER" in sequence "UniRef100_Q1YK09", bitscore: 93.9, e-value: 2.6e-22, length: 324)
1820	UniRef100_A1GDR2_from_10_to_324 (HMM "PKS_ER" in sequence "UniRef100_A1GDR2", bitscore: 93.8, e-value: 2.8e-22, length: 315)
1821	UniRef100_Q0G0I9_from_8_to_339 (HMM "PKS_ER" in sequence "UniRef100_Q0G0I9", bitscore: 93.8, e-value: 2.9e-22, length: 332)
1822	UniRef100_Q41D09_from_11_to_322 (HMM "PKS_ER" in sequence "UniRef100_Q41D09", bitscore: 93.8, e-value: 2.9e-22, length: 312)
1823	UniRef100_Q03PA0_from_15_to_333 (HMM "PKS_ER" in sequence "UniRef100_Q03PA0", bitscore: 93.7, e-value: 3.1e-22, length: 319)
1824	UniRef100_A4RE14_from_2070_to_2383 (HMM "PKS_ER" in sequence "UniRef100_A4RE14", bitscore: 93.5, e-value: 3.4e-22, length: 314)
1825	UniRef100_UPI0000D56CC2_from_13_to_339 (HMM "PKS_ER" in sequence "UniRef100_UPI0000D56CC2", bitscore: 93.5, e-value: 3.5e-22, length: 327)
1826	UniRef100_Q0AKE3_from_11_to_322 (HMM "PKS_ER" in sequence "UniRef100_Q0AKE3", bitscore: 93.4, e-value: 3.8e-22, length: 312)
1827	UniRef100_Q1LCI2_from_11_to_324 (HMM "PKS_ER" in sequence "UniRef100_Q1LCI2", bitscore: 93.3, e-value: 4e-22, length: 314)
1828	UniRef100_Q13FL3_from_10_to_334 (HMM "PKS_ER" in sequence "UniRef100_Q13FL3", bitscore: 92.9, e-value: 5.4e-22, length: 325)
1829	UniRef100_Q13N06_from_10_to_334 (HMM "PKS_ER" in sequence "UniRef100_Q13N06", bitscore: 92.8, e-value: 5.6e-22, length: 325)
1830	UniRef100_Q2KB55_from_12_to_321 (HMM "PKS_ER" in sequence "UniRef100_Q2KB55", bitscore: 92.7, e-value: 6e-22, length: 310)
1831	UniRef100_Q28452_from_17_to_327 (HMM "PKS_ER" in sequence "UniRef100_Q28452", bitscore: 92.5, e-value: 6.8e-22, length: 311)
1832	UniRef100_A2Y334_from_28_to_336 (HMM "PKS_ER" in sequence "UniRef100_A2Y334", bitscore: 92.2, e-value: 8.5e-22, length: 309)
1833	UniRef100_Q82N36_from_17_to_345 (HMM "PKS_ER" in sequence "UniRef100_Q82N36", bitscore: 92.1, e-value: 9.3e-22, length: 329)
1834	UniRef100_Q6C2G3_from_10_to_333 (HMM "PKS_ER" in sequence "UniRef100_Q6C2G3", bitscore: 92.0, e-value: 9.8e-22, length: 324)
1835	UniRef100_A2R4B1_from_13_to_338 (HMM "PKS_ER" in sequence "UniRef100_A2R4B1", bitscore: 91.8, e-value: 1.1e-21, length: 326)
1836	UniRef100_Q0JZN8_from_10_to_329 (HMM "PKS_ER" in sequence "UniRef100_Q0JZN8", bitscore: 91.7, e-value: 1.2e-21, length: 320)
1837	UniRef100_Q89CX0_from_28_to_324 (HMM "PKS_ER" in sequence "UniRef100_Q89CX0", bitscore: 91.5, e-value: 1.4e-21, length: 297)
1838	UniRef100_Q0CB46_from_1663_to_1974 (HMM "PKS_ER" in sequence "UniRef100_Q0CB46", bitscore: 91.4, e-value: 1.5e-21, length: 312)
1839	UniRef100_Q9RJR7_from_10_to_326 (HMM "PKS_ER" in sequence "UniRef100_Q9RJR7", bitscore: 91.3, e-value: 1.6e-21, length: 317)
1840	UniRef100_Q4QB77_from_11_to_330 (HMM "PKS_ER" in sequence "UniRef100_Q4QB77", bitscore: 91.2, e-value: 1.7e-21, length: 320)
1841	UniRef100_Q418V9_from_10_to_332 (HMM "PKS_ER" in sequence "UniRef100_Q418V9", bitscore: 91.0, e-value: 2e-21, length: 323)
1842	UniRef100_Q4MKD5_from_10_to_305 (HMM "PKS_ER" in sequence "UniRef100_Q4MKD5", bitscore: 91.0, e-value: 2.1e-21, length: 296)
1843	UniRef100_Q4FXV3_from_13_to_331 (HMM "PKS_ER" in sequence "UniRef100_Q4FXV3", bitscore: 90.9, e-value: 2.2e-21, length: 319)
1844	UniRef100_Q1INA4_from_10_to_337 (HMM "PKS_ER" in sequence "UniRef100_Q1INA4", bitscore: 90.7, e-value: 2.4e-21, length: 328)
1845	UniRef100_Q7RWC7_from_1650_to_1958 (HMM "PKS_ER" in sequence "UniRef100_Q7RWC7", bitscore: 90.7, e-value: 2.5e-21, length: 309)
1846	UniRef100_Q38UJ6_from_14_to_315 (HMM "PKS_ER" in sequence "UniRef100_Q38UJ6", bitscore: 90.6, e-value: 2.6e-21, length: 302)
1847	UniRef100_UPI00005A147C_from_115_to_456 (HMM "PKS_ER" in sequence "UniRef100_UPI00005A147C", bitscore: 90.3, e-value: 3.2e-21, length: 342)
1848	UniRef100_Q0FWZ0_from_10_to_333 (HMM "PKS_ER" in sequence "UniRef100_Q0FWZ0", bitscore: 90.2, e-value: 3.4e-21, length: 324)
1849	UniRef100_A5CNP1_from_11_to_319 (HMM "PKS_ER" in sequence "UniRef100_A5CNP1", bitscore: 90.1, e-value: 3.7e-21, length: 309)
1850	UniRef100_A1T8N1_from_10_to_322 (HMM "PKS_ER" in sequence "UniRef100_A1T8N1", bitscore: 90.0, e-value: 3.9e-21, length: 313)
1851	UniRef100_A1UP48_from_30_to_322 (HMM "PKS_ER" in sequence "UniRef100_A1UP48", bitscore: 89.9, e-value: 4.3e-21, length: 293)
1852	UniRef100_Q5WMV3_from_28_to_336 (HMM "PKS_ER" in sequence "UniRef100_Q5WMV3", bitscore: 89.9, e-value: 4.3e-21, length: 309)
1853	UniRef100_UPI00005F72FF_from_10_to_334 (HMM "PKS_ER" in sequence "UniRef100_UPI00005F72FF", bitscore: 89.8, e-value: 4.4e-21, length: 325)
1854	UniRef100_Q4WIR0_from_14_to_351 (HMM "PKS_ER" in sequence "UniRef100_Q4WIR0", bitscore: 89.8, e-value: 4.6e-21, length: 338)
1855	UniRef100_Q62I78_from_10_to_333 (HMM "PKS_ER" in sequence "UniRef100_Q62I78", bitscore: 89.8, e-value: 4.7e-21, length: 324)
1856	UniRef100_Q931C5_from_2_to_305 (HMM "PKS_ER" in sequence "UniRef100_Q931C5", bitscore: 89.7, e-value: 4.9e-21, length: 304)
1857	UniRef100_A4FK41_from_10_to_304 (HMM "PKS_ER" in sequence "UniRef100_A4FK41", bitscore: 89.7, e-value: 5e-21, length: 295)
1858	UniRef100_Q41724_from_11_to_323 (HMM "PKS_ER" in sequence "UniRef100_Q41724", bitscore: 89.5, e-value: 5.6e-21, length: 313)
1859	UniRef100_Q82NK6_from_11_to_302 (HMM "PKS_ER" in sequence "UniRef100_Q82NK6", bitscore: 89.4, e-value: 6e-21, length: 292)
1860	UniRef100_A4RFR6_from_16_to_345 (HMM "PKS_ER" in sequence "UniRef100_A4RFR6", bitscore: 89.4, e-value: 6.1e-21, length: 330)
1861	UniRef100_Q98I31_from_10_to_324 (HMM "PKS_ER" in sequence "UniRef100_Q98I31", bitscore: 89.3, e-value: 6.3e-21, length: 315)
1862	UniRef100_A1H4Z2_from_11_to_335 (HMM "PKS_ER" in sequence "UniRef100_A1H4Z2", bitscore: 89.2, e-value: 6.9e-21, length: 325)
1863	UniRef100_Q1QUY7_from_10_to_317 (HMM "PKS_ER" in sequence "UniRef100_Q1QUY7", bitscore: 89.2, e-value: 7.1e-21, length: 308)
1864	UniRef100_Q0KE05_from_12_to_343 (HMM "PKS_ER" in sequence "UniRef100_Q0KE05", bitscore: 89.0, e-value: 7.8e-21, length: 332)
1865	UniRef100_Q1AUC1_from_12_to_337 (HMM "PKS_ER" in sequence "UniRef100_Q1AUC1", bitscore: 89.0, e-value: 8e-21, length: 326)
1866	UniRef100_Q2SYD8_from_11_to_322 (HMM "PKS_ER" in sequence "UniRef100_Q2SYD8", bitscore: 89.0, e-value: 8.1e-21, length: 312)
1867	UniRef100_Q8BGC4_from_44_to_367 (HMM "PKS_ER" in sequence "UniRef100_Q8BGC4", bitscore: 88.9, e-value: 8.6e-21, length: 324)
1868	UniRef100_Q2N9T5_from_11_to_334 (HMM "PKS_ER" in sequence "UniRef100_Q2N9T5", bitscore: 88.8, e-value: 8.9e-21, length: 324)
1869	UniRef100_Q6U634_from_10_to_334 (HMM "PKS_ER" in sequence "UniRef100_Q6U634", bitscore: 88.8, e-value: 9.3e-21, length: 325)
1870	UniRef100_Q1QZD6_from_10_to_333 (HMM "PKS_ER" in sequence "UniRef100_Q1QZD6", bitscore: 88.7, e-value: 9.9e-21, length: 324)
1871	UniRef100_Q118R5_from_7_to_330 (HMM "PKS_ER" in sequence "UniRef100_Q118R5", bitscore: 88.4, e-value: 1.2e-20, length: 324)
1872	UniRef100_Q476Q6_from_13_to_324 (HMM "PKS_ER" in sequence "UniRef100_Q476Q6", bitscore: 88.2, e-value: 1.4e-20, length: 312)
1873	UniRef100_Q6G3M4_from_10_to_339 (HMM "PKS_ER" in sequence "UniRef100_Q6G3M4", bitscore: 88.2, e-value: 1.4e-20, length: 330)
1874	UniRef100_Q89MQ5_from_11_to_327 (HMM "PKS_ER" in sequence "UniRef100_Q89MQ5", bitscore: 88.1, e-value: 1.4e-20, length: 317)
1875	UniRef100_Q0SGG3_from_11_to_299 (HMM "PKS_ER" in sequence "UniRef100_Q0SGG3", bitscore: 88.1, e-value: 1.5e-20, length: 289)
1876	UniRef100_A0ZAX1_from_10_to_310 (HMM "PKS_ER" in sequence "UniRef100_A0ZAX1", bitscore: 88.0, e-value: 1.6e-20, length: 301)
1877	UniRef100_Q2RN81_from_11_to_322 (HMM "PKS_ER" in sequence "UniRef100_Q2RN81", bitscore: 87.9, e-value: 1.7e-20, length: 312)
1878	UniRef100_A4W5G4_from_11_to_325 (HMM "PKS_ER" in sequence "UniRef100_A4W5G4", bitscore: 87.9, e-value: 1.7e-20, length: 315)
1879	UniRef100_Q4MY37_from_10_to_319 (HMM "PKS_ER" in sequence "UniRef100_Q4MY37", bitscore: 87.7, e-value: 2e-20, length: 310)
1880	UniRef100_Q88VU4_from_10_to_308 (HMM "PKS_ER" in sequence "UniRef100_Q88VU4", bitscore: 87.4, e-value: 2.3e-20, length: 299)
1881	UniRef100_Q2SQ40_from_10_to_311 (HMM "PKS_ER" in sequence "UniRef100_Q2SQ40", bitscore: 87.4, e-value: 2.4e-20, length: 302)
1882	UniRef100_Q0SCI0_from_20_to_331 (HMM "PKS_ER" in sequence "UniRef100_Q0SCI0", bitscore: 87.4, e-value: 2.4e-20, length: 312)
1883	UniRef100_Q471A7_from_13_to_335 (HMM "PKS_ER" in sequence "UniRef100_Q471A7", bitscore: 87.4, e-value: 2.5e-20, length: 323)
1884	UniRef100_Q2URV3_from_18_to_330 (HMM "PKS_ER" in sequence "UniRef100_Q2URV3", bitscore: 87.1, e-value: 2.9e-20, length: 313)
1885	UniRef100_A5GDX0_from_10_to_333 (HMM "PKS_ER" in sequence "UniRef100_A5GDX0", bitscore: 87.0, e-value: 3.2e-20, length: 324)
1886	UniRef100_Q83CT0_from_10_to_312 (HMM "PKS_ER" in sequence "UniRef100_Q83CT0", bitscore: 86.8, e-value: 3.6e-20, length: 303)
1887	UniRef100_A0YEK7_from_12_to_322 (HMM "PKS_ER" in sequence "UniRef100_A0YEK7", bitscore: 86.8, e-value: 3.6e-20, length: 311)
1888	UniRef100_A0WR72_from_56_to_366 (HMM "PKS_ER" in sequence "UniRef100_A0WR72", bitscore: 86.8, e-value: 3.7e-20, length: 311)
1889	UniRef100_A3PZC2_from_10_to_322 (HMM "PKS_ER" in sequence "UniRef100_A3PZC2", bitscore: 86.6, e-value: 4.2e-20, length: 313)
1890	UniRef100_A5FNA0_from_10_to_317 (HMM "PKS_ER" in sequence "UniRef100_A5FNA0", bitscore: 86.6, e-value: 4.3e-20, length: 308)
1891	UniRef100_Q1GS27_from_15_to_326 (HMM "PKS_ER" in sequence "UniRef100_Q1GS27", bitscore: 86.5, e-value: 4.5e-20, length: 312)
1892	UniRef100_Q886J5_from_10_to_307 (HMM "PKS_ER" in sequence "UniRef100_Q886J5", bitscore: 86.2, e-value: 5.5e-20, length: 298)
1893	UniRef100_A5EB58_from_29_to_338 (HMM "PKS_ER" in sequence "UniRef100_A5EB58", bitscore: 86.1, e-value: 6e-20, length: 310)
1894	UniRef100_A3JJT7_from_92_to_415 (HMM "PKS_ER" in sequence "UniRef100_A3JJT7", bitscore: 86.1, e-value: 6.1e-20, length: 324)
1895	UniRef100_A4I0D8_from_11_to_330 (HMM "PKS_ER" in sequence "UniRef100_A4I0D8", bitscore: 86.0, e-value: 6.3e-20, length: 320)
1896	UniRef100_Q7X295_from_3_to_296 (HMM "PKS_ER" in sequence "UniRef100_Q7X295", bitscore: 85.9, e-value: 6.7e-20, length: 294)
1897	UniRef100_A0IV24_from_11_to_325 (HMM "PKS_ER" in sequence "UniRef100_A0IV24", bitscore: 85.8, e-value: 7.4e-20, length: 315)
1898	UniRef100_A0QHW9_from_10_to_322 (HMM "PKS_ER" in sequence "UniRef100_A0QHW9", bitscore: 85.8, e-value: 7.5e-20, length: 313)
1899	UniRef100_Q1B999_from_13_to_325 (HMM "PKS_ER" in sequence "UniRef100_Q1B999", bitscore: 85.7, e-value: 7.6e-20, length: 313)
1900	UniRef100_Q0V556_from_11_to_328 (HMM "PKS_ER" in sequence "UniRef100_Q0V556", bitscore: 85.7, e-value: 7.9e-20, length: 318)
1901	UniRef100_Q890E1_from_11_to_329 (HMM "PKS_ER" in sequence "UniRef100_Q890E1", bitscore: 85.5, e-value: 8.8e-20, length: 319)
1902	UniRef100_Q741B2_from_17_to_329 (HMM "PKS_ER" in sequence "UniRef100_Q741B2", bitscore: 85.5, e-value: 9.2e-20, length: 313)
1903	UniRef100_Q1VYH7_from_13_to_324 (HMM "PKS_ER" in sequence "UniRef100_Q1VYH7", bitscore: 85.1, e-value: 1.1e-19, length: 312)
1904	UniRef100_A0R0N0_from_12_to_301 (HMM "PKS_ER" in sequence "UniRef100_A0R0N0", bitscore: 85.1, e-value: 1.2e-19, length: 290)
1905	UniRef100_A0Y7U9_from_10_to_332 (HMM "PKS_ER" in sequence "UniRef100_A0Y7U9", bitscore: 85.0, e-value: 1.2e-19, length: 323)
1906	UniRef100_Q3IKZ9_from_9_to_317 (HMM "PKS_ER" in sequence "UniRef100_Q3IKZ9", bitscore: 85.0, e-value: 1.3e-19, length: 309)
1907	UniRef100_Q986Y2_from_11_to_327 (HMM "PKS_ER" in sequence "UniRef100_Q986Y2", bitscore: 84.7, e-value: 1.6e-19, length: 317)
1908	UniRef100_Q81AS9_from_10_to_319 (HMM "PKS_ER" in sequence "UniRef100_Q81AS9", bitscore: 84.7, e-value: 1.6e-19, length: 310)
1909	UniRef100_Q81YJ9_from_10_to_319 (HMM "PKS_ER" in sequence "UniRef100_Q81YJ9", bitscore: 84.5, e-value: 1.8e-19, length: 310)
1910	UniRef100_UPI0000557986_from_15_to_324 (HMM "PKS_ER" in sequence "UniRef100_UPI0000557986", bitscore: 84.5, e-value: 1.8e-19, length: 310)
1911	UniRef100_Q4UWX0_from_13_to_333 (HMM "PKS_ER" in sequence "UniRef100_Q4UWX0", bitscore: 84.4, e-value: 2e-19, length: 321)
1912	UniRef100_A1I0I1_from_15_to_310 (HMM "PKS_ER" in sequence "UniRef100_A1I0I1", bitscore: 84.0, e-value: 2.6e-19, length: 296)
1913	UniRef100_A1WZ46_from_11_to_323 (HMM "PKS_ER" in sequence "UniRef100_A1WZ46", bitscore: 83.8, e-value: 2.9e-19, length: 313)
1914	UniRef100_Q8PIK1_from_13_to_333 (HMM "PKS_ER" in sequence "UniRef100_Q8PIK1", bitscore: 83.5, e-value: 3.7e-19, length: 321)
1915	UniRef100_A2RAW0_from_16_to_330 (HMM "PKS_ER" in sequence "UniRef100_A2RAW0", bitscore: 83.4, e-value: 3.8e-19, length: 315)
1916	UniRef100_Q83YE5_from_12_to_336 (HMM "PKS_ER" in sequence "UniRef100_Q83YE5", bitscore: 83.4, e-value: 3.8e-19, length: 325)
1917	UniRef100_A3SI64_from_2_to_291 (HMM "PKS_ER" in sequence "UniRef100_A3SI64", bitscore: 83.3, e-value: 4.2e-19, length: 290)
1918	UniRef100_A3Q8J6_from_30_to_322 (HMM "PKS_ER" in sequence "UniRef100_A3Q8J6", bitscore: 83.2, e-value: 4.3e-19, length: 293)
1919	UniRef100_Q4J442_from_12_to_334 (HMM "PKS_ER" in sequence "UniRef100_Q4J442", bitscore: 83.1, e-value: 4.8e-19, length: 323)
1920	UniRef100_A1HFY3_from_12_to_330 (HMM "PKS_ER" in sequence "UniRef100_A1HFY3", bitscore: 82.8, e-value: 5.7e-19, length: 319)
1921	UniRef100_Q5NZX0_from_11_to_329 (HMM "PKS_ER" in sequence "UniRef100_Q5NZX0", bitscore: 82.7, e-value: 6.3e-19, length: 319)
1922	UniRef100_UPI000023DB74_from_16_to_343 (HMM "PKS_ER" in sequence "UniRef100_UPI000023DB74", bitscore: 82.4, e-value: 7.9e-19, length: 328)
1923	UniRef100_A0KG74_from_14_to_315 (HMM "PKS_ER" in sequence "UniRef100_A0KG74", bitscore: 82.3, e-value: 8e-19, length: 302)
1924	UniRef100_Q5BH22_from_16_to_330 (HMM "PKS_ER" in sequence "UniRef100_Q5BH22", bitscore: 82.2, e-value: 8.7e-19, length: 315)
1925	UniRef100_Q0RPC7_from_1_to_282 (HMM "PKS_ER" in sequence "UniRef100_Q0RPC7", bitscore: 82.1, e-value: 9.2e-19, length: 282)
1926	UniRef100_A1RBM8_from_10_to_326 (HMM "PKS_ER" in sequence "UniRef100_A1RBM8", bitscore: 82.0, e-value: 1e-18, length: 317)
1927	UniRef100_Q5SL27_from_10_to_340 (HMM "PKS_ER" in sequence "UniRef100_Q5SL27", bitscore: 81.8, e-value: 1.2e-18, length: 331)
1928	UniRef100_Q92XG6_from_10_to_320 (HMM "PKS_ER" in sequence "UniRef100_Q92XG6", bitscore: 81.8, e-value: 1.2e-18, length: 311)
1929	UniRef100_Q84V25_from_23_to_318 (HMM "PKS_ER" in sequence "UniRef100_Q84V25", bitscore: 81.6, e-value: 1.3e-18, length: 296)
1930	UniRef100_A1CYE2_from_14_to_351 (HMM "PKS_ER" in sequence "UniRef100_A1CYE2", bitscore: 81.6, e-value: 1.3e-18, length: 338)
1931	UniRef100_UPI000023D8AA_from_20_to_350 (HMM "PKS_ER" in sequence "UniRef100_UPI000023D8AA", bitscore: 81.5, e-value: 1.4e-18, length: 331)
1932	UniRef100_UPI0000DADFF8_from_10_to_312 (HMM "PKS_ER" in sequence "UniRef100_UPI0000DADFF8", bitscore: 81.5, e-value: 1.4e-18, length: 303)
1933	UniRef100_A0H8A6_from_11_to_322 (HMM "PKS_ER" in sequence "UniRef100_A0H8A6", bitscore: 81.5, e-value: 1.5e-18, length: 312)
1934	UniRef100_A4TC43_from_13_to_329 (HMM "PKS_ER" in sequence "UniRef100_A4TC43", bitscore: 81.2, e-value: 1.8e-18, length: 317)
1935	UniRef100_Q72LG2_from_10_to_340 (HMM "PKS_ER" in sequence "UniRef100_Q72LG2", bitscore: 81.2, e-value: 1.8e-18, length: 331)
1936	UniRef100_Q4WF41_from_47_to_318 (HMM "PKS_ER" in sequence "UniRef100_Q4WF41", bitscore: 80.8, e-value: 2.3e-18, length: 272)
1937	UniRef100_Q7NJ83_from_10_to_334 (HMM "PKS_ER" in sequence "UniRef100_Q7NJ83", bitscore: 80.4, e-value: 3e-18, length: 325)
1938	UniRef100_Q941I0_from_39_to_335 (HMM "PKS_ER" in sequence "UniRef100_Q941I0", bitscore: 80.3, e-value: 3.3e-18, length: 297)
1939	UniRef100_A0INY5_from_10_to_318 (HMM "PKS_ER" in sequence "UniRef100_A0INY5", bitscore: 80.2, e-value: 3.5e-18, length: 309)
1940	UniRef100_Q0WWG9_from_3_to_300 (HMM "PKS_ER" in sequence "UniRef100_Q0WWG9", bitscore: 80.1, e-value: 3.8e-18, length: 298)
1941	UniRef100_Q2Y8P5_from_12_to_334 (HMM "PKS_ER" in sequence "UniRef100_Q2Y8P5", bitscore: 80.0, e-value: 4.2e-18, length: 323)
1942	UniRef100_Q0LSB7_from_10_to_323 (HMM "PKS_ER" in sequence "UniRef100_Q0LSB7", bitscore: 79.9, e-value: 4.3e-18, length: 314)
1943	UniRef100_A4XEF4_from_12_to_323 (HMM "PKS_ER" in sequence "UniRef100_A4XEF4", bitscore: 79.9, e-value: 4.4e-18, length: 312)
1944	UniRef100_A6F7D8_from_17_to_309 (HMM "PKS_ER" in sequence "UniRef100_A6F7D8", bitscore: 79.7, e-value: 4.9e-18, length: 293)
1945	UniRef100_UPI0000D65B66_from_128_to_443 (HMM "PKS_ER" in sequence "UniRef100_UPI0000D65B66", bitscore: 79.7, e-value: 5.1e-18, length: 316)
1946	UniRef100_Q8YGP4_from_5_to_339 (HMM "PKS_ER" in sequence "UniRef100_Q8YGP4", bitscore: 79.7, e-value: 5.1e-18, length: 335)
1947	UniRef100_A3SJT5_from_24_to_365 (HMM "PKS_ER" in sequence "UniRef100_A3SJT5", bitscore: 79.6, e-value: 5.4e-18, length: 342)
1948	UniRef100_Q0MEX4_from_10_to_320 (HMM "PKS_ER" in sequence "UniRef100_Q0MEX4", bitscore: 79.3, e-value: 6.4e-18, length: 311)
1949	UniRef100_A0UEP9_from_11_to_335 (HMM "PKS_ER" in sequence "UniRef100_A0UEP9", bitscore: 79.3, e-value: 6.7e-18, length: 325)
1950	UniRef100_Q8CJS3_from_11_to_302 (HMM "PKS_ER" in sequence "UniRef100_Q8CJS3", bitscore: 79.2, e-value: 6.9e-18, length: 292)
1951	UniRef100_Q5SKH9_from_10_to_300 (HMM "PKS_ER" in sequence "UniRef100_Q5SKH9", bitscore: 79.2, e-value: 7e-18, length: 291)
1952	UniRef100_Q1DKL7_from_19_to_334 (HMM "PKS_ER" in sequence "UniRef100_Q1DKL7", bitscore: 79.1, e-value: 7.6e-18, length: 316)
1953	UniRef100_Q8F1H7_from_11_to_335 (HMM "PKS_ER" in sequence "UniRef100_Q8F1H7", bitscore: 79.0, e-value: 7.9e-18, length: 325)
1954	UniRef100_A4HCV8_from_11_to_330 (HMM "PKS_ER" in sequence "UniRef100_A4HCV8", bitscore: 78.9, e-value: 8.5e-18, length: 320)
1955	UniRef100_A4HHB3_from_13_to_331 (HMM "PKS_ER" in sequence "UniRef100_A4HHB3", bitscore: 78.6, e-value: 1.1e-17, length: 319)
1956	UniRef100_A4FI68_from_10_to_312 (HMM "PKS_ER" in sequence "UniRef100_A4FI68", bitscore: 78.0, e-value: 1.6e-17, length: 303)
1957	UniRef100_UPI00006CA32D_from_10_to_293 (HMM "PKS_ER" in sequence "UniRef100_UPI00006CA32D", bitscore: 77.9, e-value: 1.8e-17, length: 284)
1958	UniRef100_A1EUG9_from_10_to_312 (HMM "PKS_ER" in sequence "UniRef100_A1EUG9", bitscore: 77.9, e-value: 1.8e-17, length: 303)
1959	UniRef100_Q7WT15_from_10_to_326 (HMM "PKS_ER" in sequence "UniRef100_Q7WT15", bitscore: 77.9, e-value: 1.8e-17, length: 317)
1960	UniRef100_Q2U8P1_from_13_to_349 (HMM "PKS_ER" in sequence "UniRef100_Q2U8P1", bitscore: 77.8, e-value: 1.9e-17, length: 337)
1961	UniRef100_Q41EL6_from_10_to_306 (HMM "PKS_ER" in sequence "UniRef100_Q41EL6", bitscore: 77.8, e-value: 1.9e-17, length: 297)
1962	UniRef100_Q1LDR2_from_10_to_329 (HMM "PKS_ER" in sequence "UniRef100_Q1LDR2", bitscore: 77.7, e-value: 2e-17, length: 320)
1963	UniRef100_Q18IQ4_from_10_to_323 (HMM "PKS_ER" in sequence "UniRef100_Q18IQ4", bitscore: 77.7, e-value: 2e-17, length: 314)
1964	UniRef100_A4VNG5_from_87_to_409 (HMM "PKS_ER" in sequence "UniRef100_A4VNG5", bitscore: 77.6, e-value: 2.1e-17, length: 323)
1965	UniRef100_A0U4T1_from_11_to_335 (HMM "PKS_ER" in sequence "UniRef100_A0U4T1", bitscore: 77.6, e-value: 2.2e-17, length: 325)
1966	UniRef100_A1G3J5_from_10_to_325 (HMM "PKS_ER" in sequence "UniRef100_A1G3J5", bitscore: 77.6, e-value: 2.2e-17, length: 316)
1967	UniRef100_A5P017_from_11_to_320 (HMM "PKS_ER" in sequence "UniRef100_A5P017", bitscore: 77.4, e-value: 2.4e-17, length: 310)
1968	UniRef100_Q7UJC3_from_13_to_331 (HMM "PKS_ER" in sequence "UniRef100_Q7UJC3", bitscore: 77.4, e-value: 2.5e-17, length: 319)
1969	UniRef100_Q2E3K6_from_16_to_335 (HMM "PKS_ER" in sequence "UniRef100_Q2E3K6", bitscore: 77.1, e-value: 2.9e-17, length: 320)
1970	UniRef100_Q8CJJ2_from_12_to_301 (HMM "PKS_ER" in sequence "UniRef100_Q8CJJ2", bitscore: 77.0, e-value: 3.2e-17, length: 290)
1971	UniRef100_A2W0U1_from_11_to_335 (HMM "PKS_ER" in sequence "UniRef100_A2W0U1", bitscore: 77.0, e-value: 3.3e-17, length: 325)
1972	UniRef100_Q2SYL7_from_63_to_386 (HMM "PKS_ER" in sequence "UniRef100_Q2SYL7", bitscore: 76.7, e-value: 4.1e-17, length: 324)
1973	UniRef100_Q49HL2_from_17168_to_17429 (HMM "PKS_ER" in sequence "UniRef100_Q49HL2", bitscore: 76.6, e-value: 4.4e-17, length: 262)
1974	UniRef100_A3JFK2_from_10_to_333 (HMM "PKS_ER" in sequence "UniRef100_A3JFK2", bitscore: 76.5, e-value: 4.7e-17, length: 324)
1975	UniRef100_A5VQ30_from_5_to_339 (HMM "PKS_ER" in sequence "UniRef100_A5VQ30", bitscore: 76.2, e-value: 5.5e-17, length: 335)
1976	UniRef100_A3JNF2_from_15_to_338 (HMM "PKS_ER" in sequence "UniRef100_A3JNF2", bitscore: 76.2, e-value: 5.7e-17, length: 324)
1977	UniRef100_Q6HFU8_from_10_to_319 (HMM "PKS_ER" in sequence "UniRef100_Q6HFU8", bitscore: 76.0, e-value: 6.6e-17, length: 310)
1978	UniRef100_Q49HL2_from_10459_to_10720 (HMM "PKS_ER" in sequence "UniRef100_Q49HL2", bitscore: 75.9, e-value: 6.9e-17, length: 262)
1979	UniRef100_A0QNM5_from_11_to_319 (HMM "PKS_ER" in sequence "UniRef100_A0QNM5", bitscore: 75.7, e-value: 7.7e-17, length: 309)
1980	UniRef100_Q3BR35_from_13_to_333 (HMM "PKS_ER" in sequence "UniRef100_Q3BR35", bitscore: 75.7, e-value: 8.1e-17, length: 321)
1981	UniRef100_Q054P1_from_11_to_335 (HMM "PKS_ER" in sequence "UniRef100_Q054P1", bitscore: 75.6, e-value: 8.6e-17, length: 325)
1982	UniRef100_Q2K537_from_13_to_338 (HMM "PKS_ER" in sequence "UniRef100_Q2K537", bitscore: 75.5, e-value: 9.1e-17, length: 326)
1983	UniRef100_A2QBC7_from_12_to_342 (HMM "PKS_ER" in sequence "UniRef100_A2QBC7", bitscore: 75.5, e-value: 9.4e-17, length: 331)
1984	UniRef100_Q0CDV2_from_13_to_369 (HMM "PKS_ER" in sequence "UniRef100_Q0CDV2", bitscore: 75.1, e-value: 1.2e-16, length: 357)
1985	UniRef100_A4FP32_from_18_to_340 (HMM "PKS_ER" in sequence "UniRef100_A4FP32", bitscore: 75.1, e-value: 1.2e-16, length: 323)
1986	UniRef100_O23939_from_38_to_333 (HMM "PKS_ER" in sequence "UniRef100_O23939", bitscore: 75.0, e-value: 1.3e-16, length: 296)
1987	UniRef100_A4QYT6_from_17_to_358 (HMM "PKS_ER" in sequence "UniRef100_A4QYT6", bitscore: 74.7, e-value: 1.6e-16, length: 342)
1988	UniRef100_A1D0F4_from_12_to_336 (HMM "PKS_ER" in sequence "UniRef100_A1D0F4", bitscore: 74.7, e-value: 1.6e-16, length: 325)
1989	UniRef100_A4X2P0_from_10_to_325 (HMM "PKS_ER" in sequence "UniRef100_A4X2P0", bitscore: 74.5, e-value: 1.9e-16, length: 316)
1990	UniRef100_A2R5H3_from_10_to_346 (HMM "PKS_ER" in sequence "UniRef100_A2R5H3", bitscore: 74.4, e-value: 1.9e-16, length: 337)
1991	UniRef100_Q65M14_from_11_to_326 (HMM "PKS_ER" in sequence "UniRef100_Q65M14", bitscore: 74.4, e-value: 1.9e-16, length: 316)
1992	UniRef100_Q5P8T0_from_10_to_333 (HMM "PKS_ER" in sequence "UniRef100_Q5P8T0", bitscore: 74.3, e-value: 2e-16, length: 324)
1993	UniRef100_Q8KUV8_from_7_to_319 (HMM "PKS_ER" in sequence "UniRef100_Q8KUV8", bitscore: 73.9, e-value: 2.7e-16, length: 313)
1994	UniRef100_Q0FT45_from_4_to_274 (HMM "PKS_ER" in sequence "UniRef100_Q0FT45", bitscore: 73.9, e-value: 2.8e-16, length: 271)
1995	UniRef100_Q1V0Q0_from_10_to_321 (HMM "PKS_ER" in sequence "UniRef100_Q1V0Q0", bitscore: 73.8, e-value: 3e-16, length: 312)
1996	UniRef100_A0PWF9_from_10_to_320 (HMM "PKS_ER" in sequence "UniRef100_A0PWF9", bitscore: 73.7, e-value: 3.1e-16, length: 311)
1997	UniRef100_A0AY02_from_11_to_335 (HMM "PKS_ER" in sequence "UniRef100_A0AY02", bitscore: 73.7, e-value: 3.2e-16, length: 325)
1998	UniRef100_A0VCL4_from_19_to_339 (HMM "PKS_ER" in sequence "UniRef100_A0VCL4", bitscore: 73.6, e-value: 3.4e-16, length: 321)
1999	UniRef100_Q4RFI2_from_70_to_392 (HMM "PKS_ER" in sequence "UniRef100_Q4RFI2", bitscore: 73.5, e-value: 3.8e-16, length: 323)
2000	UniRef100_Q4T269_from_70_to_392 (HMM "PKS_ER" in sequence "UniRef100_Q4T269", bitscore: 73.5, e-value: 3.8e-16, length: 323)
[truncated: 2,025 more rows]
