# Supplementary material for: A Computational Screen for Type I Polyketide Synthases in Metagenomics Shotgun Data
Source: PLoS One. 2008 Oct 27;3(10):e3515. doi: 10.1371/journal.pone.0003515 (PMC2568958; doi:10.1371/journal.pone.0003515)
Supplement: Methods S7 — Sequences, alignment and tree files of the different domains. (6.92 MB ZIP) [file pone.0003515.s007.zip › sequences_alignments_and_trees/PKS_KR_ref_tree_and_pullouts.fa.head_repl_PKS_KR.hmm_aligned.phy]

 3489  1508
1         GT--VLIT--G--G-------------------------------TG-T-
2         GT--VLIT--G--G-------------------------------TG-G-
3         AS--YLLT--G--G-------------------------------LG-G-
4         GT--YLLT--G--G-------------------------------LG-G-
5         GT--VLVT--G--G-------------------------------TG-G-
6         GT--VLVT--G--G-------------------------------TG-G-
7         GT--VLLT--G--G-------------------------------TG-G-
8         GT--VLIT--G--G-------------------------------TG-G-
9         GT--VLVT--G--G-------------------------------TG-G-
10        GT--VLIT--G--G-------------------------------TG-G-
11        GT--VLVT--G--G-------------------------------TG-G-
12        GT--VLVT--G--G-------------------------------TG-G-
13        GT--ILVT--G--G-------------------------------TG-T-
14        GT--VLIT--G--G-------------------------------TG-G-
15        GT--VLVT--G--G-------------------------------TG-G-
16        GT--YLVT--G--G-------------------------------LG-G-
17        GT--VLIT--G--G-------------------------------TG-A-
18        GA--YLIT--G--G-------------------------------LG-G-
19        GT--VLVT--G--G-------------------------------TG-G-
20        GT--VLVT--G--G-------------------------------TG-A-
21        GT--YLIT--G--G-------------------------------YG-G-
22        GT--VLVT--G--G-------------------------------TG-G-
23        GT--VLLT--G--G-------------------------------LG-A-
24        GT--VLVT--G--G-------------------------------TG-G-
25        GT--VLIT--G--G-------------------------------TG-G-
26        GT--YLVT--G--G-------------------------------LG-G-
27        GT--VLIT--G--G-------------------------------TG-G-
28        GT--VVLT--G--A-------------------------------TG-G-
29        GT--VLIT--G--G-------------------------------TG-T-
30        ST--YLIT--G--G-------------------------------LS-G-
31        GT--VLIT--G--G-------------------------------TG-G-
32        ST--YLVT--G--G-------------------------------LG-G-
33        GA--VLVT--G--G-------------------------------TG-G-
34        GT--VLIT--G--G-------------------------------TG-A-
35        GT--VLIT--G--G-------------------------------TG-G-
36        VS--YLLT--G--G-------------------------------LG-A-
37        GT--VLIT--G--G-------------------------------TG-T-
38        RT--VLIS--G--G-------------------------------TG-L-
39        GT--VLVT--G--G-------------------------------TG-A-
40        GA--VLVT--G--G-------------------------------TG-G-
41        GT--VLVT--G--G-------------------------------TG-G-
42        GS--YLVT--G--G-------------------------------LG-A-
43        GT--VLIT--G--G-------------------------------TG-G-
44        GT--VLIT--G--G-------------------------------TG-G-
45        GT--VLVT--G--G-------------------------------TG-A-
46        GT--VLIT--G--G-------------------------------TG-V-
47        GT--ILIT--G--G-------------------------------TG-A-
48        GT--VLVT--G--G-------------------------------TG-A-
49        GT--VLIS--G--G-------------------------------TG-L-
50        GT--VLIT--G--G-------------------------------TG-T-
51        GT--YLIT--G--G-------------------------------LG-G-
52        GT--VLIT--G--G-------------------------------SG-V-
53        GT--VLIT--G--G-------------------------------TG-G-
54        GT--YLIT--G--G-------------------------------LG-G-
55        GT--YLVT--G--G-------------------------------LG-G-
56        GT--VLIT--G--G-------------------------------TG-A-
57        GC--YLIT--G--G-------------------------------LG-G-
58        GT--VLIT--G--G-------------------------------SG-V-
59        AT--YLIV--G--G-------------------------------LG-G-
60        GT--VLIT--G--G-------------------------------SG-V-
61        GT--VLIT--G--G-------------------------------TG-G-
62        GT--VLIT--G--G-------------------------------SG-V-
63        GT--VLIT--G--G-------------------------------SG-V-
64        GT--VLVT--G--G-------------------------------TG-G-
65        GT--VLVT--G--G-------------------------------TG-G-
66        GT--VLIT--G--G-------------------------------SG-V-
67        GT--VLIT--G--G-------------------------------SG-V-
68        GT--ILIT--G--G-------------------------------SG-V-
69        GT--VLIT--G--G-------------------------------TG-A-
70        GS--VLVT--G--G-------------------------------TG-V-
71        GS--VLVT--G--G-------------------------------TG-V-
72        GS--VLVT--G--G-------------------------------TG-V-
73        GS--VLVT--G--G-------------------------------TG-V-
74        GT--YLIT--G--G-------------------------------LG-G-
75        GT--VLVT--G--G-------------------------------SG-T-
76        GT--VLVT--G--G-------------------------------TG-G-
77        GT--VLIT--G--G-------------------------------TG-T-
78        RT--VLLT--G--G-------------------------------TG-T-
79        GT--VLVT--G--G-------------------------------TG-A-
80        GA--YVLS--G--G-------------------------------MG-G-
81        GS--YLVT--G--G-------------------------------LG-G-
82        GT--VLIT--G--G-------------------------------TG-S-
83        GT--VLLT--G--G-------------------------------TG-G-
84        GT--ILIT--G--G-------------------------------SG-V-
85        GT--VLIT--G--G-------------------------------TG-A-
86        GT--VLIT--G--G-------------------------------TG-G-
87        GT--ILIT--G--G-------------------------------SG-V-
88        GT--VLVT--G--G-------------------------------SG-V-
89        AS--YLVT--G--G-------------------------------LG-G-
90        GT--VLLT--G--G-------------------------------TG-A-
91        AS--YLVT--G--G-------------------------------LG-G-
92        GT--VLIT--G--G-------------------------------TG-A-
93        GT--VLVT--G--G-------------------------------TG-G-
94        GT--VLVT--G--A-------------------------------TG-T-
95        GT--VLIT--G--G-------------------------------TG-T-
96        GT--VLIT--G--G-------------------------------SG-V-
97        GT--VLIT--G--G-------------------------------TG-A-
98        GA--YLVT--G--G-------------------------------LG-G-
99        AT--VLIT--G--G-------------------------------TG-V-
100       GT--VLVT--G--G-------------------------------TG-G-
101       GA--VLVT--G--G-------------------------------TG-G-
102       GS--VLIT--G--G-------------------------------TG-G-
103       GT--VLIS--G--A--------------------------------G-S-
104       GS--VLVT--G--G-------------------------------TG-G-
105       AS--YLIT--G--G-------------------------------LG-D-
106       GA--YLIT--G--G-------------------------------LG-A-
107       GS--VLVT--G--G-------------------------------TG-G-
108       GT--VLVT--G--G-------------------------------TG-G-
109       GT--ILIT--G--G-------------------------------TG-A-
110       GT--VLIT--G--G-------------------------------TG-A-
111       GT--VLVS--G--A--------------------------------G-V-
112       GA--VLVT--G--G-------------------------------TG-G-
113       GT--VLVT--G--G-------------------------------TG-G-
114       GT--ILIT--G--G-------------------------------TG-A-
115       GT--VLLT--G--G-------------------------------TG-S-
116       GT--VLIT--G--G-------------------------------MG-A-
117       GP--VLVT--G--G-------------------------------TG-S-
118       GT--CLIT--G--G-------------------------------TG-G-
119       GT--VLVT--G--G-------------------------------TG-T-
120       GT--VLIT--G--G-------------------------------TG-A-
121       GT--VVIT--G--G-------------------------------SG-V-
122       GT--VLLT--G--C-------------------------------TG-A-
123       GT--VLVT--G--G-------------------------------TG-E-
124       GT--TLIT--G--G-------------------------------TG-A-
125       GT--TLVT--G--G-------------------------------SG-T-
126       GT--TLIT--G--G-------------------------------TG-A-
127       GT--VLIT--G--A--------------------------------G-T-
128       GT--TLVT--G--G-------------------------------TG-T-
129       GT--VLIT--G--G-------------------------------SG-V-
130       GT--TLIT--G--G-------------------------------SG-T-
131       GT--VLVT--G--G-------------------------------TG-A-
132       GT--VLVS--G--A--------------------------------G-S-
133       GT--TLVT--G--G-------------------------------SG-T-
134       GT--LLIT--G--G-------------------------------TG-A-
135       GA--VVLT--G--G-------------------------------SG-T-
136       GT--VLVS--G--A--------------------------------G-T-
137       GA--VVIT--G--G-------------------------------SG-T-
138       GS--ALIT--G--G-------------------------------LG-A-
139       GT--VLVT--G--G-------------------------------TG-G-
140       GT--VLVT--G--G-------------------------------TG-G-
141       GT--ILVT--G--G-------------------------------TA-G-
142       GT--VLIS--G--A--------------------------------G-A-
143       GT--TLVT--G--G-------------------------------SG-T-
144       GS--YLIT--G--G-------------------------------MG-G-
145       GT--VLIT--G--G-------------------------------TG-A-
146       GT--VLVT--G--G-------------------------------LG-G-
147       GT--VLVT--G--G-------------------------------LG-G-
148       GT--VLVT--G--G-------------------------------LG-G-
149       GA--VVIT--G--G-------------------------------SG-T-
150       GT--ILVT--G--G-------------------------------TA-G-
151       GT--ILIT--G--G-------------------------------TG-A-
152       GT--ILIT--G--G-------------------------------TG-A-
153       HA--IIIT--G--G-------------------------------SG-T-
154       GT--ALVT--G--G-------------------------------TG-A-
155       GT--TLIT--G--G-------------------------------TG-A-
156       HA--IIIT--G--G-------------------------------SG-T-
157       GT--VLVT--G--G-------------------------------TG-A-
158       GT--ALVT--G--G-------------------------------TG-A-
159       GS--YVIT--D--G-------------------------------MG-R-
160       DT--VLVT--G--G-------------------------------MG-P-
161       GT--VLVT--G--G-------------------------------AE-G-
162       GT--VLVT--G--A-------------------------------AS-P-
163       GT--VLVT--G--A-------------------------------EE-P-
164       GT--VLVT--G--A-------------------------------AG-P-
165       GT--VLVV--G--D-------------------------------TA-E-
166       AT--YLVS--G--A-------------------------------LS-G-
167       GT--VLVV--G--G-------------------------------TR-A-
168       GT--VLVV--G--G-------------------------------TG-Gt
169       GT--VLVV--G--P-------------------------------AS-G-
170       GT--VLVV--G--D-------------------------------ST-T-
171       GT--VLIA--D--G-------------------------------AG-A-
172       GV--YLIT--G--G-------------------------------LG-G-
173       GV--YLIV--G--G-------------------------------LG-G-
174       VL--DMSA--G--SRQNSLTYFVRTLPRNCTYATHSSVPACPHSNVG-G-
175       AS--YLLV--G--G-------------------------------LG-G-
176       GT--YLIT--G--G-------------------------------LG-G-
177       GT--YLIT--G--G-------------------------------LG-G-
178       ST--YLIT--G--G-------------------------------LG-A-
179       AT--YLIT--G--G-------------------------------MG-G-
180       VT--YLIA--G--G-------------------------------LG-A-
181       AS--YLLT--G--G-------------------------------LG-G-
182       GT--VLIT--G--G-------------------------------TG-T-
183       AS--YLIT--G--G-------------------------------LG-A-
184       AS--YLLT--G--G-------------------------------LG-G-
185       GT--VLIT--G--G-------------------------------TG-G-
186       GT--VLIT--G--G-------------------------------TG-G-
187       GT--YLIT--G--G-------------------------------LG-G-
188       GT--YLLT--G--G-------------------------------LG-G-
189       AS--YLIT--G--G-------------------------------LG-A-
190       VT--YLIT--G--G-------------------------------LG-A-
191       GT--VLIT--G--G-------------------------------TG-G-
192       AT--YLIT--G--G-------------------------------LG-A-
193       ST--YLIT--G--G-------------------------------LG-A-
194       AS--YLLT--G--G-------------------------------LG-G-
195       AT--YLIT--G--G-------------------------------LG-A-
196       GS--YLIT--G--G-------------------------------LG-A-
197       GG--YLVT--G--G-------------------------------LG-N-
198       GT--VLIT--G--G-------------------------------TG-G-
199       GT--YLVT--G--G-------------------------------LG-G-
200       SS--YLIT--G--G-------------------------------LG-A-
201       GS--YLIT--G--G-------------------------------LG-A-
202       GT--VLVT--G--G-------------------------------TG-G-
203       GT--VLVT--G--G-------------------------------TG-G-
204       GT--TLVT--G--G-------------------------------TG-A-
205       AT--YLIT--G--G-------------------------------LG-A-
206       GT--VLVT--G--G-------------------------------TG-G-
207       AT--YLIA--G--G-------------------------------LR-G-
208       GA--YLIT--G--G-------------------------------LG-G-
209       GT--VLVT--G--G-------------------------------TG-G-
210       GS--YLVT--G--G-------------------------------LG-A-
211       GT--VLLT--G--G-------------------------------TG-G-
212       GT--VLVT--G--G-------------------------------TG-G-
213       GT--YLVT--G--G-------------------------------LG-G-
214       GT--VLIT--G--G-------------------------------TG-G-
215       GT--VLVT--G--G-------------------------------TG-G-
216       AS--YLIT--G--G-------------------------------LG-A-
217       GT--VLLT--G--G-------------------------------LG-A-
218       GT--VLIT--G--G-------------------------------TG-T-
219       GT--VLVT--G--G-------------------------------TG-A-
220       GT--YLIT--G--G-------------------------------LG-G-
221       GT--VLLT--G--G-------------------------------LG-A-
222       GT--ILVT--G--G-------------------------------TG-T-
223       GT--VLIT--G--G-------------------------------TG-G-
224       GT--VLIT--G--G-------------------------------TG-G-
225       GT--VLIT--G--G-------------------------------TG-V-
226       GT--VLIT--G--G-------------------------------TG-S-
227       GT--VLIT--G--G-------------------------------TG-G-
228       GT--VLIT--G--G-------------------------------TG-G-
229       AT--YLIT--G--G-------------------------------LG-A-
230       GS--YLLT--G--G-------------------------------LG-A-
231       AT--YLIT--G--G-------------------------------FG-G-
232       AS--YLIT--G--G-------------------------------LG-A-
233       GT--VLVT--G--G-------------------------------TG-G-
234       GT--VLVT--G--G-------------------------------TG-A-
235       GT--VLVT--G--A-------------------------------TG-T-
236       GT--VLIT--G--G-------------------------------TG-G-
237       GT--VLIT--G--G-------------------------------TG-G-
238       AT--YLIT--G--G-------------------------------MG-G-
239       GT--YLIT--G--G-------------------------------LG-G-
240       GT--VLIT--G--G-------------------------------TG-G-
241       GT--VLIT--G--A-------------------------------TG-A-
242       GT--VLIT--G--G-------------------------------TG-S-
243       GT--VVLT--G--A-------------------------------TG-G-
244       GT--VLVT--G--G-------------------------------TG-A-
245       GT--VLVT--G--G-------------------------------TG-R-
246       GT--VLVT--G--G-------------------------------TG-T-
247       AT--YVVT--G--G-------------------------------LG-G-
248       GT--VLIT--G--G-------------------------------AG-A-
249       AT--YLIT--G--G-------------------------------LG-A-
250       GT--VLIT--G--G-------------------------------TG-A-
251       GT--VLIT--G--G-------------------------------TG-T-
252       GT--VLIT--G--G-------------------------------TG-G-
253       GT--VLVT--G--G-------------------------------TG-G-
254       GT--VLIT--G--G-------------------------------TG-G-
255       AS--YLIT--G--G-------------------------------MG-G-
256       GT--VLIT--G--G-------------------------------TG-T-
257       CT--YLIT--G--G-------------------------------LG-G-
258       GT--VLVT--G--G-------------------------------TG-A-
259       GT--VLVT--G--G-------------------------------TG-T-
260       GT--VLIT--G--G-------------------------------TG-V-
261       GT--VLIT--G--A-------------------------------TG-A-
262       GT--VLVV--G--G-------------------------------TG-V-
263       ST--YLIT--G--G-------------------------------MG-G-
264       GT--VLIT--G--G-------------------------------TG-G-
265       GT--YLVT--G--G-------------------------------LG-G-
266       GT--VLIT--G--G-------------------------------TG-T-
267       GT--VLVT--G--G-------------------------------TG-G-
268       GT--VLIT--G--G-------------------------------TG-G-
269       GT--VLIT--G--G-------------------------------LG-A-
270       GT--VLIT--G--G-------------------------------TG-G-
271       GT--VLVT--G--A-------------------------------SG-T-
272       GT--VLVT--G--A-------------------------------TG-A-
273       GT--VLIT--G--G-------------------------------TG-G-
274       ST--YLIT--G--G-------------------------------LG-Y-
275       GT--VLVT--G--G-------------------------------TG-G-
276       GS--YLIT--G--G-------------------------------LG-G-
277       GS--VLVT--G--G-------------------------------TG-T-
278       GT--VLIT--G--G-------------------------------TG-G-
279       AT--YLVT--G--G-------------------------------FG-G-
280       VS--YLLT--G--G-------------------------------LG-A-
281       GT--YLIT--G--G-------------------------------YG-G-
282       GA--YLVT--G--G-------------------------------LG-G-
283       GT--VLIT--G--G-------------------------------TG-T-
284       GT--VLIT--G--G-------------------------------TG-M-
285       GT--VLVT--G--G-------------------------------TG-G-
286       GT--VLIT--G--G-------------------------------TG-S-
287       GT--VLIT--G--A-------------------------------TG-A-
288       GT--VLVT--G--G-------------------------------TG-G-
289       GT--VLIT--G--G-------------------------------TG-V-
290       GT--VLVT--G--A-------------------------------SG-T-
291       ST--YLVT--G--G-------------------------------LG-G-
292       ST--YLVT--G--G-------------------------------LG-G-
293       GT--VLVT--G--A-------------------------------FG-V-
294       AS--YLVT--G--G-------------------------------LG-G-
295       AT--YLIT--G--G-------------------------------LG-G-
296       GS--VLVT--G--G-------------------------------TG-T-
297       AS--YLIT--G--G-------------------------------LS-G-
298       GT--VLVT--G--G-------------------------------TG-G-
299       GT--VLVT--G--G-------------------------------TG-A-
300       GT--YLVS--G--G-------------------------------LG-G-
301       GT--VLIT--G--G-------------------------------TG-G-
302       DT--VLIT--G--G-------------------------------TG-A-
303       GT--VLVT--G--G-------------------------------TG-G-
304       GA--VLVT--G--G-------------------------------TG-G-
305       GT--YLIT--G--G-------------------------------LG-D-
306       GT--VLIT--G--G-------------------------------TG-G-
307       GT--VLVT--G--G-------------------------------TG-V-
308       GT--VLIT--G--G-------------------------------TG-T-
309       GT--YLIT--G--G-------------------------------LG-G-
310       GT--VLIT--G--G-------------------------------TG-M-
311       GT--VLIT--G--G-------------------------------TG-M-
312       GT--VLIT--G--G-------------------------------TG-M-
313       GT--VLIT--G--G-------------------------------TG-M-
314       GT--VLIT--G--G-------------------------------TG-M-
315       GT--VLIT--G--G-------------------------------TG-M-
316       GT--VLIT--G--G-------------------------------TG-M-
317       GT--VLIT--G--G-------------------------------TG-M-
318       GT--VLIT--G--G-------------------------------TG-M-
319       GT--VLIT--G--G-------------------------------TG-M-
320       GT--VLIT--G--G-------------------------------TG-M-
321       GT--VLIT--G--G-------------------------------TG-M-
322       GT--VLIT--G--G-------------------------------TG-M-
323       GT--VLIT--G--G-------------------------------TG-M-
324       GT--VLIT--G--G-------------------------------TG-T-
325       GT--VLVT--G--G-------------------------------TG-G-
326       GS--YLIT--G--G-------------------------------LG-G-
327       GT--VLIT--G--A-------------------------------TG-M-
328       GT--ILIT--G--G-------------------------------TG-A-
329       GS--YLVT--G--G-------------------------------LG-A-
330       GS--YLVT--G--G-------------------------------LG-A-
331       GT--VLVT--G--G-------------------------------TG-G-
332       GT--VLIT--G--A-------------------------------TG-M-
333       GT--VLVT--G--G-------------------------------GG-T-
334       GT--VLIT--G--G-------------------------------TG-L-
335       GT--VLVT--G--G-------------------------------TG-T-
336       GT--VLVT--G--G-------------------------------TG-A-
337       GT--VLVT--G--A-------------------------------SG-T-
338       RT--YLIT--G--G-------------------------------MG-G-
339       GT--VLVT--G--G-------------------------------TG-T-
340       GT--VVVT--G--G-------------------------------TG-A-
341       GT--VLVT--G--G-------------------------------TG-V-
342       GT--VLIT--G--G-------------------------------TG-G-
343       GA--VLVT--G--G-------------------------------TG-G-
344       GT--VLIT--G--G-------------------------------TG-T-
345       GT--VLIT--G--G-------------------------------TG-V-
346       GT--VLVT--G--G-------------------------------TG-A-
347       GT--VLIT--G--G-------------------------------TG-A-
348       GT--VLIT--G--G-------------------------------TG-T-
349       GT--YLIT--G--G-------------------------------AG-G-
350       GT--VLIT--G--G-------------------------------TG-V-
351       GT--VLVT--G--A-------------------------------SG-T-
352       GT--VLIT--G--G-------------------------------LG-A-
353       GT--VLIT--G--G-------------------------------TG-T-
354       GT--VLLT--G--G-------------------------------TG-G-
355       AT--VLIT--G--A-------------------------------TG-A-
356       GT--VLVT--G--G-------------------------------TG-A-
357       RS--YLVA--G--G-------------------------------LG-R-
358       GT--VLVT--G--G-------------------------------TG-A-
359       KT--YVIT--G--G-------------------------------MG-G-
360       GT--VLIT--G--G-------------------------------TG-T-
361       ST--YLIT--G--G-------------------------------LS-G-
362       GT--VLIT--G--G-------------------------------TG-A-
363       GT--VLIT--G--G-------------------------------TG-G-
364       AS--YLIT--G--G-------------------------------TG-G-
365       AT--YLLV--G--G-------------------------------LG-G-
366       GT--VLIT--G--G-------------------------------LG-A-
367       GA--YLIT--G--G-------------------------------LG-G-
368       GT--VLIT--G--G-------------------------------TS-G-
369       GT--VLIT--G--G-------------------------------TG-T-
370       GT--VLIT--G--G-------------------------------TG-A-
371       GV--YLVT--G--G-------------------------------LG-A-
372       AT--YLIV--G--G-------------------------------LG-G-
373       GT--VLIT--G--G-------------------------------TG-G-
374       GT--VLVT--G--G-------------------------------TG-A-
375       GT--YLVT--G--G-------------------------------LG-G-
376       GT--VLIT--G--G-------------------------------TG-G-
377       GT--VLIT--G--G-------------------------------TG-V-
378       AT--YLIT--G--G-------------------------------LG-G-
379       GT--VLIT--G--G-------------------------------TG-T-
380       GT--VLIT--G--A-------------------------------SG-T-
381       AT--YLVT--G--A-------------------------------FG-G-
382       GT--ALIT--G--G-------------------------------TG-T-
383       GT--YLIT--G--G-------------------------------LG-A-
384       AS--YLVT--G--G-------------------------------LT-G-
385       GT--VLVT--G--G-------------------------------TG-T-
386       GT--VLIT--G--A-------------------------------TG-A-
387       AA--YLIT--G--G-------------------------------FG-G-
388       AA--YLIT--G--G-------------------------------FG-G-
389       GT--VLIT--G--G-------------------------------TG-M-
390       GT--VLIT--G--G-------------------------------TG-M-
391       GT--VVVT--G--G-------------------------------TG-S-
392       GT--VLVT--G--G-------------------------------TG-A-
393       GT--VLVT--G--G-------------------------------TG-A-
394       GT--VLIT--G--G-------------------------------TG-T-
395       GT--VLLT--G--G-------------------------------TG-T-
396       GT--VLIT--G--G-------------------------------TG-T-
397       GT--VLIT--G--G-------------------------------TG-G-
398       GT--VLIT--G--G-------------------------------SG-A-
399       RT--VLIS--G--G-------------------------------TG-L-
400       GT--YLVT--G--G-------------------------------LG-G-
401       GT--VLVT--G--G-------------------------------TG-T-
402       GT--YLIT--G--G-------------------------------LG-G-
403       GT--YLIT--G--G-------------------------------LG-G-
404       GT--TLIT--G--G-------------------------------TG-T-
405       GT--VLIT--G--G-------------------------------TG-A-
406       AT--YLIT--G--G-------------------------------LG-G-
407       GT--VLIT--G--A-------------------------------TG-A-
408       GT--VLIT--G--G-------------------------------TG-T-
409       ST--VLIT--G--A-------------------------------GG-M-
410       GT--VLVT--G--A-------------------------------SG-T-
411       GT--VLIT--G--G-------------------------------TG-T-
412       AT--YLLT--G--G-------------------------------LG-G-
413       GC--YLIT--G--G-------------------------------LG-G-
414       GT--VLIT--G--G-------------------------------TG-M-
415       GT--VLIT--G--A-------------------------------GG-T-
416       GT--VLIT--G--G-------------------------------TG-A-
417       GA--YLIT--G--G-------------------------------LG-K-
418       GT--ALIT--G--G-------------------------------TG-G-
419       GT--VVIT--G--A-------------------------------TG-A-
420       GT--VVIT--G--A-------------------------------TG-A-
421       GT--VVIT--G--A-------------------------------TG-A-
422       GT--VLIT--G--G-------------------------------TG-T-
423       GT--VLIT--G--G-------------------------------TG-G-
424       GT--YLVT--G--G-------------------------------LG-G-
425       YT--YLIT--G--G-------------------------------LG-G-
426       GA--YLIT--G--G-------------------------------LG-K-
427       GT--VLLT--G--G-------------------------------TG-G-
428       GT--VLIT--G--G-------------------------------TG-T-
429       AS--YLVT--G--G-------------------------------LG-G-
430       GT--VLIT--G--G-------------------------------TG-A-
431       GT--VLIT--G--G-------------------------------TG-T-
432       GT--VLVT--G--G-------------------------------AG-V-
433       GT--VLIT--G--G-------------------------------TG-T-
434       GT--VVLT--G--G-------------------------------TG-S-
435       GT--VLIT--G--G-------------------------------TG-A-
436       GT--VLIT--G--G-------------------------------TG-V-
437       GT--ALIT--G--G-------------------------------TG-A-
438       GT--VLIT--G--G-------------------------------TG-L-
439       AS--YLLT--G--G-------------------------------LG-G-
440       AT--YLVT--G--G-------------------------------LG-G-
441       GT--VLIT--G--G-------------------------------TG-T-
442       GT--VLLT--G--A-------------------------------GG-T-
443       GT--VLVT--G--G-------------------------------TG-G-
444       GS--YLIT--G--G-------------------------------LG-A-
445       GT--YLIT--G--G-------------------------------LG-G-
446       GT--VLVT--G--G-------------------------------TG-A-
447       GA--YLLT--G--G-------------------------------LG-G-
448       GT--VLIT--G--G-------------------------------TG-A-
449       GT--VLVT--G--G-------------------------------TG-T-
450       GT--VLIT--G--G-------------------------------TG-A-
451       GT--VLIT--G--A-------------------------------SG-A-
452       AT--YLIT--G--G-------------------------------MG-G-
453       GT--VLVT--G--G-------------------------------TG-T-
454       GT--VLVT--G--G-------------------------------TG-A-
455       GT--VLIS--G--G-------------------------------TG-L-
456       GT--VLIT--G--G-------------------------------TG-E-
457       GT--VLIT--G--G-------------------------------TG-T-
458       AT--YLVT--G--G-------------------------------LG-G-
459       GT--VLVT--G--G-------------------------------TG-A-
460       GT--VLVT--G--G-------------------------------TG-A-
461       GT--VLVT--G--G-------------------------------TG-A-
462       GT--VLVT--G--G-------------------------------TG-T-
463       GT--VVIT--G--A-------------------------------TG-A-
464       GT--VLIT--G--G-------------------------------TG-M-
465       GT--VLIT--G--G-------------------------------TG-M-
466       GT--VLVT--G--G-------------------------------TG-T-
467       GT--VLIT--G--G-------------------------------SG-V-
468       GT--VVVT--G--G-------------------------------TG-M-
469       GT--VVVT--G--G-------------------------------TG-M-
470       GT--VVVT--G--G-------------------------------TG-M-
471       GT--VLVT--G--G-------------------------------TG-G-
472       DH--VLIT--G--G-------------------------------TG-G-
473       GT--VLIT--G--G-------------------------------TG-T-
474       GT--VLIT--G--G-------------------------------TG-T-
475       SS--YLIA--G--G-------------------------------LG-G-
476       GT--VLIT--G--G-------------------------------TG-S-
477       GT--VLLT--G--G-------------------------------TG-T-
478       GT--VLVT--G--A-------------------------------SG-T-
479       GT--ALIT--G--A-------------------------------TG-M-
480       GV--YVIT--G--G-------------------------------AG-G-
481       GT--VLVT--G--G-------------------------------TG-G-
482       GA--VLVT--G--G-------------------------------TG-V-
483       AT--YLVA--G--G-------------------------------LG-G-
484       GT--VLIT--G--G-------------------------------TG-A-
485       GT--VLIT--G--G-------------------------------TG-T-
486       GT--VLIT--G--G-------------------------------TG-A-
487       GT--VLIT--G--G-------------------------------TG-S-
488       GT--VLIT--G--G-------------------------------TG-T-
489       GT--VLVT--G--A-------------------------------TG-T-
490       GT--VLIT--G--G-------------------------------TG-E-
491       RT--YLIT--G--G-------------------------------LG-G-
492       GT--VLVT--G--G-------------------------------TG-A-
493       GT--VLIT--G--G-------------------------------TG-T-
494       GT--VLIT--G--G-------------------------------TG-T-
495       GT--VLIT--G--G-------------------------------TG-G-
496       GT--VLIT--G--G-------------------------------TG-M-
497       GT--VLVT--G--G-------------------------------TG-G-
498       GT--VLVT--G--G-------------------------------TG-G-
499       GT--VLVT--G--G-------------------------------TG-G-
500       GT--VLVT--G--G-------------------------------TG-A-
501       GT--YLIT--G--G-------------------------------LG-G-
502       GT--VLIT--G--G-------------------------------TG-G-
503       GT--VLLT--G--A-------------------------------TG-G-
504       GT--VLIT--G--G-------------------------------TG-G-
505       GT--VVVT--G--G-------------------------------TG-G-
506       GT--VLIT--G--G-------------------------------TG-T-
507       GT--VLLT--G--G-------------------------------TG-T-
508       GT--VLIT--G--G-------------------------------TG-V-
509       GT--VLIT--G--A-------------------------------TG-T-
510       GT--VLIT--G--G-------------------------------TG-T-
511       GA--VLIT--G--G-------------------------------TG-A-
512       RS--YLVA--G--G-------------------------------LG-R-
513       GT--VLIT--G--G-------------------------------TG-T-
514       GT--VLVT--G--G-------------------------------TG-T-
515       GT--VLVT--G--G-------------------------------TG-T-
516       GT--VLIT--G--A-------------------------------SG-G-
517       GT--ALIT--G--G-------------------------------TG-E-
518       GT--VVLT--G--G-------------------------------TG-S-
519       GT--VLIT--G--G-------------------------------LG-G-
520       AT--YVVT--G--G-------------------------------LG-G-
521       GT--VLIT--G--G-------------------------------SG-V-
522       GA--YLVT--G--G-------------------------------LG-G-
523       GT--VLVT--G--G-------------------------------TG-G-
524       DT--VLIT--G--G-------------------------------TG-T-
525       GT--VLVT--G--G-------------------------------TG-T-
526       GV--YLIT--G--G-------------------------------AG-G-
527       GS--YLVT--G--G-------------------------------LG-G-
528       GV--YLIT--G--G-------------------------------LG-G-
529       GT--VLIT--G--G-------------------------------SG-V-
530       GT--VLIT--G--G-------------------------------TG-M-
531       GT--VLIT--G--G-------------------------------TG-A-
532       GT--VLVT--G--G-------------------------------TG-A-
533       GT--VLIT--G--G-------------------------------TG-G-
534       GT--VLVT--G--G-------------------------------TG-A-
535       GT--VLIT--G--G-------------------------------SG-V-
536       GT--VLIT--G--G-------------------------------TG-S-
537       GT--VLIT--G--G-------------------------------SG-V-
538       GT--VLIT--G--G-------------------------------TG-V-
539       GT--VLIT--G--G-------------------------------TG-T-
540       AA--YVIV--G--G-------------------------------LG-G-
541       GT--VLVT--G--G-------------------------------TG-T-
542       GT--VLVT--G--G-------------------------------TG-T-
543       GT--VLIT--G--G-------------------------------TG-A-
544       GT--VLVT--G--A-------------------------------TG-T-
545       GT--ILIT--G--G-------------------------------SG-V-
546       GT--VLVT--G--A-------------------------------TG-T-
547       GV--YLIT--G--G-------------------------------LG-G-
548       GT--VLIT--G--G-------------------------------LG-G-
549       GT--ILIT--G--G-------------------------------LG-T-
550       GT--VLVT--G--A-------------------------------SG-T-
551       GT--VLIT--G--G-------------------------------SG-V-
552       AS--YLLV--G--G-------------------------------VG-G-
553       GT--VLVT--G--G-------------------------------TG-A-
554       GT--VLVT--G--G-------------------------------TG-G-
555       GV--YLIT--G--G-------------------------------TG-G-
556       GV--HVIT--G--G-------------------------------AG-G-
557       GT--ALVT--G--A-------------------------------TG-T-
558       RS--HLVT--G--G-------------------------------LG-G-
559       GT--VLIT--G--G-------------------------------SG-V-
560       GT--VLIT--G--G-------------------------------TG-A-
561       GT--ILIT--G--G-------------------------------SG-V-
562       ST--VLIT--G--G-------------------------------TG-M-
563       GT--VLIT--G--G-------------------------------TG-T-
564       AS--YLVT--G--G-------------------------------LG-G-
565       GT--VLVT--G--A-------------------------------TG-G-
566       GT--VLVT--G--G-------------------------------TG-T-
567       GT--VLIT--G--G-------------------------------TG-T-
568       GT--VLIT--G--G-------------------------------TG-T-
569       GT--VLIT--G--G-------------------------------TG-T-
570       GT--VLIT--G--G-------------------------------TG-T-
571       GT--VLIT--G--G-------------------------------TG-T-
572       GT--VLIT--G--G-------------------------------TG-T-
573       GT--VLIT--G--G-------------------------------TG-T-
574       GP--YLLT--G--G-------------------------------LG-D-
575       GT--VLIT--G--G-------------------------------TG-T-
576       KT--YLLV--G--I-------------------------------TR-D-
577       AS--YLVT--G--G-------------------------------LG-G-
578       GT--VLVT--G--G-------------------------------TG-V-
579       GS--VLVT--G--G-------------------------------TG-V-
580       GS--VLVT--G--G-------------------------------TG-V-
581       GS--VLVT--G--G-------------------------------TG-V-
582       GS--VLVT--G--G-------------------------------TG-V-
583       GT--VLIT--G--G-------------------------------TG-T-
584       GT--VLIT--G--G-------------------------------TG-A-
585       RT--YLVT--G--G-------------------------------LG-G-
586       GT--TLVT--G--G-------------------------------TG-A-
587       GT--VLVT--G--G-------------------------------TG-G-
588       GT--VLIT--G--G-------------------------------TG-T-
589       GT--VLIT--G--G-------------------------------TG-A-
590       GT--VLIT--G--G-------------------------------LG-T-
591       GT--VLLT--G--A-------------------------------TG-A-
592       GT--YLVT--G--G-------------------------------LG-G-
593       GT--VLVT--G--G-------------------------------TG-G-
594       GT--VLVT--G--G-------------------------------TG-G-
595       GT--VLVT--G--G-------------------------------TG-G-
596       SH--VLVT--G--G-------------------------------LG-T-
597       GA--VVIT--G--G-------------------------------LG-D-
598       GT--VLVT--G--G-------------------------------SG-T-
599       GA--VLIT--G--G-------------------------------TG-A-
600       GS--VLIT--G--G-------------------------------TG-G-
601       GS--YLVT--G--G-------------------------------LG-G-
602       GT--VLIT--G--G-------------------------------TG-T-
603       GT--VLIT--G--G-------------------------------TG-A-
604       GT--ALIT--G--G-------------------------------TG-T-
605       GT--VLIT--G--G-------------------------------TG-T-
606       GS--YLIT--G--G-------------------------------LG-Y-
607       GT--VLIT--G--G-------------------------------TG-S-
608       GT--VLVT--G--G-------------------------------TG-A-
609       RT--VLLT--G--G-------------------------------TG-T-
610       GT--VLIT--G--G-------------------------------SG-T-
611       GT--VLIT--G--G-------------------------------TG-A-
612       GT--TLVT--G--G-------------------------------TG-A-
613       GT--VLVT--G--G-------------------------------TG-T-
614       GT--VLVT--G--G-------------------------------TG-A-
615       GV--VLVT--G--G-------------------------------TG-G-
616       ET--VLIT--G--G-------------------------------TG-T-
617       AS--YLVT--G--G-------------------------------LG-G-
618       GT--VLIT--G--G-------------------------------TG-T-
619       GV--YLIT--G--G-------------------------------AG-N-
620       RT--VLIT--G--G-------------------------------TG-A-
621       GT--VLVT--G--G-------------------------------TG-V-
622       AS--YLVT--G--G-------------------------------LG-G-
623       GV--YLIS--G--G-------------------------------VG-G-
624       GV--YLIS--G--G-------------------------------VG-G-
625       GV--YLIT--G--G-------------------------------AG-S-
626       GT--ILIT--G--G-------------------------------TG-S-
627       AS--YLVT--G--G-------------------------------LS-G-
628       GT--VLVT--G--G-------------------------------TG-T-
629       GT--VLVT--G--G-------------------------------TG-A-
630       GA--YVLS--G--G-------------------------------MG-G-
631       GA--YLIT--G--G-------------------------------MG-A-
632       GA--YLIT--G--G-------------------------------MG-A-
633       GT--VLIT--G--G-------------------------------TG-A-
634       GT--VLVT--G--G-------------------------------TG-G-
635       GT--VVIT--G--S--------------------------------G-G-
636       GV--VLVT--G--G-------------------------------TG-G-
637       GT--VLLT--G--G-------------------------------TG-G-
638       RT--YLIT--G--G-------------------------------LG-G-
639       GT--VLVT--G--G-------------------------------TG-G-
640       GT--VLVT--G--G-------------------------------TG-T-
641       DT--VLIT--G--G-------------------------------TG-T-
642       GA--VLVT--G--G-------------------------------TG-V-
643       GV--YLIS--G--G-------------------------------VG-G-
644       GT--VLIT--G--G-------------------------------TG-A-
645       GT--YLVT--G--G-------------------------------LG-G-
646       GT--VLIT--G--G-------------------------------TG-G-
647       GT--VLIT--G--G-------------------------------LG-T-
648       GT--VLIT--G--G-------------------------------TG-A-
649       GT--VLVT--G--G-------------------------------TG-E-
650       GT--ALIT--G--A-------------------------------TG-A-
651       AA--YLIT--G--G-------------------------------MG-G-
652       GT--VLVT--G--G-------------------------------TG-G-
653       GT--ILIT--G--G-------------------------------SG-V-
654       AA--YLLV--G--G-------------------------------LG-G-
655       GV--YLVA--G--G-------------------------------LG-G-
656       GT--ALIT--G--G-------------------------------TG-E-
657       AS--YLVT--G--G-------------------------------LG-A-
658       GT--VVVT--G--A-------------------------------TG-G-
659       GT--VLIT--G--G-------------------------------TG-M-
660       GT--VLVT--G--G-------------------------------TG-A-
661       GT--YLVV--G--G-------------------------------TG-G-
662       GT--VLVT--G--G-------------------------------SG-V-
663       GT--VLVT--G--G-------------------------------TG-A-
664       GT--ALIT--G--G-------------------------------TG-A-
665       GT--VLIT--G--G-------------------------------TG-G-
666       GI--VLIT--G--G-------------------------------TG-T-
667       GT--VVVT--G--G-------------------------------TG-A-
668       GT--VLIT--G--G-------------------------------TG-T-
669       GT--VLIT--G--G-------------------------------TG-T-
670       GT--VLVT--G--G-------------------------------TG-T-
671       AT--YIVV--G--G-------------------------------TG-G-
672       GT--VLVT--G--G-------------------------------TG-A-
673       AT--YIVI--G--G-------------------------------TG-G-
674       GT--VLLT--G--G-------------------------------TG-A-
675       GS--VLVT--G--G-------------------------------TG-G-
676       GT--VMVT--G--A-------------------------------TG-T-
677       GR--VLVT--G--G-------------------------------TG-S-
678       GT--TLIT--G--A-------------------------------GG-M-
679       GT--VLIT--G--G-------------------------------TG-A-
680       GT--VVVT--G--G-------------------------------TG-A-
681       GT--VLVT--G--G-------------------------------TG-V-
682       AA--YLIT--G--G-------------------------------SG-G-
683       GT--ALIT--G--G-------------------------------TG-A-
684       GT--ALIT--G--G-------------------------------TG-E-
685       AT--YLVS--G--G-------------------------------LG-G-
686       GT--VLIT--G--G-------------------------------TG-A-
687       GT--ALIT--G--G-------------------------------TG-T-
688       GT--VLVT--G--G-------------------------------TG-V-
689       GS--VLIT--G--G-------------------------------TG-G-
690       GT--VLVT--G--A-------------------------------TG-T-
691       GS--VLVT--G--G-------------------------------TG-G-
692       GV--YLIT--G--G-------------------------------LG-G-
693       GT--VLVT--G--G-------------------------------TG-A-
694       GA--YLVV--G--G-------------------------------TG-G-
695       AT--YVLA--G--G-------------------------------FG-G-
696       GT--YWLA--G--G-------------------------------LG-G-
697       GT--VLVT--G--G-------------------------------TG-G-
698       GT--YLLT--G--G-------------------------------MG-A-
699       GT--VLIT--G--G-------------------------------TG-T-
700       GT--TLIT--G--G-------------------------------TG-G-
701       GT--ALIT--G--G-------------------------------TG-E-
702       GT--VLIT--G--G-------------------------------TG-T-
703       GT--VLIT--G--G-------------------------------TG-T-
704       GT--VLVT--G--G-------------------------------TG-T-
705       RT--VLVT--G--A-------------------------------TG-G-
706       GT--VLIT--G--G-------------------------------SG-V-
707       ST--VLIT--G--G-------------------------------TG-M-
708       GT--ALVT--G--G-------------------------------TG-A-
709       GV--YLLT--G--G-------------------------------AG-A-
710       GV--HLIT--G--G-------------------------------MG-G-
711       GV--YLVT--G--G-------------------------------LG-G-
712       GT--VLVT--G--G-------------------------------TG-S-
713       KT--VLVT--G--G-------------------------------TG-A-
714       GV--YLIT--G--G-------------------------------AG-R-
715       AS--YLIT--G--G-------------------------------LG-D-
716       GT--VLIT--G--G-------------------------------TG-A-
717       AA--YLVA--G--G-------------------------------TG-G-
718       GT--VLIT--G--G-------------------------------TG-A-
719       GF--YLIS--G--G-------------------------------TG-G-
720       GF--YLIS--G--G-------------------------------TG-G-
721       GT--VLVT--G--A-------------------------------AG-A-
722       GT--VLIS--G--A--------------------------------G-S-
723       GT--VLVT--G--G-------------------------------TG-G-
724       GT--VLVT--G--A-------------------------------TG-G-
725       GV--YLIT--G--G-------------------------------AG-G-
726       GT--VLVT--G--G-------------------------------TG-A-
727       GT--VLIT--G--G-------------------------------TG-T-
728       GT--VLVT--G--G-------------------------------TG-T-
729       GT--ALIT--G--G-------------------------------TG-A-
730       GT--YLIT--G--G-------------------------------LG-G-
731       GT--VLIT--G--G-------------------------------TG-T-
732       GT--VLVT--G--G-------------------------------TG-A-
733       GT--VLIT--G--G-------------------------------TG-T-
734       AS--YLVT--G--G-------------------------------LG-G-
735       AS--YLLV--G--G-------------------------------LG-G-
736       GT--ILIT--G--G-------------------------------TG-A-
737       GT--YLIT--G--G-------------------------------LG-A-
738       GT--VLIT--G--G-------------------------------TG-A-
739       GT--VLIT--G--G-------------------------------TG-T-
740       AA--YLIT--G--G-------------------------------LG-G-
741       GT--VLVT--G--G-------------------------------TG-G-
742       AT--VLIT--G--G-------------------------------TG-V-
743       DV--VLIT--G--G-------------------------------TG-L-
744       GV--YLVT--G--A-------------------------------AG-G-
745       GV--YLVT--G--A-------------------------------AG-G-
746       GT--VLIT--G--A-------------------------------TG-T-
747       GA--YLIT--G--G-------------------------------LG-A-
748       GA--YLIT--G--G-------------------------------LG-A-
749       GT--VLIT--G--G-------------------------------TG-A-
750       GY--YLIS--G--G-------------------------------TG-G-
751       GP--VLIT--G--G-------------------------------TG-G-
752       GA--YLVV--G--G-------------------------------TG-G-
753       GT--VLIT--G--G-------------------------------TG-N-
754       VT--YLII--G--G-------------------------------TG-G-
755       RS--YLVT--G--G-------------------------------LG-G-
756       GT--VLIT--G--G-------------------------------TG-G-
757       GV--YLVT--G--A-------------------------------AG-G-
758       GV--YLVT--G--A-------------------------------AG-G-
759       GT--VLIT--G--G-------------------------------TG-N-
760       GT--VLIT--G--G-------------------------------TG-T-
761       GF--YLIS--G--G-------------------------------TG-G-
762       GT--TLIT--G--G-------------------------------TG-G-
763       GA--VLVT--G--G-------------------------------TG-G-
764       GT--ALVT--G--G-------------------------------TG-A-
765       GT--VLIT--G--G-------------------------------TG-V-
766       GA--YLVV--G--G-------------------------------TG-G-
767       GA--YLVV--G--G-------------------------------TG-G-
768       GA--YLVV--G--G-------------------------------TG-G-
769       GA--YLVV--G--G-------------------------------TG-G-
770       GA--YLVV--G--G-------------------------------TG-G-
771       GA--YLVV--G--G-------------------------------TG-G-
772       GA--YLVV--G--G-------------------------------TG-G-
773       GA--YLVV--G--G-------------------------------TG-G-
774       GA--YLVV--G--G-------------------------------TG-G-
775       GA--YLVV--G--G-------------------------------TG-G-
776       GA--YLVV--G--G-------------------------------TG-G-
777       GV--YLVS--G--G-------------------------------VG-G-
778       GS--YLIT--G--G-------------------------------LG-G-
779       GT--VLIT--G--G-------------------------------TG-V-
780       GV--YVIT--G--G-------------------------------LG-G-
781       GT--TLIT--G--G-------------------------------TG-T-
782       GT--VLVT--G--G-------------------------------TG-T-
783       GP--VLIT--G--G-------------------------------LG-T-
784       GT--VLIT--G--G-------------------------------TG-G-
785       AS--YLVT--G--G-------------------------------LG-G-
786       AS--YLVT--G--G-------------------------------LG-G-
787       GP--VLLT--G--A-------------------------------SG-A-
788       GT--ALVT--G--G-------------------------------TG-D-
789       GT--ILIT--G--G-------------------------------TG-A-
790       GT--YLVT--G--G-------------------------------AG-G-
791       GT--VLIT--G--G-------------------------------TG-T-
792       ST--YLIT--G--G-------------------------------LG-V-
793       AS--YLIV--G--G-------------------------------LG-G-
794       GT--TLIT--G--A-------------------------------GG-M-
795       GT--VLVT--G--G-------------------------------TG-T-
796       GV--YVIT--G--G-------------------------------GG-G-
797       GV--YLVT--G--A-------------------------------AG-G-
798       GA--VLVS--G--A--------------------------------G-V-
799       GT--VLIT--G--G-------------------------------TG-T-
800       KS--YLVT--G--G-------------------------------LG-A-
801       GA--YLVV--G--G-------------------------------TG-G-
802       GA--YLVV--G--G-------------------------------TG-G-
803       GA--YLVV--G--G-------------------------------TG-G-
804       YS--YLLV--G--G-------------------------------LG-G-
805       GA--YLVV--G--G-------------------------------TG-G-
806       DT--VLIT--G--A-------------------------------AG-T-
807       GA--YLIT--G--G-------------------------------LG-K-
808       GT--VLIT--G--A-------------------------------PG-G-
809       GT--VVIT--G--G-------------------------------TG-G-
810       ET--VLIT--G--G-------------------------------TG-T-
811       KT--YLLA--G--G-------------------------------LG-G-
812       GT--VLVT--G--G-------------------------------TG-A-
813       GT--YVIT--G--G-------------------------------LG-G-
814       GA--YLVV--G--G-------------------------------TG-G-
815       GA--YLVV--G--G-------------------------------TG-G-
816       GV--YLMS--G--G-------------------------------VG-G-
817       GV--YLMS--G--G-------------------------------VG-G-
818       GT--TLIT--G--G-------------------------------TG-G-
819       GA--VLVT--G--G-------------------------------TG-G-
820       RS--YLVT--G--G-------------------------------LG-G-
821       GT--TLVT--G--G-------------------------------TG-T-
822       GT--YLIV--G--G-------------------------------LG-G-
823       GS--VLVT--G--G-------------------------------TG-G-
824       GT--VLVT--G--G-------------------------------TG-A-
825       GT--VLIT--G--G-------------------------------MG-A-
826       GT--VWIT--G--G-------------------------------TG-E-
827       GR--VLVT--G--G-------------------------------TG-S-
828       GA--YLIT--G--G-------------------------------LG-K-
829       GV--YLVT--G--A-------------------------------AG-G-
830       GT--VLLT--G--A-------------------------------SG-G-
831       GT--VLLT--G--A-------------------------------SG-G-
832       GT--TLIT--G--G-------------------------------TG-G-
833       GV--YIIT--G--G-------------------------------AG-G-
834       AS--YLLV--G--G-------------------------------LG-G-
835       GI--YLIT--G--G-------------------------------AG-G-
836       GT--VLIT--G--G-------------------------------TG-E-
837       ST--YLIT--G--G-------------------------------LG-A-
838       GT--VVIT--G--G-------------------------------TG-A-
839       GT--VLVT--G--A-------------------------------TG-G-
840       GT--VLVT--G--A-------------------------------SG-G-
841       GS--YLVT--G--G-------------------------------LG-G-
842       GT--VLLT--G--C-------------------------------TG-A-
843       GV--YLVT--G--A-------------------------------AG-G-
844       GV--YLVT--G--A-------------------------------AG-G-
845       GV--YLVT--G--A-------------------------------AG-G-
846       GV--YLVT--G--A-------------------------------AG-G-
847       GV--YLVT--G--A-------------------------------AG-G-
848       GV--YLVT--G--A-------------------------------AG-G-
849       GT--VLVT--G--A-------------------------------GG-A-
850       KT--VVLT--G--G-------------------------------TG-A-
851       GV--YLVT--G--A-------------------------------AG-G-
852       AS--YVIV--G--G-------------------------------LG-G-
853       AS--YLVT--G--G-------------------------------LG-A-
854       GV--YLVT--G--G-------------------------------AG-G-
855       GV--YLVT--G--A-------------------------------AG-G-
856       GV--YLVT--G--A-------------------------------AG-G-
857       GT--VLVT--G--G-------------------------------TG-G-
858       GT--VLIT--G--G-------------------------------TG-A-
859       GT--ILIT--G--G-------------------------------TG-N-
860       GV--YLIT--G--G-------------------------------AG-G-
861       GT--CLIT--G--G-------------------------------TG-G-
862       GT--ALVT--G--G-------------------------------TG-G-
863       GT--ALVT--G--G-------------------------------TG-G-
864       GV--YLVT--G--A-------------------------------AG-G-
865       GV--YLIT--G--G-------------------------------TG-G-
866       GT--VLIT--G--G-------------------------------TG-G-
867       GT--VLIT--G--G-------------------------------TG-E-
868       GV--YVIS--G--G-------------------------------AG-R-
869       GT--VWIT--G--G-------------------------------TG-E-
870       GV--YLIT--G--G-------------------------------LG-G-
871       GT--ALVT--G--G-------------------------------TG-A-
872       GT--YLVT--G--G-------------------------------LG-A-
873       GT--VLVT--G--G-------------------------------TG-V-
874       GS--YIVT--G--G-------------------------------LR-G-
875       RT--YLIT--G--G-------------------------------LG-G-
876       ST--VLIT--G--G-------------------------------TG-A-
877       GT--ALVT--G--G-------------------------------TG-G-
878       AS--YLVT--G--G-------------------------------LG-V-
879       GV--YVIT--G--G-------------------------------LG-G-
880       GT--YLIT--G--G-------------------------------LG-D-
881       GT--YLIT--G--G-------------------------------LG-G-
882       AS--YLVT--G--G-------------------------------FG-A-
883       AY--YLIT--G--G-------------------------------TG-G-
884       GP--VLVT--G--A-------------------------------TG-A-
885       SS--YLVA--G--G-------------------------------LG-G-
886       GV--YVIT--G--G-------------------------------AG-G-
887       GT--VLVT--G--G-------------------------------MG-A-
888       GV--YLIT--G--G-------------------------------NG-G-
889       GA--VLII--G--G-------------------------------LG-N-
890       GA--VLVT--G--G-------------------------------TG-A-
891       GT--TLIT--G--G-------------------------------TG-A-
892       GT--VLVT--G--G-------------------------------TG-S-
893       GT--ALIT--G--G-------------------------------TG-T-
894       RS--YLIT--G--G-------------------------------LG-A-
895       GP--VLLT--G--A-------------------------------SG-A-
896       GP--VLLT--G--A-------------------------------SG-A-
897       AT--YLVT--G--G-------------------------------LG-G-
898       GT--VLVT--G--G-------------------------------MG-A-
899       GT--VLVS--G--A--------------------------------G-V-
900       RS--YLVT--G--G-------------------------------LG-G-
901       AY--YLIT--G--G-------------------------------TG-G-
902       RT--YLVT--G--G-------------------------------LG-G-
903       ST--YIIA--G--G-------------------------------LG-G-
904       GT--VLVT--G--G-------------------------------TG-G-
905       GA--YLIT--G--G-------------------------------LG-A-
906       GT--TLIT--G--G-------------------------------TG-A-
907       GT--VLVT--G--G-------------------------------TG-V-
908       GT--ALIT--G--G-------------------------------TG-T-
909       AS--YMVV--G--G-------------------------------LG-G-
910       GT--TLIT--G--G-------------------------------TG-G-
911       GT--TLVT--G--G-------------------------------SG-T-
912       GT--VLIT--G--G-------------------------------TG-A-
913       AV--YLVA--G--G-------------------------------FG-G-
914       GH--YLIT--G--G-------------------------------FG-G-
915       AT--YVVT--G--G-------------------------------AG-A-
916       GT--VLIT--G--G-------------------------------TG-T-
917       GT--VLVT--G--G-------------------------------TG-S-
918       GT--VLVT--G--G-------------------------------TG-G-
919       GV--YLIT--G--G-------------------------------AG-G-
920       GT--WLIT--G--G-------------------------------LG-D-
921       GT--VLVT--G--G-------------------------------TG-E-
922       GT--VLLT--G--G-------------------------------TG-S-
923       GT--VLLT--G--G-------------------------------TG-S-
924       GV--YLLT--G--G-------------------------------AG-G-
925       AT--YLLA--G--G-------------------------------LG-G-
926       GT--YLVT--G--G-------------------------------LG-K-
927       GT--VLIT--G--G-------------------------------TG-L-
928       GP--VLVT--G--A-------------------------------SG-A-
929       SS--YLIT--G--A-------------------------------FG-A-
930       GT--VLIT--G--G-------------------------------TG-G-
931       GT--VLIT--G--G-------------------------------TG-T-
932       AS--YLIT--G--G-------------------------------YG-Q-
933       AA--YLIT--G--G-------------------------------LG-A-
934       GT--VLVT--G--G-------------------------------TG-A-
935       GT--TLVT--G--G-------------------------------TG-T-
936       GT--VLLT--G--A-------------------------------AG-A-
937       GV--YLVT--G--G-------------------------------GG-S-
938       GT--ALVT--G--G-------------------------------TG-G-
939       GA--YLIT--G--G-------------------------------AS-G-
940       GA--ILVT--G--G-------------------------------TG-A-
941       SS--YLLV--G--G-------------------------------LR-G-
942       GT--VLIT--G--G-------------------------------TG-A-
943       GV--YLIA--G--G-------------------------------AG-G-
944       GR--VLVS--G--G-------------------------------TG-E-
945       AS--YLIA--G--G-------------------------------TG-G-
946       RV--YLLV--G--G-------------------------------AG-G-
947       GT--VLIT--G--G-------------------------------TG-G-
948       GT--VLIT--G--G-------------------------------TG-A-
949       GR--VLLT--G--A-------------------------------SG-A-
950       GT--VLVH--G--G--------------------------------G-A-
951       GT--VLIT--G--G-------------------------------TG-T-
952       AT--VLVT--G--G-------------------------------TG-A-
953       GV--YLIT--G--G-------------------------------AG-G-
954       GV--YLLS--G--G-------------------------------TG-G-
955       GV--VLVT--G--A-------------------------------TG-A-
956       GV--VLVT--G--A-------------------------------TG-A-
957       GT--YLIT--G--G-------------------------------LG-A-
958       GA--YLVT--G--G-------------------------------LG-G-
959       GA--YLVT--G--G-------------------------------LG-G-
960       GA--YLVT--G--G-------------------------------LG-G-
961       GA--YLVT--G--G-------------------------------LG-G-
962       GA--YLVT--G--G-------------------------------LG-G-
963       GA--YLVT--G--G-------------------------------LG-G-
964       GT--VLVT--G--G-------------------------------TG-A-
965       GA--YVVT--G--G-------------------------------MG-G-
966       GA--YVVT--G--G-------------------------------MG-G-
967       VS--YLVA--G--G-------------------------------LG-G-
968       GA--YLIT--G--G-------------------------------AS-G-
969       GA--YLIT--G--G-------------------------------AS-G-
970       GA--YLIT--G--G-------------------------------AS-G-
971       GA--YLIT--G--G-------------------------------AS-G-
972       GA--YLIT--G--G-------------------------------AS-G-
973       GA--YLIT--G--G-------------------------------AS-G-
974       GA--YLIT--G--G-------------------------------AS-G-
975       GA--YLIT--G--G-------------------------------AS-G-
976       GA--YLIT--G--G-------------------------------AS-G-
977       GA--YLIT--G--G-------------------------------AS-G-
978       GA--YLIT--G--G-------------------------------AS-G-
979       GA--YLIT--G--G-------------------------------AS-G-
980       GP--VLVT--G--G-------------------------------TG-G-
981       GP--VLVT--G--G-------------------------------TG-S-
982       GS--YLIT--G--G-------------------------------LG-F-
983       AT--YVLV--G--G-------------------------------TG-G-
984       GT--VLIT--G--G-------------------------------TG-A-
985       GT--ILVT--G--G-------------------------------TG-G-
986       RS--YLIT--G--G-------------------------------LG-G-
987       GT--VLIT--G--G-------------------------------LG-A-
988       GT--VLVT--G--G-------------------------------TG-T-
989       GV--YLIT--G--G-------------------------------TG-K-
990       GT--VLIT--G--G-------------------------------TG-T-
991       GV--YLIT--G--G-------------------------------LG-G-
992       GT--VLVT--G--G-------------------------------TG-A-
993       QT--VLIT--G--G-------------------------------FG-G-
994       DT--ALVT--G--G-------------------------------TG-G-
995       GT--YLIT--G--G-------------------------------LS-G-
996       GV--YLIT--G--G-------------------------------AG-G-
997       GV--YLIT--G--G-------------------------------AG-G-
998       GT--YLIT--G--G-------------------------------MG-G-
999       AA--YLVV--G--G-------------------------------TG-G-
1000      GV--YLIT--G--G-------------------------------AG-G-
1001      GV--YLIT--G--G-------------------------------AG-G-
1002      GV--YLIT--G--G-------------------------------AG-G-
1003      GV--YLIT--G--G-------------------------------AG-G-
1004      GV--YLIT--G--G-------------------------------AG-G-
1005      GV--YLIT--G--G-------------------------------AG-G-
1006      GV--YLIT--G--G-------------------------------AG-G-
1007      GV--YLIT--G--G-------------------------------AG-G-
1008      GV--YLIT--G--G-------------------------------AG-G-
1009      GV--FLIT--G--G-------------------------------AG-G-
1010      GT--VLIT--G--A-------------------------------SG-L-
1011      GV--YLLT--G--G-------------------------------AG-G-
1012      GV--YLIT--G--G-------------------------------AG-G-
1013      GV--YLIT--G--G-------------------------------AG-S-
1014      VS--YLVA--G--G-------------------------------LG-G-
1015      AT--YLVT--G--G-------------------------------HG-A-
1016      GT--VLIT--G--G-------------------------------LG-A-
1017      GV--YLIT--G--G-------------------------------LG-G-
1018      GT--YLIT--G--G-------------------------------LG-G-
1019      GV--YLIT--G--G-------------------------------LG-G-
1020      GS--YIIT--G--G-------------------------------LR-G-
1021      GT--YLIT--G--G-------------------------------LG-D-
1022      GT--ALVT--G--G-------------------------------TG-A-
1023      GA--YLIT--G--G-------------------------------GG-K-
1024      GA--YLIT--G--G-------------------------------GG-K-
1025      GT--VLVT--G--G-------------------------------TG-A-
1026      GT--VLVT--G--G-------------------------------TG-G-
1027      GV--YLIT--G--G-------------------------------LG-G-
1028      GP--VLVT--G--A-------------------------------SG-A-
1029      GT--VLVT--G--G-------------------------------TG-V-
1030      KL--YWIT--G--G-------------------------------AG-A-
1031      NT--YLLV--G--G-------------------------------LG-T-
1032      GT--VLIT--G--G-------------------------------SG-A-
1033      AT--YLLV--G--G-------------------------------AK-G-
1034      GT--VLIT--G--G-------------------------------TG-V-
1035      AS--YIIV--G--G-------------------------------FG-G-
1036      AA--YLIT--G--G-------------------------------FG-A-
1037      VS--YIIV--G--G-------------------------------LG-D-
1038      GP--VLIT--G--A-------------------------------SG-A-
1039      AA--YLIT--G--G-------------------------------LG-A-
1040      AA--YLIT--G--G-------------------------------LG-A-
1041      AA--YLIT--G--G-------------------------------LG-A-
1042      AA--YLIT--G--G-------------------------------LG-A-
1043      AA--YLIT--G--G-------------------------------LG-A-
1044      GV--YLIT--G--G-------------------------------AG-G-
1045      GT--YLIT--G--G-------------------------------LG-A-
1046      GS--YIIT--G--G-------------------------------LG-G-
1047      GS--YIIT--G--G-------------------------------LG-G-
1048      GS--YIIT--G--G-------------------------------LG-G-
1049      GS--YIIT--G--G-------------------------------LG-G-
1050      GS--YIIT--G--G-------------------------------LG-G-
1051      GS--YIIT--G--G-------------------------------LG-G-
1052      GT--YILS--G--G-------------------------------LG-V-
1053      ST--HLVI--G--G-------------------------------MG-G-
1054      SS--YLLV--G--C-------------------------------LG-G-
1055      GT--VLIT--G--G-------------------------------TG-S-
1056      GT--VLVT--G--G-------------------------------TG-G-
1057      GT--VLVT--G--G-------------------------------TG-G-
1058      RA--YLLV--G--G-------------------------------MR-G-
1059      VS--YMLV--G--G-------------------------------LG-G-
1060      GA--ALIT--G--G-------------------------------SG-A-
1061      RT--YWLV--G--L-------------------------------TG-G-
1062      AS--YLLS--G--G-------------------------------LG-G-
1063      AS--YILV--G--G-------------------------------LG-G-
1064      GV--YLIT--G--G-------------------------------AG-G-
1065      KT--YIIT--G--G-------------------------------LG-G-
1066      AV--VLIT--G--G-------------------------------AR-G-
1067      GT--VLIT--G--G-------------------------------TG-A-
1068      GT--VLIT--G--T--------------------------------G-A-
1069      GV--YLLT--G--G-------------------------------VG-G-
1070      GS--VLLT--G--G-------------------------------TG-A-
1071      GT--YVLT--G--G-------------------------------LG-A-
1072      GT--VLVT--G--G-------------------------------TG-A-
1073      AA--YVVT--G--G-------------------------------TG-A-
1074      RS--YLIT--G--G-------------------------------LG-A-
1075      AS--YILV--G--G-------------------------------LG-G-
1076      AS--YLIT--G--G-------------------------------LG-A-
1077      RS--YLIT--G--G-------------------------------LG-A-
1078      AT--YLVT--G--G-------------------------------LG-S-
1079      RA--VLVT--G--G-------------------------------FG-W-
1080      GT--VLVT--G--G-------------------------------TG-G-
1081      KS--YLLV--G--G-------------------------------LG-G-
1082      AT--YILV--G--G-------------------------------TG-G-
1083      RS--YLIT--G--G-------------------------------LG-A-
1084      AT--YVLS--G--G-------------------------------LG-G-
1085      GT--VVIT--G--G-------------------------------SG-V-
1086      AS--YLLV--G--G-------------------------------VG-G-
1087      GV--YLIS--G--G-------------------------------MG-L-
1088      AT--YLLA--G--M-------------------------------TG-D-
1089      RC--YLLV--G--G-------------------------------MG-G-
1090      GT--VLIT--G--G-------------------------------TG-A-
1091      GV--YLIT--G--G-------------------------------AG-G-
1092      GV--YLIT--G--G-------------------------------AG-G-
1093      GV--YLIT--G--G-------------------------------AG-G-
1094      GV--YLIT--G--G-------------------------------AG-G-
1095      GV--YLIT--G--G-------------------------------AG-G-
1096      GV--YLIT--G--G-------------------------------AG-G-
1097      DT--VLIT--G--G-------------------------------TG-G-
1098      RS--YLIT--G--G-------------------------------LG-A-
1099      SS--YLLA--G--G-------------------------------LG-G-
1100      GV--YLIT--G--G-------------------------------AG-G-
1101      GT--YLIT--G--G-------------------------------LG-D-
1102      GT--YLIT--G--G-------------------------------LG-G-
1103      GV--YIIT--G--G-------------------------------LG-G-
1104      GT--VLVT--G--G-------------------------------TG-G-
1105      DT--VLIT--G--G-------------------------------TG-G-
1106      GT--YLIT--G--G-------------------------------LG-G-
1107      AA--YIIT--G--G-------------------------------LG-G-
1108      GT--VLVT--G--G-------------------------------TG-V-
1109      ST--YLIT--G--G-------------------------------LG-C-
1110      GT--VLIT--G--G-------------------------------TG-T-
1111      VS--YMLV--G--G-------------------------------LG-G-
1112      GT--YLVL--G--G-------------------------------AG-G-
1113      RS--YLIT--G--G-------------------------------LG-A-
1114      GA--ALVT--G--G-------------------------------TG-A-
1115      KT--YLIA--G--A-------------------------------FG-G-
1116      ST--YLIT--G--G-------------------------------LG-A-
1117      GV--YLIT--G--G-------------------------------LG-G-
1118      GT--VLVT--G--G-------------------------------TG-V-
1119      GT--VLVT--G--G-------------------------------TG-V-
1120      RT--YLIT--G--G-------------------------------LG-A-
1121      GT--VLIT--G--G-------------------------------TG-V-
1122      AS--YLLI--G--G-------------------------------FG-G-
1123      GA--YLVT--G--A-------------------------------FG-A-
1124      GT--VLVT--G--G-------------------------------TG-V-
1125      AT--YLLV--G--M-------------------------------TG-E-
1126      AS--YLLV--G--G-------------------------------LG-G-
1127      AS--YLLV--G--G-------------------------------VG-G-
1128      DK--ILVT--G--G-------------------------------AK-G-
1129      GT--TLVT--G--G-------------------------------TG-A-
1130      AT--YLVT--G--G-------------------------------LG-S-
1131      GT--VLVT--G--G-------------------------------TG-V-
1132      DT--VLIT--G--G-------------------------------TG-A-
1133      RT--YVIV--G--G-------------------------------LG-G-
1134      RA--YLIT--G--G-------------------------------LG-G-
1135      AT--YMLV--G--G-------------------------------LG-G-
1136      GT--VLIT--G--G-------------------------------TG-G-
1137      GV--YLIT--G--G-------------------------------AG-G-
1138      KT--YWLV--G--L-------------------------------TG-G-
1139      GT--YLIT--G--G-------------------------------LG-T-
1140      GT--YLIT--G--G-------------------------------TG-V-
1141      GT--TLVT--G--G-------------------------------SG-T-
1142      GT--YLIT--G--G-------------------------------LG-V-
1143      AT--WLIT--G--G-------------------------------LG-E-
1144      GT--VLVS--G--G-------------------------------TG-V-
1145      GT--YVVT--G--G-------------------------------LG-G-
1146      GT--YVVT--G--G-------------------------------LG-G-
1147      GV--YLIT--G--G-------------------------------LG-G-
1148      GT--VLVT--G--G-------------------------------TG-G-
1149      ST--VLVS--G--A--------------------------------G-A-
1150      GT--VLIT--G--G-------------------------------TG-T-
1151      ST--WLVT--G--G-------------------------------LS-G-
1152      GT--TLIT--G--G-------------------------------SG-T-
1153      HA--TLVT--G--G-------------------------------TG-A-
1154      GV--YIIT--G--G-------------------------------SG-G-
1155      AT--YLVT--G--G-------------------------------LG-S-
1156      AT--YLVT--G--G-------------------------------LG-S-
1157      GS--YVIT--G--G-------------------------------LR-G-
1158      GT--VLVT--S--T--------------------------------G-P-
1159      AS--YLIT--G--G-------------------------------LG-R-
1160      VS--YLLV--G--G-------------------------------LG-G-
1161      GT--SLVT--G--G-------------------------------TG-A-
1162      DK--ILVT--G--G-------------------------------AK-G-
1163      GT--VLIT--G--G-------------------------------TG-A-
1164      AS--YLLV--G--G-------------------------------LG-G-
1165      RA--YLLV--G--G-------------------------------MG-G-
1166      DT--VLIT--G--G-------------------------------TG-G-
1167      GT--VLIT--G--A--------------------------------G-T-
1168      GT--VLVT--G--G-------------------------------TG-T-
1169      DK--ILVT--G--G-------------------------------AK-G-
1170      ST--HLVI--G--G-------------------------------MG-G-
1171      GS--YIIT--G--G-------------------------------LG-G-
1172      GT--VLVT--G--G-------------------------------TG-A-
1173      ST--YLIT--G--G-------------------------------TG-G-
1174      AT--YVIS--G--G-------------------------------LG-G-
1175      QT--VLIT--G--G-------------------------------FG-G-
1176      AS--YLLV--G--C-------------------------------LG-G-
1177      GT--VLIT--G--G-------------------------------TG-S-
1178      GT--YLIT--G--G-------------------------------TG-V-
1179      GV--YLIT--G--G-------------------------------LG-G-
1180      ST--YVLV--G--I-------------------------------TR-D-
1181      AS--YVVV--G--G-------------------------------FG-G-
1182      GT--VLVT--G--G-------------------------------TG-G-
1183      GT--VIVT--G--G-------------------------------TG-A-
1184      AT--FLIT--G--G-------------------------------LS-G-
1185      GT--VLVT--G--G-------------------------------TG-A-
1186      AS--YLLV--G--G-------------------------------AG-G-
1187      KT--YLLI--G--L-------------------------------AG-E-
1188      GT--LLIT--G--G-------------------------------TG-A-
1189      GT--ALIT--G--G-------------------------------TG-T-
1190      GT--ALIT--G--G-------------------------------TG-T-
1191      GT--VLIT--G--G-------------------------------TG-G-
1192      KT--FLLV--G--L-------------------------------SG-E-
1193      GV--YLVS--G--G-------------------------------AG-G-
1194      GP--VLVT--G--A-------------------------------SG-V-
1195      GT--SLVT--G--G-------------------------------TG-A-
1196      GT--SLVT--G--G-------------------------------TG-A-
1197      GT--TLIT--G--G-------------------------------TG-A-
1198      AV--VLIT--G--G-------------------------------AG-G-
1199      SV--YLIT--G--G-------------------------------TG-G-
1200      GV--ALVT--G--G-------------------------------TG-L-
1201      GV--YLVT--G--G-------------------------------GG-G-
1202      KT--YWLV--G--L-------------------------------TG-G-
1203      GV--YLIS--G--G-------------------------------AG-G-
1204      GV--YLIT--G--G-------------------------------LG-G-
1205      DK--ILVT--G--G-------------------------------AK-G-
1206      GA--ALIT--G--G-------------------------------TG-A-
1207      GV--YAIS--G--G-------------------------------AG-G-
1208      GT--YVIT--G--G-------------------------------GG-G-
1209      GT--YLVT--G--G-------------------------------TG-A-
1210      RT--YLIT--G--G-------------------------------LG-A-
1211      AT--FILI--G--G-------------------------------TG-G-
1212      GT--VLVT--G--G-------------------------------TG-G-
1213      KT--YIIT--G--G-------------------------------LG-G-
1214      DK--ILVT--G--G-------------------------------AK-G-
1215      DK--ILVT--G--G-------------------------------AK-G-
1216      GT--YFMV--G--C-------------------------------AG-G-
1217      GV--YLIT--G--G-------------------------------AG-G-
1218      GT--ALIT--G--G-------------------------------TG-A-
1219      GT--VLIT--G--G-------------------------------SG-V-
1220      AT--YLLP--G--G-------------------------------AG-G-
1221      GT--YLVT--G--G-------------------------------TS-G-
1222      GT--VLIT--G--G-------------------------------TG-A-
1223      AT--YLIA--G--G-------------------------------LG-G-
1224      AS--YLLV--G--G-------------------------------MG-G-
1225      GA--YIIT--G--G-------------------------------LG-G-
1226      AA--YLMV--G--G-------------------------------LG-G-
1227      AS--YLLV--G--C-------------------------------LG-G-
1228      GV--YLLT--G--G-------------------------------AG-G-
1229      AT--YIVV--G--G-------------------------------LG-G-
1230      GT--YLIT--G--G-------------------------------LG-V-
1231      GS--ALIT--G--G-------------------------------LG-A-
1232      DV--VWLT--G--G-------------------------------LG-G-
1233      VS--YLLI--G--G-------------------------------LG-G-
1234      GV--YLIT--G--G-------------------------------AG-G-
1235      GT--VLVV--G--G-------------------------------TG-T-
1236      GT--VMIT--G--G-------------------------------TG-A-
1237      GA--IVIT--G--G-------------------------------SG-T-
1238      DK--ILVT--G--G-------------------------------AK-G-
1239      ET--YLVV--G--G-------------------------------LG-G-
1240      GS--YIIT--G--G-------------------------------LG-G-
1241      GC--YLVT--G--A-------------------------------LG-A-
1242      DK--ILVT--G--G-------------------------------AK-G-
1243      GT--VLIT--G--G-------------------------------TG-G-
1244      GA--ALIT--G--G-------------------------------TG-V-
1245      GV--VLVT--G--G-------------------------------TG-G-
1246      AA--YVVT--G--G-------------------------------TG-A-
1247      ST--YIIA--G--G-------------------------------LG-G-
1248      GV--YLMT--G--G-------------------------------LG-G-
1249      AT--YVMA--G--G-------------------------------LG-G-
1250      GS--ALVT--G--G-------------------------------TG-A-
1251      DK--ILVT--G--G-------------------------------AK-G-
1252      AT--FLVT--G--G-------------------------------LG-A-
1253      AS--YLLV--G--G-------------------------------LG-G-
1254      GT--VLVT--G--G-------------------------------TG-G-
1255      DK--ILVT--G--G-------------------------------AK-G-
1256      DV--VLIT--G--G-------------------------------TG-R-
1257      KS--YIIT--G--G-------------------------------LG-G-
1258      KS--YIIT--G--G-------------------------------LG-G-
1259      AS--YLLV--G--G-------------------------------LG-G-
1260      GT--HIIV--G--G-------------------------------TG-G-
1261      GT--YLLV--G--G-------------------------------LG-G-
1262      AS--YLVV--G--G-------------------------------VG-G-
1263      KT--YIIT--G--G-------------------------------TG-G-
1264      AT--YAVV--G--G-------------------------------FG-G-
1265      KS--YIIT--G--G-------------------------------LG-G-
1266      KS--YIIT--G--G-------------------------------LG-G-
1267      KS--YIIT--G--G-------------------------------LG-G-
1268      GA--TFIS--G--G-------------------------------TS-G-
1269      AS--YLLV--G--G-------------------------------VG-G-
1270      GA--YIIT--G--G-------------------------------LG-G-
1271      KS--YVIT--G--G-------------------------------LG-G-
1272      AS--YLIV--G--G-------------------------------VG-G-
1273      AV--VLVT--G--G-------------------------------AG-G-
1274      GT--YLIT--G--G-------------------------------LG-D-
1275      GA--ALVT--G--G-------------------------------TG-A-
1276      AS--YIVV--G--G-------------------------------SG-G-
1277      RS--YLIT--G--G-------------------------------LG-A-
1278      GS--ALVT--G--G-------------------------------TG-A-
1279      AT--YVLI--G--G-------------------------------LG-G-
1280      GV--ALVT--G--G-------------------------------TG-L-
1281      ET--YLIA--G--G-------------------------------LG-G-
1282      GV--YLIS--G--G-------------------------------MG-M-
1283      AT--YFLV--G--M-------------------------------TG-E-
1284      GT--ALVT--G--G-------------------------------TG-A-
1285      GV--HLVV--G--G-------------------------------IG-G-
1286      GT--ALVT--G--G-------------------------------TG-A-
1287      RT--YVIV--G--G-------------------------------LG-G-
1288      DK--ILVT--G--G-------------------------------AK-G-
1289      RS--YLIT--G--G-------------------------------LG-A-
1290      KS--YVIT--G--G-------------------------------LG-G-
1291      GV--YVIV--G--G-------------------------------AG-G-
1292      GI--YLIT--G--G-------------------------------LG-G-
1293      DT--VLIT--G--G-------------------------------TG-A-
1294      GT--YLIT--G--G-------------------------------FG-G-
1295      GT--VLVS--G--A--------------------------------G-S-
1296      GT--VLVS--G--A--------------------------------G-S-
1297      GG--YLIV--G--G-------------------------------MG-G-
1298      AS--YLIA--G--A-------------------------------FG-G-
1299      GV--YLIT--G--G-------------------------------LG-G-
1300      AT--YLVL--G--G-------------------------------LG-G-
1301      GV--YLIT--G--G-------------------------------MG-G-
1302      AT--YLLI--G--G-------------------------------LG-G-
1303      GV--YLIA--G--G-------------------------------TG-G-
1304      GT--YLVT--G--G-------------------------------LG-G-
1305      GT--ALIT--G--G-------------------------------TG-A-
1306      SV--YLIT--G--G-------------------------------TG-G-
1307      AT--YILA--G--G-------------------------------LG-A-
1308      AS--YIVV--G--G-------------------------------LG-G-
1309      GT--VLVS--G--A--------------------------------G-T-
1310      GI--HLVV--G--G-------------------------------IG-G-
1311      AS--YLVA--G--A-------------------------------FG-G-
1312      GT--VLIT--G--G-------------------------------TG-A-
1313      AS--YLIV--G--G-------------------------------LG-G-
1314      GV--YLIV--G--G-------------------------------AG-G-
1315      GA--VLVT--G--G-------------------------------TG-G-
1316      AA--YLLV--G--G-------------------------------TG-G-
1317      GT--VLIA--G--G-------------------------------TG-M-
1318      AT--YLVT--G--G-------------------------------LG-S-
1319      GT--YLVT--G--G-------------------------------LG-A-
1320      GV--YLLT--G--G-------------------------------LG-G-
1321      KS--YIIT--G--G-------------------------------LG-G-
1322      AT--YVIS--G--G-------------------------------LG-G-
1323      GT--VLIT--G--G-------------------------------TG-A-
1324      GV--YLLT--G--G-------------------------------LG-G-
1325      GT--ALIT--G--G-------------------------------TG-A-
1326      GV--VLVT--G--G-------------------------------TG-G-
1327      AS--YLLV--G--G-------------------------------VG-G-
1328      GS--YIIT--G--G-------------------------------LG-G-
1329      GS--YIIT--G--G-------------------------------LG-G-
1330      GT--VLVT--G--G-------------------------------TG-G-
1331      GT--VLVT--G--G-------------------------------TG-A-
1332      KS--YVIT--G--G-------------------------------LG-G-
1333      KS--YVIT--G--G-------------------------------LG-G-
1334      KS--YVIT--G--G-------------------------------LG-G-
1335      GT--VLVT--G--G-------------------------------LG-G-
1336      GT--VLVT--G--G-------------------------------LG-G-
1337      GT--VLVT--G--G-------------------------------LG-G-
1338      RT--YLLLglG--G-------------------------------KG-G-
1339      ST--VLIT--G--G-------------------------------TG-G-
1340      AT--YLFV--G--G-------------------------------LG-G-
1341      AT--YLFV--G--G-------------------------------LG-G-
1342      GT--YLIT--G--G-------------------------------AG-A-
1343      GV--YLLT--G--G-------------------------------MG-G-
1344      GT--YIIS--G--G-------------------------------LG-A-
1345      GA--VVLT--G--G-------------------------------SG-T-
1346      AA--YLIT--G--G-------------------------------MG-V-
1347      GT--ILVT--G--G-------------------------------TA-G-
1348      GT--ALVT--D--G-------------------------------TG-P-
1349      CV--YIVT--G--G-------------------------------LS-G-
1350      GA--VVIT--G--G-------------------------------SG-T-
1351      AS--YIIA--G--G-------------------------------LG-G-
1352      LA--YVLV--G--G-------------------------------LG-G-
1353      AA--YLLI--G--G-------------------------------LG-G-
1354      GV--YLLT--G--G-------------------------------LG-G-
1355      AT--YVIA--G--G-------------------------------LG-G-
1356      RS--YLVT--G--G-------------------------------TG-A-
1357      KT--YLLV--G--G-------------------------------LG-G-
1358      GI--YAIT--G--G-------------------------------AG-G-
1359      AS--YLIV--G--G-------------------------------NG-G-
1360      RT--YWFA--G--L-------------------------------TS-D-
1361      GV--YIIS--G--G-------------------------------LS-G-
1362      GT--TLVT--G--G-------------------------------SG-T-
1363      AT--YILI--G--G-------------------------------TG-G-
1364      GP--VLVT--G--G-------------------------------TG-A-
1365      GV--YIIT--G--G-------------------------------LG-G-
1366      AS--FVIV--G--G-------------------------------FG-G-
1367      GV--YLLT--G--G-------------------------------LG-G-
1368      GT--VLVT--G--G-------------------------------TG-G-
1369      GT--VLVT--G--G-------------------------------TG-G-
1370      GV--YLIT--G--G-------------------------------AG-G-
1371      GI--YIIT--G--G-------------------------------AG-K-
1372      AS--YLMV--G--G-------------------------------LG-G-
1373      GS--YLIA--G--G-------------------------------LK-G-
1374      AS--YLLV--G--G-------------------------------VG-G-
1375      GV--YLIT--G--G-------------------------------LG-G-
1376      KT--YLLV--G--L-------------------------------TG-D-
1377      GT--YLIT--G--G-------------------------------TG-A-
1378      GV--YLII--G--G-------------------------------SG-R-
1379      RT--YLLI--G--L-------------------------------SG-E-
1380      AS--YVVT--G--G-------------------------------LG-G-
1381      GT--VVVS--G--G-------------------------------TG-V-
1382      GT--YLIT--G--G-------------------------------VG-G-
1383      GT--HIII--G--G-------------------------------TG-G-
1384      GT--VLVT--G--G-------------------------------TG-G-
1385      AS--YLMV--G--G-------------------------------LG-G-
1386      GT--VLIT--G--A-------------------------------SG-M-
1387      GS--YLIT--G--G-------------------------------LG-V-
1388      GS--IVIT--G--G-------------------------------LG-A-
1389      SV--FLVS--G--G-------------------------------AK-G-
1390      DK--ILVT--G--G-------------------------------AK-G-
1391      RT--YLVT--G--G-------------------------------LG-A-
1392      DV--VIIT--G--G-------------------------------GR-G-
1393      GA--VLVT--G--G-------------------------------TG-G-
1394      GV--YLIT--G--G-------------------------------LG-G-
1395      GT--ILIT--G--G-------------------------------TG-A-
1396      KS--YLLV--G--C-------------------------------LG-G-
1397      AS--YLVT--G--G-------------------------------LR-G-
1398      GT--VLVT--G--G-------------------------------TG-G-
1399      AA--YLLA--G--G-------------------------------LG-G-
1400      QS--YIIT--G--G-------------------------------LG-G-
1401      ET--YLIA--G--G-------------------------------LG-G-
1402      SV--FVVS--G--G-------------------------------GR-G-
1403      KS--YIIT--G--G-------------------------------LG-G-
1404      KS--YIIT--G--G-------------------------------LG-G-
1405      KS--YIIT--G--G-------------------------------LG-G-
1406      KS--YIIT--G--G-------------------------------LG-G-
1407      KS--YIIT--G--G-------------------------------LG-G-
1408      KS--YIIT--G--G-------------------------------LG-G-
1409      GS--YIIT--G--G-------------------------------LG-G-
1410      VS--YLLV--G--C-------------------------------LG-G-
1411      GT--VLVT--G--G-------------------------------TG-A-
1412      AS--YLLA--G--G-------------------------------LG-G-
1413      AS--YLLA--G--G-------------------------------LG-G-
1414      GS--YVVT--G--A-------------------------------LG-G-
1415      AT--YLLV--G--G-------------------------------LG-G-
1416      AS--YIVT--G--G-------------------------------LG-G-
1417      DV--LLIT--G--G-------------------------------SR-G-
1418      KT--YLLI--G--F-------------------------------TG-G-
1419      KT--YLLI--G--F-------------------------------TG-G-
1420      GS--YIIT--G--G-------------------------------LG-G-
1421      VS--YLLV--G--G-------------------------------LG-G-
1422      AT--YLIT--G--G-------------------------------TG-F-
1423      KS--YVIT--G--G-------------------------------LG-G-
1424      GT--TLIT--G--G-------------------------------TG-A-
1425      NT--YILV--G--G-------------------------------LG-T-
1426      GV--YLIT--G--G-------------------------------MG-G-
1427      GV--YLIT--G--G-------------------------------AG-G-
1428      KS--YILI--G--G-------------------------------LG-G-
1429      GT--ILIT--G--G-------------------------------TG-A-
1430      GV--YLVT--G--G-------------------------------GG-R-
1431      GT--VLVT--G--G-------------------------------LG-V-
1432      AS--YLIT--G--G-------------------------------LG-D-
1433      GT--ALVT--G--G-------------------------------TG-A-
1434      AT--YIIA--G--G-------------------------------FG-G-
1435      GV--YLIT--G--G-------------------------------LG-G-
1436      GV--YLLT--G--G-------------------------------LG-G-
1437      KV--YLLV--G--C-------------------------------LG-G-
1438      AV--YLLV--G--G-------------------------------SG-G-
1439      AV--YLLV--G--G-------------------------------SG-G-
1440      DK--ILVT--G--G-------------------------------AK-G-
1441      GS--YIIT--G--G-------------------------------LG-G-
1442      GS--YIIT--G--G-------------------------------LG-G-
1443      GS--YIIT--G--G-------------------------------LG-G-
1444      GS--YIIT--G--G-------------------------------LG-G-
1445      GA--YVIT--G--G-------------------------------LG-G-
1446      GT--VLIS--G--A--------------------------------G-A-
1447      GT--VLIS--G--A--------------------------------G-A-
1448      GT--VLVT--G--G-------------------------------TG-A-
1449      KT--YLLV--G--L-------------------------------TG-D-
1450      KT--YLLV--G--L-------------------------------TG-D-
1451      AT--YIIS--G--G-------------------------------LG-G-
1452      AS--YLLI--G--G-------------------------------FG-G-
1453      GV--YVIT--G--G-------------------------------LG-G-
1454      GT--VVVS--G--G-------------------------------TG-V-
1455      GS--YLIT--G--G-------------------------------MG-G-
1456      KS--YIIA--G--G-------------------------------LG-G-
1457      KS--YIIA--G--G-------------------------------LG-G-
1458      KS--YIIA--G--G-------------------------------LG-G-
1459      KT--YLLV--G--L-------------------------------TG-D-
1460      AS--YLMV--G--G-------------------------------LG-G-
1461      AT--VLVT--G--T--------------------------------G-T-
1462      KS--YIIA--G--G-------------------------------LG-G-
1463      AT--YLIT--G--G-------------------------------TG-G-
1464      GV--YLIT--G--G-------------------------------LG-G-
1465      KV--LLIT--G--G-------------------------------TR-G-
1466      GT--FVLT--G--G-------------------------------AG-K-
1467      AT--YFLV--G--C-------------------------------LG-G-
1468      HV--LLIT--G--G-------------------------------TR-G-
1469      GT--VLVS--G--A--------------------------------G-A-
1470      GV--YIIA--G--G-------------------------------AG-G-
1471      GS--YLIA--G--G-------------------------------LK-G-
1472      ET--WLIT--G--G-------------------------------TS-A-
1473      GV--YAIT--G--G-------------------------------GG-G-
1474      AT--YVIA--G--G-------------------------------LG-G-
1475      AT--YLIT--G--G-------------------------------TG-G-
1476      AT--YLVT--G--G-------------------------------LG-S-
1477      AT--YVIA--G--G-------------------------------LG-G-
1478      KT--YIIT--G--G-------------------------------LG-G-
1479      AS--YLIV--G--G-------------------------------LK-G-
1480      AS--YVVT--G--G-------------------------------LG-G-
1481      AS--YVVT--G--G-------------------------------LG-G-
1482      AS--YVVT--G--G-------------------------------LG-G-
1483      KS--YIIA--G--G-------------------------------LG-G-
1484      KS--YIIA--G--G-------------------------------LG-G-
1485      GV--YIVA--G--G-------------------------------LG-G-
1486      GA--VLIT--G--G-------------------------------TG-A-
1487      KS--YVVV--G--G-------------------------------LG-G-
1488      AT--YLIT--G--G-------------------------------TG-G-
1489      GT--VLVT--G--G-------------------------------TG-A-
1490      GT--ILVT--G--G-------------------------------TA-G-
1491      GT--ILVT--G--G-------------------------------TA-G-
1492      GT--VVVS--G--G-------------------------------TG-V-
1493      GV--YLVC--G--G-------------------------------LG-G-
1494      LS--YIIT--G--G-------------------------------LG-G-
1495      LS--YIIT--G--G-------------------------------LG-G-
1496      LS--YIIT--G--G-------------------------------LG-G-
1497      GV--YLII--G--G-------------------------------LS-G-
1498      AS--YLIT--G--A-------------------------------FG-G-
1499      GT--YLIT--G--G-------------------------------YG-G-
1500      GI--HVIT--G--G-------------------------------LG-G-
1501      HV--LLIT--G--G-------------------------------TR-G-
1502      RT--YILA--G--M-------------------------------TG-S-
1503      GV--YLIS--G--G-------------------------------VG-G-
1504      ST--VLVS--G--A--------------------------------G-S-
1505      GS--YLVT--G--A-------------------------------FG-G-
1506      RA--YLLV--G--G-------------------------------LG-G-
1507      KS--YVIT--G--G-------------------------------LG-G-
1508      GT--YLLA--G--C-------------------------------LG-G-
1509      KT--YLIT--G--G-------------------------------CG-G-
1510      AA--YLIV--G--G-------------------------------AG-G-
1511      GV--YIIT--G--G-------------------------------LG-G-
1512      GV--YLIT--G--G-------------------------------TG-G-
1513      GT--YLLI--G--G-------------------------------TG-G-
1514      AS--YLLA--G--G-------------------------------LG-G-
1515      GT--VLIT--G--G-------------------------------TG-V-
1516      GT--VVVT--G--G-------------------------------TS-G-
1517      VS--YLIV--G--G-------------------------------LK-G-
1518      AV--YIVA--G--G-------------------------------LS-G-
1519      HV--LFIT--G--G-------------------------------TR-G-
1520      AT--YLVT--G--G-------------------------------LG-A-
1521      GV--YMIT--G--G-------------------------------AG-G-
1522      GN--YLIT--G--G-------------------------------LG-G-
1523      GT--VMIT--G--G-------------------------------TG-N-
1524      KS--YLLA--G--L-------------------------------TG-D-
1525      GV--HLVI--G--G-------------------------------TG-G-
1526      GI--HVIT--G--G-------------------------------LG-G-
1527      GI--HVIT--G--G-------------------------------LG-G-
1528      GT--YLLT--G--G-------------------------------FG-G-
1529      RT--YLMV--G--A-------------------------------AG-G-
1530      RT--YLLV--G--L-------------------------------AG-Q-
1531      DV--VVIT--G--G-------------------------------GR-G-
1532      GV--YLIL--G--G-------------------------------AG-G-
1533      KS--YLLV--G--C-------------------------------LG-G-
1534      AT--YLIS--G--G-------------------------------LG-G-
1535      DN--VLVT--G--G-------------------------------AK-G-
1536      KV--YLIT--G--G-------------------------------FG-G-
1537      GI--HVIT--G--G-------------------------------LG-G-
1538      GI--HVIT--G--G-------------------------------LG-G-
1539      KS--YIIT--G--G-------------------------------LG-G-
1540      GT--VLIT--G--G-------------------------------TG-A-
1541      GT--VLIT--G--G-------------------------------TG-A-
1542      GT--VLIT--G--G-------------------------------TG-A-
1543      GT--VLVT--G--G-------------------------------LG-V-
1544      AT--YLVT--G--G-------------------------------LG-A-
1545      GT--VLIT--G--G-------------------------------TG-A-
1546      AT--YLVT--G--G-------------------------------LG-A-
1547      GT--VLIT--G--G-------------------------------TG-A-
1548      KT--YLLV--G--L-------------------------------TG-D-
1549      DV--ILVT--G--G-------------------------------AK-G-
1550      GA--VVIT--G--G-------------------------------SG-T-
1551      GV--YVVI--G--G-------------------------------AG-G-
1552      AS--FILA--G--G-------------------------------LG-G-
1553      KT--YLLV--G--L-------------------------------TG-H-
1554      GT--YLIL--G--G-------------------------------AG-R-
1555      GG--YLIV--G--G-------------------------------MG-G-
1556      GG--YLIV--G--G-------------------------------MG-G-
1557      VS--YVIV--G--G-------------------------------LK-G-
1558      GM--HLVV--G--G-------------------------------IG-G-
1559      DK--VLVT--G--G-------------------------------AK-G-
1560      SV--VLIT--G--G-------------------------------LG-S-
1561      DK--VLVT--G--G-------------------------------AK-G-
1562      GT--ALVT--G--G-------------------------------TG-A-
1563      GT--VLVT--G--G-------------------------------TG-A-
1564      GT--VLIT--G--G-------------------------------TG-A-
1565      AS--YVIA--G--G-------------------------------LG-G-
1566      AS--YMVV--G--G-------------------------------FG-G-
1567      GC--YLIS--G--G-------------------------------MG-G-
1568      AT--YMIA--G--L--------------------------------G-G-
1569      HA--YLVS--G--G-------------------------------LG-G-
1570      SA--YLIV--G--G-------------------------------LK-G-
1571      GV--YMIT--G--G-------------------------------SG-G-
1572      DK--ILVT--G--G-------------------------------AK-G-
1573      GT--YLVT--G--G-------------------------------LG-A-
1574      DN--VLVT--G--G-------------------------------AK-G-
1575      AV--YIVS--G--G-------------------------------LS-G-
1576      DT--ILVT--G--G-------------------------------AK-G-
1577      KV--YILI--G--G-------------------------------LG-G-
1578      DK--VLVT--G--G-------------------------------AK-G-
1579      GA--YVVT--G--A-------------------------------LG-G-
1580      AT--YLIT--G--G-------------------------------TG-G-
1581      GV--YLIT--G--G-------------------------------AG-G-
1582      HA--IIIT--G--G-------------------------------SG-T-
1583      DT--ILVT--G--G-------------------------------AK-G-
1584      KT--YFLV--G--L-------------------------------TR-D-
1585      KT--YFLV--G--L-------------------------------TR-D-
1586      GT--YLIT--G--G-------------------------------FG-G-
1587      GV--YVIT--G--G-------------------------------LG-G-
1588      AT--YILV--G--G-------------------------------TG-G-
1589      AT--YVLA--G--L--------------------------------G-G-
1590      GV--YLIT--G--G-------------------------------FG-G-
1591      GT--ALIT--G--G-------------------------------TG-G-
1592      KV--YIIT--G--G-------------------------------LG-G-
1593      GT--ALVT--G--G-------------------------------TG-A-
1594      GV--YVIT--G--G-------------------------------LG-G-
1595      KS--YIIT--G--G-------------------------------LG-G-
1596      KS--YIIT--G--G-------------------------------LG-G-
1597      GV--YVIT--G--G-------------------------------SG-Y-
1598      GT--YLVI--G--G-------------------------------QG-G-
1599      GV--YVVI--G--G-------------------------------AG-G-
1600      GT--YLIT--G--G-------------------------------CG-G-
1601      RC--VLIT--G--G-------------------------------AG-G-
1602      GT--VLIT--G--A-------------------------------SG-M-
1603      GA--YVIT--G--G-------------------------------TG-G-
1604      GV--VLIT--G--G-------------------------------FG-G-
1605      GT--VLVT--G--G-------------------------------TG-V-
1606      ST--YLIT--G--G-------------------------------TR-G-
1607      KT--YFLV--G--M-------------------------------SG-Q-
1608      QI--ILIT--G--G-------------------------------LG-G-
1609      GV--YLVV--G--G-------------------------------AG-G-
1610      TA--YLLC--G--G-------------------------------LG-G-
1611      GN--YLIT--G--G-------------------------------LG-G-
1612      GR--VLVT--G--G-------------------------------TG-V-
1613      GP--VLLT--G--G-------------------------------TG-A-
1614      HA--IIIT--G--G-------------------------------SG-T-
1615      DK--ILVT--G--G-------------------------------AK-G-
1616      KA--YLFV--G--G-------------------------------LG-G-
1617      EV--VVIT--G--G-------------------------------GR-G-
1618      AI--HLIV--G--G-------------------------------LG-G-
1619      KI--YLVT--G--G-------------------------------LG-A-
1620      RT--YLMI--G--L-------------------------------TG-E-
1621      GT--VLIT--G--G-------------------------------TG-G-
1622      KT--YLLV--G--L-------------------------------TG-Q-
1623      GT--YVVA--G--G-------------------------------LG-D-
1624      GT--ALVT--G--G-------------------------------TG-A-
1625      RA--YLVT--G--G-------------------------------TR-G-
1626      AS--YLVT--G--G-------------------------------TG-G-
1627      KT--YWLV--G--L-------------------------------TG-G-
1628      KT--YWLV--G--L-------------------------------TG-G-
1629      GA--YIVT--G--G-------------------------------LG-G-
1630      AV--VLVT--G--G-------------------------------AR-G-
1631      GC--YLIV--G--G-------------------------------LR-G-
1632      GT--YIIA--G--L--------------------------------G-G-
1633      GT--VLVT--G--G-------------------------------LG-A-
1634      DK--ILVT--G--G-------------------------------AK-G-
1635      GA--YIVT--G--G-------------------------------LG-G-
1636      VS--YLLV--G--G-------------------------------LG-G-
1637      GV--YVIT--G--G-------------------------------LG-G-
1638      HT--YLIT--G--G-------------------------------LG-G-
1639      GT--YLIT--G--G-------------------------------LG-G-
1640      DV--LIVS--G--G-------------------------------AR-G-
1641      KS--YIIT--G--G-------------------------------LG-G-
1642      KS--YIIT--G--G-------------------------------LG-G-
1643      KS--YIIT--G--G-------------------------------LG-G-
1644      SV--FLVS--G--G-------------------------------AK-G-
1645      DV--ILIT--G--G-------------------------------SR-G-
1646      GV--YLII--G--G-------------------------------LS-G-
1647      GV--YFLV--G--G-------------------------------TG-G-
1648      KV--WVVT--G--G-------------------------------TR-G-
1649      KA--YLLV--G--M-------------------------------TG-D-
1650      GT--YLIT--G--G-------------------------------LG-G-
1651      KS--YLLV--G--C-------------------------------LG-G-
1652      DV--VVIT--G--G-------------------------------GR-G-
1653      GI--YLMS--G--G-------------------------------AG-G-
1654      GG--YLVV--G--G-------------------------------MG-G-
1655      GT--VLIT--G--G-------------------------------TG-G-
1656      KS--YVLV--G--G-------------------------------LG-G-
1657      GT--YLIT--G--G-------------------------------LG-G-
1658      KT--YWMI--G--L-------------------------------NS-E-
1659      SV--YIVT--G--G-------------------------------LT-G-
1660      SV--YIVT--G--G-------------------------------LT-G-
1661      GT--VLIT--G--G-------------------------------TG-G-
1662      KT--YLLV--G--M-------------------------------TG-D-
1663      GT--VLVT--G--G-------------------------------TG-A-
1664      GT--YLIT--G--G-------------------------------LG-G-
1665      GT--YLIT--G--G-------------------------------LG-G-
1666      GH--YLLT--G--G-------------------------------YG-G-
1667      AL--FLVS--G--G-------------------------------AK-G-
1668      SV--VLLT--G--G-------------------------------AR-G-
1669      AT--YLIT--G--C-------------------------------FD-D-
1670      RT--YLFV--G--M-------------------------------AS-E-
1671      AS--YLVV--G--G-------------------------------FG-G-
1672      GC--YLLT--G--G-------------------------------LG-G-
1673      GV--YVIS--G--G-------------------------------TG-A-
1674      GV--YVIS--G--G-------------------------------TG-A-
1675      SI--YVLS--G--G-------------------------------LG-G-
1676      GR--VLVT--G--G-------------------------------TG-V-
1677      RN--YLIT--G--G-------------------------------LG-A-
1678      RN--YLIT--G--G-------------------------------LG-A-
1679      AT--YLIT--G--G-------------------------------IG-H-
1680      KT--YWLV--G--L-------------------------------TG-N-
1681      KT--YWLV--G--L-------------------------------TG-N-
1682      DI--VVIS--G--G-------------------------------AR-G-
1683      GT--VLIT--G--G-------------------------------TG-A-
1684      AT--YLIT--G--G-------------------------------IG-H-
1685      KT--YILA--G--M-------------------------------TG-D-
1686      GI--YLMS--G--G-------------------------------AG-G-
1687      SV--YIVT--G--G-------------------------------LT-G-
1688      SV--YIVT--G--G-------------------------------LT-G-
1689      AT--YLIT--G--G-------------------------------IG-H-
1690      GV--YVIT--G--G-------------------------------AG-G-
1691      SV--FVVS--G--G-------------------------------AK-G-
1692      ST--YLVA--G--G-------------------------------SG-G-
1693      SV--FLVS--G--G-------------------------------AK-G-
1694      RT--YWML--G--L-------------------------------TG-D-
1695      GV--YLLT--G--A-------------------------------SG-A-
1696      AS--FILA--G--G-------------------------------LG-G-
1697      GV--YLLI--G--G-------------------------------AG-G-
1698      CI--YIVT--G--G-------------------------------LS-G-
1699      HA--ILIT--G--G-------------------------------SG-T-
1700      KS--YILV--G--G-------------------------------LG-G-
1701      GV--YVIV--G--G-------------------------------AG-G-
1702      GV--VLLT--G--G-------------------------------AR-G-
1703      GT--VLVT--G--G-------------------------------TG-A-
1704      RT--YLVT--G--G-------------------------------LG-G-
1705      GC--YIII--G--G-------------------------------AG-G-
1706      AT--YVLV--G--G-------------------------------LG-A-
1707      RP--ILVS--G--G-------------------------------MQ-G-
1708      SR--VLVT--G--G-------------------------------TG-A-
1709      AV--IVAT--G--G-------------------------------AR-G-
1710      AL--YIVT--G--G-------------------------------LG-G-
1711      GT--VVVT--G--G-------------------------------SG-S-
1712      SV--LLVS--G--G-------------------------------AR-G-
1713      GA--YIVT--G--G-------------------------------LT-G-
1714      HS--WLIT--G--G-------------------------------LG-G-
1715      QV--FLVS--G--G-------------------------------AK-G-
1716      DT--AVVT--G--G-------------------------------TG-A-
1717      HT--YLIT--G--G-------------------------------LG-G-
1718      GV--YVVI--G--G-------------------------------AG-G-
1719      GV--YVVI--G--G-------------------------------AG-G-
1720      GV--YVVI--G--G-------------------------------AG-G-
1721      GV--YVVI--G--G-------------------------------AG-G-
1722      KT--YLLI--G--L-------------------------------AG-D-
1723      SV--IVAT--G--G-------------------------------AR-G-
1724      AT--YVVA--G--L--------------------------------G-G-
1725      AT--YVVS--G--G-------------------------------FG-G-
1726      AT--WVIA--G--G-------------------------------RG-G-
1727      ST--YLVA--G--G-------------------------------SG-G-
1728      AA--YIVT--G--G-------------------------------LG-G-
1729      AA--YIVT--G--G-------------------------------LG-G-
1730      HT--YILA--G--G-------------------------------LG-G-
1731      HC--YLLV--G--G-------------------------------LK-G-
1732      RS--YLLV--G--L-------------------------------TG-E-
1733      RS--YLLV--G--L-------------------------------TG-E-
1734      GV--HLVV--G--G-------------------------------IG-G-
1735      GT--LLIT--G--G-------------------------------CG-G-
1736      GT--LLIT--G--G-------------------------------CG-G-
1737      KS--YILV--G--G-------------------------------LG-G-
1738      GS--VVVT--G--G-------------------------------TG-V-
1739      AA--CLIT--G--G-------------------------------FG-G-
1740      KT--YVLA--G--L-------------------------------SG-Q-
1741      GT--YLVT--G--G-------------------------------LG-P-
1742      GV--YIIT--G--G-------------------------------VG-G-
1743      EA--VLIT--G--G-------------------------------TG-A-
1744      AT--YLIT--G--G-------------------------------TG-G-
1745      GT--YLIT--G--G-------------------------------LG-G-
1746      AS--YLVT--G--G-------------------------------AS-A-
1747      AT--YVIA--G--G-------------------------------LG-G-
1748      GV--YIIT--G--G-------------------------------LG-G-
1749      GV--YLVI--G--G-------------------------------AG-G-
1750      GV--YVAI--G--G-------------------------------AG-G-
1751      GV--YVAI--G--G-------------------------------AG-G-
1752      GV--YVAI--G--G-------------------------------AG-G-
1753      AC--YIIT--G--A-------------------------------LG-G-
1754      GA--VIIT--G--G-------------------------------SG-T-
1755      GV--YLIT--G--G-------------------------------LG-G-
1756      RT--YLLV--G--L-------------------------------AN-Q-
1757      GV--YVAI--G--G-------------------------------AG-G-
1758      GV--YVAI--G--G-------------------------------AG-G-
1759      GV--YVAI--G--G-------------------------------AG-G-
1760      GV--YVAI--G--G-------------------------------AG-G-
1761      GV--YVAI--G--G-------------------------------AG-G-
1762      GV--YVAI--G--G-------------------------------AG-G-
1763      GV--YVAI--G--G-------------------------------AG-G-
1764      GV--YVAI--G--G-------------------------------AG-G-
1765      GV--YVAI--G--G-------------------------------AG-G-
1766      GV--YVAI--G--G-------------------------------AG-G-
1767      GV--YVAI--G--G-------------------------------AG-G-
1768      GV--YVVI--G--G-------------------------------AG-G-
1769      GV--YVVI--G--G-------------------------------AG-G-
1770      GV--YVVI--G--G-------------------------------AG-G-
1771      GV--YVVI--G--G-------------------------------AG-G-
1772      GV--YVVI--G--G-------------------------------AG-G-
1773      GV--YVVI--G--G-------------------------------AG-G-
1774      GV--YVVI--G--G-------------------------------AG-G-
1775      GV--YVVI--G--G-------------------------------AG-G-
1776      GV--YVVI--G--G-------------------------------AG-G-
1777      GS--YVIT--D--G-------------------------------MG-R-
1778      GS--VVVT--G--G-------------------------------TG-V-
1779      DV--ILIT--G--G-------------------------------TR-G-
1780      DV--ILIT--G--G-------------------------------TR-G-
1781      GV--YLVI--G--G-------------------------------AG-G-
1782      GT--VLVT--D--G-------------------------------LG-P-
1783      KS--YLMV--G--C-------------------------------LG-G-
1784      RV--IIIA--G--G-------------------------------TG-G-
1785      KT--YLLV--G--L-------------------------------SG-E-
1786      LS--YIIT--G--G-------------------------------LG-G-
1787      GV--YLIT--G--G-------------------------------GG-G-
1788      GT--YVVT--G--G-------------------------------LG-D-
1789      GH--YLVV--G--G-------------------------------LG-P-
1790      KT--YLLV--G--M-------------------------------TG-A-
1791      GT--YLIT--G--G-------------------------------TG-G-
1792      AT--YVVS--G--G-------------------------------FG-G-
1793      AV--LMIT--G--G-------------------------------TR-G-
1794      GV--YVAI--G--S-------------------------------AG-G-
1795      AT--YLVA--G--G-------------------------------TR-G-
1796      GV--YVVI--G--G-------------------------------AG-G-
1797      GV--YLVL--G--G-------------------------------AG-G-
1798      GV--YLVC--G--G-------------------------------LG-G-
1799      KT--YLLV--G--L-------------------------------SQ-S-
1800      AT--YLIP--G--G-------------------------------TG-G-
1801      HA--ILIT--G--G-------------------------------SG-T-
1802      GT--YVIL--G--G-------------------------------AG-G-
1803      RS--YLLV--G--G-------------------------------FG-G-
1804      GS--YVIT--D--G-------------------------------MG-R-
1805      KT--YWLV--G--L-------------------------------SG-A-
1806      GV--YAVI--G--G-------------------------------AG-G-
1807      AT--YLIT--G--G-------------------------------IG-H-
1808      AT--YLIT--G--G-------------------------------IG-H-
1809      GV--YLII--G--G-------------------------------AG-G-
1810      DV--VVVS--G--G-------------------------------AR-G-
1811      QT--LVIT--G--G-------------------------------TR-G-
1812      RV--YLVT--G--G-------------------------------LG-G-
1813      DT--YLLA--G--G-------------------------------LG-G-
1814      QV--FLVS--G--G-------------------------------AK-G-
1815      SV--VLLT--G--G-------------------------------AR-G-
1816      KT--YWLL--G--L-------------------------------AG-D-
1817      GT--YLIC--G--G-------------------------------LG-A-
1818      DN--VLVT--G--G-------------------------------AK-G-
1819      GV--YVVI--G--G-------------------------------AG-G-
1820      QT--LVIT--G--G-------------------------------TR-G-
1821      HV--LWIT--G--G-------------------------------TR-G-
1822      KF--YLLV--G--G-------------------------------LG-G-
1823      GV--YVIF--G--G-------------------------------LG-E-
1824      GV--YVIF--G--G-------------------------------LG-E-
1825      GV--YVIF--G--G-------------------------------LG-E-
1826      GV--YVIF--G--G-------------------------------LG-E-
1827      GV--YVIF--G--G-------------------------------LG-E-
1828      GV--YVIF--G--G-------------------------------LG-E-
1829      GV--YVIF--G--G-------------------------------LG-E-
1830      HV--LWIT--G--G-------------------------------TR-G-
1831      GW--FVLA--G--G-------------------------------LG-G-
1832      SV--FVVS--G--G-------------------------------AK-G-
1833      GS--PLAV--G--L------------------------------------
1834      KV--YVIT--G--A-------------------------------TG-G-
1835      GR-----V--G--L-------------------------------SG-A-
1836      AT--YLIT--G--G-------------------------------IG-H-
1837      GV--YVVI--G--G-------------------------------AG-Y-
1838      DT--VLVT--G--G-------------------------------MG-P-
1839      AQ--YLVT--G--G-------------------------------YG-A-
1840      GT--VVIT--G--G-------------------------------TT-G-
1841      GA--ALVT--G--G-------------------------------LG-G-
1842      GT--VLVT--G--G-------------------------------TG-A-
1843      GT--YLIA--G--G-------------------------------ID-E-
1844      GL--YLVA--G--A-------------------------------YG-A-
1845      GV--FVVS--G--G-------------------------------AR-G-
1846      GT--ILVS--G--G-------------------------------VS-A-
1847      KT--YFLV--G--M-------------------------------AG-E-
1848      EL--VVIT--G--G-------------------------------GR-G-
1849      GV--YIIT--G--G-------------------------------AG-G-
1850      GV--YVIT--G--A-------------------------------LG-K-
1851      GI--VLIS--G--G-------------------------------TG-A-
1852      GT--YLIT--G--G-------------------------------AG-K-
1853      GF--TLLT--G--G-------------------------------LG-G-
1854      GT--YLLT--G--G-------------------------------LG-G-
1855      GV--YLVI--G--G-------------------------------AG-G-
1856      VC--HLIV--G--G-------------------------------LG-G-
1857      AR--YILV--G--G-------------------------------LT-G-
1858      GI--VLIS--G--G-------------------------------TG-A-
1859      GV--YVVT--G--G-------------------------------TR-G-
1860      GT--VLIT--G--P-------------------------------AG-A-
1861      AT--YLLV--G--C-------------------------------LG-G-
1862      GT--YLIT--G--G-------------------------------AG-K-
1863      --------------------------------------------------
1864      GT--YLIT--G--G-------------------------------LG-G-
1865      GT--YVIT--G--G-------------------------------LG-D-
1866      SV--VVVS--G--G-------------------------------GR-G-
1867      KS--YILV--G--G-------------------------------LG-G-
1868      GC--CVVS--G--G-------------------------------TG-G-
1869      GV--YVVI--G--G-------------------------------AG-G-
1870      GV--YVII--G--G-------------------------------AG-G-
1871      DS--VVVI--G--G-------------------------------AG-G-
1872      SV--VVVS--G--G-------------------------------GR-G-
1873      AT--YVVT--G--G-------------------------------LG-G-
1874      AT--YLIT--G--G-------------------------------IG-H-
1875      GT--YVIV--G--G-------------------------------TG-G-
1876      DC--VWIT--G--G-------------------------------TR-G-
1877      GT--TVVT--D--G-------------------------------CG-P-
1878      KA--IVIT--G--G-------------------------------TG-G-
1879      GV--YVVI--G--G-------------------------------SG-G-
1880      GI--YLIS--G--G-------------------------------LG-G-
1881      GV--YLIT--G--G-------------------------------LG-K-
1882      DV--LLVS--G--G-------------------------------AR-G-
1883      KA--IVIT--G--G-------------------------------TG-G-
1884      KV--VVIT--G--G-------------------------------TR-G-
1885      KS--YILV--G--G-------------------------------LG-G-
1886      SV--FVVS--G--G-------------------------------AK-G-
1887      PV--FWIT--G--G-------------------------------LG-G-
1888      KS--YIII--G--G-------------------------------LG-G-
1889      GV--YVAI--G--G-------------------------------AG-G-
1890      GI--YLVT--G--G-------------------------------LG-G-
1891      GT--VLVT--G--G-------------------------------TG-G-
1892      GV--YVIA--G--D------------------------------LVE-G-
1893      GV--YVIF--G--G-------------------------------LG-E-
1894      GT--VLVT--G--G-------------------------------AE-G-
1895      GT--WVVT--G--G-------------------------------AR-G-
1896      GT--VLIT--G--G-------------------------------CG-G-
1897      GT--VLIT--G--G-------------------------------CG-G-
1898      GI--YLIS--G--G-------------------------------LG-G-
1899      AT--YLVA--G--G-------------------------------LG-G-
1900      GV--YLLS--G--G-------------------------------LG-S-
1901      GR--YLIT--G--G-------------------------------CG-G-
1902      GR--YLIT--G--G-------------------------------CG-G-
1903      KC--NLMA--G--G-------------------------------LG-G-
1904      -------------G-------------------------------MG-R-
1905      GI--YIIT--G--G-------------------------------LG-G-
1906      RT--YWLA--G--L-------------------------------TG-D-
1907      GN--WLIT--G--G-------------------------------LS-G-
1908      AT--YLVA--G--S-------------------------------LN-G-
1909      GV--YVVF--G--G-------------------------------AG-G-
1910      KT--YLLL--G--L-------------------------------AG-D-
1911      GR--YLIA--G--G-------------------------------CG-G-
1912      GV--YLIT--G--G-------------------------------LG-R-
1913      NV--YVVV--G--G-------------------------------LG-G-
1914      AT--YLLA--G--M-------------------------------TG-D-
1915      TV--DI--------------------------------------------
1916      GR--YLIA--G--G-------------------------------CG-G-
1917      SV--FLVS--G--G-------------------------------GR-G-
1918      WV--TLVV--G--G-------------------------------AR-G-
1919      RW--HLVT--G--A-------------------------------FG-G-
1920      RW--HLVT--G--A-------------------------------FG-G-
1921      RW--HLVT--G--A-------------------------------FG-G-
1922      RW--HLVT--G--A-------------------------------FG-G-
1923      RW--HLVT--G--A-------------------------------FG-G-
1924      RW--HLVT--G--A-------------------------------FG-G-
1925      RW--HLVT--G--A-------------------------------FG-G-
1926      RW--HLVT--G--A-------------------------------FG-G-
1927      RW--HLVT--G--A-------------------------------FG-G-
1928      RW--HLVT--G--A-------------------------------FG-G-
1929      RT--YLVT--G--G-------------------------------LD-G-
1930      KV--YIII--G--G-------------------------------LG-G-
1931      DV--ILVT--G--G-------------------------------AR-G-
1932      GV--YVVI--G--G-------------------------------AG-G-
1933      AV--YVVA--G--G-------------------------------LT-G-
1934      AV--YVVA--G--G-------------------------------LT-G-
1935      GT--VVVT--G--G-------------------------------AE-G-
1936      GT--VLIT--G--G-------------------------------TG-R-
1937      -------------G------------------------------------
1938      HS--YIIA--G--G-------------------------------LG-G-
1939      GI--YLIT--G--G-------------------------------LS-P-
1940      NT--LLIT--G--G-------------------------------LG-G-
1941      RT--YWLV--G--L-------------------------------TG-D-
1942      RW--HLVT--G--A-------------------------------FG-G-
1943      RW--HLVT--G--A-------------------------------FG-G-
1944      DV--VWIT--G--G-------------------------------MG-S-
1945      QS--FVIA--G--G-------------------------------LG-G-
1946      KT--YLIV--G--G-------------------------------LG-G-
1947      SS--YLIV--G--G-------------------------------TG-G-
1948      SV--VLLV--G--G-------------------------------AR-G-
1949      KT--YWLA--G--L-------------------------------SG-G-
1950      NT--LLIT--G--G-------------------------------LG-E-
1951      RT--YWLA--G--L-------------------------------AG-D-
1952      DL--LVVT--G--G-------------------------------GR-G-
1953      DT--VLFS--G--G-------------------------------AR-G-
1954      GT--FLVL--G--G-------------------------------TG-G-
1955      RT--YWLA--G--L-------------------------------AG-D-
1956      DT--VLFS--G--G-------------------------------AR-G-
1957      DT--VLFS--G--G-------------------------------AR-G-
1958      DT--VLFS--G--G-------------------------------AR-G-
1959      DT--VLFS--G--G-------------------------------AR-G-
1960      GV--YVIA--G--D------------------------------LVE-G-
1961      KS--YIIL--G--G-------------------------------LG-G-
1962      KS--YIIL--G--G-------------------------------LG-G-
1963      DT--VLFS--G--G-------------------------------AR-G-
1964      DT--VLFS--G--G-------------------------------AR-G-
1965      DT--VLFS--G--G-------------------------------AR-G-
1966      ---------------------------------------------LP-G-
1967      DT--VLFS--G--G-------------------------------AR-G-
1968      DT--VLFS--G--G-------------------------------AR-G-
1969      DT--VLFS--G--G-------------------------------AR-G-
1970      DT--VLFS--G--G-------------------------------AR-G-
1971      DT--VLFS--G--G-------------------------------AR-G-
1972      DT--VLFS--G--G-------------------------------AR-G-
1973      AA------------------------------------------------
1974      GT--YLIT--G--G-------------------------------AG-K-
1975      AS--FLVT--G--G-------------------------------SK-G-
1976      GV--YVII--G--G-------------------------------AG-G-
1977      GV--YVII--G--G-------------------------------AG-G-
1978      GT--VLVT--G--G-------------------------------AE-A-
1979      GT--VLVT--G--G-------------------------------AE-A-
1980      GV--YLIT--G--G-------------------------------LG-K-
1981      GT--VLIT--G--G-------------------------------SG-T-
1982      GT--VLVT--G--G-------------------------------AE-G-
1983      GV--YCIV--G--G-------------------------------AG-R-
1984      DV--VWIT--G--G-------------------------------MG-S-
1985      GT--FLVL--G--G-------------------------------SG-G-
1986      KC--YIIL--G--G-------------------------------LG-G-
1987      RS--YIIA--G--G-------------------------------LG-G-
1988      ET--YVIT--G--G-------------------------------TG-H-
1989      AS--YLII--G--G-------------------------------VG-G-
1990      GA--ALIT--G--G-------------------------------TG-A-
1991      GV--YLIT--E--G-------------------------------LG-N-
1992      NV--HLVT--G--G-------------------------------LG-G-
1993      GT--VLVT--G--G-------------------------------AE-A-
1994      GV--YVVI--G--G-------------------------------AG-G-
1995      GV--YVVI--G--G-------------------------------AG-G-
1996      AG--VVIA--G--G-------------------------------MG-G-
1997      DV--VLVT--G--G-------------------------------GK-G-
1998      AA--YLVI--G--G-------------------------------LS-G-
1999      GV--YVVI--G--G-------------------------------AG-G-
2000      GC--YLIT--G--G-------------------------------NG-G-
2001      AT--YLVT--G--G-------------------------------LG-G-
2002      DA--YIIT--G--G-------------------------------MG-S-
2003      DA--YIIT--G--G-------------------------------MG-S-
2004      GV--YAVI--G--G-------------------------------AG-Y-
2005      GI--YIIT--G--G-------------------------------LG-G-
2006      GT--YVVT--G--G-------------------------------LG-R-
2007      DV--LLVT--G--G-------------------------------GK-G-
2008      HT--YVIP--G--G-------------------------------LG-G-
2009      GA--VIVI--G--G-------------------------------NG-S-
2010      GA--VIVI--G--G-------------------------------NG-S-
2011      WV--VLAI--G--G-------------------------------LK-G-
2012      GT--FLIL--G--G--------------------------------G-G-
2013      KC--YIVI--G--G-------------------------------LG-G-
2014      QV--YVIV--G--G-------------------------------LG-G-
2015      GW--HLVT--G--G-------------------------------MG-G-
2016      EE--CLIT--G--G-------------------------------SG-S-
2017      EE--CLIT--G--G-------------------------------SG-S-
2018      SW--VLIT--G--A-------------------------------NG-G-
2019      RW--HIIT--G--G-------------------------------FG-G-
2020      SV--FIVS--G--G-------------------------------AK-G-
2021      GV--WVVT--G--G-------------------------------AR-G-
2022      GL--YLVT--G--G-------------------------------LG-G-
2023      GR--YLIT--G--G-------------------------------TG-G-
2024      SV--VLLV--G--G-------------------------------AR-G-
2025      GA--YLIL--G--G-------------------------------SG-G-
2026      CS--YVIV--G--G-------------------------------LG-G-
2027      AT--CLIT--G--G-------------------------------LG-G-
2028      GT--YLIV--G--G-------------------------------AG-T-
2029      GA--HLVI--G--A-------------------------------TG-N-
2030      DV--LVVT--G--G-------------------------------AR-G-
2031      GA--VIII--G--G-------------------------------NG-S-
2032      GT--LLVL--G--G-------------------------------TG-G-
2033      GI--YLIA--G--N------------------------------FVE-G-
2034      GT--TLVT--G--A-------------------------------DT-A-
2035      HC--YLFV--G--G-------------------------------LK-G-
2036      GV--YVVI--G--G-------------------------------GG-G-
2037      DV--LLVT--G--G-------------------------------GK-G-
2038      GS--HLVV--G--A-------------------------------TG-N-
2039      GS--HLVV--G--A-------------------------------TG-N-
2040      DA--YIIT--G--G-------------------------------MG-S-
2041      ---------------------------------------------AG-G-
2042      GT--VLVT--G--A-------------------------------AS-P-
2043      GT--VLVT--G--A-------------------------------AS-P-
2044      QV--YIII--G--G-------------------------------LG-G-
2045      GF--YIIT--G--G-------------------------------LG-G-
2046      GF--YIIT--G--G-------------------------------LG-G-
2047      GF--YIIT--G--G-------------------------------LG-G-
2048      EV--CLVT--G--G-------------------------------AK-G-
2049      EV--CLVT--G--G-------------------------------AK-G-
2050      AH--FVIT--G--G-------------------------------GS-G-
2051      GV--YVIS--G--G-------------------------------TN-G-
2052      AS--QLVI--G--A-------------------------------TG-N-
2053      AS--QLVI--G--A-------------------------------TG-N-
2054      DV--LLFS--G--G-------------------------------GR-G-
2055      TS--HLVI--G--A-------------------------------TG-N-
2056      AT--YVVS--G--G-------------------------------RG-D-
2057      DV--SLVT--G--G-------------------------------TT-G-
2058      GN--WLIT--G--G-------------------------------LS-G-
2059      -------------G------------------------------------
2060      GV--YLVT--G--G-------------------------------NS-G-
2061      DT--VLFS--G--G-------------------------------AR-G-
2062      ET--YLIT--G--G-------------------------------AS-A-
2063      GV--YAIT--G--G-------------------------------LG-G-
2064      GW--HLVT--G--G-------------------------------MG-G-
2065      GA--HLIT--G--A-------------------------------MG-G-
2066      TS--HLVI--G--A-------------------------------TG-N-
2067      QR--LLIT--G--G-------------------------------LG-G-
2068      ST--VLIV--G--G-------------------------------TD-G-
2069      AS--QLVI--G--A-------------------------------TG-N-
2070      GP--YLVT--G--A-------------------------------AG-G-
2071      GV--YLLS--G--G-------------------------------TG-G-
2072      GW--HIVT--G--A-------------------------------FG-G-
2073      GV--YVVI--G--G-------------------------------AG-G-
2074      GT--VVVS--G--A-------------------------------MD-H-
2075      GT--YLIV--G--A-------------------------------FG-G-
2076      AV--ILLV--G--G-------------------------------AR-G-
2077      SR--VLVT--G--G-------------------------------TG-T-
2078      KT--YLLC--G--M-------------------------------TG-D-
2079      GW--HIVT--G--A-------------------------------FG-G-
2080      GP--YLVT--G--A-------------------------------AG-G-
2081      GP--YLVT--G--A-------------------------------AG-G-
2082      GP--YLVT--G--A-------------------------------AG-G-
2083      GP--YLVT--G--A-------------------------------AG-G-
2084      GP--YLVT--G--A-------------------------------AG-G-
2085      GP--YLVT--G--A-------------------------------AG-G-
2086      GP--YLVT--G--A-------------------------------AG-G-
2087      GP--YLVT--G--A-------------------------------AG-G-
2088      GP--YLVT--G--A-------------------------------AG-G-
2089      GP--YLVT--G--A-------------------------------AG-G-
2090      GP--YLVT--G--A-------------------------------AG-G-
2091      GT--VLVT--G--A-------------------------------EE-P-
2092      DV--LLVT--G--G-------------------------------GK-G-
2093      DV--LLVT--G--G-------------------------------GK-G-
2094      DV--LLIT--G--G-------------------------------GK-G-
2095      -------------G------------------------------------
2096      GA--HLVI--G--A-------------------------------TG-N-
2097      GT--WIVA--G--G-------------------------------GR-G-
2098      -----IIT--G--G-------------------------------LG-G-
2099      -----IIT--G--G-------------------------------LG-G-
2100      GR--HVLI--G--G-------------------------------LC-E-
2101      GT--VLVV--G--D-------------------------------TA-E-
2102      GT--YVIL--G--D------------------------------LTT-G-
2103      GV--YLIL--G--G-------------------------------SG-V-
2104      KC--YIVI--G--G-------------------------------LG-G-
2105      GT--VLVT--G--A-------------------------------GG-A-
2106      DV--LLVT--G--G-------------------------------GK-G-
2107      SS--QLVI--G--A-------------------------------TG-N-
2108      KT--YGVV--G--G--------------------------------G-A-
2109      GT--VLIT--G--A-------------------------------AD-G-
2110      DV--LLVT--G--G-------------------------------GK-G-
2111      GT--VLVT--G--A-------------------------------AG-P-
2112      AS--YMLV--G--G-------------------------------LG-G-
2113      GW--HVVT--G--A-------------------------------FA-G-
2114      GT--ALLI--G--G-------------------------------LG-D-
2115      DV--ILAT--G--G--------------------------------G---
2116      DE--VVIT--G--G-------------------------------AG-R-
2117      GT--VLVC--G--S------------------------------LLS-G-
2118      GI--YVVT--G--G-------------------------------LG-G-
2119      GI--YVVT--G--G-------------------------------LG-G-
2120      AS--QLVI--G--A-------------------------------TG-N-
2121      DV--LLVT--G--G-------------------------------GK-G-
2122      GV--YVIL--G--G-------------------------------SG-V-
2123      DV--LLVT--G--G-------------------------------GK-G-
2124      DE--VVIT--G--G-------------------------------AG-R-
2125      GT--VLIT--G--G-------------------------------FG-G-
2126      EH--VLII--G--G-------------------------------TG-N-
2127      GT--FVIT--G--A-------------------------------GG-R-
2128      DV--LLVT--G--G-------------------------------GK-G-
2129      DI--VLFS--G--G-------------------------------AR-G-
2130      DV--LLVT--G--G-------------------------------GK-G-
2131      DN--VVIT--G--G-------------------------------SG-A-
2132      RL--VSIT--G--C-------------------------------A----
2133      AT--YLVS--G--A-------------------------------LS-G-
2134      GT--VLVS--G--A-------------------------------AT-P-
2135      DN--IVLI--G--G-------------------------------AG-G-
2136      GF--LVVT--G--G-------------------------------FG-G-
2137      GT--ALLI--G--G-------------------------------LG-D-
2138      DV--LLVT--G--G-------------------------------GK-G-
2139      GL--YLVT--G--A-------------------------------LG-G-
2140      GV--YVML--G--G-------------------------------AG-R-
2141      GV--YVML--G--G-------------------------------AG-R-
2142      GV--YVML--G--G-------------------------------AG-R-
2143      GV--YVML--G--G-------------------------------AG-R-
2144      GV--YVML--G--G-------------------------------AG-R-
2145      GV--YVML--G--G-------------------------------AG-R-
2146      GV--YVML--G--G-------------------------------AG-R-
2147      GV--YVML--G--G-------------------------------AG-R-
2148      AA--HLVV--G--A-------------------------------TG-N-
2149      DP--FMVL--S--G-------------------------------HL-G-
2150      GT--VLVV--G--G-------------------------------AS-G-
2151      GT--VLLT--G--A-------------------------------DS-P-
2152      GV--YVML--G--G-------------------------------AG-R-
2153      DG--VLVT--G--G-------------------------------VA-G-
2154      DV--LLVT--G--G-------------------------------GK-G-
2155      DV--FLVA--G--G-------------------------------GR-G-
2156      GF--LVVT--G--G-------------------------------FG-G-
2157      GY--VMIT--G--G-------------------------------LG-K-
2158      SV--FVVT--G--A-------------------------------AG-S-
2159      TV--FLVT--G--A-------------------------------AG-S-
2160      DV--FLVA--G--G-------------------------------GR-G-
2161      GT--YLLL--K--G------------------------------------
2162      DV--LLVT--G--G-------------------------------GK-G-
2163      RT--DVYT--G--G-------------------------------IG-G-
2164      GV--YVML--G--G-------------------------------AG-R-
2165      GT--VLVV--G--G-------------------------------TG-Gt
2166      DV--LLVT--G--G-------------------------------GK-G-
2167      DV--LLVT--G--G-------------------------------GK-G-
2168      DV--CIVT--G--G-------------------------------AT-G-
2169      DH--VVIT--G--G-------------------------------SG-T-
2170      GV--YVIL--G--G-------------------------------SG-T-
2171      GA--VLVT--G--G-------------------------------VG-H-
2172      GH--HLVT--G--G-------------------------------TG-A-
2173      GT--VLVT--G--G-------------------------------S----
2174      SH--VLIV--G--G-------------------------------TG-Q-
2175      KR--VLIT--G--G-------------------------------LG-A-
2176      GT--VLIT--G--G-------------------------------TT-P-
2177      TT--QLVI--G--A-------------------------------TG-N-
2178      DV--LLVT--G--G-------------------------------GK-G-
2179      SS--VFVT--G--G-------------------------------LG-A-
2180      EH--VVIT--G--G-------------------------------SG-A-
2181      DD--VVIT--G--G-------------------------------TG-A-
2182      SS--VFVT--G--G-------------------------------LG-A-
2183      SS--VFVT--G--G-------------------------------LG-A-
2184      DV--LLVT--G--G-------------------------------GK-G-
2185      GR--YLVT--G--G-------------------------------LG-G-
2186      GN--YVIL--G--D------------------------------LTT-G-
2187      DV--LLVT--G--G-------------------------------GK-G-
2188      SS--VFVT--G--G-------------------------------LG-A-
2189      -------------S-------------------------------RR-G-
2190      SS--VFVT--G--G-------------------------------LG-A-
2191      GT--VLVV--G--G-------------------------------TR-A-
2192      GV--YVIL--G--G-------------------------------SG-T-
2193      --------------------------------------------------
2194      EH--VVIT--G--G-------------------------------SG-A-
2195      DT--ALVA--G--A-------------------------------DG-V-
2196      GT--VLVV--G--D-------------------------------ST-T-
2197      XS--VFVT--G--G-------------------------------LG-A-
2198      EV--LLVT--G--G-------------------------------GK-G-
2199      RT--YWIA--G--G-------------------------------LA-G-
2200      LR--VMIT--G--G-------------------------------LG-A-
2201      RT--VVVT--G--A-------------------------------DG-P-
2202      SV--VLLT--G--G-------------------------------GR-G-
2203      VI--YLVT--G--G-------------------------------TG-G-
2204      CS--DIYT--G--G-------------------------------VG-G-
2205      CS--DIYT--G--G-------------------------------VG-G-
2206      GT--VLIT--G--A-------------------------------AT-A-
2207      GV--YVVI--G--G-------------------------------AG-G-
2208      GT--VLVV--G--P-------------------------------AS-G-
2209      GT--VLVT--G--R-------------------------------AE-G-
2210      ET--YLVI--G--E------------------------------LLG-G-
2211      GT--VLVT--G--G-------------------------------S----
2212      DD--VVIT--G--G-------------------------------TG-A-
2213      RT--VLVV--G--G-------------------------------AG-N-
2214      RT--VLVV--G--G-------------------------------AG-N-
2215      ST--LLIT--G--Q--------------------------------S-G-
2216      RT--VLVV--G--G-------------------------------AG-N-
2217      --------------------------------------------------
2218      GW--HIVT--G--G-------------------------------MG-G-
2219      RT--VLVV--G--G-------------------------------AG-N-
2220      RT--VLVV--G--G-------------------------------AG-N-
2221      GT--VLLA--G--D-------------------------------LD-A-
2222      RT--VLVV--G--G-------------------------------AG-N-
2223      RS--VLVV--G--G-------------------------------AG-N-
2224      GH--QLVT--G--G-------------------------------TG-A-
2225      GT--VLVA--G--P-------------------------------DG-S-
2226      GT--VLLA--G--H-------------------------------LD-A-
2227      KY--IFIT--G--G-------------------------------LG-A-
2228      GT--VLIA--D--G-------------------------------AG-A-
2229      DD--VVVT--G--G-------------------------------AG-A-
2230      RS--VLVT--G--G-------------------------------NR-G-
2231      GT--VLVT--G--N-------------------------------AG-T-
2232      RS--VLVT--G--G-------------------------------SR-G-
2233      RS--VLVT--G--G-------------------------------NR-G-
2234      GN--CLIV--G--G-------------------------------AG-E-
2235      DV--VVVS--G--G-------------------------------SR-G-
2236      EV------------------------------------------------
2237      TV--FVVT--G--A-------------------------------AG-G-
2238      YA--VLIT--G--G-------------------------------LG-G-
2239      KN--VFVT--G--S-------------------------------TR-G-
2240      AA--Y--------G--------------------------------R-R-
2241      KN--VFVT--G--S-------------------------------TR-G-
2242      ST--VLVT--G--G-------------------------------TR-G-
2243      RT--VVVT--G--G-------------------------------NR-G-
2244      ST--YIFT--G--F--------------------------------G-G-
2245      AT--YIIA--G--G-------------------------------LG-G-
2246      RS--ALVT--G--G-------------------------------SR-G-
2247      TV--FVVT--G--A-------------------------------AG-G-
2248      AV--VVAV--G--G-------------------------------AR-G-
2249      RV--ALVT--G--G-------------------------------SR-G-
2250      KN--IFIT--G--S-------------------------------TR-G-
2251      KN--IFIT--G--S-------------------------------TR-G-
2252      KN--IFIT--G--S-------------------------------TR-G-
2253      GT--VLIT--G--G-------------------------------TG-T-
2254      SV--VITT--G--G-------------------------------GR-G-
2255      KN--IFIT--G--S-------------------------------TR-G-
2256      KN--VFIT--G--S-------------------------------TR-G-
2257      NT--ILIT--G--Q--------------------------------T-G-
2258      RT--VLVT--G--A-------------------------------AR-G-
2259      NT--ILIT--G--Q--------------------------------T-G-
2260      KT--ALVT--G--A-------------------------------TG-G-
2261      KV--ALVT--G--A-------------------------------GR-G-
2262      GL--VVIT--G--G-------------------------------DT-T-
2263      GL--VVIT--G--G-------------------------------DT-T-
2264      RI--VLVT--G--G-------------------------------NR-G-
2265      GL--VVIT--G--G-------------------------------DT-A-
2266      RN--VLVT--G--G-------------------------------NK-G-
2267      RV--ALVT--G--G-------------------------------SR-G-
2268      EK--CLIS--G--G-------------------------------TG-G-
2269      KI--AVIT--G--S-------------------------------TQ-G-
2270      KI--AVIT--G--S-------------------------------TQ-G-
2271      KI--AVIT--G--S-------------------------------TQ-G-
2272      GN--YLIL--G--D------------------------------LTN-S-
2273      RV--AIVT--G--G-------------------------------TR-G-
2274      KT--YILV--G--I-------------------------------AS-E-
2275      PW--VLVT--G--G-------------------------------SR-G-
2276      KV--VIVT--G--A-------------------------------GG-G-
2277      KN--IFIT--G--S-------------------------------TI-G-
2278      NV--LWII--G--G-------------------------------EK-G-
2279      NV--LWII--G--G-------------------------------EK-G-
2280      NV--LWII--G--G-------------------------------EK-G-
2281      GT--VLIT--G--D-------------------------------IA-G-
2282      --------------------------------------------------
2283      KV--VLVT--G--G-------------------------------AR-G-
2284      SV--AMVT--G--A-------------------------------GR-G-
2285      RV--AIVT--G--A-------------------------------SR-G-
2286      KN--ALIT--G--A-------------------------------SG-G-
2287      KN--VFIT--G--S-------------------------------TR-G-
2288      KT--ALVT--G--G-------------------------------LG-G-
2289      RV--ALVT--G--G-------------------------------SR-G-
2290      KN--ALVT--G--A-------------------------------SG-G-
2291      KV--VIVT--G--A-------------------------------GG-G-
2292      KN--IFIT--G--S-------------------------------SR-G-
2293      AS--CVII--G--G-------------------------------LG-A-
2294      KV--VVVT--G--A-------------------------------GG-G-
2295      KN--VLIT--G--S-------------------------------AR-G-
2296      KV--AIVT--G--A-------------------------------GG-G-
2297      KC--ALIT--G--A-------------------------------SG-G-
2298      RT--VLVT--G--G-------------------------------NR-G-
2299      RT--VLVT--G--G-------------------------------NR-G-
2300      KV--MLVT--G--A-------------------------------GG-G-
2301      RK--ALVT--G--A-------------------------------AR-G-
2302      QV--ALIT--G--A-------------------------------SR-G-
2303      KT--ALVT--G--A-------------------------------TG-G-
2304      RA--HIIT--G--G-------------------------------TG-A-
2305      RT--VLVT--G--G-------------------------------NR-G-
2306      RS--YFIM--G--G-------------------------------TG-A-
2307      RS--YFIM--G--G-------------------------------TG-A-
2308      KV--VLVT--G--A-------------------------------GG-G-
2309      KN--ALIT--G--A-------------------------------SG-G-
2310      ------IT--G--G-------------------------------TG-G-
2311      RS--VLVT--G--G-------------------------------NR-G-
2312      GG--ILMS--G--G-------------------------------LG-A-
2313      KN--VFVT--G--S-------------------------------SR-G-
2314      PT--AIVT--G--G-------------------------------SR-G-
2315      KV--ALVT--G--G-------------------------------SR-G-
2316      RV--AVVT--G--G-------------------------------AS-G-
2317      KV--VIVT--G--A-------------------------------GR-G-
2318      RV--AIVT--G--A-------------------------------AR-G-
2319      RK--ALVT--G--A-------------------------------TG-G-
2320      KV--VLVT--G--A-------------------------------AG-G-
2321      RV--AIVT--G--G-------------------------------SR-G-
2322      RK--ALVT--G--A-------------------------------AR-G-
2323      RR--ALVT--G--G-------------------------------SG-D-
2324      RR--ILLT--G--A-------------------------------SG-G-
2325      KT--ALVT--G--A-------------------------------SG-G-
2326      KV--ALVT--G--A-------------------------------SR-G-
2327      RV--ALVT--G--A-------------------------------SR-G-
2328      SV--VVAF--G--G-------------------------------AR-G-
2329      SV--VVAF--G--G-------------------------------AR-G-
2330      SV--VVAF--G--G-------------------------------AR-G-
2331      SV--VVAF--G--G-------------------------------AR-G-
2332      SV--VVAF--G--G-------------------------------AR-G-
2333      SV--VVAF--G--G-------------------------------AR-G-
2334      SV--VVAF--G--G-------------------------------AR-G-
2335      SV--VVAF--G--G-------------------------------AR-G-
2336      KS--ALIT--G--A-------------------------------SG-G-
2337      KS--ALIT--G--A-------------------------------SG-G-
2338      RR--ALVT--G--G-------------------------------SG-D-
2339      SV--VVAF--G--G-------------------------------AR-G-
2340      SV--VVAF--G--G-------------------------------AR-G-
2341      SV--VVAF--G--G-------------------------------AR-G-
2342      SV--VVAF--G--G-------------------------------AR-G-
2343      KN--VFVT--G--S-------------------------------SR-G-
2344      KA--VVVT--G--A-------------------------------GG-G-
2345      KV--VVVT--G--A-------------------------------GG-G-
2346      KN--ALVT--G--A-------------------------------SG-G-
2347      RT--ALVT--G--A-------------------------------TG-G-
2348      KV--AIIT--G--A-------------------------------GG-G-
2349      RS--VLVT--G--G-------------------------------NR-G-
2350      RK--ALVT--G--A-------------------------------TG-G-
2351      KT--ALIT--G--A-------------------------------SG-G-
2352      KT--AIVT--G--A-------------------------------SR-G-
2353      GN--YVIA--G--G-------------------------------TG-Y-
2354      SV--VVAF--G--G-------------------------------AR-G-
2355      SV--VVAF--G--G-------------------------------AR-G-
2356      SV--VVAF--G--G-------------------------------AR-G-
2357      SV--VVAF--G--G-------------------------------AR-G-
2358      SV--VVAF--G--G-------------------------------AR-G-
2359      SV--VVAF--G--G-------------------------------AR-G-
2360      RS--VLIT--G--G-------------------------------NR-G-
2361      QV--ALVT--G--A-------------------------------SR-G-
2362      RS--VLIT--G--G-------------------------------NR-G-
2363      RR--VLVT--G--A-------------------------------AR-G-
2364      RV--AVVT--G--A-------------------------------SR-G-
2365      KV--AIVT--G--A-------------------------------SR-G-
2366      QR--ALVT--G--A-------------------------------AR-G-
2367      RV--AIIT--G--S-------------------------------AR-G-
2368      KV--VVVT--G--A-------------------------------SR-G-
2369      RV--AVVT--G--G-------------------------------TR-G-
2370      KN--ALVT--G--A-------------------------------SG-G-
2371      KV--AIVT--G--A-------------------------------GG-G-
2372      KV--AIVT--G--A-------------------------------GG-G-
2373      KV--AIVT--G--A-------------------------------GG-G-
2374      KV--AVVT--G--A-------------------------------GQ-G-
2375      KT--YILV--G--L-------------------------------AS-E-
2376      QV--AIVT--G--G-------------------------------AR-G-
2377      KV--CVVT--G--G-------------------------------SR-G-
2378      RR--ALVT--G--G-------------------------------SG-D-
2379      KV--VVVT--G--A-------------------------------AN-G-
2380      KV--ALVT--G--A-------------------------------SG-G-
2381      KV--AVVT--G--A-------------------------------GS-G-
2382      DV--AIVT--G--A-------------------------------SS-G-
2383      RS--VLVT--G--G-------------------------------NR-G-
2384      RV--AIVT--G--A-------------------------------GT-G-
2385      KV--VLVT--G--A-------------------------------GS-G-
2386      KT--MLVT--G--A-------------------------------SR-G-
2387      QT--ALVT--G--A-------------------------------SR-G-
2388      KV--VIVT--G--A-------------------------------GG-G-
2389      KV--AIVT--G--A-------------------------------GG-G-
2390      KV--ALVT--G--A-------------------------------GG-G-
2391      QR--ALVT--G--A-------------------------------AR-G-
2392      KV--AVIT--G--G-------------------------------SR-G-
2393      KV--AVVT--G--A-------------------------------AR-G-
2394      KV--ILVT--G--A-------------------------------GG-G-
2395      KN--ALVT--G--A-------------------------------SG-G-
2396      QT--ALVT--G--A-------------------------------SR-G-
2397      ST--ALVT--G--G-------------------------------SR-G-
2398      QR--ALVT--G--A-------------------------------AR-G-
2399      QR--ALVT--G--A-------------------------------AR-G-
2400      KN--ALVT--G--A-------------------------------SG-G-
2401      KT--IVLT--G--A-------------------------------SH-G-
2402      KV--VIVT--G--A-------------------------------GG-G-
2403      QH--IVLT--G--A-------------------------------TG-G-
2404      KI--ALVT--G--G-------------------------------SR-G-
2405      QV--AVVT--G--A-------------------------------SR-G-
2406      KT--ALVT--G--A-------------------------------TG-G-
2407      KN--VFIT--G--S-------------------------------TR-G-
2408      PV--AMVT--G--A-------------------------------GR-G-
2409      SV--VLIT--G--A-------------------------------SS-G-
2410      RV--ALVT--G--G-------------------------------NR-G-
2411      RV--VVVT--G--A-------------------------------GG-G-
2412      PT--AIVT--G--G-------------------------------SR-G-
2413      RT--VVIT--G--A-------------------------------GG-G-
2414      KV--VVVT--G--A-------------------------------GG-G-
2415      KN--VFVT--G--S-------------------------------TR-G-
2416      KS--VLIT--G--G-------------------------------AS-G-
2417      RT--ALVT--G--A-------------------------------TG-G-
2418      QR--ALVT--G--A-------------------------------AR-G-
2419      KV--VLIT--G--A-------------------------------GA-G-
2420      RL--ALVT--G--G-------------------------------NG-G-
2421      KV--AIVT--G--A-------------------------------GG-G-
2422      RT--ALVT--G--A-------------------------------AR-G-
2423      RT--ALVT--G--A-------------------------------TG-G-
2424      KS--ALVT--G--A-------------------------------SG-G-
2425      RV--ALVT--G--G-------------------------------NR-G-
2426      QV--AIVT--G--A-------------------------------SQ-G-
2427      QV--AIVT--G--A-------------------------------SR-G-
2428      KT--MLVT--G--A-------------------------------SR-G-
2429      KN--VFVT--G--S-------------------------------TR-G-
2430      RV--VVIT--G--A-------------------------------GR-G-
2431      RK--ALVT--G--A-------------------------------SG-G-
2432      ---------------------------------------------L----
2433      QV--ALVT--G--A-------------------------------SR-G-
2434      KT--VLVT--G--S-------------------------------TS-G-
2435      KT--VLVT--G--S-------------------------------TS-G-
2436      FT--ALVT--G--A-------------------------------NR-G-
2437      GK--IVIT--G--S-------------------------------NR-G-
2438      EK--IIVT--G--S-------------------------------TG-G-
2439      GK--IVIT--G--S-------------------------------NR-G-
2440      SF--VLVT--G--S-------------------------------SG-G-
2441      EK--IIVT--G--S-------------------------------NR-G-
2442      EK--IIVT--G--S-------------------------------NR-G-
2443      EK--IIVT--G--S-------------------------------NR-G-
2444      PT--ALVT--G--A-------------------------------TS-G-
2445      GK--IVIT--G--S-------------------------------NR-G-
2446      KV--CVVT--G--A-------------------------------SS-G-
2447      KV--ILIT--G--A-------------------------------TG-G-
2448      KN--IIVT--G--G-------------------------------GT-G-
2449      KV--CVVT--G--A-------------------------------SS-G-
2450      MS--ILVT--G--G-------------------------------AG-F-
2451      KN--ILVT--G--G-------------------------------GT-G-
2452      AS--YLIT--G--G-------------------------------LS-G-
2453      RV--ALVT--G--A-------------------------------MG-G-
2454      KR--ALVT--G--G-------------------------------SG-G-
2455      KR--ALIT--G--G-------------------------------SG-G-
2456      RV--ALVT--G--A-------------------------------MG-G-
2457      AR--ILLT--G--A-------------------------------SG-G-
2458      GT--YLIT--G--A-------------------------------FG-G-
2459      KV--AYVT--G--G-------------------------------MG-G-
2460      EI--ALVT--G--A-------------------------------SR-G-
2461      VG--VVLT--G--A-------------------------------SG-G-
2462      RV--ALVT--G--G-------------------------------TG-G-
2463      QI--ALVT--G--A-------------------------------SR-G-
2464      AS--VFIT--G--G-------------------------------GS-G-
2465      AV--WLIT--G--C-------------------------------ST-G-
2466      RL--ALVS--G--S-------------------------------TA-G-
2467      RL--ALVS--G--S-------------------------------TA-G-
2468      KV--VLVT--G--G-------------------------------SS-G-
2469      RT--ALIT--G--A-------------------------------SS-G-
2470      KN--IIIT--G--T-------------------------------SR-G-
2471      HT--FIVT--G--G-------------------------------AS-G-
2472      SV--FVVT--G--A-------------------------------GS-G-
2473      KV--AIVT--G--S-------------------------------GR-G-
2474      GW--VLIL--G--A-------------------------------TS-A-
2475      KR--VLIT--G--G-------------------------------GS-G-
2476      KV--LLVT--G--G-------------------------------SR-G-
2477      KV--AIVT--G--A-------------------------------SS-G-
2478      KV--ILIT--G--G-------------------------------SR-G-
2479      RT--ALIT--G--A-------------------------------SS-G-
2480      KV--ALVT--G--A-------------------------------AG-G-
2481      RT--ILIT--G--A-------------------------------SN-G-
2482      VC--AVIT--G--G-------------------------------AS-G-
2483      ----ILVT--G--A-------------------------------TG-F-
2484      AP--ILVT--G--G-------------------------------AG-Y-
2485      KV--VLIT--G--A-------------------------------SS-G-
2486      SS--ILLT--G--P-------------------------------TG-F-
2487      EK--ILIT--G--I-------------------------------AG-G-
2488      KV--VMVS--G--A-------------------------------GG-S-
2489      KH--ALIT--G--A-------------------------------SG-G-
2490      PV--ALIT--G--S-------------------------------TS-G-
2491      KT--VIVT--G--A-------------------------------GS-G-
2492      MI--YFVT--G--A-------------------------------TG-F-
2493      PV--VVIS--G--A-------------------------------AG-G-
2494      KK--ILIT--G--I-------------------------------TG-G-
2495      KV--VMVS--G--A-------------------------------GG-S-
2496      GC--------G--S-------------------------------AE-G-
2497      KV--AVVT--G--SRQ----------------------------------
2498      QS--ALVT--G--A-------------------------------AS-G-
2499      MT--YFVT--G--A-------------------------------TG-F-
2500      AT--AVVT--G--G-------------------------------AM-G-
2501      KR--VLIT--G--G-------------------------------GS-G-
2502      MN--VLVT--G--G-------------------------------TG-Y-
2503      DT--VFIT--G--A-------------------------------SS-G-
2504      EV--FIVT--G--C-------------------------------SR-G-
2505      KT--LFIT--G--A-------------------------------SS-G-
2506      AR--WLVT--G--S-------------------------------AG-F-
2507      HV--ALIT--G--G-------------------------------SW-G-
2508      RR--ALVT--G--G-------------------------------AA-G-
2509      RV--IVVT--G--A-------------------------------AM-G-
2510      KN--VFIT--G--G-------------------------------GG-F-
2511      KT--VLIT--G--A-------------------------------GS-G-
2512      CA--VLVT--G--A-------------------------------GG-S-
2513      PT--ILVT--G--G-------------------------------AG-Y-
2514      KV--VVVT--G--A-------------------------------GG-G-
2515      AR--ILLT--G--A-------------------------------SG-G-
2516      RT--ALVT--G--G-------------------------------MG-G-
2517      KR--ALVT--G--G-------------------------------SG-G-
2518      EV--ALVT--G--A-------------------------------SR-G-
2519      AV--WLIT--G--C-------------------------------ST-G-
2520      GV--SVVT--G--A-------------------------------NR-G-
2521      KV--VLVT--G--G-------------------------------SS-G-
2522      RT--ALIT--G--A-------------------------------SS-G-
2523      GH--ALVT--G--A-------------------------------SS-G-
2524      GW--VLIL--G--A-------------------------------TS-A-
2525      KV--AIVT--G--S-------------------------------GR-G-
2526      SV--FVVT--G--A-------------------------------GS-G-
2527      KT--VLIA--G--G-------------------------------AK-N-
2528      RL--ALVS--G--S-------------------------------TA-G-
2529      ----ILVT--G--A-------------------------------TG-F-
2530      RT--ALIT--G--A-------------------------------SS-G-
2531      RA--VLVT--G--A-------------------------------GG-S-
2532      KT--AIVT--G--A-------------------------------AR-G-
2533      KT--AVIT--G--A-------------------------------TS-G-
2534      KV--VMVS--G--A-------------------------------GG-S-
2535      KV--VAIT--G--G-------------------------------SE-G-
2536      RL--ALVT--G--A-------------------------------SA-G-
2537      AC--AVLV--G--A-------------------------------TG-A-
2538      KV--VLIA--G--G-------------------------------AK-N-
2539      MN--VLVT--G--G-------------------------------TG-Y-
2540      KT--ALVT--G--A-------------------------------AR-G-
2541      DT--VFIT--G--A-------------------------------SS-G-
2542      AR--WLVT--G--S-------------------------------AG-F-
2543      KL--AVVT--G--A-------------------------------AR-G-
2544      KT--VFIT--G--A-------------------------------TS-G-
2545      RV--ALVT--G--G-------------------------------TG-G-
2546      GF--IL------------------------------------------G-
2547      KV--VVVT--G--A-------------------------------GG-G-
2548      KR--ALIT--G--G-------------------------------SG-G-
2549      RV--ALVT--G--A-------------------------------MG-G-
2550      RV--ALVT--G--A-------------------------------MG-G-
2551      RV--ALVT--G--A-------------------------------MG-G-
2552      AR--ILLT--G--A-------------------------------SG-G-
2553      RT--ALVT--G--G-------------------------------MG-G-
2554      KR--ALVT--G--G-------------------------------SG-G-
2555      RV--ALVT--G--G-------------------------------TG-G-
2556      EV--ALVT--G--A-------------------------------SR-G-
2557      KV--ALIT--G--A-------------------------------TR-G-
2558      KV--AYVT--G--G-------------------------------MG-G-
2559      EV--ALVT--G--A-------------------------------SR-G-
2560      AV--WLIT--G--C-------------------------------ST-G-
2561      GV--SVVT--G--A-------------------------------NR-G-
2562      RV--AIVT--G--A-------------------------------GN-G-
2563      KV--VLVT--G--G-------------------------------SS-G-
2564      KV--VLVT--G--G-------------------------------SS-G-
2565      RT--ALIT--G--A-------------------------------SS-G-
2566      KT--ALVT--G--A-------------------------------AR-G-
2567      GH--ALVT--G--A-------------------------------SS-G-
2568      KV--AIIT--G--S-------------------------------GR-G-
2569      PL--VFIT--G--A-------------------------------SS-G-
2570      GW--VLIL--G--A-------------------------------TS-A-
2571      KV--AIVT--G--S-------------------------------GR-G-
2572      RV--AVVT--G--G-------------------------------SN-G-
2573      RL--ALVS--G--S-------------------------------TA-G-
2574      SV--FVVT--G--A-------------------------------GS-G-
2575      RT--ALIT--G--A-------------------------------SS-G-
2576      KT--VLIA--G--G-------------------------------AK-N-
2577      RL--ALVS--G--S-------------------------------TA-G-
2578      GY--ALVT--G--A-------------------------------SS-G-
2579      AH--ILLT--G--A-------------------------------SG-G-
2580      GH--ALVT--G--A-------------------------------SS-G-
2581      ----ILVT--G--A-------------------------------TG-F-
2582      VT-----L--S--G-------------------------------TR---
2583      RA--VLVT--G--A-------------------------------GG-S-
2584      KT--AIVT--G--A-------------------------------AR-G-
2585      KT--AVIT--G--A-------------------------------TS-G-
2586      KV--VMVS--G--A-------------------------------GG-S-
2587      ----ILVT--G--A-------------------------------TG-F-
2588      KV--VAIT--G--G-------------------------------SE-G-
2589      MK--IVIT--G--G-------------------------------AG-F-
2590      RL--ALVT--G--A-------------------------------SA-G-
2591      VR--AVVT--G--G-------------------------------VS-G-
2592      MK--VVIT--G--G-------------------------------AG-F-
2593      MN--ILVT--G--G-------------------------------SG-Y-
2594      AC--AVLV--G--A-------------------------------TG-A-
2595      KV--VLIA--G--G-------------------------------AK-N-
2596      MN--VLVT--G--G-------------------------------TG-Y-
2597      MN--VLVT--G--G-------------------------------TG-Y-
2598      DT--VFIT--G--A-------------------------------SS-G-
2599      TW--VLVT--G--G-------------------------------AR-G-
2600      RH--CLVT--G--A-------------------------------NR-G-
2601      KT--LLIT--G--A-------------------------------TS-G-
2602      AR--WLVT--G--S-------------------------------AG-F-
2603      EI--ALVT--G--A-------------------------------SR-G-
2604      KV--AFIT--G--A-------------------------------TG-G-
2605      KL--AVVT--G--A-------------------------------AR-G-
2606      RV--ALVT--G--A-------------------------------AR-R-
2607      KT--VFIT--G--A-------------------------------TS-G-
2608      MK--ILVT--G--G-------------------------------GG-F-
2609      DT--IFIT--G--A-------------------------------SS-G-
2610      DT--IFIT--G--A-------------------------------SS-G-
2611      KK--AIIT--G--G-------------------------------TR-G-
2612      KT--ALIT--G--A-------------------------------AK-G-
2613      -------A--G--S-------------------------------VD---
2614      KV--VLIT--G--G-------------------------------AR-G-
2615      KV--VFVT--G--G-------------------------------FK-G-
2616      GY--ALIT--G--A-------------------------------SG-G-
2617      QR--ALVT--G--A-------------------------------GQ-G-
2618      DV--CAVT--G--A-------------------------------LG-G-
2619      -------T--G--G-------------------------------AG-F-
2620      KT--VIVT--G--G--------------------------------G-K-
2621      KT--VIVT--G--G-------------------------------GR-Av
2622      KI--AVVT--G--G-------------------------------AR-G-
2623      -V--ALVT--G--G-------------------------------SR-G-
2624      KI--AVVT--G--A-------------------------------SR-G-
2625      KV--AVVT--G--A-------------------------------SR-G-
2626      KV--AVVT--G--A-------------------------------GR-G-
2627      KT--AIVT--G--A-------------------------------SG-G-
2628      KV--VLIT--G--A-------------------------------SS-G-
2629      KT--AIVT--G--G-------------------------------TQ-G-
2630      KV--AIVT--G--A-------------------------------SR-G-
2631      KT--ALVT--G--S-------------------------------SR-G-
2632      KV--AVVT--G--A-------------------------------SS-G-
2633      KV--AIIT--G--G-------------------------------NA-G-
2634      DV--CAVT--G--A-------------------------------LG-G-
2635      RS--VLKD--G--S-------------------------------CG-S-
2636      KK--ILVT--G--A-------------------------------SG-G-
2637      KV--TIIT--G--G-------------------------------GK-G-
2638      ST--ILVT--G--A-------------------------------TG-L-
2639      KV--VLIT--G--G----------------------------------A-
2640      DK--YLVT--G--A-------------------------------TG-F-
2641      KA---LIT--G--A-------------------------------SS-G-
2642      KM--YLVT--G--A-------------------------------AG-F-
2643      MA--ILVT--G--G-------------------------------AG-Y-
2644      GT--VLIT--G--G-------------------------------TG-T-
2645      AT--YLIT--G--G-------------------------------FG-G-
2646      AS--YLIT--G--G-------------------------------LR-G-
2647      -------T--G--G-------------------------------LG-G-
2648      GT-------------------------------------------AG-S-
2649      GR--YLIT--G--G-------------------------------CG-G-
2650      AV-----------G------------------------------------
2651      GV--YVIT--G--G-------------------------------FG-G-
2652      VV--VLAT--G--G-------------------------------AR-G-
2653      AL--YLIT--G--G-------------------------------LG-G-
2654      GT--VLIT--G--G-------------------------------TG-G-
2655      KI--ALVT--G--A-------------------------------SQ-G-
2656      RA--AIVT--G--G-------------------------------TR-G-
2657      QV--ALVT--G--A-------------------------------SR-G-
2658      KV--AVVT--G--G-------------------------------SR-G-
2659      KL--ALVT--G--G-------------------------------SR-G-
2660      KA--ALVT--G--G-------------------------------SR-G-
2661      KV--ALVT--G--S-------------------------------SR-G-
2662      RV--AVVT--G--G-------------------------------RR-G-
2663      -------------G------------------------------------
2664      RV--SVIT--G--G-------------------------------TR-G-
2665      KS--VLVT--G--S-------------------------------SR-G-
2666      ---------------------------------------------TG-R-
2667      PV--VFVT--G--A-------------------------------GR-G-
2668      RI--AIVT--G--A-------------------------------GG-G-
2669      QV--ALVT--G--G-------------------------------SR-G-
2670      RV--AIVT--G--A-------------------------------AQ-G-
2671      TV--AVVT--G--A-------------------------------AS-G-
2672      RK--ALVT--G--A-------------------------------SG-G-
2673      RV--ILVT--G--G-------------------------------NG-G-
2674      RT--AVVT--G--A-------------------------------SR-G-
2675      KV--IVIT--G--A-------------------------------SS-G-
2676      QT--AIVT--G--A-------------------------------AR-G-
2677      --------------------------------------------------
2678      RV--ALVT--G--G-------------------------------TR-G-
2679      KV--VAIT--G--G-------------------------------TD-G-
2680      ----------G--G-------------------------------TR-G-
2681      KV--VVIT--G--A-------------------------------TA-G-
2682      QV--TLIT--G--A-------------------------------SS-G-
2683      QV--VVIT--G--A-------------------------------ST-G-
2684      RI--ILVT--G--A-------------------------------NG-G-
2685      KA--TVVT--G--G-------------------------------SK-G-
2686      RV--WFIT--G--A-------------------------------GR-G-
2687      KL--AYVT--G--G-------------------------------MG-G-
2688      GW-----------G--------------------------------R---
2689      QV--VVVT--G--A-------------------------------SS-G-
2690      QS--VFIT--G--A-------------------------------SS-G-
2691      EV--VVVT--G--A-------------------------------SA-G-
2692      GV----VT--G--G-------------------------------GS-G-
2693      NT--VLVT--G--G-------------------------------AT-G-
2694      KT--ALVT--G--A-------------------------------SK-G-
2695      TV--VLIT--G--G-------------------------------SR-G-
2696      KH--AIVT--G--G-------------------------------GR-G-
2697      TV--AAIT--G--A-------------------------------SS-G-
2698      KS--IVLT--G--A-------------------------------SS-G-
2699      RV--AIVT--G--A-------------------------------GG-G-
2700      RV--VIVT--G--A-------------------------------SS-G-
2701      RV--VVIT--G--A-------------------------------SS-G-
2702      KV--ALVT--G--A-------------------------------GS-G-
2703      GT--VLVT--G--S-------------------------------SR-G-
2704      SP--ILIT--G--G-------------------------------SQ-G-
2705      NT--ILIT--G--A-------------------------------SS-G-
2706      KV--AFVT--G--G-------------------------------GS-G-
2707      KV--ALVT--G--A-------------------------------GR-G-
2708      RV--AVVT--G--G-------------------------------TR-G-
2709      DA--FL-------G------------------------------------
2710      KT--ALIT--G--G-------------------------------AR-G-
2711      KV--ALVT--G--G-------------------------------GR-G-
2712      KV--AIVT--G--A-------------------------------GN-G-
2713      RV--ALVA--G--G-------------------------------TS-G-
2714      KT--FIIT--G--G-------------------------------AS-G-
2715      GT--ALVT--G--G-------------------------------TR-G-
2716      RT--AIVT--G--A-------------------------------SS-G-
2717      AI----IT--G--A-------------------------------AS-G-
2718      KA--ALVT--G--A-------------------------------AN-G-
2719      RT--AIVT--G--A-------------------------------GQ-G-
2720      KV--VVMT--G--A-------------------------------SS-G-
2721      RR--VLIT--G--G-------------------------------GG-S-
2722      KK--VFVT--G--G-------------------------------SR-G-
2723      KT--ALVT--G--S-------------------------------TS-G-
2724      KV--VCVA--G--A-------------------------------SR-G-
2725      KT--VLIT--G--V-------------------------------GG-G-
2726      RH--VILS--G--G-------------------------------SR-G-
2727      KT--ILVT--G--A-------------------------------SK-G-
2728      RI--ALIT--G--G-------------------------------GS-G-
2729      KV--AVVV--G--G-------------------------------TS-G-
2730      QV--MVIT--G--A-------------------------------SS-G-
2731      KV--TIIT--G--G-------------------------------TK-G-
2732      QT--IIVT--G--A-------------------------------AG-S-
2733      RT--AVIT--G--G-------------------------------SK-G-
2734      KV--MLVT--G--A-------------------------------SR-G-
2735      KI--IFIT--G--A-------------------------------TA-G-
2736      KT--ALVT--G--A-------------------------------GS-G-
2737      KA--ILIT--G--C-------------------------------ST-G-
2738      KA--ALVT--G--A-------------------------------AS-G-
2739      KI--VIVT--G--G-------------------------------AK-G-
2740      KV--ALVT--G--G-------------------------------TR-G-
2741      KT--ALVT--G--S-------------------------------TS-G-
2742      ST--AVVT--G--G-------------------------------SK-G-
2743      QV--ALVT--G--A-------------------------------GR-G-
2744      KT--TVIT--G--A-------------------------------SS-G-
2745      GA-----------G--------------------------------Q-G-
2746      KV--AIVT--G--G-------------------------------SA-G-
2747      KR--ALVT--G--S-------------------------------TS-G-
2748      RV--ALVT--G--A-------------------------------SS-G-
2749      ---------------------------------------------MA-D-
2750      KN--AIIT--G--A-------------------------------AM-G-
2751      GV--VMVT--G--G-------------------------------SR-G-
2752      RA--VIIT--G--G-------------------------------AG-G-
2753      -----LIT--G--A-------------------------------AR-G-
2754      RT--ILVT--G--A-------------------------------GQ-G-
2755      RV--AIIT--G--A-------------------------------GS-G-
2756      KS--VLIT--G--G-------------------------------GG-G-
2757      TV--SLVT--G--S-------------------------------SR-G-
2758      KL--ALVS--G--S-------------------------------TA-G-
2759      RT--ALVT--G--G-------------------------------AS-G-
2760      KT--VVVT--A--A-------------------------------AGtG-
2761      NV--LIVT--G--A-------------------------------GR-G-
2762      KR--VLVT--G--A-------------------------------TG-F-
2763      --------------------------------------------------
2764      KV--AIVT--G--G-------------------------------AQ-G-
2765      KR--ALVT--G--G-------------------------------TK-G-
2766      KT--AVVT--G--A-------------------------------SS-G-
2767      RV--AMVT--G--A-------------------------------SS-G-
2768      KF--ALVT--G--A-------------------------------TR-G-
2769      RV--AVVT--G--S-------------------------------AR-G-
2770      DV--VVVT--G--G-------------------------------GR-G-
2771      AS--VLVT--G--G-------------------------------GT-G-
2772      RR--AVIT--G--G-------------------------------AE-G-
2773      KT--AVIT--G--A-------------------------------GS-G-
2774      KT--VLIS--G--A-------------------------------SR-G-
2775      GV--YLVT--G--G-------------------------------LG-G-
2776      QV--VLVT--G--A-------------------------------TD-G-
2777      KT--VLIT--G--C-------------------------------SS-G-
2778      KK--ILVT--G--V-------------------------------SK-G-
2779      RV--AVVT--G--G-------------------------------GQ-G-
2780      KV--AMVT--G--A-------------------------------GS-G-
2781      KV--AVVT--G--A-------------------------------TG-V-
2782      RH--AIVT--G--G-------------------------------NR-G-
2783      KA--ALVT--G--A-------------------------------SR-G-
2784      RH--ALVT--G--A-------------------------------NR-G-
2785      QV--AVVT--G--G-------------------------------GS-G-
2786      RV--ALVT--G--S-------------------------------TS-G-
2787      SL--VLVT--G--G-------------------------------AG-Y-
2788      RV--MISA--G--A--------------------------------S-G-
2789      SR--ALVT--A--G-------------------------------AQ-G-
2790      KV--ALVT--G--G-------------------------------GT-G-
2791      MK--VLVV--G--G-------------------------------TG-T-
2792      WS--VVVT--G--A-------------------------------GS-G-
2793      EV--AAVI--G--G-------------------------------TG-A-
2794      RI--AIVT--G--A-------------------------------AR-G-
2795      EK--ALVT--G--A-------------------------------AS-G-
2796      -----MVT--G--G-------------------------------TG-F-
2797      KV--AYIT--G--G-------------------------------SK-G-
2798      KT--VLIT--G--A-------------------------------SR-N-
2799      RS--ALVT--G--G-------------------------------SR-G-
2800      RR--ALVT--G--G-------------------------------SG-G-
2801      ST--VLVT--G--G-------------------------------LG-Y-
2802      KL--AVIT--G--G-------------------------------SS-G-
2803      RR--ILLT--G--A-------------------------------TG-F-
2804      RI--ALVT--G--G-------------------------------NR-G-
2805      KV--AVVT--G--S-------------------------------TS-G-
2806      GT--AFIT--G--A-------------------------------SS-G-
2807      HT--ALIT--G--A-------------------------------SR-G-
2808      AC--VLIT--G--G-------------------------------GG-R-
2809      RT--AVVT--G--A-------------------------------GG-N-
2810      GA----LT--G--T-------------------------------SS-G-
2811      ------VT--G--G-------------------------------AG-G-
2812      ET--VVVT--G--A-------------------------------GG-G-
2813      AT--YLVT--G--G-------------------------------LG-G-
2814      GT--YLVV--G--G-------------------------------TG-G-
2815      GT--YVIT--G--G-------------------------------LS-G-
2816      AA--YLIT--G--G-------------------------------FG-A-
2817      DK--ILVT--G--G-------------------------------AK-G-
2818      DK--ILVT--G--G-------------------------------AK-G-
2819      GT--YVIT--G--G-------------------------------LS-G-
2820      RV--FLVS--G--G-------------------------------AK-G-
2821      GI--HVVT--G--G-------------------------------TG-A-
2822      SV--VVVS--G--G-------------------------------AR-G-
2823      SV--FLVS--G--G-------------------------------AR-G-
2824      --------------------------------------------------
2825      GT--YVIT--G--G-------------------------------LS-G-
2826      GT--YAIT--G--G-------------------------------LG-G-
2827      ----------------------------------------------N-E-
2828      -------------S------------------------------------
2829      KV------------------------------------------------
2830      KV------------------------------------------------
2831      -------------G-------------------------------LR---
2832      GV-------------------------------------------MR---
2833      -------------G------------------------------------
2834      KV--DSMT--G--N-------------------------------V----
2835      RS--HLIT--G--G-------------------------------SG-G-
2836      KV--FLVS--G--G-------------------------------AK-G-
2837      GT--HLFS--G--G-------------------------------LG-G-
2838      GV-----------A------------------------------------
2839      ---------------------------------------------TK---
2840      RT-------------------------------------------L----
2841      GD--LLIT--G--G-------------------------------LG-G-
2842      SV--FLVS--G--G-------------------------------AR-G-
2843      QI--ALVT--G--A-------------------------------SG-G-
2844      GG--CGVT--G--A-------------------------------LG-G-
2845      KN--ALIT--G--A-------------------------------SG-G-
2846      --------------------------------------------------
2847      KV--AIVT--G--A-------------------------------GG-G-
2848      KV--ALVT--G--A-------------------------------GG-G-
2849      KT--ALVT--G--A-------------------------------SG-G-
2850      KV--VIVT--G--A-------------------------------GR-G-
2851      RV--ALVT--G--G-------------------------------TR-G-
2852      KS--ALVT--G--A-------------------------------SG-G-
2853      KV--VIVT--G--A-------------------------------GR-G-
2854      KV--AIVT--G--S-------------------------------GQ-G-
2855      KV--AIVT--G--A-------------------------------GG-G-
2856      KV--AIVT--G--S-------------------------------GG-G-
2857      KV--VVIT--G--G-------------------------------SS-G-
2858      KV--AIVT--G--S-------------------------------GR-G-
2859      KA--ALVT--G--G-------------------------------AR-G-
2860      KV--AIVT--G--A-------------------------------GG-G-
2861      KV--AVIT--G--S-------------------------------TK-G-
2862      RT--VVVT--G--G-------------------------------NR-G-
2863      KV--WLVT--G--S-------------------------------AR-G-
2864      KV--AIVT--G--A-------------------------------SR-G-
2865      RV--AIVT--G--A-------------------------------SR-G-
2866      KV--VIVT--G--A-------------------------------GS-G-
2867      KV--AIVT--G--S-------------------------------GG-G-
2868      KT--ALVT--G--A-------------------------------AR-G-
2869      RT--VIIT--G--A-------------------------------GG-G-
2870      QT--ALVT--G--G-------------------------------GR-G-
2871      KT--VLIP--G--G-------------------------------GR-G-
2872      KT--VLLT--G--A-------------------------------TG-G-
2873      KN--VLLT--G--S-------------------------------SG-G-
2874      QT--ALVT--G--G-------------------------------GR-G-
2875      KV--VIVT--G--A-------------------------------GG-G-
2876      KV--AIVT--G--A-------------------------------GG-G-
2877      KV--AIVT--G--S-------------------------------GG-G-
2878      KV--ALVT--G--A-------------------------------SR-G-
2879      KV--AVIT--G--S-------------------------------GR-G-
2880      KN--VLLT--G--G-------------------------------SG-G-
2881      CR--ALLT--G--A-------------------------------SG-G-
2882      RV--VIVT--G--A-------------------------------GG-G-
2883      ----VLIT--G--A-------------------------------SG-G-
2884      KV--ALIT--G--A-------------------------------RG-G-
2885      KT--VLLT--G--A-------------------------------TG-G-
2886      KV--VIVT--G--A-------------------------------GG-G-
2887      KK--VIVT--G--G-------------------------------NR-G-
2888      QI--VIIT--G--G-------------------------------AR-G-
2889      KV--AIVT--G--A-------------------------------GG-G-
2890      KL--ALIT--G--A-------------------------------GR-G-
2891      --------------------------------------------------
2892      KV--VLVT--G--A-------------------------------AN-G-
2893      GP--YAIT--G--G-------------------------------LG-G-
2894      KV--VIVT--G--A-------------------------------GG-G-
2895      KV--VLVT--G--A-------------------------------AN-G-
2896      KV--VLIT--G--G-------------------------------CA-G-
2897      KV--VLIT--G--A-------------------------------SR-G-
2898      KV--AIVT--G--S-------------------------------GR-G-
2899      KV--AIVT--G--A-------------------------------GR-G-
2900      KV--AIVT--G--A-------------------------------GG-G-
2901      QV--AIVT--G--A-------------------------------SR-G-
2902      KV--VVIT--G--G-------------------------------AG-G-
2903      KV--VVIT--G--G-------------------------------AG-G-
2904      KT--VVIT--G--A-------------------------------SS-G-
2905      KK--ALIT--G--A-------------------------------SG-G-
2906      RV--AIVT--G--A-------------------------------GG-G-
2907      PV--CVVT--G--A-------------------------------SR-G-
2908      KV--AIVT--G--A-------------------------------GG-G-
2909      QV--ALVT--G--S-------------------------------SR-G-
2910      KK--ALIT--G--A-------------------------------SG-G-
2911      KT--VLIT--G--A-------------------------------AS-G-
2912      KI--AMVT--G--A-------------------------------SR-G-
2913      KV--IIIT--G--A-------------------------------SR-G-
2914      DS-------------------------------------------AR-G-
2915      KV--AIVT--G--A-------------------------------GG-G-
2916      RV--AIVT--G--A-------------------------------GG-G-
2917      RV--AIVT--G--A-------------------------------GG-G-
2918      KH--ALIS--G--G-------------------------------GS-G-
2919      KV--VIIT--G--A-------------------------------SS-G-
2920      KV--VIIT--G--A-------------------------------SS-G-
2921      KR--VIVT--G--S-------------------------------AS-G-
2922      KK--ALVT--G--A-------------------------------SG-G-
2923      KV--AIVT--G--A-------------------------------GG-G-
2924      SS--VLVT--G--A-------------------------------SK-G-
2925      KV--VAIT--G--A-------------------------------GN-G-
2926      -----LVT--G--A-------------------------------SR-G-
2927      KV--AIVT--G--S-------------------------------AR-G-
2928      KV--ALIT--G--G-------------------------------GR-G-
2929      KV--ALIT--G--G-------------------------------GR-G-
2930      KV--IAIT--G--A-------------------------------GK-G-
2931      KV--VLIT--G--A-------------------------------AN-G-
2932      RV--VLIT--G--A-------------------------------SR-G-
2933      KK--VVII--G--G-------------------------------TS-G-
2934      KN--ILIT--G--G-------------------------------SR-G-
2935      CV--GLVT--G--A-------------------------------AS-G-
2936      KK--ALVT--G--G-------------------------------GT-G-
2937      RT--VIIT--G--A-------------------------------GG-G-
2938      KT--VLVT--G--G-------------------------------AQ-G-
2939      RI--AVVT--G--G-------------------------------MG-G-
2940      KT--ALVT--G--A-------------------------------SR-G-
2941      KI--VLVT--G--A-------------------------------SR-G-
2942      KI--VLVT--G--A-------------------------------SR-G-
2943      KT--AVVT--G--A-------------------------------GR-G-
2944      RV--AVVT--G--S-------------------------------SR-G-
2945      RI--AFVT--G--G-------------------------------MG-G-
2946      RN--IFIS--G--A-------------------------------SR-G-
2947      AA--IWIT--G--A-------------------------------SG-A-
2948      KI--VLVT--G--A-------------------------------SR-G-
2949      KV--ALIT--G--A-------------------------------SR-G-
2950      QI--AIIT--G--G-------------------------------AR-G-
2951      KV--VIVT--G--A-------------------------------SA-G-
2952      KV--VLVT--G--A-------------------------------AN-G-
2953      KV--VVIT--G--A-------------------------------SS-G-
2954      LN--VLIT--G--A-------------------------------TG-G-
2955      RV--VLVT--G--A-------------------------------AQ-G-
2956      QV--AIVT--G--A-------------------------------GG-G-
2957      RV--AIVT--G--A-------------------------------GR-G-
2958      RV--AIVT--G--A-------------------------------GG-G-
2959      KT--AIVT--G--A-------------------------------AS-G-
2960      GS--FLLV--G--G-------------------------------SS-D-
2961      RV--AIVT--G--A-------------------------------GG-G-
2962      RV--AIVT--G--A-------------------------------GG-G-
2963      GN--VFIS--G--A-------------------------------SR-G-
2964      KR--VLIT--G--G-------------------------------GR-G-
2965      ----------G--G------------------------------------
2966      PI--ALIT--G--A-------------------------------SR-G-
2967      KT--ALVT--G--A-------------------------------SR-G-
2968      KN--ALIT--G--A-------------------------------SG-G-
2969      TI--ALVT--G--A-------------------------------SR-G-
2970      KV--IVVT--G--G-------------------------------TR-G-
2971      KI--VLVT--G--A-------------------------------SR-G-
2972      RV--ALVT--G--A-------------------------------QQ-G-
2973      -------------G------------------------------------
2974      KN--AVIT--G--G-------------------------------GS-G-
2975      KV--ALIT--G--A-------------------------------SR-G-
2976      KV--AVVT--G--S-------------------------------SR-G-
2977      RT--YLVT--G--A-------------------------------SR-G-
2978      -----LIT--G--A-------------------------------GR-G-
2979      QT--VLVT--G--G-------------------------------GS-G-
2980      KV--ALVT--G--A-------------------------------AG-G-
2981      QV--AIVT--G--A-------------------------------GG-G-
2982      KV--AIVT--G--G-------------------------------SK-G-
2983      KV--VIVT--G--G-------------------------------SR-G-
2984      KV--ALIT--G--S-------------------------------GR-G-
2985      KV--ALIT--G--S-------------------------------GR-G-
2986      KN--IVVT--G--A-------------------------------LK-G-
2987      KT--AVIT--G--G-------------------------------AT-G-
2988      RV--VLVT--G--A-------------------------------AR-G-
2989      KR--ILIT--G--A-------------------------------SS-G-
2990      KV--ALVT--G--A-------------------------------AS-G-
2991      LV--AIVT--G--G-------------------------------SR-G-
2992      KI--AIVT--G--A-------------------------------SQ-G-
2993      KV--AIVT--G--A-------------------------------GG-G-
2994      RV--AIVT--G--A-------------------------------GG-G-
2995      KR--ALIT--G--G-------------------------------SR-G-
2996      KT--SLIT--G--A-------------------------------GR-G-
2997      KI--ALIT--G--G-------------------------------AQ-G-
2998      KV--VAIT--G--A-------------------------------AQ-G-
2999      RV--AIVT--G--A-------------------------------GG-G-
3000      KV--ALIT--G--G-------------------------------AS-G-
3001      KT--ALVT--G--A-------------------------------SG-G-
3002      QT--VLIT--G--A-------------------------------SR-G-
3003      KV--AIVT--G--A-------------------------------GG-G-
3004      KV--AIVT--G--G-------------------------------SS-G-
3005      KS--VILT--G--A-------------------------------GS-G-
3006      KV--AIIT--G--A-------------------------------GR-G-
3007      VV--ALVT--G--G-------------------------------SR-G-
3008      KA--VAIT--G--G-------------------------------FG-H-
3009      KV--ALVT--G--A-------------------------------SR-G-
3010      QT--ALVT--G--G-------------------------------GR-G-
3011      KK--ALVT--G--A-------------------------------SR-G-
3012      KK--ALIT--G--A-------------------------------SG-G-
3013      RT--ALVT--G--G-------------------------------AG-G-
3014      GV-----------S------------------------------------
3015      KV--AIVT--G--A-------------------------------GG-G-
3016      RT--IVIT--G--A-------------------------------GT-G-
3017      KV--ALIT--G--A-------------------------------SR-G-
3018      KV--AVIT--G--A-------------------------------GS-G-
3019      QT--IVIT--G--A-------------------------------TS-G-
3020      ------VT--G--A-------------------------------GG-G-
3021      KV--ALVT--G--G-------------------------------TS-G-
3022      KV--AIIT--G--A-------------------------------SS-G-
3023      KV--AIIT--G--A-------------------------------SS-G-
3024      KV--ILVT--G--A-------------------------------SR-G-
3025      SL--VVIT--G--A-------------------------------SS-G-
3026      SL--VVIT--G--A-------------------------------SS-G-
3027      RR--VLVT--G--A-------------------------------SR-G-
3028      QT--AIIT--G--A-------------------------------SG-A-
3029      -----LIT--G--A-------------------------------SR-G-
3030      RR--ALVS--G--A-------------------------------SR-G-
3031      KV--ALVT--G--G-------------------------------SR-G-
3032      RS---LVT--G--G-------------------------------SG-A-
3033      RV--VLVT--G--A-------------------------------AR-G-
3034      KR--YWLI--G--A-------------------------------SD-G-
3035      RT--VVIT--G--A-------------------------------GT-G-
3036      KT--ALIT--G--A-------------------------------SQ-G-
3037      KV--VIVT--G--A-------------------------------GG-G-
3038      KV--VIVT--G--A-------------------------------GG-G-
3039      KV--ALIT--G--G-------------------------------AS-G-
3040      KK--VLVT--G--G-------------------------------NR-G-
3041      KK--VLVT--G--G-------------------------------NR-G-
3042      KV--AVVT--G--A-------------------------------SK-G-
3043      KV--VIVT--G--A-------------------------------GG-G-
3044      EI--IFVS--G--A-------------------------------SR-G-
3045      RR--AVVT--G--A-------------------------------AR-G-
3046      KV--ALVT--G--A-------------------------------SR-G-
3047      KT--IIIT--G--A-------------------------------AR-G-
3048      KN--IFIS--G--A-------------------------------SR-G-
3049      RI--AIVT--G--A-------------------------------AG-G-
3050      KV--VIIT--G--A-------------------------------SE-G-
3051      KV--VIIT--G--A-------------------------------SE-G-
3052      KV--AIIT--G--A-------------------------------SS-G-
3053      KT--ALIT--G--A-------------------------------SS-G-
3054      KR--ILVT--G--G-------------------------------TR-G-
3055      KT--AIVT--G--A-------------------------------AR-G-
3056      KT--IVIT--G--A-------------------------------GS-G-
3057      ----------------------------------------------G-G-
3058      KT--IIIT--G--A-------------------------------AR-G-
3059      KT--AVIT--G--G-------------------------------AT-G-
3060      RR--VLVT--G--G-------------------------------AR-G-
3061      KT--ALVT--G--S-------------------------------TS-G-
3062      KV--VIVT--G--G-------------------------------SR-G-
3063      NR--VLVT--G--S-------------------------------SR-G-
3064      KV--IVIT--G--A-------------------------------SS-G-
3065      QV--VLLT--G--A-------------------------------TG-G-
3066      QV--ALVT--G--G-------------------------------AG-G-
3067      KK--ILIT--G--G-------------------------------ST-G-
3068      KS--ALIT--G--G-------------------------------TS-G-
3069      DV--VLVT--G--G-------------------------------SG-F-
3070      GA--ALIT--G--A-------------------------------SA-G-
3071      NR--VLVT--G--S-------------------------------SR-G-
3072      -----LVT--G--A-------------------------------SR-G-
3073      AS--YLIT--G--G-------------------------------IG-A-
3074      KT--VFVT--G--A-------------------------------SR-G-
3075      QV--VLLT--G--A-------------------------------TG-G-
3076      KV--ALVT--G--A-------------------------------AS-G-
3077      KL--AVIT--G--A-------------------------------SS-G-
3078      KV--ILIT--G--A-------------------------------SS-G-
3079      KV--AIVT--G--A-------------------------------GG-G-
3080      KT--ALVT--G--A-------------------------------SR-G-
3081      NN--ILIS--G--A-------------------------------AS-G-
3082      NR--VLVT--G--S-------------------------------SR-G-
3083      KK--ILIT--G--G-------------------------------ST-G-
3084      KV--AVIT--G--A-------------------------------GS-G-
3085      KV--VIIT--G--G-------------------------------GG-A-
3086      KV--AIVT--G--S-------------------------------AR-G-
3087      KT--VLIT--G--G-------------------------------SR-G-
3088      GS--ILIT--G--G-------------------------------TS-G-
3089      KV--AIIT--G--A-------------------------------GR-G-
3090      GT--ALIT--G--A-------------------------------SA-G-
3091      KV--ALVT--G--A-------------------------------TG-G-
3092      KV--IVIT--G--A-------------------------------AQ-G-
3093      KV--IYIT--G--A-------------------------------SA-G-
3094      QV--AIVT--G--A-------------------------------GG-G-
3095      KV--VVIT--G--A-------------------------------SS-G-
3096      KV--VVIT--G--A-------------------------------SS-G-
3097      KI--GFIT--G--G-------------------------------AS-G-
3098      PV--ALVT--G--S-------------------------------TS-G-
3099      RN--ALIT--G--A-------------------------------TG-G-
3100      KT--VLIT--G--A-------------------------------NR-G-
3101      KV--CVIT--G--A-------------------------------SS-G-
3102      KL--VLLT--G--A-------------------------------SG-G-
3103      KV--AIVT--G--A-------------------------------NT-G-
3104      QV--AIVT--G--G-------------------------------SS-G-
3105      RL--ALVA--G--G-------------------------------SS-G-
3106      GT--VLVT--G--A-------------------------------AG-F-
3107      KV--ALVT--G--A-------------------------------SS-G-
3108      RV--AIIT--G--G-------------------------------SK-G-
3109      KV--AIVT--G--A-------------------------------SS-G-
3110      KV--AVIT--G--A-------------------------------AG-G-
3111      KV--VLVT--G--G-------------------------------TK-G-
3112      KT--VIVT--G--A-------------------------------GN-G-
3113      KV--VVIT--G--A-------------------------------SS-G-
3114      KN--LLVT--G--A-------------------------------AG-G-
3115      KV--AIVT--G--A-------------------------------GG-G-
3116      KV--AIVT--G--A-------------------------------GG-G-
3117      RV--AAIT--G--A-------------------------------GS-G-
3118      PV--ILVT--G--A-------------------------------LT-G-
3119      KV--AIIT--G--G-------------------------------SR-G-
3120      GL----VT--G--A-------------------------------AS-G-
3121      KV--VVIT--G--A-------------------------------SS-G-
3122      RS--VLVT--G--A-------------------------------SK-G-
3123      KV--AILT--G--A-------------------------------AS-G-
3124      ------VT--S--G-------------------------------MG-S-
3125      SR--VLVT--G--A-------------------------------SS-G-
3126      KV--ALVT--G--G-------------------------------TR-G-
3127      GA--AVIT--G--A-------------------------------AS-G-
3128      KT--VFVT--G--A-------------------------------SR-G-
3129      KV--AIIT--G--S-------------------------------AT-G-
3130      KV--SIIT--G--A-------------------------------AQ-G-
3131      KK--ILIT--G--G-------------------------------ST-G-
3132      KV--AIIT--G--G-------------------------------SR-G-
3133      KV--AVIT--G--G-------------------------------GS-G-
3134      KV--VVIT--G--A-------------------------------SS-G-
3135      KV--ILVT--G--A-------------------------------NR-G-
3136      KI--ALIT--G--G-------------------------------CR-G-
3137      NT--ALVC--G--A-------------------------------SK-G-
3138      MS--ILVT--G--G-------------------------------GS-G-
3139      KV--AIIT--G--G-------------------------------SR-G-
3140      QV--AIVT--G--A-------------------------------SS-G-
3141      DS--VLIT--G--A-------------------------------SS-G-
3142      RI--ALVT--G--G-------------------------------SR-G-
3143      KR--VWVT--G--A-------------------------------GR-G-
3144      FT--VLIT--G--C-------------------------------SS-G-
3145      KT--VVVT--G--A-------------------------------GN-G-
3146      GV------------------------------------------------
3147      KT--VFVT--G--A-------------------------------SR-G-
3148      KV--AIIT--G--G-------------------------------SR-G-
3149      MR--VIVT--G--A-------------------------------SP-G-
3150      RA--AIVT--G--A-------------------------------AS-G-
3151      EL--VLIT--G--A-------------------------------GA-G-
3152      KV--ALIV--G--A-------------------------------TG-A-
3153      KV--AVIT--G--A-------------------------------AG-G-
3154      KI--ALIT--G--G-------------------------------AS-G-
3155      KV--ALVT--G--A-------------------------------GQ-G-
3156      QK--VLII--G--A--------------------------------G-G-
3157      QH--AVVT--G--G-------------------------------GS-G-
3158      KN--VLIT--G--A-------------------------------TG-G-
3159      NR--MMIT--G--A-------------------------------GS-G-
3160      KV--AIVT--G--A-------------------------------GG-G-
3161      QV--ALIT--G--A-------------------------------GA-G-
3162      RV--FLIT--G--A-------------------------------GS-G-
3163      RV--FLIT--G--A-------------------------------GS-G-
3164      -----LVT--G--T-------------------------------SS-G-
3165      KV--AAVT--G--A-------------------------------AS-G-
3166      KV--VLIA--G--G-------------------------------AK-N-
3167      KV--ALVT--G--G-------------------------------TR-G-
3168      KV--IVIT--G--A-------------------------------SS-G-
3169      KV--ALVT--G--A-------------------------------GS-G-
3170      AV--VIVT--G--S-------------------------------AS-G-
3171      PL--VVIT--G--A-------------------------------SS-G-
3172      KI--ALIT--G--A-------------------------------SR-G-
3173      KL--ILVS--G--G-------------------------------SR-G-
3174      QV--AVVT--G--G-------------------------------SS-G-
3175      GI----LT--G--A-------------------------------TS-G-
3176      RS--VLIS--G--G-------------------------------TG-G-
3177      AV--VLVT--G--A-------------------------------NR-G-
3178      RK--LLVT--G--G-------------------------------TG-S-
3179      DV--AVVT--G--A-------------------------------GK-G-
3180      GI----IT--G--G-------------------------------SR-G-
3181      RV--ALVT--G--G-------------------------------AS-G-
3182      KA--ILVV--G--A-------------------------------GD-A-
3183      KV--ALIT--G--G-------------------------------AS-G-
3184      KH--AVVT--G--G-------------------------------AS-G-
3185      RV--ALVT--G--A-------------------------------GG-G-
3186      AT--YIVS--G--G-------------------------------AS-R-
3187      QV--ALIT--G--G-------------------------------TR-G-
3188      KV--AVIT--G--A-------------------------------GS-G-
3189      KV--VVIT--G--A-------------------------------SS-G-
3190      RT--VIVT--G--A-------------------------------AQ-G-
3191      GI----IT--G--G-------------------------------SR-G-
3192      KV--VLIT--G--A-------------------------------SS-G-
3193      RV--ALVT--G--S-------------------------------SK-G-
3194      PL--AVIT--G--A-------------------------------SS-G-
3195      NT--ALVC--G--A-------------------------------SK-G-
3196      RV--ALVT--G--G-------------------------------AS-G-
3197      KT--VLIT--G--A-------------------------------AS-G-
3198      PV--AIIT--G--G-------------------------------GT-G-
3199      RV--ALIT--G--A-------------------------------GS-G-
3200      RI--AIVT--G--A-------------------------------SQ-G-
3201      KT--ALVT--G--A-------------------------------SK-G-
3202      KV--VLVT--G--G-------------------------------TR-G-
3203      GA--ILVT--G--S-------------------------------AS-G-
3204      QL--AIIS--G--G-------------------------------AN-G-
3205      KN--IVIT--G--A-------------------------------GS-G-
3206      KV--VVVT--G--A-------------------------------AS-G-
3207      -V--ALIT--G--G-------------------------------RS-G-
3208      EV--ALIT--G--G-------------------------------GT-G-
3209      HR--VLIA--G--G-------------------------------TH-G-
3210      GS--VIII--G--A-------------------------------GP-G-
3211      KV--ALVT--G--G-------------------------------AS-G-
3212      GS--VIII--G--T-------------------------------GP-G-
3213      KV--ALVT--G--G-------------------------------AS-G-
3214      KN--ALVI--G--A-------------------------------TG-A-
3215      KV--AIIT--G--S-------------------------------AT-G-
3216      RT--ALIT--G--S-------------------------------GK-N-
3217      GT-----------G------------------------------------
3218      QV--IVVT--G--G-------------------------------GS-G-
3219      KV--ALVT--G--G-------------------------------AS-G-
3220      KK--VLVT--G--G-------------------------------NR-G-
3221      KL--ALVS--G--S-------------------------------TA-G-
3222      KK--VLIT--G--A-------------------------------TR-G-
3223      KT--ALIT--G--A-------------------------------SK-G-
3224      QV--ALVT--G--A-------------------------------GS-G-
3225      RV--VVIT--G--G-------------------------------AR-G-
3226      KV--ALVT--G--G-------------------------------GS-G-
3227      RV--VLVT--G--A-------------------------------CG-G-
3228      KI--AVVT--G--G-------------------------------GT-G-
3229      QV--ALVT--G--A-------------------------------GR-G-
3230      KV--ALVT--G--A-------------------------------SR-G-
3231      KT--AFIT--G--G-------------------------------AS-G-
3232      KN--ILII--G--G-------------------------------SS-G-
3233      KV--AIVT--G--S-------------------------------GG-G-
3234      RV--AIVT--G--G-------------------------------NG-G-
3235      KV--VLIT--G--G-------------------------------VS-G-
3236      KV--ALVT--G--G-------------------------------AS-G-
3237      KV--ALIT--G--A-------------------------------SG-A-
3238      RH--VVVT--G--A-------------------------------SA-G-
3239      KV--AIVT--G--A-------------------------------TS-G-
3240      KV--ALVT--G--A-------------------------------SR-G-
3241      KI--ALVT--G--G-------------------------------SR-G-
3242      KV--AVVT--G--A-------------------------------AS-G-
3243      KR--ILIT--G--A-------------------------------GT-G-
3244      KV--GVVT--G--A-------------------------------GR-G-
3245      KI--AVVT--G--G-------------------------------GT-G-
3246      KI--IVIT--G--S-------------------------------TQ-G-
3247      RL--AVVT--G--A-------------------------------SS-G-
3248      KT--AIVT--G--G-------------------------------SR-G-
3249      AV--VLVT--G--A-------------------------------NR-G-
3250      KV--VFLT--G--A-------------------------------AT-G-
3251      RI--FLVT--G--G-------------------------------TS-G-
3252      PV--ALVT--G--G-------------------------------SA-G-
3253      GH--IIVT--G--A-------------------------------GS-G-
3254      KV--AVIT--G--G-------------------------------AS-G-
3255      KV--AIVT--G--A-------------------------------GR-G-
3256      KT--ALVT--G--A-------------------------------SS-G-
3257      KV--IAIT--G--G-------------------------------AS-G-
3258      KV--ALIT--G--G-------------------------------AS-G-
3259      KV--AILT--G--A-------------------------------AS-G-
3260      KI--ALIT--G--A-------------------------------AS-G-
3261      AH--VVVF--G--G-------------------------------SS-G-
3262      --------------------------------------------------
3263      KL--AIVT--G--G-------------------------------GS-G-
3264      KS--VIVT--G--G-------------------------------GR-G-
3265      KT--FVVT--G--A-------------------------------NT-G-
3266      KI--ALVT--G--A-------------------------------GG-G-
3267      KT--VVVT--G--A-------------------------------GN-G-
3268      AA-----------P------------------------------------
3269      KN--VLIT--G--A-------------------------------TG-G-
3270      PV--AIIT--G--G-------------------------------SR-G-
3271      NC--WTIT--G--G-------------------------------TS-G-
3272      RI--ALIT--G--A-------------------------------NS-G-
3273      GT--AIIT--G--G-------------------------------SR-G-
3274      KV--IIVT--G--A-------------------------------AT-G-
3275      KV--AVIT--G--A-------------------------------GS-G-
3276      KV--AVIT--G--A-------------------------------GS-G-
3277      TH--AVIT--G--G-------------------------------GR-G-
3278      KV--TLVT--G--A-------------------------------GS-G-
3279      RI--ALVT--G--G-------------------------------SR-G-
3280      KV--FLIT--G--A-------------------------------SN-G-
3281      KV--ALVT--G--G-------------------------------TR-G-
3282      KV--AMIS--GaaS-------------------------------AR-G-
3283      KV--VLVT--G--G-------------------------------SR-G-
3284      KT--ALVT--G--A-------------------------------SE-G-
3285      GT--ALIT--G--A-------------------------------SS-G-
3286      KT--AIVT--G--A-------------------------------SS-G-
3287      KT--ILIT--G--A-------------------------------GS-G-
3288      KV--IVVT--G--S-------------------------------TQ-G-
3289      RT--ALIT--G--S-------------------------------GK-N-
3290      KV--ILIT--G--A-------------------------------SS-G-
3291      KV--VIVT--G--A-------------------------------SR-G-
3292      KT--AIVT--G--A-------------------------------SS-G-
3293      KV--ALVT--G--G-------------------------------TR-G-
3294      KS--VLIT--G--C-------------------------------SS-G-
3295      KV--IIVT--G--S-------------------------------AT-G-
3296      RT--VIVT--G--A-------------------------------GN-G-
3297      NI--ALIT--G--A-------------------------------SR-G-
3298      KV--AIVT--G--G-------------------------------TR-G-
3299      KV--AVIT--G--A-------------------------------AS-G-
3300      KT--ILVT--G--A-------------------------------SR-G-
3301      KV--ALVT--G--G-------------------------------GG-G-
3302      RI--ALIT--G--G-------------------------------AR-G-
3303      QS--VFIT--G--G-------------------------------GS-G-
3304      KS--VLVT--G--G-------------------------------TG-F-
3305      KI--VLVT--G--T-------------------------------GG-G-
3306      KV--VIVT--G--A-------------------------------SR-G-
3307      RI--ALVT--G--A-------------------------------AR-G-
3308      PT--ALIT--G--A-------------------------------SR-G-
3309      KV--VLIT--G--G-------------------------------AR-G-
3310      DI--VVIT--G--G-------------------------------SR-G-
3311      KV--ALIT--G--G-------------------------------AS-G-
3312      EV--IYIT--G--A-------------------------------TA-G-
3313      KL--VLIT--G--G-------------------------------SR-G-
3314      KV--AIVT--G--G-------------------------------AR-S-
3315      KL--VLIT--G--G-------------------------------AK-G-
3316      RV--ALIT--G--A-------------------------------AS-G-
3317      KV--AAIT--G--A-------------------------------GS-G-
3318      RV--IVVT--G--A-------------------------------GQ-G-
3319      RR--VMIT--G--G-------------------------------AS-G-
3320      KN--ALVT--G--G-------------------------------SR-G-
3321      KT--AIVT--G--G-------------------------------SR-G-
3322      RT--YIIT--G--A-------------------------------SS-G-
3323      KL--VLIT--G--G-------------------------------AK-G-
3324      KV--VVVT--G--G-------------------------------AA-G-
3325      CV--IVVT--G--A-------------------------------GQ-G-
3326      KN--ALVT--G--G-------------------------------SK-G-
3327      KV--VLVT--G--G-------------------------------AG-G-
3328      NT--VLIT--G--A-------------------------------SS-G-
3329      -------T--G--A-------------------------------GR-G-
3330      -----LVT--G--A-------------------------------SG-C-
3331      KT--ALVT--G--G-------------------------------SS-G-
3332      RV--AVIT--G--G-------------------------------GS-G-
3333      KV--AAIT--G--G-------------------------------AR-G-
3334      KL--ALVT--G--A-------------------------------SR-G-
3335      KN--ALIT--G--A-------------------------------SG-G-
3336      RV--ALVT--G--A-------------------------------GN-G-
3337      RV--AIVT--G--A-------------------------------GT-G-
3338      QV--VIIT--G--G-------------------------------AR-G-
3339      KV--VLVT--G--A-------------------------------AG-G-
3340      KV--VLVT--G--A-------------------------------GR-G-
3341      KA--TLVT--G--A-------------------------------AR-G-
3342      KV--AIVT--G--A----------------------------------G-
3343      KV--AIVT--G--A-------------------------------GN-G-
3344      KT--ALVT--G--A-------------------------------TG-G-
3345      KT--VLVT--G--G-------------------------------TR-G-
3346      KV--ALVT--G--G-------------------------------TR-G-
3347      KV--VVIT--G--A-------------------------------SS-G-
3348      GS--VLIS--G--G-------------------------------MG-Y-
3349      RI--ALVT--G--G-------------------------------SR-G-
3350      -------------G------------------------------------
3351      KV--IVIT--G--A-------------------------------SS-G-
3352      ET--ILVT--G--A-------------------------------SK-G-
3353      RV--AIIT--G--G-------------------------------AD-G-
3354      KV--AIVT--G--A-------------------------------ST-G-
3355      KV--AIVT--G--S-------------------------------SK-G-
3356      KT--VLIT--G--A-------------------------------ST-G-
3357      KV--VLVT--G--G-------------------------------GS-G-
3358      --------------------------------------------------
3359      KI--ALVT--G--G-------------------------------TR-G-
3360      GH--VIVT--G--G-------------------------------AS-G-
3361      RI--AIVT--G--G-------------------------------SR-G-
3362      KI--ALIT--G--G-------------------------------AS-G-
3363      KK--YWLV--G--A-------------------------------SE-G-
3364      KI--ALVT--G--G-------------------------------ST-G-
3365      RT--AVIT--G--A-------------------------------AS-G-
3366      RV--ALVT--G--G-------------------------------TR-G-
3367      KI--AIVT--G--G-------------------------------TR-G-
3368      --------------------------------------------------
3369      KT--AIVT--G--G-------------------------------SR-D-
3370      KT--ALIT--G--A-------------------------------AR-G-
3371      KT--ALIT--G--G-------------------------------SE-G-
3372      KV--AIVT--G--A-------------------------------SR-G-
3373      KV--VVIT--G--G-------------------------------CA-G-
3374      RT--AVIT--G--A-------------------------------AS-G-
3375      KR--VLVT--G--A-------------------------------SS-G-
3376      AP--ALIT--G--G-------------------------------AS-G-
3377      RV--ILIT--G--A-------------------------------GD-G-
3378      KT--WWVT--G--A-------------------------------SS-G-
3379      KS--ALIT--G--A-------------------------------TG-S-
3380      KV--VIIT--G--S-------------------------------SI-G-
3381      GV--CVVT--G--G-------------------------------TG-G-
3382      KV--AVIT--G--A-------------------------------GR-Mr
3383      KV--VIIT--G--A-------------------------------SS-G-
3384      RS--------G--A-------------------------------SV-A-
3385      VK--ILIA--G--A-------------------------------SG-F-
3386      KI--VWIT--G--A-------------------------------SS-G-
3387      KV--AAIT--G--A-------------------------------GS-G-
3388      KR--ALVT--G--A-------------------------------SR-G-
3389      CV--AVLT--G--A-------------------------------GS-G-
3390      KT--AIVT--G--A-------------------------------SK-G-
3391      KT--ALIT--G--G-------------------------------GS-G-
3392      QV--VAVT--G--G-------------------------------GT-G-
3393      EV--AVVT--G--A-------------------------------GK-G-
3394      KS--VLIT--G--A-------------------------------TR-G-
3395      KG--VLIT--G--A-------------------------------SG-G-
3396      PS--AVIT--G--A-------------------------------ST-G-
3397      KT--ALVT--G--A-------------------------------TG-G-
3398      KI--ALVT--G--A-------------------------------GA-G-
3399      KV--AIIT--G--A-------------------------------AK-G-
3400      KL--IVVT--G--A-------------------------------SS-G-
3401      GTmgYLVT--G--G-------------------------------TG-F-
3402      KT--ILIT--G--A-------------------------------SR-G-
3403      RT--ALVT--G--G-------------------------------AS-G-
3404      TT--VLVT--G--A-------------------------------AS-G-
3405      KI--ALIT--G--A-------------------------------SR-G-
3406      KT--AAIT--G--G-------------------------------TA-G-
3407      KI--AIVT--G--A-------------------------------SS-G-
3408      MS--ILVT--G--A-------------------------------AG-F-
3409      KV--AIVT--G--A-------------------------------TG-G-
3410      RV--ALVT--G--A-------------------------------SR-G-
3411      RV--AVVT--G--G-------------------------------AG-G-
3412      KV--ALIS--G--G-------------------------------AE-G-
3413      RS--CIVT--G--A-------------------------------AR-G-
3414      KT--ALVT--G--A-------------------------------TS-G-
3415      QL--ALVT--G--A-------------------------------SR-G-
3416      GV--ALIT--G--A-------------------------------TS-G-
3417      KT--LFVT--G--A-------------------------------TS-G-
3418      VN--VLIA--G--A-------------------------------NG-K-
3419      KV--AIVT--G--G-------------------------------AS-G-
3420      QT--IVIT--G--A-------------------------------GS-G-
3421      KT--ILVT--G--A-------------------------------GD-G-
3422      KV--ALIS--G--G-------------------------------AE-G-
3423      KT--ALIT--G--A-------------------------------SS-G-
3424      KL--ILVT--G--A-------------------------------TS-G-
3425      LK--VLVT--G--S-------------------------------NG-F-
3426      KT--AIVT--G--G-------------------------------SR-D-
3427      QT--VLVT--G--G-------------------------------GS-G-
3428      KL--IVIT--G--A-------------------------------SS-G-
3429      KR--VLIT--G--G-------------------------------AK-G-
3430      KH--ALVT--G--G-------------------------------GG-G-
3431      KT--IFIT--G--G-------------------------------AS-G-
3432      -------------G-------------------------------VG-R-
3433      RT--ALVT--G--A-------------------------------SR-G-
3434      RT--ALIT--G--S-------------------------------GK-N-
3435      KV--VWIT--G--A-------------------------------SS-G-
3436      KA--VLIT--G--A-------------------------------SS-G-
3437      KN--VVIT--G--T-------------------------------SR-G-
3438      QV--ALVT--G--S-------------------------------GS-G-
3439      KT--ALVT--G--G-------------------------------AT-G-
3440      PI--ALIV--G--A-------------------------------GD-H-
3441      -------------G-------------------------------HG-G-
3442      KT--AVIT--G--S-------------------------------NS-G-
3443      GV------------------------------------------------
3444      GT--VAVT--G--G-------------------------------TG-F-
3445      KT--VLIL--G--A-------------------------------NS-D-
3446      KA--AIVT--G--G-------------------------------AS-G-
3447      KV--ALIT--A--G-------------------------------RS-G-
3448      GV--ALVT--G--A-------------------------------TA-G-
3449      KT--ALVT--G--C-------------------------------KR-G-
3450      AS--VFIT--G--G-------------------------------GS-G-
3451      KT--AVIT--G--G-------------------------------SK-G-
3452      KK--AIIT--G--G-------------------------------GR-G-
3453      RT--ALIT--G--S-------------------------------SG-G-
3454      KV--AVIT--G--G-------------------------------TQ-G-
3455      PE--ILVT--G--G-------------------------------AG-Y-
3456      SL--CVLT--G--A-------------------------------TG-G-
3457      KV--ALIT--G--A-------------------------------SS-G-
3458      KT--VVVS--G--G-------------------------------GS-G-
3459      KT--ILIT--G--S-------------------------------TD-G-
3460      RT--ALIA--G--A-------------------------------SS-G-
3461      KV------------------------------------------------
3462      RK--AIIT--G--G-------------------------------SK-G-
3463      KT--ALIS--G--G-------------------------------AK-G-
3464      RV--AVVT--G--G-------------------------------AG-G-
3465      QT--VLVT--G--A-------------------------------AR-G-
3466      QV--IAIT--G--G-------------------------------AS-G-
3467      KK--VLIT--G--S-------------------------------TG-A-
3468      RH--ALIA--G--A-------------------------------SS-G-
3469      KR--ALVT--G--GRQ--------------------------------G-
3470      LT--IWIT--G--A-------------------------------SS-G-
3471      NT--VLVT--G--A-------------------------------AG-F-
3472      KI--AVIT--G--A-------------------------------GS-G-
3473      KT--ALIT--G--G-------------------------------SR-G-
3474      KV--ALVT--G--A-------------------------------SR-G-
3475      KT--ALIT--G--G-------------------------------SS-G-
3476      SI--AIVT--G--A-------------------------------AS-G-
3477      KV--AVVT--G--A-------------------------------GT-G-
3478      MT--VLVT--G--A-------------------------------AG-F-
3479      HV--AAIT--G--A-------------------------------GS-G-
3480      VT--IALT--G--G-------------------------------TG-F-
3481      KT--ILIT--G--A-------------------------------SS-G-
3482      KT--AVIT--G--S-------------------------------TS-G-
3483      KL--CLVT--A--A-------------------------------GQ-G-
3484      QV--ALVT--G--S-------------------------------GS-G-
3485      RV--VVVT--G--A-------------------------------AS-G-
3486      RR--ILIT--G--A-------------------------------AG-Y-
3487      KR--IIVT--A--A-------------------------------AQ-G-
3488      RV--ALVT--G--A-------------------------------SH-G-
3489      RT--ALIT--G--A-------------------------------SS-G-

--------L-GAL--------VARHL------------V-----------
--------L-GGV--------LARHL------------V-----------
--------L-GLS--------LARWM------------V-----------
--------L-GLR--------VARWM------------V-----------
--------L-GGL--------VARHL------------V-----------
--------L-GGL--------VARHL------------V-----------
--------L-AGL--------LARHL------------V-----------
--------L-GAQ--------FARHL------------V-----------
--------L-ASA--------LARHL------------V-----------
--------L-GAV--------LARHL------------V-----------
--------L-ASA--------LARHL------------V-----------
--------L-GRE--------LARHL------------V-----------
--------L-GAL--------IARHL------------V-----------
--------L-GGL--------LARHL------------V-----------
--------L-GAQ--------FARHL------------V-----------
--------L-GLA--------VAKWM------------V-----------
--------L-GGV--------VARHL------------V-----------
--------L-GLE--------VARWL------------V-----------
--------L-GRE--------LARHL------------V-----------
--------L-GGH--------VARWL------------A-----------
--------L-GLT--------FARWL------------V-----------
--------L-GRV--------MARHL------------V-----------
--------L-GLH--------VARWL------------A-----------
--------L-GRL--------LARHL------------V-----------
--------L-GAA--------LARHL------------V-----------
--------L-GLS--------VAGWL------------A-----------
--------L-GRS--------VARHL------------V-----------
--------L-GRV--------LARHL------------V-----------
--------L-GVL--------VARHL------------V-----------
--------L-GLK--------TAQWM------------A-----------
--------L-GGL--------LARHL------------V-----------
--------L-GLS--------VAGWL------------A-----------
--------L-GAV--------LARHL------------V-----------
--------L-GAE--------VARWL------------A-----------
--------L-GAV--------LARHL------------V-----------
--------I-GLH--------VARWM------------V-----------
--------I-GSR--------IARHL------------V-----------
--------L-GGA--------VARHL------------V-----------
--------L-GAH--------LAHWL------------A-----------
--------L-GAV--------LARHL------------V-----------
--------L-GAL--------LARHL------------V-----------
--------L-GLL--------VARWL------------V-----------
--------L-GRS--------VARHL------------V-----------
--------L-GAA--------LARHL------------V-----------
--------L-GAH--------VARRL------------A-----------
--------L-GRL--------VARHL------------V-----------
--------L-GAH--------VARWL------------A-----------
--------L-GAE--------VARHL------------V-----------
--------L-GGL--------VARHL------------V-----------
--------L-GAL--------TARHL------------V-----------
--------L-GLE--------VAKWF------------I-----------
--------L-AGI--------AARHL------------V-----------
--------I-GGH--------LARRL------------A-----------
--------I-GLR--------CARWL------------V-----------
--------L-GLR--------VAGWL------------A-----------
--------L-GRH--------TARWL------------A-----------
--------L-GLT--------IAKWL------------V-----------
--------L-AGI--------AARHL------------V-----------
--------I-GLE--------LARWM------------V-----------
--------L-AGI--------AVRHL------------V-----------
--------I-GGH--------VARRL------------A-----------
--------L-AGI--------AARHL------------V-----------
--------L-AGI--------AARHL------------V-----------
--------L-GGL--------VARHL------------V-----------
--------L-GGL--------VARHL------------V-----------
--------L-AGI--------AARHL------------V-----------
--------L-AGI--------VARHL------------V-----------
--------L-AGI--------LARHL------------A-----------
--------L-GAR--------VAREL------------A-----------
--------L-GAA--------VARHL------------A-----------
--------L-GAA--------VARHL------------A-----------
--------L-GAA--------VARHL------------A-----------
--------L-GAA--------VARHL------------A-----------
--------L-GLK--------LAEWL------------V-----------
--------L-AGI--------ISRHL------------V-----------
--------L-GAH--------VARWL------------A-----------
--------L-GAL--------VARRL------------V-----------
--------L-GQT--------LARHL------------V-----------
--------L-GAH--------VARWL------------A-----------
--------L-GLQ--------VAQWM------------V-----------
--------L-GLL--------VARWL------------V-----------
--------L-GAE--------AARHL------------V-----------
--------L-GGL--------VARHV------------V-----------
--------L-AGI--------LARHL------------A-----------
--------L-GSQ--------VARRL------------A-----------
--------L-GAE--------VARWL------------A-----------
--------L-AGI--------LARHL------------A-----------
--------L-AGI--------AARHL------------V-----------
--------L-GLH--------VARWL------------V-----------
--------L-GGI--------VARHV------------V-----------
--------L-GLI--------VAQWL------------V-----------
--------L-GAE--------AARWL------------A-----------
--------L-GAH--------VARWL------------A-----------
--------L-GRL--------LARHL------------A-----------
--------L-GRL--------LARHL------------V-----------
--------L-AGI--------AARHL------------V-----------
--------I-GAH--------VARRL------------A-----------
--------L-GLK--------VARWL------------V-----------
--------L-GRL--------VARHL------------A-----------
--------V-GGQ--------IARWL------------A-----------
--------L-GAV--------LARHL------------V-----------
--------L-GAE--------TARWL------------A-----------
--------L-GAL--------TARHL------------V-----------
--------I-GGR--------VARRL------------A-----------
--------L-GLK--------SAAWM------------V-----------
--------L-GLQ--------VSRWL------------V-----------
--------L-GAH--------VARWL------------A-----------
--------V-GRH--------VARWL------------A-----------
--------I-GAH--------VARWL------------A-----------
--------L-GSH--------AARWM------------A-----------
--------L-GEI--------VARHL------------V-----------
--------L-GAV--------LARHL------------V-----------
--------I-GAH--------VARWL------------A-----------
--------I-GAH--------VARWL------------A-----------
--------L-GGL--------VAKHL------------V-----------
--------I-GRR--------LARRL------------A-----------
--------L-GGL--------VARHL------------V-----------
--------I-GGR--------VARWM------------A-----------
--------L-GRL--------VARHL------------V-----------
--------L-AAV--------TARHL------------V-----------
--------L-AGL--------LARHL------------V-----------
--------L-GRR--------VAVHL------------A-----------
--------L-GAH--------VARWM------------A-----------
--------L-ATH--------LTHHL------------T-----------
--------L-APH--------LARWL------------A-----------
--------L-ATH--------LTHHL------------T-----------
--------L-GAL--------VARHL------------V-----------
--------L-APH--------LARWL------------A-----------
--------L-AGA--------LARHL------------V-----------
--------L-APQ--------LARWL------------A-----------
--------L-GGH--------LARWL------------A-----------
--------L-GTL--------VARHL------------V-----------
--------L-APH--------LARWL------------A-----------
--------A-GAH--------VARWL------------A-----------
--------L-AGI--------LARHL------------R-----------
--------L-GAL--------AARDL------------V-----------
--------L-AGI--------LARHL------------N-----------
--------V-GAQ--------VARWL------------A-----------
--------L-GRL--------LVDHL------------L-----------
--------I-GAH--------LARWL------------A-----------
--------L-GAV--------TARWL------------A-----------
--------L-GGL--------VARRL------------V-----------
--------L-APG--------LARHL------------A-----------
--------I-GLA--------MAQWL------------L-----------
--------L-GSH--------AARWM------------A-----------
--------L-GAH--------TARWL------------V-----------
--------L-GAH--------TARWL------------V-----------
--------L-GAH--------TARWL------------V-----------
--------L-AGI--------LARHL------------G-----------
--------L-GAE--------VARWL------------A-----------
--------L-GTH--------IATWL------------A-----------
--------L-GTH--------IATWL------------A-----------
--------L-AGI--------LARHL------------N-----------
--------L-GGH--------VARYL------------A-----------
--------L-ATH--------LTHHL------------T-----------
--------L-AGI--------LARHL------------N-----------
--------L-GGH--------LARRL------------A-----------
--------L-GGH--------VARHL------------A-----------
--------V-GLS--------VAQWM------------V-----------
--------L-TAH--------IVRWL------------A-----------
--------L-GRH--------ASVWL------------A-----------
--------V-GDQ--------LVRWL------------A-----------
--------A-AAE--------AARRL------------A-----------
--------V-GGR--------LARWL------------A-----------
--------V-AGP--------LVRWL------------L-----------
--------S-LLE--------VSRWM------------V-----------
--------M-GAR--------AARWL------------A-----------
------gtM-GGR--------AARWL------------V-----------
--------T-GGH--------CARWL------------A-----------
--------V-PAR--------LLRSL------------L-----------
--------L-TGT--------VARHL------------V-----------
--------I-GLQ--------LAECV------------A-----------
--------V-GLA--------LAEHL------------A-----------
--------N-KYA--------TSLWEYAVALALAE----TAASPTDVEPA
--------L-GRA--------LAVWL------------V-----------
--------L-GLL--------VARWM------------I-----------
--------L-GIA--------VARWL------------V-----------
--------L-GLE--------VAQWL------------A-----------
--------L-GLR--------VARWL------------V-----------
--------L-GLQ--------IARW-------------C-----------
--------L-GLS--------LARWM------------V-----------
--------L-GAL--------VARHL------------V-----------
--------L-GLE--------VAQWM------------V-----------
--------L-GLS--------LARWM------------V-----------
--------L-GAL--------LARHL------------V-----------
--------L-GAL--------LARHL------------V-----------
--------L-GLE--------VAKWL------------I-----------
--------L-GLR--------VARWM------------V-----------
--------L-GLE--------VAQWM------------V-----------
--------L-GLQ--------VAQWM------------V-----------
--------L-GGV--------LARHL------------V-----------
--------L-GLH--------TAQWL------------V-----------
--------L-GLR--------VAHWL------------V-----------
--------L-GLA--------LAGWM------------V-----------
--------L-GLK--------TAAWM------------A-----------
--------L-GLT--------LAEWL------------V-----------
--------L-GLQ--------VARWM------------V-----------
--------L-GAQ--------FARHL------------V-----------
--------L-GFA--------VAKWM------------V-----------
--------L-GLQ--------VAQWL------------V-----------
--------L-GLT--------LAEWL------------V-----------
--------L-GGL--------VARHL------------V-----------
--------L-GGL--------VARHL------------V-----------
--------L-GAH--------VARWL------------A-----------
--------L-GLH--------TAQWL------------V-----------
--------L-ASA--------LARHL------------V-----------
--------L-GLQ--------VATWM------------V-----------
--------L-GLE--------VARWL------------V-----------
--------L-GRE--------LARHL------------V-----------
--------L-GLE--------VSKWL------------V-----------
--------L-AGL--------LARHL------------V-----------
--------L-ASA--------LARHL------------V-----------
--------L-GLA--------VAKWM------------V-----------
--------L-GAV--------LARHL------------V-----------
--------L-GAV--------VARHL------------V-----------
--------L-GLK--------TAEWM------------V-----------
--------L-GLH--------VARWL------------A-----------
--------L-GSL--------VARHL------------V-----------
--------L-GGH--------VARWL------------A-----------
--------L-GLT--------VANWL------------V-----------
--------L-GLH--------VARWL------------A-----------
--------L-GAL--------IARHL------------V-----------
--------L-GGL--------LARHL------------V-----------
--------L-GAT--------VARHL------------V-----------
--------L-AGL--------TARHL------------I-----------
--------L-GGL--------FARHL------------V-----------
--------L-GAL--------LARHL------------V-----------
--------L-AGL--------TARHL------------V-----------
--------L-GLE--------VARWM------------I-----------
--------L-GLE--------VAQWM------------V-----------
--------L-GLL--------VARWM------------V-----------
--------L-GLE--------VAQLL------------V-----------
--------L-GAQ--------FARHL------------V-----------
--------L-GAH--------LAQWL------------A-----------
--------L-GSA--------LARHL------------V-----------
--------L-GRL--------VARHL------------V-----------
--------L-GRL--------VARHL------------V-----------
--------L-GLR--------VARWL------------V-----------
--------L-GLE--------LARWL------------V-----------
--------L-GAV--------LARHL------------A-----------
--------L-GGL--------FARHL------------A-----------
--------L-GSL--------LARHL------------V-----------
--------L-GRV--------LARHL------------V-----------
--------L-GAH--------VAR-L------------F-----------
--------L-GAL--------LARHL------------V-----------
--------V-GSL--------VARHL------------V-----------
--------L-GLA--------VAERL------------A-----------
--------L-GGL--------VARHL------------A-----------
--------L-GLH--------TARWM------------V-----------
--------L-GGV--------VARHL------------V-----------
--------L-GAE--------TARHL------------V-----------
--------L-GRI--------VARHL------------V-----------
--------L-GRE--------LARHL------------V-----------
--------L-GAL--------LAHHL------------V-----------
--------L-GLL--------VANWM------------V-----------
--------L-GGL--------LARHL------------V-----------
--------L-GLL--------VAEWL------------V-----------
--------L-GAH--------LAHWL------------A-----------
--------L-GGL--------IARHL------------V-----------
--------L-GRE--------LARHL------------V-----------
--------L-GTV--------LARHL------------V-----------
--------L-GAL--------IARHL------------V-----------
--------L-GLL--------VARWM------------V-----------
--------L-GAL--------LARHL------------V-----------
--------L-GLS--------VAGWL------------A-----------
--------L-GAL--------VARHL------------V-----------
--------L-GSL--------LARHL------------V-----------
--------L-ASL--------TARHL------------I-----------
--------L-GAE--------VARHL------------V-----------
--------L-AGA--------VARHL------------V-----------
--------L-GGL--------FARHL------------V-----------
--------L-GGL--------IARHL------------V-----------
--------L-GQA--------VARHL------------A-----------
--------L-GLL--------VARWL------------V-----------
--------L-GRV--------MARHL------------V-----------
--------L-GLA--------LARWL------------A-----------
--------L-GAL--------VARHL------------V-----------
--------L-GRS--------VARHL------------V-----------
--------F-GLA--------LARWM------------V-----------
--------I-GLH--------VARWM------------V-----------
--------L-GLT--------FARWL------------V-----------
--------L-GLS--------VAGWL------------A-----------
--------L-GAV--------VARHA------------V-----------
--------A-GSA--------LARHL------------V-----------
--------L-GAL--------LARHL------------V-----------
--------L-GGL--------LARHL------------V-----------
--------L-GTV--------LARHL------------V-----------
--------L-GRL--------LARHL------------V-----------
--------L-GRL--------VAEHL------------V-----------
--------L-GGL--------FARHL------------V-----------
--------L-GLS--------VAGWL------------A-----------
--------L-GLS--------VAGWL------------A-----------
--------L-GGL--------VARHL------------V-----------
--------L-GLI--------VAERL------------A-----------
--------L-GLT--------VARWM------------V-----------
--------L-GAL--------VARHL------------V-----------
--------I-GLE--------VARWM------------L-----------
--------L-GRE--------VARHL------------V-----------
--------L-GAH--------VARRL------------A-----------
--------L-GME--------VAGWL------------A-----------
--------L-GAA--------LARHL------------V-----------
--------L-GAH--------VARSL------------A-----------
--------L-GRL--------VAEHL------------I-----------
--------L-GAV--------LARHL------------V-----------
--------L-GLL--------VAQWM------------I-----------
--------L-GGL--------LARHL------------V-----------
--------L-GSL--------LARHL------------V-----------
--------I-GRL--------IARHL------------V-----------
--------L-GLE--------VAKWF------------I-----------
--------A-GSA--------VARHV------------V-----------
--------A-GSA--------VARHV------------V-----------
--------A-GSA--------VARHV------------V-----------
--------A-GSA--------VARHV------------V-----------
--------A-GSA--------VARHV------------V-----------
--------A-GSA--------VARHV------------V-----------
--------A-GSA--------VARHV------------V-----------
--------A-GSA--------VARHV------------V-----------
--------A-GSA--------VARHV------------V-----------
--------A-GSA--------VARHV------------V-----------
--------A-GSA--------VARHV------------V-----------
--------A-GSA--------VARHV------------V-----------
--------A-GSA--------VARHV------------V-----------
--------A-GSA--------VARHV------------V-----------
--------L-GAT--------IARHV------------V-----------
--------L-GRE--------VARHL------------V-----------
--------L-GLR--------LANWL------------A-----------
--------A-GSA--------VARHV------------V-----------
--------L-GAH--------VARWL------------A-----------
--------L-GLL--------VARWL------------V-----------
--------L-GLL--------VARWL------------V-----------
--------L-GAL--------VARHL------------V-----------
--------A-GSA--------VARHV------------V-----------
--------L-GGL--------VARHL------------V-----------
--------L-GAR--------VARHL------------V-----------
--------L-GTA--------VAEHL------------A-----------
--------L-GAE--------VARHL------------V-----------
--------L-GGL--------FARHL------------V-----------
--------L-GLV--------VAQWL------------V-----------
--------L-GAV--------VARHL------------A-----------
--------L-GSL--------FARHL------------V-----------
--------L-GSL--------LARHL------------V-----------
--------I-GGH--------LARRL------------A-----------
--------L-GAV--------LARHL------------V-----------
--------L-GAV--------AARHL------------V-----------
--------L-AGL--------TARHL------------I-----------
--------L-GGH--------VARWL------------A-----------
--------L-GRH--------TARWL------------A-----------
--------L-GAL--------TARHL------------I-----------
--------L-GKR--------FAQTI------------V-----------
--------L-GGL--------FARHL------------V-----------
--------L-GGL--------FARHL------------V-----------
--------L-GSL--------LARHL------------V-----------
--------L-GVL--------VARHL------------V-----------
--------L-GRI--------VARHL------------V-----------
--------V-GAV--------LARHM------------L-----------
--------L-GAL--------TARHL------------V-----------
--------L-GLL--------TAELL------------A-----------
--------L-GAV--------VARHL------------V-----------
--------L-GLV--------VAQWL------------V-----------
--------L-GAL--------TARHL------------I-----------
--------L-GLK--------TAQWM------------A-----------
--------L-GGH--------VARWL------------A-----------
--------L-GRS--------VARHL------------V-----------
--------I-GLQ--------IAGWL------------A-----------
--------L-GRS--------IAQWM------------V-----------
--------V-GRH--------IARLL------------A-----------
--------L-GLQ--------VARWM------------V-----------
--------L-GAL--------LARHL------------V-----------
--------L-GAT--------IARHV------------V-----------
--------L-GAE--------VARWL------------A-----------
--------L-GLE--------TAEWL------------V-----------
--------I-GLE--------LARWM------------V-----------
--------L-GAV--------LARHL------------V-----------
--------L-GAH--------IANWL------------A-----------
--------L-GLR--------VAGWL------------A-----------
--------L-ASL--------TARHL------------I-----------
--------L-GAA--------LARRL------------V-----------
--------L-GLK--------LAEWL------------V-----------
--------I-GGV--------VARHL------------V-----------
--------L-GGL--------LARHL------------V-----------
--------I-GRL--------VAGWM------------V-----------
--------L-GRL--------VARHL------------V-----------
--------L-GLE--------VAGWL------------V-----------
--------L-GLE--------TARFL------------V-----------
--------L-GAT--------IARHL------------L-----------
--------L-GRL--------VARHL------------V-----------
--------F-GLS--------LARWM------------A-----------
--------F-GLS--------LARWM------------A-----------
--------A-GST--------LARHL------------V-----------
--------A-GSA--------LARHV------------V-----------
--------L-GAV--------VARHL------------V-----------
--------L-GGQ--------VARWL------------A-----------
--------L-GGQ--------VARWL------------A-----------
--------L-GTA--------IARHL------------V-----------
--------L-GRL--------FAQHL------------V-----------
--------I-GSR--------IARHL------------V-----------
--------I-GGH--------VARRL------------A-----------
--------L-AGI--------VAQHL------------V-----------
--------L-GGA--------VARHL------------V-----------
--------I-GRE--------VAGWL------------A-----------
--------L-GGA--------IARHL------------V-----------
--------I-GLR--------CARWL------------V-----------
--------I-GLR--------CARWL------------V-----------
--------L-GRL--------LARHL------------V-----------
--------L-GAH--------VARRL------------A-----------
--------L-GLT--------LAKWM------------V-----------
--------L-GAA--------VARHL------------V-----------
--------L-GSL--------LARHL------------V-----------
--------L-GGL--------IARRL------------V-----------
--------L-GGL--------VARHL------------V-----------
--------L-GAT--------VARHL------------V-----------
--------I-GLV--------VLEWM------------A-----------
--------L-GLT--------IAKWL------------V-----------
--------A-GST--------LARHL------------V-----------
--------L-AGI--------LARHL------------V-----------
--------I-GSV--------LARHL------------A-----------
--------L-GLL--------LAQWL------------S-----------
--------L-GAH--------VARWI------------T-----------
--------V-GGV--------LARHL------------V-----------
--------V-GGV--------LARHL------------V-----------
--------V-GGV--------LARHL------------V-----------
--------L-GAL--------TARHL------------I-----------
--------L-GAA--------LARHL------------V-----------
--------L-GLR--------VAGWL------------A-----------
--------L-GLL--------VAEWL------------V-----------
--------L-GLL--------LAQWL------------S-----------
--------L-GRI--------VARHL------------V-----------
--------L-GAL--------AARHL------------I-----------
--------L-GLR--------VAKWL------------A-----------
--------L-GAR--------VAREL------------A-----------
--------L-GAL--------TARHL------------I-----------
--------L-GGI--------LARHL------------V-----------
--------L-GAA--------TARHL------------V-----------
--------L-GAV--------VARHL------------V-----------
--------L-GGH--------LARRF------------A-----------
--------L-GRL--------VARHL------------V-----------
--------L-GRH--------VARWL------------A-----------
--------L-GSQ--------VARHL------------V-----------
--------L-GLS--------VAKWM------------V-----------
--------L-GLE--------VAGWL------------A-----------
--------L-GAL--------TARHL------------I-----------
--------L-GRF--------VARHL------------V-----------
--------L-GAH--------VARWL------------A-----------
--------L-GLE--------SAEWL------------V-----------
--------L-GLK--------LAEWL------------V-----------
--------L-GAV--------VARHL------------V-----------
--------L-GLQ--------VARWM------------V-----------
--------L-GAH--------AARRL------------A-----------
--------L-ARL--------LARHL------------V-----------
--------L-GGS--------IARWA------------A-----------
--------I-GGV--------LARHM------------V-----------
--------L-GLL--------VAHWM------------V-----------
--------L-GAL--------VARRL------------V-----------
--------L-GKR--------VARWL------------A-----------
--------L-GGL--------VARHL------------V-----------
--------L-GRQ--------VARHL------------V-----------
--------L-GAL--------TARHL------------V-----------
--------L-GLR--------LASWL------------A-----------
--------L-GAH--------VARWL------------A-----------
--------L-GAH--------VARWL------------A-----------
--------L-GAH--------VARWL------------A-----------
--------L-GAT--------IARHL------------L-----------
--------V-GGV--------LARHL------------V-----------
--------A-GSA--------VARHL------------V-----------
--------A-GSA--------VARHL------------V-----------
--------L-GAT--------VARHL------------V-----------
--------L-AGI--------AARHL------------V-----------
--------A-GSA--------VATHL------------V-----------
--------A-GSA--------VATHL------------V-----------
--------A-GSA--------VATHL------------V-----------
--------L-GAE--------AARWL------------A-----------
--------L-GAL--------LARHL------------V-----------
--------L-GTA--------ITRHL------------V-----------
--------L-GTA--------ITRHL------------V-----------
--------L-GLR--------LARWL------------V-----------
--------L-GAE--------AARHL------------V-----------
--------L-GAA--------LARHL------------V-----------
--------L-GGL--------FARHL------------A-----------
--------A-GAA--------LARHL------------V-----------
--------L-GLI--------LSDHL------------A-----------
--------L-GGL--------IARHL------------V-----------
--------L-GGL--------VSRHL------------V-----------
--------L-GLR--------AANWL------------A-----------
--------L-GAH--------LARHL------------V-----------
--------L-GAL--------TARHL------------I-----------
--------L-GSQ--------VARRL------------A-----------
--------L-GRL--------AAGHL------------V-----------
--------L-GAL--------TARHL------------I-----------
--------L-GSL--------LARHL------------V-----------
--------L-GRQ--------VARHL------------V-----------
--------I-GLY--------LASWL------------Q-----------
--------L-GAL--------FARHL------------V-----------
--------L-GAL--------FAEHL------------V-----------
--------L-GAL--------TARHL------------I-----------
--------L-ASL--------TARHL------------I-----------
--------L-GAL--------LARHL------------V-----------
--------L-GGL--------VARHL------------V-----------
--------L-GGL--------VARHL------------V-----------
--------L-GGL--------VARHL------------V-----------
--------L-GGH--------IARWL------------A-----------
--------L-GLA--------TGRWL------------V-----------
--------L-GGV--------VARHL------------V-----------
--------L-GRS--------LARHL------------V-----------
--------L-GGV--------VARHL------------V-----------
--------L-GAA--------LARHL------------V-----------
--------L-GAA--------AARHL------------A-----------
--------L-ARL--------LAAHL------------V-----------
--------L-GAA--------LARHL------------A-----------
--------L-GAL--------VARHL------------V-----------
--------L-GTL--------VAEHL------------V-----------
--------L-GAA--------LARHL------------V-----------
--------L-GLL--------TAELL------------A-----------
--------L-GAT--------TARHL------------V-----------
--------L-GAL--------VARHL------------V-----------
--------L-GAL--------FARHL------------V-----------
--------L-AGL--------FARHL------------V-----------
--------L-GRQ--------IARHL------------V-----------
--------L-GAV--------VARHL------------V-----------
--------I-GAH--------VARRL------------A-----------
--------V-GLT--------VVEWL------------V-----------
--------L-AGI--------AARHL------------V-----------
--------L-GLK--------VARWL------------V-----------
--------L-GAH--------VARWL------------A-----------
--------L-GGL--------VARHL------------V-----------
--------L-GAR--------TARHL------------V-----------
--------L-GGL--------FAEHL------------A-----------
--------L-GLL--------VARWL------------V-----------
--------I-GLA--------LAEHL------------A-----------
--------L-AGI--------AVRHL------------V-----------
--------A-GSA--------VARHL------------V-----------
--------L-GST--------LARHL------------V-----------
--------L-GAQ--------VARLL------------A-----------
--------L-GAH--------VARWA------------V-----------
--------L-GAV--------VARHL------------A-----------
--------L-AGI--------AARHL------------V-----------
--------L-GRL--------AAGHL------------V-----------
--------L-AGI--------AARHL------------V-----------
--------L-GAV--------VARHL------------A-----------
--------L-GSL--------AARHL------------V-----------
--------I-GRS--------VALHM------------A-----------
--------L-GAL--------VARRL------------V-----------
--------L-GAL--------VARRL------------V-----------
--------L-GAH--------VARLL------------A-----------
--------L-GSL--------LARHL------------V-----------
--------L-AGI--------LARHL------------A-----------
--------L-GGL--------FARHL------------V-----------
--------L-GQI--------FARAM------------A-----------
--------L-GSL--------VARHL------------V-----------
--------L-AHH--------LAHHL------------I-----------
--------L-GGQ--------VAAHL------------V-----------
--------L-AGI--------AARHL------------V-----------
--------L-GSA--------TALWM------------S-----------
--------L-GGH--------VARWL------------A-----------
--------V-GAH--------LARWL------------A-----------
--------L-GLI--------FARHL------------V-----------
--------L-GAL--------FARHL------------A-----------
--------L-GGL--------VARHL------------V-----------
--------F-GIE--------AARWL------------A-----------
--------L-AGI--------VARHL------------V-----------
--------I-GAH--------VARRL------------A-----------
--------L-AGI--------LARHL------------A-----------
--------A-GSA--------LARHL------------V-----------
--------L-GAL--------VARHL------------V-----------
--------L-GLH--------VARWL------------V-----------
--------I-GTK--------IVPHL------------V-----------
--------L-GAT--------IARHL------------I-----------
--------L-GAL--------FAEHL------------V-----------
--------L-GAL--------FAEHL------------V-----------
--------L-GAL--------FAEHL------------V-----------
--------L-GAL--------FAEHL------------V-----------
--------L-GAL--------FAEHL------------V-----------
--------L-GAL--------FAEHL------------V-----------
--------L-GAL--------FAEHL------------V-----------
--------L-AAE--------TCHWL------------A-----------
--------L-GAL--------TARHL------------I-----------
--------L-GQS--------LCQLL------------A-----------
--------L-GLI--------VAQWL------------V-----------
--------L-GAA--------VARHL------------V-----------
--------L-GAA--------VARHL------------A-----------
--------L-GAA--------VARHL------------A-----------
--------L-GAA--------VARHL------------A-----------
--------L-GAA--------VARHL------------A-----------
--------L-GSL--------AARHL------------V-----------
--------L-GGH--------VARWL------------A-----------
--------I-GCA--------VAGWL------------A-----------
--------L-GAH--------VARWL------------A-----------
--------L-GGE--------VARWL------------A-----------
--------L-GGL--------VARHL------------V-----------
--------L-GRA--------VARHV------------V-----------
--------L-AHH--------LAHHL------------I-----------
--------L-GRS--------LASHL------------V-----------
--------I-GLK--------VAGWL------------A-----------
--------V-GGQ--------IARWL------------A-----------
--------V-GGQ--------IARWL------------A-----------
--------V-GGQ--------IARWL------------A-----------
--------L-GRL--------IARHL------------T-----------
--------L-GAR--------VARWL------------A-----------
--------L-AGI--------ISRHL------------V-----------
--------L-GAE--------LARHL------------V-----------
--------L-GAE--------TARWL------------A-----------
--------L-GLL--------VARWL------------V-----------
--------L-GAL--------FAEHL------------V-----------
--------L-GAH--------VARWA------------A-----------
--------L-GGL--------VARHL------------V-----------
--------L-GAL--------VARRL------------V-----------
--------L-GLK--------VADWL------------V-----------
--------L-GAL--------VALHL------------V-----------
--------L-GAL--------VARHL------------V-----------
--------L-GQT--------LARHL------------V-----------
--------L-AGI--------VARHL------------A-----------
--------L-GGL--------VARRL------------A-----------
--------L-GAH--------VARWL------------A-----------
--------L-GKA--------VARHL------------V-----------
--------L-GGH--------VARWL------------A-----------
--------L-GAL--------VARHV------------V-----------
--------L-GTL--------LARHL------------V-----------
--------F-GLR--------TAQWL------------I-----------
--------L-GGL--------VARHL------------V-----------
--------L-GLI--------FAKEI------------A-----------
--------L-AGQ--------LARHL------------A-----------
--------L-GRA--------VARHL------------V-----------
--------L-GLI--------VAQWL------------V-----------
--------I-GLH--------IAHAM------------A-----------
--------I-GLH--------IAHAM------------A-----------
--------L-GLL--------FAKEI------------A-----------
--------L-GSL--------VARHL------------V-----------
--------F-GLR--------TAQWL------------A-----------
--------L-GAL--------TARHL------------I-----------
--------L-GGH--------VARWL------------A-----------
--------L-GLQ--------VAQWM------------V-----------
--------L-GLL--------MADWL------------A-----------
--------L-GLL--------MADWL------------A-----------
--------L-GGH--------VARWL------------A-----------
--------L-GRV--------VVRHL------------V-----------
--------L-GGL--------AARHL------------V-----------
--------L-GAL--------VARHV------------V-----------
--------L-GGL--------VARHV------------V-----------
--------I-GLR--------LASWL------------V-----------
--------I-GRH--------VARWL------------A-----------
--------L-GAL--------VARHL------------V-----------
--------L-GGL--------VARHL------------V-----------
--------L-GGV--------VSRHL------------V-----------
--------I-GLH--------IAHAM------------A-----------
--------L-GQV--------VAEHL------------V-----------
--------I-GLK--------IADWL------------F-----------
--------L-GAE--------VARWL------------A-----------
--------L-AHH--------LAHHL------------I-----------
--------L-GAA--------VARW-------------C-----------
--------L-GRQ--------VARHL------------V-----------
--------L-GGL--------IAERL------------V-----------
--------L-GLL--------ISRWM------------V-----------
--------I-GAH--------VARWL------------A-----------
--------L-AGI--------LARHL------------A-----------
--------L-GSA--------TALWM------------A-----------
--------I-GLV--------LARAL------------A-----------
--------L-GRH--------VAKHL------------V-----------
--------V-GLE--------TAEWL------------A-----------
--------I-GTE--------IVRHL------------A-----------
--------L-GAL--------LARHL------------V-----------
--------L-GQV--------VAEHL------------V-----------
--------L-GFA--------SARWM------------V-----------
--------L-AGI--------AARHL------------V-----------
--------L-GAH--------TARLL------------A-----------
--------L-GRL--------VARHL------------V-----------
--------V-GRH--------LARWL------------A-----------
--------L-GRA--------LARHL------------V-----------
--------L-GAR--------VARWL------------A-----------
--------L-GRA--------LARHL------------V-----------
--------L-GAL--------FARHL------------V-----------
--------L-GAL--------LARHL------------V-----------
--------I-GQS--------ITRRM------------V-----------
--------L-GSL--------TARHL------------V-----------
--------L-GRS--------IARWM------------A-----------
--------L-GGI--------VARHV------------V-----------
--------L-GAH--------VARWL------------A-----------
--------L-GGF--------VARHL------------V-----------
--------L-GAL--------VARHL------------V-----------
--------I-GGL--------LARHL------------V-----------
--------L-GGH--------VARWL------------A-----------
--------L-GAR--------VARWL------------A-----------
--------L-GGR--------VARWL------------A-----------
--------L-GLE--------IAHWM------------L-----------
--------L-GAL--------VARHL------------V-----------
--------L-GRQ--------IARHL------------V-----------
--------L-GLK--------VARWL------------V-----------
--------L-GAE--------AARWL------------A-----------
--------L-GGL--------VARQL------------V-----------
--------L-GGR--------VARWL------------A-----------
--------V-GAL--------LARWA------------A-----------
--------L-GRL--------LARHL------------A-----------
--------I-GGR--------VARRL------------A-----------
--------V-GTV--------LAREI------------R-----------
--------L-GGH--------IARWL------------A-----------
--------L-GFA--------SARWM------------V-----------
--------I-GRS--------IARWM------------A-----------
--------F-GLR--------VADWM------------S-----------
--------V-GRH--------VARWL------------A-----------
--------L-GLA--------TAEWL------------V-----------
--------L-GAY--------IAEHL------------V-----------
--------I-GAV--------LARWL------------A-----------
--------L-GRH--------VAKHL------------V-----------
--------L-GRL--------LARHL------------V-----------
--------L-GRL--------LARHL------------V-----------
--------L-GGL--------VAEHL------------V-----------
--------L-GTL--------VAGHL------------A-----------
--------L-AGI--------AARHL------------V-----------
--------A-GSA--------LARHL------------V-----------
--------L-GRQ--------VARWL------------V-----------
--------L-ASL--------VARHL------------A-----------
--------I-GWR--------FAEHL------------V-----------
--------L-GMI--------FAQEI------------A-----------
--------L-GQA--------VAAHL------------A-----------
--------L-GAL--------VARHL------------V-----------
--------L-GIL--------FAREI------------A-----------
--------L-GLK--------SAAWM------------V-----------
--------L-GAR--------TARRL------------A-----------
--------L-GFA--------TARWL------------V-----------
--------L-GSH--------AARWM------------A-----------
--------L-GLA--------TTRWM------------I-----------
--------L-GLA--------TTRWM------------I-----------
--------L-GAL--------VVRHL------------V-----------
--------L-GAL--------TARHL------------V-----------
--------L-GAH--------VARHL------------V-----------
--------V-GRH--------VARWL------------A-----------
--------L-GFI--------FAKEL------------A-----------
--------I-GSA--------VARWL------------A-----------
--------L-GAL--------FAEHL------------V-----------
--------L-GKA--------VARHL------------V-----------
--------L-GAL--------VARHL------------V-----------
--------I-GLV--------LAESL------------A-----------
--------L-GGL--------LARHL------------V-----------
--------L-AGH--------VARWL------------A-----------
--------L-GRL--------LARHL------------V-----------
--------L-GLS--------VARWL------------A-----------
--------I-GRA--------TASWM------------V-----------
--------I-GAH--------VARWL------------A-----------
--------L-GLQ--------LAQWL------------V-----------
--------L-GKV--------IAKHL------------V-----------
--------L-GAL--------VAEHL------------V-----------
--------L-GLH--------VARWM------------V-----------
--------I-GAH--------VARWL------------A-----------
--------L-GRL--------VARHL------------A-----------
--------L-GAA--------VAKHL------------V-----------
--------L-ARA--------LADAI------------A-----------
--------L-ARA--------LADAI------------A-----------
--------L-GRL--------VARHL------------V-----------
--------L-GLQ--------VSRWL------------V-----------
--------L-GLQ--------VSRWL------------V-----------
--------L-GRH--------VARW-------------T-----------
--------L-GLA--------TARWM------------I-----------
--------L-GRV--------LARHL------------V-----------
--------L-GFA--------SARWM------------V-----------
--------L-GGT--------LARHL------------V-----------
--------I-GRS--------MARRM------------V-----------
--------I-GCA--------VAEWL------------A-----------
--------T-GAQ--------VAREL------------A-----------
--------L-ARA--------LADAI------------A-----------
--------L-ARA--------LADAI------------A-----------
--------L-GGT--------LARHL------------V-----------
--------L-GAL--------FAEHL------------V-----------
--------L-GLA--------TARWM------------I-----------
--------I-GAV--------LARWL------------A-----------
--------L-GAV--------LARHL------------V-----------
--------L-GRQ--------VARWL------------V-----------
--------L-AAA--------VAEHL------------V-----------
--------L-GFA--------SARWM------------V-----------
--------L-GFA--------SARWM------------V-----------
--------L-GFA--------SARWM------------V-----------
--------L-GFA--------SARWM------------V-----------
--------L-GFA--------SARWM------------V-----------
--------L-GFA--------SARWM------------V-----------
--------L-GFA--------SARWM------------V-----------
--------L-GFA--------SARWM------------V-----------
--------L-GFA--------SARWM------------V-----------
--------L-GFA--------SARWM------------V-----------
--------L-GFA--------SARWM------------V-----------
--------L-GLI--------FAREI------------I-----------
--------L-GLK--------LSTWM------------V-----------
--------L-GAL--------LARHL------------V-----------
--------I-GLA--------LAEYL------------V-----------
--------L-GAL--------VARHL------------V-----------
--------L-GSL--------VARHL------------A-----------
--------L-GAA--------LARHL------------A-----------
--------L-GAL--------VARHL------------V-----------
--------F-GLR--------TAQWL------------A-----------
--------F-GLR--------TAQWL------------A-----------
--------L-GGL--------VARHL------------V-----------
--------L-GAH--------VARWL------------A-----------
--------I-GAH--------VARWL------------A-----------
--------I-GGQ--------LALWL------------A-----------
--------L-AAV--------TARHL------------V-----------
--------L-GLV--------VAEHL------------A-----------
--------I-GRR--------ICEWM------------V-----------
--------I-GGL--------LARHL------------V-----------
--------L-GPH--------LARWL------------A-----------
--------V-ARL--------MAQEI------------V-----------
--------L-ARA--------LADAI------------A-----------
--------L-GAV--------VARHL------------V-----------
--------L-GAL--------VAEHL------------V-----------
--------L-GLD--------VAQWL------------A-----------
--------L-GFA--------SARWM------------V-----------
--------L-GFA--------SARWM------------V-----------
--------L-GFA--------SARWM------------V-----------
--------I-GRS--------IALSL------------V-----------
--------L-GFA--------SARWM------------V-----------
--------L-GQL--------VARHL------------V-----------
--------L-GLL--------MAQWL------------S-----------
--------V-GSL--------VARHL------------V-----------
--------L-GGV--------MARHL------------A-----------
--------L-GTL--------LARHL------------V-----------
--------L-GRT--------LAEWM------------L-----------
--------L-GGH--------LARWL------------A-----------
--------L-GLA--------VSAWL------------A-----------
--------L-GFA--------SARWM------------I-----------
--------L-GFA--------SARWM------------I-----------
--------I-GLH--------IAHAM------------A-----------
--------I-GLH--------IAHAM------------A-----------
--------L-GAQ--------IARWL------------A-----------
--------L-GAV--------LARHL------------V-----------
--------I-GCA--------LAGWL------------A-----------
--------L-GAI--------VAREL------------V-----------
--------L-GLA--------LARWM------------V-----------
--------V-GGR--------VARWV------------V-----------
--------L-GAS--------VARWL------------A-----------
--------I-GRR--------LARRL------------A-----------
--------L-GRQ--------VARHL------------V-----------
--------L-GAV--------IARHL------------V-----------
--------L-GLL--------VAEWL------------S-----------
--------L-ARA--------LADAI------------A-----------
--------L-GGL--------FARHL------------V-----------
--------L-GGL--------FARHL------------V-----------
--------L-GAH--------VARWL------------A-----------
--------L-GLI--------YADYL------------A-----------
--------L-GRA--------VSTWL------------V-----------
--------L-GFI--------FAKEI------------A-----------
--------L-GRQ--------VARHL------------V-----------
--------L-GLS--------VAHWM------------V-----------
--------L-GGH--------VARWV------------A-----------
--------I-GAL--------VATRL------------A-----------
--------V-AAH--------LVRHL------------V-----------
--------L-GRR--------VVEFL------------H-----------
--------L-GRR--------VAVHL------------A-----------
--------L-ARA--------LADAI------------A-----------
--------L-ARA--------LADAI------------A-----------
--------L-ARA--------LADAI------------A-----------
--------L-ARA--------LADAI------------A-----------
--------L-ARA--------LADAI------------A-----------
--------L-ARA--------LADAI------------A-----------
--------L-GGV--------VARQL------------A-----------
--------L-GRL--------VARHL------------V-----------
--------L-ARA--------LADAI------------A-----------
--------I-GRV--------LCEWM------------M-----------
--------V-GLE--------TAEWL------------A-----------
--------L-AWL--------LAQDM------------A-----------
--------L-ARA--------LADAI------------A-----------
--------L-ARA--------LADAI------------A-----------
--------I-GAH--------LARWL------------A-----------
--------L-AAV--------TARHL------------V-----------
--------L-GSL--------IAHHL------------V-----------
--------L-GLI--------FAKAI------------A-----------
--------I-GGR--------VARWM------------A-----------
--------I-GRN--------VARWL------------A-----------
--------I-GRN--------VARWL------------A-----------
--------L-ARA--------LADAI------------A-----------
--------L-GLI--------FAQYL------------A-----------
--------V-GGH--------LARWL------------A-----------
--------L-GRQ--------VARHL------------V-----------
--------L-GLR--------VAEEI------------A-----------
--------L-GRQ--------IARHL------------V-----------
--------V-GLA--------LARHL------------A-----------
--------L-GRQ--------VARWL------------V-----------
--------I-GLQ--------VARWL------------V-----------
--------L-GGR--------VARWL------------A-----------
--------V-GLE--------TAAWL------------A-----------
--------I-GLR--------LASWL------------V-----------
--------I-GLK--------LAKHL------------I-----------
--------L-GAH--------VARRL------------A-----------
--------V-GLE--------TAEWL------------A-----------
--------L-GLQ--------VARWL------------V-----------
--------L-GLA--------TAEFF------------A-----------
--------L-GLV--------LAEHL------------A-----------
--------L-GIE--------TARAL------------A-----------
--------L-GLA--------TTRWM------------I-----------
--------L-GKL--------VARHL------------V-----------
--------I-GKQ--------ICQWL------------V-----------
--------L-GFL--------FATYL------------A-----------
--------I-GTR--------VARWL------------A-----------
--------L-AWL--------FAEHI------------A-----------
--------L-GAR--------VAWWL------------A-----------
--------L-GAV--------VARWL------------A-----------
--------L-ATH--------LTHHL------------T-----------
--------L-GRL--------LARHL------------V-----------
--------L-GAL--------LARHL------------V-----------
--------I-GLH--------TAGYL------------A-----------
--------L-GGL--------VARHL------------V-----------
--------L-GGL--------VARHL------------V-----------
--------L-GLH--------VARWL------------V-----------
--------I-GTR--------VARWL------------A-----------
--------L-GEI--------VARHL------------V-----------
--------I-GIA--------VADWL------------A-----------
--------L-GLA--------TTRWM------------I-----------
--------V-GLE--------VAAWL------------A-----------
--------L-GRS--------TALWM------------A-----------
--------L-GAH--------AARWL------------A-----------
--------L-GLS--------LAEFL------------A-----------
--------L-ATH--------LTHHL------------T-----------
--------L-GGR--------VARWL------------A-----------
--------L-GAL--------LARHL------------V-----------
--------L-GRS--------VSRWM------------A-----------
--------L-GAH--------VARWL------------A-----------
--------L-APH--------LARWL------------A-----------
--------L-GGH--------VARWL------------A-----------
--------F-GAA--------LLHRL------------A-----------
--------I-GLA--------TAAHL------------M-----------
--------L-GRV--------VATYL------------A-----------
--------L-AGL--------LARHL------------V-----------
--------L-GGH--------LARWL------------A-----------
--------V-GSL--------VARHL------------A-----------
--------L-GYL--------FAEYL------------A-----------
--------L-GLQ--------VAGWL------------A-----------
--------L-GAH--------VARWM------------A-----------
--------L-GGL--------VAKHL------------V-----------
--------L-GGL--------VAKHL------------V-----------
--------I-GLI--------FAEEI------------A-----------
--------I-GRS--------LATML------------H-----------
--------V-GRA--------ITELL------------A-----------
--------L-GGL--------VAEYL------------V-----------
--------L-GGV--------VARHL------------V-----------
--------L-GML--------FSKWM------------I-----------
--------I-GAH--------LARWL------------A-----------
--------L-GGL--------VARHL------------V-----------
--------L-GIE--------TATAL------------A-----------
--------L-GLV--------TAEWL------------A-----------
--------L-GAQ--------VARHL------------A-----------
--------L-APH--------LARWL------------A-----------
--------L-GKT--------LARHL------------V-----------
--------L-AAL--------LVDRL------------V-----------
--------I-GGH--------LARWL------------A-----------
--------I-GLE--------LAAHI------------A-----------
--------I-GAH--------VARWL------------A-----------
--------I-GRA--------VVRWM------------V-----------
--------L-GGH--------VARWL------------A-----------
--------L-GYL--------VAQHL------------A-----------
--------L-GAH--------LCRHL------------V-----------
--------L-GRS--------LAKFF------------A-----------
--------L-GLG--------LAGHI------------A-----------
--------L-AGL--------LARHL------------V-----------
--------L-GAH--------VARWL------------A-----------
--------L-GGL--------VARHL------------V-----------
--------L-GAL--------TARHL------------V-----------
--------L-GAL--------IAEHL------------V-----------
--------L-GGL--------AARHL------------V-----------
--------L-GYL--------FAEYL------------A-----------
--------L-GLL--------LAEQL------------A-----------
--------L-GSV--------VARHL------------V-----------
--------L-GSV--------VARHL------------V-----------
--------L-GLE--------VAQFL------------V-----------
--------L-GLF--------LAGEL------------A-----------
--------L-GLF--------LAGEL------------A-----------
--------L-GLF--------LAGEL------------A-----------
--------L-GLF--------LAGEL------------A-----------
--------L-GLF--------LAGEL------------A-----------
--------L-GLF--------LAGEL------------A-----------
--------L-GAD--------LARHL------------V-----------
--------L-GLF--------LAEKM------------A-----------
--------L-GLF--------LAEKM------------A-----------
--------I-GRR--------ICEWL------------V-----------
--------I-GLE--------LAAHI------------A-----------
--------I-GLE--------LAAHI------------A-----------
--------I-GLE--------LAAHI------------A-----------
--------I-GLE--------LAAHI------------A-----------
--------I-GLE--------LAAHI------------A-----------
--------I-GLE--------LAAHI------------A-----------
--------I-GLE--------LAAHI------------A-----------
--------I-GLE--------LAAHI------------A-----------
--------I-GLE--------LAAHI------------A-----------
--------I-GLE--------LAAHI------------A-----------
--------I-GLE--------LAAHI------------A-----------
--------I-GLE--------LAAHI------------A-----------
--------L-GSL--------IARHL------------V-----------
--------L-GGL--------VARHL------------V-----------
--------L-GLK--------LAQWM------------V-----------
--------L-GRS--------MARWM------------V-----------
--------I-GGR--------LARHL------------A-----------
--------L-GAL--------TARRL------------A-----------
--------L-GLE--------LAKRL------------A-----------
--------L-GLE--------VARWL------------V-----------
--------L-GRL--------VARHL------------V-----------
--------L-GLL--------FARLL------------A-----------
--------L-GGH--------VAEHL------------V-----------
--------I-GLV--------LAQYL------------A-----------
--------L-GAH--------VARWL------------A-----------
--------I-GLT--------LAEDL------------I-----------
--------L-GGQ--------VARWL------------A-----------
--------L-GAA--------TAHLL------------A-----------
--------L-GFI--------FATEI------------A-----------
--------L-GLA--------FAKDI------------A-----------
--------L-GLI--------FAEHL------------S-----------
--------L-GFA--------SARWM------------V-----------
--------L-GLA--------FAKDI------------A-----------
--------L-GLA--------FAKDI------------A-----------
--------L-GLA--------FAKDI------------A-----------
--------L-GLA--------FAKDI------------A-----------
--------L-GLA--------FAKDI------------A-----------
--------L-GLA--------FAKDI------------A-----------
--------L-GLA--------FAKDI------------A-----------
--------L-GLA--------FAKDI------------A-----------
--------L-GLA--------FAKDI------------A-----------
--------L-GAH--------VAATI------------A-----------
--------L-AGH--------LARHL------------A-----------
--------I-GLI--------VAEEI------------A-----------
--------L-GLA--------FAKDI------------A-----------
--------L-GLM--------VAKEI------------A-----------
--------I-GRR--------ICEWL------------V-----------
--------L-GLA--------VAGWL------------A-----------
--------L-GLE--------VARWL------------V-----------
--------V-GLL--------LAEYL------------A-----------
--------I-GLE--------IAQRL------------A-----------
--------L-GLQ--------VARWL------------V-----------
--------V-GLE--------TAAWL------------A-----------
--------I-GLI--------LAEHL------------A-----------
--------L-GAH--------VARWL------------A-----------
--------L-GGL--------VAQWL------------S-----------
--------L-GGL--------VAQWL------------S-----------
--------L-GRH--------VARHL------------A-----------
--------R-GAH--------VARWL------------A-----------
--------I-GLE--------LARYL------------A-----------
--------L-GGV--------VARHL------------V-----------
--------L-GGR--------VARHL------------A-----------
--------L-GML--------LAAQI------------V-----------
--------I-GLS--------LASAL------------V-----------
--------L-AGH--------LARWA------------V-----------
--------L-GTS--------MSSWL------------V-----------
--------L-GAH--------VARWL------------A-----------
--------L-GQH--------IAKWM------------A-----------
--------L-GLH--------TARWL------------A-----------
--------V-GRV--------LAQWL------------V-----------
--------L-GGV--------VARHL------------V-----------
--------L-GLL--------MADWL------------A-----------
--------L-GLL--------MADWL------------A-----------
--------L-GLL--------MADWL------------A-----------
--------L-GLL--------MADWL------------A-----------
--------L-GLL--------MADWL------------A-----------
--------L-GFI--------FAKEI------------A-----------
--------L-GLE--------VAQFL------------V-----------
--------L-GLF--------LAEKM------------A-----------
--------L-GLF--------LAEKM------------A-----------
--------L-GLF--------LAEKM------------A-----------
--------L-GLF--------LAEKM------------A-----------
--------L-GLF--------LAEKM------------A-----------
--------L-GLF--------LAEKM------------A-----------
--------L-GQQ--------IAHWL------------C-----------
--------V-GRS--------ICEWL------------V-----------
--------L-GRS--------LTSWM------------M-----------
--------L-GSL--------IARHL------------V-----------
--------L-GSH--------VARWL------------A-----------
--------L-GSH--------VARWL------------A-----------
--------I-GAS--------LARWM------------V-----------
--------I-GRA--------TALWL------------A-----------
--------L-AAL--------LAEHL------------V-----------
--------L-GLS--------LCEWM------------A-----------
--------L-GRS--------AARWM------------A-----------
--------L-GRA--------TALWM------------A-----------
--------L-GMI--------FAGEI------------A-----------
--------L-GRA--------ISVWM------------A-----------
--------I-TAR--------AAGRL------------A-----------
--------L-ATE--------LARHL------------V-----------
--------L-AAL--------AARRL------------V-----------
--------L-GLL--------LAEAI------------A-----------
--------L-GRE--------LARHL------------V-----------
--------L-GLE--------TCDFL------------I-----------
--------L-GGH--------LARWL------------A-----------
--------L-GLA--------TARWL------------A-----------
--------I-GLH--------TASYL------------A-----------
--------I-GRA--------TALWM------------A-----------
--------L-GLE--------AAEWL------------A-----------
--------I-GLH--------TAAYL------------A-----------
--------L-GLE--------IAGYL------------A-----------
--------L-GRL--------VAKHL------------A-----------
--------L-GSH--------VARWL------------A-----------
--------V-GRS--------VCLWM------------M-----------
--------L-GRS--------MARWM------------V-----------
--------I-GLH--------TASYL------------A-----------
--------L-GRS--------IARWM------------V-----------
--------L-AGL--------LARHL------------V-----------
--------L-GRS--------LANWM------------V-----------
--------I-GQA--------LAEHL------------L-----------
--------L-GLS--------LCRWM------------I-----------
--------L-GQA--------IATWM------------A-----------
--------L-GAA--------VARW-------------C-----------
--------L-GLA--------FAKDI------------A-----------
--------L-GLA--------FAKDI------------A-----------
--------L-GLA--------FAKDI------------A-----------
--------L-GLA--------FAKDI------------A-----------
--------L-GLA--------FAKDI------------A-----------
--------L-GLA--------FAKDI------------A-----------
--------L-GSY--------VARWA------------A-----------
--------L-GLH--------AAAYL------------A-----------
--------L-GKA--------IASWM------------V-----------
--------L-GFE--------FAKHL------------A-----------
--------L-GLA--------TADFL------------V-----------
--------I-GLS--------VARYL------------A-----------
--------L-GFL--------LARHL------------A-----------
--------V-GSL--------LARHL------------V-----------
--------L-GSY--------VGRWA------------A-----------
--------L-GLK--------LAAWL------------V-----------
--------V-GLA--------TAAWL------------T-----------
--------L-GGR--------VARWL------------A-----------
--------L-GLS--------VAEWM------------V-----------
--------L-GGL--------IAEHL------------V-----------
--------I-GRA--------TALWM------------S-----------
--------I-GLT--------LSRTL------------A-----------
--------I-GLH--------TAAYL------------A-----------
--------L-GGH--------VARWL------------A-----------
--------L-GVE--------TARWL------------I-----------
--------L-GLE--------VAQFL------------V-----------
--------L-GRL--------FAQAI------------A-----------
--------L-GAL--------VARHL------------V-----------
--------L-GAL--------VARHL------------V-----------
--------I-GLH--------TASYL------------A-----------
--------L-AGL--------VAEHL------------V-----------
--------L-GRA--------VATWM------------V-----------
--------L-GRL--------LCRTL------------V-----------
--------M-GAR--------AARWL------------A-----------
--------L-GQS--------LCRWL------------V-----------
--------L-GRS--------VSTWM------------V-----------
--------L-GRS--------IAHWM------------M-----------
--------V-TFE--------CALSL------------A-----------
--------L-GAH--------VARWL------------A-----------
--------I-GLE--------IAGYL------------A-----------
--------M-GAR--------AARWL------------A-----------
--------L-GST--------LARHL------------A-----------
--------L-GLS--------SARLL------------A-----------
--------I-GLA--------LARRL------------A-----------
--------L-GRA--------VATWM------------V-----------
--------V-AAH--------VARRL------------A-----------
--------L-GLI--------FARTI------------A-----------
--------L-GLS--------LCEWM------------I-----------
--------L-GLE--------VAGRL------------A-----------
--------L-GLR--------LAQRL------------A-----------
--------L-APH--------LARWL------------A-----------
--------L-GLE--------TADFL------------V-----------
--------L-GLR--------VASWL------------A-----------
--------L-GGA--------AAEHL------------V-----------
--------M-GLA--------LASHL------------A-----------
--------M-GLA--------LASHL------------A-----------
--------I-GTA--------IAGYL------------A-----------
--------I-GSH--------VARWL------------A-----------
--------L-GAL--------VARHL------------V-----------
--------L-GGH--------VADHL------------V-----------
--------F-GLE--------SARWL------------A-----------
--------L-APQ--------LARWL------------A-----------
--------L-GPH--------IARWL------------V-----------
--------L-GLI--------FAEHL------------A-----------
--------I-GLE--------IAGHL------------A-----------
--------I-GLE--------IAGHL------------A-----------
--------L-GLE--------TARWL------------T-----------
--------L-GPH--------LAGWL------------A-----------
--------L-GLS--------VAEWL------------V-----------
--------L-GRA--------VATWM------------A-----------
--------L-GAH--------VARFL------------V-----------
--------V-TFE--------CALSL------------A-----------
--------L-GAL--------VARYL------------V-----------
--------L-GRA--------VATWM------------V-----------
--------L-GQA--------IVRWM------------T-----------
--------L-GSY--------VGRWA------------A-----------
--------L-GAL--------VARHL------------V-----------
--------I-GAA--------VAEHL------------A-----------
--------V-TFE--------CALAL------------A-----------
--------V-GRS--------ICEWL------------V-----------
--------I-GLF--------LAEKL------------A-----------
--------V-GAE--------VARWL------------A-----------
--------I-GLA--------TATWL------------A-----------
--------L-GQN--------AVNWL------------V-----------
--------I-GLT--------LAEDL------------I-----------
--------L-GRS--------LTRFM------------M-----------
--------L-GAH--------VARWL------------A-----------
--------L-GLR--------LAQRL------------A-----------
--------V-GMI--------VARAI------------L-----------
--------M-GQS--------LCS-L------------F-----------
--------I-GQS--------ICVWL------------A-----------
--------I-GTH--------LSEWL------------L-----------
--------L-GAV--------LARWL------------A-----------
--------F-GLK--------TAEWL------------V-----------
--------L-GPH--------VARWL------------A-----------
--------I-GRS--------MAHWL------------A-----------
--------V-GLS--------LCEWM------------I-----------
--------A-GAH--------VARWL------------A-----------
--------L-GAL--------LARHL------------V-----------
--------L-GAL--------LARHL------------V-----------
--------I-GAH--------LARWL------------A-----------
--------L-GQS--------LCKWM------------V-----------
--------I-GLA--------LARHL------------T-----------
--------L-GGI--------VARHL------------V-----------
--------L-GAH--------VARFL------------A-----------
--------L-GAH--------VARFL------------A-----------
--------L-ATH--------LTHHL------------T-----------
--------L-GAA--------FARAL------------A-----------
--------I-ASQ--------FVKAI------------A-----------
--------L-GGL--------VARHL------------V-----------
--------L-GML--------FARHL------------A-----------
--------L-GQS--------LCRWM------------V-----------
--------L-GHI--------FAKEI------------A-----------
--------I-GLT--------LAEHL------------T-----------
--------V-TFE--------CALSL------------A-----------
--------L-GGH--------VARWL------------A-----------
--------I-GRA--------IARDI------------V-----------
--------L-GLL--------FAEHL------------A-----------
--------L-GLR--------IAQRL------------A-----------
--------I-GLH--------TAAYL------------A-----------
--------L-GRS--------MARWM------------V-----------
--------L-GAH--------AARRL------------A-----------
--------L-GRA--------IAVWM------------A-----------
--------V-TFE--------CALSL------------A-----------
--------V-TFE--------CALSL------------A-----------
--------L-GRA--------VCSWL------------V-----------
--------M-GQV--------LAEEI------------F-----------
--------L-GSE--------VAAWL------------A-----------
--------L-AGA--------LARHL------------V-----------
--------L-GRS--------IARWM------------A-----------
--------F-GAA--------GARWL------------A-----------
--------L-GGH--------IARWV------------I-----------
--------L-GRS--------AARWM------------A-----------
--------L-GRA--------VATWL------------V-----------
--------L-GLF--------LAGEM------------A-----------
--------I-GRS--------VSRWL------------V-----------
--------L-GRS--------LTRFM------------M-----------
--------L-GVL--------FAEEI------------A-----------
--------L-GKR--------LVDWT------------T-----------
--------L-GLE--------VADFL------------V-----------
--------V-GAQ--------VARWL------------A-----------
--------I-GRQ--------IARYL------------G-----------
--------L-GRA--------VSTWM------------V-----------
--------L-GII--------FAEHL------------A-----------
--------L-GSL--------VARHL------------V-----------
--------L-GGH--------VARWV------------A-----------
--------L-AGI--------LARHV------------S-----------
--------V-TFE--------CALSL------------A-----------
--------I-GRA--------IATWM------------I-----------
--------L-GLF--------FASKM------------A-----------
--------L-GRL--------VCQTL------------V-----------
--------V-TFE--------CALSL------------A-----------
--------L-GGH--------VARRV------------A-----------
--------L-GGH--------VARWL------------S-----------
--------L-GAL--------VARHV------------V-----------
--------L-GLA--------TARWL------------A-----------
--------L-GRS--------TALWM------------A-----------
--------V-GLI--------LAEHL------------A-----------
--------I-GRS--------FARWM------------A-----------
--------L-GGH--------VARWL------------A-----------
--------V-TFE--------CALSL------------A-----------
--------L-GLH--------AASWL------------V-----------
--------L-GRA--------VARWM------------V-----------
--------I-GAH--------LARWL------------A-----------
--------V-TFE--------CALSL------------A-----------
--------L-GQA--------LARHL------------A-----------
--------F-GLE--------LARWL------------V-----------
--------F-GLE--------LARWL------------V-----------
--------L-GRA--------AATWM------------V-----------
--------L-GRS--------VAKYM------------I-----------
--------I-GRS--------IAQ-L------------M-----------
--------I-GRS--------IAHWL------------V-----------
--------L-GLV--------VAQWL------------I-----------
--------L-GRA--------AVSWM------------A-----------
--------F-GLE--------LARWL------------V-----------
--------F-GLE--------LARWL------------V-----------
--------F-GLE--------LARWL------------V-----------
--------L-GAA--------LAEHL------------V-----------
--------I-GCS--------IARWM------------A-----------
--------L-GLF--------LAGEM------------A-----------
--------F-GLE--------LAHWL------------V-----------
--------I-GRS--------VAHWL------------V-----------
--------I-TAE--------IAAAL------------G-----------
--------L-GLA--------TADFL------------V-----------
--------L-GAH--------VARWL------------A-----------
--------L-GRN--------IADWL------------S-----------
--------I-GLH--------LAAYL------------A-----------
--------L-GGH--------VARWL------------A-----------
--------I-GRS--------VTRLL------------V-----------
--------L-GGL--------VARHL------------V-----------
--------L-GRN--------IARWF------------V-----------
--------I-GKE--------IAQRL------------Q-----------
--------L-GHS--------LARWM------------V-----------
--------L-GPE--------IARWL------------A-----------
--------F-GLV--------AANWL------------V-----------
--------L-GGH--------VARHL------------A-----------
--------L-GLS--------SARLL------------A-----------
--------V-TFE--------CALSL------------A-----------
--------I-GLH--------LAAYL------------A-----------
--------F-GLE--------LAHWL------------V-----------
--------L-GRV--------LTEHL------------I-----------
--------L-GLI--------FAKYL------------A-----------
--------L-GAR--------VARHL------------V-----------
--------I-GLT--------LARHL------------M-----------
--------L-GTL--------VARHL------------V-----------
--------L-GTL--------VARHL------------V-----------
--------L-GFV--------VARWL------------A-----------
--------I-GQS--------IARWM------------V-----------
--------I-GQL--------LARHI------------S-----------
--------V-GYA--------ITSWM------------V-----------
--------L-GVI--------FAQYL------------A-----------
--------L-GRA--------VSRRL------------V-----------
--------I-GIE--------LARYL------------A-----------
--------I-GRL--------VAGWL------------A-----------
--------L-GSH--------VARWL------------A-----------
--------I-ASQ--------FVKAI------------A-----------
--------L-GLT--------IAENM------------C-----------
--------L-GRW--------LTTWL------------A-----------
--------L-GAL--------AARDL------------V-----------
--------F-GLV--------TANWL------------V-----------
--------I-GQS--------IVKWM------------V-----------
--------L-GAH--------VARWL------------A-----------
--------I-GRS--------LCKNF------------V-----------
--------I-GHT--------LGLHL------------A-----------
--------L-GAV--------MARYL------------V-----------
--------L-GRS--------MTTWM------------V-----------
--------M-GGL--------VAEHL------------V-----------
--------I-GLE--------IAGYL------------A-----------
--------L-GVL--------TAEWL------------A-----------
--------I-ALG--------LARDL------------A-----------
--------F-GLE--------LARWL------------V-----------
--------L-GRE--------IMRWM------------V-----------
--------L-GSH--------AARWM------------A-----------
--------I-ALG--------LARDL------------A-----------
--------L-GSH--------VARWL------------A-----------
--------L-GAV--------VARHA------------V-----------
--------L-GRS--------LASWM------------V-----------
--------L-GLF--------FASKL------------A-----------
--------L-GLF--------FASKL------------A-----------
--------V-GAN--------VARWL------------V-----------
--------V-AAH--------VARWL------------A-----------
--------F-GLQ--------LAQWL------------R-----------
--------F-GLQ--------LAQWL------------R-----------
--------F-GLQ--------LAQWL------------R-----------
--------L-GAH--------TARWL------------V-----------
--------L-GAH--------TARWL------------V-----------
--------L-GAH--------TARWL------------V-----------
--------L-GSS--------LAEYM------------V-----------
--------I-GRH--------LAHHM------------A-----------
--------L-GRS--------LAKEF------------V-----------
--------L-GRS--------LAKEF------------V-----------
--------L-GLH--------FAAYL------------A-----------
--------L-AQC--------FAADI------------F-----------
--------L-GLE--------VASFL------------V-----------
--------L-AGI--------LARHL------------R-----------
--------L-GLL--------MADWL------------A-----------
--------L-GAV--------TARWL------------A-----------
--------M-GAR--------VAAWL------------V-----------
--------L-GLE--------TVKFI------------A-----------
--------L-AGI--------LARHL------------N-----------
--------I-GRS--------LSRWL------------S-----------
--------I-GQT--------LATWM------------V-----------
--------L-GSS--------LVRWM------------A-----------
--------I-ALG--------LARDL------------A-----------
--------I-GQS--------IAAWL------------V-----------
--------L-GAL--------FSRAL------------I-----------
--------L-GRT--------LAEWM------------V-----------
--------L-GLI--------FAEHI------------V-----------
--------L-GQS--------VAHWM------------A-----------
--------L-GLS--------LCEWM------------I-----------
--------L-GFE--------TVKFV------------A-----------
--------L-APG--------LARHL------------A-----------
--------L-GRS--------MAKWM------------V-----------
--------L-GRE--------VARWL------------A-----------
--------I-GRE--------FAGYL------------S-----------
--------L-GQA--------ITRWV------------V-----------
--------I-ALG--------LARDL------------A-----------
--------V-GEH--------VTEWL------------L-----------
--------V-GEH--------VTEWL------------L-----------
--------L-GFL--------FAREI------------A-----------
--------L-GLL--------FAEHI------------A-----------
--------I-GRA--------VSTWM------------V-----------
--------L-CGS--------IAVYL------------A-----------
--------I-GCS--------IARWM------------A-----------
--------L-GRV--------VAERL------------V-----------
--------L-GRS--------LCRWM------------I-----------
--------L-GLR--------IAQRL------------A-----------
--------I-GLA--------FARHL------------A-----------
--------V-GQS--------ICQWM------------V-----------
--------L-GQS--------LVRWM------------V-----------
--------L-GRA--------VVRYL------------V-----------
--------L-GYL--------FAKHL------------A-----------
--------L-GRS--------MAKYM------------A-----------
--------L-GRL--------LVDHL------------L-----------
--------I-GRA--------VSTWM------------V-----------
--------L-GGV--------AARYV------------V-----------
--------L-GLE--------VADFL------------V-----------
--------L-GMV--------VAGWL------------A-----------
--------V-TAH--------CVIEI------------A-----------
--------V-TLD--------CALAL------------A-----------
--------I-GLE--------VAGYL------------A-----------
--------V-TAA--------TAVAL------------S-----------
--------L-GAV--------MARYL------------V-----------
--------I-GRT--------LAE-L------------F-----------
--------L-GTH--------IATWL------------A-----------
--------L-GRS--------MSKWM------------L-----------
--------F-GVA--------VADFL------------S-----------
--------L-GRL--------LVDHL------------L-----------
--------L-GRS--------LSGML------------V-----------
--------F-GLE--------LAQWL------------T-----------
--------L-GRN--------IARWF------------V-----------
--------I-TAR--------CAVEM------------A-----------
--------F-GLE--------LAQWL------------I-----------
--------F-GLE--------LAQWL------------I-----------
--------F-GLE--------LAQWL------------I-----------
--------F-GLE--------LAQWL------------I-----------
--------F-GLE--------LAQWL------------I-----------
--------F-GLE--------LAQWL------------I-----------
--------L-GLF--------FASKL------------A-----------
--------L-GRC--------FAREM------------V-----------
--------L-GSH--------VAREL------------A-----------
--------I-GAV--------IARHL------------V-----------
--------L-GRI--------VANWM------------V-----------
--------V-GLA--------VVRWL------------V-----------
--------I-GRS--------ISRML------------V-----------
--------L-GLV--------VARWL------------V-----------
--------I-GAI--------AAEHA------------V-----------
--------L-GKA--------LCRWM------------V-----------
--------L-GKA--------LCRWM------------V-----------
--------L-GLF--------LAEKM------------A-----------
--------V-GRA--------LATMM------------V-----------
--------L-GLK--------LAQWM------------V-----------
--------F-GLQ--------LAQWL------------V-----------
--------L-ATH--------LTHHL------------T-----------
--------L-GIA--------LANTL------------V-----------
--------L-GFI--------FAEYL------------A-----------
--------L-GLI--------FAKEI------------A-----------
--------F-GLE--------LANWL------------V-----------
--------L-GTH--------IATWL------------A-----------
--------I-ARR--------LIDAI------------A-----------
--------L-GRL--------VVRHL------------V-----------
--------L-GLR--------WARWL------------A-----------
--------L-GGH--------VARYL------------A-----------
--------L-GQH--------IAKWM------------A-----------
--------V-GLR--------MADYL------------A-----------
--------I-ALG--------LARDL------------A-----------
--------L-GRS--------LSRWM------------M-----------
--------L-GRV--------IAKWM------------L-----------
--------L-GRV--------IAKWM------------L-----------
--------V-TFE--------CALSL------------A-----------
--------L-GLF--------LAEKM------------A-----------
--------L-GLF--------LAEKM------------A-----------
--------L-GLF--------LAEKM------------A-----------
--------L-GLF--------LAEKM------------A-----------
--------L-GLF--------LAERM------------A-----------
--------L-GGL--------VARRL------------V-----------
--------L-GGL--------VARRL------------V-----------
--------L-GVH--------VARWL------------A-----------
--------L-GRS--------LGRWM------------V-----------
--------L-GRS--------LGRWM------------V-----------
--------V-GRS--------IARWL------------A-----------
--------L-GRS--------VARWM------------H-----------
--------V-GLV--------LAEHL------------A-----------
--------L-GRA--------VVRYL------------V-----------
--------I-GLA--------MAQWL------------L-----------
--------F-GLE--------LAQWL------------I-----------
--------F-GLE--------LAQWL------------I-----------
--------F-GLE--------LAQWL------------I-----------
--------L-GRS--------LGRWM------------V-----------
--------I-GRA--------VSTWM------------V-----------
--------L-AGL--------VARHL------------V-----------
--------L-GLE--------LAQWL------------I-----------
--------L-AKP--------LMEYL------------M-----------
--------I-GLI--------LAEHL------------A-----------
--------L-GLL--------CARHF------------V-----------
--------I-GLL--------LTDML------------V-----------
--------L-GRS--------ITSWM------------M-----------
--------I-GLL--------CARHF------------A-----------
--------L-GGL--------VARHL------------V-----------
--------L-GFT--------FAEYL------------A-----------
--------L-CGS--------IAVYL------------A-----------
--------V-GTE--------IALAM------------V-----------
--------L-GLV--------FARQI------------A-----------
--------L-GRN--------MTRWM------------A-----------
--------L-AKL--------LMEYL------------M-----------
--------I-GLE--------IAGYL------------A-----------
--------L-GRS--------IARWL------------V-----------
--------F-GLE--------LAQWL------------T-----------
--------L-CGS--------LAIHM------------A-----------
--------L-GLV--------VARWL------------V-----------
--------L-GLV--------VARWL------------V-----------
--------L-GLV--------VARWL------------V-----------
--------F-GLE--------LAQWL------------I-----------
--------F-GLE--------LAQWL------------I-----------
--------I-GLE--------ICRYL------------A-----------
--------L-GAH--------TARML------------A-----------
--------F-GLE--------LAQWL------------V-----------
--------L-AKP--------LMEYL------------M-----------
--------L-GRR--------VARWL------------A-----------
--------L-GAE--------VARWL------------A-----------
--------L-GAE--------VARWL------------A-----------
--------L-GRA--------VVRYL------------V-----------
--------I-GLH--------LAEYL------------G-----------
--------F-GLE--------LAQWL------------T-----------
--------F-GLE--------LAQWL------------T-----------
--------F-GLE--------LAQWL------------T-----------
--------I-GWI--------ISAFL------------Y-----------
--------I-GRA--------LSRWL------------A-----------
--------I-GLT--------LAAHL------------M-----------
--------I-GRI--------IIKWM------------L-----------
--------I-GLL--------CARHF------------A-----------
--------L-GQS--------LCRWM------------A-----------
--------L-GLI--------FARDI------------V-----------
--------L-GAL--------AARRL------------V-----------
--------I-GQV--------LSRWL------------A-----------
--------L-GQS--------VSTYL------------V-----------
--------F-GLQ--------LAQWL------------V-----------
--------L-GRV--------ISRWL------------I-----------
--------L-GLL--------FAGYF------------S-----------
--------L-GRS--------MATWL------------V-----------
--------I-GLE--------IARHL------------S-----------
--------I-GLA--------LAEYL------------A-----------
--------L-GRS--------MAKWM------------V-----------
--------I-GTV--------IARHL------------V-----------
--------L-GAQ--------LARWA------------V-----------
--------L-GAV--------TARWL------------I-----------
--------L-CGS--------LATYL------------A-----------
--------L-GFE--------TVKFI------------S-----------
--------L-GLL--------CARHF------------T-----------
--------L-GLE--------VAEFL------------A-----------
--------L-GLI--------FAEHI------------A-----------
--------L-GYI--------LAKHL------------S-----------
--------V-GGV--------LARHL------------V-----------
--------L-GQS--------ICRWM------------V-----------
--------F-GLE--------TALWL------------A-----------
--------I-GRI--------IIKWM------------L-----------
--------I-GRI--------IIKWM------------L-----------
--------I-GLT--------LAQDF------------A-----------
--------L-GTS--------ICRWM------------V-----------
--------L-GQS--------ICEWM------------A-----------
--------V-TAE--------TAVAL------------S-----------
--------I-GLE--------LACHL------------A-----------
--------L-GRS--------VSKWM------------M-----------
--------T-GWP--------LVES-------------W-----------
--------V-TFE--------CALTL------------A-----------
--------I-GSK--------VAEY-------------C-----------
--------I-GRI--------IIKWM------------L-----------
--------I-GRI--------IIKWM------------L-----------
--------F-GLE--------LAHWL------------V-----------
--------L-GAH--------VARWL------------A-----------
--------L-GAH--------VARWL------------A-----------
--------L-GAH--------VARWL------------A-----------
--------L-GGH--------LARWL------------A-----------
--------I-GLE--------IAGYL------------A-----------
--------L-GAH--------VARWL------------A-----------
--------I-GLE--------IAGYL------------A-----------
--------L-GAH--------TARRL------------A-----------
--------L-GRS--------LGRWM------------V-----------
--------V-TFE--------CAISL------------A-----------
--------L-AGI--------LARHL------------G-----------
--------I-GEA--------WSEYM------------I-----------
--------I-GRS--------IALRL------------A-----------
--------I-GQS--------ICRWM------------V-----------
--------L-GVD--------VSRFL------------A-----------
--------L-GFV--------VARWL------------A-----------
--------L-GFV--------VARWL------------A-----------
--------A-CGT--------LAIHM------------A-----------
--------F-GLV--------AANWL------------V-----------
--------V-TFE--------CALTL------------A-----------
--------V-GLA--------LARHL------------G-----------
--------V-TFE--------CALTL------------A-----------
--------L-GAH--------VARFL------------V-----------
--------L-GGH--------LARRL------------A-----------
--------L-GAQ--------VARRL------------A-----------
--------L-GRS--------MARWF------------V-----------
--------I-GRS--------ICHWL------------A-----------
--------I-GLG--------MADWL------------L-----------
--------I-TRE--------IARWL------------A-----------
--------V-GAR--------VLGWL------------L-----------
--------L-CGS--------LALHL------------A-----------
--------L-GLI--------FAEHI------------A-----------
--------V-TFE--------CALAL------------A-----------
--------L-GVL--------TAQWL------------V-----------
--------V-TFE--------CALTL------------A-----------
--------L-GFE--------TVRFI------------A-----------
--------V-TFE--------CALTL------------A-----------
--------F-GLE--------LSNWL------------V-----------
--------V-TFE--------CALTL------------A-----------
--------V-GMA--------VVRWL------------V-----------
--------L-AKP--------LMEYL------------M-----------
--------L-GLI--------MAERL------------A-----------
--------L-AGI--------LARHL------------N-----------
--------V-TFE--------CALTL------------A-----------
--------L-GRS--------ICEWM------------V-----------
--------L-GRS--------ICEWM------------V-----------
--------F-GLA--------TARWL------------I-----------
--------V-GLV--------LAEHL------------A-----------
--------L-GRS--------IARWM------------A-----------
--------I-TRE--------IARWL------------A-----------
--------I-GLT--------LAQRL------------I-----------
--------L-GSA--------LAREL------------V-----------
--------F-GLE--------LAQWL------------I-----------
--------L-GGH--------VARHL------------A-----------
--------V-GLV--------LAEHL------------A-----------
--------F-GLE--------LAQWL------------I-----------
--------F-GLE--------LAQWL------------I-----------
--------L-GST--------FARHL------------A-----------
--------L-GSE--------IAAAV------------R-----------
--------L-GGV--------WTEFM------------I-----------
--------L-GFL--------FAADF------------A-----------
--------L-GAI--------FARAL------------A-----------
--------L-GGV--------AARYV------------V-----------
--------I-GLE--------IAKYL------------S-----------
--------I-GLT--------LAGDL------------A-----------
--------L-GGL--------VARHL------------V-----------
--------I-GLE--------IATWL------------G-----------
--------V-GQS--------LCQWM------------V-----------
--------L-GRI--------LTRAI------------R-----------
--------I-GRL--------WSEHL------------I-----------
--------L-GRA--------LSNWM------------V-----------
--------L-GYI--------LAKHL------------S-----------
--------L-GAH--------VARWL------------A-----------
--------L-GGK--------VARLL------------A-----------
--------L-AGI--------LARHL------------N-----------
--------V-TFE--------CALAL------------A-----------
--------I-GRA--------VASWL------------V-----------
--------V-TTE--------ATVAL------------A-----------
--------L-GRS--------VSSWM------------A-----------
--------L-GSL--------MVEWL------------I-----------
--------V-GQS--------LCHWM------------A-----------
--------I-GAH--------LARWL------------A-----------
--------I-GQS--------MCRWM------------V-----------
--------L-PSR--------ICRFF------------A-----------
--------L-GGH--------VARHL------------A-----------
--------I-GAR--------VARLL------------V-----------
--------I-GTV--------LVDDL------------L-----------
--------L-ALS--------LCRWM------------V-----------
--------L-ALS--------LCRWM------------V-----------
--------L-GLF--------LAEKM------------A-----------
--------I-TAK--------IARHL------------A-----------
--------L-CGG--------LAIYL------------A-----------
--------I-TRE--------IARWL------------A-----------
--------V-GRH--------VARWL------------A-----------
--------V-TFE--------CALAL------------A-----------
--------L-GLF--------LAEKM------------A-----------
--------I-GQA--------VARWM------------A-----------
--------V-GLV--------LAEHL------------A-----------
--------F-GLE--------LAQWL------------I-----------
--------M-GLA--------IAKWL------------S-----------
--------V-TAL--------CVRAL------------A-----------
--------F-GLE--------LAQWL------------I-----------
--------F-GLE--------LAQWL------------I-----------
--------F-GLE--------LAQWL------------I-----------
--------V-TAH--------CVVRI------------A-----------
--------I-GAS--------IAEHL------------V-----------
--------I-GWI--------ISAFI------------Y-----------
--------V-GHA--------LSLHL------------A-----------
--------I-GAE--------VARHL------------V-----------
--------L-GRS--------VCQWM------------I-----------
--------I-GLV--------LAEYL------------A-----------
--------L-GRS--------MSRWM------------L-----------
--------V-TAV--------SALAL------------A-----------
--------I-ALS--------CARVM------------A-----------
--------L-GFV--------FARWL------------A-----------
--------I-GAH--------LARWL------------A-----------
--------F-GLE--------LANWL------------I-----------
--------M-GLA--------IAKWL------------S-----------
--------L-GLS--------ICRWM------------I-----------
--------L-GFE--------TVKFI------------A-----------
--------L-GFE--------TVKFI------------A-----------
--------V-GGH--------LARWL------------A-----------
--------L-GRS--------VCHWM------------I-----------
--------I-GGH--------VARWL------------A-----------
--------M-GLA--------IAKWL------------S-----------
--------M-GLA--------IAKWL------------S-----------
--------I-GLT--------IAEHL------------M-----------
--------V-TAQ--------CAIRL------------A-----------
--------I-TAA--------VAVEL------------A-----------
--------I-HVN--------LASWL------------I-----------
--------L-GQS--------LAGWM------------I-----------
--------L-GRS--------ICSWL------------A-----------
--------L-GRL--------FAVRL------------M-----------
--------L-ARL--------FVAEI------------G-----------
--------L-ARL--------FVAEI------------G-----------
--------L-GRS--------LSTFM------------V-----------
--------L-GAH--------VARWL------------A-----------
--------L-GLL--------TAHRL------------V-----------
--------L-GLL--------TAHRL------------V-----------
--------L-GLE--------LARHL------------V-----------
--------L-GLS--------LCAWM------------V-----------
--------L-GLS--------LCAWM------------V-----------
--------V-TAE--------VATHL------------A-----------
--------L-GSR--------VARWA------------A-----------
--------L-GLQ--------LARHL------------V-----------
--------L-GQS--------ICEWM------------V-----------
--------I-ALS--------CAKVM------------A-----------
--------L-GFE--------TVKFI------------A-----------
--------L-GFE--------TVKFI------------A-----------
--------L-GLE--------LARHL------------V-----------
--------L-GIE--------FAKRL------------V-----------
--------I-TAE--------CTIRL------------A-----------
--------L-GRA--------IIRWM------------A-----------
--------V-TAH--------CVARI------------A-----------
--------L-GRS--------LAEFM------------I-----------
--------L-ARS--------IALDI------------A-----------
--------I-GRS--------IALRL------------A-----------
--------L-GVV--------YSEYL------------I-----------
--------L-GLE--------TVKFI------------A-----------
--------L-AGI--------LARHL------------N-----------
--------F-GLE--------LTNWL------------V-----------
--------I-GFA--------LSRLL------------A-----------
--------I-TAR--------TALAL------------A-----------
--------L-GGR--------VARWL------------A-----------
--------L-GLV--------TARKL------------V-----------
--------I-GVA--------WTRRL------------I-----------
--------L-GLE--------IAGWM------------V-----------
--------L-GAE--------VARHL------------V-----------
--------L-GAR--------VARWL------------L-----------
--------V-TAA--------SLIEL------------A-----------
--------L-GRS--------IIRWM------------A-----------
--------L-APH--------LARWL------------A-----------
--------I-TAQ--------CVVHL------------A-----------
--------L-GLF--------LGTEM------------A-----------
--------L-GQT--------LARHL------------A-----------
--------I-TAK--------CVIEL------------A-----------
--------L-GPE--------AARWL------------A-----------
--------F-GLE--------LAQWL------------I-----------
--------I-GEV--------WSRWM------------M-----------
--------I-GEV--------WSRWM------------M-----------
--------I-GEV--------WSRWM------------M-----------
--------I-GEV--------WSRWM------------M-----------
--------L-GRS--------IARFM------------V-----------
--------V-TAA--------ALLDL------------A-----------
--------I-CRE--------IGRWL------------A-----------
--------L-GIE--------IIRWM------------V-----------
--------L-GGV--------LSRHL------------A-----------
--------L-GRA--------IIRWM------------A-----------
--------L-GLV--------VARWL------------V-----------
--------L-GLV--------VARWL------------V-----------
--------L-GRS--------ICDML------------V-----------
--------I-CGS--------LAIHL------------A-----------
--------V-GLS--------LATWM------------I-----------
--------V-GLS--------LATWM------------I-----------
--------F-GLV--------AANWL------------V-----------
--------L-GFV--------FADYF------------S-----------
--------L-GFV--------FADYF------------S-----------
--------F-GLE--------LTNWL------------V-----------
--------L-GGR--------VARWL------------A-----------
--------I-GQA--------IAREL------------A-----------
--------M-GQS--------ITRWI------------V-----------
--------V-GEQ--------VCRQM------------A-----------
--------L-GMI--------FARYL------------A-----------
--------L-GAE--------TARML------------A-----------
--------I-GRS--------LVPML------------L-----------
--------L-GYL--------FARHL------------A-----------
--------L-GLS--------LTEWL------------V-----------
--------L-GRE--------ITRWM------------V-----------
--------I-GLE--------IAKHM------------A-----------
--------I-GRL--------WSEYL------------I-----------
--------L-GRV--------WTEHA------------I-----------
--------L-GRV--------WTEHA------------I-----------
--------L-GRV--------WTEHA------------I-----------
--------L-GQS--------LVRWM------------G-----------
--------L-AGH--------LARHL------------D-----------
--------I-GFE--------IAKDL------------A-----------
--------L-GQS--------ICEWM------------A-----------
--------L-GRV--------WTEHA------------I-----------
--------L-GRV--------WTEHA------------I-----------
--------L-GRV--------WTEHA------------I-----------
--------L-GRV--------WTEHA------------I-----------
--------L-GRV--------WTEHA------------I-----------
--------L-GRV--------WTEHA------------I-----------
--------L-GRV--------WTEHA------------I-----------
--------L-GRV--------WTEHA------------I-----------
--------L-GRV--------WTEHA------------I-----------
--------L-GRV--------WTEHA------------I-----------
--------L-GRV--------WTEHA------------I-----------
--------I-GEV--------WSRWM------------M-----------
--------I-GEV--------WSRWM------------M-----------
--------I-GEV--------WSRWM------------M-----------
--------I-GEV--------WSRWM------------M-----------
--------I-GEV--------WSRWM------------M-----------
--------I-GEV--------WSRWM------------M-----------
--------I-GEV--------WSRWM------------M-----------
--------I-GEV--------WSRWM------------M-----------
--------I-GEV--------WSRWM------------M-----------
--------V-GLS--------VAQWM------------V-----------
--------L-GGR--------VARWL------------A-----------
--------I-GRA--------IAGRV------------V-----------
--------I-GRA--------IAGRV------------V-----------
--------I-GAV--------WSRQM------------I-----------
--------M-GLP--------AARWL------------A-----------
--------L-GRS--------LSRWM------------M-----------
--------V-GAQ--------LARHL------------A-----------
--------M-GQS--------CCEWM------------A-----------
--------F-GLE--------LAQWL------------T-----------
--------L-GMI--------VAEHL------------A-----------
--------L-GLE--------ILEFL------------V-----------
--------V-GEL--------LCQEL------------A-----------
--------L-GQS--------ITQWL------------I-----------
--------L-GRE--------VAIWM------------A-----------
--------L-GLK--------IIRWL------------V-----------
--------L-GAL--------CAKHF------------V-----------
--------L-GRV--------WTEHA------------I-----------
--------I-GLD--------LAYWM------------I-----------
--------I-GEA--------WSEYA------------V-----------
--------L-GHL--------FSQHL------------A-----------
--------I-GLN--------LAEDL------------G-----------
--------M-GRS--------IASWI------------I-----------
--------L-GRS--------MLTWM------------A-----------
--------L-AGI--------LARHL------------N-----------
--------L-GGK--------LAEYL------------A-----------
--------I-GRV--------LATWM------------V-----------
--------V-GLS--------VAQWM------------V-----------
--------L-GIS--------LCDWM------------I-----------
--------I-GEA--------WSKYM------------I-----------
--------L-GLE--------LAEHL------------V-----------
--------L-GLE--------LAEHL------------V-----------
--------L-GQA--------WTESL------------L-----------
--------V-TAQ--------CALAL------------A-----------
--------I-GAE--------LARH-------------Y-----------
--------L-GLV--------TAQKL------------V-----------
--------L-GRS--------ICELL------------V-----------
--------I-TAQ--------CVIKL------------A-----------
--------I-TAA--------VAVEL------------A-----------
--------L-GRS--------LCDFM------------V-----------
--------L-GGH--------VLDWL------------V-----------
--------V-TFE--------CALTL------------A-----------
--------I-GEV--------WTRHV------------I-----------
--------I-GAE--------LARH-------------Y-----------
--------L-GYL--------CARHF------------L-----------
--------L-GAA--------LSEWM------------Y-----------
--------L-GLN--------VAGYL------------A-----------
--------L-GLN--------VAGYL------------A-----------
--------L-GLN--------VAGYL------------A-----------
--------L-GLN--------VAGYL------------A-----------
--------L-GLN--------VAGYL------------A-----------
--------L-GLN--------VAGYL------------A-----------
--------L-GLN--------VAGYL------------A-----------
--------L-GYL--------FARHF------------A-----------
--------M-GLE--------TAKWL------------A-----------
--------I-TAQ--------CVIEL------------A-----------
----------------------CKWM------------I-----------
--------I-GQL--------LASFL------------V-----------
--------L-GIS--------LCDWM------------I-----------
--------L-GLE--------LAEHL------------V-----------
--------I-GEA--------WSEYM------------I-----------
--------L-TAH--------IVRWL------------A-----------
--------F-GLA--------VGRWL------------V-----------
--------P-GAL--------LARHV------------V-----------
--------L-GLS--------TAA-V------------L-----------
--------L-GAR--------VARWL------------A-----------
--------T-ARE--------LAAWL------------V-----------
--------L-GRH--------TTDWL------------A-----------
--------V-TAS--------ALIEL------------A-----------
--------F-GGA-------dFTRWL------------A-----------
--------L-GQS--------LAYFM------------V-----------
--------V-TAA--------AAVAM------------A-----------
--------I-GME--------ISKYL------------A-----------
--------V-AYA--------LADHL------------A-----------
--------L-GLI--------IAEWL------------I-----------
--------L-GLL--------FARKL------------A-----------
--------V-GVE--------VAAHL------------L-----------
--------I-GTV--------IAKYL------------L-----------
--------I-GTV--------WSHHV------------I-----------
--------L-GGS--------LAVYL------------A-----------
--------L-GRS--------IVRWM------------S-----------
--------L-GLI--------IAEWL------------I-----------
--------I-GLE--------IAEHL------------V-----------
--------P-VAD--------LAEHL------------V-----------
--------L-GRS--------FMSWM------------M-----------
--------L-GLL--------FARKL------------A-----------
--------------------------------------M-----------
--------I-GIE--------IARYL------------L-----------
--------I-GTK--------LAVHV------------A-----------
--------I-TSE--------CIIYL------------A-----------
--------F-GLE--------LANWL------------V-----------
--------L-ALL--------LAAEL------------A-----------
--------I-GQV--------WTQHL------------I-----------
--------I-GEV--------WTEYM------------I-----------
--------I-GRQ--------LCRYL------------S-----------
--------I-TSE--------CIIYL------------A-----------
--------V-GRE--------LTSEL------------V-----------
--------L-GLA--------LAGHL------------V-----------
--------L-GGL--------LAEYL------------A-----------
--------L-GLT--------CARHL------------V-----------
--------M-GSH--------VARWL------------A-----------
--------I-GRA--------IAEDL------------V-----------
--------I-GQV--------WTESV------------A-----------
--------I-GTE--------IASFL------------L-----------
--------I-SLL--------LAEHL------------A-----------
--------I-TPL--------CIREI------------T-----------
--------I-GRA--------IAEDL------------V-----------
--------I-GAE--------VARHL------------V-----------
--------F-GLE--------LANWL------------V-----------
--------I-TAQ--------CVIEL------------A-----------
--------I-GQL--------ISRQL------------A-----------
--------F-GLE--------LSEWM------------I-----------
--------L-GRV--------WTGHA------------I-----------
--------I-GLS--------LCHSI------------L-----------
--------I-GGH--------LARWL------------A-----------
--------L-GLI--------YAKFL------------S-----------
--------L-GLN--------VAAHL------------A-----------
--------L-GRH--------ASVWL------------A-----------
--------I-TAI--------AAREL------------A-----------
--------L-GLL--------FAQYL------------A-----------
--------L-GLL--------FAQYL------------A-----------
--------I-GTK--------IASYL------------L-----------
--------L-GQS--------MLTWL------------V-----------
--------L-AVE--------LSRRL------------L-----------
--------L-GLV--------TAQSL------------L-----------
--------L-GLV--------TAQSL------------L-----------
--------L-TRS--------ISTWM------------I-----------
--------L-AAL--------LAEHL------------L-----------
--------I-GLS--------LCHSI------------L-----------
--------T-GRS--------LADFM------------I-----------
--------I-GFE--------IGKFL------------G-----------
--------P-AST--------LARWM------------V-----------
--------I-GGE--------VARHL------------A-----------
--------F-GIS--------IALWM------------F-----------
--------L-GLV--------TAQSL------------L-----------
--------V-GLL--------LASHL------------A-----------
--------F-GLE--------LADWL------------I-----------
--------L-GLS--------LCRWM------------I-----------
-----------PS--------LCNWM------------A-----------
--------L-GLV--------TAQSL------------L-----------
--------V-TAE--------CVIRL------------A-----------
--------I-TAE--------IAADL------------A-----------
--------L-GRL--------AVNWL------------R-----------
--------L-GRL--------AVNWL------------R-----------
--------L-GRL--------AVNWL------------R-----------
--------L-GRL--------AVNWL------------R-----------
--------L-GRL--------AVNWL------------R-----------
--------L-GRL--------AVNWL------------R-----------
--------L-GRL--------AVNWL------------R-----------
--------L-GRL--------AVNWL------------R-----------
--------L-GRL--------AVNWL------------R-----------
--------L-GRL--------AVNWL------------R-----------
--------Q-VRD--------LAVWL------------V-----------
--------V-GLE--------LADWL------------V-----------
--------V-TAE--------AILAL------------S-----------
--------L-GQI--------WSKAM------------I-----------
--------L-GFE--------TVKFI------------A-----------
--------L-GFE--------TVKFI------------A-----------
--------L-GRH--------AAVWL------------A-----------
--------R-GRA--------LATAL------------A-----------
-----------RS--------IASWI------------I-----------
--------F-GLE--------LADWL------------V-----------
--------L-ALS--------TADWL------------V-----------
--------L-GLL--------LAQDL------------S-----------
--------L-GQS--------LCDWM------------V-----------
--------L-GRL--------AVNWL------------R-----------
--------L-GRL--------AVNWL------------R-----------
--------L-GQI--------FAKEF------------V-----------
--------F-GLE--------LADWL------------I-----------
--------L-GLE--------FTDWL------------I-----------
--------L-GRA--------LIRHL------------T-----------
--------I-TAR--------FAREL------------A-----------
--------L-GLS--------LCEWM------------I-----------
--------L-GLL--------LAGEL------------S-----------
--------I-KQS--------LADFM------------I-----------
--------V-TAA--------CTVGL------------A-----------
--------I-GLL--------CARAL------------A-----------
--------I-GRT--------LCEHL------------L-----------
--------T-GRS--------LADFM------------I-----------
--------I-GLL--------CARAL------------A-----------
--------I-GLL--------CARAL------------A-----------
--------I-GLL--------CARAL------------A-----------
--------I-GLL--------CARAL------------A-----------
--------L-GLI--------YAKFL------------A-----------
--------F-GLE--------LADWL------------V-----------
--------F-GLE--------LADWL------------V-----------
--------I-GLL--------CARAL------------A-----------
--------I-GLL--------CARAL------------A-----------
--------I-GLL--------CARAL------------A-----------
--------L-SEA--------FTRWM------------A-----------
--------I-GLL--------CARSL------------A-----------
--------I-GLL--------CARSL------------A-----------
--------I-GLL--------CARSL------------A-----------
--------I-GLL--------CARSL------------A-----------
--------I-GLL--------CARSL------------A-----------
--------I-GLL--------CARSL------------A-----------
-----------RK--------LAGDL------------E-----------
--------L-GLL--------FARKL------------A-----------
--------F-GLS--------MVEWL------------V-----------
--------I-GEV--------WTDYI------------V-----------
--------I-GEV--------WTDYI------------V-----------
--------L-GIH--------ASLWL------------A-----------
--------L-GIH--------ASLWL------------A-----------
--------I-GLA--------LATGL------------A-----------
--------L-AGI--------VARHL------------V-----------
--------L-GRY--------ASLWL------------A-----------
--------I-GMD--------LSLFL------------A-----------
--------L-GQI--------FAKEF------------V-----------
--------I-GRT--------LCEHL------------L-----------
--------F-GLE--------LADWL------------V-----------
--------F-GLE--------LADWL------------V-----------
--------I-GGE--------IARAF------------F-----------
--------I-GLH--------LADYI------------L-----------
--------L-GLH--------IARWL------------V-----------
--------I-GPI--------LAESL------------A-----------
--------F-GVE--------AARWL------------A-----------
--------L-GIH--------ASLWL------------A-----------
--------L-GEV--------LSEHL------------I-----------
--------L-GEV--------LSEHL------------I-----------
--------F-GRT--------LALHL------------A-----------
--------I-TAE--------CALAF------------A-----------
--------I-GAF--------LSKWM------------V-----------
--------L-GEI--------WSRWM------------V-----------
--------L-GRQ--------IALQL------------A-----------
--------L-GLL--------VARWM------------V-----------
--------L-GLV--------VANWL------------V-----------
--------L-GLV--------VANWL------------V-----------
--------L-GEA--------WSEYM------------I-----------
--------I-GIQ--------VAQYL------------L-----------
--------L-GAV--------AVRWL------------L-----------
--------I-TAE--------CALAL------------A-----------
--------F-GME--------LADWM------------A-----------
--------L-GKF--------TTKWL------------Y-----------
--------L-GKF--------TTKWL------------Y-----------
--------I-TAE--------TLRHL------------A-----------
--------I-GRT--------LCQHL------------L-----------
--------F-GLE--------LTDWL------------V-----------
--------F-GLE--------LADWL------------V-----------
--------I-GRH--------IIKWL------------A-----------
--------L-GLV--------LTETL------------L-----------
--------L-GLV--------LTETL------------L-----------
--------M-GAA--------IAEHL------------A-----------
--------L-GRI--------TASWL------------V-----------
--------I-TAQ--------CTIKI------------A-----------
--------I-TAA--------CALEL------------G-----------
--------I-GSQ--------FARWL------------L-----------
--------I-GRA--------LASHL------------A-----------
--------I-TAR--------FAATL------------A-----------
--------L-GLT--------LGRHL------------A-----------
--------F-GLE--------LADWL------------I-----------
--------L-GLQ--------LAGWL------------I-----------
--------I-GFD--------LSMRL------------A-----------
--------I-GPR--------LVEQL------------A-----------
--------V-TAR--------CVEEL------------A-----------
--------L-GKF--------TTKWL------------Y-----------
--------I-GRT--------LCEHL------------L-----------
--------L-GLV--------YAQWL------------K-----------
--------T-GAA--------VARRL------------A-----------
--------I-CGS--------LAIHL------------A-----------
--------I-GAA--------WTRYV------------V-----------
--------I-TAE--------CALAM------------A-----------
--------I-GPH--------LIQQL------------A-----------
--------I-GPH--------LIQQL------------A-----------
--------L-GLV--------VANWL------------V-----------
--------I-GEA--------WSEYA------------V-----------
--------V-GDQ--------LVRWL------------A-----------
--------V-GDQ--------LVRWL------------A-----------
--------F-GLE--------LVDWL------------V-----------
--------L-GTL--------VAKLL------------L-----------
--------L-GTL--------VAKLL------------L-----------
--------L-GTL--------VAKLL------------L-----------
--------I-GAA--------CAAAL------------G-----------
--------I-GAA--------CAAAL------------G-----------
--------I-TSE--------ITKGL------------S-----------
--------V-GLE--------IAGYL------------L-----------
--------I-GPH--------LIRQL------------A-----------
--------I-GPH--------LIRQL------------A-----------
--------V-VFE--------CACAI------------A-----------
--------V-GPY--------LIRQL------------A-----------
--------L-GKR--------FIRLM------------C-----------
--------M-GLL--------VARHL------------A-----------
--------I-GLE--------IGKFI------------A-----------
---------------------LVTWL------------K-----------
--------M-GRA--------IGRHL------------V-----------
--------I-GLL--------CARAL------------A-----------
--------V-GGE--------IAKAF------------A-----------
--------I-AQQ--------IAEYL------------L-----------
--------I-GRL--------IIEWL------------A-----------
--------I-GRL--------VIRWL------------A-----------
--------V-GPH--------LIRQL------------A-----------
--------I-GRQ--------VARGL------------L-----------
--------T-GSR--------VARHL------------A-----------
--------I-GPH--------LIRQL------------A-----------
--------V-GRA--------LIDWL------------I-----------
--------V-ALT--------LAGAL------------V-----------
--------L-GRL--------SSHWL------------A-----------
--------L-GMT--------WSRMM------------I-----------
--------VsGGA--------IAEQL------------V-----------
--------L-GLR--------LQRWL------------V-----------
--------I-TAG--------FTTLL------------A-----------
--------L-GAA--------VARHL------------V-----------
--------M-GIS--------VCLWM------------A-----------
--------L-GRL--------SSHWL------------A-----------
--------V-GRA--------LVDWL------------I-----------
--------V-GRA--------LVDWL------------I-----------
--------V-GRA--------LVDWL------------I-----------
--------V-GRA--------LVDWL------------I-----------
--------V-GRA--------LVDWL------------I-----------
--------V-GRA--------LVDWL------------I-----------
--------V-GRA--------LVDWL------------I-----------
--------V-GRA--------LVDWL------------I-----------
--------V-GRA--------LVDWL------------I-----------
--------V-GRA--------LVDWL------------I-----------
--------V-GRA--------LVDWL------------I-----------
--------A-AAE--------AARRL------------A-----------
--------I-TAE--------CALAI------------A-----------
--------I-SAE--------CALAI------------A-----------
--------I-TAE--------CAISL------------A-----------
-------------------------L------------R-----------
--------I-GPG--------LIEQL------------A-----------
--------I-TAM--------TAMAL------------A-----------
--------I-GLA--------IAEWL------------I-----------
--------I-GLA--------IAEWL------------I-----------
--------L-GLA--------LADWL------------A-----------
--------V-AGP--------LVRWL------------L-----------
--------L-GKI--------FAEFL------------I-----------
--------I-GQV--------ISRQL------------I-----------
--------F-GFE--------LTKWL------------I-----------
--------L-AEE--------IAVQL------------V-----------
--------I-TAE--------CALAM------------A-----------
--------I-GPY--------LIRQL------------A-----------
--------L-GLA--------LAHWL------------V-----------
--------P-AAH--------VARCL------------A-----------
--------I-TAE--------SAAML------------A-----------
--------V-GGR--------LARWL------------A-----------
--------I-GRA--------IALWM------------A-----------
--------L-GRL--------SVQWL------------A-----------
--------V-GLT--------MAEHL-------AE---R-----------
----------KGI--------TAESVYA----------I-----------
--------I-GLH--------YARHL------------A-----------
--------P-GAE--------VARWV------------A-----------
--------I-GKE--------VCKLL------------L-----------
--------I-GKE--------VCKLL------------L-----------
--------I-GPH--------LINQL------------A-----------
--------I-GYE--------CAAAL------------A-----------
--------I-GQV--------ISRQL------------I-----------
--------I-TAE--------CALAV------------A-----------
--------I-GLH--------YARHL------------A-----------
--------I-GLA--------LADTL------------A-----------
--------L-GLE--------SCDHF------------A-----------
--------M-ARA--------MAKTL------------A-----------
--------I-TAE--------CAI-V------------V-----------
--------I-GLL--------AACAL------------A-----------
--------I-TAE--------CALAL------------A-----------
--------I-GLS--------FARFL------------A-----------
----------------------ARDA--------E---Y-----------
--------S-LLE--------VSRWM------------V-----------
--------V-GAV--------LARWV------------A-----------
--------V-GQE--------LIRVL------------Q-----------
--------I-GRI--------LVALL------------L-----------
--------V-GLT--------MADHL-------AE---R-----------
--------I-TAE--------CALAV------------A-----------
--------L-GRE--------WARQL------------R-----------
--------V-GRA--------LTRRL------------I-----------
--------V-GRA--------LTRRL------------I-----------
--------V-GRA--------LTRRL------------I-----------
--------V-GRA--------LTRRL------------I-----------
--------V-GRA--------LTRRL------------I-----------
--------V-GRA--------LTRRL------------I-----------
--------V-GRA--------LTRRL------------I-----------
--------V-GRA--------LTRRL------------I-----------
--------I-GPH--------LVQQL------------A-----------
--------L-GPD--------LHLPI------------P-----------
--------T-GGL--------CARWL------------A-----------
--------I-GAR--------LARWA------------A-----------
--------V-GRA--------LTRRL------------I-----------
--------A-AAL--------VARWL------------A-----------
--------I-TAE--------SALML------------A-----------
--------V-TAT--------CIKEM------------N-----------
--------I-GRM--------LVALL------------L-----------
--------I-GLS--------WAQYL------------I-----------
--------I-VSA--------ITADL------------A-----------
--------I-VSA--------ITADL------------A-----------
--------V-TAT--------CIKEM------------N-----------
-----------------------VHI------------Q-----------
--------I-SAE--------CALAV------------A-----------
--------L-GAL--------VHSW-------------N-----------
--------V-GRA--------LTRRL------------I-----------
------gtM-GGR--------AARWL------------V-----------
--------I-TAE--------SALAL------------A-----------
--------I-TAE--------CALAV------------A-----------
--------I-TAF--------AAAAI------------A-----------
--------V-GQH--------YARHL------------A-----------
--------V-GSI--------ISRYL------------L-----------
--------L-ADQ--------VVRWL------------A-----------
--------I-GTC--------VTDWL------------A-----------
----------AAA--------VARHL------------I-----------
--------L-GLR--------FCEHF------------A-----------
--------I-GYD--------YAKCR------------N-----------
--------M-GER--------LARHL------------V-----------
--------I-GPH--------LIRQL------------A-----------
--------I-TAE--------CALAL------------A-----------
--------L-GQT--------SAAW-------------Y-----------
--------I-GLH--------YARYC------------L-----------
--------V-GLQ--------FARRL------------A-----------
--------L-GQT--------SAAW-------------Y-----------
--------L-GQT--------SAAW-------------Y-----------
--------I-TAE--------CALAM------------A-----------
--------V-GRE--------LSRFL------------A-----------
--------L-GTV--------FAEFL------------M-----------
--------I-TAE--------CALAV------------A-----------
--------L-GQT--------SAAW-------------Y-----------
--------M-AAD--------GATEL------------V-----------
--------L-GQT--------SAAW-------------Y-----------
--------M-GAR--------AARWL------------A-----------
--------V-GGI--------ISRYL------------L-----------
-------------------------M------------R-----------
--------I-GLH--------YARYC------------L-----------
--------V-AAT--------VARHL------------A-----------
--------V-PAR--------LLRSL------------L-----------
--------L-GQT--------SAAW-------------Y-----------
--------I-GFA--------SASFL------------A-----------
--------L-GGA--------VAREL------------V-----------
--------I-GVE--------YATHV------------N-----------
--------V-GAA--------LARHL------------V-----------
--------V-TAV--------LAGAL------------L-----------
--------V-ATA--------ITETL------------L-----------
--------I-GAL--------IYEW-------------N-----------
--------I-GAL--------IYEW-------------N-----------
--------L-AAH--------TARWA------------A-----------
--------I-GEV--------WSRWM------------M-----------
--------T-GGH--------CARWL------------A-----------
--------F-GGH--------VARWL------------A-----------
--------L-GLV--------YARAL------------I-----------
----------AMA--------VSRHL------------V-----------
--------V-GLQ--------FARRL------------A-----------
--------V-GMI--------YATFF------------A-----------
--------V-GMI--------YATFF------------A-----------
--------L-SIP--------LLNWL------------L-----------
--------V-GMI--------YATFF------------S-----------
-------------------------E------------A-----------
--------I-GQI--------SVRWL------------L-----------
--------V-GMI--------YATFF------------A-----------
--------V-GMI--------YATFF------------A-----------
--------V-AEP--------LVRWL------------L-----------
--------V-GMI--------YATFF------------A-----------
--------V-GMI--------YAAFF------------S-----------
--------I-GIL--------LTRWL------------L-----------
--------P-RGA--------VARLL------------A-----------
--------V-GEP--------LARWL------------L-----------
--------I-GME--------VAREF------------E-----------
--------L-TGT--------VARHL------------V-----------
--------I-GMH--------YARYL------------A-----------
--------I-GLA--------IARAF------------A-----------
--------R-AAE--------VARHV------------A-----------
--------I-GLA--------IAREL------------K-----------
--------I-GLA--------IARAF------------A-----------
--------V-GKH--------LSAEL------------T-----------
--------I-TYE--------CAKEL------------V-----------
-------------------------L------------P-----------
--------I-TSA--------ITADL------------A-----------
--------V-GFH--------MAKWL------------L-----------
--------I-GLA--------VAHQF------------A-----------
--------L-VPA--------PAVRE--------E---S-----------
--------I-GLA--------VAHQF------------A-----------
--------I-GRA--------LVEAF------------A-----------
--------I-GYA--------IAEEM------------L-----------
--------L-TQT--------LLKYF------------S-----------
--------I-GRA--------TARGL------------L-----------
--------I-GRA--------VAVRL------------A-----------
--------I-TSA--------ITADL------------A-----------
--------I-TAE--------LMKAL------------A-----------
--------I-GAA--------IAADL------------H-----------
--------I-GLA--------MAHQF------------A-----------
--------I-GLA--------MAHQF------------A-----------
--------I-GLA--------MAHQF------------A-----------
--------L-GAL--------FAEHL------------V-----------
--------V-TAV--------LMEEV------------L-----------
--------I-GLA--------MAHQF------------A-----------
--------I-GLA--------IAHKF------------A-----------
--------I-AVH--------ILKWI------------I-----------
--------I-GLE--------LARRF------------Q-----------
--------I-AVH--------ILKWI------------I-----------
--------I-GGA--------IARAL------------H-----------
--------I-GRA--------CALAL------------A-----------
--------R-GTA--------LARHL------------V-----------
--------R-GTA--------LARHL------------V-----------
--------I-GRA--------IAEEF------------V-----------
--------R-GTA--------LARHL------------V-----------
--------I-GQA--------IATAF------------V-----------
--------I-GKA--------VVQAL------------A-----------
--------I-GSA--------IINEL------------K-----------
--------L-GAA--------TAR-L------------F-----------
--------L-GAA--------TAR-L------------F-----------
--------L-GAA--------TAR-L------------F-----------
--------L-GRI--------FAQQV------------A-----------
--------I-GRA--------ICERL------------R-----------
--------L-ARM--------ACLWL------------A-----------
--------I-GRG--------LVLEL------------A-----------
--------L-GRA--------HAL-L------------F-----------
--------I-GLA--------MAHQF------------A-----------
--------I-GRM--------IGEAL------------A-----------
--------I-GRM--------IGEAL------------A-----------
--------I-GRM--------IGEAL------------A-----------
--------V-TPE--------LLQYL------------S-----------
-------------------------M------------A-----------
--------I-GAG--------VARRF------------A-----------
--------I-GAA--------TAERL------------A-----------
--------I-GRC--------IAQYL------------A-----------
--------I-GGA--------IARAL------------H-----------
--------I-GKA--------VALAF------------A-----------
--------L-GAA--------VCERL------------G-----------
--------I-GRA--------CAIGL------------A-----------
--------I-GGD--------IARAL------------H-----------
--------L-GRE--------HALMF------------G-----------
--------I-GLA--------IAHQF------------A-----------
--------L-GLL--------HLKFL------------S-----------
--------I-GRD--------MALAL------------A-----------
--------I-GLA--------IAHKF------------A-----------
--------L-GRE--------YALEL------------A-----------
--------I-GGA--------IAKAL------------H-----------
--------I-GLA--------IAQAF------------V-----------
--------I-GLA--------VAQAF------------V-----------
--------I-GRA--------IA--M------------E-----------
--------I-GAS--------IAETL------------A-----------
--------I-GRA--------IALAI------------A-----------
--------I-GGA--------IAKAL------------H-----------
--------A-GQL--------TGAFV------------Q-----------
--------I-GYA--------IAEEF------------V-----------
--------T-GQL--------TSTFL------------M-----------
--------T-GQL--------TSTFL------------M-----------
--------I-GRD--------IAL-M------------A-----------
--------I-GGD--------IARAL------------H-----------
--------I-GTI--------CANWL------------A-----------
--------I-GLA--------VARAF------------A-----------
--------L-STI--------IARHIY-----------T-----------
--------I-GLA--------IAHKF------------A-----------
--------I-GKA--------VAETL------------A-----------
--------I-GRA--------VVARL------------A-----------
--------M-GEA--------TCHEL------------G-----------
--------I-GRE--------IAL--------------L-----------
--------I-GAA--------TARRL------------A-----------
--------I-GEA--------IARAL------------H-----------
--------I-GRE--------CAL--------------I-----------
--------I-GRA--------TAERL------------A-----------
--------I-GAA--------IAETL------------A-----------
--------L-GGA--------ICRHL------------A-----------
--------I-GRA--------LALAL------------A-----------
--------I-GGA--------VAKAL------------H-----------
--------I-GAA--------IAKRL------------A-----------
--------I-GQA--------IAREL------------G-----------
--------I-TAE--------LMKAL------------A-----------
--------I-TAE--------LMKAL------------A-----------
--------I-TAE--------LMKAL------------A-----------
--------I-TAE--------LMKAL------------A-----------
--------I-TAE--------LMKAL------------A-----------
--------I-TAE--------LMKAL------------A-----------
--------I-TAE--------LMKAL------------A-----------
--------I-TAE--------LMKAL------------A-----------
--------I-GGG--------IARAL------------H-----------
--------I-GGG--------IARAL------------H-----------
--------L-GGA--------ICRQL------------A-----------
--------I-TAE--------LMKAL------------A-----------
--------I-TAE--------LMKAL------------A-----------
--------I-TAE--------LMKAL------------A-----------
--------I-TAE--------LMKAL------------A-----------
--------I-GLA--------IAHKF------------A-----------
--------I-GRA--------IALAM------------A-----------
--------I-GRD--------MALAM------------A-----------
--------I-GAA--------IARQL------------H-----------
--------I-GGA--------IAKAL------------H-----------
--------L-GRS--------HAIEM------------A-----------
--------I-GLA--------IAQRL------------A-----------
--------L-GEA--------IARAL------------H-----------
--------I-GAD--------IARAL------------H-----------
--------I-GRA--------TAMEL------------A-----------
--------L-GVQ--------LGKFL------------S-----------
--------I-TAE--------LMKAL------------A-----------
--------I-TAE--------LMKAL------------A-----------
--------I-TAE--------LMKAL------------A-----------
--------I-TAE--------LMKAL------------A-----------
--------I-TAE--------LMKAL------------A-----------
--------I-TAE--------LMKAL------------A-----------
--------I-GLA--------IAEAF------------L-----------
--------I-GAA--------IAQEL------------A-----------
--------I-GLA--------IAESF------------L-----------
--------I-GAA--------IAEAF------------A-----------
--------I-GRS--------IALAL------------A-----------
--------I-GKA--------IALAL------------A-----------
--------I-GAA--------IAETL------------A-----------
--------I-GAE--------TARML------------A-----------
--------I-GRA--------MAVKM------------A-----------
--------I-GQA--------ICLAL------------Q-----------
--------I-GGD--------IARAL------------H-----------
--------I-GRE--------IALAL------------A-----------
--------I-GRE--------IALAL------------A-----------
--------I-GRE--------IALAL------------A-----------
--------I-GRE--------IARAL------------H-----------
--------L-ARM--------ACLWL------------A-----------
--------I-GRA--------TTIEL------------A-----------
--------I-GLE--------ICRRL------------L-----------
--------L-GGA--------ICRHL------------A-----------
--------I-GRA--------AAMAL------------A-----------
--------I-GAA--------IARAL------------H-----------
--------I-GRA--------VAQAL------------A-----------
--------I-GEA--------TAEAL------------A-----------
--------I-GLA--------IAQRL------------A-----------
--------I-GFA--------IAEQF------------L-----------
--------I-GAA--------TVKRL------------H-----------
--------I-GEA--------IARVL------------A-----------
--------I-GRA--------VALAL------------A-----------
--------L-GRA--------HAL-L------------F-----------
--------I-GRE--------IALAL------------A-----------
--------I-GRG--------IALAL------------G-----------
--------I-GAA--------IAETL------------A-----------
--------I-GRA--------ITLKF------------A-----------
--------I-GAQ--------VARTL------------A-----------
--------I-GRD--------IAL-M------------A-----------
--------I-GAE--------IARSL------------H-----------
--------I-GRA--------VALAL------------A-----------
--------I-GKC--------IAETL------------A-----------
--------I-GAA--------IAETL------------A-----------
--------I-GAA--------IAETL------------A-----------
--------I-GAE--------IARSL------------H-----------
--------I-GRA--------LADAL------------A-----------
--------L-GRA--------HAL-L------------F-----------
--------L-GQA--------LAEQL------------S-----------
--------L-GLL--------VAREL------------G-----------
--------I-GRA--------TAIEM------------A-----------
--------I-GGA--------IAKAL------------H-----------
--------I-GKA--------MALAF------------A-----------
--------I-GAA--------TAERL------------A-----------
--------I-GEA--------TARTV------------V-----------
--------I-GAA--------CAAAL------------A-----------
--------L-GRQ--------YALMF------------G-----------
--------I-GKT--------VAETL------------A-----------
--------L-GRA--------YALAF------------A-----------
--------I-GRD--------IALAM------------A-----------
--------I-GKA--------IALQF------------A-----------
--------I-GLE--------IARLL------------H-----------
--------I-GGA--------IAKAL------------H-----------
--------I-GAA--------IAETL------------A-----------
--------L-GKE--------YAKWF------------A-----------
--------I-GTA--------VCREL------------A-----------
--------L-GRE--------YALEL------------A-----------
--------I-GAA--------VAETL------------A-----------
--------I-GGA--------IAKAL------------H-----------
--------I-GGA--------IARAL------------H-----------
--------I-GAA--------CAAAL------------T-----------
--------L-GRA--------VAVAL------------G-----------
--------I-GRA--------IALKL------------A-----------
--------I-GEA--------IARVL------------A-----------
--------I-GKA--------IALQF------------A-----------
--------L-GRE--------YALEF------------A-----------
--------I-GEE--------IARLL------------H-----------
---------------------TSRRI------------P-----------
--------I-GRA--------IADCL------------R-----------
--------I-GLA--------IAREM------------A-----------
--------I-GLA--------IAREM------------A-----------
--------I-GWA--------VAKGL------------L-----------
--------I-GRS--------IAEKM------------A-----------
--------I-GHS--------IAERL------------A-----------
--------I-GRS--------IAEKM------------A-----------
--------F-GKA--------ISTEL------------A-----------
--------I-GHS--------IAERL------------A-----------
--------I-GHS--------IAERL------------A-----------
--------I-GHS--------IAERL------------A-----------
--------I-GLS--------VARGL------------L-----------
--------I-GRS--------IAEKM------------A-----------
--------I-GEE--------TVRQL------------C-----------
--------I-GHA--------TAVTF------------A-----------
--------L-GKQ--------MTETF------------L-----------
--------I-GEE--------TVRQL------------C-----------
--------I-GSH--------IARTL------------V-----------
--------L-GKQ--------MTETF------------L-----------
--------F-GLK--------TAAWL------------A-----------
--------I-GTA--------VCQEL------------A-----------
--------I-GAA--------ICRRL------------A-----------
--------I-GAA--------ICRRL------------A-----------
--------I-GTA--------ICQEL------------A-----------
--------L-GQE--------LARQL------------N-----------
--------F-GRV--------VANWL------------V-----------
--------I-GTA--------ICQRL------------H-----------
--------I-GAA--------IADEL------------A-----------
--------I-GQA--------LVREL------------V-----------
--------I-GTA--------ICKRL------------V-----------
--------I-GRA--------IALQL------------A-----------
--------I-GAA--------LTEGF------------I-----------
--------F-GRE--------LCRAL------------L-----------
--------I-GYA--------IAAAL------------A-----------
--------I-GYA--------IAAAL------------A-----------
--------I-GKA--------TVRKM------------A-----------
--------I-GEE--------LARCF------------A-----------
--------I-GYE--------LALQF------------A-----------
--------L-GEA--------TVRAL------------H-----------
--------L-GAA--------TASNI------------V-----------
--------I-GRA--------VALKL------------A-----------
--------I-ARA--------TASTL------------A-----------
--------V-GAN--------MALAF------------A-----------
--------I-GAA--------TVRLA------------A-----------
--------I-GRA--------TAK-L------------F-----------
--------I-GAA--------TVRLA------------I-----------
--------I-GEE--------LARCF------------A-----------
--------L-GQS--------VAVRL------------V-----------
--------L-GAA--------LARYY------------A-----------
--------L-GLA--------TARHL------------V-----------
--------V-GRA--------LCAAL------------I-----------
--------I-GSH--------VVLQL------------L-----------
--------I-GKE--------TAK-L------------F-----------
--------I-GSN--------LTQYL------------C-----------
--------F-GKP--------TALAL------------L-----------
--------I-GAE--------LCRQI------------V-----------
--------I-GLA--------VVEAF------------L-----------
--------I-GLA--------VAQGF------------A-----------
--------I-GQS--------IAV-L------------F-----------
--------I-GKR--------LVAKL------------L-----------
--------V-GAA--------VARRF------------H-----------
--------F-GKP--------TALAL------------L-----------
--------I-GSE--------LCRQI------------V-----------
--------I-GFA--------IARRL------------G-----------
-----------------------EHR------------P-----------
--------I-GEA--------TARLL------------A-----------
--------I-GRH--------LVSNL------------L-----------
--------I-GLA--------TVKRL------------L-----------
--------V-GAQ--------MALTF------------A-----------
--------I-GSH--------ACVAL------------L-----------
--------I-GWA--------LAEYY------------A-----------
--------V-GAA--------LFQ--------------M-----------
--------I-GEA--------TARYF------------Q-----------
--------I-GSH--------LVESL------------L-----------
--------I-GLA--------TAREL------------M-----------
--------I-GAA--------TVRRL------------V-----------
--------I-GKA--------VAIQY------------A-----------
--------L-GAH--------VLKRL------------L-----------
--------L-GAA--------FAQRY------------A-----------
--------I-GSE--------LCRQI------------L-----------
--------I-GSH--------TCIEL------------I-----------
--------I-GRD--------MALAL------------A-----------
--------L-GQE--------LARQL------------N-----------
--------L-GEA--------IARAL------------H-----------
--------I-GAA--------ICRRL------------A-----------
--------I-GQA--------IALEM------------G-----------
--------F-GRE--------LCRAL------------L-----------
--------I-GLE--------LAQQL------------K-----------
--------I-GKA--------TVRKM------------A-----------
--------I-GEE--------LARCF------------A-----------
--------I-GEQ--------IAR-E------------Y-----------
--------I-ARA--------TASTL------------A-----------
--------I-GRA--------VALKL------------A-----------
--------L-GAA--------TASNI------------V-----------
--------L-GGL--------IARDL------------A-----------
--------I-GYA--------IAAAL------------A-----------
--------V-GRA--------LCAAL------------I-----------
--------I-GEE--------LARCF------------A-----------
--------I-GSE--------LCRQ-------------C-----------
--------I-GEA--------IAIKF-------AE---H-----------
--------F-GLA--------AARRF------------V-----------
--------I-GAE--------LCRQI------------V-----------
--------I-GKA--------LIDAL------------I-----------
--------I-GLA--------IAHEL------------A-----------
--------F-GTA--------ITRRL------------L-----------
--------L-GGL--------LARDL------------A-----------
--------I-GSH--------ACVAL------------L-----------
--------I-GLA--------TAKRF------------L-----------
--------I-GWA--------LAEYY------------A-----------
--------I-GSH--------LVESL------------L-----------
--------L-GLS--------VAREL------------A-----------
--------I-GKA--------SAQKF------------A-----------
--------I-GTA--------ICKKL------------A-----------
--------I-GLV--------LAYFG------------T-----------
--------I-GRD--------MALAL------------A-----------
--------I-GAA--------ICRRL------------A-----------
--------I-GTA--------ICQEL------------A-----------
--------I-GTA--------ICQEL------------A-----------
--------I-GTA--------ICQEL------------A-----------
--------L-GQE--------LARQL------------N-----------
--------L-GEA--------IARTL------------H-----------
--------I-GAA--------ICRRL------------A-----------
--------I-GTA--------ICKKL------------A-----------
--------I-GQA--------IALEM------------G-----------
--------I-GKG--------IAE-V------------F-----------
--------I-GTA--------ICQRL------------H-----------
--------I-GQA--------IALEM------------G-----------
--------F-GRE--------LCRAL------------L-----------
--------I-GLE--------LAQQL------------K-----------
--------L-GRA--------HALLL------------A-----------
--------I-GKA--------TVRKM------------A-----------
--------I-GKA--------TVRKM------------A-----------
--------I-GEE--------LARCF------------A-----------
--------I-GLA--------TAKRF------------L-----------
--------I-GEQ--------IAR-E------------Y-----------
--------I-GRA--------VALKL------------A-----------
--------I-GRA--------LAECY------------H-----------
--------I-ARA--------TASTL------------A-----------
--------I-GRA--------VALKL------------A-----------
--------I-GAA--------TVKRL------------A-----------
--------I-GYA--------IAAAL------------A-----------
--------L-GAA--------TASNI------------V-----------
--------I-GEE--------LARCF------------A-----------
--------L-GGL--------IARDL------------A-----------
--------I-GYA--------IAAAL------------A-----------
--------I-GAA--------IAR-E------------Y-----------
--------L-GQE--------LARQL------------N-----------
--------I-GEQ--------IAR-E------------Y-----------
--------V-GRA--------LCAAL------------I-----------
----------------------ADAL------------E-----------
--------I-GSE--------LCRQ-------------C-----------
--------I-GEA--------IAIKF-------AE---H-----------
--------F-GLA--------AARRF------------V-----------
--------I-GAE--------LCRQI------------V-----------
--------V-GRA--------LCAAL------------I-----------
--------I-GKA--------LIDAL------------I-----------
--------L-GQR--------LARRL------------L-----------
--------I-GLA--------IAHEL------------A-----------
--------L-GLA--------VARRL------------V-----------
--------L-GKK--------LARRI------------L-----------
--------I-GSH--------ACVAL------------L-----------
--------F-GTA--------ITRRL------------L-----------
--------L-GGL--------LARDL------------A-----------
--------I-GSH--------ACVAL------------L-----------
--------I-GSH--------ACVAL------------L-----------
--------I-GWA--------LAEYY------------A-----------
--------L-GQA--------ITRAL------------A-----------
--------L-GLE--------FVRQL------------L-----------
--------F-GRA--------AVERF------------H-----------
--------I-GSH--------LVESL------------L-----------
--------I-GAA--------IADEL------------A-----------
--------I-GEA--------AAQ-L------------F-----------
--------L-GLS--------VAREL------------A-----------
--------I-GAA--------IARRL------------H-----------
--------I-GKA--------SAQKF------------A-----------
--------L-GQA--------LCRGL------------V-----------
--------I-GWA--------LAEYY------------A-----------
--------I-GWA--------LAEYY------------A-----------
--------I-GYA--------IACRF------------I-----------
--------I-GKA--------VALAF------------A-----------
----------------------AARE------------T-----------
--------I-GSA--------IALEL------------A-----------
--------I-GKG--------IALQL------------A-----------
--------I-GRE--------LAALF------------A-----------
--------I-GRA--------VAQLL------------A-----------
--------M-GVE--------ICREF------------A-----------
--------I-GAN--------FVHWV------------A-----------
--------A-TLKdgsagsigYGIDI------------A-----------
ledgtcgsI-GYG--------IVTAF------------A-----------
--------I-GKA--------IALEL------------A-----------
--------I-GRA--------CAVGL------------A-----------
--------I-GRA--------IAVKL------------A-----------
--------I-GKA--------IAVKL------------A-----------
--------I-GRE--------IAKTF------------A-----------
--------I-GKA--------VAIAL------------A-----------
--------I-GQA--------TAELL------------A-----------
--------I-GLE--------IAKGI------------V-----------
--------I-GAK--------VAKTF------------A-----------
--------I-GKA--------CALKL-------AElgyD-----------
--------L-GQQ--------FARAL------------S-----------
--------V-GKE--------IAK-L------------F-----------
--------M-GVE--------ICREF------------A-----------
--------I-GYG--------IATAY------------A-----------
--------I-GSQ--------TAIAF------------A-----------
--------I-GFG--------IATAF------------A-----------
--------V-GSY--------AIKAL------------A-----------
--------M-GQG--------RAHAY------------K-----------
--------L-GRA--------VAEEL------------V-----------
--------I-GKE--------IARYL-------AE---L-----------
--------L-GGE--------VCRQL------------I-----------
--------I-GSH--------TCVEL------------L-----------
--------L-GQL--------LARHL------------V-----------
--------F-GLE--------TADWL------------A-----------
--------L-GLL--------VAEWM------------A-----------
--------L-GLV--------SARWL------------V-----------
--------A-ASD--------WNRKW------------L-----------
--------L-GLV--------TSEAL------------L-----------
-----------------------RKV------------A-----------
--------I-GLL--------VAEWL------------V-----------
--------I-TAE--------VLREL------------A-----------
--------L-GLT--------VAGWL------------A-----------
--------L-GGH--------LARHV------------V-----------
--------L-GRA--------VALKL------------A-----------
--------I-GRA--------IAVEL------------A-----------
--------I-GAA--------IAKTL------------G-----------
--------I-GRA--------IALAL------------G-----------
--------I-GRA--------IALEL------------G-----------
--------I-GRA--------ICVEL------------A-----------
--------I-GAG--------IVRAL------------A-----------
--------I-GLA--------IVEML------------T-----------
------------------------FI------------P-----------
--------I-GYA--------IAAAL------------L-----------
--------I-GRA--------IAEAV------------A-----------
--------H-ARA--------LAKRA------------R-----------
--------V-GRA--------IACRF------------A-----------
--------L-GRS--------HALFL------------A-----------
--------I-GLA--------IAEGL------------L-----------
--------I-GRA--------IAETL------------A-----------
--------I-GRA--------LAARL------------A-----------
--------I-GEA--------IARAL------------H-----------
--------L-GQA--------IARMF------------L-----------
--------I-GRA--------IALEL------------G-----------
--------I-GAA--------LAE--------------L-----------
--------I-GRA--------IALKL------------G-----------
--------------------------------------M-----------
--------I-GAA--------ISKAL------------K-----------
--------I-GRA--------LVNAF------------I-----------
--------I-GKA--------IVLEL------------A-----------
--------V-GRA--------TARRF------------A-----------
--------I-GKQ--------IALDF------------A-----------
--------V-VRA--------LAR-L------------Y-----------
--------L-GQA--------IAKSF------------L-----------
--------I-GYA--------IAESL------------L-----------
--------F-GRL--------FTQ--------------A-----------
--------I-GTA--------ICQRL------------H-----------
----------------------AHAL------------L-----------
--------I-GRA--------IARAF------------G-----------
--------I-GAA--------LAEAF------------A-----------
--------V-GRA--------VVRRF------------A-----------
--------I-GLA--------IARAL------------A-----------
--------I-GWA--------LAQRF------------L-----------
--------I-GKG--------IAAKL------------A-----------
--------L-GVA--------LAEEF------------A-----------
--------I-GAA--------IAAAL------------V-----------
--------I-GRA--------TAVAL------------A-----------
--------I-GRA--------IALAL------------A-----------
--------L-GRA--------YALAL------------A-----------
--------I-GRE--------TALLL------------G-----------
--------I-GAA--------LAELL------------A-----------
--------I-GLA--------TAKAF------------A-----------
--------I-GRA--------IALGL------------A-----------
--------L-GRG--------IAEAL------------R-----------
--------I-GAA--------LAKHL------------A-----------
--------I-GEA--------TARRF-------AE---E-----------
--------I-GRA--------IALAL------------A-----------
--------I-GEA--------ISRAL------------K-----------
--------------------------------------K-----------
--------I-GRA--------IAERL------------A-----------
--------I-GAA--------VALRL------------A-----------
--------I-GVA--------IATRL------------A-----------
--------I-GFA--------LARGL------------A-----------
--------L-GRA--------AAEAI------------L-----------
--------I-GLG--------IARAL------------A-----------
--------L-GER--------FVRVL------------H-----------
--------I-GRA--------TALLL------------A-----------
--------I-GRA--------IAERL------------L-----------
--------L-GRA--------YALAL------------A-----------
--------I-GAS--------LAELL------------G-----------
--------I-GSE--------LCRQV------------L-----------
--------L-GRA--------LCVEC------------A-----------
--------I-GLA--------IAKAL------------A-----------
--------V-GRA--------VAEDM------------A-----------
--------I-GRA--------CVHHF------------F-----------
--------L-GMA--------LVHGL------------L-----------
--------I-GRG--------IAIKL------------A-----------
--------I-GAA--------SAEAL------------A-----------
--------I-GRA--------IAHGF------------A-----------
--------I-GLV--------TAK--------------E-----------
--------I-GAG--------CVR-V------------F-----------
--------I-GHA--------TALVL------------A-----------
--------I-GRA--------IARGL------------A-----------
--------I-GAA--------ISR--------------L-----------
--------F-GEA--------MARRF------------A-----------
--------I-GRA--------IAERF-------AE---E-----------
--------I-GRA--------TALRL------------A-----------
--------L-GRA--------TALRL------------A-----------
--------I-GEA--------IAKTL------------A-----------
--------I-GES--------IVR-L------------F-----------
--------I-GLG--------IAKAL------------A-----------
--------M-GLA--------IAETL------------A-----------
--------F-GRA--------IAERF------------A-----------
--------I-GRA--------TAIEM------------A-----------
--------I-GRA--------IACRL------------A-----------
--------I-GLA--------AARTL------------A-----------
--------I-GLA--------IARAL------------A-----------
--------L-GLA--------IAREL------------S-----------
--------A-GYQ--------VAVTF------------S-----------
--------I-GKA--------IATAY------------V-----------
--------I-GAA--------TAQLA------------A-----------
--------L-GRA--------MTLGL------------A-----------
--------I-GMA--------TAREL------------A-----------
--------I-GKA--------AALAY------------A-----------
--------I-GRA--------AALAF------------L-----------
--------I-GRA--------TAL-V------------M-----------
--------I-GRG--------IAVHL------------A-----------
--------I-GFA--------IAKAL------------A-----------
--------I-GLA--------TVRRL------------A-----------
--------I-GFA--------TAKR-------------C-----------
--------I-GAA--------IAR--------------R-----------
--------I-GRH--------LIARL------------T-----------
-------------------------L------------E-----------
--------I-GRA--------IADGL------------A-----------
--------I-GQA--------VSAAL------------V-----------
--------I-GWA--------TARDL------------A-----------
--------L-GAQ--------FARTL------------S-----------
--------L-GEG--------AARAL------------G-----------
--------I-GLA--------IARRL------------K-----------
--------V-TAA--------AAVAL------------T-----------
--------I-GAA--------LTEGF------------A-----------
--------F-GRA--------IAERF------------L-----------
--------I-GRA--------SAVAF------------A-----------
--------L-GLE--------LARGF------------A-----------
--------I-GQE--------LMAHL------------G-----------
--------I-GKG--------TAREL------------A-----------
--------Y-GHA--------TVTCF------------L-----------
--------I-GKA--------IALDL------------I-----------
--------I-GAA--------CARAL------------G-----------
--------I-GEA--------IARRM-------AE---E-----------
--------L-GGG--------MARGL------------A-----------
--------I-GAA--------IAWRL------------A-----------
--------I-GAA--------TAVKL------------A-----------
--------I-GAA--------IARAL------------S-----------
--------I-GLA--------TAGEL------------L-----------
--------I-GLG--------ILERL------------A-----------
--------I-GSH--------TCVGL------------L-----------
--------I-GLE--------IARAF------------V-----------
--------I-GRA--------ITQHL------------L-----------
--------I-CRG--------IALAL------------A-----------
--------I-GAA--------VVDAL------------R-----------
--------I-GRS--------TALAF------------A-----------
--------L-GGA--------MAEAL------------A-----------
--------I-GLA--------TAERL------------A-----------
--------I-GLG--------TATML------------A-----------
--------V-GSH--------TVAAL------------M-----------
--------I-GFG--------IAKVL------------L-----------
--------I-GRL--------AALAF------------A-----------
--------L-GLE--------MAR--------------I-----------
--------I-GFM--------IAEGL------------A-----------
--------I-GAN--------VVRDL------------L-----------
--------I-GLA--------TAKEF------------I-----------
--------L-GRA--------LLSEL------------L-----------
--------I-GFE--------ICRQL------------A-----------
--------I-GLG--------IARAL------------A-----------
--------I-GEA--------FARAL------------A-----------
--------L-GLA--------LARAL------------A-----------
--------I-GAA--------TARRI------------P-----------
--------P-GLG--------RAHAM------------L-----------
--------I-GWE--------IAR--------------Q-----------
--------I-GSA--------ISKRL------------G-----------
--------I-GYE--------AARAL------------L-----------
--------L-GLR--------LASWL------------A-----------
--------L-GFA--------SARWM------------V-----------
--------I-GYE--------LCREL------------I-----------
--------L-GLH--------TARWL------------A-----------
--------V-TFE--------CALSL------------A-----------
--------V-TFE--------CALSL------------A-----------
--------I-GYE--------LCREL------------I-----------
--------V-TAE--------CIIRL------------A-----------
--------L-GLL--------TGRWL------------A-----------
--------V-TAS--------SVAKL------------A-----------
--------V-TAE--------CVIKL------------A-----------
--------------------------------------L-----------
--------I-GYE--------LCREL------------I-----------
--------L-GLR--------AASLL------------V-----------
--------L-KAA--------AIAHL------------Q-----------
-------------------------L------------R-----------
-----------------------RKL------------M-----------
-----------------------RKL------------M-----------
----------------------AAAL------------L-----------
-----------EA--------LAQKE------------L-----------
--------------------------------------S-----------
------------E--------AARTI------------R-----------
--------L-GML--------VGRWL------------A-----------
--------V-TAE--------CIIRL------------A-----------
--------L-GLL--------TARML------------V-----------
-------------------------E------------A-----------
-------------------------L------------D-----------
------------------------EV------------Y-----------
--------L-GLR--------AAELL------------S-----------
--------V-TAE--------CVIKL------------A-----------
--------I-GAQ--------IATAL------------H-----------
--------V-GIR--------VSRAL------------L-----------
--------I-GGD--------IARAL------------H-----------
-------------------------L------------G-----------
--------L-GRE--------YALEL------------A-----------
--------L-GRS--------HAIEL------------A-----------
--------I-GEA--------VARAL------------Y-----------
--------I-GRG--------IAL--------------M-----------
--------I-GEA--------ICTTL------------K-----------
--------I-GSA--------VTRAL------------H-----------
--------I-GRG--------IAV--------------M-----------
--------I-GRA--------VAEDL------------A-----------
--------I-GKE--------HALEL------------A-----------
--------I-GKG--------YALEL------------A-----------
--------L-GET--------TARHL------------A-----------
--------V-GKG--------VAQ-L------------M-----------
--------I-GLA--------TAKGL------LAE---G-----------
--------I-GKE--------HALEL------------A-----------
--------I-GRA--------IAEEM------------A-----------
--------I-GLA--------TAKRF-------AE---L-----------
--------L-GRE--------IVE--------------A-----------
--------I-GKA--------IAEAV------------A-----------
--------I-GAA--------VAQRL------------A-----------
--------L-GRS--------YAIAL------------A-----------
--------I-GKG--------YALEL------------A-----------
--------I-GAA--------IAKTL------------T-----------
--------L-GRE--------YALAF------------A-----------
--------I-GKA--------IALAL------------A-----------
--------I-GYA--------AGAMM------------A-----------
--------I-GAE--------VARQL------------S-----------
--------I-GQE--------IARAF------------H-----------
--------I-GKA--------IALAL------------A-----------
--------L-GRE--------HALEF------------A-----------
--------I-GKE--------HALEL------------A-----------
--------I-GKG--------YALEL------------A-----------
--------I-GRA--------IAEQL------------I-----------
--------I-GRG--------IALEL------------S-----------
--------I-GQE--------IAKTF------------H-----------
--------I-GLA--------LAQRL------------A-----------
--------L-GRE--------HALEF------------A-----------
--------I-GQE--------VARHM------------S-----------
--------I-GSA--------ITTAL------------L-----------
--------I-GAE--------VARQL------------S-----------
--------L-GRE--------HAI-E------------F-----------
--------I-GKG--------IVLSL------------L-----------
--------I-GEG--------VCEVF------------C-----------
--------I-GKE--------HALEL------------A-----------
--------I-GKV--------IALQL------------A-----------
-------------------------I------------S-----------
--------I-GKE--------TAL--------------L-----------
--------L-GLR--------AAAML------------V-----------
--------L-GRE--------HALEL------------A-----------
--------I-GKE--------TAL--------------L-----------
--------I-GRA--------LAMRL------------A-----------
--------I-GKA--------IATML------------V-----------
--------V-GKG--------VAQ-L------------M-----------
--------I-GRE--------VALWL------------A-----------
--------I-GKQ--------HALEL------------A-----------
--------I-GRS--------IALEL------------A-----------
--------L-GLA--------MAHNF------------A-----------
--------L-GLA--------MAHNF------------A-----------
--------L-GEA--------TAYHL------------A-----------
--------I-GKE--------LARVL------------V-----------
--------L-GKC--------HALDL------------A-----------
--------I-GAA--------IALAL------------G-----------
--------I-GKQ--------HALEL------------A-----------
--------I-GAE--------IARHL------------A-----------
--------I-GKE--------IAKVL------------I-----------
--------I-GRA--------TAFAF------------A-----------
--------I-GAA--------IAKRL------------A-----------
--------I-GKA--------IAQEC------------V-----------
--------V-GVR--------VGTRV------------V-----------
--------I-GKQ--------HALEL------------A-----------
--------I-GKE--------HALEL------------A-----------
--------I-GKE--------HAIEL------------A-----------
--------I-GAE--------IARTL------------A-----------
--------L-GEA--------TAKML------------A-----------
--------L-GEA--------TAKML------------A-----------
--------I-GAS--------AVKAL------------V-----------
--------I-GGE--------IAKTL------------N-----------
--------L-GKE--------HALLL------------A-----------
--------I-GRA--------IALKL------------A-----------
--------L-GRS--------HAH-E------------F-----------
--------I-GAA--------IALEL------------A-----------
--------L-GAA--------TARRL------------A-----------
--------I-GRS--------ICESF-------AE---N-----------
--------I-GRS--------ICESF-------AE---N-----------
--------L-GRA--------IALSL------------A-----------
--------I-GKE--------TAL--------------L-----------
--------I-GRA--------IALRL------------A-----------
--------M-GLA--------TAKML------------L-----------
--------I-GKS--------IVEVL------------F-----------
--------I-GLK--------TAKRL------------L-----------
--------I-GRA--------IALDL------------S-----------
--------L-GRE--------YALAF------------A-----------
--------I-GRG--------IAEAF------------A-----------
--------L-GEA--------VSIRL------------N-----------
--------I-GRA--------TALTL------------A-----------
--------I-GLE--------AAKHF------------S-----------
--------I-GLE--------AAKHF------------S-----------
--------I-GKN--------IAEAL------------A-----------
--------I-GKQ--------CALAF------------A-----------
--------L-GAA--------ISRRL------------H-----------
--------I-GKS--------MAIHF------------A-----------
--------V-GSA--------LARRL------------S-----------
--------I-GLE--------AAKHF------------S-----------
--------I-GKE--------IALEL------------S-----------
--------I-GKG--------ICEVF------------C-----------
--------I-GRA--------TAR-L------------F-----------
--------I-GKE--------TAL--------------L-----------
--------L-GEA--------TARHL------------S-----------
--------I-GKS--------LTVGF------------M-----------
--------I-GAA--------IARRF-------AE---S-----------
--------L-GRQ--------HALEL------------G-----------
--------I-GRE--------HALML------------A-----------
--------L-GRQ--------HALAL------------A-----------
--------I-GEA--------MALKL------LAE---G-----------
--------I-GII--------LTKKL------------V-----------
--------L-GRC--------HALDL------------A-----------
--------L-GRC--------HALDL------------A-----------
--------I-GNS--------IAYHF-------AE---N-----------
--------I-GAA--------TARHL------------A-----------
-------------------------I------------W-----------
--------L-GKQ--------AALAL------------A-----------
--------I-GRA--------IAERL------------A-----------
--------I-GKA--------IAETL------------H-----------
--------I-GAA--------VARVL------------V-----------
--------I-GLG--------VARAF------------A-----------
--------I-GLE--------AAKHF------------S-----------
--------I-GRA--------IAEAV------------G-----------
-----------------------RAN------------T-----------
--------I-GLA--------ISKAF------------A-----------
--------I-GKE--------IALEL------------S-----------
--------I-GKQ--------CALAF------------A-----------
--------I-GLA--------ISTLL------------A-----------
--------I-GKT--------IAEKL------------A-----------
--------I-GRC--------VAHEL------------A-----------
--------I-GRE--------HALML------------A-----------
--------L-GRC--------HALDL------------A-----------
--------I-GAA--------IAKAL------------A-----------
--------I-GAA--------TAKLA------------A-----------
--------I-GRE--------LALML------------A-----------
--------I-GRE--------LALML------------A-----------
--------I-GKV--------AVERF------------A-----------
--------I-GFA--------AAKRF------------I-----------
--------L-GAA--------IATRF------------H-----------
--------F-GAH--------FARAL-------AE---E-----------
--------I-GAA--------TAELF------------V-----------
--------I-GRG--------IAEAL------------A-----------
--------I-GKT--------TAE-L------------F-----------
--------L-GRC--------HALDL------------A-----------
--------L-GKC--------HALDL------------A-----------
--------I-GAA--------IAKRL------------A-----------
--------I-GKT--------IAIKL-------AE---F-----------
--------I-GRF--------ISEEL------------A-----------
--------I-GRQ--------TAE--------------Q-----------
--------L-GKC--------HALDL------------A-----------
--------L-GLA--------TAEAL------------V-----------
--------I-GEA--------IAKAL------------Y-----------
--------I-GLE--------IAQFL------------R-----------
--------I-GRE--------IALAL------------A-----------
--------I-GEA--------TALAL------------A-----------
--------I-GRV--------TAKML------------G-----------
--------I-GRE--------ICLYL------------A-----------
--------I-GQA--------IANGL------------A-----------
--------L-GVA--------TAAWL------------G-----------
--------I-GKE--------IAKLV------------S-----------
--------I-GRA--------IALAL------------G-----------
--------L-GRA--------IALSL------------A-----------
--------I-GKE--------IAKVL------------I-----------
--------I-GAA--------CAHAL------------V-----------
------------------------HL------------M-----------
--------I-GKQ--------HALEL------------A-----------
--------I-GAA--------CARRF------------A-----------
--------I-GKE--------IALEL------------S-----------
--------I-GAA--------TAQAL------------D-----------
--------I-GLV--------TAR--------------K-----------
--------L-GKS--------HAL-E------------F-----------
--------I-GLA--------AAKDL------------A-----------
--------I-GYA--------TAKRF------------A-----------
--------I-GYA--------TAKRF------------A-----------
--------I-GAE--------CAKLL------------A-----------
--------I-GAA--------IAKSF------------S-----------
--------I-GAA--------IAKSF------------S-----------
--------I-GRA--------IAYQL------------A-----------
--------F-GRG--------ISLTL------------G-----------
--------I-GAA--------IAR-L------------A-----------
--------L-GLQ--------MAGAF------------A-----------
--------L-GRA--------MALAL------------A-----------
--------L-GQA--------ICAAL------------A-----------
--------L-GAV--------IAERF------------H-----------
--------L-GAA--------LARVM------------G-----------
--------I-GEA--------CAR-L------------F-----------
--------I-GEG--------IARTF------------A-----------
--------L-GRS--------HSLEF------------A-----------
--------L-GRS--------HSLEF------------A-----------
--------L-GLA--------TAKTL------------V-----------
--------I-GKG--------IVEGF------------L-----------
--------I-GKG--------IVEGF------------L-----------
--------I-GAA--------IAKAL------------A-----------
--------L-GRS--------HSLEF------------A-----------
--------I-GNS--------IAKYF-------AE---K-----------
--------I-GAS--------IAGVL------------A-----------
--------I-GRA--------IAETL------------V-----------
--------L-GAA--------MAKRL------------A-----------
--------I-GKS--------MAQHF------------A-----------
--------I-GEA--------VAH-L------------F-----------
--------I-GRA--------LAIAM------------A-----------
--------I-GRA--------LAIAM------------A-----------
--------I-GYA--------TAKRF------------A-----------
--------L-GAH--------FARVL------------A-----------
--------I-GRA--------IVEAF------------L-----------
--------I-GLA--------TSKLF------------L-----------
--------I-GRA--------TAK-V------------F-----------
--------I-GKQ--------HALEL------------A-----------
--------L-GAA--------MAKRL------------A-----------
--------I-GRA--------AARRF------------I-----------
--------L-GAA--------FVRAL------------V-----------
--------I-GLG--------IAKAL------------A-----------
--------I-GRA--------IAVAC------------A-----------
--------I-GKA--------IALKL------------A-----------
--------I-GHS--------TAKAL------------A-----------
--------I-GQA--------IAKAL------------D-----------
--------I-GRA--------ICMLL------------S-----------
--------I-GAE--------LAKAF------------A-----------
--------I-GLA--------TAKRF------------I-----------
--------I-GRA--------LVKRL------------A-----------
--------L-GAE--------FARQL------------A-----------
--------I-GKA--------IALKL------------A-----------
--------I-GAA--------IAGQL------------A-----------
--------L-GLQ--------VAQYL------------A-----------
--------I-GKS--------IALEL------------G-----------
--------I-GQA--------IAKAL------------D-----------
--------V-GRA--------DALLL------------A-----------
--------I-GEA--------TAKRF------------S-----------
--------I-GEA--------TARHL------------A-----------
--------L-GR----------CHAL------------Q-----------
--------I-GRA--------IALEF------------K-----------
--------I-GAA--------TARLF------------H-----------
--------I-GKA--------IALKL------------A-----------
--------I-GAE--------LAKAF------------A-----------
--------M-GRY--------LAVLL------------A-----------
--------I-ALA--------TSRVL------------R-----------
--------I-GES--------TARML------------S-----------
--------I-GKA--------IAIEL------------G-----------
--------I-GNE--------IVKWL------------S-----------
--------I-GRE--------ICLYL------------A-----------
--------I-GAI--------YADRL------------A-----------
--------I-GKA--------TVQLF------------L-----------
--------L-GKN--------FALDF------------A-----------
--------I-GYA--------TAE-L------------C-----------
--------L-GRS--------HALEL------------A-----------
--------I-GYS--------TAKAL------------A-----------
--------I-GHS--------TAKAL------------A-----------
--------L-GFA--------MAKTF------------L-----------
--------I-GAA--------IARRL------------A-----------
--------I-GSS--------LIQKF------------H-----------
--------I-GFA--------IATTL------------L-----------
--------I-GKS--------LSIKF------------A-----------
--------I-GEA--------LAQEL------------A-----------
--------I-GKA--------IAEEL------------A-----------
--------I-GRA--------IAMEL------------G-----------
--------I-GLG--------CAVAL------------A-----------
--------I-GSH--------VVREL------------L-----------
--------L-GRH--------FCKTL------------S-----------
--------L-GEA--------MGAGL------------A-----------
--------I-GRA--------IALMF------------A-----------
--------I-GRA--------VAK-L------------F-----------
--------I-GAA--------IAQAF------------Q-----------
--------L-GKS--------YALEF------------A-----------
--------I-GYS--------TAKAL------------A-----------
--------I-GSE--------IAS--------------H-----------
--------L-GR----------CHAL------------E-----------
--------L-GR----------CHAL------------E-----------
--------M-GRS--------LAIQL------------A-----------
--------I-GRA--------TALAF------------A-----------
--------I-GKS--------ICETF------------A-----------
--------I-GLK--------TAKRL------------L-----------
--------I-GHS--------TAKAL------------A-----------
--------I-GRA--------IACQL------------A-----------
--------I-GEA--------VAQRY------------L-----------
--------V-GTA--------ICQKL------------A-----------
--------I-GRA--------CAVAL------------A-----------
--------I-GAA--------ISLAL------------K-----------
--------L-GRS--------LSLLL------------A-----------
--------I-GKS--------IALEL------------G-----------
--------V-GAA--------TAILL------------A-----------
--------I-GAE--------FARAF------------A-----------
--------I-GAE--------LAKAF------------A-----------
--------V-GAA--------TAKLL------------A-----------
--------L-GRE--------LALCC------------A-----------
--------L-GEA--------TALNL------------A-----------
--------I-GLN--------IIQRL------------N-----------
--------I-GKA--------VALEF------------A-----------
--------I-GRA--------CALML------------A-----------
--------I-GLG--------AARYC------------I-----------
--------V-GAA--------TAKLL------------A-----------
--------I-GYG--------VAKAL------------A-----------
--------I-GRA--------LAIEF------------S-----------
--------I-GAS--------ISKKL------------K-----------
--------I-GRE--------VATQF------------V-----------
--------F-GLE--------TARLF------------L-----------
--------L-GKS--------YALEF------------A-----------
-------------------------L------------H-----------
--------I-GKS--------IALEL------------G-----------
--------I-GKS--------ICETF------------A-----------
--------I-GGS--------TIRKL------------A-----------
--------I-GKA--------SAD-L------------F-----------
--------I-GRA--------LAHAF------------S-----------
--------F-GMV--------ASKTL------------A-----------
--------I-GRA--------AAK-L------------F-----------
--------L-GLA--------TTERF------------V-----------
--------V-GQG--------VAQAL------------A-----------
--------I-GSA--------VAREI------------V-----------
--------I-GAA--------VAEAL------------L-----------
--------I-GQS--------LVEVF------------H-----------
--------L-GRE--------IALR-------------W-----------
--------L-GRC--------HALQF------------A-----------
--------L-GRA--------YAIML-------AE---R-----------
--------L-GAA--------VARMV------------V-----------
--------L-GAA--------VARMV------------V-----------
--------I-GRG--------LCQAL------------I-----------
--------I-GFA--------SAQAM------------A-----------
--------L-GGL--------IARDL------------A-----------
--------I-GAA--------ISLAL------------K-----------
--------I-GHS--------TAKAL------------A-----------
--------I-GRA--------CALRL------------L-----------
--------T-GAA--------TALCL-------AE---K-----------
--------I-GAA--------IAKQF------------S-----------
--------I-GKS--------IS--M------------I-----------
--------I-GKA--------LVSGF------------A-----------
--------I-GLA--------TAERF------------L-----------
--------V-GRA--------LARLL-------AE---R-----------
--------I-GYA--------TAKSI------------E-----------
--------L-GLA--------FAKEA------------L-----------
--------I-GNS--------ICKYF------------N-----------
--------I-GKG--------IAIAL------------A-----------
--------V-GAA--------TAKLL------------A-----------
--------I-GAA--------SVRRL------------V-----------
--------T-GGA--------IAKRF------------A-----------
--------L-GQA--------TVEAF------------V-----------
--------I-GLG--------IARAC------------I-----------
--------L-GRE--------HALLL------------A-----------
--------L-GAA--------FVRGI------------A-----------
--------I-GRG--------IAEAF------------V-----------
--------M-GRY--------LAVLL------------A-----------
--------I-GYS--------TAKEL------------A-----------
--------I-GAA--------YARGL------------V-----------
--------V-GAA--------TAKLL------------A-----------
--------I-GRQ--------TAI--------------I-----------
--------I-GAG--------IARGL------------A-----------
--------I-GEA--------TAKRF------------S-----------
--------I-GRA--------CALML------------A-----------
--------I-GAA--------SVRRL------------V-----------
--------I-GRG--------LAL--------------H-----------
--------I-GAA--------CATAL------------A-----------
--------I-GRS--------HAV-L------------M-----------
--------I-GNT--------IAKVL------------A-----------
--------I-GFQ--------TALRL------------A-----------
--------I-GYM--------IAEGF------------V-----------
--------I-GRA--------CTAML------------L-----------
--------I-GRG--------ICEVF------------C-----------
--------I-GKA--------IAIAV------------A-----------
--------I-GFA--------LARKF------------V-----------
--------I-GLA--------CAQKL------------S-----------
--------I-GFA--------IAKKL------------H-----------
--------F-GLV--------LAKIL------------S-----------
--------L-GSS--------LARKF------------A-----------
--------L-GQA--------TVEAF------------V-----------
--------L-GSS--------LARKF------------A-----------
--------L-GQA--------TVEAF------------V-----------
--------F-GMV--------AAEAL------------A-----------
--------V-GAA--------TAILL-------AE---K-----------
--------I-GRA--------IALRL------------A-----------
--------------------------------------T-----------
--------I-GRC--------IAHEL------------A-----------
--------L-GQA--------TVEAY------------V-----------
--------I-GKG--------IVEGF------------L-----------
--------I-GLA--------IASTL------------A-----------
--------I-GKS--------MAETL------------F-----------
--------I-GKA--------IAESM------------A-----------
--------L-GRA--------YAIML-------AE---R-----------
--------I-GYA--------VAQ--------------R-----------
--------I-GAE--------IARQL------------A-----------
--------I-GSV--------LCKRF------------V-----------
--------M-GRE--------LVLQL-------AE---E-----------
--------I-GRG--------CALAL------------A-----------
--------I-GAA--------IAATL------------A-----------
--------L-GLA--------TARNF------------V-----------
--------I-GLE--------IVKKL------------N-----------
--------I-GKG--------YALEL------------A-----------
--------I-GLG--------MAEGL------------A-----------
--------L-GRS--------TARRF------------I-----------
--------L-GQA--------TVEAY------------V-----------
--------I-GKD--------IASTL------------N-----------
--------I-GRA--------LALAY------------A-----------
--------I-GRE--------TAILL------------S-----------
--------I-GQA--------ISLQL------------K-----------
--------I-GKA--------IAHRL------------A-----------
--------M-GRY--------LAVLL------------A-----------
--------F-GRE--------VALRL------------A-----------
--------I-GRE--------ICLSF------------A-----------
--------M-GRE--------LVRQL------------A-----------
--------I-GAE--------TAKLL------------A-----------
--------I-GLA--------VCDLL------------L-----------
--------I-GKE--------ISL--------------I-----------
--------L-GLA--------FAKEA------------L-----------
--------I-GEA--------TAKRM------------A-----------
--------M-GYE--------DAKAL------------A-----------
--------L-GFV--------IARKL------------L-----------
--------L-GRA--------LTIGL------------V-----------
--------L-GRA--------TAEKV------------I-----------
--------I-GKE--------ICLYL------------A-----------
--------I-GRA--------FAYAL------------A-----------
--------L-GEA--------STRHF------------V-----------
--------M-GKI--------LARRL------------S-----------
--------I-GEA--------VARRY------------L-----------
--------F-GAA--------TGK-V------------F-----------
--------I-GLA--------AAA--------------A-----------
--------------------------------------R-----------
--------I-GEA--------TAK-V------------F-----------
--------I-GAA--------VAARF------------G-----------
--------I-GFE--------IARTL------------A-----------
--------L-GGA--------TAIRF------------A-----------
--------L-GKA--------YALEF------------A-----------
-------------------------L------------H-----------
--------I-GSS--------ILKLF------------Y-----------
--------V-GAA--------TAKLL------------A-----------
--------I-GLA--------ACDWI------------A-----------
--------L-GLE--------TARAL------------K-----------
--------I-GAA--------TARQA------------A-----------
--------L-GLA--------DARAL------------I-----------
--------M-GRY--------LAILL------------A-----------
--------M-GRY--------LAILL------------A-----------
--------L-GAA--------IATAF------------D-----------
--------F-GAG--------IAR-L------------Y-----------
--------I-GAA--------ISLAL------------K-----------
--------V-GLE--------CAKAL------------A-----------
--------I-GAA--------ISIAL------------K-----------
--------I-GLA--------TAR-L------------F-----------
--------I-GRA--------ICHRL------------A-----------
--------I-GAE--------FAK--------------I-----------
--------I-GAV--------YADRL------------A-----------
--------L-GKH--------FAKTL------------S-----------
--------I-GRA--------AAETL------------A-----------
--------S-GAE--------TAK-L------------F-----------
--------I-GRA--------IALRL------------A-----------
--------I-GEE--------AAKSL------------A-----------
--------I-GAA--------TAKLL------------G-----------
--------L-GRH--------FAKTL------------S-----------
--------I-GAA--------ISIAL------------K-----------
--------I-GLE--------SALEL------------K-----------
--------L-GLA--------DARAL------------I-----------
--------L-GKA--------YAIEL------------G-----------
--------L-GKN--------AALAL------------A-----------
--------I-GLA--------IAHAL------------G-----------
--------F-GRA--------FAE--------------K-----------
--------I-GFS--------MAEAL------------A-----------
--------I-GRA--------TATRY------------V-----------
--------I-GKA--------ISENL------------A-----------
--------I-GAD--------LTKGF------------L-----------
--------I-AQH--------CILAL------------L-----------
--------I-GAA--------CARGL------------L-----------
--------I-GAA--------TAKLL------------G-----------
--------V-GRE--------HALGL------------A-----------
--------I-GRR--------TAELL------------A-----------
--------I-GAA--------AVRAF------------L-----------
--------I-GAS--------TAL-E------------C-----------
--------L-GLS--------TAKTL------------V-----------
--------I-GFA--------SAELL------------L-----------
--------I-GAG--------IAKAF------------A-----------
--------I-GAA--------FAKGL------------A-----------
--------I-GLA--------TAQRI------------L-----------
--------M-GKA--------TAQVF------------A-----------
--------M-GRS--------LAVEL------------A-----------
--------L-GKQ--------FALDC------------A-----------
--------I-GRA--------LAQRF------------R-----------
--------I-GLA--------CAIKL------------A-----------
--------I-GKE--------ISL--------------I-----------
--------I-GKS--------LAIKL------------A-----------
--------I-GLA--------TTQRV------------L-----------
--------I-GLA--------VVKGF------------V-----------
--------L-GKQ--------FALDC------------I-----------
--------I-GLA--------CAIKL------------A-----------
--------I-GQA--------ISRHF------------A-----------
--------I-GLQ--------LAKDY------------L-----------
--------I-GAA--------TAKKL------------T-----------
--------V-GQY--------ISRWL------------L-----------
--------L-GLM--------MAKGL------------L-----------
--------I-GRA--------TAVRF------------A-----------
--------I-GAE--------TARTL------------A-----------
--------I-GAA--------IAARL------------A-----------
--------I-GRA--------IAETL------------H-----------
--------L-GRS--------HALAL------------A-----------
--------L-GRS--------HALGL------------A-----------
--------I-GEG--------VCKVF------------C-----------
--------I-GRE--------CA--M------------I-----------
--------I-GRA--------MAEMM------------A-----------
--------I-GRG--------IALEF------------A-----------
--------I-GLG--------RSHAL------------G-----------
--------L-GRS--------HALEL------------A-----------
--------I-GGD--------IAKLL------------A-----------
--------I-GRA--------ISETM------------V-----------
--------I-GEA--------IAVEL------------K-----------
--------I-GEA--------TAKLL-------AE---N-----------
--------I-GRE--------LAGFL------------V-----------
--------I-GAA--------IAQSL------------K-----------
-----------------------EDL------------N-----------
--------I-GKA--------AAIKL------------A-----------
--------I-GAA--------TARRL------------A-----------
--------L-GKA--------GAE-L------------F-----------
--------I-GFA--------AAK-L------------F-----------
--------I-GAQ--------IALSL------------A-----------
--------I-GAA--------AARHM------------A-----------
--------I-GAA--------IAEAF------------G-----------
--------------------------------------V-----------
--------I-GKA--------ISLGL------------K-----------
--------V-GEA--------TTLAL------------I-----------
--------I-GEA--------ISLKL------------K-----------
--------I-GLA--------SAKRF------------V-----------
--------L-GRA--------LAEKL------------S-----------
--------I-GLA--------TAKEF------------A-----------
--------I-GAA--------LAHGL------------A-----------
--------I-GEA--------ISKAL------------K-----------
--------I-GAA--------ISIAL------------K-----------
----------------------SQWE------------I-----------
--------I-GRA--------VSEKL------------A-----------
--------I-GRA--------FAEAY------------V-----------
--------I-GLG--------IAKRY------------V-----------
--------I-GRA--------IALGL------------A-----------
--------I-GRA--------LALRF------------A-----------
--------I-GAA--------LAHGL------------A-----------
--------F-GAH--------FADVL------------A-----------
--------L-GLA--------TARAL------------A-----------
--------I-GRA--------CALSC------------A-----------
--------I-GAA--------LAEAL------------A-----------
--------L-GAA--------AARAL------------S-----------
--------I-GRR--------LALEI------------C-----------
--------F-AMA--------LAE-E------------F-----------
-------sI-GRS--------IALEL------------A-----------
--------I-GKA--------CAMSF------------A-----------
--------L-GSA--------IAKAL------------S-----------
--------I-GSH--------LAAHL------------H-----------
--------I-GEA--------LAKAF------------A-----------
--------I-GQA--------TAIAL------------A-----------
--------L-GQY--------MSRAL------------A-----------
--------I-GRA--------LALAL------------A-----------
--------I-GRA--------VAEVL-------AE---E-----------
--------V-GAV--------MARML------------A-----------
--------L-GKG--------MAVEF------------A-----------
--------I-GRA--------IALGL------------A-----------
--------L-GAG--------LARQF------------A-----------
--------I-GQA--------CAHWF-------AE---R-----------
--------I-GHA--------CTAEL------------T-----------
--------L-GQA--------IAKAL------------H-----------
--------I-GRA--------IAETF------------A-----------
--------L-GEA--------DARMF------------A-----------
--------I-GQA--------TAIML------------A-----------
--------L-GRH--------LIDDL------------I-----------
--------I-GAS--------SAREF------------A-----------
--------I-GLA--------CLHAL------------A-----------
--------I-GFL--------MGRKA------------L-----------
--------I-GAS--------VTLQL------------A-----------
--------I-GRG--------IAEAF------LAE---G-----------
--------I-GKA--------TAARL------------A-----------
--------I-GFH--------TSQAL------------L-----------
--------I-GFE--------VAKRL------------G-----------
--------I-GAA--------TARAL------------A-----------
--------I-GKA--------TCGRL------------L-----------
--------I-GGT--------AGRRV------------I-----------
--------I-GRA--------IGEAL------------L-----------
--------I-GRA--------SAVEL------------A-----------
--------I-GAA--------TALAL------------A-----------
--------F-GAA--------SARHL------------A-----------
--------F-GAA--------IARRF------------A-----------
--------I-GRR--------LIPHL------------V-----------
--------L-GKS--------SAILL------------A-----------
--------I-GAA--------TAETF------------L-----------
--------I-GRV--------AALTY------------A-----------
--------I-GGT--------AGQRV------------I-----------
--------I-GKE--------LAR-I------------H-----------
--------I-GNA--------LCKQL------------L-----------
--------V-GTH--------LCSTL------------E-----------
--------I-GRS--------CSVKL------------G-----------
--------M-GLA--------MAKAF------------A-----------
--------F-GLE--------LAKTF------------S-----------
--------I-GFE--------VASAF-------AE---E-----------
--------V-GEA--------IALML------------A-----------
--------L-GRE--------VGRYF-------AE---K-----------
--------A-GFP--------VTRAF------------R-----------
--------I-GAA--------IAERL------------A-----------
--------I-GRA--------IALNL------------A-----------
--------I-GEA--------LAK-E------------Y-----------
--------I-GLA--------LAEYY------------L-----------
--------I-GFE--------LQK-L------------F-----------
--------M-GRA--------TALEM------------A-----------
--------I-GRM--------AAEAL------------V-----------
--------L-GSA--------IARRF------------S-----------
--------L-GRA--------LATGL------------E-----------
--------I-GLG--------VAREL------------A-----------
----------------------AEQV------------R-----------
--------V-GRG--------IVAGL------------R-----------
--------V-AKE--------ALKMY------------L-----------
--------L-GEA--------TARML------------A-----------
--------M-GAA--------AARKL------------A-----------
--------L-GAE--------FARQL-------AE---F-----------
--------I-GKA--------MALAL------------A-----------
--------I-GAA--------LTEGF------------V-----------
--------I-GKG--------AAFQL-------AE---E-----------
--------L-GKA--------TAIAF------------A-----------
--------L-GLA--------MARGL------------A-----------
--------L-GAA--------IAR-L------------F-----------
--------I-GSH--------TCVAL------------I-----------
--------I-GQA--------IAKALYA----------K-----------
--------L-GQH--------FARVL------------A-----------
--------F-GKA--------IACLL------------A-----------
--------I-GKL--------AAVQL------------A-----------
--------F-GAR--------FAE-L------------F-----------
------------------------WI------------N-----------
--------L-GKA--------TAIAF------------A-----------
--------M-GAA--------EAR-L------------F-----------
--------I-GKA--------TCGRL------------L-----------
--------I-GAA--------ITAEF------------M-----------
--------I-GAA--------CARYL------------A-----------
--------I-GEA--------CARYF------------H-----------
--------F-GAR--------FAE-L------------F-----------
--------I-GRG--------IVDAF------------M-----------
--------I-GEA--------LAIAF------------A-----------
--------I-GYH--------TCQRL------------L-----------
--------I-GRA--------LALNL------------S-----------
--------I-GAA--------ISVAL------------K-----------
--------I-GEE--------IARLL------------A-----------
--------L-GFE--------MAKRL------------G-----------
--------L-GAA--------TARVL------------A-----------
--------N-GEA--------IAQRL------------Y-----------
--------I-GYH--------LCEHL------------L-----------
--------M-GRE--------LAIHL------------A-----------
--------V-GQM--------LIDRA------------L-----------
--------L-GRG--------MALEF------------A-----------
--------I-GLG--------VAKEL------------A-----------
--------I-GRA--------SAERL------------A-----------
--------M-GRA--------TALEM------------A-----------
--------I-GRA--------LAECF------------A-----------
--------I-GSQ--------LARQL------------Q-----------
--------I-GRA--------TAEAM------------T-----------
--------I-GRA--------VAKRF------------A-----------
--------L-GRH--------FASVL------------S-----------

--------------------A---------RH------G--------A--
--------------------T---------ER------G--------V--
------------------------------DQ------G--------A--
------------------------------EQ------G--------A--
--------------------M---------ER------G--------V--
--------------------M---------ER------G--------V--
--------------------T---------EH------G--------A--
--------------------D---------RY------G--------V--
--------------------A---------EH------G--------I--
--------------------A---------TH------G--------V--
--------------------A---------EH------D--------I--
--------------------V---------ER------G--------V--
--------------------A---------NR------G--------A--
--------------------A---------ER------G--------V--
--------------------D---------AY------G--------V--
------------------------------EQ------G--------A--
--------------------E---------EH------G--------I--
------------------------------SN------G--------A--
--------------------V---------ER------G--------V--
------------------------------EA------G--------A--
------------------------------DR------G--------A--
--------------------V---------EH------G--------V--
------------------------------QQ------G--------A--
--------------------T---------TH------G--------V--
--------------------T---------SR------G--------A--
------------------------------EQ------G--------A--
--------------------S---------EH------G--------V--
--------------------A---------ER------G--------V--
--------------------A---------KH------S--------A--
------------------------------RR------G--------A--
--------------------T---------GH------G--------I--
------------------------------ER------G--------A--
--------------------A---------EH------G--------V--
------------------------------RR------G--------A--
--------------------T---------GH------G--------I--
------------------------------ER------G--------A--
--------------------T---------RH------G--------V--
--------------------T---------ER------G--------V--
------------------------------DA------G--------A--
--------------------A---------EH------G--------V--
--------------------S---------AH------G--------V--
------------------------------ER------G--------A--
--------------------S---------EH------G--------V--
--------------------T---------VR------G--------A--
------------------------------KD------G--------A--
--------------------E---------AH------G--------V--
------------------------------RQ------G--------A--
--------------------I---------ER------G--------V--
--------------------A---------ER------G--------V--
--------------------T---------AH------G--------V--
------------------------------QR------G--------A--
--------------------A---------ER------G--------V--
------------------------------RD------G--------A--
------------------------------DA------G--------A--
------------------------------ER------G--------A--
------------------------------AH------G--------A--
------------------------------AR------G--------A--
--------------------T---------ER------G--------V--
------------------------------GR------G--------A--
--------------------T---------ER------G--------V--
------------------------------RD------G--------A--
--------------------A---------ER------G--------V--
--------------------T---------ER------G--------V--
--------------------R---------SC------G--------V--
--------------------R---------SC------G--------V--
--------------------A---------ER------G--------V--
--------------------A---------ER------G--------V--
--------------------A---------EH------G--------A--
------------------------------RA------G--------A--
--------------------G---------VC------G--------V--
--------------------G---------VC------G--------V--
--------------------G---------VC------G--------V--
--------------------G---------VC------G--------V--
------------------------------AR------G--------A--
--------------------E---------RH------G--------V--
------------------------------GA------G--------A--
--------------------V---------NH------D--------A--
--------------------N---------RH------G--------V--
------------------------------GK------G--------A--
------------------------------ER------G--------A--
------------------------------ER------G--------A--
--------------------T---------RH------G--------A--
--------------------G---------EW------G--------V--
--------------------A---------EH------G--------A--
------------------------------LA------G--------A--
------------------------------RA------G--------A--
--------------------A---------EH------G--------A--
--------------------A---------EQ------G--------V--
------------------------------SK------G--------A--
--------------------G---------EW------G--------V--
------------------------------EL------G--------A--
------------------------------RS------G--------A--
------------------------------GA------G--------A--
--------------------A---------EH------G--------V--
--------------------T---------EH------G--------V--
--------------------A---------ER------G--------V--
------------------------------KD------G--------V--
------------------------------AR------G--------A--
--------------------T---------AH------G--------V--
------------------------------RR------G--------A--
--------------------A---------EY------G--------V--
------------------------------RS------G--------A--
--------------------A---------RH------G--------V--
------------------------------EQ------G--------A--
------------------------------ER------G--------V--
------------------------------SK------G--------A--
------------------------------DA------G--------A--
------------------------------RQ------G--------T--
------------------------------RK------G--------A--
------------------------------HH------G--------A--
--------------------T---------RH------G--------V--
--------------------A---------EY------G--------V--
------------------------------RS------G--------A--
------------------------------RR------G--------A--
--------------------A---------RH------G--------V--
------------------------------AE------G--------A--
--------------------E---------RH------G--------V--
------------------------------EH------G--------A--
--------------------T---------GH------G--------V--
--------------------A---------RH------G--------A--
--------------------A---------EH------G--------A--
--------------------R---------RH------G--------V--
------------------------------RR------G--------A--
--------------------T---------HQ------P--------T--
------------------------------EQ------G--------A--
--------------------T---------HQ------P--------T--
--------------------T---------EH------D--------V--
------------------------------QQ------G--------A--
--------------------T---------ER------G--------V--
------------------------------ER------G--------A--
------------------------------AA------G--------A--
--------------------T---------RH------G--------V--
------------------------------QR------G--------A--
------------------------------RE------G--------A--
-----------------------------------------------E--
--------------------T---------RH------G--------V--
-----------------------------------------------H--
------------------------------EI------G--------A--
--------------------T---------VH------E--------A--
------------------------------GA------G--------A--
------------------------------ER------G--------A--
--------------------E---------RH------G--------V--
------------------------------AQ------G--------A--
------------------------------DK------G--------A--
------------------------------HH------G--------A--
------------------------------GG------G--------A--
------------------------------GG------G--------A--
------------------------------GG------G--------A--
-----------------------------------------------H--
------------------------------GR------G--------A--
------------------------------HK------G--------A--
------------------------------HK------G--------A--
-----------------------------------------------H--
------------------------------RS------G--------V--
--------------------T---------HQ------P--------T--
-----------------------------------------------H--
------------------------------RG------G--------T--
------------------------------RC------G--------V--
------------------------------MQ------G--------A--
------------------------------DN------G--------A--
------------------------------QS------G--------A--
------------------------------DR------G--------A--
------------------------------RD------G--------A--
------------------------------ER------G--------A--
------------------------------GN------G--------A--
------------------------------ER------G--------A--
------------------------------RE------G--------A--
------------------------------RE------G--------A--
------------------------------GQ------G--------A--
------------------------------DD------G--------A--
--------------------A---------EQ------G--------V--
------------------------------QQ------C--------R--
------------------------------RR------V--------S--
ITAVPDLLRAKSPLPAFQTIN---------WK------A--------E--
------------------------------ER------G--------A--
------------------------------EK------G--------A--
------------------------------ER------G--------V--
------------------------------QQ------G--------A--
------------------------------EK------G--------A--
--------------------V---------EQ------G--------A--
[truncated: 5,004,542 more chars]
