# Supplementary material for: A Computational Screen for Type I Polyketide Synthases in Metagenomics Shotgun Data
Source: PLoS One. 2008 Oct 27;3(10):e3515. doi: 10.1371/journal.pone.0003515 (PMC2568958; doi:10.1371/journal.pone.0003515)
Supplement: Methods S7 — Sequences, alignment and tree files of the different domains. (6.92 MB ZIP) [file pone.0003515.s007.zip › sequences_alignments_and_trees/PKS_KR_ref_tree_and_pullouts.fa.head_repl_PKS_KR.hmm_aligned.phy_phyml_tree.txt]

(((((((((((((((((((((((((((((((((266:0.255898,((382:0.156475,334:0.171152):0.064570,(484:0.226087,(((270:0.134384,((809:0.123955,(((2077:0.407955,481:0.150516):0.042889,502:0.191265):0.066145,504:0.050235):0.102083):0.074857,635:0.216158):0.022574):0.154343,1079:0.560673):0.050040,(((237:0.000001,236:0.000001):0.157894,264:0.185488):0.032844,(((472:0.209770,286:0.134666):0.061621,227:0.081179):0.051275,(186:0.000001,185:0.000001):0.153824):0.029911):0.046493):0.030269):0.050161):0.017960):0.012542,((659:0.051559,496:0.077516):0.192233,(((1431:0.413328,(1167:0.000001,127:0.000001):0.343858):0.060860,(548:0.237261,386:0.286839):0.130457):0.039340,(((784:0.182504,538:0.245915):0.077327,(307:0.189549,215:0.184569):0.094032):0.024734,((596:0.230554,308:0.319529):0.102458,((546:0.189698,350:0.158557):0.055162,(325:0.000001,298:0.010974):0.230856):0.023777):0.033718):0.011236):0.013096):0.040690):0.011946,(((((256:0.261386,408:0.259232):0.031295,(((1235:0.327821,((988:0.000001,119:0.000001):0.142629,((703:0.000001,702:0.000001):0.000001,95:0.000001):0.188523):0.137849):0.046709,449:0.241722):0.105011,(810:0.066909,616:0.117391):0.352588):0.037684):0.024268,(340:0.218661,259:0.219408):0.093339):0.042902,(((531:0.117749,(((674:0.000001,90:0.000001):0.019565,(637:0.000001,83:0.000001):0.018898):0.274854,563:0.197772):0.025252):0.085312,(272:0.193339,242:0.102673):0.029305):0.022833,((416:0.257461,(839:0.163998,705:0.047674):0.216365):0.087756,((2193:0.144645,((1398:0.000001,139:0.000001):0.101500,1384:0.035607):0.348143):0.280974,(658:0.265735,565:0.094287):0.155005):0.055208):0.045667):0.045487):0.025602,(((((((((((559:0.000001,67:0.000001):0.088359,((((1219:0.000001,129:0.000001):0.143810,(551:0.000001,66:0.000001):0.061635):0.027185,((((537:0.000001,63:0.000001):0.000001,(521:0.000001,58:0.000001):0.005726):0.049353,(529:0.000001,60:0.000001):0.013773):0.012137,(467:0.000001,52:0.000001):0.019617):0.012746):0.020143,(((706:0.000001,96:0.000001):0.109683,(662:0.000001,88:0.000001):0.069628):0.009271,(535:0.000001,62:0.000001):0.066168):0.006647):0.014992):0.008159,(((653:0.000001,87:0.000001):0.011627,(561:0.000001,68:0.000001):0.017171):0.040806,(545:0.000001,84:0.005827):0.056389):0.062600):0.000001,(2228:0.000001,171:0.000001):0.458357):0.151445,(((((1801:0.018844,1699:0.000001):0.211228,((1614:0.000001,156:0.000001):0.026334,(1582:0.000001,153:0.000001):0.000001):0.031123):0.179705,((1350:0.000001,137:0.000001):0.027098,((1550:0.000001,149:0.000001):0.017545,1754:0.149727):0.070126):0.032956):0.237703,((1345:0.000001,135:0.000001):0.115368,1237:0.074810):0.067412):0.105476,(1085:0.000001,121:0.000001):0.243608):0.109154):0.056140,(1981:0.286873,(598:0.000001,75:0.000001):0.050479):0.134562):0.091375,((1060:0.350244,840:0.304591):0.074015,398:0.254709):0.057207):0.034111,((1602:0.162972,1386:0.072700):0.181415,1010:0.335458):0.107175):0.028488,((892:0.140293,664:0.204941):0.087581,273:0.203219):0.110965):0.021564,((808:0.265359,731:0.312515):0.104352,(((821:0.226231,781:0.141768):0.125209,640:0.236916):0.030016,((1523:0.389050,1068:0.219894):0.059316,(396:0.000001,37:0.000001):0.251345):0.060026):0.045858):0.017681):0.024111,((733:0.358260,((((684:0.025964,517:0.009263):0.061321,(490:0.016151,456:0.027623):0.020023):0.027203,((869:0.011363,826:0.030949):0.215256,((649:0.145442,(701:0.005443,656:0.004822):0.068537):0.032099,(867:0.026451,836:0.000004):0.073018):0.014019):0.023316):0.166700,(((1268:0.457252,599:0.261845):0.070723,944:0.450006):0.100658,269:0.208346):0.078500):0.067349):0.044682,(721:0.290860,((849:0.289747,(794:0.060290,678:0.090761):0.294284):0.118436,550:0.187862):0.046602):0.065423):0.035929):0.022219):0.000001):0.024239,(((((((557:0.080170,267:0.279348):0.050988,283:0.128825):0.031214,(516:0.139213,380:0.126942):0.074047):0.022548,((((415:0.195875,235:0.263350):0.054670,395:0.262774):0.021572,((226:0.224706,(((351:0.017088,337:0.000001):0.017099,271:0.011448):0.010221,290:0.014700):0.102192):0.043370,(409:0.133341,241:0.129561):0.041073):0.039283):0.028989,((503:0.242139,404:0.156849):0.057533,407:0.246291):0.025967):0.020246):0.014775,((((842:0.000001,122:0.005539):0.383690,676:0.318569):0.048946,((690:0.000001,94:0.000001):0.384532,(544:0.049840,489:0.037133):0.098991):0.096871):0.084337,(((650:0.077858,634:0.147199):0.234429,432:0.165013):0.067378,((610:0.099395,410:0.067467):0.046447,478:0.225112):0.022684):0.020479):0.051483):0.009173,((509:0.209031,(442:0.179318,379:0.256496):0.029840):0.050405,293:0.205488):0.036779):0.035085,(((2644:0.194620,608:0.276817):0.029422,(((((542:0.000001,541:0.000001):0.039856,453:0.011322):0.242017,(296:0.005408,277:0.000001):0.138621):0.059764,401:0.217639):0.021735,515:0.175005):0.034077):0.136283,(((((((182:0.000001,1:0.000001):0.025542,((222:0.000001,13:0.000001):0.082634,(605:0.000001,77:0.000001):0.139118):0.021928):0.002090,(353:0.000001,29:0.000001):0.151220):0.237447,((1461:0.242299,670:0.151109):0.233771,((738:0.344547,(668:0.013996,666:0.025332):0.326895):0.094293,507:0.257291):0.060500):0.040172):0.052515,((246:0.293064,218:0.191636):0.035830,782:0.250820):0.038076):0.018517,(((((((((((((((((602:0.000001,760:0.010691):0.005341,2253:0.030470):0.000001,567:0.000001):0.000001,568:0.000001):0.000001,569:0.000001):0.000001,570:0.000001):0.000001,571:0.000001):0.000001,572:0.000001):0.000001,573:0.000001):0.000001,727:0.034838):0.000001,493:0.010679):0.328336,(916:0.215881,(583:0.015532,539:0.006954):0.248593):0.152277):0.051691,(228:0.050009,((345:0.025061,225:0.065177):0.037971,((495:0.072328,376:0.022077):0.048020,268:0.032972):0.062713):0.045649):0.216734):0.055129,(((((1395:0.005349,151:0.000001):0.005245,(1429:0.005241,152:0.000001):0.000001):0.508497,((1424:0.005506,155:0.000001):0.310027,(((906:0.000001,891:0.005212):0.005332,126:0.000001):0.000001,(1197:0.103752,124:0.000001):0.005258):0.024236):0.115034):0.179464,(647:0.044927,(590:0.010576,549:0.022264):0.005850):0.181964):0.134739,((1190:0.000001,1189:0.000001):0.109975,(908:0.000001,893:0.005253):0.084061):0.129153):0.041448):0.029526,(344:0.143674,(506:0.031086,((422:0.037128,360:0.010759):0.009970,485:0.006328):0.022998):0.099868):0.049679):0.067727,(((((441:0.067706,431:0.065851):0.069746,((494:0.016229,428:0.010362):0.010522,(575:0.021770,488:0.010492):0.005649):0.005611):0.026763,628:0.046643):0.064549,(((566:0.096638,466:0.016199):0.016460,(462:0.005427,385:0.005271):0.010894):0.068015,(411:0.044607,(369:0.005221,324:0.000001):0.044350):0.047770):0.024394):0.029317,((474:0.000001,473:0.000001):0.030473,394:0.013821):0.211629):0.091966):0.041305,(513:0.111807,(457:0.000001,50:0.000001):0.160258):0.138417):0.027199):0.014360,(348:0.239014,(287:0.026980,261:0.025063):0.162748):0.055102):0.024859):0.020344):0.010839):0.006953,(((((((240:0.181845,508:0.277785):0.028715,377:0.207783):0.021257,((712:0.213862,335:0.167102):0.039585,262:0.198085):0.034776):0.075396,514:0.223310):0.044095,((742:0.000001,99:0.000001):0.304945,303:0.233612):0.059360):0.027543,(((2074:0.421321,1144:0.080569):0.247503,((((510:0.142300,((1150:0.165587,1110:0.197089):0.094043,990:0.116263):0.027493):0.024360,(((927:0.120825,1317:0.205190):0.055930,(1860:1.130566,704:0.035409):0.053764):0.031173,(739:0.085270,699:0.069433):0.043014):0.043994):0.020694,(1168:0.506369,((765:0.092777,(660:0.036407,644:0.037675):0.121463):0.044801,289:0.157134):0.079752):0.056096):0.061864,(799:0.050950,(951:0.057555,1121:0.203906):0.067688):0.167502):0.095046):0.059667,578:0.221615):0.069525):0.039051,(((931:0.152649,333:0.285621):0.035189,(589:0.289965,((728:0.031040,613:0.030163):0.141420,(476:0.000001,82:0.005604):0.246436):0.050393):0.062234):0.051563,(((759:0.039871,753:0.030970):0.171741,(609:0.000001,78:0.000001):0.320067):0.087983,((336:0.005842,48:0.000001):0.317489,260:0.141064):0.072296):0.056293):0.031604):0.021025):0.021177,((((611:0.298999,438:0.167065):0.040690,245:0.185959):0.064769,(435:0.190100,((331:0.199150,(((((373:0.000001,35:0.000001):0.078254,(306:0.000001,31:0.005773):0.086687):0.070951,(((423:0.000001,44:0.000001):0.085888,(301:0.000001,25:0.000001):0.164104):0.048048,356:0.279264):0.039554):0.035066,525:0.196922):0.041347,(((212:0.000001,11:0.005556):0.023971,(206:0.007280,9:0.000001):0.064527):0.128204,(211:0.000001,7:0.000001):0.059592):0.059795):0.022693):0.043673,(((((((((763:0.000001,101:0.000001):0.000001,112:0.005838):0.003500,819:0.013834):0.149341,((343:0.000001,40:0.005701):0.039605,(304:0.000001,33:0.005695):0.040014):0.046687):0.119185,(((751:0.123087,354:0.154264):0.052253,427:0.159116):0.082992,(((363:0.000001,43:0.005694):0.023409,(278:0.000001,27:0.005646):0.040347):0.027167,((275:0.000001,22:0.005602):0.067184,252:0.092320):0.020311):0.043108):0.039663):0.065863,224:0.144348):0.058646,((((499:0.000001,(498:0.000001,497:0.000001):0.000001):0.000001,(65:0.000001,64:0.000001):0.005701):0.154470,((203:0.000001,6:0.000001):0.054809,(202:0.000001,5:0.000001):0.070795):0.053186):0.073733,((288:0.000001,24:0.000001):0.161815,(((233:0.000001,15:0.000001):0.101210,(198:0.000001,8:0.005624):0.015787):0.104752,(223:0.000001,14:0.000001):0.091577):0.032632):0.043450):0.074892):0.041938,((214:0.000001,10:0.000001):0.120891,(191:0.000001,2:0.000001):0.097901):0.059094):0.033352,((505:0.215091,(243:0.000001,28:0.005595):0.139758):0.127465,((253:0.005553,19:0.000001):0.078316,(209:0.005477,12:0.000001):0.074073):0.173431):0.056586):0.026749):0.012371):0.010491):0.011799,((492:0.208616,(((((1256:0.379524,743:0.199028):0.136047,511:0.102467):0.070706,964:0.311288):0.038000,591:0.212382):0.029984,713:0.148320):0.067337):0.070981,(((949:0.128125,((896:0.000001,895:0.000001):0.231305,787:0.066643):0.089001):0.094928,(831:0.000001,830:0.000001):0.198663):0.065776,(936:0.192674,(858:0.000001,120:0.005542):0.412393):0.093448):0.030208):0.048064):0.015987):0.018457,((((((1280:0.088916,1200:0.052935):0.234553,((((1326:0.023150,1245:0.000001):0.051076,(636:0.000001,615:0.017235):0.114318):0.208438,(1119:0.000001,1118:0.000001):0.170915):0.100066,((1393:0.037808,1315:0.019664):0.354259,368:0.367232):0.071013):0.032877):0.046255,(((687:0.012013,604:0.027892):0.149529,(641:0.033505,524:0.032701):0.203518):0.039041,(618:0.017043,588:0.016294):0.159222):0.013665):0.056960,((1194:0.134260,(1028:0.000001,(1038:0.016333,(928:0.076860,884:0.048162):0.022732):0.018558):0.141726):0.179648,(956:0.000001,955:0.000001):0.253078):0.114477):0.050922,(((((((1293:0.483493,1132:0.293256):0.095150,(1067:0.302333,950:0.244431):0.041320):0.035139,620:0.193067):0.043795,((582:0.000001,(581:0.000001,(580:0.000001,(579:0.000001,((73:0.000001,72:0.000001):0.000001,(71:0.000001,70:0.000001):0.000001):0.000001):0.000001):0.000001):0.000001):0.242622,(436:0.000001,46:0.000001):0.189124):0.084422):0.009566,(((1605:0.272780,984:0.481800):0.104126,((1032:0.336900,947:0.200723):0.096401,((806:0.237188,783:0.196975):0.078040,746:0.161888):0.068949):0.058427):0.025398,1029:0.277956):0.043289):0.051526,(((729:0.015852,683:0.022055):0.114823,(536:0.007021,487:0.014732):0.192901):0.062760,358:0.159052):0.046102):0.020945,((((1070:0.486540,850:0.226298):0.082524,(1055:0.137497,((980:0.022584,859:0.048123):0.146908,626:0.124188):0.041275):0.346523):0.100757,(791:0.256913,779:0.336628):0.032016):0.060575,((((677:0.061456,(((1469:0.160907,((1296:0.000001,1295:0.000001):0.000001,132:0.000001):0.164089):0.100711,((1504:0.084896,(1309:0.000001,136:0.005611):0.138848):0.057755,(((1447:0.000001,(1446:0.000001,142:0.000001):0.000001):0.281070,(981:0.000001,117:0.000001):0.131320):0.035556,(1149:0.077412,952:0.126138):0.085202):0.030280):0.058114):0.011548,(((899:0.000001,111:0.000001):0.090984,798:0.133766):0.028097,(722:0.000001,103:0.005600):0.186264):0.015567):0.042042):0.053773,((923:0.000001,(922:0.000001,115:0.000001):0.000001):0.137627,827:0.143804):0.081145):0.051481,((518:0.010943,434:0.043546):0.013590,391:0.031396):0.164903):0.049816,607:0.260465):0.072944):0.035849):0.022021):0.000004,(((((455:0.000001,49:0.000001):0.147239,(399:0.000001,38:0.000001):0.169223):0.070205,(250:0.000001,17:0.000001):0.182052):0.180945,251:0.259783):0.070644,(((((((1778:0.005971,1738:0.000001):0.362307,((1492:0.005751,1454:0.000001):0.000001,1381:0.011506):0.224930):0.190069,621:0.103673):0.064036,341:0.154294):0.065960,(1104:0.162704,918:0.163479):0.214689):0.074106,(642:0.066813,482:0.028239):0.206263):0.082643,((((((530:0.030751,464:0.000001):0.000001,465:0.000001):0.225349,(470:0.000001,(469:0.000001,468:0.000001):0.000001):0.142049):0.074914,((707:0.006699,562:0.009838):0.173319,479:0.163738):0.033462):0.055959,(((463:0.005320,(421:0.000001,(420:0.000001,419:0.000001):0.000001):0.005253):0.047995,451:0.150741):0.033689,355:0.057102):0.209040):0.063669,(284:0.107247,((390:0.071004,((332:0.007223,327:0.009130):0.094471,((323:0.000001,(313:0.000001,312:0.000001):0.000001):0.000001,((322:0.000001,321:0.000001):0.000001,((320:0.000001,319:0.000001):0.000001,((318:0.000001,(311:0.000001,310:0.000001):0.000001):0.000001,((317:0.000001,316:0.000001):0.000001,(315:0.000001,314:0.000001):0.000001):0.000001):0.000001):0.000001):0.000001):0.059699):0.017190):0.026817,(414:0.000001,389:0.016279):0.102583):0.010642):0.056365):0.092730):0.089338):0.016946):0.046803):0.027609,(((((934:0.292484,248:0.201581):0.036544,2654:0.314273):0.072631,339:0.366244):0.017827,((534:0.111789,446:0.179882):0.174351,((669:0.318159,254:0.177092):0.072893,(672:0.303011,433:0.191717):0.027420):0.022932):0.059249):0.026806,(((((((2265:0.132335,(2263:0.000001,2262:0.000001):0.000001):0.819128,2199:1.120077):0.167148,1840:0.365976):0.121454,2068:0.741127):0.096632,((2231:0.551273,(2211:0.133810,2173:0.135740):0.277969):0.162098,(2201:0.520337,2195:0.418457):0.273468):0.093416):0.069623,477:0.238101):0.041706,(723:0.290692,(285:0.000001,41:0.005678):0.204081):0.056183):0.062474):0.007187):0.062358,(((437:0.184287,((612:0.109326,(586:0.100569,204:0.027470):0.104516):0.051179,1330:0.411986):0.036384):0.045109,(((749:0.248389,450:0.188388):0.190269,((((890:0.387339,1448:0.498560):0.078838,1613:0.430241):0.071450,(921:0.000001,123:0.005557):0.341608):0.025883,756:0.265375):0.028431):0.015160,((((543:0.131399,(374:0.100969,234:0.067575):0.167050):0.039729,((532:0.289278,(486:0.000001,85:0.005672):0.179141):0.046996,405:0.205306):0.034035):0.020231,(((((1026:0.263601,663:0.298221):0.072098,(((716:0.222448,(347:0.005710,56:0.000001):0.168774):0.036218,(430:0.005429,69:0.000001):0.151993):0.041460,((560:0.005444,97:0.000001):0.137059,(299:0.005582,45:0.000001):0.078126):0.088647):0.091794):0.056947,(((((1411:0.388157,(((724:0.395860,((697:0.000001,108:0.005575):0.159268,((595:0.000001,(594:0.000001,593:0.000001):0.000001):0.000001,100:0.005711):0.100021):0.019966):0.035480,(863:0.000001,862:0.000001):0.157110):0.169264,652:0.303905):0.035176):0.029880,(346:0.099722,(219:0.005430,20:0.000001):0.028977):0.141473):0.039644,((((693:0.022268,500:0.045404):0.102191,(629:0.018966,614:0.009454):0.104169):0.131482,362:0.266555):0.060261,(459:0.000001,79:0.005278):0.304651):0.042718):0.044608,((1323:0.005485,145:0.000001):0.217982,(718:0.005483,110:0.000001):0.099986):0.238065):0.024417,(732:0.368931,(328:0.000001,47:0.005495):0.275244):0.060623):0.029893):0.017622,(((((((1278:0.030033,1250:0.021282):0.129918,1114:0.062721):0.131267,((871:0.008349,764:0.049432):0.061374,708:0.035549):0.059446):0.200250,(393:0.000001,392:0.000001):0.269750):0.039233,(((1108:0.043314,(907:0.012979,873:0.014230):0.009719):0.037973,681:0.038460):0.028829,688:0.000002):0.196988):0.068148,(((825:0.000001,116:0.005670):0.279071,(898:0.057551,887:0.019927):0.190000):0.049245,1842:0.403955):0.108435):0.031951,((461:0.000001,460:0.000001):0.174230,244:0.125912):0.083787):0.035507):0.010431,(302:0.228594,(258:0.000001,39:0.005656):0.180409):0.066442):0.027786):0.024900,((((((((((((((994:0.384020,(680:0.107607,667:0.092746):0.154083):0.042666,((((((1624:0.011556,1593:0.000001):0.005826,158:0.000001):0.132135,(1433:0.005932,154:0.000001):0.170028):0.049255,1562:0.398542):0.033510,1286:0.355846):0.109740,((1633:0.406760,((1254:0.000001,140:0.005598):0.184292,(857:0.027644,(741:0.000001,113:0.005608):0.030391):0.061417):0.071021):0.123208,877:0.220410):0.117489):0.077542):0.045458,((((((679:0.151969,584:0.157640):0.033460,(912:0.236598,633:0.156638):0.062735):0.029990,942:0.173421):0.082038,(639:0.324658,1136:0.238375):0.074882):0.038089,(1025:0.319937,((((1990:0.529809,1591:0.538766):0.170080,1486:0.360847):0.000002,1243:0.487888):0.072247,(((1177:0.358464,726:0.273325):0.056779,838:0.364102):0.096340,(1564:0.385877,(1547:0.194485,448:0.276987):0.040489):0.177660):0.044655):0.011622):0.047369):0.041177,((((1703:0.208529,1489:0.110206):0.353269,1663:0.294357):0.125333,(((904:0.238928,554:0.207687):0.135001,((((((((1362:0.000001,143:0.016857):0.074950,(1152:0.000001,130:0.016643):0.097605):0.069265,((1141:0.000001,133:0.005592):0.051066,(911:0.000001,125:0.005736):0.090638):0.087740):0.063204,(935:0.000001,128:0.005775):0.160071):0.049426,795:0.193614):0.154668,1185:0.259137):0.018879,1153:0.374748):0.023704,((1716:0.291901,1284:0.169254):0.155137,(1711:0.418569,1158:0.870755):0.135567):0.020149):0.043104):0.012845,1183:0.334836):0.042110):0.026647,(553:0.296789,((((((1196:0.000001,1195:0.000001):0.000001,1161:0.027517):0.202327,(((1188:0.005426,134:0.000001):0.158085,(736:0.005417,109:0.000001):0.081289):0.027487,(789:0.005386,114:0.000001):0.086458):0.160999):0.030806,(940:0.160168,(992:0.145116,(1275:0.238754,1022:0.136937):0.065032):0.051955):0.044174):0.064849,(1231:0.000001,138:0.017311):0.430309):0.061351,788:0.246660):0.038389):0.000001):0.021837):0.039430):0.032366,(((((((686:0.000001,92:0.000001):0.093448,471:0.119135):0.098276,((646:0.000001,86:0.000001):0.058703,(600:0.000001,102:0.005706):0.108399):0.162825):0.058631,(370:0.000001,34:0.000001):0.220896):0.030775,(((((((1166:0.000001,1105:0.005415):0.018017,1097:0.009378):0.215468,(1080:0.019654,(1057:0.000001,1056:0.000001):0.026187):0.247140):0.041190,1148:0.366308):0.075048,(((1369:0.000001,1368:0.000001):0.101070,1182:0.222427):0.288274,((1337:0.000001,(1336:0.000001,1335:0.000001):0.000001):0.000001,(148:0.000001,(147:0.000001,146:0.000001):0.000001):0.005756):0.365983):0.121586):0.012278,((1034:0.006578,948:0.075300):0.359522,665:0.207688):0.072151):0.055378,((675:0.005413,107:0.000001):0.194523,((523:0.005706,93:0.000001):0.087359,(443:0.005778,76:0.000001):0.081737):0.022817):0.212917):0.027877):0.014993,((((1993:0.048271,(1979:0.000001,1978:0.000001):0.170089):0.204741,(1935:0.190631,(1894:0.000001,161:0.006357):0.360156):0.098709):0.040442,1982:0.398448):0.352053,1331:0.168324):0.100003):0.009816,(1090:0.265729,648:0.130584):0.122408):0.019741):0.011573,(((1683:0.390439,1339:0.259951):0.099911,1129:0.274787):0.082221,(((1743:0.264905,1364:0.269245):0.133092,(1708:0.243744,(1676:0.046814,1612:0.006080):0.117377):0.213951):0.108075,1312:0.274183):0.062823):0.027696):0.013216,(824:0.288037,(454:0.207888,(587:0.165443,1172:0.367356):0.054674):0.062507):0.097039):0.021105,((((((1325:0.026138,1305:0.025239):0.128427,(1244:0.044414,1206:0.056865):0.145879):0.243103,1218:0.330978):0.093047,((((1563:0.000001,157:0.005668):0.249327,(1072:0.000001,131:0.005655):0.226152):0.064324,(1543:0.330890,(917:0.055553,812:0.021866):0.131714):0.108755):0.056260,((((2189:0.091121,1540:0.000001):0.000001,1541:0.000001):0.000001,1542:0.000001):0.000001,1545:0.005463):0.650684):0.014788):0.008001,(1846:0.510001,((2225:0.906905,(2209:0.793369,(((2208:0.000001,169:0.000001):0.435658,2150:0.223165):0.200432,((2191:0.085216,167:0.000001):0.427114,(2165:0.000001,168:0.005688):0.286597):0.246176):0.164432):0.085829):0.070810,((2171:0.568790,2109:0.518360):0.078079,2153:0.614052):0.271739):0.137119):0.069831):0.016069,((1936:0.561269,(1782:0.327651,1348:0.281798):0.066172):0.071278,((((((2101:0.005799,165:0.000001):0.533012,(2196:0.005542,170:0.000001):0.351195):0.067747,(2226:0.246021,2221:0.116632):0.498381):0.124388,(2091:0.004800,163:0.000001):0.556692):0.073356,((2151:0.703499,((2111:0.006133,164:0.000001):0.302070,((2043:0.000001,2042:0.000001):0.006229,162:0.000001):0.231579):0.094720):0.126561,2134:0.745655):0.276974):0.076214,(1838:0.005586,160:0.000001):0.636763):0.160783):0.095482):0.016812):0.036190,((1516:0.388382,(((1491:0.000001,1490:0.000001):0.000001,150:0.005731):0.173576,(1347:0.000001,141:0.005641):0.150975):0.068359):0.105673,985:0.238634):0.272163):0.029712,(((((1891:0.285903,1661:0.000001):0.085773,866:0.028989):0.050032,938:0.106808):0.099175,1191:0.099367):0.075915,((1655:0.025983,1621:0.110510):0.076653,930:0.073153):0.083389):0.280022):0.016103,(((1515:0.382709,(1236:0.128223,1222:0.106776):0.221924):0.134218,823:0.309095):0.039089,(533:0.128041,418:0.184476):0.237714):0.057110):0.024127,(1212:0.241287,(1131:0.071978,1124:0.108191):0.253861):0.074727):0.006509,((((910:0.169174,832:0.073249):0.053233,818:0.188080):0.114524,(762:0.125461,700:0.132622):0.125650):0.036705,689:0.308548):0.104867):0.033932,(((2034:0.496136,1877:0.368546):0.126864,(2176:0.714461,2057:0.360557):0.167438):0.056731,(((2206:0.591862,2105:0.614209):0.151454,2117:0.598932):0.111362,2281:1.159254):0.096228):0.076968):0.020042,(((861:0.005481,118:0.000001):0.104582,(691:0.005485,104:0.000001):0.075461):0.161156,((397:0.005424,61:0.000001):0.061301,(342:0.005464,53:0.000001):0.118278):0.103127):0.137596):0.019798):0.011467):0.019350):0.033220,(603:0.304627,(1163:0.354605,1863:0.442683):0.077352):0.076035):0.031114):0.034446,352:0.481190):0.027482,(519:0.396865,((23:0.005543,217:0.000001):0.005438,221:0.000001):0.272746):0.072593):0.044987,(366:0.399832,(889:0.374023,597:0.224861):0.292983):0.033792):0.084335,((2006:0.905269,1356:0.482995):0.116637,1626:0.815725):0.178864):0.047784,((1573:0.075149,1319:0.017849):0.640091,(1076:0.056947,((878:0.015871,853:0.010619):0.002902,657:0.028714):0.042790):0.436865):0.134063):0.068417,(1375:0.495193,(501:0.294186,(1841:0.924327,(1839:0.480268,1586:0.285523):0.489621):0.206090):0.078983):0.161205):0.037473,(((((512:0.148124,357:0.121421):0.130059,2663:0.910816):0.084883,(2846:0.427414,3350:0.558646):0.224914):0.161044,574:0.573933):0.080286,276:0.335171):0.043422):0.069134,(((((((((1844:0.437102,1817:0.631168):0.359654,1569:0.704701):0.118687,(1143:0.098221,920:0.136482):0.437143):0.054679,(1246:0.141668,1073:0.086195):0.483936):0.036064,(1619:0.830125,905:0.487310):0.052204):0.082936,(1873:0.773813,1746:0.522186):0.173038):0.038599,((((2090:0.000001,(2089:0.000001,(2088:0.000001,(2087:0.000001,(2086:0.000001,(2085:0.000001,(2084:0.000001,(2083:0.000001,(2082:0.000001,(2081:0.000001,2080:0.000001):0.000001):0.000001):0.000001):0.000001):0.000001):0.000001):0.000001):0.000001):0.000001):0.068581,2070:0.074882):0.889150,841:0.517940):0.122049,1534:0.462061):0.165782):0.059972,((932:0.438329,882:0.346368):0.327976,381:0.309092):0.073764):0.080743,(((((((807:0.083458,(828:0.112482,(1024:0.000001,1023:0.000001):0.163652):0.026054):0.064725,(426:0.005655,417:0.000001):0.212868):0.587724,197:0.212249):0.199230,((((213:0.000001,16:0.005659):0.081863,199:0.136044):0.174263,(((734:0.356197,429:0.083523):0.102031,(((424:0.000001,55:0.005445):0.010632,375:0.000001):0.069878,(((292:0.000001,291:0.000001):0.000001,32:0.005476):0.036087,((282:0.010661,265:0.000001):0.000001,26:0.005455):0.038674):0.015553):0.056898):0.043402,1973:0.475586):0.051233):0.052722,326:0.330756):0.088834):0.025791,(((1115:0.683357,(483:0.228125,475:0.197586):0.107826):0.130690,((1252:0.601460,(698:0.253746,371:0.133949):0.157109):0.142871,(294:0.166302,247:0.231932):0.215106):0.074922):0.060008,((((403:0.000001,402:0.000001):0.000001,54:0.005605):0.347849,(372:0.000001,59:0.005570):0.295291):0.105724,(((413:0.000001,57:0.005689):0.485531,(((((309:0.000001,51:0.005676):0.125656,187:0.063597):0.197385,(239:0.129753,(208:0.000001,18:0.005617):0.070990):0.310877):0.059177,(875:0.223082,638:0.075230):0.402451):0.000002,((((2813:0.033596,458:0.040679):0.545250,520:0.336148):0.141218,412:0.482825):0.049803,((445:0.000001,74:0.005769):0.117505,378:0.065829):0.197280):0.104429):0.029927):0.040053,((((((((231:0.233908,1669:0.622736):0.081842,((274:0.336371,(((305:0.178811,176:0.105690):0.158124,(238:0.113415,179:0.042370):0.163860):0.021344,(425:0.057281,257:0.046295):0.259308):0.081764):0.030180,(2677:0.593390,(1475:0.000001,((1580:0.018406,1488:0.004487):0.008992,1463:0.009035):0.008995):0.698625):0.310602):0.025419):0.046448,((180:0.256230,207:0.275566):0.054818,778:0.520934):0.024353):0.065796,((800:0.587186,295:0.179751):0.254023,((439:0.279322,(1908:0.687182,406:0.202964):0.039693):0.237089,(361:0.000001,30:0.000001):0.352198):0.039229):0.069573):0.030956,(((200:0.252426,190:0.128352):0.069672,(178:0.259945,(444:0.319770,((249:0.180052,216:0.119483):0.088608,(195:0.210929,((205:0.366644,192:0.069668):0.105390,(((189:0.115800,183:0.109979):0.064858,(232:0.255100,210:0.309942):0.047123):0.036239,230:0.167558):0.042244):0.048651):0.049528):0.102358):0.043976):0.026050):0.098536,(229:0.309295,220:0.247412):0.089205):0.031379):0.025048,((((2651:1.060895,2001:0.793798):0.218254,2646:0.463876):0.147169,(263:0.056458,(255:0.079242,(651:0.292151,452:0.123219):0.032636):0.028030):0.330630):0.090413,(2647:0.464066,(281:0.000001,21:0.000001):0.442092):0.075808):0.039371):0.022505,193:0.420645):0.045242,((((((1804:0.004170,(1777:0.000001,159:0.000001):0.029361):0.461477,822:0.485473):0.147790,(630:0.000001,80:0.000001):0.285356):0.076089,((447:0.042144,367:0.030105):0.135782,(280:0.000001,36:0.005725):0.217907):0.178622):0.056556,((194:0.066208,(184:0.000001,3:0.005855):0.097304):0.034782,181:0.043402):0.175879):0.051587,(188:0.000001,4:0.005616):0.230697):0.049223):0.133029):0.017166):0.022837):0.016622):0.043971,177:0.286560):0.053781,(((((((1432:0.643608,(715:0.000001,105:0.005106):0.306540):0.189622,(2133:0.000001,166:0.005434):0.760220):0.066464,((897:0.107597,(740:0.081244,(564:0.000001,89:0.004907):0.105488):0.088583):0.216567,(685:0.088243,(522:0.000001,98:0.005182):0.103098):0.447090):0.146211):0.069428,((1106:0.447669,((1422:0.429042,982:0.320404):0.185438,((((1874:0.459486,(1836:0.005986,(1808:0.000001,1807:0.000001):0.009437):0.210417):0.068029,((1689:0.005071,1679:0.000001):0.180140,1684:0.070084):0.072391):0.572880,(201:0.000001,196:0.033242):0.344631):0.077848,(737:0.439948,606:0.572273):0.214489):0.022775):0.052064):0.106432,(((2816:0.221325,1036:0.113595):0.478843,((2649:0.239438,((1916:0.000001,1911:0.005345):0.010580,(1902:0.000001,1901:0.000001):0.000123):0.147529):1.087635,((1567:0.221290,(1455:0.000001,144:0.000001):0.194642):0.466345,(1505:0.060015,1498:0.083852):0.563378):0.127025):0.108112):0.069288,((1019:0.111143,879:0.071346):0.162255,((748:0.000001,747:0.000001):0.000001,106:0.004798):0.234911):0.268625):0.034491):0.037644):0.099223,((((((1346:0.215764,933:0.231921):0.094434,((1043:0.000001,(1042:0.000001,(1041:0.000001,(1040:0.000001,1039:0.000001):0.000001):0.000001):0.000001):0.100569,(632:0.000001,631:0.000001):0.059918):0.184964):0.338973,792:0.320992):0.046181,((((1791:0.585252,(1606:0.258722,1173:0.227553):0.107391):0.381606,((1377:0.054396,1209:0.110717):0.102104,(1178:0.000001,1140:0.005161):0.152135):0.387923):0.065824,(((880:0.476642,((1788:0.644678,1071:0.252093):0.163025,1344:0.286593):0.054715):0.063543,(((1230:0.182470,1142:0.103436):0.038704,1387:0.170522):0.133170,((1274:0.058721,1101:0.001107):0.274272,((1116:0.004749,1045:0.000001):0.018492,957:0.008091):0.179478):0.072885):0.065584):0.091017,(1109:0.195502,837:0.227102):0.248911):0.167475):0.150429,((1139:0.288353,1018:0.324055):0.091279,((1016:0.144063,987:0.116979):0.076666,872:0.283066):0.120049):0.071107):0.063308):0.206158,915:0.632542):0.104384,(((2650:0.438717,(1241:0.319620,1123:0.250604):0.430888):0.055757,(929:0.558196,297:0.359243):0.125607):0.062916,(682:0.640963,384:0.341958):0.056229):0.129065):0.061648):0.073549,((((91:0.005116,577:0.000001):0.000001,622:0.005101):0.192115,((601:0.005350,527:0.000001):0.000001,81:0.005385):0.088111):0.145262,((330:0.000001,329:0.000001):0.000001,42:0.005352):0.137103):0.223618):0.177150,((((383:0.486658,1015:0.591344):0.068663,(2837:0.964563,((1812:0.406545,1704:0.434517):0.240894,(1678:0.000001,1677:0.000001):0.413320):0.203607):0.212838):0.046047,(((((1929:0.700092,1843:0.551835):0.134753,((((((902:0.244213,(1304:0.244251,400:0.139984):0.037441):0.013851,592:0.186321):0.032614,((820:0.141577,755:0.183040):0.024301,(900:0.165703,585:0.094764):0.061136):0.112680):0.007863,645:0.232929):0.020405,491:0.218942):0.040304,(440:0.101933,300:0.052494):0.085697):0.025895):0.073683,364:0.286991):0.190589,(((((1445:0.233582,((1713:0.244595,(1444:0.000001,(1443:0.000001,(1442:0.000001,(1441:0.000001,1420:0.005406):0.000001):0.000001):0.000001):0.111546):0.146536,(1635:0.005207,1629:0.000001):0.179975):0.015606):0.027971,(((1270:0.005806,1225:0.004847):0.138113,((963:0.000001,962:0.000001):0.000001,((961:0.000001,960:0.000001):0.000001,(959:0.000001,958:0.000001):0.000001):0.000001):0.104209):0.049406,(((1409:0.019582,(1329:0.000001,1328:0.000001):0.187041):0.052072,1240:0.057496):0.120814,(966:0.000001,965:0.000001):0.183583):0.037699):0.013874):0.030730,(1171:0.161058,((1051:0.000001,1050:0.000001):0.000001,((1049:0.000001,1048:0.000001):0.000001,(1047:0.000001,1046:0.000001):0.000001):0.000001):0.121679):0.033210):0.354240,((((1416:0.134765,((1482:0.000001,(1481:0.000001,1480:0.000001):0.000001):0.112590,(1729:0.000001,1728:0.000001):0.325620):0.080239):0.225305,(1579:0.181608,1414:0.101245):0.131205):0.138910,1157:0.436759):0.145817,(874:0.099382,(1020:0.177342,1107:0.264631):0.084002):0.421641):0.130486):0.050372,((1654:0.149470,(1556:0.000001,1555:0.000001):0.085972):0.055425,1297:0.074303):0.515478):0.130596):0.058124,((((((1476:0.053891,1391:0.290093):0.191544,(1156:0.000001,1155:0.000001):0.096884):0.020153,((1546:0.005127,1544:0.000001):0.076462,(1318:0.082619,1130:0.037765):0.035073):0.019523):0.015098,1078:0.095524):0.127510,1520:0.246510):0.496576,((((((1210:0.194505,1120:0.067258):0.057178,894:0.099989):0.052472,(1083:0.005422,1074:0.000001):0.048452):0.021912,1113:0.085413):0.015035,((1289:0.000001,1277:0.005420):0.143438,1077:0.053539):0.012429):0.074560,1098:0.098223):0.365830):0.155133):0.078600):0.024370,1159:0.613405):0.019560):0.025017):0.035149):0.017590):0.040068,(790:0.673011,(813:0.529757,(2645:0.338946,((388:0.000001,387:0.000001):0.051669,279:0.087596):0.237312):0.160571):0.091718):0.072558):0.025393,(((986:0.579517,2653:0.689385):0.054214,((3073:0.545203,2458:0.804085):0.125743,2432:0.953079):0.098413):0.156205,((((((2648:0.407901,(1992:0.434237,558:0.076031):0.149962):0.093902,((((1285:0.008150,(1734:0.182848,1558:0.116328):0.023614):0.052139,1310:0.012733):0.362843,1525:0.757055):0.072762,(1831:0.955804,913:0.297245):0.086189):0.134656):0.099485,(696:0.647509,(1397:0.874432,1151:0.440561):0.079345):0.077255):0.046970,((((((2814:0.010675,661:0.032778):0.027146,(((815:0.000001,814:0.000001):0.010646,752:0.000001):0.011925,694:0.027505):0.022271):0.015052,((((((((((((805:0.010309,766:0.000001):0.000001,767:0.000001):0.000001,768:0.000001):0.000001,769:0.000001):0.000001,770:0.000001):0.000001,771:0.000001):0.000001,772:0.000001):0.000001,773:0.000001):0.000001,774:0.000001):0.000001,775:0.000001):0.000001,776:0.000001):0.000001,(803:0.000001,(802:0.000001,801:0.000001):0.000001):0.005145):0.065418):0.059102,999:0.226377):0.145967,717:0.181882):0.455998,(((786:0.000001,785:0.000001):0.165702,627:0.205929):0.061499,((2452:0.427286,1184:0.362074):0.099231,617:0.316535):0.058297):0.140641):0.088695):0.092454,(1221:0.410730,995:0.316822):0.444173):0.044911,(((1338:0.654347,(((2132:0.456067,(1937:0.007837,1799:0.023120):0.089655):0.454565,(1722:0.284514,((1548:0.041009,(1459:0.016308,(1450:0.000001,1449:0.000001):0.005010):0.068550):0.102754,1376:0.118927):0.219629):0.072495):0.295552,(((2375:0.044342,2274:0.276879):1.067104,((1790:0.504093,(2236:0.736476,1662:0.208352):0.124724):0.001343,(1685:0.597465,1649:0.316048):0.105505):0.068055):0.238375,((((1187:0.444919,(1740:0.508016,(1622:0.027074,1553:0.068809):0.496691):0.294863):0.105125,((((1733:0.000001,1732:0.000001):0.568630,(1585:0.000001,1584:0.000001):0.445141):0.276517,((2078:0.395822,1910:0.594140):0.247950,1529:0.386337):0.097470):0.062759,((1914:0.362826,1088:0.049193):0.249340,1847:0.711096):0.159973):0.100432):0.033264,((((1833:0.617730,(1756:0.048582,1530:0.002107):0.598103):0.027894,1524:0.396536):0.029075,((1180:0.273434,174:0.457897):0.135036,576:0.121963):0.566134):0.058703,((1283:0.326057,1125:0.323509):0.180393,1502:0.603911):0.155553):0.094148):0.046686,((1785:0.711839,((1658:0.428296,1915:0.489676):0.024949,(1670:0.593549,(1192:0.292909,(1607:0.368301,(1620:0.394533,1379:0.322174):0.118854):0.073055):0.070290):0.032390):0.019386):0.055987,((((1835:0.099698,1805:0.068873):0.349670,1360:0.611414):0.168356,(((((1681:0.000001,1680:0.000001):0.318965,1061:0.165602):0.105754,1138:0.350469):0.056475,((1628:0.000001,1627:0.000001):0.248092,1202:0.253132):0.104465):0.054000,(1949:0.507221,1966:0.748555):0.127164):0.084635):0.047845,((1816:0.469706,((1694:0.403828,1951:0.526061):0.132765,(1955:0.101973,1906:0.145951):0.215252):0.087012):0.050694,1941:0.840218):0.246660):0.026957):0.031172):0.083010):0.058275):0.066755):0.128576,((1419:0.000001,1418:0.000001):0.494078,1216:0.388482):0.276073):0.204524,((((((((((1588:0.218789,1082:0.055490):0.063499,983:0.239523):0.088056,1211:0.175251):0.026163,1363:0.265181):0.133596,1513:0.215391):0.174155,673:0.419516):0.114508,((1439:0.000001,1438:0.000001):0.711212,(1383:0.327452,1260:0.407868):0.164316):0.147977):0.142511,(754:0.266767,671:0.354400):0.136518):0.253512,(((1998:1.109953,((1857:0.558686,(1753:0.265278,1380:0.108735):0.211301):0.126395,1710:0.527760):0.199959):0.239763,(((1514:0.091166,1412:0.283472):0.515363,(1287:0.017457,1133:0.003423):0.634798):0.142250,((((1618:0.548987,1233:0.413797):0.081918,(((1058:0.419859,1099:0.245357):0.082036,(1165:0.319619,1089:0.095492):0.144734):0.180065,1616:0.576513):0.085597):0.054346,(((1803:0.643169,941:0.289531):0.089345,1636:0.518430):0.064527,1610:0.608155):0.073456):0.046227,(((1226:0.456814,1037:0.416900):0.201955,(1421:0.446367,1352:0.218985):0.283549):0.073354,(((1413:0.506775,(((1259:0.144268,1135:0.152158):0.110426,1224:0.315863):0.166365,((((1510:0.251859,1316:0.077944):0.233554,1033:0.348533):0.104945,175:0.440923):0.208314,804:0.440652):0.105720):0.025680):0.079467,(((((1460:0.003136,(1385:0.008838,1372:0.078445):0.050112):0.241784,1302:0.318692):0.139942,834:0.317996):0.066112,(1126:0.264333,1081:0.342396):0.154317):0.029924,1506:0.480310):0.049050):0.021537,((1253:0.280303,(1164:0.200550,1160:0.204676):0.152988):0.056287,1122:0.419007):0.103864):0.037651):0.112577):0.114214):0.062781):0.012163,((((2059:0.341977,(1508:0.542808,1410:0.221413):0.244152):0.352718,(1903:0.361529,(1437:0.349920,((1651:0.302928,1396:0.130439):0.112642,(1783:0.274007,1533:0.197020):0.155244):0.050706):0.052076):0.147189):0.130597,((1467:0.314082,(1861:0.787523,1054:0.200680):0.055466):0.175781,(1353:0.415341,(1227:0.024125,1176:0.051885):0.269025):0.163958):0.077404):0.126040,(1357:0.304046,(1822:0.892440,811:0.215890):0.207121):0.402936):0.084400):0.109238):0.063940,((((((((((((1671:0.290796,1566:0.221283):0.302576,1181:0.365515):0.070161,((1313:0.325227,(1170:0.050536,1053:0.042136):0.373428):0.138085,((((1014:0.010329,967:0.005476):0.150599,793:0.097018):0.062616,885:0.280493):0.176881,852:0.299223):0.100370):0.098227):0.079934,(((2282:0.118097,1359:0.176923):0.284556,1186:0.371990):0.103086,((((1327:0.236560,1086:0.019368):0.155878,1127:0.179148):0.123113,(1272:0.188176,1262:0.077314):0.234842):0.054925,(1374:0.020817,1269:0.057667):0.224698):0.061514):0.130773):0.103018,(1300:0.585705,1239:0.276461):0.249387):0.085366,(1341:0.000001,1340:0.000001):0.612909):0.068076,((((((1308:0.405450,1264:0.460796):0.187932,1229:0.544329):0.197841,1276:0.646985):0.084044,1351:0.505715):0.122706,((((2245:0.888577,1451:0.346149):0.212191,((1355:0.277760,(1899:0.391282,1174:0.162883):0.165105):0.130967,((1565:0.181196,(1401:0.050792,1281:0.007859):0.113705):0.132679,1477:0.253803):0.210733):0.069848):0.076841,((((1247:0.011175,903:0.000002):0.405057,1223:0.364444):0.104181,1474:0.622856):0.048828,((1452:0.605098,695:0.344621):0.143701,((1792:0.436425,1725:0.341995):0.362041,(1366:0.366767,909:0.371410):0.144106):0.074719):0.068725):0.031516):0.111834,((((1311:0.130319,1298:0.114422):0.541170,(1747:0.523730,1322:0.273832):0.212860):0.108572,((1727:0.056561,1692:0.072296):0.291777,945:0.553187):0.215820):0.065360,(((1724:0.222675,(1632:0.053424,(1589:0.116916,1568:0.036046):0.033368):0.162225):0.459818,365:0.253418):0.185841,(((2161:0.056042,1261:0.000002):0.625696,((1415:0.415881,(1675:0.614478,1399:0.445145):0.201615):0.113462,((1813:0.209292,1730:0.165315):0.495896,925:0.341280):0.060702):0.037086):0.153350,(((1084:0.305904,1249:0.271513):0.086118,2095:0.549740):0.110849,((1696:0.065971,1552:0.013680):0.534155,1062:0.359973):0.171375):0.040207):0.011347):0.062929):0.018159):0.073140):0.039139,(((2056:0.836764,1623:0.610539):0.315539,(1434:0.410920,1035:0.339625):0.251281):0.154238,((1800:0.619328,1279:0.356042):0.100470,1220:0.471345):0.079921):0.048400):0.056438):0.026484,((1052:0.457875,(1425:0.298559,1031:0.215543):0.353554):0.047810,(1706:0.715330,1307:0.222550):0.069675):0.285896):0.035897,((((1570:0.415954,(((1856:0.574764,1631:0.349412):0.108040,1517:0.367162):0.114807,(1471:0.029961,1373:0.014955):0.388158):0.045169):0.092407,((2035:0.030352,1731:0.024862):0.419733,(1557:0.423144,1479:0.314376):0.087568):0.153622):0.264081,540:0.430769):0.106420,(((1111:0.135840,(2112:0.238476,1059:0.165062):0.042245):0.056139,(1075:0.021786,1063:0.033473):0.074600):0.213964,735:0.252160):0.241369):0.054601):0.027741,1947:1.248183):0.025427,((1795:0.485729,1744:0.472269):0.339278,(1213:0.090867,1065:0.093356):0.590880):0.122898):0.054010,(654:0.214561,552:0.246216):0.307928):0.054353):0.078172):0.299509):0.021447):0.045238):0.046361,((((901:0.011407,883:0.029170):0.120910,((761:0.041405,(720:0.000001,719:0.000001):0.081034):0.028023,750:0.100890):0.041639):0.606389,((((2259:0.000001,2257:0.004743):0.898117,2215:0.527746):0.397318,2244:1.184163):0.213339,1975:1.153893):0.508545):0.000001,(((1868:0.669336,2060:0.987450):0.150975,((2815:0.073545,2819:0.035285):0.029041,2825:0.024947):0.534825):0.152440,((1388:0.489526,((((1538:0.000001,1537:0.000001):0.000001,((1527:0.000001,1526:0.000001):0.000001,1500:0.005166):0.005152):0.508232,((2017:0.000001,2016:0.000001):0.696426,(((2099:0.000001,2098:0.000001):0.746284,((2040:0.021411,(2003:0.000001,2002:0.000001):0.010759):0.489851,(2031:0.015776,(2010:0.000001,2009:0.000001):0.028626):0.641719):0.221323):0.080125,(1858:0.005030,1851:0.000001):0.727587):0.162772):0.114175):0.243702,(1263:0.343575,(359:0.000001,338:0.010299):0.142199):0.208768):0.055699):0.284309,((2835:0.706045,(2965:0.717915,2821:0.341148):0.097369):0.299115,((3146:0.410930,(2831:0.300067,2826:0.241456):0.090857):0.090727,2893:0.326998):0.626640):0.124272):0.135790):0.056993):0.052164):0.035487,((1134:0.416266,((((2039:0.000001,2038:0.000001):0.084564,(2148:0.143853,(2096:0.084182,2029:0.211081):0.173532):0.042690):0.125323,((2177:0.179050,((2053:0.000001,2052:0.000001):0.000001,2069:0.005606):0.122757):0.207275,(2120:0.084159,2107:0.211494):0.041916):0.029107):0.130618,(2066:0.052447,2055:0.096167):0.240417):0.863388):0.063074,876:0.676354):0.135840):0.031840,(((2839:0.985230,(2135:0.646875,1871:0.480148):0.600371):0.283344,(((((1688:0.000001,1687:0.000001):0.000001,(1660:0.000001,1659:0.000001):0.016004):0.209336,1518:0.176430):0.096445,((1698:0.146323,1349:0.059726):0.363909,1361:0.218221):0.200114):0.079936,(1575:0.128527,(1934:0.000001,1933:0.000001):0.429224):0.105985):0.631173):0.234627,((((((1888:0.305353,(1656:0.232572,(((1885:0.070750,1867:0.065637):0.160505,(1737:0.008701,1700:0.029136):0.078891):0.222346,(1577:0.101151,1428:0.077050):0.061846):0.074421):0.063096):0.107953,(((((((2044:0.181447,2014:0.045418):0.090483,2026:0.207556):0.062223,1945:0.179342):0.061640,(1987:0.135661,1938:0.126048):0.114216):0.030461,2008:0.266886):0.215321,((1913:0.395609,1930:0.224188):0.086644,((1962:0.000001,1961:0.000001):0.000001,(2013:0.016735,1986:0.000001):0.005553):0.219576):0.059186):0.123869,1946:0.681489):0.087126):0.077458,(((1717:0.036745,1638:0.033269):0.499412,1592:0.245799):0.139094,((((((2149:0.165448,1539:0.006515):0.017061,(1290:0.005535,1271:0.000001):0.021469):0.042622,(((1487:0.032659,((1507:0.000001,1423:0.017050):0.048540,(1334:0.000001,(1333:0.000001,1332:0.000001):0.000001):0.059068):0.019165):0.011942,(1321:0.025157,((1267:0.000001,(1266:0.000001,1265:0.000001):0.000001):0.007902,(1258:0.000001,1257:0.000001):0.008490):0.015591):0.055455):0.018801,(((1484:0.000001,1483:0.000001):0.000001,(1458:0.000001,(1457:0.000001,1456:0.000001):0.000001):0.005608):0.030061,1462:0.027438):0.043343):0.028620):0.047141,((1406:0.000001,(1405:0.000001,(1404:0.000001,1403:0.000001):0.000001):0.000001):0.000001,(1407:0.000001,1408:0.000001):0.000001):0.139572):0.050463,((1643:0.000001,(1642:0.000001,1641:0.000001):0.000001):0.183715,(1596:0.000001,1595:0.000001):0.049136):0.037536):0.025186,((1786:0.016782,(1496:0.000001,(1495:0.000001,1494:0.000001):0.000001):0.000001):0.116826,(1478:0.056732,1400:0.011845):0.118840):0.063295):0.094667):0.092788):0.148631,2104:0.562166):0.604276,(2058:0.513441,1907:0.000002):1.346265):0.109038,((2224:0.588982,2172:0.421231):0.921464,(((3268:0.955785,(((2197:0.005262,2179:0.000001):0.005242,(2190:0.005255,2188:0.000001):0.000001):0.375655,(2183:0.000001,2182:0.000001):0.091880):0.731584):0.271938,((2238:1.040523,((2973:0.937408,2227:0.595525):0.305980,(2200:0.494963,2175:0.580156):0.534713):0.161056):0.145714,2312:1.164704):0.104100):0.063936,(((2205:0.000001,2204:0.000001):0.446957,2163:0.556966):0.585555,(((2307:0.000001,2306:0.000001):0.458418,2304:0.402575):0.682906,(3271:0.854984,2310:0.658795):0.253673):0.271246):0.163513):0.188209):0.259048):0.135243):0.068579):0.041640,(((((((2019:0.736134,((1943:0.000001,1942:0.000001):0.017193,(1928:0.005691,(1927:0.000001,(1926:0.000001,(1925:0.000001,(1924:0.000001,(1923:0.000001,(1922:0.000001,(1921:0.000001,(1920:0.000001,1919:0.000001):0.000001):0.000001):0.000001):0.000001):0.000001):0.000001):0.000001):0.000001):0.000002):0.424240):0.125553,(2079:0.092659,2072:0.003286):0.346387):0.089859,2113:0.191874):0.237100,2218:0.611113):0.194589,(2064:0.378982,(2065:0.549547,2015:0.297241):0.139009):0.445260):0.486118,(2100:0.860688,1939:0.847454):0.288918):0.156151,((2075:1.435483,2293:1.560043):0.105193,(2841:1.444148,2027:0.909982):0.268625):0.297361):0.049416):0.066489,2914:1.918033):0.075356,((2353:1.909338,((2268:1.375913,2234:1.192102):0.224616,((3348:0.911379,2157:1.371043):0.405793,(2108:1.335039,1989:1.083686):0.190433):0.201543):0.115598):0.127895,(((((1726:0.726348,(2028:0.931770,1647:0.417544):0.057200):0.053812,((((((((((1995:0.000001,1994:0.000001):0.436129,((((((2041:0.010284,1796:0.005692):0.283633,1551:0.115881):0.131787,1870:0.402201):0.064013,1806:0.350058):0.009902,((((2073:0.648381,1932:0.549454):0.165746,2036:0.476653):0.110288,(((((((((((((2207:0.065609,1768:0.000001):0.000001,1769:0.000001):0.000001,1770:0.000001):0.000001,1771:0.000001):0.000001,1772:0.000001):0.000001,1773:0.000001):0.000001,1774:0.000001):0.000001,1775:0.000001):0.000001,1776:0.000001):0.005305,1718:0.000001):0.000001,1719:0.000001):0.000001,1720:0.000001):0.000001,1721:0.000001):0.463763):0.075289,(((2004:0.289587,1837:0.195020):0.154755,(1977:0.054175,1976:0.000001):0.447796):0.075966,1999:0.375452):0.057332):0.072299):0.080195,(1749:0.101122,1609:0.101211):0.342066):0.048331):0.070525,(((1879:0.365426,((1869:0.308566,1819:0.347965):0.309941,(1855:0.251141,1781:0.158945):0.239175):0.204561):0.118907,1599:0.315563):0.081808,(1889:0.062440,((((((((((((1794:0.005462,1757:0.000001):0.000001,1758:0.000001):0.000001,1759:0.000001):0.000001,1760:0.000001):0.000001,1761:0.000001):0.000001,1762:0.000001):0.000001,1763:0.000001):0.000001,1764:0.000001):0.000001,1765:0.000001):0.000001,1766:0.000001):0.000001,1767:0.000001):0.000001,(1752:0.000001,(1751:0.000001,1750:0.000001):0.000001):0.011442):0.018076):0.485074):0.050728):0.043142,(1705:0.637315,1697:0.359344):0.141467):0.053596,1809:0.714466):0.113446,1291:0.380655):0.080373,(1875:0.328585,1802:0.438424):0.571550):0.110982,((1303:0.402602,(1983:0.743616,1554:0.208849):0.152107):0.081523,1797:0.459455):0.065682):0.055475,(1314:0.298541,(1378:0.491685,((2025:0.635671,1532:0.252416):0.129466,1112:0.307330):0.082091):0.044933):0.045457):0.039885,(1701:0.523317,(((2192:0.439182,2170:0.005036):0.384239,(2122:0.108857,2103:0.127802):0.268493):0.224212,(2164:0.005129,(2152:0.000001,(2147:0.000001,(2146:0.000001,(2145:0.000001,(2144:0.000001,(2143:0.000001,(2142:0.000001,(2141:0.000001,2140:0.000001):0.000001):0.000001):0.000001):0.000001):0.000001):0.000001):0.000001):0.000001):0.362233):0.757831):0.107543):0.078304):0.346850,(946:0.630338,((1789:0.545496,1741:0.384441):0.535435,(((((1672:0.863304,(1787:0.657016,((1509:0.484169,(1950:0.198852,1940:0.241461):0.607759):0.106557,(((1745:0.199384,1382:0.228834):0.287366,(1600:0.224878,(1974:0.041039,(1862:0.005572,1852:0.000001):0.001548):0.785607):0.131809):0.030737,((1897:0.000001,1896:0.000001):0.473487,(1736:0.000001,1735:0.000001):0.351053):0.222388):0.068892):0.132030):0.084281):0.095740,943:0.469204):0.046463,709:0.469748):0.121370,(1597:0.413747,1201:0.444990):0.261728):0.110953,(((((886:0.353640,556:0.345145):0.067030,989:0.376882):0.085435,(((((1646:0.042205,1497:0.000001):0.644008,1536:0.561930):0.169838,(((1742:0.490593,1292:0.506309):0.201118,1103:0.619207):0.146540,((((((1234:0.422317,1100:0.402802):0.079895,1581:0.459058):0.057145,(953:0.005362,919:0.023037):0.475959):0.035308,(555:0.415536,((1571:0.038761,1521:0.000001):0.504561,1371:0.451759):0.082203):0.068285):0.044053,(((1611:0.000001,1522:0.071855):0.789283,((1470:0.595832,998:0.336185):0.081198,(1301:0.410064,865:0.257856):0.104195):0.041508):0.037962,(833:0.579994,1426:0.378867):0.059384):0.125578):0.070508,1154:0.468278):0.079428):0.076437):0.079914,(1208:0.600403,710:0.361231):0.124783):0.078262,526:0.427871):0.061259):0.038418,(480:0.402311,(1601:0.632848,1198:0.365640):0.272693):0.072041):0.041834,((((1232:0.592995,(1714:0.612208,1996:0.831095):0.139606):0.091854,1608:0.684936):0.111889,(((((1466:0.838414,868:0.287772):0.115354,(1674:0.000001,1673:0.000001):0.617173):0.173256,(((((1179:0.219729,692:0.155389):0.354090,((1282:0.485517,926:0.409287):0.191987,1087:0.506161):0.156083):0.089415,(1069:0.137935,954:0.189120):0.403448):0.073495,1217:0.640873):0.076528,(888:0.529044,(1695:0.552295,1343:0.545761):0.099282):0.027554):0.015031):0.061038,(1030:0.511353,((1430:0.565315,937:0.721570):0.152207,854:0.249156):0.098715):0.095826):0.053043,(((349:0.649198,(((2891:0.856165,796:0.448784):0.049984,(1473:0.172535,1358:0.270027):0.359648):0.059855,(1342:0.526381,(1012:0.005238,(((1096:0.000001,(1095:0.000001,(1094:0.000001,(1093:0.000001,(1092:0.000001,1091:0.000001):0.000001):0.000001):0.000001):0.000001):0.005164,997:0.005163):0.000001,((((((1005:0.000001,1004:0.000001):0.000001,1003:0.000001):0.000001,1002:0.000001):0.000001,((1008:0.000001,1007:0.000001):0.000001,1006:0.000001):0.000001):0.000001,1001:0.000001):0.000001,1000:0.000001):0.000001):0.000001):0.521539):0.082394):0.069908):0.055479,(1228:0.464199,(((711:0.533274,(1013:0.536431,625:0.286888):0.144342):0.070099,((((714:0.488388,725:0.311261):0.064200,((1044:0.242583,835:0.214956):0.161432,(((1427:0.341732,1203:0.281296):0.118644,(1370:0.256370,996:0.212604):0.172395):0.122787,((((1686:0.000001,1653:0.005183):0.327031,(1306:0.012152,1199:0.003708):0.385263):0.071180,((624:0.000001,623:0.000001):0.000001,(643:0.005090,(817:0.000001,816:0.000001):0.020648):0.005087):0.432762):0.179971,1503:0.641691):0.034983):0.071025):0.043790):0.051982,((1064:0.205502,619:0.208064):0.097868,(1011:0.015619,924:0.000001):0.445283):0.028066):0.071411,((1984:0.011139,1944:0.000002):0.821123,1887:0.825556):0.275639):0.032690):0.048601,(((1137:0.212922,860:0.054173):0.422214,(1117:0.199555,547:0.166458):0.282496):0.097138,777:0.470153):0.060490):0.074553):0.047135):0.076644,((2217:0.083219,((797:0.005141,((((864:0.005142,(856:0.000001,855:0.000001):0.000001):0.005123,((758:0.000001,757:0.000001):0.005131,(745:0.000001,744:0.000001):0.000001):0.005131):0.000001,851:0.005125):0.000001,829:0.000001):0.000001):0.005708,((848:0.000001,847:0.000001):0.000001,((846:0.000001,845:0.000001):0.000001,(844:0.000001,843:0.000001):0.000001):0.000001):0.004557):0.024470):0.426096,1009:0.380569):0.134682):0.028043):0.057802):0.038435,((1598:0.726621,(1207:0.631832,1193:0.397476):0.115025):0.059242,1904:0.889368):0.137111):0.159294):0.090733):0.033200):0.071322):0.031729):0.073992,(2018:1.577909,((2071:0.891949,((2051:0.857251,1859:0.379531):0.428315,((1648:0.412521,1625:0.629594):0.117296,(((1834:0.721446,(1883:0.004696,1878:0.000001):0.745404):0.120041,(1884:0.308563,(1820:0.010534,1811:0.023977):0.484079):0.187447):0.045117,((((1780:0.000001,1779:0.000001):0.490659,(1645:0.305294,1417:0.394854):0.132034):0.310876,(((1793:0.608661,1465:0.165977):0.068188,((1519:0.362396,(1501:0.231827,1468:0.220813):0.049316):0.049398,(1821:0.280186,1830:0.474534):0.088986):0.034788):0.132264,1876:0.810696):0.185113):0.204674,1707:0.545897):0.029333):0.028671):0.135792):0.098949):0.405413,(((1739:0.650070,((((1604:0.292675,1528:0.130683):0.157541,(1175:0.034249,993:0.038556):0.271020):0.080650,1590:0.603724):0.140341,((((1666:0.466228,1499:0.373152):0.102008,1294:0.600284):0.112634,914:0.250149):0.131729,1102:0.371599):0.085606):0.135056):0.114561,1027:0.494670):0.176789,((1755:0.762945,(((2062:0.405095,1472:0.382586):0.116558,1988:0.394288):0.389298,(1485:0.489922,((((1849:0.725241,1603:0.329053):0.117203,(1865:0.767738,1748:0.456551):0.096594):0.099889,1365:0.316674):0.106163,(1690:0.549774,1511:0.489072):0.089173):0.080181):0.218727):0.157822):0.158106,(((1798:0.316384,1493:0.216610):0.821639,((1394:0.699489,655:0.550547):0.062473,173:0.716863):0.026160):0.046862,((((((1650:0.660797,1017:0.347235):0.102521,(1512:0.649139,991:0.395316):0.080034):0.011854,(((1665:0.000001,1664:0.000001):0.000001,1657:0.004836):0.000001,1639:0.015183):0.967580):0.113822,((881:0.348872,730:0.267113):0.209068,((1204:0.418418,(1560:0.400404,870:0.349224):0.212195):0.113490,(((1905:0.208976,1890:0.129888):0.394154,172:2.342932):0.724769,(((1436:0.041685,(((1367:0.014392,1324:0.019258):0.000001,1320:0.009587):0.004778,1354:0.000001):0.293898):0.324604,780:0.336195):0.094071,528:0.215532):0.168240):0.066136):0.091974):0.105490):0.102966,(((((((1637:0.014986,1587:0.009312):0.073472,1594:0.106788):0.055406,(1453:0.109539,1248:0.056384):0.046145):0.256928,1147:0.546517):0.104260,(((1991:0.370378,1881:0.504664):0.052307,1464:0.449715):0.112941,1021:0.443212):0.055600):0.069673,((2210:1.055025,((2186:0.114403,2102:0.114585):0.616366,2272:0.804282):0.236552):0.074674,(2033:0.411925,(1960:0.050614,1892:0.117548):0.264174):0.206015):0.199173):0.085143,(1850:0.883399,(1435:0.480094,1912:0.482417):0.119240):0.092188):0.167714):0.054492,(2775:0.751425,((1893:0.019780,(1829:0.000001,(1828:0.000001,(1827:0.000001,(1826:0.000001,(1825:0.000001,(1824:0.000001,1823:0.000001):0.000001):0.000001):0.000001):0.000001):0.000001):0.054525):1.010379,((1299:0.415314,(979:0.000001,(978:0.000001,(977:0.000001,(976:0.000001,(975:0.000001,(974:0.000001,(973:0.000001,(972:0.000001,(971:0.000001,(970:0.000001,(969:0.000001,(968:0.000001,939:0.005377):0.000001):0.000001):0.000001):0.000001):0.000001):0.000001):0.000001):0.000001):0.000001):0.000001):0.000001):0.573849):0.123186,(1146:0.000001,1145:0.000001):0.493361):0.246605):0.058056):0.041185):0.078178):0.045109):0.021149):0.027164):0.028313):0.062799):0.085363,(((2185:1.414855,((1853:0.774556,(2063:0.686732,(2139:0.985519,(2067:0.728641,2023:0.812836):0.176865):0.077548):0.060839):0.053744,(((((2119:0.000001,2118:0.000001):0.773293,2022:0.652071):0.266029,((2156:0.011591,2136:0.058820):1.027510,(2047:0.000001,(2046:0.000001,2045:0.000001):0.000001):0.670819):0.446576):0.083089,(2005:0.776280,(((1898:0.143493,1880:0.170920):0.279021,1854:0.422550):0.076931,1864:0.337874):0.071682):0.158526):0.218437,1900:0.752993):0.097830):0.153663):0.161748,1909:0.864655):0.103782,((((3381:0.954670,2125:0.877255):0.254125,(3176:1.271886,3088:1.761915):0.548481):0.328299,(((2254:0.557980,2202:0.433838):0.869531,(((((2115:0.668233,(2168:0.705539,(2049:0.000001,2048:0.000001):0.455602):0.210687):0.041261,((2007:0.187691,(((2184:0.151080,((2166:0.211182,(2106:0.134583,2092:0.068375):0.075410):0.093276,(2130:0.064265,2094:0.096192):0.148825):0.092444):0.023453,(((2154:0.076190,2110:0.115966):0.165459,2037:0.306941):0.070025,(2187:0.178107,((2167:0.216738,2123:0.085534):0.034110,((2162:0.124505,2093:0.164878):0.093851,2138:0.222931):0.016901):0.039998):0.053741):0.025967):0.033144,(2178:0.113486,2128:0.174548):0.050317):0.112121):0.123756,(2198:0.567354,2121:0.485956):0.199590):0.103911):0.145136,1997:0.924187):0.310640,(2235:1.118197,((((((2359:0.000001,(2358:0.000001,(2357:0.000001,(2356:0.000001,(2355:0.000001,2354:0.000001):0.000001):0.000001):0.000001):0.000001):0.000001,(2335:0.000001,(2334:0.000001,(2333:0.000001,(2332:0.000001,(2331:0.000001,(2330:0.000001,(2329:0.000001,2328:0.000001):0.000001):0.000001):0.000001):0.000001):0.000001):0.000001):0.003959):0.190603,(2342:0.000001,(2341:0.000001,(2340:0.000001,2339:0.000001):0.000001):0.000001):0.101357):0.238416,2248:0.262501):1.202966,(2129:0.331579,(2061:0.022626,(((1965:0.000001,(1964:0.000001,1963:0.000001):0.000001):0.004149,1953:0.000001):0.000001,((1959:0.000001,(1958:0.000001,(1957:0.000001,1956:0.000001):0.000001):0.000001):0.000001,(1972:0.000001,(1971:0.000001,(1970:0.000001,(1969:0.000001,(1968:0.000001,1967:0.000001):0.000001):0.000001):0.000001):0.000001):0.004141):0.004139):0.034576):0.145527):0.692095):0.238659,2054:0.631983):0.142125):0.068129):0.133823,(3368:1.423373,(((((2247:0.030077,2237:0.000002):0.506673,(2159:0.230588,2158:0.177340):0.115167):0.432688,2050:0.942447):0.138502,(2840:0.273993,2838:0.394359):0.571450):0.116051,(2832:0.552696,(2097:0.561463,(2021:0.429973,1895:0.609345):0.124566):0.088771):0.400701):0.101841):0.034463):0.080210):0.084650,((((((1848:0.166523,1617:0.163162):0.086946,((1531:0.194408,1652:0.250215):0.066522,1392:0.137576):0.032676):0.128032,1682:0.372411):0.193455,1810:0.591391):0.120241,((((((((((2834:0.186371,2823:0.027139):0.015014,2842:0.126953):0.327041,(2820:0.016513,((2836:0.037098,2824:0.028683):0.006789,(((2830:0.025144,2829:0.037077):0.062876,2828:0.000001):0.046132,2833:0.031669):0.000672):0.004973):0.422781):0.119905,(((((1712:0.361425,1402:0.440505):0.214319,(1814:0.134122,1715:0.088852):0.084367):0.111116,((2020:0.045055,(1886:0.010172,1832:0.005502):0.144280):0.086052,1691:0.107320):0.170670):0.095957,(1872:0.071614,1866:0.050466):0.278656):0.127408,((((1693:0.048779,1644:0.011246):0.101974,1389:0.167370):0.108347,1667:0.204282):0.069099,1917:0.223109):0.190047):0.069199):0.073513,(2160:0.212903,2155:0.209516):0.668749):0.047084,(3358:0.953058,((1169:0.074717,1390:0.353729):0.055394,(((1818:0.115147,(1583:0.006854,1576:0.038069):0.129219):0.087930,(((1578:0.011970,1559:0.000001):0.078526,((1574:0.007868,1535:0.000001):0.023640,1561:0.000001):0.044671):0.115828,(((1634:0.023147,1615:0.022560):0.049893,1572:0.037725):0.059551,1549:0.173072):0.095181):0.060014):0.057709,((1440:0.050648,(((2817:0.011792,(2827:0.116339,2818:0.000001):0.011844):0.000001,(1242:0.003922,1205:0.007898):0.000001):0.003917,1162:0.000001):0.015678):0.018841,(((((1288:0.014768,1128:0.004724):0.003901,1238:0.006860):0.004745,1251:0.003887):0.003893,(1215:0.000001,1214:0.000001):0.007737):0.000001,1255:0.003897):0.083299):0.112750):0.029829):0.236856):0.221483):0.064342,1882:0.774050):0.135576,((2030:0.421164,1640:0.259937):0.134496,1952:0.326755):0.177364):0.173771,(1931:0.668835,(1845:0.378106,(1723:0.277673,1709:0.255883):0.176394):0.060699):0.047271):0.031268,2822:0.691603):0.071750):0.122083,(((2011:0.635785,(1630:0.451288,1066:0.216983):0.083081):0.069530,((1918:0.465194,1273:0.409996):0.061357,2652:0.704106):0.026884):0.095732,(((2076:0.408489,2024:0.281851):0.107919,1948:0.355071):0.181486,((1815:0.247400,1668:0.046066):0.194615,1702:0.155079):0.120886):0.289377):0.101971):0.114739):0.315207):0.076484,1784:0.993773):0.063846):0.080581):0.069916):0.051677):0.106243,2240:1.744390):0.019213,(((1980:0.907445,(2127:1.153082,(2137:0.097565,2114:0.011340):0.835046):0.086038):0.159819,(((((2222:0.004427,(2214:0.000001,2213:0.000001):0.000001):0.000001,2216:0.008876):0.130494,(2220:0.000001,2219:0.000001):0.000001):0.040361,2223:0.084782):1.272110,2000:0.886904):0.388846):0.143558,((2280:0.000001,(2279:0.000001,2278:0.000001):0.000001):1.103333,(2203:1.183066,(((2032:0.129925,1954:0.172004):0.069855,1985:0.218856):0.094239,2012:0.265542):0.508551):0.211603):0.251598):0.115360):0.057754,((2594:0.000001,2537:0.000001):1.716901,(((2194:0.010798,2180:0.000001):0.334483,(((2212:0.017132,2181:0.000001):0.416082,((2229:0.325378,2131:0.449532):0.064627,(2124:0.014721,2116:0.027913):0.362739):0.058368):0.070039,2169:0.495408):0.056997):0.276000,(2174:0.711764,2126:0.207892):0.413162):0.443481):0.286215):0.170216,((2791:1.345061,3209:1.578532):0.269326,((((((((2482:0.900662,3476:0.375939):0.191649,((3376:0.731777,(3163:0.000001,3162:0.000001):0.373440):0.178124,3446:0.595328):0.123167):0.283372,((3254:0.720122,3231:0.743011):0.298584,((((3257:0.384949,(((3183:0.026056,3219:0.005042):0.005127,3236:0.000001):0.087273,(3213:0.000001,3211:0.011281):0.034208):0.271447):0.298679,((3311:0.212999,3000:0.176567):0.277417,3039:0.028335):0.341775):0.121378,(((2574:0.000001,2526:0.000001):0.048980,2472:0.000001):0.320916,2471:0.443520):0.112702):0.157836,2714:0.361785):0.065568):0.052304):0.156774,2591:0.720717):0.277497,(3360:0.567328,2752:1.507045):0.558252):0.352757,((3424:0.989360,3232:1.236929):0.334380,(3253:1.564159,2960:1.403447):0.101405):0.205203):0.069903,((3156:1.000470,(2947:0.741066,2480:0.957410):0.267401):0.270313,3013:1.127102):0.254482):0.186343,((((3327:1.327834,2808:1.514819):0.205930,(3028:0.730429,((3214:0.210477,3152:0.322914):0.348238,3379:0.798728):0.070199):0.701276):0.115539,((((2447:1.299753,2546:3.132512):0.304189,2844:2.449929):0.185641,((3435:1.449677,3206:1.399436):0.097240,((((3401:0.687945,2499:0.137933):0.375610,2492:1.068571):0.875193,2803:1.287064):0.388334,3418:2.406476):0.641959):0.155819):0.192902,(3441:1.198245,(3440:0.621839,((3212:0.091660,3210:0.144311):0.450810,3182:0.512747):0.114219):0.932594):0.149721):0.176465):0.110860,((((((3305:0.662980,3203:0.991751):0.455213,2724:1.241841):0.112365,((((3249:0.061041,3177:0.000002):1.779581,((3394:1.123666,2715:1.313193):0.103969,(2605:0.000001,2543:0.000001):1.365673):0.402406):0.163212,(((2600:1.228570,3265:0.582663):0.108091,(3280:0.879361,3272:0.623392):0.247059):0.309991,(3251:0.528700,(3459:0.933827,2776:0.931801):0.305395):0.415064):0.337276):0.055442,2636:1.469752):0.151415):0.025485,((((((3447:1.178218,(2449:0.000002,2446:0.030915):1.666487):0.206562,3252:1.447149):0.187961,(((3454:0.665597,((2271:0.005735,2269:0.000001):0.000001,2270:0.005738):0.806167):0.125933,(3288:0.329929,3246:0.165567):0.594943):0.314533,(3422:0.085096,3412:0.077155):1.302721):0.178901):0.191740,((3434:0.679972,(3289:0.010841,3216:0.009033):0.336407):0.726036,(3283:0.826779,(3078:0.600133,2603:0.822326):0.354011):0.177231):0.410221):0.099597,(((((((((((3019:0.650252,2730:0.713332):0.122104,(((2691:0.387206,2683:0.220723):0.212385,2681:0.676057):0.217981,2689:0.321729):0.265247):0.334649,((2720:0.431426,2675:0.058857):0.203042,2701:0.331506):0.610683):0.123968,(((3428:0.365171,(3194:0.035292,3077:0.084183):0.389348):0.376359,(3171:0.049107,(3026:0.000001,3025:0.000001):0.000002):0.346255):0.095214,3151:0.793595):0.667040):0.097380,(((3470:0.847073,(3386:0.617032,3378:0.788053):0.314578):0.282369,2682:0.682442):0.185101,((3101:0.970917,(3322:0.756018,((3051:0.076083,3050:0.026455):0.493410,2698:0.580617):0.166850):0.174174):0.074265,((3383:0.360698,(2679:0.410198,(2588:0.000001,2535:0.000001):0.134443):0.515977):0.265190,(3373:0.363484,2896:0.194658):0.412055):0.177642):0.134517):0.148881):0.143720,(((((((2685:0.453621,2669:0.708344):0.203840,(2797:0.895399,2664:0.531099):0.148320):0.148527,(3462:0.065796,3452:0.303985):0.826869):0.086439,(2697:0.679039,3308:1.251686):0.155962):0.185000,(2863:0.481895,2686:0.567044):0.324889):0.071385,(3429:1.111396,(2774:0.733693,(2695:0.557654,2404:0.548971):0.139980):0.169243):0.172264):0.130536,((2409:0.927435,(((2753:0.712007,(2435:0.000001,2434:0.000001):0.979643):0.172607,2700:0.775457):0.200739,((3144:0.899479,2777:0.408018):0.307576,2505:0.623455):0.570557):0.060720):0.018469,2690:0.823510):0.121886):0.041453):0.073085,(2810:0.918626,((2737:0.747142,2485:0.703906):0.205693,((2560:0.000001,2519:0.000001):0.000001,2465:0.010970):0.665827):0.278097):0.191399):0.080038,(((2585:0.000001,2533:0.000001):0.459558,(2601:0.419541,(3417:0.501306,3416:0.212472):0.263707):0.375245):0.241212,(2735:0.658292,(3414:0.903682,(2607:0.000001,2544:0.000001):0.324850):0.260579):0.152062):0.427131):0.095936,(((3263:1.014376,((2706:0.716483,3174:1.044727):0.095546,3227:1.071563):0.171289):0.259240,((3420:0.721991,(2773:0.680622,2604:1.181600):0.229072):0.231819,3169:0.774454):0.139446):0.162267,((2780:0.585901,((3234:0.857187,(3331:0.773097,(2590:0.000001,2536:0.000001):0.824638):0.150332):0.215479,3066:0.943088):0.151501):0.062972,(3410:1.033838,2757:0.971913):0.072838):0.104354):0.203284):0.037700,(((3258:1.089842,(3475:1.210381,2959:0.927836):0.202112):0.170049,(3097:1.111072,2692:1.306296):0.236137):0.077888,(((((3323:0.038133,3315:0.038497):0.592462,2500:0.773592):0.159866,3250:1.139657):0.149230,3404:1.064063):0.379261,((3159:0.795284,((3431:0.965625,3081:1.266863):0.422592,2792:0.909943):0.262741):0.205713,((((((3276:0.000001,3275:0.000001):0.137186,(3188:0.037483,3084:0.078835):0.150825):0.111204,3242:0.795170):0.263852,(3245:0.115444,3228:0.144939):1.095191):0.153306,(3389:0.346344,((((3387:0.258815,(3317:0.405414,(3117:0.485395,3479:0.296544):0.160519):0.123203):0.153361,2671:0.459636):0.047444,3472:1.030953):0.140360,((3374:0.245607,3365:0.042781):0.348382,2381:0.251630):0.232150):0.155487):0.101802):0.185264,((3299:0.495866,3133:0.724419):0.218448,3127:1.023510):0.195326):0.226826):0.140579):0.119447):0.074739):0.048741,(((((3464:0.125820,3411:0.000619):1.297865,(3140:1.105638,2718:0.796313):0.199725):0.309739,((3439:0.435173,((2970:1.180689,3202:0.807395):0.353166,2800:0.642287):0.430816):0.558716,((((3396:0.689859,3356:0.744372):0.097572,3164:0.959790):0.101157,3243:0.989231):0.248587,(3149:0.916601,2807:1.431985):0.281775):0.051409):0.143777):0.067309,((((((((((3270:0.072973,(3139:0.050313,3132:0.010391):0.259276):0.207169,(3191:0.020661,3180:0.000001):0.170802):0.530485,((3215:0.023095,3129:0.111210):0.388344,3170:0.653188):0.088091):0.125058,((3198:0.544667,3086:0.523756):0.248688,2572:0.798451):0.056574):0.142002,(2795:0.933415,2759:0.551045):0.450052):0.194911,(2746:1.113691,2606:0.907432):0.366801):0.158671,((3487:0.750660,3483:0.701620):0.340690,2756:1.574443):0.283098):0.113218,((((((2804:1.445913,3260:0.632954):0.361154,((3399:0.530685,3076:0.528585):0.238828,(3419:0.821192,(3295:0.020481,3274:0.013700):0.629558):0.102285):0.164824):0.148876,(3196:0.014738,3181:0.000001):0.897707):0.108318,(((3469:0.802213,2725:0.910687):0.283451,((2974:0.600828,(2736:0.331527,2491:0.873208):0.203622):0.311337,3398:1.080442):0.098488):0.091116,(((2738:0.948603,2710:0.602094):0.246496,2385:0.948960):0.115142,(((2493:1.204860,2444:0.772980):0.249734,(((2772:0.668790,2769:0.423337):0.143493,3225:0.533817):0.457556,(((3226:0.672743,2722:1.160752):0.159463,(3449:1.174852,2713:0.955594):0.254120):0.097122,2794:0.546640):0.132653):0.258854):0.000001,2788:1.049105):0.132503):0.070081):0.107453):0.022150,(((3055:0.450443,(2566:0.012620,2540:0.223524):0.680231):0.073151,2859:0.439502):0.426894,3333:1.220671):0.169528):0.065637,(((((3062:0.803688,((3393:0.391996,3179:0.389331):0.592162,3031:0.650100):0.175963):0.123278,3205:1.089315):0.105969,(3005:0.696516,2936:0.834350):0.421067):0.055016,(((2633:0.872616,2632:0.724791):0.198732,((3024:0.772214,2614:1.074213):0.248653,(3380:0.993060,3192:0.719017):0.279948):0.110444):0.189204,(((3477:0.986756,(2712:0.534580,2707:0.778777):0.116032):0.053138,2511:1.006880):0.333407,3324:0.904062):0.074445):0.042926):0.090259,((((3400:0.273047,3351:0.226408):0.135363,((2564:0.000001,2468:0.000001):0.000001,(2563:0.000001,2521:0.000001):0.026958):0.359921):0.708744,(((((3347:0.264713,2628:0.516670):0.069215,((2857:0.294501,2953:0.261551):0.008893,(3134:0.323311,2904:0.093404):0.065534):0.364844):0.120784,(2920:0.000001,2919:0.000001):0.350592):0.079317,(3290:0.644585,((3189:0.009109,((3168:0.000001,3064:0.010760):0.006072,(3121:0.005198,3096:0.000001):0.037013):0.035310):0.165756,(3113:0.019192,3095:0.001708):0.043674):0.363848):0.149063):0.128170,2382:0.662669):0.262531):0.119576,(((3056:0.772732,2732:0.734318):0.142561,3036:1.100300):0.041041,(3463:0.741556,2911:0.624695):0.156638):0.098383):0.072924):0.114164):0.028877):0.069224,(((((3407:0.831366,2717:0.750908):0.197657,(((3052:0.000001,(3023:0.000001,3022:0.000001):0.005213):0.699748,3109:0.568671):0.115541,((3354:0.325942,2477:0.482908):0.114016,2951:0.587790):0.079745):0.445027):0.088934,(3018:0.529936,2755:0.551825):0.637937):0.072283,((3035:0.185182,3016:0.319147):0.888250,3008:1.004101):0.329116):0.053070,((2639:0.927498,3235:0.727396):0.333792,(3239:0.973361,(3153:0.107906,3110:0.000001):0.764358):0.293869):0.109278):0.168164):0.047447,((((((2283:0.702718,((3042:0.278642,2982:0.111454):0.597147,3054:0.897471):0.113912):0.092342,((3371:0.932039,((((3364:0.268697,(3362:0.252934,(3059:0.125783,2987:0.211406):0.410241):0.374354):0.194281,3021:0.530034):0.130538,2802:0.750553):0.059361,(2933:0.652850,3068:0.826157):0.129588):0.080761):0.234422,((3120:0.305820,2935:0.150699):0.875064,2728:1.017760):0.107064):0.203040):0.090680,((((3355:0.399958,((3405:0.602978,2865:0.148700):0.228425,(3433:0.706115,2909:0.427157):0.384433):0.214334):0.274708,((3310:0.639983,(3297:0.426244,2966:0.141357):0.268862):0.490788,2940:0.558348):0.147548):0.080451,3334:1.128246):0.173398,((2711:0.624045,2995:0.594561):0.229158,3011:0.290841):0.207997):0.055166):0.112711,((((3402:0.901601,2768:0.574126):0.399026,(3229:0.766765,(3125:0.752567,3105:0.695733):0.152851):0.112560):0.164103,((((3388:0.650634,3030:0.407687):0.470173,(((3468:0.020140,3460:0.035058):0.787493,((3292:0.156934,3286:0.144730):0.168613,3107:0.358031):0.404180):0.151423,((3489:1.158397,(3375:0.387582,2989:0.474494):0.190273):0.312872,((3457:0.556706,2767:0.617140):0.178338,3053:0.483224):0.074363):0.132310):0.142501):0.138321,(3474:0.903315,2861:0.492665):0.365024):0.056751,(((((3403:0.854613,3114:0.840760):0.299397,(2793:0.569618,2781:0.724803):0.327458):0.098705,2729:0.566331):0.131402,(3173:0.861930,(3108:0.775166,2716:0.890525):0.137145):0.225921):0.080430,(3382:0.577720,3103:0.769171):0.152596):0.140154):0.038057):0.073790,(((3184:0.746011,(3319:1.127122,2799:0.815080):0.222044):0.117128,(3208:1.213937,2629:1.244500):0.095789):0.159999,(2743:0.887544,(2667:0.571749,((((3277:1.045578,(2782:0.449494,2696:0.483976):0.366465):0.093005,((3430:0.778016,2918:0.405218):0.176085,((3391:0.642825,(2501:0.626532,2475:0.054543):0.195247):0.226190,3157:0.289492):0.214123):0.059375):0.049114,(3264:0.938182,2784:0.415108):0.297166):0.055746,(3154:0.933568,2871:0.788721):0.207898):0.112212):0.110618):0.138858):0.066850):0.066994):0.016139,(((3155:1.143711,2742:1.199702):0.110892,((3298:0.864186,2779:0.799196):0.247874,(2740:0.908624,((3098:1.136644,3004:0.591496):0.222154,((3302:1.036392,(3207:0.597719,2811:0.804074):0.203535):0.174665,((2998:0.975713,2416:0.582277):0.191430,2507:1.144361):0.144270):0.148100):0.057257):0.100088):0.174514):0.068952,(((((((3314:0.493945,(3060:0.498366,2921:0.775777):0.278047):0.028477,(3190:0.768312,3130:0.368498):0.197025):0.075454,2764:1.004634):0.144308,(3372:0.802210,2972:0.875936):0.176268):0.066070,(((3413:0.535191,3049:0.690131):0.193293,(3370:0.493933,((3259:0.109627,3123:0.214618):0.253067,2489:0.720713):0.185225):0.283269):0.184455,(((3033:0.202472,2988:0.136962):0.567704,2745:0.634884):0.208356,(2955:0.269937,2938:0.274292):0.646390):0.085309):0.097112):0.043492,((((3316:0.793295,(2702:0.589936,2498:0.551664):0.122665):0.127172,(2990:0.770012,((3301:0.778501,3278:0.686975):0.151934,3357:0.737520):0.097902):0.120976):0.040381,(3332:0.797844,3266:0.647112):0.172955):0.070644,((3143:1.003570,3150:1.039051):0.033867,((3282:0.724396,3199:0.820815):0.101113,2611:0.893081):0.108039):0.160331):0.076520):0.035118,((3193:0.713596,2967:0.611293):0.271530,(((3085:0.811090,2977:0.833925):0.238850,2617:0.807054):0.102482,2496:0.952325):0.086480):0.136247):0.035957):0.023114):0.026041,(((((((3482:0.145121,3442:0.233009):0.337300,2805:0.479690):0.165239,(2786:0.557681,(((3061:0.091967,2741:0.195309):0.125763,(2747:0.307204,2723:0.254611):0.224074):0.297651,2490:0.526322):0.186686):0.116221):0.201727,(2634:0.011560,2618:0.000001):0.870364):0.123474,(3453:1.001306,3300:0.881200):0.360298):0.324025,(((((2884:0.854725,(((2939:0.326289,2749:0.301480):0.171605,((2420:0.551228,(((((2687:0.093886,2459:0.106619):0.040039,2558:0.128466):0.445371,((((2551:0.000001,2550:0.000001):0.000001,2456:0.000001):0.005355,2549:0.000001):0.125589,2453:0.234811):0.271757):0.081712,((2555:0.000001,2545:0.135871):0.235674,2462:0.282957):0.435638):0.030857,((3473:0.541015,(3359:0.299440,(3346:0.695453,3349:0.196249):0.204919):0.155221):0.037800,(((3367:0.248307,((3293:0.005405,3281:0.000002):0.437543,(3167:0.005557,3126:0.000001):0.111662):0.235198):0.083528,((((3142:0.403002,3279:0.129535):0.063711,3366:0.064139):0.127965,3345:0.569571):0.160287,(2708:0.123878,2678:0.088882):0.094196):0.192997):0.062737,(((3361:0.221959,2273:0.333697):0.134489,2369:0.211309):0.162071,2851:0.314857):0.177680):0.120340):0.186404):0.117579):0.023436,((2553:0.000002,2516:0.005346):0.291189,2945:0.581883):0.084802):0.156952):0.046271,(3124:0.878594,2288:0.406095):0.071642):0.150814):0.208247,((3338:0.229850,(2950:0.135257,2888:0.188760):0.198091):0.107032,3204:0.485374):0.485555):0.138864,(((((2439:0.000001,(((2443:0.000001,(2442:0.000001,2441:0.000001):0.000001):0.000001,2438:0.010680):0.370301,2437:0.020441):0.006169):0.127321,2445:0.006950):0.971172,((((2422:0.279602,(2393:0.469075,2363:0.448147):0.233025):0.269758,(3230:0.625834,3045:0.362957):0.166989):0.114204,((2428:0.058409,2386:0.045796):0.646613,(2868:0.772614,((2366:0.000001,(2398:0.000001,(2399:0.000001,(2418:0.050453,2391:0.005500):0.000001):0.000001):0.005573):0.112186,(2322:0.063034,2301:0.065922):0.105166):0.421051):0.121772):0.085861):0.349775,(((2703:0.283380,(((3443:0.150829,2665:0.279355):0.050638,3432:0.432775):0.013380,(((3027:0.346538,(3352:0.307642,((3082:0.005292,3071:0.016037):0.025001,3063:0.009488):0.367147):0.058797):0.040889,2924:0.305651):0.074590,3122:0.290359):0.051556):0.146859):0.419537,((2497:0.909281,(3461:0.748142,3178:1.089443):0.155286):0.162542,(3467:0.677595,2760:1.050851):0.187605):0.201484):0.123227,(((2455:0.022080,(((2554:0.000001,2517:0.000001):0.127163,2454:0.023870):0.019309,2548:0.018230):0.064166):0.299713,((2378:0.011343,2323:0.019048):0.311151,2338:0.040294):0.143721):0.213958,3032:0.227071):0.322539):0.069432):0.068990):0.075403,(((((2275:0.724941,(2315:0.415354,2246:0.474732):0.142226):0.095155,3104:0.717392):0.111871,(2676:0.658959,2631:0.630384):0.244332):0.103657,((2809:0.820960,(2376:0.260023,2302:0.336611):0.308156):0.122662,(2976:0.158617,2944:0.015178):0.439643):0.172028):0.012002,(((2352:0.226117,(((2427:0.299033,(2368:0.293264,2285:0.391949):0.078408):0.077957,2364:0.404103):0.036699,(2365:0.368161,(2662:0.313169,2377:0.551320):0.127061):0.036469):0.081778):0.050711,((((((((2912:0.577342,2630:0.277057):0.190705,((((3341:0.641502,(2727:0.125103,2694:0.220262):0.156636):0.052943,(2584:0.000001,2532:0.000001):0.688431):0.164525,(((2934:0.555213,(2929:0.000004,2928:0.010476):0.188126):0.096181,(3148:0.012317,3119:0.214687):0.105772):0.095731,2557:0.368426):0.085757):0.170547,(((2763:0.128499,2680:0.171191):0.224047,2656:0.126879):0.374252,2242:0.335695):0.084472):0.078099):0.075592,(2405:0.482755,(2659:0.572734,2267:0.499271):0.160949):0.085049):0.018209,((2433:0.531373,((2852:0.317419,2436:0.657939):0.217872,((((((2406:0.350692,3344:0.316850):0.077954,(2350:0.193987,2319:0.128906):0.204100):0.052011,(3384:0.454502,(2303:0.030781,2260:0.032854):0.158800):0.074891):0.059268,(2849:0.331033,2843:0.108196):0.128941):0.076110,(((((2346:0.209529,2424:0.207343):0.033355,((3335:0.129881,2968:0.019795):0.412976,3397:0.601744):0.009827):0.064239,(((2400:0.005258,2395:0.000001):0.030585,2351:0.058086):0.061739,(((((2290:0.017405,2370:0.124053):0.019557,(2309:0.000001,2845:0.081760):0.024736):0.025166,((2337:0.000001,2336:0.000001):0.136177,2286:0.083710):0.017665):0.025299,(2297:0.069643,2325:0.077017):0.026219):0.009233,2922:0.309631):0.012921):0.024679):0.098751,(2672:0.464913,2431:0.196350):0.405819):0.104475,2380:0.308594):0.031786):0.066076,(3237:0.415631,(2883:0.235639,(2880:0.090164,2873:0.134489):0.099408):0.363818):0.191975):0.084435):0.107920):0.207167,((2932:0.435732,2907:0.710476):0.192018,(((2897:0.484057,2460:0.165367):0.219061,((2559:0.055509,(2556:0.000001,2518:0.000001):0.246587):0.133070,2463:0.068744):0.264045):0.110570,2666:0.423814):0.128955):0.054217):0.051560):0.076889,((((3147:0.040885,(3128:0.012499,3074:0.033817):0.029528):0.278477,3087:0.236359):0.298639,(2674:0.582710,2655:0.412285):0.123022):0.057335,((((3262:0.079207,2862:0.396805):0.312000,(2311:0.194511,(2425:0.220123,2410:0.203118):0.484196):0.076249):0.045591,(((2383:0.005735,2349:0.000001):0.343166,((2249:0.318064,(((2362:0.066225,2360:0.029735):0.213720,(2264:0.079860,2243:0.134598):0.051306):0.100707,2305:0.097642):0.051565):0.037485,((2299:0.020783,2298:0.200954):0.185716,2266:0.248053):0.047699):0.085444):0.034456,((2233:0.049554,2230:0.016768):0.178515,2232:0.139643):0.075148):0.064704):0.199306,(((2971:0.016030,2942:0.014450):0.002740,2948:0.022499):0.034160,2941:0.022195):0.619020):0.155904):0.143009):0.110872,((((((3269:0.159965,(3158:0.281081,3099:0.214203):0.171968):0.217436,2954:0.576953):0.225981,((((3012:0.126110,2910:0.076237):0.055617,2905:0.105086):0.325996,3001:0.323904):0.052602,(2582:0.498895,(2423:0.016263,(2417:0.015209,2347:0.030244):0.010692):0.327073):0.157890):0.073955):0.142631,((((3321:0.024212,3248:0.047288):0.559991,((3240:0.397701,3080:0.248651):0.263230,3222:0.578570):0.236473):0.086845,((((3220:0.160768,3040:0.000001):0.152424,3041:0.072123):0.197264,2887:0.320884):0.359229,((3044:0.270186,2963:0.229658):0.070001,(3048:0.129903,2946:0.075307):0.039520):0.408165):0.090749):0.075897,3002:0.758736):0.092384):0.134573,(((2913:0.732277,(2901:0.123981,2926:0.771579):0.219239):0.096647,(2657:0.163463,2361:0.355121):0.067692):0.124014,(((3046:0.306123,(3072:0.430407,3135:0.568392):0.131569):0.073741,(2327:0.272105,(2969:0.469554,2878:0.161131):0.053702):0.069793):0.083825,3007:0.459217):0.060952):0.155771):0.035113,(3353:0.683939,(2997:0.438089,2670:0.513560):0.133045):0.225223):0.098311):0.020931,((2991:0.478191,((2613:0.069318,2289:0.011135):0.019683,2623:0.000001):0.362290):0.127785,2658:0.412589):0.071496):0.024045,((((3017:0.068988,(2975:0.009757,2949:0.016790):0.111992):0.350065,(3136:0.497178,((2996:0.045338,2978:0.066758):0.434101,2890:0.168509):0.219655):0.122548):0.113343,(((((3200:0.211072,2992:0.257026):0.079398,3009:0.415180):0.169896,3172:0.219019):0.136754,2943:0.482963):0.154765,2864:0.409822):0.086487):0.062330,(((((3010:0.082405,(2874:0.000001,2870:0.010526):0.033811):0.139759,(2396:0.008925,2387:0.041805):0.060305):0.117521,2321:0.512363):0.062268,(2660:0.264047,2326:0.395356):0.090537):0.059642,((((((2412:0.000001,2314:0.093439):0.155654,2397:0.398186):0.301285,2392:0.580820):0.066885,2261:0.347727):0.115091,2426:0.616975):0.065100,((((2627:0.224849,2626:0.347914):0.072635,2622:0.196191):0.059176,(2625:0.177556,2624:0.393759):0.112618):0.054611,2612:0.523417):0.093237):0.048602):0.012399):0.031806):0.000647):0.032120,((((((2343:0.005107,2313:0.000001):0.458284,(2241:0.000001,2239:0.005417):0.037068):0.025086,(2292:0.066092,(2256:0.090554,(2295:0.318526,((((2252:0.000001,2251:0.000001):0.000001,2277:0.005264):0.000001,2250:0.005260):0.005257,2255:0.000001):0.065503):0.051185):0.015919):0.041557):0.081840,(2429:0.051483,2415:0.028113):0.199594):0.137684,(2407:0.167745,2287:0.133920):0.106856):0.180309,2384:0.780905):0.142208):0.068700):0.076866):0.030947,(((((3325:0.122032,3318:0.091028):0.664104,(2903:0.000001,2902:0.000001):0.590564):0.283591,2374:0.622075):0.273083,((3092:0.698574,(3058:0.061699,3047:0.000001):0.416248):0.263237,2930:0.795041):0.284095):0.141078,(((((2854:0.601424,2879:0.210114):0.123784,(3217:0.247325,(2898:0.020362,(3014:0.191417,2858:0.026874):0.076506):0.240462):0.084128):0.319270,(((2419:0.907750,((3185:0.639167,(2925:0.524260,((2402:0.000001,2276:0.056607):0.214111,2388:0.061564):0.253775):0.164861):0.072140,2899:0.745707):0.089099):0.132491,(((((((((3145:0.120173,3112:0.143955):0.248212,3267:0.495328):0.075584,3296:0.106140):0.105645,2719:0.646856):0.163158,(2688:0.346493,(2411:0.319056,2291:0.123625):0.168080):0.451636):0.123711,(((((3089:0.163176,3006:0.004383):0.054283,3244:0.152044):0.067341,3255:0.056561):0.738847,(3340:0.277107,((((3339:0.067172,((2952:0.028130,(2895:0.000001,2892:0.005319):0.006065):0.017307,2931:0.016119):0.389983):0.068906,2320:0.285557):0.386651,((((2853:0.038798,2850:0.010852):0.265416,2317:0.426358):0.069223,((3003:0.308922,(2389:0.228007,(2373:0.000001,(2372:0.000001,2371:0.000001):0.000001):0.000001):0.107700):0.201296,(((((2345:0.085963,2414:0.046847):0.024389,(2547:0.000001,2514:0.000001):0.040094):0.026124,2294:0.273749):0.056139,2344:0.210197):0.074827,2390:0.372740):0.064056):0.054694):0.047884,2379:0.354540):0.046691):0.073487,((2394:0.124015,2308:0.025148):0.312753,2300:0.228116):0.128649):0.042095):0.206657):0.052424,(3307:0.373711,(2980:0.337570,2957:0.381922):0.178136):0.131282):0.018450):0.065922,2562:0.643145):0.099970,2430:0.613776):0.055726,(((((2847:0.178232,(2421:0.020665,2296:0.129383):0.061826):0.133915,2699:0.537804):0.159765,2866:0.464247):0.057313,((3337:0.371050,3336:0.299122):0.083337,(((((((((2915:0.010032,2908:0.000001):0.281386,(2889:0.103324,2876:0.000001):0.019253):0.040391,((3057:0.006579,2900:0.034360):0.021605,((3015:0.204467,(2860:0.000001,2855:0.004797):0.036720):0.042510,(2917:0.004891,2916:0.004858):0.048235):0.009758):0.062722):0.044524,((2886:0.134071,(2882:0.015053,2875:0.004992):0.000004):0.009446,2894:0.031369):0.078550):0.099044,3020:0.284022):0.128480,(((3343:0.174896,(2848:0.159759,2348:0.123757):0.115262):0.070864,2958:0.353290):0.006435,(3038:0.000002,(3043:0.004881,3037:0.000001):0.004886):0.322152):0.204675):0.030792,2956:0.366518):0.039252,((2962:0.032002,(2961:0.019681,(((2999:0.025359,2981:0.019214):0.011455,2994:0.076437):0.056303,2906:0.064345):0.036009):0.065678):0.108788,2993:0.212609):0.116431):0.016492,(2668:0.411053,((((3160:0.203897,(3116:0.000001,3115:0.000001):0.040169):0.079509,3079:0.129835):0.114347,3094:0.268278):0.112883,(3342:0.321856,((2856:0.020413,(2867:0.000001,3233:0.042570):0.000001):0.044968,2877:0.027891):0.263087):0.095127):0.028563):0.130260):0.049042):0.008028):0.187786,2923:0.441093):0.035504):0.037467):0.082213,((2937:0.089118,2869:0.046831):0.742446,2413:0.367754):0.339536):0.088109):0.071168,(3329:0.817657,((2985:0.000002,2984:0.005058):0.477294,(((2571:0.000001,2525:0.000001):0.000001,2473:0.000001):0.004853,2568:0.000001):0.374296):0.316716):0.401709):0.120761,(((2927:0.500060,2367:0.276600):0.127439,2661:0.914093):0.043668,(((2408:0.078710,2284:0.007821):0.448066,2318:0.382430):0.087912,2258:0.567828):0.083828):0.098496):0.072212):0.091514):0.019801):0.047671,(((3465:0.885584,2778:1.098753):0.293951,3313:0.990629):0.102317,((2684:0.459256,2673:0.338787):0.517766,2508:1.205196):0.308510):0.153244):0.040107,(((2765:1.272869,((3326:0.100617,3320:0.124814):0.693615,3241:0.257178):0.499928):0.348077,(2733:1.021196,(((3451:0.369804,3201:0.776600):0.122626,3390:0.476854):0.142689,3223:0.811048):0.686837):0.042692):0.301851,((((3458:0.826385,(((3484:0.354550,3438:0.285735):0.536827,2785:0.793755):0.191490,(3218:0.740921,2979:0.280071):0.484922):0.064783):0.160290,(3392:0.456953,((2451:0.077261,2448:0.063489):1.022827,2790:0.644012):0.139468):0.166837):0.064148,3427:0.856147):0.233143,((3450:0.311685,2771:0.916443):0.283461,(3303:0.347172,2464:0.230909):0.218593):0.933420):0.147471):0.100317):0.015136):0.066084,((((3406:0.813810,3187:0.739338):0.360829,(((2637:0.503898,((2635:0.258810,2620:0.216788):0.062626,2621:0.284569):0.277188):0.491885,((2615:0.955350,2739:0.804815):0.098558,3309:1.121324):0.315273):0.164805,(3409:0.888957,2731:0.876101):0.420384):0.042585):0.150402,(3118:1.305104,3111:0.910983):0.809127):0.088906,(((((3166:0.345354,(2595:0.000001,2538:0.000001):0.158893):0.264550,(2576:0.000001,2527:0.000001):0.237926):0.714713,2599:0.799160):0.177419,(((((3029:0.760716,2983:0.237322):0.154039,(3306:0.061597,3291:0.009366):0.718228):0.333389,(2964:0.802605,(2478:0.127680,2476:0.035872):0.333123):0.147776):0.185083,(3273:0.670605,2751:1.147262):0.359747):0.182891,(2761:0.668517,2734:1.171003):0.272754):0.474278):0.065927,(((3426:0.272417,3369:0.134589):0.311285,2789:0.818385):0.202211,(((3131:0.015934,3067:0.026053):0.027913,3083:0.087203):0.978902,2783:0.986971):0.202636):0.094675):0.158368):0.045232):0.045006):0.032361):0.035855):0.052915,(((3247:1.388223,2316:0.568081):0.280336,(3195:0.004872,3137:0.000001):1.127035):0.055810,(((3221:0.282609,(((2577:0.000001,2528:0.000001):0.005152,(2467:0.000001,2466:0.000001):0.005162):0.004537,2573:0.005957):0.149457):0.268789,2758:0.444933):0.799890,2748:1.009900):0.314965):0.133455):0.062896):0.037271):0.062122,(2750:1.349044,(3224:0.308783,3161:0.592443):0.841555):0.136158):0.019896):0.053669,(((((3437:0.643360,2470:0.618269):0.754870,((3436:0.510847,3328:0.660035):0.608587,3197:1.457142):0.129187):0.124827,(2561:0.000001,2520:0.000001):1.422271):0.133564,(((3488:0.887125,3415:0.696884):0.239528,2704:1.471389):0.288956,(2494:0.151782,2487:0.205116):1.217346):0.151790):0.159577,(((((2440:1.297548,2744:1.098471):0.014568,3481:0.779830):0.302856,(((3141:0.797528,(((2598:0.000001,2541:0.000001):0.005217,2503:0.000001):0.000001,(2609:0.010917,2610:0.015825):0.010414):0.933764):0.113499,2705:1.309138):0.282131,2401:1.397991):0.086610):0.149713,((3294:1.195558,(((((3423:0.761702,2641:0.702543):0.095273,3284:0.785025):0.167288,3256:1.026271):0.227694,(3448:1.013375,((3070:0.614977,((2580:0.051491,(2567:0.000001,2523:0.000001):0.042925):0.791815,2578:0.112598):0.719050):0.487191,2616:1.267577):0.132848):0.320469):0.229594,(((3285:0.283698,3090:0.419372):0.489724,((((2575:0.024127,2469:0.013823):0.010838,2479:0.013798):0.007820,(2565:0.000001,2522:0.000001):0.000001):0.000001,2530:0.142446):0.631457):0.213812,2806:0.675224):0.142632):0.205258):0.105992,(((2324:0.555043,((2579:0.407723,((2552:0.000001,2515:0.000001):0.000001,2457:0.005928):0.072417):0.754237,(((2461:0.701309,(3075:0.006123,3065:0.000001):0.968269):0.236757,(3456:0.682309,(2885:0.035992,2872:0.030155):0.825845):0.268334):0.132793,(2881:0.508205,2403:0.745152):0.158223):0.137248):0.104028):0.184782,3102:0.984893):0.166044,2693:1.426314):0.200703):0.103527):0.050589,((((3363:0.863722,3034:0.447839):0.744623,3165:1.259305):0.093061,(3238:0.990590,2481:0.607515):0.483884):0.193058,(3175:1.181684,2569:0.979887):0.295790):0.067704):0.092323):0.157885):0.027092,(((2770:1.943907,3100:1.710680):0.106777,2798:1.429323):0.334709,(((3466:1.202369,2812:1.364614):0.219501,(((3312:0.241550,3093:0.000001):1.308853,(2504:2.205404,(((2570:0.000001,2524:0.000001):0.000001,2474:0.017741):1.785041,3261:1.365626):0.240761):0.050459):0.069662,(((3485:1.375705,3186:1.732805):0.323184,3445:2.297066):0.000001,((3421:1.060724,(3377:0.272602,(2754:1.649717,2509:1.137600):0.422474):0.312499):0.162938,3287:0.630619):0.572545):0.154088):0.060634):0.047733,((3138:0.963541,2766:0.945262):0.306522,(2709:0.929826,(2726:1.004591,(2986:0.720900,3395:1.453581):0.195913):0.237442):0.131790):0.319109):0.093438):0.041139):0.037133):0.066892):0.022850):0.114158):0.211949,((2619:1.576062,(((3304:1.261990,(3091:1.475848,2638:0.914076):0.321071):0.361379,(((3385:1.121310,2796:1.331491):0.467807,(((((2602:0.000001,2542:0.000001):0.000004,2506:0.097325):1.002377,2450:0.842805):0.334361,((2608:0.900446,2510:1.264650):0.217086,(2592:0.655739,2589:0.578858):0.630743):0.352337):0.063397,((3106:1.035147,2801:0.898204):0.451562,(((3455:0.823106,(2643:0.544891,((2787:0.468640,(((2597:0.000001,(2596:0.000001,2502:0.000001):0.000001):0.006059,2539:0.000001):0.194087,2593:0.234805):0.516020):0.346525,2513:0.628621):0.224534):0.088638):0.228501,2484:0.827904):0.340798,(3486:1.098466,((3478:0.733650,3408:0.492434):0.467257,3471:0.956925):0.357142):0.219628):0.217175):0.122300):0.135310):0.097908,(((3480:1.035071,3444:0.761071):0.199129,(2762:1.006053,((3425:0.430924,2486:1.215644):0.453869,(2587:0.000002,((2581:0.000001,2529:0.000001):0.000001,2483:0.023043):0.023431):0.649474):0.320809):0.213604):0.320523,(2642:0.970212,2640:0.896833):0.874887):0.174625):0.000001):0.024316,3330:2.029068):0.109096):0.039715,3069:1.421878):0.123394):0.889551,2721:0.441913):0.367888,((2495:0.000001,((2586:0.000001,2534:0.000001):0.022552,2488:0.000001):0.016641):0.579903,2512:0.554178):0.235211):1.010940,2583:0.000001,2531:0.000001);
