# Supplementary material for: A Computational Screen for Type I Polyketide Synthases in Metagenomics Shotgun Data
Source: PLoS One. 2008 Oct 27;3(10):e3515. doi: 10.1371/journal.pone.0003515 (PMC2568958; doi:10.1371/journal.pone.0003515)
Supplement: Methods S7 — Sequences, alignment and tree files of the different domains. (6.92 MB ZIP) [file pone.0003515.s007.zip › sequences_alignments_and_trees/PKS_KR_ref_tree_and_pullouts.fa.repl_table]

1	sorap_001_KR_002.seq_from_11_to_191 (HMM "PKS_KR" in sequence "sorap_001_KR_002.seq", bitscore: 243.2, e-value: 1e-71, length: 181)
2	ampho_003_KR_001.seq_from_4_to_184 (HMM "PKS_KR" in sequence "ampho_003_KR_001.seq", bitscore: 236.9, e-value: 8.4e-70, length: 181)
3	myxal_004_KR_003.seq_from_3_to_180 (HMM "PKS_KR" in sequence "myxal_004_KR_003.seq", bitscore: 233.7, e-value: 7.5e-69, length: 178)
4	stigm_002_KR_001.seq_from_2_to_180 (HMM "PKS_KR" in sequence "stigm_002_KR_001.seq", bitscore: 232.5, e-value: 1.8e-68, length: 179)
5	ampho_003_KR_003.seq_from_11_to_191 (HMM "PKS_KR" in sequence "ampho_003_KR_003.seq", bitscore: 232.1, e-value: 2.3e-68, length: 181)
6	ampho_003_KR_002.seq_from_2_to_182 (HMM "PKS_KR" in sequence "ampho_003_KR_002.seq", bitscore: 231.3, e-value: 4e-68, length: 181)
7	nysta_005_KR_001.seq_from_11_to_191 (HMM "PKS_KR" in sequence "nysta_005_KR_001.seq", bitscore: 229.6, e-value: 1.3e-67, length: 181)
8	nysta_003_KR_005.seq_from_8_to_187 (HMM "PKS_KR" in sequence "nysta_003_KR_005.seq", bitscore: 229.6, e-value: 1.4e-67, length: 180)
9	ampho_005_KR_002.seq_from_11_to_191 (HMM "PKS_KR" in sequence "ampho_005_KR_002.seq", bitscore: 228.6, e-value: 2.6e-67, length: 181)
10	nysta_003_KR_001.seq_from_10_to_190 (HMM "PKS_KR" in sequence "nysta_003_KR_001.seq", bitscore: 228.4, e-value: 3.1e-67, length: 181)
11	ampho_005_KR_001.seq_from_5_to_184 (HMM "PKS_KR" in sequence "ampho_005_KR_001.seq", bitscore: 226.5, e-value: 1.1e-66, length: 180)
12	pimar_004_KR_001.seq_from_8_to_187 (HMM "PKS_KR" in sequence "pimar_004_KR_001.seq", bitscore: 226.4, e-value: 1.2e-66, length: 180)
13	sorap_001_KR_003.seq_from_11_to_191 (HMM "PKS_KR" in sequence "sorap_001_KR_003.seq", bitscore: 226.0, e-value: 1.6e-66, length: 181)
14	nysta_003_KR_006.seq_from_17_to_197 (HMM "PKS_KR" in sequence "nysta_003_KR_006.seq", bitscore: 225.9, e-value: 1.8e-66, length: 181)
15	ampho_003_KR_005.seq_from_8_to_188 (HMM "PKS_KR" in sequence "ampho_003_KR_005.seq", bitscore: 224.3, e-value: 5.1e-66, length: 181)
16	myxal_006_KR_001.seq_from_2_to_179 (HMM "PKS_KR" in sequence "myxal_006_KR_001.seq", bitscore: 223.8, e-value: 7.1e-66, length: 178)
17	spino_004_KR_001.seq_from_5_to_185 (HMM "PKS_KR" in sequence "spino_004_KR_001.seq", bitscore: 223.4, e-value: 9.7e-66, length: 181)
18	myxal_001_KR_001.seq_from_2_to_178 (HMM "PKS_KR" in sequence "myxal_001_KR_001.seq", bitscore: 222.9, e-value: 1.3e-65, length: 177)
19	pimar_005_KR_001.seq_from_8_to_187 (HMM "PKS_KR" in sequence "pimar_005_KR_001.seq", bitscore: 220.0, e-value: 1.1e-64, length: 180)
20	pimar_003_KR_004.seq_from_9_to_187 (HMM "PKS_KR" in sequence "pimar_003_KR_004.seq", bitscore: 219.6, e-value: 1.4e-64, length: 179)
21	stigm_005_KR_001.seq_from_2_to_181 (HMM "PKS_KR" in sequence "stigm_005_KR_001.seq", bitscore: 219.1, e-value: 1.9e-64, length: 180)
22	pimar_002_KR_002.seq_from_4_to_179 (HMM "PKS_KR" in sequence "pimar_002_KR_002.seq", bitscore: 218.3, e-value: 3.3e-64, length: 176)
23	epoth_003_KR_003.seq_from_7_to_183 (HMM "PKS_KR" in sequence "epoth_003_KR_003.seq", bitscore: 218.3, e-value: 3.3e-64, length: 177)
24	ampho_003_KR_006.seq_from_1_to_181 (HMM "PKS_KR" in sequence "ampho_003_KR_006.seq", bitscore: 218.2, e-value: 3.6e-64, length: 181)
25	ampho_006_KR_001.seq_from_4_to_184 (HMM "PKS_KR" in sequence "ampho_006_KR_001.seq", bitscore: 216.8, e-value: 9.1e-64, length: 181)
26	epoth_003_KR_004.seq_from_2_to_179 (HMM "PKS_KR" in sequence "epoth_003_KR_004.seq", bitscore: 216.6, e-value: 1.1e-63, length: 178)
27	pimar_002_KR_004.seq_from_4_to_179 (HMM "PKS_KR" in sequence "pimar_002_KR_004.seq", bitscore: 215.8, e-value: 1.9e-63, length: 176)
28	pimar_003_KR_001.seq_from_4_to_181 (HMM "PKS_KR" in sequence "pimar_003_KR_001.seq", bitscore: 215.5, e-value: 2.3e-63, length: 178)
29	sorap_002_KR_002.seq_from_11_to_191 (HMM "PKS_KR" in sequence "sorap_002_KR_002.seq", bitscore: 213.3, e-value: 1.1e-62, length: 181)
30	stigm_006_KR_001.seq_from_6_to_185 (HMM "PKS_KR" in sequence "stigm_006_KR_001.seq", bitscore: 212.7, e-value: 1.6e-62, length: 180)
31	nysta_005_KR_003.seq_from_4_to_183 (HMM "PKS_KR" in sequence "nysta_005_KR_003.seq", bitscore: 212.7, e-value: 1.7e-62, length: 180)
32	epoth_002_KR_001.seq_from_2_to_179 (HMM "PKS_KR" in sequence "epoth_002_KR_001.seq", bitscore: 212.5, e-value: 1.8e-62, length: 178)
33	ampho_003_KR_004.seq_from_2_to_177 (HMM "PKS_KR" in sequence "ampho_003_KR_004.seq", bitscore: 212.5, e-value: 1.8e-62, length: 176)
34	spino_004_KR_003.seq_from_1_to_180 (HMM "PKS_KR" in sequence "spino_004_KR_003.seq", bitscore: 212.1, e-value: 2.4e-62, length: 180)
35	ampho_005_KR_003.seq_from_4_to_184 (HMM "PKS_KR" in sequence "ampho_005_KR_003.seq", bitscore: 211.9, e-value: 2.9e-62, length: 181)
36	myxot_002_KR_001.seq_from_12_to_188 (HMM "PKS_KR" in sequence "myxot_002_KR_001.seq", bitscore: 210.8, e-value: 6e-62, length: 177)
37	nidda_003_KR_002.seq_from_11_to_191 (HMM "PKS_KR" in sequence "nidda_003_KR_002.seq", bitscore: 210.7, e-value: 6.6e-62, length: 181)
38	spino_005_KR_002.seq_from_9_to_189 (HMM "PKS_KR" in sequence "spino_005_KR_002.seq", bitscore: 210.5, e-value: 7.6e-62, length: 181)
39	pimar_002_KR_001.seq_from_1_to_174 (HMM "PKS_KR" in sequence "pimar_002_KR_001.seq", bitscore: 210.4, e-value: 7.7e-62, length: 174)
40	ampho_004_KR_001.seq_from_2_to_177 (HMM "PKS_KR" in sequence "ampho_004_KR_001.seq", bitscore: 209.8, e-value: 1.2e-61, length: 176)
41	spino_005_KR_003.seq_from_2_to_179 (HMM "PKS_KR" in sequence "spino_005_KR_003.seq", bitscore: 209.7, e-value: 1.3e-61, length: 178)
42	epoth_003_KR_001.seq_from_8_to_196 (HMM "PKS_KR" in sequence "epoth_003_KR_001.seq", bitscore: 209.4, e-value: 1.6e-61, length: 189)
43	pimar_002_KR_003.seq_from_4_to_179 (HMM "PKS_KR" in sequence "pimar_002_KR_003.seq", bitscore: 208.9, e-value: 2.2e-61, length: 176)
44	nysta_006_KR_001.seq_from_11_to_191 (HMM "PKS_KR" in sequence "nysta_006_KR_001.seq", bitscore: 208.7, e-value: 2.6e-61, length: 181)
45	nysta_004_KR_006.seq_from_6_to_182 (HMM "PKS_KR" in sequence "nysta_004_KR_006.seq", bitscore: 207.9, e-value: 4.6e-61, length: 177)
46	averm_002_KR_003.seq_from_6_to_186 (HMM "PKS_KR" in sequence "averm_002_KR_003.seq", bitscore: 207.3, e-value: 6.7e-61, length: 181)
47	sorap_001_KR_001.seq_from_3_to_179 (HMM "PKS_KR" in sequence "sorap_001_KR_001.seq", bitscore: 206.8, e-value: 9.6e-61, length: 177)
48	spino_002_KR_001.seq_from_11_to_188 (HMM "PKS_KR" in sequence "spino_002_KR_001.seq", bitscore: 206.7, e-value: 1e-60, length: 178)
49	spino_005_KR_001.seq_from_2_to_182 (HMM "PKS_KR" in sequence "spino_005_KR_001.seq", bitscore: 206.2, e-value: 1.4e-60, length: 181)
50	rifam_001_KR_001.seq_from_6_to_182 (HMM "PKS_KR" in sequence "rifam_001_KR_001.seq", bitscore: 205.9, e-value: 1.8e-60, length: 177)
51	myxal_004_KR_001.seq_from_9_to_185 (HMM "PKS_KR" in sequence "myxal_004_KR_001.seq", bitscore: 205.4, e-value: 2.6e-60, length: 177)
52	rapam_001_KR_005.seq_from_4_to_180 (HMM "PKS_KR" in sequence "rapam_001_KR_005.seq", bitscore: 205.3, e-value: 2.8e-60, length: 177)
53	ampho_004_KR_004.seq_from_1_to_177 (HMM "PKS_KR" in sequence "ampho_004_KR_004.seq", bitscore: 204.1, e-value: 6.4e-60, length: 177)
54	myxot_001_KR_002.seq_from_7_to_185 (HMM "PKS_KR" in sequence "myxot_001_KR_002.seq", bitscore: 203.7, e-value: 8.2e-60, length: 179)
55	epoth_005_KR_001.seq_from_5_to_182 (HMM "PKS_KR" in sequence "epoth_005_KR_001.seq", bitscore: 203.6, e-value: 8.7e-60, length: 178)
56	nysta_005_KR_002.seq_from_15_to_191 (HMM "PKS_KR" in sequence "nysta_005_KR_002.seq", bitscore: 203.6, e-value: 9e-60, length: 177)
57	stigm_001_KR_001.seq_from_2_to_180 (HMM "PKS_KR" in sequence "stigm_001_KR_001.seq", bitscore: 201.9, e-value: 2.9e-59, length: 179)
58	rapam_001_KR_003.seq_from_4_to_180 (HMM "PKS_KR" in sequence "rapam_001_KR_003.seq", bitscore: 201.6, e-value: 3.4e-59, length: 177)
59	myxot_001_KR_001.seq_from_6_to_182 (HMM "PKS_KR" in sequence "myxot_001_KR_001.seq", bitscore: 201.4, e-value: 4.1e-59, length: 177)
60	rapam_002_KR_005.seq_from_4_to_180 (HMM "PKS_KR" in sequence "rapam_002_KR_005.seq", bitscore: 201.0, e-value: 5.3e-59, length: 177)
61	nysta_004_KR_004.seq_from_17_to_193 (HMM "PKS_KR" in sequence "nysta_004_KR_004.seq", bitscore: 200.7, e-value: 6.4e-59, length: 177)
62	rapam_002_KR_004.seq_from_4_to_180 (HMM "PKS_KR" in sequence "rapam_002_KR_004.seq", bitscore: 200.7, e-value: 6.8e-59, length: 177)
63	rapam_003_KR_001.seq_from_4_to_180 (HMM "PKS_KR" in sequence "rapam_003_KR_001.seq", bitscore: 200.5, e-value: 7.4e-59, length: 177)
64	nysta_003_KR_002.seq_from_10_to_189 (HMM "PKS_KR" in sequence "nysta_003_KR_002.seq", bitscore: 200.5, e-value: 7.4e-59, length: 180)
65	nysta_003_KR_003.seq_from_11_to_190 (HMM "PKS_KR" in sequence "nysta_003_KR_003.seq", bitscore: 200.5, e-value: 7.4e-59, length: 180)
66	rapam_003_KR_002.seq_from_4_to_180 (HMM "PKS_KR" in sequence "rapam_003_KR_002.seq", bitscore: 199.4, e-value: 1.6e-58, length: 177)
67	rapam_002_KR_001.seq_from_4_to_180 (HMM "PKS_KR" in sequence "rapam_002_KR_001.seq", bitscore: 199.0, e-value: 2.2e-58, length: 177)
68	rapam_003_KR_003.seq_from_11_to_187 (HMM "PKS_KR" in sequence "rapam_003_KR_003.seq", bitscore: 198.9, e-value: 2.3e-58, length: 177)
69	pimar_003_KR_006.seq_from_4_to_180 (HMM "PKS_KR" in sequence "pimar_003_KR_006.seq", bitscore: 198.9, e-value: 2.3e-58, length: 177)
70	averm_001_KR_002.seq_from_1_to_181 (HMM "PKS_KR" in sequence "averm_001_KR_002.seq", bitscore: 198.4, e-value: 3.4e-58, length: 181)
71	averm_003_KR_001.seq_from_1_to_181 (HMM "PKS_KR" in sequence "averm_003_KR_001.seq", bitscore: 198.4, e-value: 3.4e-58, length: 181)
72	averm_003_KR_002.seq_from_1_to_181 (HMM "PKS_KR" in sequence "averm_003_KR_002.seq", bitscore: 198.4, e-value: 3.4e-58, length: 181)
73	averm_003_KR_003.seq_from_1_to_181 (HMM "PKS_KR" in sequence "averm_003_KR_003.seq", bitscore: 198.4, e-value: 3.4e-58, length: 181)
74	myxal_003_KR_001.seq_from_8_to_184 (HMM "PKS_KR" in sequence "myxal_003_KR_001.seq", bitscore: 197.8, e-value: 4.9e-58, length: 177)
75	ascom_001_KR_003.seq_from_5_to_175 (HMM "PKS_KR" in sequence "ascom_001_KR_003.seq", bitscore: 197.6, e-value: 5.8e-58, length: 171)
76	spino_003_KR_002.seq_from_3_to_179 (HMM "PKS_KR" in sequence "spino_003_KR_002.seq", bitscore: 197.5, e-value: 6.1e-58, length: 177)
77	sorap_002_KR_005.seq_from_7_to_187 (HMM "PKS_KR" in sequence "sorap_002_KR_005.seq", bitscore: 197.4, e-value: 6.3e-58, length: 181)
78	tylac_003_KR_002.seq_from_11_to_191 (HMM "PKS_KR" in sequence "tylac_003_KR_002.seq", bitscore: 197.0, e-value: 8.8e-58, length: 181)
79	olean_001_KR_001.seq_from_3_to_180 (HMM "PKS_KR" in sequence "olean_001_KR_001.seq", bitscore: 196.9, e-value: 9.1e-58, length: 178)
80	stigm_003_KR_001.seq_from_9_to_188 (HMM "PKS_KR" in sequence "stigm_003_KR_001.seq", bitscore: 195.2, e-value: 3.1e-57, length: 180)
81	epoth_004_KR_001.seq_from_8_to_196 (HMM "PKS_KR" in sequence "epoth_004_KR_001.seq", bitscore: 195.1, e-value: 3.1e-57, length: 189)
82	tylac_002_KR_001.seq_from_2_to_179 (HMM "PKS_KR" in sequence "tylac_002_KR_001.seq", bitscore: 194.9, e-value: 3.7e-57, length: 178)
83	pikro_001_KR_002.seq_from_3_to_185 (HMM "PKS_KR" in sequence "pikro_001_KR_002.seq", bitscore: 194.8, e-value: 4e-57, length: 183)
84	rapam_001_KR_004.seq_from_11_to_184 (HMM "PKS_KR" in sequence "rapam_001_KR_004.seq", bitscore: 194.4, e-value: 5.3e-57, length: 174)
85	nidda_001_KR_001.seq_from_3_to_177 (HMM "PKS_KR" in sequence "nidda_001_KR_001.seq", bitscore: 194.3, e-value: 5.4e-57, length: 175)
86	nysta_004_KR_002.seq_from_1_to_180 (HMM "PKS_KR" in sequence "nysta_004_KR_002.seq", bitscore: 194.1, e-value: 6.5e-57, length: 180)
87	rapam_001_KR_002.seq_from_11_to_187 (HMM "PKS_KR" in sequence "rapam_001_KR_002.seq", bitscore: 193.7, e-value: 8.2e-57, length: 177)
88	rapam_002_KR_003.seq_from_11_to_187 (HMM "PKS_KR" in sequence "rapam_002_KR_003.seq", bitscore: 193.3, e-value: 1.1e-56, length: 177)
89	myxal_004_KR_002.seq_from_8_to_198 (HMM "PKS_KR" in sequence "myxal_004_KR_002.seq", bitscore: 192.6, e-value: 1.8e-56, length: 191)
90	pikro_002_KR_002.seq_from_11_to_193 (HMM "PKS_KR" in sequence "pikro_002_KR_002.seq", bitscore: 192.6, e-value: 1.8e-56, length: 183)
91	epoth_003_KR_002.seq_from_8_to_196 (HMM "PKS_KR" in sequence "epoth_003_KR_002.seq", bitscore: 192.3, e-value: 2.2e-56, length: 189)
92	pimar_003_KR_002.seq_from_1_to_180 (HMM "PKS_KR" in sequence "pimar_003_KR_002.seq", bitscore: 192.0, e-value: 2.7e-56, length: 180)
93	spino_004_KR_002.seq_from_3_to_179 (HMM "PKS_KR" in sequence "spino_004_KR_002.seq", bitscore: 191.8, e-value: 3.1e-56, length: 177)
94	tylac_001_KR_002.seq_from_4_to_184 (HMM "PKS_KR" in sequence "tylac_001_KR_002.seq", bitscore: 191.8, e-value: 3.1e-56, length: 181)
95	eryth_002_KR_002.seq_from_11_to_189 (HMM "PKS_KR" in sequence "eryth_002_KR_002.seq", bitscore: 191.0, e-value: 5.5e-56, length: 179)
96	rapam_002_KR_006.seq_from_4_to_181 (HMM "PKS_KR" in sequence "rapam_002_KR_006.seq", bitscore: 190.9, e-value: 5.9e-56, length: 178)
97	ampho_004_KR_006.seq_from_4_to_180 (HMM "PKS_KR" in sequence "ampho_004_KR_006.seq", bitscore: 190.0, e-value: 1.1e-55, length: 177)
98	myxal_002_KR_001.seq_from_9_to_192 (HMM "PKS_KR" in sequence "myxal_002_KR_001.seq", bitscore: 189.8, e-value: 1.3e-55, length: 184)
99	averm_004_KR_002.seq_from_10_to_190 (HMM "PKS_KR" in sequence "averm_004_KR_002.seq", bitscore: 189.1, e-value: 2.1e-55, length: 181)
100	eryth_001_KR_001.seq_from_3_to_179 (HMM "PKS_KR" in sequence "eryth_001_KR_001.seq", bitscore: 188.3, e-value: 3.7e-55, length: 177)
101	nysta_004_KR_001.seq_from_2_to_178 (HMM "PKS_KR" in sequence "nysta_004_KR_001.seq", bitscore: 188.3, e-value: 3.7e-55, length: 177)
102	ampho_004_KR_002.seq_from_1_to_177 (HMM "PKS_KR" in sequence "ampho_004_KR_002.seq", bitscore: 188.1, e-value: 4.2e-55, length: 177)
103	rifam_005_KR_001.seq_from_7_to_181 (HMM "PKS_KR" in sequence "rifam_005_KR_001.seq", bitscore: 186.3, e-value: 1.4e-54, length: 175)
104	ampho_002_KR_002.seq_from_1_to_180 (HMM "PKS_KR" in sequence "ampho_002_KR_002.seq", bitscore: 185.5, e-value: 2.5e-54, length: 180)
105	stigm_004_KR_001.seq_from_18_to_211 (HMM "PKS_KR" in sequence "stigm_004_KR_001.seq", bitscore: 183.9, e-value: 7.6e-54, length: 194)
106	myxot_003_KR_001.seq_from_8_to_200 (HMM "PKS_KR" in sequence "myxot_003_KR_001.seq", bitscore: 182.6, e-value: 1.8e-53, length: 193)
107	spino_001_KR_001.seq_from_3_to_179 (HMM "PKS_KR" in sequence "spino_001_KR_001.seq", bitscore: 182.6, e-value: 1.8e-53, length: 177)
108	megal_001_KR_001.seq_from_3_to_179 (HMM "PKS_KR" in sequence "megal_001_KR_001.seq", bitscore: 181.8, e-value: 3.2e-53, length: 177)
109	sorap_002_KR_003.seq_from_3_to_180 (HMM "PKS_KR" in sequence "sorap_002_KR_003.seq", bitscore: 181.2, e-value: 4.9e-53, length: 178)
110	pikro_001_KR_001.seq_from_3_to_179 (HMM "PKS_KR" in sequence "pikro_001_KR_001.seq", bitscore: 180.8, e-value: 6.6e-53, length: 177)
111	rifam_004_KR_001.seq_from_1_to_176 (HMM "PKS_KR" in sequence "rifam_004_KR_001.seq", bitscore: 180.0, e-value: 1.1e-52, length: 176)
112	nysta_003_KR_004.seq_from_2_to_175 (HMM "PKS_KR" in sequence "nysta_003_KR_004.seq", bitscore: 179.6, e-value: 1.5e-52, length: 174)
113	eryth_003_KR_001.seq_from_3_to_178 (HMM "PKS_KR" in sequence "eryth_003_KR_001.seq", bitscore: 179.0, e-value: 2.3e-52, length: 176)
114	sorap_002_KR_001.seq_from_3_to_180 (HMM "PKS_KR" in sequence "sorap_002_KR_001.seq", bitscore: 178.8, e-value: 2.6e-52, length: 178)
115	rifam_002_KR_001.seq_from_8_to_181 (HMM "PKS_KR" in sequence "rifam_002_KR_001.seq", bitscore: 178.7, e-value: 2.7e-52, length: 174)
116	tylac_001_KR_001.seq_from_3_to_176 (HMM "PKS_KR" in sequence "tylac_001_KR_001.seq", bitscore: 176.8, e-value: 1e-51, length: 174)
117	rifam_005_KR_002.seq_from_1_to_177 (HMM "PKS_KR" in sequence "rifam_005_KR_002.seq", bitscore: 176.3, e-value: 1.5e-51, length: 177)
118	nysta_002_KR_002.seq_from_1_to_180 (HMM "PKS_KR" in sequence "nysta_002_KR_002.seq", bitscore: 176.1, e-value: 1.7e-51, length: 180)
119	megal_002_KR_002.seq_from_11_to_191 (HMM "PKS_KR" in sequence "megal_002_KR_002.seq", bitscore: 175.9, e-value: 1.9e-51, length: 181)
120	nidda_002_KR_001.seq_from_3_to_181 (HMM "PKS_KR" in sequence "nidda_002_KR_001.seq", bitscore: 172.6, e-value: 1.9e-50, length: 179)
121	ascom_002_KR_001.seq_from_9_to_174 (HMM "PKS_KR" in sequence "ascom_002_KR_001.seq", bitscore: 172.1, e-value: 2.6e-50, length: 166)
122	nidda_001_KR_002.seq_from_15_to_192 (HMM "PKS_KR" in sequence "nidda_001_KR_002.seq", bitscore: 171.6, e-value: 3.7e-50, length: 178)
123	averm_004_KR_001.seq_from_3_to_180 (HMM "PKS_KR" in sequence "averm_004_KR_001.seq", bitscore: 170.1, e-value: 1.1e-49, length: 178)
124	averm_001_KR_001.seq_from_9_to_186 (HMM "PKS_KR" in sequence "averm_001_KR_001.seq", bitscore: 169.8, e-value: 1.3e-49, length: 178)
125	ampho_004_KR_003.seq_from_3_to_180 (HMM "PKS_KR" in sequence "ampho_004_KR_003.seq", bitscore: 168.8, e-value: 2.7e-49, length: 178)
126	averm_002_KR_001.seq_from_9_to_186 (HMM "PKS_KR" in sequence "averm_002_KR_001.seq", bitscore: 168.7, e-value: 2.7e-49, length: 178)
127	olean_002_KR_002.seq_from_11_to_188 (HMM "PKS_KR" in sequence "olean_002_KR_002.seq", bitscore: 167.8, e-value: 5.2e-49, length: 178)
128	pimar_003_KR_003.seq_from_6_to_182 (HMM "PKS_KR" in sequence "pimar_003_KR_003.seq", bitscore: 167.3, e-value: 7.2e-49, length: 177)
129	rapam_002_KR_002.seq_from_4_to_180 (HMM "PKS_KR" in sequence "rapam_002_KR_002.seq", bitscore: 165.2, e-value: 3.2e-48, length: 177)
130	nysta_002_KR_001.seq_from_3_to_180 (HMM "PKS_KR" in sequence "nysta_002_KR_001.seq", bitscore: 164.3, e-value: 5.8e-48, length: 178)
131	tylac_005_KR_001.seq_from_3_to_181 (HMM "PKS_KR" in sequence "tylac_005_KR_001.seq", bitscore: 164.1, e-value: 6.9e-48, length: 179)
132	rifam_002_KR_003.seq_from_8_to_184 (HMM "PKS_KR" in sequence "rifam_002_KR_003.seq", bitscore: 161.1, e-value: 5.4e-47, length: 177)
133	nysta_004_KR_003.seq_from_3_to_180 (HMM "PKS_KR" in sequence "nysta_004_KR_003.seq", bitscore: 158.6, e-value: 3.1e-46, length: 178)
134	sorap_002_KR_004.seq_from_3_to_180 (HMM "PKS_KR" in sequence "sorap_002_KR_004.seq", bitscore: 158.5, e-value: 3.4e-46, length: 178)
135	ascom_003_KR_001.seq_from_11_to_172 (HMM "PKS_KR" in sequence "ascom_003_KR_001.seq", bitscore: 157.6, e-value: 6.3e-46, length: 162)
136	rifam_003_KR_001.seq_from_8_to_182 (HMM "PKS_KR" in sequence "rifam_003_KR_001.seq", bitscore: 157.5, e-value: 6.6e-46, length: 175)
137	ascom_002_KR_002.seq_from_11_to_172 (HMM "PKS_KR" in sequence "ascom_002_KR_002.seq", bitscore: 157.3, e-value: 7.7e-46, length: 162)
138	spino_003_KR_001.seq_from_3_to_175 (HMM "PKS_KR" in sequence "spino_003_KR_001.seq", bitscore: 156.2, e-value: 1.6e-45, length: 173)
139	ascom_001_KR_002.seq_from_1_to_170 (HMM "PKS_KR" in sequence "ascom_001_KR_002.seq", bitscore: 153.8, e-value: 8.7e-45, length: 170)
140	megal_003_KR_001.seq_from_3_to_178 (HMM "PKS_KR" in sequence "megal_003_KR_001.seq", bitscore: 153.0, e-value: 1.5e-44, length: 176)
141	megal_001_KR_002.seq_from_3_to_178 (HMM "PKS_KR" in sequence "megal_001_KR_002.seq", bitscore: 151.9, e-value: 3.2e-44, length: 176)
142	rifam_002_KR_002.seq_from_3_to_175 (HMM "PKS_KR" in sequence "rifam_002_KR_002.seq", bitscore: 151.4, e-value: 4.6e-44, length: 173)
143	ampho_002_KR_001.seq_from_3_to_180 (HMM "PKS_KR" in sequence "ampho_002_KR_001.seq", bitscore: 151.4, e-value: 4.6e-44, length: 178)
144	pyolu_002_KR_001.seq_from_3_to_181 (HMM "PKS_KR" in sequence "pyolu_002_KR_001.seq", bitscore: 151.1, e-value: 5.7e-44, length: 179)
145	pikro_003_KR_001.seq_from_3_to_179 (HMM "PKS_KR" in sequence "pikro_003_KR_001.seq", bitscore: 149.2, e-value: 2.1e-43, length: 177)
146	olean_001_KR_002.seq_from_3_to_178 (HMM "PKS_KR" in sequence "olean_001_KR_002.seq", bitscore: 148.2, e-value: 4.3e-43, length: 176)
147	olean_003_KR_001.seq_from_3_to_178 (HMM "PKS_KR" in sequence "olean_003_KR_001.seq", bitscore: 148.2, e-value: 4.3e-43, length: 176)
148	olean_003_KR_002.seq_from_3_to_178 (HMM "PKS_KR" in sequence "olean_003_KR_002.seq", bitscore: 148.2, e-value: 4.3e-43, length: 176)
149	ascom_003_KR_003.seq_from_11_to_172 (HMM "PKS_KR" in sequence "ascom_003_KR_003.seq", bitscore: 144.9, e-value: 4.1e-42, length: 162)
150	eryth_001_KR_002.seq_from_3_to_178 (HMM "PKS_KR" in sequence "eryth_001_KR_002.seq", bitscore: 143.6, e-value: 1e-41, length: 176)
151	nidda_005_KR_001.seq_from_11_to_188 (HMM "PKS_KR" in sequence "nidda_005_KR_001.seq", bitscore: 143.6, e-value: 1.1e-41, length: 178)
152	nidda_004_KR_001.seq_from_11_to_188 (HMM "PKS_KR" in sequence "nidda_004_KR_001.seq", bitscore: 142.7, e-value: 1.9e-41, length: 178)
153	ascom_001_KR_001.seq_from_6_to_167 (HMM "PKS_KR" in sequence "ascom_001_KR_001.seq", bitscore: 142.6, e-value: 2.1e-41, length: 162)
154	megal_003_KR_002.seq_from_10_to_183 (HMM "PKS_KR" in sequence "megal_003_KR_002.seq", bitscore: 142.3, e-value: 2.5e-41, length: 174)
155	averm_002_KR_002.seq_from_9_to_187 (HMM "PKS_KR" in sequence "averm_002_KR_002.seq", bitscore: 141.6, e-value: 4.2e-41, length: 179)
156	ascom_003_KR_002.seq_from_6_to_167 (HMM "PKS_KR" in sequence "ascom_003_KR_002.seq", bitscore: 139.3, e-value: 2e-40, length: 162)
157	tylac_004_KR_001.seq_from_3_to_177 (HMM "PKS_KR" in sequence "tylac_004_KR_001.seq", bitscore: 135.3, e-value: 3.1e-39, length: 175)
158	eryth_003_KR_002.seq_from_10_to_183 (HMM "PKS_KR" in sequence "eryth_003_KR_002.seq", bitscore: 131.1, e-value: 5.7e-38, length: 174)
159	epoth_004_KR_002.seq_from_2_to_182 (HMM "PKS_KR" in sequence "epoth_004_KR_002.seq", bitscore: 125.5, e-value: 2.8e-36, length: 181)
160	olean_002_KR_001.seq_from_3_to_179 (HMM "PKS_KR" in sequence "olean_002_KR_001.seq", bitscore: 105.3, e-value: 3.4e-30, length: 177)
161	rifam_001_KR_002.seq_from_4_to_166 (HMM "PKS_KR" in sequence "rifam_001_KR_002.seq", bitscore: 96.6, e-value: 1.5e-27, length: 163)
162	eryth_002_KR_001.seq_from_3_to_167 (HMM "PKS_KR" in sequence "eryth_002_KR_001.seq", bitscore: 77.2, e-value: 9.7e-22, length: 165)
163	pikro_002_KR_001.seq_from_2_to_194 (HMM "PKS_KR" in sequence "pikro_002_KR_001.seq", bitscore: 63.8, e-value: 1.1e-17, length: 193)
164	megal_002_KR_001.seq_from_3_to_167 (HMM "PKS_KR" in sequence "megal_002_KR_001.seq", bitscore: 60.1, e-value: 1.4e-16, length: 165)
165	tylac_003_KR_001.seq_from_3_to_175 (HMM "PKS_KR" in sequence "tylac_003_KR_001.seq", bitscore: 60.1, e-value: 1.4e-16, length: 173)
166	stigm_008_KR_001.seq_from_2_to_183 (HMM "PKS_KR" in sequence "stigm_008_KR_001.seq", bitscore: 56.8, e-value: 1.4e-15, length: 182)
167	ampho_004_KR_005.seq_from_14_to_177 (HMM "PKS_KR" in sequence "ampho_004_KR_005.seq", bitscore: 44.4, e-value: 4.4e-14, length: 164)
168	nysta_004_KR_005.seq_from_3_to_175 (HMM "PKS_KR" in sequence "nysta_004_KR_005.seq", bitscore: 44.4, e-value: 4.4e-14, length: 173)
169	pimar_003_KR_005.seq_from_10_to_188 (HMM "PKS_KR" in sequence "pimar_003_KR_005.seq", bitscore: 36.3, e-value: 1.8e-13, length: 179)
170	nidda_003_KR_001.seq_from_1_to_170 (HMM "PKS_KR" in sequence "nidda_003_KR_001.seq", bitscore: 33.1, e-value: 3.2e-13, length: 170)
171	rapam_001_KR_001.seq_from_10_to_149 (HMM "PKS_KR" in sequence "rapam_001_KR_001.seq", bitscore: 17.1, e-value: 5.4e-12, length: 140)
172	UniRef100_Q2SHZ0_from_1183_to_1781 (HMM "PKS_KR" in sequence "UniRef100_Q2SHZ0", bitscore: 1605.5, e-value: 0.0, length: 599)
173	UniRef100_Q5ZPA6_from_1136_to_1722 (HMM "PKS_KR" in sequence "UniRef100_Q5ZPA6", bitscore: 1379.0, e-value: 0.0, length: 587)
174	UniRef100_Q2GPL2_from_1818_to_2081 (HMM "PKS_KR" in sequence "UniRef100_Q2GPL2", bitscore: 530.5, e-value: 9.7e-154, length: 264)
175	UniRef100_Q6RKK3_from_2098_to_2337 (HMM "PKS_KR" in sequence "UniRef100_Q6RKK3", bitscore: 450.5, e-value: 1.2e-129, length: 240)
176	UniRef100_Q4C7P2_from_868_to_1070 (HMM "PKS_KR" in sequence "UniRef100_Q4C7P2", bitscore: 260.7, e-value: 1.6e-72, length: 203)
177	UniRef100_Q0LLS1_from_1857_to_2036 (HMM "PKS_KR" in sequence "UniRef100_Q0LLS1", bitscore: 258.6, e-value: 7.1e-72, length: 180)
178	UniRef100_UPI000038CE98_from_1457_to_1636 (HMM "PKS_KR" in sequence "UniRef100_UPI000038CE98", bitscore: 257.3, e-value: 1.7e-71, length: 180)
179	UniRef100_Q8YTN4_from_2128_to_2307 (HMM "PKS_KR" in sequence "UniRef100_Q8YTN4", bitscore: 255.4, e-value: 6.6e-71, length: 180)
180	UniRef100_UPI000038DF04_from_801_to_980 (HMM "PKS_KR" in sequence "UniRef100_UPI000038DF04", bitscore: 250.1, e-value: 2.5e-69, length: 180)
181	UniRef100_Q3LRL4_from_2869_to_3047 (HMM "PKS_KR" in sequence "UniRef100_Q3LRL4", bitscore: 247.4, e-value: 1.7e-68, length: 179)
182	UniRef100_Q9ADL6_from_3803_to_3983 (HMM "PKS_KR" in sequence "UniRef100_Q9ADL6", bitscore: 243.2, e-value: 3e-67, length: 181)
183	UniRef100_Q6DNE2_from_1828_to_2007 (HMM "PKS_KR" in sequence "UniRef100_Q6DNE2", bitscore: 241.6, e-value: 9.5e-67, length: 180)
184	UniRef100_Q93TW9_from_4795_to_4973 (HMM "PKS_KR" in sequence "UniRef100_Q93TW9", bitscore: 240.1, e-value: 2.6e-66, length: 179)
185	UniRef100_Q6JHN6_from_5135_to_5311 (HMM "PKS_KR" in sequence "UniRef100_Q6JHN6", bitscore: 240.1, e-value: 2.6e-66, length: 177)
186	UniRef100_Q6JHN8_from_5623_to_5799 (HMM "PKS_KR" in sequence "UniRef100_Q6JHN8", bitscore: 240.1, e-value: 2.6e-66, length: 177)
187	UniRef100_Q1D3S8_from_1464_to_1643 (HMM "PKS_KR" in sequence "UniRef100_Q1D3S8", bitscore: 240.0, e-value: 2.8e-66, length: 180)
188	UniRef100_Q8RJY5_from_1172_to_1351 (HMM "PKS_KR" in sequence "UniRef100_Q8RJY5", bitscore: 238.9, e-value: 5.8e-66, length: 180)
189	UniRef100_Q6E7J8_from_1834_to_2014 (HMM "PKS_KR" in sequence "UniRef100_Q6E7J8", bitscore: 238.5, e-value: 7.7e-66, length: 181)
190	UniRef100_Q3M5Z5_from_1470_to_1649 (HMM "PKS_KR" in sequence "UniRef100_Q3M5Z5", bitscore: 237.8, e-value: 1.3e-65, length: 180)
191	UniRef100_Q93NW6_from_1386_to_1566 (HMM "PKS_KR" in sequence "UniRef100_Q93NW6", bitscore: 236.9, e-value: 2.4e-65, length: 181)
192	UniRef100_Q6E7J9_from_1287_to_1465 (HMM "PKS_KR" in sequence "UniRef100_Q6E7J9", bitscore: 236.4, e-value: 3.4e-65, length: 179)
193	UniRef100_UPI000038D51D_from_1151_to_1327 (HMM "PKS_KR" in sequence "UniRef100_UPI000038D51D", bitscore: 235.8, e-value: 5e-65, length: 177)
194	UniRef100_Q1D3S8_from_4785_to_4963 (HMM "PKS_KR" in sequence "UniRef100_Q1D3S8", bitscore: 235.7, e-value: 5.3e-65, length: 179)
195	UniRef100_Q6DNE0_from_1238_to_1417 (HMM "PKS_KR" in sequence "UniRef100_Q6DNE0", bitscore: 234.9, e-value: 9.2e-65, length: 180)
196	UniRef100_Q3M3U5_from_89_to_271 (HMM "PKS_KR" in sequence "UniRef100_Q3M3U5", bitscore: 234.9, e-value: 9.7e-65, length: 183)
197	UniRef100_Q7NJ78_from_1424_to_1603 (HMM "PKS_KR" in sequence "UniRef100_Q7NJ78", bitscore: 233.7, e-value: 2.2e-64, length: 180)
198	UniRef100_Q9L4W3_from_8812_to_8992 (HMM "PKS_KR" in sequence "UniRef100_Q9L4W3", bitscore: 233.4, e-value: 2.7e-64, length: 181)
199	UniRef100_Q1D3S9_from_1768_to_1948 (HMM "PKS_KR" in sequence "UniRef100_Q1D3S9", bitscore: 232.7, e-value: 4.5e-64, length: 181)
200	UniRef100_UPI000038D5E0_from_1814_to_1993 (HMM "PKS_KR" in sequence "UniRef100_UPI000038D5E0", bitscore: 232.4, e-value: 5.2e-64, length: 180)
201	UniRef100_Q8YWG4_from_1168_to_1350 (HMM "PKS_KR" in sequence "UniRef100_Q8YWG4", bitscore: 232.4, e-value: 5.4e-64, length: 183)
202	UniRef100_Q93NW6_from_5199_to_5379 (HMM "PKS_KR" in sequence "UniRef100_Q93NW6", bitscore: 232.1, e-value: 6.6e-64, length: 181)
203	UniRef100_Q93NW6_from_3125_to_3305 (HMM "PKS_KR" in sequence "UniRef100_Q93NW6", bitscore: 231.3, e-value: 1.1e-63, length: 181)
204	UniRef100_Q52V51_from_1207_to_1386 (HMM "PKS_KR" in sequence "UniRef100_Q52V51", bitscore: 231.1, e-value: 1.3e-63, length: 180)
205	UniRef100_Q6DNE4_from_1246_to_1425 (HMM "PKS_KR" in sequence "UniRef100_Q6DNE4", bitscore: 230.9, e-value: 1.6e-63, length: 180)
206	UniRef100_Q93NX8_from_3472_to_3655 (HMM "PKS_KR" in sequence "UniRef100_Q93NX8", bitscore: 230.8, e-value: 1.6e-63, length: 184)
207	UniRef100_UPI000038D516_from_1470_to_1649 (HMM "PKS_KR" in sequence "UniRef100_UPI000038D516", bitscore: 230.6, e-value: 1.8e-63, length: 180)
208	UniRef100_Q93TW6_from_1967_to_2146 (HMM "PKS_KR" in sequence "UniRef100_Q93TW6", bitscore: 230.2, e-value: 2.5e-63, length: 180)
209	UniRef100_Q9EWA2_from_1371_to_1551 (HMM "PKS_KR" in sequence "UniRef100_Q9EWA2", bitscore: 230.1, e-value: 2.7e-63, length: 181)
210	UniRef100_Q6DNE5_from_1800_to_1979 (HMM "PKS_KR" in sequence "UniRef100_Q6DNE5", bitscore: 229.7, e-value: 3.5e-63, length: 180)
211	UniRef100_Q9L4X2_from_1740_to_1920 (HMM "PKS_KR" in sequence "UniRef100_Q9L4X2", bitscore: 229.6, e-value: 3.7e-63, length: 181)
212	UniRef100_Q93NX8_from_1420_to_1600 (HMM "PKS_KR" in sequence "UniRef100_Q93NX8", bitscore: 229.3, e-value: 4.6e-63, length: 181)
213	UniRef100_Q93TX1_from_848_to_1028 (HMM "PKS_KR" in sequence "UniRef100_Q93TX1", bitscore: 228.5, e-value: 8e-63, length: 181)
214	UniRef100_Q9L4W3_from_1381_to_1561 (HMM "PKS_KR" in sequence "UniRef100_Q9L4W3", bitscore: 228.4, e-value: 8.9e-63, length: 181)
215	UniRef100_Q76KY0_from_5386_to_5566 (HMM "PKS_KR" in sequence "UniRef100_Q76KY0", bitscore: 228.3, e-value: 9.5e-63, length: 181)
216	UniRef100_A4D934_from_3082_to_3261 (HMM "PKS_KR" in sequence "UniRef100_A4D934", bitscore: 227.9, e-value: 1.3e-62, length: 180)
217	UniRef100_Q9KIZ7_from_4731_to_4910 (HMM "PKS_KR" in sequence "UniRef100_Q9KIZ7", bitscore: 227.8, e-value: 1.3e-62, length: 180)
218	UniRef100_Q5VKR4_from_1672_to_1852 (HMM "PKS_KR" in sequence "UniRef100_Q5VKR4", bitscore: 227.3, e-value: 1.8e-62, length: 181)
219	UniRef100_Q9EWA1_from_6025_to_6204 (HMM "PKS_KR" in sequence "UniRef100_Q9EWA1", bitscore: 226.7, e-value: 2.9e-62, length: 180)
220	UniRef100_UPI000038D518_from_2452_to_2630 (HMM "PKS_KR" in sequence "UniRef100_UPI000038D518", bitscore: 226.4, e-value: 3.4e-62, length: 179)
221	UniRef100_Q9L8C7_from_4731_to_4910 (HMM "PKS_KR" in sequence "UniRef100_Q9L8C7", bitscore: 226.1, e-value: 4.3e-62, length: 180)
222	UniRef100_Q9ADL6_from_5877_to_6057 (HMM "PKS_KR" in sequence "UniRef100_Q9ADL6", bitscore: 226.0, e-value: 4.4e-62, length: 181)
223	UniRef100_Q9L4W3_from_10657_to_10837 (HMM "PKS_KR" in sequence "UniRef100_Q9L4W3", bitscore: 225.9, e-value: 5e-62, length: 181)
224	UniRef100_Q6W5Q0_from_10183_to_10363 (HMM "PKS_KR" in sequence "UniRef100_Q6W5Q0", bitscore: 225.5, e-value: 6.5e-62, length: 181)
225	UniRef100_Q1MX73_from_1736_to_1916 (HMM "PKS_KR" in sequence "UniRef100_Q1MX73", bitscore: 225.4, e-value: 6.7e-62, length: 181)
226	UniRef100_Q9EX54_from_1397_to_1577 (HMM "PKS_KR" in sequence "UniRef100_Q9EX54", bitscore: 225.3, e-value: 7.3e-62, length: 181)
227	UniRef100_Q6JHN7_from_1352_to_1531 (HMM "PKS_KR" in sequence "UniRef100_Q6JHN7", bitscore: 225.1, e-value: 8.4e-62, length: 180)
228	UniRef100_Q1MX72_from_1731_to_1911 (HMM "PKS_KR" in sequence "UniRef100_Q1MX72", bitscore: 225.0, e-value: 9.2e-62, length: 181)
229	UniRef100_UPI000038D517_from_1469_to_1645 (HMM "PKS_KR" in sequence "UniRef100_UPI000038D517", bitscore: 224.9, e-value: 1e-61, length: 177)
230	UniRef100_Q6DNE1_from_1554_to_1733 (HMM "PKS_KR" in sequence "UniRef100_Q6DNE1", bitscore: 224.8, e-value: 1e-61, length: 180)
231	UniRef100_Q8L332_from_1252_to_1430 (HMM "PKS_KR" in sequence "UniRef100_Q8L332", bitscore: 224.8, e-value: 1.1e-61, length: 179)
232	UniRef100_Q10Y09_from_1506_to_1685 (HMM "PKS_KR" in sequence "UniRef100_Q10Y09", bitscore: 224.5, e-value: 1.2e-61, length: 180)
233	UniRef100_Q93NW6_from_8695_to_8875 (HMM "PKS_KR" in sequence "UniRef100_Q93NW6", bitscore: 224.3, e-value: 1.5e-61, length: 181)
234	UniRef100_Q93HJ5_from_2092_to_2271 (HMM "PKS_KR" in sequence "UniRef100_Q93HJ5", bitscore: 224.3, e-value: 1.5e-61, length: 180)
235	UniRef100_A0ACI3_from_5018_to_5198 (HMM "PKS_KR" in sequence "UniRef100_A0ACI3", bitscore: 224.3, e-value: 1.5e-61, length: 181)
236	UniRef100_Q6JHN6_from_3400_to_3576 (HMM "PKS_KR" in sequence "UniRef100_Q6JHN6", bitscore: 224.2, e-value: 1.5e-61, length: 177)
237	UniRef100_Q6JHN6_from_6845_to_7021 (HMM "PKS_KR" in sequence "UniRef100_Q6JHN6", bitscore: 224.2, e-value: 1.5e-61, length: 177)
238	UniRef100_A0Z9Q1_from_2084_to_2263 (HMM "PKS_KR" in sequence "UniRef100_A0Z9Q1", bitscore: 224.2, e-value: 1.6e-61, length: 180)
239	UniRef100_Q1D3S5_from_2016_to_2195 (HMM "PKS_KR" in sequence "UniRef100_Q1D3S5", bitscore: 224.0, e-value: 1.8e-61, length: 180)
240	UniRef100_Q0PD02_from_4778_to_4957 (HMM "PKS_KR" in sequence "UniRef100_Q0PD02", bitscore: 223.9, e-value: 2e-61, length: 180)
241	UniRef100_Q52V53_from_2982_to_3162 (HMM "PKS_KR" in sequence "UniRef100_Q52V53", bitscore: 223.8, e-value: 2.1e-61, length: 181)
242	UniRef100_Q52V49_from_3205_to_3385 (HMM "PKS_KR" in sequence "UniRef100_Q52V49", bitscore: 223.8, e-value: 2.1e-61, length: 181)
243	UniRef100_Q9EWA1_from_1416_to_1596 (HMM "PKS_KR" in sequence "UniRef100_Q9EWA1", bitscore: 223.7, e-value: 2.2e-61, length: 181)
244	UniRef100_A4F5C6_from_1223_to_1402 (HMM "PKS_KR" in sequence "UniRef100_A4F5C6", bitscore: 223.5, e-value: 2.5e-61, length: 180)
245	UniRef100_Q67G57_from_1380_to_1560 (HMM "PKS_KR" in sequence "UniRef100_Q67G57", bitscore: 223.5, e-value: 2.6e-61, length: 181)
246	UniRef100_Q0S8W4_from_3094_to_3274 (HMM "PKS_KR" in sequence "UniRef100_Q0S8W4", bitscore: 223.5, e-value: 2.6e-61, length: 181)
247	UniRef100_Q08PI2_from_1466_to_1645 (HMM "PKS_KR" in sequence "UniRef100_Q08PI2", bitscore: 223.5, e-value: 2.6e-61, length: 180)
248	UniRef100_Q1MX81_from_2429_to_2609 (HMM "PKS_KR" in sequence "UniRef100_Q1MX81", bitscore: 223.5, e-value: 2.6e-61, length: 181)
249	UniRef100_A4D934_from_1241_to_1420 (HMM "PKS_KR" in sequence "UniRef100_A4D934", bitscore: 223.4, e-value: 2.7e-61, length: 180)
250	UniRef100_Q9ALM3_from_1421_to_1601 (HMM "PKS_KR" in sequence "UniRef100_Q9ALM3", bitscore: 223.4, e-value: 2.8e-61, length: 181)
251	UniRef100_A4FDM8_from_2754_to_2934 (HMM "PKS_KR" in sequence "UniRef100_A4FDM8", bitscore: 223.0, e-value: 3.7e-61, length: 181)
252	UniRef100_Q6T2C6_from_191_to_367 (HMM "PKS_KR" in sequence "UniRef100_Q6T2C6", bitscore: 222.9, e-value: 3.8e-61, length: 177)
253	UniRef100_Q9EWA3_from_1370_to_1550 (HMM "PKS_KR" in sequence "UniRef100_Q9EWA3", bitscore: 222.6, e-value: 4.7e-61, length: 181)
254	UniRef100_A4FCY9_from_2410_to_2590 (HMM "PKS_KR" in sequence "UniRef100_A4FCY9", bitscore: 222.6, e-value: 4.9e-61, length: 181)
255	UniRef100_Q6E7K0_from_2905_to_3084 (HMM "PKS_KR" in sequence "UniRef100_Q6E7K0", bitscore: 222.6, e-value: 5e-61, length: 180)
256	UniRef100_A0ACH1_from_3215_to_3395 (HMM "PKS_KR" in sequence "UniRef100_A0ACH1", bitscore: 222.4, e-value: 5.7e-61, length: 181)
257	UniRef100_Q8YTN5_from_2108_to_2287 (HMM "PKS_KR" in sequence "UniRef100_Q8YTN5", bitscore: 222.3, e-value: 5.8e-61, length: 180)
258	UniRef100_Q9X993_from_1191_to_1375 (HMM "PKS_KR" in sequence "UniRef100_Q9X993", bitscore: 222.2, e-value: 6.4e-61, length: 185)
259	UniRef100_Q7WTD7_from_1729_to_1909 (HMM "PKS_KR" in sequence "UniRef100_Q7WTD7", bitscore: 222.1, e-value: 6.8e-61, length: 181)
260	UniRef100_Q6TEI0_from_1305_to_1483 (HMM "PKS_KR" in sequence "UniRef100_Q6TEI0", bitscore: 222.0, e-value: 7.1e-61, length: 179)
261	UniRef100_Q8CJN6_from_4120_to_4300 (HMM "PKS_KR" in sequence "UniRef100_Q8CJN6", bitscore: 221.9, e-value: 7.9e-61, length: 181)
262	UniRef100_Q0PCZ9_from_1448_to_1627 (HMM "PKS_KR" in sequence "UniRef100_Q0PCZ9", bitscore: 221.6, e-value: 9.7e-61, length: 180)
263	UniRef100_Q6DNE3_from_1884_to_2063 (HMM "PKS_KR" in sequence "UniRef100_Q6DNE3", bitscore: 221.6, e-value: 9.7e-61, length: 180)
264	UniRef100_Q6JHN8_from_3882_to_4060 (HMM "PKS_KR" in sequence "UniRef100_Q6JHN8", bitscore: 221.6, e-value: 9.9e-61, length: 179)
265	UniRef100_Q9KIZ7_from_6859_to_7039 (HMM "PKS_KR" in sequence "UniRef100_Q9KIZ7", bitscore: 221.4, e-value: 1.1e-60, length: 181)
266	UniRef100_Q6W5P9_from_5103_to_5283 (HMM "PKS_KR" in sequence "UniRef100_Q6W5P9", bitscore: 221.4, e-value: 1.1e-60, length: 181)
267	UniRef100_Q6V1N9_from_1423_to_1603 (HMM "PKS_KR" in sequence "UniRef100_Q6V1N9", bitscore: 221.0, e-value: 1.4e-60, length: 181)
268	UniRef100_Q1MX72_from_5518_to_5698 (HMM "PKS_KR" in sequence "UniRef100_Q1MX72", bitscore: 220.8, e-value: 1.7e-60, length: 181)
269	UniRef100_Q5VKR4_from_3407_to_3588 (HMM "PKS_KR" in sequence "UniRef100_Q5VKR4", bitscore: 220.7, e-value: 1.8e-60, length: 182)
270	UniRef100_A4KCE5_from_1736_to_1916 (HMM "PKS_KR" in sequence "UniRef100_A4KCE5", bitscore: 220.6, e-value: 1.9e-60, length: 181)
271	UniRef100_Q52V50_from_7064_to_7244 (HMM "PKS_KR" in sequence "UniRef100_Q52V50", bitscore: 220.6, e-value: 1.9e-60, length: 181)
272	UniRef100_Q0QMP9_from_1720_to_1900 (HMM "PKS_KR" in sequence "UniRef100_Q0QMP9", bitscore: 220.6, e-value: 2e-60, length: 181)
273	UniRef100_Q846X4_from_1576_to_1756 (HMM "PKS_KR" in sequence "UniRef100_Q846X4", bitscore: 220.5, e-value: 2e-60, length: 181)
274	UniRef100_UPI000038D25F_from_1472_to_1651 (HMM "PKS_KR" in sequence "UniRef100_UPI000038D25F", bitscore: 220.3, e-value: 2.3e-60, length: 180)
275	UniRef100_Q9X993_from_2928_to_3104 (HMM "PKS_KR" in sequence "UniRef100_Q9X993", bitscore: 219.8, e-value: 3.4e-60, length: 177)
276	UniRef100_A6GKJ2_from_855_to_1034 (HMM "PKS_KR" in sequence "UniRef100_A6GKJ2", bitscore: 219.8, e-value: 3.4e-60, length: 180)
277	UniRef100_A4F5C6_from_3327_to_3507 (HMM "PKS_KR" in sequence "UniRef100_A4F5C6", bitscore: 219.5, e-value: 4e-60, length: 181)
278	UniRef100_Q9X993_from_6357_to_6533 (HMM "PKS_KR" in sequence "UniRef100_Q9X993", bitscore: 219.5, e-value: 4.2e-60, length: 177)
279	UniRef100_Q1D518_from_1751_to_1931 (HMM "PKS_KR" in sequence "UniRef100_Q1D518", bitscore: 219.4, e-value: 4.3e-60, length: 181)
280	UniRef100_Q9RFK8_from_2888_to_3067 (HMM "PKS_KR" in sequence "UniRef100_Q9RFK8", bitscore: 219.3, e-value: 4.7e-60, length: 180)
281	UniRef100_Q8RJY2_from_1522_to_1701 (HMM "PKS_KR" in sequence "UniRef100_Q8RJY2", bitscore: 219.1, e-value: 5.5e-60, length: 180)
282	UniRef100_Q9L8C7_from_6859_to_7039 (HMM "PKS_KR" in sequence "UniRef100_Q9L8C7", bitscore: 218.8, e-value: 6.9e-60, length: 181)
283	UniRef100_Q52V50_from_3553_to_3733 (HMM "PKS_KR" in sequence "UniRef100_Q52V50", bitscore: 218.7, e-value: 7.2e-60, length: 181)
284	UniRef100_A0PQM7_from_1698_to_1878 (HMM "PKS_KR" in sequence "UniRef100_A0PQM7", bitscore: 218.5, e-value: 8.1e-60, length: 181)
285	UniRef100_Q9ALM2_from_4933_to_5113 (HMM "PKS_KR" in sequence "UniRef100_Q9ALM2", bitscore: 218.4, e-value: 8.6e-60, length: 181)
286	UniRef100_Q6JHN6_from_1393_to_1573 (HMM "PKS_KR" in sequence "UniRef100_Q6JHN6", bitscore: 218.4, e-value: 8.6e-60, length: 181)
287	UniRef100_Q9EX53_from_1418_to_1598 (HMM "PKS_KR" in sequence "UniRef100_Q9EX53", bitscore: 218.2, e-value: 9.9e-60, length: 181)
288	UniRef100_Q93NW6_from_10478_to_10658 (HMM "PKS_KR" in sequence "UniRef100_Q93NW6", bitscore: 218.2, e-value: 1e-59, length: 181)
289	UniRef100_Q846X3_from_1449_to_1629 (HMM "PKS_KR" in sequence "UniRef100_Q846X3", bitscore: 218.0, e-value: 1.2e-59, length: 181)
290	UniRef100_Q52V50_from_5302_to_5482 (HMM "PKS_KR" in sequence "UniRef100_Q52V50", bitscore: 217.9, e-value: 1.2e-59, length: 181)
291	UniRef100_Q9KIZ8_from_1441_to_1621 (HMM "PKS_KR" in sequence "UniRef100_Q9KIZ8", bitscore: 217.6, e-value: 1.6e-59, length: 181)
292	UniRef100_Q9L8C8_from_1441_to_1621 (HMM "PKS_KR" in sequence "UniRef100_Q9L8C8", bitscore: 217.6, e-value: 1.6e-59, length: 181)
293	UniRef100_Q3S869_from_4566_to_4746 (HMM "PKS_KR" in sequence "UniRef100_Q3S869", bitscore: 217.5, e-value: 1.6e-59, length: 181)
294	UniRef100_Q1D4F6_from_1459_to_1638 (HMM "PKS_KR" in sequence "UniRef100_Q1D4F6", bitscore: 217.5, e-value: 1.7e-59, length: 180)
295	UniRef100_A5NRQ0_from_1109_to_1292 (HMM "PKS_KR" in sequence "UniRef100_A5NRQ0", bitscore: 217.2, e-value: 2e-59, length: 184)
296	UniRef100_A4F5D6_from_4096_to_4276 (HMM "PKS_KR" in sequence "UniRef100_A4F5D6", bitscore: 217.2, e-value: 2.1e-59, length: 181)
297	UniRef100_Q0LP30_from_1924_to_2120 (HMM "PKS_KR" in sequence "UniRef100_Q0LP30", bitscore: 217.0, e-value: 2.3e-59, length: 197)
298	UniRef100_Q6W5P7_from_1697_to_1877 (HMM "PKS_KR" in sequence "UniRef100_Q6W5P7", bitscore: 216.9, e-value: 2.4e-59, length: 181)
299	UniRef100_Q9L4X3_from_9050_to_9229 (HMM "PKS_KR" in sequence "UniRef100_Q9L4X3", bitscore: 216.9, e-value: 2.5e-59, length: 180)
300	UniRef100_Q49HL2_from_6601_to_6780 (HMM "PKS_KR" in sequence "UniRef100_Q49HL2", bitscore: 216.9, e-value: 2.6e-59, length: 180)
301	UniRef100_Q93NX7_from_1386_to_1566 (HMM "PKS_KR" in sequence "UniRef100_Q93NX7", bitscore: 216.8, e-value: 2.6e-59, length: 181)
302	UniRef100_Q6W5P9_from_1224_to_1403 (HMM "PKS_KR" in sequence "UniRef100_Q6W5P9", bitscore: 216.7, e-value: 2.8e-59, length: 180)
303	UniRef100_A4X8L0_from_6770_to_6950 (HMM "PKS_KR" in sequence "UniRef100_A4X8L0", bitscore: 216.7, e-value: 2.9e-59, length: 181)
304	UniRef100_Q93NW6_from_6945_to_7121 (HMM "PKS_KR" in sequence "UniRef100_Q93NW6", bitscore: 216.4, e-value: 3.5e-59, length: 177)
305	UniRef100_Q4C7P4_from_2205_to_2401 (HMM "PKS_KR" in sequence "UniRef100_Q4C7P4", bitscore: 216.4, e-value: 3.5e-59, length: 197)
306	UniRef100_Q9L4X2_from_4997_to_5177 (HMM "PKS_KR" in sequence "UniRef100_Q9L4X2", bitscore: 216.3, e-value: 3.9e-59, length: 181)
307	UniRef100_Q76KZ5_from_1807_to_1987 (HMM "PKS_KR" in sequence "UniRef100_Q76KZ5", bitscore: 215.8, e-value: 5.5e-59, length: 181)
308	UniRef100_Q0S8W4_from_1392_to_1569 (HMM "PKS_KR" in sequence "UniRef100_Q0S8W4", bitscore: 215.7, e-value: 5.6e-59, length: 178)
309	UniRef100_Q93TW9_from_1466_to_1645 (HMM "PKS_KR" in sequence "UniRef100_Q93TW9", bitscore: 215.7, e-value: 5.7e-59, length: 180)
310	UniRef100_A1KK94_from_1680_to_1860 (HMM "PKS_KR" in sequence "UniRef100_A1KK94", bitscore: 215.6, e-value: 6.3e-59, length: 181)
311	UniRef100_A1KK94_from_3710_to_3890 (HMM "PKS_KR" in sequence "UniRef100_A1KK94", bitscore: 215.6, e-value: 6.3e-59, length: 181)
312	UniRef100_A5U473_from_1680_to_1860 (HMM "PKS_KR" in sequence "UniRef100_A5U473", bitscore: 215.6, e-value: 6.3e-59, length: 181)
313	UniRef100_A5U473_from_3710_to_3890 (HMM "PKS_KR" in sequence "UniRef100_A5U473", bitscore: 215.6, e-value: 6.3e-59, length: 181)
314	UniRef100_Q7D7J7_from_1680_to_1860 (HMM "PKS_KR" in sequence "UniRef100_Q7D7J7", bitscore: 215.6, e-value: 6.3e-59, length: 181)
315	UniRef100_Q7D7J7_from_3710_to_3890 (HMM "PKS_KR" in sequence "UniRef100_Q7D7J7", bitscore: 215.6, e-value: 6.3e-59, length: 181)
316	UniRef100_A2VJF6_from_1680_to_1860 (HMM "PKS_KR" in sequence "UniRef100_A2VJF6", bitscore: 215.6, e-value: 6.3e-59, length: 181)
317	UniRef100_A2VJF6_from_3710_to_3890 (HMM "PKS_KR" in sequence "UniRef100_A2VJF6", bitscore: 215.6, e-value: 6.3e-59, length: 181)
318	UniRef100_Q7VES2_from_1680_to_1860 (HMM "PKS_KR" in sequence "UniRef100_Q7VES2", bitscore: 215.6, e-value: 6.3e-59, length: 181)
319	UniRef100_Q7VES2_from_3710_to_3890 (HMM "PKS_KR" in sequence "UniRef100_Q7VES2", bitscore: 215.6, e-value: 6.3e-59, length: 181)
320	UniRef100_O53490_from_1680_to_1860 (HMM "PKS_KR" in sequence "UniRef100_O53490", bitscore: 215.6, e-value: 6.3e-59, length: 181)
321	UniRef100_O53490_from_3710_to_3890 (HMM "PKS_KR" in sequence "UniRef100_O53490", bitscore: 215.6, e-value: 6.3e-59, length: 181)
322	UniRef100_A1QT50_from_1680_to_1860 (HMM "PKS_KR" in sequence "UniRef100_A1QT50", bitscore: 215.6, e-value: 6.3e-59, length: 181)
323	UniRef100_A1QT50_from_3710_to_3890 (HMM "PKS_KR" in sequence "UniRef100_A1QT50", bitscore: 215.6, e-value: 6.3e-59, length: 181)
324	UniRef100_Q1L0T2_from_2809_to_2989 (HMM "PKS_KR" in sequence "UniRef100_Q1L0T2", bitscore: 215.5, e-value: 6.4e-59, length: 181)
325	UniRef100_Q6W5P7_from_3741_to_3921 (HMM "PKS_KR" in sequence "UniRef100_Q6W5P7", bitscore: 215.5, e-value: 6.6e-59, length: 181)
326	UniRef100_Q090E1_from_1521_to_1700 (HMM "PKS_KR" in sequence "UniRef100_Q090E1", bitscore: 215.5, e-value: 6.6e-59, length: 180)
327	UniRef100_Q73Z07_from_3728_to_3908 (HMM "PKS_KR" in sequence "UniRef100_Q73Z07", bitscore: 215.5, e-value: 6.8e-59, length: 181)
328	UniRef100_Q9ADL6_from_1709_to_1888 (HMM "PKS_KR" in sequence "UniRef100_Q9ADL6", bitscore: 215.4, e-value: 7e-59, length: 180)
329	UniRef100_Q9KIZ7_from_1149_to_1338 (HMM "PKS_KR" in sequence "UniRef100_Q9KIZ7", bitscore: 215.4, e-value: 7.2e-59, length: 190)
330	UniRef100_Q9L8C7_from_1149_to_1338 (HMM "PKS_KR" in sequence "UniRef100_Q9L8C7", bitscore: 215.4, e-value: 7.2e-59, length: 190)
331	UniRef100_Q8CJN6_from_2374_to_2554 (HMM "PKS_KR" in sequence "UniRef100_Q8CJN6", bitscore: 215.3, e-value: 7.4e-59, length: 181)
332	UniRef100_A0QFF5_from_3729_to_3909 (HMM "PKS_KR" in sequence "UniRef100_A0QFF5", bitscore: 215.3, e-value: 7.5e-59, length: 181)
333	UniRef100_Q3S868_from_1404_to_1584 (HMM "PKS_KR" in sequence "UniRef100_Q3S868", bitscore: 215.1, e-value: 8.4e-59, length: 181)
334	UniRef100_Q3S863_from_1420_to_1600 (HMM "PKS_KR" in sequence "UniRef100_Q3S863", bitscore: 214.9, e-value: 9.7e-59, length: 181)
335	UniRef100_Q0PCZ9_from_3241_to_3420 (HMM "PKS_KR" in sequence "UniRef100_Q0PCZ9", bitscore: 214.9, e-value: 1e-58, length: 180)
336	UniRef100_Q9ALM5_from_1725_to_1903 (HMM "PKS_KR" in sequence "UniRef100_Q9ALM5", bitscore: 214.5, e-value: 1.3e-58, length: 179)
337	UniRef100_Q52V52_from_3190_to_3370 (HMM "PKS_KR" in sequence "UniRef100_Q52V52", bitscore: 214.5, e-value: 1.3e-58, length: 181)
338	UniRef100_Q1JTE1_from_4792_to_4982 (HMM "PKS_KR" in sequence "UniRef100_Q1JTE1", bitscore: 214.5, e-value: 1.4e-58, length: 191)
339	UniRef100_Q0R4M3_from_3506_to_3692 (HMM "PKS_KR" in sequence "UniRef100_Q0R4M3", bitscore: 214.5, e-value: 1.4e-58, length: 187)
340	UniRef100_Q9EX53_from_3138_to_3318 (HMM "PKS_KR" in sequence "UniRef100_Q9EX53", bitscore: 214.4, e-value: 1.4e-58, length: 181)
341	UniRef100_Q5VKQ8_from_1375_to_1551 (HMM "PKS_KR" in sequence "UniRef100_Q5VKQ8", bitscore: 214.1, e-value: 1.7e-58, length: 177)
342	UniRef100_Q93NX9_from_6018_to_6197 (HMM "PKS_KR" in sequence "UniRef100_Q93NX9", bitscore: 213.9, e-value: 2.1e-58, length: 180)
343	UniRef100_Q93NX9_from_1402_to_1578 (HMM "PKS_KR" in sequence "UniRef100_Q93NX9", bitscore: 213.8, e-value: 2.2e-58, length: 177)
344	UniRef100_Q0R4M3_from_1750_to_1930 (HMM "PKS_KR" in sequence "UniRef100_Q0R4M3", bitscore: 213.8, e-value: 2.2e-58, length: 181)
345	UniRef100_Q1MX72_from_3797_to_3977 (HMM "PKS_KR" in sequence "UniRef100_Q1MX72", bitscore: 213.7, e-value: 2.3e-58, length: 181)
346	UniRef100_Q66VY5_from_53_to_232 (HMM "PKS_KR" in sequence "UniRef100_Q66VY5", bitscore: 213.7, e-value: 2.4e-58, length: 180)
347	UniRef100_Q9L4X2_from_3257_to_3436 (HMM "PKS_KR" in sequence "UniRef100_Q9L4X2", bitscore: 213.6, e-value: 2.4e-58, length: 180)
348	UniRef100_Q0R4M7_from_3517_to_3697 (HMM "PKS_KR" in sequence "UniRef100_Q0R4M7", bitscore: 213.6, e-value: 2.5e-58, length: 181)
349	UniRef100_Q1D5G0_from_4086_to_4272 (HMM "PKS_KR" in sequence "UniRef100_Q1D5G0", bitscore: 213.5, e-value: 2.6e-58, length: 187)
350	UniRef100_A1YAM7_from_5288_to_5468 (HMM "PKS_KR" in sequence "UniRef100_A1YAM7", bitscore: 213.5, e-value: 2.7e-58, length: 181)
351	UniRef100_Q52V49_from_1422_to_1602 (HMM "PKS_KR" in sequence "UniRef100_Q52V49", bitscore: 213.4, e-value: 2.8e-58, length: 181)
352	UniRef100_A6G5B7_from_3794_to_3974 (HMM "PKS_KR" in sequence "UniRef100_A6G5B7", bitscore: 213.3, e-value: 3e-58, length: 181)
353	UniRef100_Q53840_from_3297_to_3477 (HMM "PKS_KR" in sequence "UniRef100_Q53840", bitscore: 213.3, e-value: 3e-58, length: 181)
354	UniRef100_Q6W5Q0_from_3155_to_3335 (HMM "PKS_KR" in sequence "UniRef100_Q6W5Q0", bitscore: 213.2, e-value: 3.3e-58, length: 181)
355	UniRef100_A0PQ25_from_1718_to_1899 (HMM "PKS_KR" in sequence "UniRef100_A0PQ25", bitscore: 213.1, e-value: 3.6e-58, length: 182)
356	UniRef100_A0ACI3_from_1697_to_1876 (HMM "PKS_KR" in sequence "UniRef100_A0ACI3", bitscore: 213.1, e-value: 3.6e-58, length: 180)
357	UniRef100_Q1D4E9_from_2586_to_2765 (HMM "PKS_KR" in sequence "UniRef100_Q1D4E9", bitscore: 213.0, e-value: 3.6e-58, length: 180)
358	UniRef100_Q848C3_from_286_to_466 (HMM "PKS_KR" in sequence "UniRef100_Q848C3", bitscore: 213.0, e-value: 3.8e-58, length: 181)
359	UniRef100_Q1JTE1_from_6543_to_6733 (HMM "PKS_KR" in sequence "UniRef100_Q1JTE1", bitscore: 212.8, e-value: 4.3e-58, length: 191)
360	UniRef100_Q0R4M5_from_5275_to_5455 (HMM "PKS_KR" in sequence "UniRef100_Q0R4M5", bitscore: 212.8, e-value: 4.4e-58, length: 181)
361	UniRef100_Q8RJY1_from_1813_to_1992 (HMM "PKS_KR" in sequence "UniRef100_Q8RJY1", bitscore: 212.7, e-value: 4.5e-58, length: 180)
362	UniRef100_Q0RTS4_from_3237_to_3416 (HMM "PKS_KR" in sequence "UniRef100_Q0RTS4", bitscore: 212.7, e-value: 4.7e-58, length: 180)
363	UniRef100_Q9X993_from_4631_to_4807 (HMM "PKS_KR" in sequence "UniRef100_Q9X993", bitscore: 212.6, e-value: 4.9e-58, length: 177)
364	UniRef100_Q49HL1_from_4853_to_5032 (HMM "PKS_KR" in sequence "UniRef100_Q49HL1", bitscore: 212.6, e-value: 4.9e-58, length: 180)
365	UniRef100_A1CMV8_from_2198_to_2377 (HMM "PKS_KR" in sequence "UniRef100_A1CMV8", bitscore: 212.6, e-value: 5e-58, length: 180)
366	UniRef100_Q93HH0_from_1666_to_1845 (HMM "PKS_KR" in sequence "UniRef100_Q93HH0", bitscore: 212.3, e-value: 6.1e-58, length: 180)
367	UniRef100_Q70P96_from_2882_to_3061 (HMM "PKS_KR" in sequence "UniRef100_Q70P96", bitscore: 212.2, e-value: 6.4e-58, length: 180)
368	UniRef100_Q0RMN9_from_1466_to_1646 (HMM "PKS_KR" in sequence "UniRef100_Q0RMN9", bitscore: 212.2, e-value: 6.5e-58, length: 181)
369	UniRef100_Q84G24_from_2796_to_2976 (HMM "PKS_KR" in sequence "UniRef100_Q84G24", bitscore: 212.2, e-value: 6.6e-58, length: 181)
370	UniRef100_Q9ALM3_from_4495_to_4674 (HMM "PKS_KR" in sequence "UniRef100_Q9ALM3", bitscore: 212.1, e-value: 6.8e-58, length: 180)
371	UniRef100_Q1D4F1_from_1457_to_1636 (HMM "PKS_KR" in sequence "UniRef100_Q1D4F1", bitscore: 211.9, e-value: 8.1e-58, length: 180)
372	UniRef100_Q9RFL0_from_1850_to_2029 (HMM "PKS_KR" in sequence "UniRef100_Q9RFL0", bitscore: 211.9, e-value: 8.1e-58, length: 180)
373	UniRef100_Q93NX8_from_5207_to_5387 (HMM "PKS_KR" in sequence "UniRef100_Q93NX8", bitscore: 211.9, e-value: 8.2e-58, length: 181)
374	UniRef100_Q0ILD4_from_2104_to_2283 (HMM "PKS_KR" in sequence "UniRef100_Q0ILD4", bitscore: 211.8, e-value: 8.6e-58, length: 180)
375	UniRef100_Q9L8C5_from_1812_to_1992 (HMM "PKS_KR" in sequence "UniRef100_Q9L8C5", bitscore: 211.7, e-value: 9e-58, length: 181)
376	UniRef100_Q1MX73_from_3487_to_3667 (HMM "PKS_KR" in sequence "UniRef100_Q1MX73", bitscore: 211.6, e-value: 9.6e-58, length: 181)
377	UniRef100_Q0PCZ8_from_1455_to_1634 (HMM "PKS_KR" in sequence "UniRef100_Q0PCZ8", bitscore: 211.6, e-value: 1e-57, length: 180)
378	UniRef100_Q1D3S7_from_1459_to_1638 (HMM "PKS_KR" in sequence "UniRef100_Q1D3S7", bitscore: 211.4, e-value: 1.1e-57, length: 180)
379	UniRef100_Q7WTD6_from_3014_to_3194 (HMM "PKS_KR" in sequence "UniRef100_Q7WTD6", bitscore: 211.4, e-value: 1.1e-57, length: 181)
380	UniRef100_Q52V52_from_4980_to_5160 (HMM "PKS_KR" in sequence "UniRef100_Q52V52", bitscore: 211.4, e-value: 1.2e-57, length: 181)
381	UniRef100_Q26Q16_from_1757_to_1936 (HMM "PKS_KR" in sequence "UniRef100_Q26Q16", bitscore: 211.4, e-value: 1.2e-57, length: 180)
382	UniRef100_Q3S863_from_3544_to_3724 (HMM "PKS_KR" in sequence "UniRef100_Q3S863", bitscore: 211.3, e-value: 1.2e-57, length: 181)
383	UniRef100_A3ZMA9_from_1772_to_1951 (HMM "PKS_KR" in sequence "UniRef100_A3ZMA9", bitscore: 211.3, e-value: 1.2e-57, length: 180)
384	UniRef100_Q26Q18_from_1446_to_1640 (HMM "PKS_KR" in sequence "UniRef100_Q26Q18", bitscore: 211.1, e-value: 1.4e-57, length: 195)
385	UniRef100_Q84G22_from_1740_to_1920 (HMM "PKS_KR" in sequence "UniRef100_Q84G22", bitscore: 211.1, e-value: 1.4e-57, length: 181)
386	UniRef100_Q0R4M5_from_1757_to_1940 (HMM "PKS_KR" in sequence "UniRef100_Q0R4M5", bitscore: 211.1, e-value: 1.4e-57, length: 184)
387	UniRef100_Q50JA4_from_1767_to_1947 (HMM "PKS_KR" in sequence "UniRef100_Q50JA4", bitscore: 211.0, e-value: 1.5e-57, length: 181)
388	UniRef100_Q099Z3_from_1773_to_1953 (HMM "PKS_KR" in sequence "UniRef100_Q099Z3", bitscore: 211.0, e-value: 1.5e-57, length: 181)
389	UniRef100_A0QFF5_from_1692_to_1872 (HMM "PKS_KR" in sequence "UniRef100_A0QFF5", bitscore: 211.0, e-value: 1.5e-57, length: 181)
390	UniRef100_A0PQM7_from_3749_to_3929 (HMM "PKS_KR" in sequence "UniRef100_A0PQM7", bitscore: 211.0, e-value: 1.5e-57, length: 181)
391	UniRef100_Q1L0S6_from_1728_to_1908 (HMM "PKS_KR" in sequence "UniRef100_Q1L0S6", bitscore: 211.0, e-value: 1.5e-57, length: 181)
392	UniRef100_Q93H87_from_2177_to_2353 (HMM "PKS_KR" in sequence "UniRef100_Q93H87", bitscore: 210.9, e-value: 1.6e-57, length: 177)
393	UniRef100_Q82QT4_from_2177_to_2353 (HMM "PKS_KR" in sequence "UniRef100_Q82QT4", bitscore: 210.9, e-value: 1.6e-57, length: 177)
394	UniRef100_Q49BE1_from_4843_to_5023 (HMM "PKS_KR" in sequence "UniRef100_Q49BE1", bitscore: 210.9, e-value: 1.6e-57, length: 181)
395	UniRef100_Q93HE5_from_2382_to_2562 (HMM "PKS_KR" in sequence "UniRef100_Q93HE5", bitscore: 210.8, e-value: 1.7e-57, length: 181)
396	UniRef100_O30766_from_3192_to_3372 (HMM "PKS_KR" in sequence "UniRef100_O30766", bitscore: 210.7, e-value: 1.9e-57, length: 181)
397	UniRef100_Q9L4X3_from_6068_to_6247 (HMM "PKS_KR" in sequence "UniRef100_Q9L4X3", bitscore: 210.6, e-value: 2e-57, length: 180)
398	UniRef100_Q70I00_from_1356_to_1529 (HMM "PKS_KR" in sequence "UniRef100_Q70I00", bitscore: 210.6, e-value: 2e-57, length: 174)
399	UniRef100_Q9ALM2_from_3193_to_3373 (HMM "PKS_KR" in sequence "UniRef100_Q9ALM2", bitscore: 210.5, e-value: 2.2e-57, length: 181)
400	UniRef100_Q49HL1_from_2249_to_2428 (HMM "PKS_KR" in sequence "UniRef100_Q49HL1", bitscore: 210.4, e-value: 2.2e-57, length: 180)
401	UniRef100_Q8GBX4_from_2946_to_3126 (HMM "PKS_KR" in sequence "UniRef100_Q8GBX4", bitscore: 210.4, e-value: 2.3e-57, length: 181)
402	UniRef100_Q08N10_from_1513_to_1692 (HMM "PKS_KR" in sequence "UniRef100_Q08N10", bitscore: 210.3, e-value: 2.5e-57, length: 180)
403	UniRef100_Q9RFL0_from_3633_to_3812 (HMM "PKS_KR" in sequence "UniRef100_Q9RFL0", bitscore: 210.3, e-value: 2.5e-57, length: 180)
404	UniRef100_Q0R4M8_from_2506_to_2686 (HMM "PKS_KR" in sequence "UniRef100_Q0R4M8", bitscore: 210.2, e-value: 2.5e-57, length: 181)
405	UniRef100_Q3S864_from_2752_to_2931 (HMM "PKS_KR" in sequence "UniRef100_Q3S864", bitscore: 210.1, e-value: 2.7e-57, length: 180)
406	UniRef100_Q08PV2_from_1467_to_1662 (HMM "PKS_KR" in sequence "UniRef100_Q08PV2", bitscore: 210.1, e-value: 2.8e-57, length: 196)
407	UniRef100_Q3S866_from_2435_to_2615 (HMM "PKS_KR" in sequence "UniRef100_Q3S866", bitscore: 209.9, e-value: 3.1e-57, length: 181)
408	UniRef100_A0ACH2_from_1704_to_1884 (HMM "PKS_KR" in sequence "UniRef100_A0ACH2", bitscore: 209.9, e-value: 3.3e-57, length: 181)
409	UniRef100_Q52V44_from_1441_to_1621 (HMM "PKS_KR" in sequence "UniRef100_Q52V44", bitscore: 209.8, e-value: 3.5e-57, length: 181)
410	UniRef100_Q52V52_from_1425_to_1605 (HMM "PKS_KR" in sequence "UniRef100_Q52V52", bitscore: 209.7, e-value: 3.8e-57, length: 181)
411	UniRef100_Q49BE1_from_2785_to_2965 (HMM "PKS_KR" in sequence "UniRef100_Q49BE1", bitscore: 209.6, e-value: 3.8e-57, length: 181)
412	UniRef100_A1YBR0_from_1161_to_1340 (HMM "PKS_KR" in sequence "UniRef100_A1YBR0", bitscore: 209.5, e-value: 4.1e-57, length: 180)
413	UniRef100_Q8RJY6_from_1962_to_2141 (HMM "PKS_KR" in sequence "UniRef100_Q8RJY6", bitscore: 209.4, e-value: 4.4e-57, length: 180)
414	UniRef100_Q73Z07_from_1691_to_1871 (HMM "PKS_KR" in sequence "UniRef100_Q73Z07", bitscore: 209.4, e-value: 4.5e-57, length: 181)
415	UniRef100_Q5VKQ3_from_2362_to_2542 (HMM "PKS_KR" in sequence "UniRef100_Q5VKQ3", bitscore: 209.4, e-value: 4.7e-57, length: 181)
416	UniRef100_Q3S864_from_4529_to_4709 (HMM "PKS_KR" in sequence "UniRef100_Q3S864", bitscore: 209.2, e-value: 5.1e-57, length: 181)
417	UniRef100_A0ZEC2_from_3488_to_3665 (HMM "PKS_KR" in sequence "UniRef100_A0ZEC2", bitscore: 209.2, e-value: 5.3e-57, length: 178)
418	UniRef100_A4KCE5_from_6960_to_7140 (HMM "PKS_KR" in sequence "UniRef100_A4KCE5", bitscore: 209.1, e-value: 5.6e-57, length: 181)
419	UniRef100_Q7D6E1_from_1232_to_1413 (HMM "PKS_KR" in sequence "UniRef100_Q7D6E1", bitscore: 209.0, e-value: 5.8e-57, length: 182)
420	UniRef100_A5WRJ8_from_1228_to_1409 (HMM "PKS_KR" in sequence "UniRef100_A5WRJ8", bitscore: 209.0, e-value: 5.8e-57, length: 182)
421	UniRef100_UPI00005F6364_from_999_to_1180 (HMM "PKS_KR" in sequence "UniRef100_UPI00005F6364", bitscore: 209.0, e-value: 5.8e-57, length: 182)
422	UniRef100_Q0R4M7_from_1415_to_1595 (HMM "PKS_KR" in sequence "UniRef100_Q0R4M7", bitscore: 208.7, e-value: 7.3e-57, length: 181)
423	UniRef100_Q9L4X1_from_1416_to_1596 (HMM "PKS_KR" in sequence "UniRef100_Q9L4X1", bitscore: 208.7, e-value: 7.4e-57, length: 181)
424	UniRef100_Q9KIZ5_from_1812_to_1992 (HMM "PKS_KR" in sequence "UniRef100_Q9KIZ5", bitscore: 208.7, e-value: 7.6e-57, length: 181)
425	UniRef100_A0Z9Q2_from_2108_to_2287 (HMM "PKS_KR" in sequence "UniRef100_A0Z9Q2", bitscore: 208.5, e-value: 8.6e-57, length: 180)
426	UniRef100_Q847C5_from_3487_to_3664 (HMM "PKS_KR" in sequence "UniRef100_Q847C5", bitscore: 208.4, e-value: 9.2e-57, length: 178)
427	UniRef100_Q6W5Q0_from_1417_to_1593 (HMM "PKS_KR" in sequence "UniRef100_Q6W5Q0", bitscore: 208.2, e-value: 1e-56, length: 177)
428	UniRef100_Q1L0T1_from_1432_to_1612 (HMM "PKS_KR" in sequence "UniRef100_Q1L0T1", bitscore: 208.2, e-value: 1.1e-56, length: 181)
429	UniRef100_Q0VZ73_from_3771_to_3951 (HMM "PKS_KR" in sequence "UniRef100_Q0VZ73", bitscore: 208.1, e-value: 1.1e-56, length: 181)
430	UniRef100_Q9EWA1_from_9061_to_9240 (HMM "PKS_KR" in sequence "UniRef100_Q9EWA1", bitscore: 207.8, e-value: 1.4e-56, length: 180)
431	UniRef100_Q06BM4_from_2670_to_2850 (HMM "PKS_KR" in sequence "UniRef100_Q06BM4", bitscore: 207.8, e-value: 1.4e-56, length: 181)
432	UniRef100_Q6W5P9_from_3325_to_3505 (HMM "PKS_KR" in sequence "UniRef100_Q6W5P9", bitscore: 207.8, e-value: 1.4e-56, length: 181)
433	UniRef100_Q27W59_from_1761_to_1941 (HMM "PKS_KR" in sequence "UniRef100_Q27W59", bitscore: 207.7, e-value: 1.5e-56, length: 181)
434	UniRef100_Q1L0S7_from_1736_to_1916 (HMM "PKS_KR" in sequence "UniRef100_Q1L0S7", bitscore: 207.7, e-value: 1.5e-56, length: 181)
435	UniRef100_Q6W5P7_from_7330_to_7509 (HMM "PKS_KR" in sequence "UniRef100_Q6W5P7", bitscore: 207.7, e-value: 1.5e-56, length: 180)
436	UniRef100_Q9S0R7_from_5753_to_5933 (HMM "PKS_KR" in sequence "UniRef100_Q9S0R7", bitscore: 207.3, e-value: 1.9e-56, length: 181)
437	UniRef100_Q52V53_from_1221_to_1400 (HMM "PKS_KR" in sequence "UniRef100_Q52V53", bitscore: 207.3, e-value: 1.9e-56, length: 180)
438	UniRef100_A1GGE4_from_4016_to_4196 (HMM "PKS_KR" in sequence "UniRef100_A1GGE4", bitscore: 207.3, e-value: 1.9e-56, length: 181)
439	UniRef100_Q08W69_from_953_to_1132 (HMM "PKS_KR" in sequence "UniRef100_Q08W69", bitscore: 207.3, e-value: 2e-56, length: 180)
440	UniRef100_Q49HL2_from_4462_to_4641 (HMM "PKS_KR" in sequence "UniRef100_Q49HL2", bitscore: 207.3, e-value: 2e-56, length: 180)
441	UniRef100_Q49BD9_from_3503_to_3683 (HMM "PKS_KR" in sequence "UniRef100_Q49BD9", bitscore: 207.2, e-value: 2.1e-56, length: 181)
442	UniRef100_A4X8M0_from_3076_to_3256 (HMM "PKS_KR" in sequence "UniRef100_A4X8M0", bitscore: 207.2, e-value: 2.1e-56, length: 181)
443	UniRef100_Q9ALM4_from_2735_to_2914 (HMM "PKS_KR" in sequence "UniRef100_Q9ALM4", bitscore: 207.1, e-value: 2.2e-56, length: 180)
444	UniRef100_UPI000038CE9A_from_1476_to_1655 (HMM "PKS_KR" in sequence "UniRef100_UPI000038CE9A", bitscore: 207.1, e-value: 2.2e-56, length: 180)
445	UniRef100_Q93TW8_from_1442_to_1621 (HMM "PKS_KR" in sequence "UniRef100_Q93TW8", bitscore: 207.0, e-value: 2.4e-56, length: 180)
446	UniRef100_Q93HJ1_from_2940_to_3123 (HMM "PKS_KR" in sequence "UniRef100_Q93HJ1", bitscore: 207.0, e-value: 2.4e-56, length: 184)
447	UniRef100_Q5MD34_from_2886_to_3065 (HMM "PKS_KR" in sequence "UniRef100_Q5MD34", bitscore: 207.0, e-value: 2.5e-56, length: 180)
448	UniRef100_Q2J8Q4_from_1378_to_1583 (HMM "PKS_KR" in sequence "UniRef100_Q2J8Q4", bitscore: 206.9, e-value: 2.6e-56, length: 206)
449	UniRef100_Q83X70_from_3211_to_3391 (HMM "PKS_KR" in sequence "UniRef100_Q83X70", bitscore: 206.8, e-value: 2.8e-56, length: 181)
450	UniRef100_Q68BG4_from_1204_to_1384 (HMM "PKS_KR" in sequence "UniRef100_Q68BG4", bitscore: 206.7, e-value: 2.9e-56, length: 181)
451	UniRef100_Q9CD81_from_1715_to_1896 (HMM "PKS_KR" in sequence "UniRef100_Q9CD81", bitscore: 206.6, e-value: 3.2e-56, length: 182)
452	UniRef100_A4D933_from_2538_to_2717 (HMM "PKS_KR" in sequence "UniRef100_A4D933", bitscore: 206.3, e-value: 3.8e-56, length: 180)
453	UniRef100_Q8GBX5_from_3051_to_3231 (HMM "PKS_KR" in sequence "UniRef100_Q8GBX5", bitscore: 206.3, e-value: 3.9e-56, length: 181)
454	UniRef100_A0ACH1_from_4706_to_4885 (HMM "PKS_KR" in sequence "UniRef100_A0ACH1", bitscore: 206.3, e-value: 4e-56, length: 180)
455	UniRef100_Q9ALM2_from_1404_to_1584 (HMM "PKS_KR" in sequence "UniRef100_Q9ALM2", bitscore: 206.2, e-value: 4.1e-56, length: 181)
456	UniRef100_A1YBT6_from_3213_to_3394 (HMM "PKS_KR" in sequence "UniRef100_A1YBT6", bitscore: 206.2, e-value: 4.3e-56, length: 182)
457	UniRef100_O54666_from_1829_to_2005 (HMM "PKS_KR" in sequence "UniRef100_O54666", bitscore: 205.9, e-value: 5.2e-56, length: 177)
458	UniRef100_Q0B1F2_from_729_to_903 (HMM "PKS_KR" in sequence "UniRef100_Q0B1F2", bitscore: 205.9, e-value: 5.2e-56, length: 175)
459	UniRef100_Q9KIV4_from_2165_to_2345 (HMM "PKS_KR" in sequence "UniRef100_Q9KIV4", bitscore: 205.8, e-value: 5.3e-56, length: 181)
460	UniRef100_A4F5C7_from_1199_to_1378 (HMM "PKS_KR" in sequence "UniRef100_A4F5C7", bitscore: 205.6, e-value: 6.1e-56, length: 180)
461	UniRef100_Q8GBX6_from_1211_to_1390 (HMM "PKS_KR" in sequence "UniRef100_Q8GBX6", bitscore: 205.6, e-value: 6.1e-56, length: 180)
462	UniRef100_Q1L0T0_from_1740_to_1920 (HMM "PKS_KR" in sequence "UniRef100_Q1L0T0", bitscore: 205.6, e-value: 6.3e-56, length: 181)
463	UniRef100_Q7TXK8_from_1724_to_1905 (HMM "PKS_KR" in sequence "UniRef100_Q7TXK8", bitscore: 205.5, e-value: 6.5e-56, length: 182)
464	UniRef100_A4KHI1_from_64_to_241 (HMM "PKS_KR" in sequence "UniRef100_A4KHI1", bitscore: 205.5, e-value: 6.6e-56, length: 178)
465	UniRef100_A1QS17_from_64_to_241 (HMM "PKS_KR" in sequence "UniRef100_A1QS17", bitscore: 205.5, e-value: 6.6e-56, length: 178)
466	UniRef100_Q49BD9_from_1741_to_1921 (HMM "PKS_KR" in sequence "UniRef100_Q49BD9", bitscore: 205.3, e-value: 7.5e-56, length: 181)
467	UniRef100_Q54297_from_8144_to_8320 (HMM "PKS_KR" in sequence "UniRef100_Q54297", bitscore: 205.3, e-value: 7.9e-56, length: 177)
468	UniRef100_Q7VEV1_from_1694_to_1874 (HMM "PKS_KR" in sequence "UniRef100_Q7VEV1", bitscore: 205.2, e-value: 8.4e-56, length: 181)
469	UniRef100_A4KHH9_from_1694_to_1874 (HMM "PKS_KR" in sequence "UniRef100_A4KHH9", bitscore: 205.2, e-value: 8.4e-56, length: 181)
470	UniRef100_A2VIE7_from_1694_to_1874 (HMM "PKS_KR" in sequence "UniRef100_A2VIE7", bitscore: 205.2, e-value: 8.4e-56, length: 181)
471	UniRef100_Q6W5P6_from_2972_to_3151 (HMM "PKS_KR" in sequence "UniRef100_Q6W5P6", bitscore: 205.1, e-value: 8.8e-56, length: 180)
472	UniRef100_Q6JHN8_from_2229_to_2409 (HMM "PKS_KR" in sequence "UniRef100_Q6JHN8", bitscore: 204.9, e-value: 1e-55, length: 181)
473	UniRef100_Q1L0T2_from_4873_to_5053 (HMM "PKS_KR" in sequence "UniRef100_Q1L0T2", bitscore: 204.9, e-value: 1e-55, length: 181)
474	UniRef100_Q84G24_from_4860_to_5040 (HMM "PKS_KR" in sequence "UniRef100_Q84G24", bitscore: 204.9, e-value: 1e-55, length: 181)
475	UniRef100_Q091C2_from_1461_to_1639 (HMM "PKS_KR" in sequence "UniRef100_Q091C2", bitscore: 204.8, e-value: 1.1e-55, length: 179)
476	UniRef100_O33955_from_1414_to_1594 (HMM "PKS_KR" in sequence "UniRef100_O33955", bitscore: 204.8, e-value: 1.1e-55, length: 181)
477	UniRef100_Q3W487_from_209_to_392 (HMM "PKS_KR" in sequence "UniRef100_Q3W487", bitscore: 204.7, e-value: 1.2e-55, length: 184)
478	UniRef100_Q52V53_from_4762_to_4942 (HMM "PKS_KR" in sequence "UniRef100_Q52V53", bitscore: 204.6, e-value: 1.2e-55, length: 181)
479	UniRef100_A0QHA4_from_1679_to_1859 (HMM "PKS_KR" in sequence "UniRef100_A0QHA4", bitscore: 204.5, e-value: 1.3e-55, length: 181)
480	UniRef100_Q4U446_from_3490_to_3675 (HMM "PKS_KR" in sequence "UniRef100_Q4U446", bitscore: 204.3, e-value: 1.5e-55, length: 186)
481	UniRef100_A4KCE4_from_2391_to_2567 (HMM "PKS_KR" in sequence "UniRef100_A4KCE4", bitscore: 204.2, e-value: 1.6e-55, length: 177)
482	UniRef100_Q1WEK8_from_1356_to_1536 (HMM "PKS_KR" in sequence "UniRef100_Q1WEK8", bitscore: 204.2, e-value: 1.7e-55, length: 181)
483	UniRef100_Q1D4F0_from_1459_to_1637 (HMM "PKS_KR" in sequence "UniRef100_Q1D4F0", bitscore: 204.2, e-value: 1.7e-55, length: 179)
484	UniRef100_Q6JHN7_from_4751_to_4931 (HMM "PKS_KR" in sequence "UniRef100_Q6JHN7", bitscore: 204.0, e-value: 1.9e-55, length: 181)
485	UniRef100_Q0R4M4_from_1416_to_1596 (HMM "PKS_KR" in sequence "UniRef100_Q0R4M4", bitscore: 204.0, e-value: 1.9e-55, length: 181)
486	UniRef100_O30764_from_2092_to_2269 (HMM "PKS_KR" in sequence "UniRef100_O30764", bitscore: 204.0, e-value: 2e-55, length: 178)
487	UniRef100_Q8GNM9_from_1411_to_1591 (HMM "PKS_KR" in sequence "UniRef100_Q8GNM9", bitscore: 203.8, e-value: 2.1e-55, length: 181)
488	UniRef100_Q84G22_from_3510_to_3690 (HMM "PKS_KR" in sequence "UniRef100_Q84G22", bitscore: 203.8, e-value: 2.2e-55, length: 181)
489	UniRef100_Q8KPW5_from_3915_to_4095 (HMM "PKS_KR" in sequence "UniRef100_Q8KPW5", bitscore: 203.8, e-value: 2.2e-55, length: 181)
490	UniRef100_A1YBQ4_from_3211_to_3392 (HMM "PKS_KR" in sequence "UniRef100_A1YBQ4", bitscore: 203.7, e-value: 2.4e-55, length: 182)
491	UniRef100_Q49HL1_from_7139_to_7318 (HMM "PKS_KR" in sequence "UniRef100_Q49HL1", bitscore: 203.5, e-value: 2.8e-55, length: 180)
492	UniRef100_A1YAM7_from_3256_to_3436 (HMM "PKS_KR" in sequence "UniRef100_A1YAM7", bitscore: 203.4, e-value: 2.8e-55, length: 181)
493	UniRef100_Q32YM8_from_996_to_1176 (HMM "PKS_KR" in sequence "UniRef100_Q32YM8", bitscore: 203.4, e-value: 3e-55, length: 181)
494	UniRef100_Q84G23_from_1432_to_1612 (HMM "PKS_KR" in sequence "UniRef100_Q84G23", bitscore: 203.3, e-value: 3e-55, length: 181)
495	UniRef100_Q1MX73_from_5220_to_5400 (HMM "PKS_KR" in sequence "UniRef100_Q1MX73", bitscore: 203.3, e-value: 3.1e-55, length: 181)
496	UniRef100_Q93HJ3_from_1734_to_1914 (HMM "PKS_KR" in sequence "UniRef100_Q93HJ3", bitscore: 203.3, e-value: 3.1e-55, length: 181)
497	UniRef100_Q93AL5_from_391_to_571 (HMM "PKS_KR" in sequence "UniRef100_Q93AL5", bitscore: 203.3, e-value: 3.2e-55, length: 181)
498	UniRef100_Q9L4W3_from_3124_to_3304 (HMM "PKS_KR" in sequence "UniRef100_Q9L4W3", bitscore: 203.3, e-value: 3.2e-55, length: 181)
499	UniRef100_Q9L4W3_from_5248_to_5428 (HMM "PKS_KR" in sequence "UniRef100_Q9L4W3", bitscore: 203.3, e-value: 3.2e-55, length: 181)
500	UniRef100_Q1WEK7_from_4107_to_4283 (HMM "PKS_KR" in sequence "UniRef100_Q1WEK7", bitscore: 202.9, e-value: 4.1e-55, length: 177)
501	UniRef100_A6GK65_from_1914_to_2094 (HMM "PKS_KR" in sequence "UniRef100_A6GK65", bitscore: 202.9, e-value: 4.1e-55, length: 181)
502	UniRef100_A4KCE4_from_7215_to_7391 (HMM "PKS_KR" in sequence "UniRef100_A4KCE4", bitscore: 202.9, e-value: 4.2e-55, length: 177)
503	UniRef100_Q93H85_from_1384_to_1564 (HMM "PKS_KR" in sequence "UniRef100_Q93H85", bitscore: 202.9, e-value: 4.2e-55, length: 181)
504	UniRef100_A4KCE5_from_5460_to_5636 (HMM "PKS_KR" in sequence "UniRef100_A4KCE5", bitscore: 202.8, e-value: 4.4e-55, length: 177)
505	UniRef100_Q6W5P6_from_1410_to_1590 (HMM "PKS_KR" in sequence "UniRef100_Q6W5P6", bitscore: 202.8, e-value: 4.5e-55, length: 181)
506	UniRef100_Q0R4M5_from_3524_to_3704 (HMM "PKS_KR" in sequence "UniRef100_Q0R4M5", bitscore: 202.7, e-value: 4.7e-55, length: 181)
507	UniRef100_Q0QMQ0_from_1377_to_1559 (HMM "PKS_KR" in sequence "UniRef100_Q0QMQ0", bitscore: 202.6, e-value: 5.1e-55, length: 183)
508	UniRef100_Q68BG4_from_2977_to_3156 (HMM "PKS_KR" in sequence "UniRef100_Q68BG4", bitscore: 202.5, e-value: 5.5e-55, length: 180)
509	UniRef100_A1YAM6_from_3408_to_3588 (HMM "PKS_KR" in sequence "UniRef100_A1YAM6", bitscore: 202.3, e-value: 6e-55, length: 181)
510	UniRef100_Q27W60_from_1492_to_1672 (HMM "PKS_KR" in sequence "UniRef100_Q27W60", bitscore: 202.3, e-value: 6.4e-55, length: 181)
511	UniRef100_A1YAN0_from_4672_to_4846 (HMM "PKS_KR" in sequence "UniRef100_A1YAN0", bitscore: 202.2, e-value: 6.6e-55, length: 175)
512	UniRef100_Q091C3_from_2507_to_2686 (HMM "PKS_KR" in sequence "UniRef100_Q091C3", bitscore: 202.2, e-value: 6.6e-55, length: 180)
513	UniRef100_A1GFR6_from_1941_to_2117 (HMM "PKS_KR" in sequence "UniRef100_A1GFR6", bitscore: 202.1, e-value: 7.2e-55, length: 177)
514	UniRef100_Q0QMQ0_from_3104_to_3286 (HMM "PKS_KR" in sequence "UniRef100_Q0QMQ0", bitscore: 202.0, e-value: 7.5e-55, length: 183)
515	UniRef100_A4F5D6_from_1991_to_2171 (HMM "PKS_KR" in sequence "UniRef100_A4F5D6", bitscore: 202.0, e-value: 7.8e-55, length: 181)
516	UniRef100_Q52V44_from_6296_to_6476 (HMM "PKS_KR" in sequence "UniRef100_Q52V44", bitscore: 201.9, e-value: 8.3e-55, length: 181)
517	UniRef100_A1YBT5_from_3231_to_3412 (HMM "PKS_KR" in sequence "UniRef100_A1YBT5", bitscore: 201.8, e-value: 8.7e-55, length: 182)
518	UniRef100_Q7X4R4_from_1736_to_1916 (HMM "PKS_KR" in sequence "UniRef100_Q7X4R4", bitscore: 201.8, e-value: 8.8e-55, length: 181)
519	UniRef100_Q6TEI0_from_2745_to_2920 (HMM "PKS_KR" in sequence "UniRef100_Q6TEI0", bitscore: 201.7, e-value: 9.6e-55, length: 176)
520	UniRef100_Q0LLS2_from_1822_to_2001 (HMM "PKS_KR" in sequence "UniRef100_Q0LLS2", bitscore: 201.7, e-value: 9.7e-55, length: 180)
521	UniRef100_Q54297_from_4521_to_4697 (HMM "PKS_KR" in sequence "UniRef100_Q54297", bitscore: 201.6, e-value: 9.8e-55, length: 177)
522	UniRef100_Q93TW7_from_1453_to_1639 (HMM "PKS_KR" in sequence "UniRef100_Q93TW7", bitscore: 201.6, e-value: 9.9e-55, length: 187)
523	UniRef100_Q9ALM3_from_2955_to_3134 (HMM "PKS_KR" in sequence "UniRef100_Q9ALM3", bitscore: 201.6, e-value: 1e-54, length: 180)
524	UniRef100_A0FCL3_from_9183_to_9360 (HMM "PKS_KR" in sequence "UniRef100_A0FCL3", bitscore: 201.6, e-value: 1e-54, length: 178)
525	UniRef100_Q6W5P8_from_1378_to_1558 (HMM "PKS_KR" in sequence "UniRef100_Q6W5P8", bitscore: 201.3, e-value: 1.2e-54, length: 181)
526	UniRef100_Q4U447_from_4642_to_4827 (HMM "PKS_KR" in sequence "UniRef100_Q4U447", bitscore: 201.3, e-value: 1.3e-54, length: 186)
527	UniRef100_Q9KIZ6_from_1145_to_1334 (HMM "PKS_KR" in sequence "UniRef100_Q9KIZ6", bitscore: 201.2, e-value: 1.3e-54, length: 190)
528	UniRef100_Q0LLS0_from_2741_to_2943 (HMM "PKS_KR" in sequence "UniRef100_Q0LLS0", bitscore: 201.2, e-value: 1.3e-54, length: 203)
529	UniRef100_Q54296_from_8145_to_8321 (HMM "PKS_KR" in sequence "UniRef100_Q54296", bitscore: 201.0, e-value: 1.5e-54, length: 177)
530	UniRef100_UPI00005F6238_from_72_to_271 (HMM "PKS_KR" in sequence "UniRef100_UPI00005F6238", bitscore: 200.8, e-value: 1.7e-54, length: 200)
531	UniRef100_Q0QMN5_from_3455_to_3635 (HMM "PKS_KR" in sequence "UniRef100_Q0QMN5", bitscore: 200.8, e-value: 1.8e-54, length: 181)
532	UniRef100_A0ACH3_from_3886_to_4065 (HMM "PKS_KR" in sequence "UniRef100_A0ACH3", bitscore: 200.7, e-value: 1.8e-54, length: 180)
533	UniRef100_A4KCE4_from_3882_to_4062 (HMM "PKS_KR" in sequence "UniRef100_A4KCE4", bitscore: 200.7, e-value: 1.8e-54, length: 181)
534	UniRef100_Q0ILD0_from_2927_to_3107 (HMM "PKS_KR" in sequence "UniRef100_Q0ILD0", bitscore: 200.7, e-value: 1.8e-54, length: 181)
535	UniRef100_Q54296_from_6510_to_6686 (HMM "PKS_KR" in sequence "UniRef100_Q54296", bitscore: 200.7, e-value: 1.9e-54, length: 177)
536	UniRef100_Q1L0S4_from_1412_to_1592 (HMM "PKS_KR" in sequence "UniRef100_Q1L0S4", bitscore: 200.6, e-value: 2e-54, length: 181)
537	UniRef100_Q54299_from_1270_to_1446 (HMM "PKS_KR" in sequence "UniRef100_Q54299", bitscore: 200.5, e-value: 2.1e-54, length: 177)
538	UniRef100_Q1PCG2_from_1413_to_1589 (HMM "PKS_KR" in sequence "UniRef100_Q1PCG2", bitscore: 200.4, e-value: 2.3e-54, length: 177)
539	UniRef100_Q9Z3T9_from_2299_to_2479 (HMM "PKS_KR" in sequence "UniRef100_Q9Z3T9", bitscore: 200.3, e-value: 2.5e-54, length: 181)
540	UniRef100_UPI000023D46F_from_2076_to_2256 (HMM "PKS_KR" in sequence "UniRef100_UPI000023D46F", bitscore: 200.3, e-value: 2.6e-54, length: 181)
541	UniRef100_A4F5C7_from_4566_to_4746 (HMM "PKS_KR" in sequence "UniRef100_A4F5C7", bitscore: 200.2, e-value: 2.6e-54, length: 181)
542	UniRef100_Q8GBX6_from_4578_to_4758 (HMM "PKS_KR" in sequence "UniRef100_Q8GBX6", bitscore: 200.2, e-value: 2.6e-54, length: 181)
543	UniRef100_Q6W5P6_from_6049_to_6228 (HMM "PKS_KR" in sequence "UniRef100_Q6W5P6", bitscore: 200.1, e-value: 2.8e-54, length: 180)
544	UniRef100_Q5SFB4_from_3972_to_4152 (HMM "PKS_KR" in sequence "UniRef100_Q5SFB4", bitscore: 200.1, e-value: 2.9e-54, length: 181)
545	UniRef100_Q54297_from_6493_to_6668 (HMM "PKS_KR" in sequence "UniRef100_Q54297", bitscore: 200.0, e-value: 3e-54, length: 176)
546	UniRef100_Q52V46_from_4614_to_4794 (HMM "PKS_KR" in sequence "UniRef100_Q52V46", bitscore: 199.9, e-value: 3.3e-54, length: 181)
547	UniRef100_A1KQR9_from_1148_to_1331 (HMM "PKS_KR" in sequence "UniRef100_A1KQR9", bitscore: 199.6, e-value: 3.9e-54, length: 184)
548	UniRef100_A4X8M3_from_3030_to_3213 (HMM "PKS_KR" in sequence "UniRef100_A4X8M3", bitscore: 199.4, e-value: 4.6e-54, length: 184)
549	UniRef100_Q0RTS4_from_1560_to_1740 (HMM "PKS_KR" in sequence "UniRef100_Q0RTS4", bitscore: 199.4, e-value: 4.7e-54, length: 181)
550	UniRef100_Q1MX74_from_1418_to_1598 (HMM "PKS_KR" in sequence "UniRef100_Q1MX74", bitscore: 199.4, e-value: 4.7e-54, length: 181)
551	UniRef100_Q54299_from_2855_to_3031 (HMM "PKS_KR" in sequence "UniRef100_Q54299", bitscore: 199.4, e-value: 4.7e-54, length: 177)
552	UniRef100_Q92217_from_2164_to_2343 (HMM "PKS_KR" in sequence "UniRef100_Q92217", bitscore: 199.4, e-value: 4.7e-54, length: 180)
553	UniRef100_Q52V46_from_7705_to_7887 (HMM "PKS_KR" in sequence "UniRef100_Q52V46", bitscore: 199.3, e-value: 4.9e-54, length: 183)
554	UniRef100_Q3S864_from_1195_to_1375 (HMM "PKS_KR" in sequence "UniRef100_Q3S864", bitscore: 199.2, e-value: 5.2e-54, length: 181)
555	UniRef100_Q1RS66_from_2687_to_2868 (HMM "PKS_KR" in sequence "UniRef100_Q1RS66", bitscore: 199.2, e-value: 5.4e-54, length: 182)
556	UniRef100_Q2N3T1_from_1599_to_1784 (HMM "PKS_KR" in sequence "UniRef100_Q2N3T1", bitscore: 199.1, e-value: 5.8e-54, length: 186)
557	UniRef100_Q52V50_from_1458_to_1638 (HMM "PKS_KR" in sequence "UniRef100_Q52V50", bitscore: 199.0, e-value: 6e-54, length: 181)
558	UniRef100_A5NPN2_from_1434_to_1614 (HMM "PKS_KR" in sequence "UniRef100_A5NPN2", bitscore: 199.0, e-value: 6.1e-54, length: 181)
559	UniRef100_Q54296_from_1267_to_1443 (HMM "PKS_KR" in sequence "UniRef100_Q54296", bitscore: 199.0, e-value: 6.2e-54, length: 177)
560	UniRef100_Q93NX9_from_9082_to_9261 (HMM "PKS_KR" in sequence "UniRef100_Q93NX9", bitscore: 199.0, e-value: 6.3e-54, length: 180)
561	UniRef100_Q54299_from_4840_to_5016 (HMM "PKS_KR" in sequence "UniRef100_Q54299", bitscore: 198.9, e-value: 6.5e-54, length: 177)
562	UniRef100_Q6GVP0_from_1684_to_1864 (HMM "PKS_KR" in sequence "UniRef100_Q6GVP0", bitscore: 198.9, e-value: 6.5e-54, length: 181)
563	UniRef100_Q0QMN5_from_1742_to_1922 (HMM "PKS_KR" in sequence "UniRef100_Q0QMN5", bitscore: 198.9, e-value: 6.7e-54, length: 181)
564	UniRef100_Q93TW9_from_2988_to_3181 (HMM "PKS_KR" in sequence "UniRef100_Q93TW9", bitscore: 198.9, e-value: 6.7e-54, length: 194)
565	UniRef100_Q0ILD3_from_4357_to_4537 (HMM "PKS_KR" in sequence "UniRef100_Q0ILD3", bitscore: 198.7, e-value: 7.6e-54, length: 181)
566	UniRef100_Q06BM4_from_915_to_1095 (HMM "PKS_KR" in sequence "UniRef100_Q06BM4", bitscore: 198.6, e-value: 8e-54, length: 181)
567	UniRef100_Q6MZA4_from_1444_to_1624 (HMM "PKS_KR" in sequence "UniRef100_Q6MZA4", bitscore: 198.6, e-value: 8.1e-54, length: 181)
568	UniRef100_Q6MZA4_from_3249_to_3429 (HMM "PKS_KR" in sequence "UniRef100_Q6MZA4", bitscore: 198.6, e-value: 8.1e-54, length: 181)
569	UniRef100_Q6MZA4_from_7175_to_7355 (HMM "PKS_KR" in sequence "UniRef100_Q6MZA4", bitscore: 198.6, e-value: 8.1e-54, length: 181)
570	UniRef100_Q6MZA4_from_9289_to_9469 (HMM "PKS_KR" in sequence "UniRef100_Q6MZA4", bitscore: 198.6, e-value: 8.1e-54, length: 181)
571	UniRef100_Q6MZA4_from_12621_to_12801 (HMM "PKS_KR" in sequence "UniRef100_Q6MZA4", bitscore: 198.6, e-value: 8.1e-54, length: 181)
572	UniRef100_Q6MZA4_from_16542_to_16722 (HMM "PKS_KR" in sequence "UniRef100_Q6MZA4", bitscore: 198.6, e-value: 8.1e-54, length: 181)
573	UniRef100_Q6WG26_from_1002_to_1182 (HMM "PKS_KR" in sequence "UniRef100_Q6WG26", bitscore: 198.6, e-value: 8.1e-54, length: 181)
574	UniRef100_Q0B307_from_2589_to_2768 (HMM "PKS_KR" in sequence "UniRef100_Q0B307", bitscore: 198.6, e-value: 8.3e-54, length: 180)
575	UniRef100_Q1L0T0_from_3502_to_3682 (HMM "PKS_KR" in sequence "UniRef100_Q1L0T0", bitscore: 198.5, e-value: 8.5e-54, length: 181)
576	UniRef100_A4RG00_from_1461_to_1641 (HMM "PKS_KR" in sequence "UniRef100_A4RG00", bitscore: 198.5, e-value: 8.8e-54, length: 181)
577	UniRef100_Q9KIZ7_from_2647_to_2836 (HMM "PKS_KR" in sequence "UniRef100_Q9KIZ7", bitscore: 198.5, e-value: 8.8e-54, length: 190)
578	UniRef100_Q8KUF6_from_1321_to_1499 (HMM "PKS_KR" in sequence "UniRef100_Q8KUF6", bitscore: 198.4, e-value: 9.1e-54, length: 179)
579	UniRef100_Q9S0R4_from_1488_to_1668 (HMM "PKS_KR" in sequence "UniRef100_Q9S0R4", bitscore: 198.4, e-value: 9.6e-54, length: 181)
580	UniRef100_Q9S0R4_from_3288_to_3468 (HMM "PKS_KR" in sequence "UniRef100_Q9S0R4", bitscore: 198.4, e-value: 9.6e-54, length: 181)
581	UniRef100_Q9S0R4_from_5085_to_5265 (HMM "PKS_KR" in sequence "UniRef100_Q9S0R4", bitscore: 198.4, e-value: 9.6e-54, length: 181)
582	UniRef100_Q9S0R8_from_3537_to_3717 (HMM "PKS_KR" in sequence "UniRef100_Q9S0R8", bitscore: 198.4, e-value: 9.6e-54, length: 181)
583	UniRef100_Q87W70_from_2287_to_2467 (HMM "PKS_KR" in sequence "UniRef100_Q87W70", bitscore: 198.3, e-value: 1e-53, length: 181)
584	UniRef100_Q93H84_from_1171_to_1346 (HMM "PKS_KR" in sequence "UniRef100_Q93H84", bitscore: 198.1, e-value: 1.1e-53, length: 176)
585	UniRef100_A4U8T3_from_2225_to_2404 (HMM "PKS_KR" in sequence "UniRef100_A4U8T3", bitscore: 198.1, e-value: 1.1e-53, length: 180)
586	UniRef100_Q52V47_from_1197_to_1376 (HMM "PKS_KR" in sequence "UniRef100_Q52V47", bitscore: 198.1, e-value: 1.2e-53, length: 180)
587	UniRef100_A0ACH1_from_1175_to_1352 (HMM "PKS_KR" in sequence "UniRef100_A0ACH1", bitscore: 198.0, e-value: 1.2e-53, length: 178)
588	UniRef100_A0FCL2_from_6747_to_6924 (HMM "PKS_KR" in sequence "UniRef100_A0FCL2", bitscore: 197.9, e-value: 1.3e-53, length: 178)
589	UniRef100_Q83WE9_from_1397_to_1577 (HMM "PKS_KR" in sequence "UniRef100_Q83WE9", bitscore: 197.8, e-value: 1.4e-53, length: 181)
590	UniRef100_Q0RTS5_from_1618_to_1798 (HMM "PKS_KR" in sequence "UniRef100_Q0RTS5", bitscore: 197.8, e-value: 1.4e-53, length: 181)
591	UniRef100_A1YAN0_from_2960_to_3138 (HMM "PKS_KR" in sequence "UniRef100_A1YAN0", bitscore: 197.8, e-value: 1.4e-53, length: 179)
592	UniRef100_Q49HL0_from_2275_to_2454 (HMM "PKS_KR" in sequence "UniRef100_Q49HL0", bitscore: 197.7, e-value: 1.5e-53, length: 180)
593	UniRef100_Q03131_from_1613_to_1792 (HMM "PKS_KR" in sequence "UniRef100_Q03131", bitscore: 197.7, e-value: 1.5e-53, length: 180)
594	UniRef100_Q5UNP6_from_1666_to_1845 (HMM "PKS_KR" in sequence "UniRef100_Q5UNP6", bitscore: 197.7, e-value: 1.5e-53, length: 180)
595	UniRef100_UPI0000D4FBBC_from_227_to_406 (HMM "PKS_KR" in sequence "UniRef100_UPI0000D4FBBC", bitscore: 197.7, e-value: 1.5e-53, length: 180)
596	UniRef100_A4FCY9_from_4173_to_4353 (HMM "PKS_KR" in sequence "UniRef100_A4FCY9", bitscore: 197.7, e-value: 1.5e-53, length: 181)
597	UniRef100_Q6RKE1_from_1775_to_1956 (HMM "PKS_KR" in sequence "UniRef100_Q6RKE1", bitscore: 197.6, e-value: 1.6e-53, length: 182)
598	UniRef100_Q9KIE0_from_5616_to_5786 (HMM "PKS_KR" in sequence "UniRef100_Q9KIE0", bitscore: 197.6, e-value: 1.7e-53, length: 171)
599	UniRef100_A6GKH8_from_558_to_742 (HMM "PKS_KR" in sequence "UniRef100_A6GKH8", bitscore: 197.5, e-value: 1.7e-53, length: 185)
600	UniRef100_Q93NX9_from_2943_to_3122 (HMM "PKS_KR" in sequence "UniRef100_Q93NX9", bitscore: 197.5, e-value: 1.7e-53, length: 180)
601	UniRef100_Q9L8C6_from_1145_to_1334 (HMM "PKS_KR" in sequence "UniRef100_Q9L8C6", bitscore: 197.5, e-value: 1.7e-53, length: 190)
602	UniRef100_Q6MZA4_from_14736_to_14916 (HMM "PKS_KR" in sequence "UniRef100_Q6MZA4", bitscore: 197.5, e-value: 1.7e-53, length: 181)
603	UniRef100_Q6V1P0_from_1157_to_1336 (HMM "PKS_KR" in sequence "UniRef100_Q6V1P0", bitscore: 197.5, e-value: 1.7e-53, length: 180)
604	UniRef100_A0FCL2_from_5025_to_5202 (HMM "PKS_KR" in sequence "UniRef100_A0FCL2", bitscore: 197.5, e-value: 1.8e-53, length: 178)
605	UniRef100_Q53840_from_8161_to_8341 (HMM "PKS_KR" in sequence "UniRef100_Q53840", bitscore: 197.4, e-value: 1.8e-53, length: 181)
606	UniRef100_Q6DNE6_from_1183_to_1362 (HMM "PKS_KR" in sequence "UniRef100_Q6DNE6", bitscore: 197.3, e-value: 2e-53, length: 180)
607	UniRef100_Q2PC52_from_3097_to_3277 (HMM "PKS_KR" in sequence "UniRef100_Q2PC52", bitscore: 197.1, e-value: 2.2e-53, length: 181)
608	UniRef100_A4F5D7_from_2986_to_3166 (HMM "PKS_KR" in sequence "UniRef100_A4F5D7", bitscore: 197.0, e-value: 2.5e-53, length: 181)
609	UniRef100_O33956_from_3275_to_3455 (HMM "PKS_KR" in sequence "UniRef100_O33956", bitscore: 197.0, e-value: 2.5e-53, length: 181)
610	UniRef100_Q52V45_from_1413_to_1593 (HMM "PKS_KR" in sequence "UniRef100_Q52V45", bitscore: 196.9, e-value: 2.7e-53, length: 181)
611	UniRef100_Q0RIF5_from_2398_to_2578 (HMM "PKS_KR" in sequence "UniRef100_Q0RIF5", bitscore: 196.9, e-value: 2.7e-53, length: 181)
612	UniRef100_Q52V51_from_2788_to_2967 (HMM "PKS_KR" in sequence "UniRef100_Q52V51", bitscore: 196.8, e-value: 2.9e-53, length: 180)
613	UniRef100_Q5SFB3_from_1488_to_1668 (HMM "PKS_KR" in sequence "UniRef100_Q5SFB3", bitscore: 196.5, e-value: 3.4e-53, length: 181)
614	UniRef100_A0FCL2_from_2944_to_3120 (HMM "PKS_KR" in sequence "UniRef100_A0FCL2", bitscore: 196.5, e-value: 3.6e-53, length: 177)
615	UniRef100_Q76KZ3_from_1380_to_1558 (HMM "PKS_KR" in sequence "UniRef100_Q76KZ3", bitscore: 196.4, e-value: 3.6e-53, length: 179)
616	UniRef100_Q93HJ5_from_5702_to_5882 (HMM "PKS_KR" in sequence "UniRef100_Q93HJ5", bitscore: 196.4, e-value: 3.6e-53, length: 181)
617	UniRef100_A5W7D5_from_2100_to_2280 (HMM "PKS_KR" in sequence "UniRef100_A5W7D5", bitscore: 196.2, e-value: 4.4e-53, length: 181)
618	UniRef100_Q1WEK8_from_6671_to_6848 (HMM "PKS_KR" in sequence "UniRef100_Q1WEK8", bitscore: 196.1, e-value: 4.5e-53, length: 178)
619	UniRef100_A5G642_from_1962_to_2148 (HMM "PKS_KR" in sequence "UniRef100_A5G642", bitscore: 196.0, e-value: 4.8e-53, length: 187)
620	UniRef100_Q76KZ3_from_3148_to_3328 (HMM "PKS_KR" in sequence "UniRef100_Q76KZ3", bitscore: 195.9, e-value: 5.3e-53, length: 181)
621	UniRef100_Q5VKQ8_from_3057_to_3233 (HMM "PKS_KR" in sequence "UniRef100_Q5VKQ8", bitscore: 195.8, e-value: 5.6e-53, length: 177)
622	UniRef100_Q9L8C7_from_2647_to_2836 (HMM "PKS_KR" in sequence "UniRef100_Q9L8C7", bitscore: 195.8, e-value: 5.6e-53, length: 190)
623	UniRef100_A2CLL4_from_1803_to_1992 (HMM "PKS_KR" in sequence "UniRef100_A2CLL4", bitscore: 195.8, e-value: 5.7e-53, length: 190)
624	UniRef100_A2CLL5_from_3379_to_3568 (HMM "PKS_KR" in sequence "UniRef100_A2CLL5", bitscore: 195.8, e-value: 5.7e-53, length: 190)
625	UniRef100_P40806_from_2852_to_3038 (HMM "PKS_KR" in sequence "UniRef100_P40806", bitscore: 195.7, e-value: 5.9e-53, length: 187)
626	UniRef100_O30482_from_1319_to_1521 (HMM "PKS_KR" in sequence "UniRef100_O30482", bitscore: 195.6, e-value: 6.3e-53, length: 203)
627	UniRef100_A0UQE4_from_2138_to_2324 (HMM "PKS_KR" in sequence "UniRef100_A0UQE4", bitscore: 195.5, e-value: 6.7e-53, length: 187)
628	UniRef100_Q49BE0_from_1430_to_1610 (HMM "PKS_KR" in sequence "UniRef100_Q49BE0", bitscore: 195.5, e-value: 6.9e-53, length: 181)
629	UniRef100_Q1WEK8_from_2899_to_3075 (HMM "PKS_KR" in sequence "UniRef100_Q1WEK8", bitscore: 195.2, e-value: 8.8e-53, length: 177)
630	UniRef100_Q8RJY4_from_1474_to_1653 (HMM "PKS_KR" in sequence "UniRef100_Q8RJY4", bitscore: 195.2, e-value: 8.8e-53, length: 180)
631	UniRef100_Q49931_from_572_to_766 (HMM "PKS_KR" in sequence "UniRef100_Q49931", bitscore: 195.1, e-value: 9.4e-53, length: 195)
632	UniRef100_Q9Z5K6_from_1485_to_1679 (HMM "PKS_KR" in sequence "UniRef100_Q9Z5K6", bitscore: 195.1, e-value: 9.4e-53, length: 195)
633	UniRef100_Q93H84_from_5711_to_5886 (HMM "PKS_KR" in sequence "UniRef100_Q93H84", bitscore: 195.0, e-value: 9.6e-53, length: 176)
634	UniRef100_Q3VXK7_from_478_to_658 (HMM "PKS_KR" in sequence "UniRef100_Q3VXK7", bitscore: 195.0, e-value: 9.8e-53, length: 181)
635	UniRef100_A4KCE4_from_9246_to_9425 (HMM "PKS_KR" in sequence "UniRef100_A4KCE4", bitscore: 194.9, e-value: 1e-52, length: 180)
636	UniRef100_Q76KZ4_from_1369_to_1547 (HMM "PKS_KR" in sequence "UniRef100_Q76KZ4", bitscore: 194.9, e-value: 1e-52, length: 179)
637	UniRef100_Q9ZGI5_from_4100_to_4282 (HMM "PKS_KR" in sequence "UniRef100_Q9ZGI5", bitscore: 194.8, e-value: 1.1e-52, length: 183)
638	UniRef100_Q1D4E8_from_1051_to_1230 (HMM "PKS_KR" in sequence "UniRef100_Q1D4E8", bitscore: 194.7, e-value: 1.2e-52, length: 180)
639	UniRef100_Q3S865_from_2824_to_3004 (HMM "PKS_KR" in sequence "UniRef100_Q3S865", bitscore: 194.6, e-value: 1.3e-52, length: 181)
640	UniRef100_Q83WE6_from_1419_to_1599 (HMM "PKS_KR" in sequence "UniRef100_Q83WE6", bitscore: 194.5, e-value: 1.3e-52, length: 181)
641	UniRef100_Q1WEK6_from_1372_to_1549 (HMM "PKS_KR" in sequence "UniRef100_Q1WEK6", bitscore: 194.4, e-value: 1.5e-52, length: 178)
642	UniRef100_A0FCL2_from_1360_to_1540 (HMM "PKS_KR" in sequence "UniRef100_A0FCL2", bitscore: 194.3, e-value: 1.5e-52, length: 181)
643	UniRef100_Q5QGY3_from_3380_to_3569 (HMM "PKS_KR" in sequence "UniRef100_Q5QGY3", bitscore: 194.2, e-value: 1.7e-52, length: 190)
644	UniRef100_Q846X2_from_3618_to_3798 (HMM "PKS_KR" in sequence "UniRef100_Q846X2", bitscore: 194.2, e-value: 1.7e-52, length: 181)
645	UniRef100_Q49HL2_from_20003_to_20182 (HMM "PKS_KR" in sequence "UniRef100_Q49HL2", bitscore: 194.2, e-value: 1.7e-52, length: 180)
646	UniRef100_Q9L4X3_from_2983_to_3162 (HMM "PKS_KR" in sequence "UniRef100_Q9L4X3", bitscore: 194.1, e-value: 1.8e-52, length: 180)
647	UniRef100_Q0RTS6_from_1596_to_1776 (HMM "PKS_KR" in sequence "UniRef100_Q0RTS6", bitscore: 193.9, e-value: 2e-52, length: 181)
648	UniRef100_Q3VZE3_from_2305_to_2484 (HMM "PKS_KR" in sequence "UniRef100_Q3VZE3", bitscore: 193.8, e-value: 2.2e-52, length: 180)
649	UniRef100_A1YBT7_from_1428_to_1609 (HMM "PKS_KR" in sequence "UniRef100_A1YBT7", bitscore: 193.8, e-value: 2.2e-52, length: 182)
650	UniRef100_Q3VXL7_from_181_to_361 (HMM "PKS_KR" in sequence "UniRef100_Q3VXL7", bitscore: 193.8, e-value: 2.3e-52, length: 181)
651	UniRef100_Q10Y11_from_2180_to_2359 (HMM "PKS_KR" in sequence "UniRef100_Q10Y11", bitscore: 193.8, e-value: 2.3e-52, length: 180)
652	UniRef100_A0ACI0_from_1199_to_1378 (HMM "PKS_KR" in sequence "UniRef100_A0ACI0", bitscore: 193.8, e-value: 2.3e-52, length: 180)
653	UniRef100_Q54297_from_2931_to_3107 (HMM "PKS_KR" in sequence "UniRef100_Q54297", bitscore: 193.7, e-value: 2.3e-52, length: 177)
654	UniRef100_Q6RKG3_from_2168_to_2345 (HMM "PKS_KR" in sequence "UniRef100_Q6RKG3", bitscore: 193.7, e-value: 2.4e-52, length: 178)
655	UniRef100_Q5ZPA8_from_1155_to_1367 (HMM "PKS_KR" in sequence "UniRef100_Q5ZPA8", bitscore: 193.5, e-value: 2.7e-52, length: 213)
656	UniRef100_A1YBQ5_from_1440_to_1621 (HMM "PKS_KR" in sequence "UniRef100_A1YBQ5", bitscore: 193.5, e-value: 2.8e-52, length: 182)
657	UniRef100_Q49HL2_from_15372_to_15558 (HMM "PKS_KR" in sequence "UniRef100_Q49HL2", bitscore: 193.5, e-value: 2.8e-52, length: 187)
658	UniRef100_Q93HJ4_from_4401_to_4581 (HMM "PKS_KR" in sequence "UniRef100_Q93HJ4", bitscore: 193.4, e-value: 3e-52, length: 181)
659	UniRef100_Q0ILD2_from_1643_to_1823 (HMM "PKS_KR" in sequence "UniRef100_Q0ILD2", bitscore: 193.3, e-value: 3.1e-52, length: 181)
660	UniRef100_Q846X3_from_3555_to_3735 (HMM "PKS_KR" in sequence "UniRef100_Q846X3", bitscore: 193.3, e-value: 3.2e-52, length: 181)
661	UniRef100_Q39J94_from_2138_to_2319 (HMM "PKS_KR" in sequence "UniRef100_Q39J94", bitscore: 193.3, e-value: 3.2e-52, length: 182)
662	UniRef100_Q54296_from_4892_to_5068 (HMM "PKS_KR" in sequence "UniRef100_Q54296", bitscore: 193.3, e-value: 3.2e-52, length: 177)
663	UniRef100_A0ACH3_from_5330_to_5509 (HMM "PKS_KR" in sequence "UniRef100_A0ACH3", bitscore: 193.2, e-value: 3.3e-52, length: 180)
664	UniRef100_Q27W72_from_1479_to_1660 (HMM "PKS_KR" in sequence "UniRef100_Q27W72", bitscore: 193.2, e-value: 3.4e-52, length: 182)
665	UniRef100_Q93H83_from_2697_to_2876 (HMM "PKS_KR" in sequence "UniRef100_Q93H83", bitscore: 193.2, e-value: 3.5e-52, length: 180)
666	UniRef100_Q9Z3T8_from_1433_to_1613 (HMM "PKS_KR" in sequence "UniRef100_Q9Z3T8", bitscore: 193.2, e-value: 3.5e-52, length: 181)
667	UniRef100_Q0ILD4_from_3631_to_3810 (HMM "PKS_KR" in sequence "UniRef100_Q0ILD4", bitscore: 193.1, e-value: 3.6e-52, length: 180)
668	UniRef100_Q87W69_from_1433_to_1613 (HMM "PKS_KR" in sequence "UniRef100_Q87W69", bitscore: 193.1, e-value: 3.7e-52, length: 181)
669	UniRef100_A1GGE4_from_2298_to_2478 (HMM "PKS_KR" in sequence "UniRef100_A1GGE4", bitscore: 193.1, e-value: 3.8e-52, length: 181)
670	UniRef100_Q0QMQ1_from_2398_to_2575 (HMM "PKS_KR" in sequence "UniRef100_Q0QMQ1", bitscore: 192.8, e-value: 4.5e-52, length: 178)
671	UniRef100_A2R1U2_from_1851_to_2031 (HMM "PKS_KR" in sequence "UniRef100_A2R1U2", bitscore: 192.7, e-value: 4.8e-52, length: 181)
672	UniRef100_Q846W6_from_3275_to_3455 (HMM "PKS_KR" in sequence "UniRef100_Q846W6", bitscore: 192.6, e-value: 5.1e-52, length: 181)
673	UniRef100_A2R022_from_1854_to_2033 (HMM "PKS_KR" in sequence "UniRef100_A2R022", bitscore: 192.6, e-value: 5.2e-52, length: 180)
674	UniRef100_Q9ZGI4_from_3277_to_3459 (HMM "PKS_KR" in sequence "UniRef100_Q9ZGI4", bitscore: 192.6, e-value: 5.3e-52, length: 183)
675	UniRef100_Q9ALM6_from_2160_to_2339 (HMM "PKS_KR" in sequence "UniRef100_Q9ALM6", bitscore: 192.6, e-value: 5.3e-52, length: 180)
676	UniRef100_Q70HZ8_from_1724_to_1900 (HMM "PKS_KR" in sequence "UniRef100_Q70HZ8", bitscore: 192.6, e-value: 5.3e-52, length: 177)
677	UniRef100_A1GGB3_from_1390_to_1568 (HMM "PKS_KR" in sequence "UniRef100_A1GGB3", bitscore: 192.5, e-value: 5.4e-52, length: 179)
678	UniRef100_Q0ILD2_from_3397_to_3577 (HMM "PKS_KR" in sequence "UniRef100_Q0ILD2", bitscore: 192.4, e-value: 6e-52, length: 181)
679	UniRef100_Q93H83_from_1157_to_1332 (HMM "PKS_KR" in sequence "UniRef100_Q93H83", bitscore: 192.3, e-value: 6.5e-52, length: 176)
680	UniRef100_Q93HJ5_from_3617_to_3796 (HMM "PKS_KR" in sequence "UniRef100_Q93HJ5", bitscore: 192.3, e-value: 6.5e-52, length: 180)
681	UniRef100_Q52V46_from_2835_to_3014 (HMM "PKS_KR" in sequence "UniRef100_Q52V46", bitscore: 192.1, e-value: 7.1e-52, length: 180)
682	UniRef100_Q0LKI5_from_1522_to_1712 (HMM "PKS_KR" in sequence "UniRef100_Q0LKI5", bitscore: 192.1, e-value: 7.2e-52, length: 191)
683	UniRef100_Q1L0S5_from_1380_to_1560 (HMM "PKS_KR" in sequence "UniRef100_Q1L0S5", bitscore: 192.1, e-value: 7.5e-52, length: 181)
684	UniRef100_A1YBQ3_from_3241_to_3422 (HMM "PKS_KR" in sequence "UniRef100_A1YBQ3", bitscore: 192.0, e-value: 7.6e-52, length: 182)
685	UniRef100_Q1D3S6_from_1453_to_1639 (HMM "PKS_KR" in sequence "UniRef100_Q1D3S6", bitscore: 192.0, e-value: 7.6e-52, length: 187)
686	UniRef100_Q9EWA1_from_2960_to_3139 (HMM "PKS_KR" in sequence "UniRef100_Q9EWA1", bitscore: 192.0, e-value: 7.8e-52, length: 180)
687	UniRef100_Q1WEK8_from_4949_to_5126 (HMM "PKS_KR" in sequence "UniRef100_Q1WEK8", bitscore: 191.9, e-value: 8.6e-52, length: 178)
688	UniRef100_Q52V44_from_4496_to_4675 (HMM "PKS_KR" in sequence "UniRef100_Q52V44", bitscore: 191.9, e-value: 8.6e-52, length: 180)
689	UniRef100_Q7WTE3_from_1213_to_1392 (HMM "PKS_KR" in sequence "UniRef100_Q7WTE3", bitscore: 191.9, e-value: 8.7e-52, length: 180)
690	UniRef100_O33954_from_4017_to_4197 (HMM "PKS_KR" in sequence "UniRef100_O33954", bitscore: 191.8, e-value: 8.8e-52, length: 181)
691	UniRef100_Q93NW7_from_2747_to_2927 (HMM "PKS_KR" in sequence "UniRef100_Q93NW7", bitscore: 191.7, e-value: 9.5e-52, length: 181)
692	UniRef100_Q4KCD8_from_4831_to_5015 (HMM "PKS_KR" in sequence "UniRef100_Q4KCD8", bitscore: 191.7, e-value: 9.6e-52, length: 185)
693	UniRef100_A0FCL3_from_4110_to_4286 (HMM "PKS_KR" in sequence "UniRef100_A0FCL3", bitscore: 191.6, e-value: 1e-51, length: 177)
694	UniRef100_A2VSM5_from_2136_to_2317 (HMM "PKS_KR" in sequence "UniRef100_A2VSM5", bitscore: 191.6, e-value: 1e-51, length: 182)
695	UniRef100_A2QW54_from_2338_to_2523 (HMM "PKS_KR" in sequence "UniRef100_A2QW54", bitscore: 191.6, e-value: 1.1e-51, length: 186)
696	UniRef100_Q7UQ60_from_1867_to_2047 (HMM "PKS_KR" in sequence "UniRef100_Q7UQ60", bitscore: 191.4, e-value: 1.2e-51, length: 181)
697	UniRef100_Q9F830_from_1661_to_1840 (HMM "PKS_KR" in sequence "UniRef100_Q9F830", bitscore: 191.3, e-value: 1.2e-51, length: 180)
698	UniRef100_Q091C1_from_1426_to_1605 (HMM "PKS_KR" in sequence "UniRef100_Q091C1", bitscore: 191.3, e-value: 1.3e-51, length: 180)
699	UniRef100_Q27W72_from_3637_to_3817 (HMM "PKS_KR" in sequence "UniRef100_Q27W72", bitscore: 191.3, e-value: 1.3e-51, length: 181)
700	UniRef100_Q846W5_from_1206_to_1385 (HMM "PKS_KR" in sequence "UniRef100_Q846W5", bitscore: 191.2, e-value: 1.4e-51, length: 180)
701	UniRef100_A1YBQ6_from_1420_to_1601 (HMM "PKS_KR" in sequence "UniRef100_A1YBQ6", bitscore: 191.0, e-value: 1.5e-51, length: 182)
702	UniRef100_Q03132_from_3141_to_3319 (HMM "PKS_KR" in sequence "UniRef100_Q03132", bitscore: 191.0, e-value: 1.6e-51, length: 179)
703	UniRef100_Q5UNP5_from_3141_to_3319 (HMM "PKS_KR" in sequence "UniRef100_Q5UNP5", bitscore: 191.0, e-value: 1.6e-51, length: 179)
704	UniRef100_Q27W71_from_1454_to_1634 (HMM "PKS_KR" in sequence "UniRef100_Q27W71", bitscore: 191.0, e-value: 1.6e-51, length: 181)
705	UniRef100_Q93HI9_from_1463_to_1643 (HMM "PKS_KR" in sequence "UniRef100_Q93HI9", bitscore: 190.9, e-value: 1.6e-51, length: 181)
706	UniRef100_Q54296_from_9800_to_9977 (HMM "PKS_KR" in sequence "UniRef100_Q54296", bitscore: 190.9, e-value: 1.7e-51, length: 178)
707	UniRef100_Q740I1_from_1578_to_1758 (HMM "PKS_KR" in sequence "UniRef100_Q740I1", bitscore: 190.9, e-value: 1.7e-51, length: 181)
708	UniRef100_A0FCL3_from_7064_to_7237 (HMM "PKS_KR" in sequence "UniRef100_A0FCL3", bitscore: 190.9, e-value: 1.7e-51, length: 174)
709	UniRef100_Q2N3T0_from_5563_to_5746 (HMM "PKS_KR" in sequence "UniRef100_Q2N3T0", bitscore: 190.8, e-value: 1.8e-51, length: 184)
710	UniRef100_Q2N3S7_from_2436_to_2617 (HMM "PKS_KR" in sequence "UniRef100_Q2N3S7", bitscore: 190.7, e-value: 1.9e-51, length: 182)
711	UniRef100_Q1D5F8_from_7757_to_7942 (HMM "PKS_KR" in sequence "UniRef100_Q1D5F8", bitscore: 190.7, e-value: 2e-51, length: 186)
712	UniRef100_Q0PD02_from_2999_to_3178 (HMM "PKS_KR" in sequence "UniRef100_Q0PD02", bitscore: 190.6, e-value: 2.1e-51, length: 180)
713	UniRef100_A1YAM9_from_2840_to_3014 (HMM "PKS_KR" in sequence "UniRef100_A1YAM9", bitscore: 190.6, e-value: 2.1e-51, length: 175)
714	UniRef100_Q5MP00_from_2713_to_2904 (HMM "PKS_KR" in sequence "UniRef100_Q5MP00", bitscore: 190.5, e-value: 2.2e-51, length: 192)
715	UniRef100_Q8RJY3_from_1517_to_1711 (HMM "PKS_KR" in sequence "UniRef100_Q8RJY3", bitscore: 190.5, e-value: 2.2e-51, length: 195)
716	UniRef100_Q6W5P6_from_9099_to_9278 (HMM "PKS_KR" in sequence "UniRef100_Q6W5P6", bitscore: 190.5, e-value: 2.2e-51, length: 180)
717	UniRef100_A1HLA8_from_2146_to_2327 (HMM "PKS_KR" in sequence "UniRef100_A1HLA8", bitscore: 190.5, e-value: 2.3e-51, length: 182)
718	UniRef100_Q9ZGI5_from_2208_to_2387 (HMM "PKS_KR" in sequence "UniRef100_Q9ZGI5", bitscore: 190.4, e-value: 2.4e-51, length: 180)
719	UniRef100_Q847C5_from_1722_to_1900 (HMM "PKS_KR" in sequence "UniRef100_Q847C5", bitscore: 190.4, e-value: 2.4e-51, length: 179)
720	UniRef100_A0ZEC2_from_1722_to_1900 (HMM "PKS_KR" in sequence "UniRef100_A0ZEC2", bitscore: 190.4, e-value: 2.4e-51, length: 179)
721	UniRef100_Q83WF0_from_3855_to_4035 (HMM "PKS_KR" in sequence "UniRef100_Q83WF0", bitscore: 190.4, e-value: 2.4e-51, length: 181)
722	UniRef100_O54593_from_1338_to_1513 (HMM "PKS_KR" in sequence "UniRef100_O54593", bitscore: 190.3, e-value: 2.5e-51, length: 176)
723	UniRef100_A4X8L0_from_1534_to_1714 (HMM "PKS_KR" in sequence "UniRef100_A4X8L0", bitscore: 190.3, e-value: 2.5e-51, length: 181)
724	UniRef100_Q5Y9G4_from_1614_to_1793 (HMM "PKS_KR" in sequence "UniRef100_Q5Y9G4", bitscore: 190.3, e-value: 2.5e-51, length: 180)
725	UniRef100_A5G642_from_3475_to_3661 (HMM "PKS_KR" in sequence "UniRef100_A5G642", bitscore: 190.3, e-value: 2.6e-51, length: 187)
726	UniRef100_Q6V1N8_from_1141_to_1321 (HMM "PKS_KR" in sequence "UniRef100_Q6V1N8", bitscore: 190.2, e-value: 2.7e-51, length: 181)
727	UniRef100_Q6RC09_from_30_to_210 (HMM "PKS_KR" in sequence "UniRef100_Q6RC09", bitscore: 190.2, e-value: 2.8e-51, length: 181)
728	UniRef100_Q8KPW4_from_1486_to_1666 (HMM "PKS_KR" in sequence "UniRef100_Q8KPW4", bitscore: 190.1, e-value: 2.8e-51, length: 181)
729	UniRef100_Q8GNN0_from_46_to_226 (HMM "PKS_KR" in sequence "UniRef100_Q8GNN0", bitscore: 190.0, e-value: 3.1e-51, length: 181)
730	UniRef100_Q1D6A5_from_1155_to_1353 (HMM "PKS_KR" in sequence "UniRef100_Q1D6A5", bitscore: 189.9, e-value: 3.3e-51, length: 199)
731	UniRef100_Q70I00_from_3062_to_3242 (HMM "PKS_KR" in sequence "UniRef100_Q70I00", bitscore: 189.9, e-value: 3.3e-51, length: 181)
732	UniRef100_Q70HZ7_from_1103_to_1278 (HMM "PKS_KR" in sequence "UniRef100_Q70HZ7", bitscore: 189.9, e-value: 3.4e-51, length: 176)
733	UniRef100_Q0R4M8_from_4248_to_4429 (HMM "PKS_KR" in sequence "UniRef100_Q0R4M8", bitscore: 189.8, e-value: 3.6e-51, length: 182)
734	UniRef100_Q0VZ72_from_1826_to_2006 (HMM "PKS_KR" in sequence "UniRef100_Q0VZ72", bitscore: 189.7, e-value: 3.8e-51, length: 181)
735	UniRef100_Q6RKF7_from_2040_to_2219 (HMM "PKS_KR" in sequence "UniRef100_Q6RKF7", bitscore: 189.7, e-value: 4e-51, length: 180)
736	UniRef100_Q53840_from_4839_to_5019 (HMM "PKS_KR" in sequence "UniRef100_Q53840", bitscore: 189.6, e-value: 4e-51, length: 181)
737	UniRef100_UPI000038D5DF_from_1190_to_1369 (HMM "PKS_KR" in sequence "UniRef100_UPI000038D5DF", bitscore: 189.5, e-value: 4.4e-51, length: 180)
738	UniRef100_Q6D9L2_from_1466_to_1646 (HMM "PKS_KR" in sequence "UniRef100_Q6D9L2", bitscore: 189.4, e-value: 4.8e-51, length: 181)
739	UniRef100_Q27W71_from_3605_to_3785 (HMM "PKS_KR" in sequence "UniRef100_Q27W71", bitscore: 189.3, e-value: 4.9e-51, length: 181)
740	UniRef100_Q3LRL4_from_1061_to_1254 (HMM "PKS_KR" in sequence "UniRef100_Q3LRL4", bitscore: 189.3, e-value: 5e-51, length: 194)
741	UniRef100_Q5UNP4_from_1116_to_1294 (HMM "PKS_KR" in sequence "UniRef100_Q5UNP4", bitscore: 189.2, e-value: 5.4e-51, length: 179)
742	UniRef100_Q9S0R3_from_4183_to_4363 (HMM "PKS_KR" in sequence "UniRef100_Q9S0R3", bitscore: 189.1, e-value: 6e-51, length: 181)
743	UniRef100_A1YAN1_from_1307_to_1481 (HMM "PKS_KR" in sequence "UniRef100_A1YAN1", bitscore: 189.0, e-value: 6.2e-51, length: 175)
744	UniRef100_A3P518_from_1921_to_2110 (HMM "PKS_KR" in sequence "UniRef100_A3P518", bitscore: 189.0, e-value: 6.5e-51, length: 190)
745	UniRef100_UPI00005FB064_from_1921_to_2110 (HMM "PKS_KR" in sequence "UniRef100_UPI00005FB064", bitscore: 189.0, e-value: 6.5e-51, length: 190)
746	UniRef100_Q0QMN7_from_2393_to_2568 (HMM "PKS_KR" in sequence "UniRef100_Q0QMN7", bitscore: 188.9, e-value: 6.6e-51, length: 176)
747	UniRef100_Q08QH0_from_982_to_1175 (HMM "PKS_KR" in sequence "UniRef100_Q08QH0", bitscore: 188.9, e-value: 6.9e-51, length: 194)
748	UniRef100_Q9RFK7_from_1528_to_1721 (HMM "PKS_KR" in sequence "UniRef100_Q9RFK7", bitscore: 188.9, e-value: 6.9e-51, length: 194)
749	UniRef100_Q0PD02_from_1207_to_1386 (HMM "PKS_KR" in sequence "UniRef100_Q0PD02", bitscore: 188.8, e-value: 7e-51, length: 180)
750	UniRef100_Q8G987_from_1738_to_1916 (HMM "PKS_KR" in sequence "UniRef100_Q8G987", bitscore: 188.8, e-value: 7e-51, length: 179)
751	UniRef100_Q6W5Q0_from_4884_to_5060 (HMM "PKS_KR" in sequence "UniRef100_Q6W5Q0", bitscore: 188.8, e-value: 7.4e-51, length: 177)
752	UniRef100_A0U895_from_1064_to_1245 (HMM "PKS_KR" in sequence "UniRef100_A0U895", bitscore: 188.7, e-value: 7.5e-51, length: 182)
753	UniRef100_Q5SFB2_from_3322_to_3503 (HMM "PKS_KR" in sequence "UniRef100_Q5SFB2", bitscore: 188.7, e-value: 7.7e-51, length: 182)
754	UniRef100_Q0CGX5_from_1843_to_2033 (HMM "PKS_KR" in sequence "UniRef100_Q0CGX5", bitscore: 188.6, e-value: 8.4e-51, length: 191)
755	UniRef100_A4U8R3_from_2212_to_2391 (HMM "PKS_KR" in sequence "UniRef100_A4U8R3", bitscore: 188.5, e-value: 8.6e-51, length: 180)
756	UniRef100_Q3S865_from_1222_to_1401 (HMM "PKS_KR" in sequence "UniRef100_Q3S865", bitscore: 188.5, e-value: 8.7e-51, length: 180)
757	UniRef100_UPI000067452C_from_1964_to_2153 (HMM "PKS_KR" in sequence "UniRef100_UPI000067452C", bitscore: 188.5, e-value: 9e-51, length: 190)
758	UniRef100_UPI0000D7234F_from_430_to_619 (HMM "PKS_KR" in sequence "UniRef100_UPI0000D7234F", bitscore: 188.5, e-value: 9e-51, length: 190)
759	UniRef100_Q8KPW3_from_3269_to_3450 (HMM "PKS_KR" in sequence "UniRef100_Q8KPW3", bitscore: 188.4, e-value: 9.2e-51, length: 182)
760	UniRef100_Q6MZA4_from_5370_to_5550 (HMM "PKS_KR" in sequence "UniRef100_Q6MZA4", bitscore: 188.4, e-value: 9.2e-51, length: 181)
761	UniRef100_Q7WRN5_from_1714_to_1892 (HMM "PKS_KR" in sequence "UniRef100_Q7WRN5", bitscore: 188.4, e-value: 9.2e-51, length: 179)
762	UniRef100_Q846W6_from_1202_to_1381 (HMM "PKS_KR" in sequence "UniRef100_Q846W6", bitscore: 188.4, e-value: 9.5e-51, length: 180)
763	UniRef100_Q9L4X3_from_1443_to_1619 (HMM "PKS_KR" in sequence "UniRef100_Q9L4X3", bitscore: 188.3, e-value: 1e-50, length: 177)
764	UniRef100_Q1WEK9_from_5300_to_5473 (HMM "PKS_KR" in sequence "UniRef100_Q1WEK9", bitscore: 188.2, e-value: 1.1e-50, length: 174)
765	UniRef100_Q846X4_from_3681_to_3861 (HMM "PKS_KR" in sequence "UniRef100_Q846X4", bitscore: 188.2, e-value: 1.1e-50, length: 181)
766	UniRef100_A3ND25_from_2139_to_2320 (HMM "PKS_KR" in sequence "UniRef100_A3ND25", bitscore: 188.2, e-value: 1.1e-50, length: 182)
767	UniRef100_A1V0Y5_from_2139_to_2320 (HMM "PKS_KR" in sequence "UniRef100_A1V0Y5", bitscore: 188.2, e-value: 1.1e-50, length: 182)
768	UniRef100_A3NYT7_from_2139_to_2320 (HMM "PKS_KR" in sequence "UniRef100_A3NYT7", bitscore: 188.2, e-value: 1.1e-50, length: 182)
769	UniRef100_A3MN59_from_2112_to_2293 (HMM "PKS_KR" in sequence "UniRef100_A3MN59", bitscore: 188.2, e-value: 1.1e-50, length: 182)
770	UniRef100_A5J8L4_from_2139_to_2320 (HMM "PKS_KR" in sequence "UniRef100_A5J8L4", bitscore: 188.2, e-value: 1.1e-50, length: 182)
771	UniRef100_UPI0000558A95_from_2051_to_2232 (HMM "PKS_KR" in sequence "UniRef100_UPI0000558A95", bitscore: 188.2, e-value: 1.1e-50, length: 182)
772	UniRef100_UPI0000558D66_from_2051_to_2232 (HMM "PKS_KR" in sequence "UniRef100_UPI0000558D66", bitscore: 188.2, e-value: 1.1e-50, length: 182)
773	UniRef100_UPI0000559409_from_168_to_349 (HMM "PKS_KR" in sequence "UniRef100_UPI0000559409", bitscore: 188.2, e-value: 1.1e-50, length: 182)
774	UniRef100_UPI000055BBB8_from_2051_to_2232 (HMM "PKS_KR" in sequence "UniRef100_UPI000055BBB8", bitscore: 188.2, e-value: 1.1e-50, length: 182)
775	UniRef100_UPI00005FAB8C_from_2051_to_2232 (HMM "PKS_KR" in sequence "UniRef100_UPI00005FAB8C", bitscore: 188.2, e-value: 1.1e-50, length: 182)
776	UniRef100_UPI0000674014_from_2112_to_2293 (HMM "PKS_KR" in sequence "UniRef100_UPI0000674014", bitscore: 188.2, e-value: 1.1e-50, length: 182)
777	UniRef100_Q6VT93_from_3775_to_3969 (HMM "PKS_KR" in sequence "UniRef100_Q6VT93", bitscore: 188.1, e-value: 1.2e-50, length: 195)
778	UniRef100_A3INX5_from_1151_to_1326 (HMM "PKS_KR" in sequence "UniRef100_A3INX5", bitscore: 188.1, e-value: 1.2e-50, length: 176)
779	UniRef100_Q2PC52_from_1394_to_1574 (HMM "PKS_KR" in sequence "UniRef100_Q2PC52", bitscore: 188.0, e-value: 1.2e-50, length: 181)
780	UniRef100_Q0LLR9_from_1185_to_1385 (HMM "PKS_KR" in sequence "UniRef100_Q0LLR9", bitscore: 188.0, e-value: 1.2e-50, length: 201)
781	UniRef100_Q3W1C2_from_603_to_783 (HMM "PKS_KR" in sequence "UniRef100_Q3W1C2", bitscore: 187.7, e-value: 1.5e-50, length: 181)
782	UniRef100_Q1L0S8_from_2390_to_2569 (HMM "PKS_KR" in sequence "UniRef100_Q1L0S8", bitscore: 187.7, e-value: 1.5e-50, length: 180)
783	UniRef100_Q0QMN6_from_3055_to_3231 (HMM "PKS_KR" in sequence "UniRef100_Q0QMN6", bitscore: 187.6, e-value: 1.6e-50, length: 177)
784	UniRef100_Q1PCG3_from_1177_to_1353 (HMM "PKS_KR" in sequence "UniRef100_Q1PCG3", bitscore: 187.6, e-value: 1.7e-50, length: 177)
785	UniRef100_Q7W6G2_from_2127_to_2306 (HMM "PKS_KR" in sequence "UniRef100_Q7W6G2", bitscore: 187.5, e-value: 1.7e-50, length: 180)
786	UniRef100_Q7WID3_from_2127_to_2306 (HMM "PKS_KR" in sequence "UniRef100_Q7WID3", bitscore: 187.5, e-value: 1.7e-50, length: 180)
787	UniRef100_Q82QT4_from_5606_to_5780 (HMM "PKS_KR" in sequence "UniRef100_Q82QT4", bitscore: 187.5, e-value: 1.8e-50, length: 175)
788	UniRef100_A1YBT8_from_1218_to_1398 (HMM "PKS_KR" in sequence "UniRef100_A1YBT8", bitscore: 187.2, e-value: 2.2e-50, length: 181)
789	UniRef100_Q53840_from_1207_to_1387 (HMM "PKS_KR" in sequence "UniRef100_Q53840", bitscore: 187.1, e-value: 2.3e-50, length: 181)
790	UniRef100_Q9L1V8_from_1804_to_1996 (HMM "PKS_KR" in sequence "UniRef100_Q9L1V8", bitscore: 187.1, e-value: 2.3e-50, length: 193)
791	UniRef100_Q2PC83_from_2304_to_2484 (HMM "PKS_KR" in sequence "UniRef100_Q2PC83", bitscore: 187.1, e-value: 2.4e-50, length: 181)
792	UniRef100_Q3W9K3_from_890_to_1076 (HMM "PKS_KR" in sequence "UniRef100_Q3W9K3", bitscore: 187.0, e-value: 2.5e-50, length: 187)
793	UniRef100_Q3S2U6_from_2169_to_2344 (HMM "PKS_KR" in sequence "UniRef100_Q3S2U6", bitscore: 187.0, e-value: 2.5e-50, length: 176)
794	UniRef100_Q93HJ3_from_3505_to_3685 (HMM "PKS_KR" in sequence "UniRef100_Q93HJ3", bitscore: 186.9, e-value: 2.7e-50, length: 181)
795	UniRef100_Q6W5P6_from_4499_to_4679 (HMM "PKS_KR" in sequence "UniRef100_Q6W5P6", bitscore: 186.9, e-value: 2.8e-50, length: 181)
796	UniRef100_Q1D5F8_from_5485_to_5671 (HMM "PKS_KR" in sequence "UniRef100_Q1D5F8", bitscore: 186.8, e-value: 2.9e-50, length: 187)
797	UniRef100_UPI0000559F5E_from_250_to_439 (HMM "PKS_KR" in sequence "UniRef100_UPI0000559F5E", bitscore: 186.7, e-value: 3e-50, length: 190)
798	UniRef100_A1GGB2_from_1361_to_1536 (HMM "PKS_KR" in sequence "UniRef100_A1GGB2", bitscore: 186.7, e-value: 3.1e-50, length: 176)
799	UniRef100_Q7WTF3_from_3590_to_3770 (HMM "PKS_KR" in sequence "UniRef100_Q7WTF3", bitscore: 186.6, e-value: 3.2e-50, length: 181)
800	UniRef100_A5NZ92_from_2209_to_2391 (HMM "PKS_KR" in sequence "UniRef100_A5NZ92", bitscore: 186.6, e-value: 3.4e-50, length: 183)
801	UniRef100_Q63R84_from_2139_to_2320 (HMM "PKS_KR" in sequence "UniRef100_Q63R84", bitscore: 186.6, e-value: 3.4e-50, length: 182)
802	UniRef100_Q3JP47_from_2139_to_2320 (HMM "PKS_KR" in sequence "UniRef100_Q3JP47", bitscore: 186.6, e-value: 3.4e-50, length: 182)
803	UniRef100_UPI000055A05E_from_2051_to_2232 (HMM "PKS_KR" in sequence "UniRef100_UPI000055A05E", bitscore: 186.6, e-value: 3.4e-50, length: 182)
804	UniRef100_Q6RKF0_from_2067_to_2241 (HMM "PKS_KR" in sequence "UniRef100_Q6RKF0", bitscore: 186.5, e-value: 3.4e-50, length: 175)
805	UniRef100_A4MEM8_from_2139_to_2320 (HMM "PKS_KR" in sequence "UniRef100_A4MEM8", bitscore: 186.5, e-value: 3.5e-50, length: 182)
806	UniRef100_Q0QMN6_from_1348_to_1524 (HMM "PKS_KR" in sequence "UniRef100_Q0QMN6", bitscore: 186.5, e-value: 3.6e-50, length: 177)
807	UniRef100_Q7WRN5_from_3486_to_3663 (HMM "PKS_KR" in sequence "UniRef100_Q7WRN5", bitscore: 186.4, e-value: 3.7e-50, length: 178)
808	UniRef100_Q0RIF6_from_3071_to_3251 (HMM "PKS_KR" in sequence "UniRef100_Q0RIF6", bitscore: 186.4, e-value: 3.7e-50, length: 181)
809	UniRef100_A4KCE5_from_3760_to_3935 (HMM "PKS_KR" in sequence "UniRef100_A4KCE5", bitscore: 186.4, e-value: 3.7e-50, length: 176)
810	UniRef100_Q0ILD4_from_5698_to_5878 (HMM "PKS_KR" in sequence "UniRef100_Q0ILD4", bitscore: 186.4, e-value: 3.8e-50, length: 181)
811	UniRef100_A2R9X2_from_1914_to_2090 (HMM "PKS_KR" in sequence "UniRef100_A2R9X2", bitscore: 186.4, e-value: 3.8e-50, length: 177)
812	UniRef100_Q5SFB1_from_1162_to_1341 (HMM "PKS_KR" in sequence "UniRef100_Q5SFB1", bitscore: 186.4, e-value: 3.9e-50, length: 180)
813	UniRef100_A4FCW1_from_1750_to_1930 (HMM "PKS_KR" in sequence "UniRef100_A4FCW1", bitscore: 186.3, e-value: 4e-50, length: 181)
814	UniRef100_Q1BYU4_from_2135_to_2316 (HMM "PKS_KR" in sequence "UniRef100_Q1BYU4", bitscore: 186.3, e-value: 4.1e-50, length: 182)
815	UniRef100_A0K4V8_from_2135_to_2316 (HMM "PKS_KR" in sequence "UniRef100_A0K4V8", bitscore: 186.3, e-value: 4.1e-50, length: 182)
816	UniRef100_A0MS29_from_3381_to_3570 (HMM "PKS_KR" in sequence "UniRef100_A0MS29", bitscore: 186.2, e-value: 4.2e-50, length: 190)
817	UniRef100_A0MS28_from_1803_to_1992 (HMM "PKS_KR" in sequence "UniRef100_A0MS28", bitscore: 186.2, e-value: 4.2e-50, length: 190)
818	UniRef100_Q27W58_from_1225_to_1404 (HMM "PKS_KR" in sequence "UniRef100_Q27W58", bitscore: 186.1, e-value: 4.8e-50, length: 180)
819	UniRef100_Q9L4W3_from_7038_to_7214 (HMM "PKS_KR" in sequence "UniRef100_Q9L4W3", bitscore: 185.9, e-value: 5.2e-50, length: 177)
820	UniRef100_A4U8P6_from_2217_to_2396 (HMM "PKS_KR" in sequence "UniRef100_A4U8P6", bitscore: 185.9, e-value: 5.3e-50, length: 180)
821	UniRef100_Q3VYH9_from_1767_to_1947 (HMM "PKS_KR" in sequence "UniRef100_Q3VYH9", bitscore: 185.8, e-value: 5.7e-50, length: 181)
822	UniRef100_Q0VZ73_from_1944_to_2123 (HMM "PKS_KR" in sequence "UniRef100_Q0VZ73", bitscore: 185.8, e-value: 5.7e-50, length: 180)
823	UniRef100_Q7WTD6_from_1223_to_1402 (HMM "PKS_KR" in sequence "UniRef100_Q7WTD6", bitscore: 185.8, e-value: 5.7e-50, length: 180)
824	UniRef100_A0ACH1_from_7713_to_7892 (HMM "PKS_KR" in sequence "UniRef100_A0ACH1", bitscore: 185.8, e-value: 5.8e-50, length: 180)
825	UniRef100_O33954_from_2200_to_2376 (HMM "PKS_KR" in sequence "UniRef100_O33954", bitscore: 185.6, e-value: 6.7e-50, length: 177)
826	UniRef100_A1YBQ3_from_1133_to_1314 (HMM "PKS_KR" in sequence "UniRef100_A1YBQ3", bitscore: 185.5, e-value: 7.3e-50, length: 182)
827	UniRef100_A1GFR7_from_1391_to_1567 (HMM "PKS_KR" in sequence "UniRef100_A1GFR7", bitscore: 185.3, e-value: 8.3e-50, length: 177)
828	UniRef100_Q8G987_from_3525_to_3702 (HMM "PKS_KR" in sequence "UniRef100_Q8G987", bitscore: 185.2, e-value: 8.8e-50, length: 178)
829	UniRef100_A4LGP3_from_1950_to_2139 (HMM "PKS_KR" in sequence "UniRef100_A4LGP3", bitscore: 185.1, e-value: 9.4e-50, length: 190)
830	UniRef100_Q93H87_from_3909_to_4089 (HMM "PKS_KR" in sequence "UniRef100_Q93H87", bitscore: 184.7, e-value: 1.2e-49, length: 181)
831	UniRef100_Q82QT4_from_3909_to_4089 (HMM "PKS_KR" in sequence "UniRef100_Q82QT4", bitscore: 184.7, e-value: 1.2e-49, length: 181)
832	UniRef100_Q27W58_from_2791_to_2970 (HMM "PKS_KR" in sequence "UniRef100_Q27W58", bitscore: 184.4, e-value: 1.5e-49, length: 180)
833	UniRef100_A0UWE4_from_1815_to_1996 (HMM "PKS_KR" in sequence "UniRef100_A0UWE4", bitscore: 184.2, e-value: 1.8e-49, length: 182)
834	UniRef100_Q0CDR2_from_2061_to_2238 (HMM "PKS_KR" in sequence "UniRef100_Q0CDR2", bitscore: 184.2, e-value: 1.8e-49, length: 178)
835	UniRef100_Q1RS70_from_3662_to_3848 (HMM "PKS_KR" in sequence "UniRef100_Q1RS70", bitscore: 184.1, e-value: 1.9e-49, length: 187)
836	UniRef100_A1YBQ4_from_1427_to_1608 (HMM "PKS_KR" in sequence "UniRef100_A1YBQ4", bitscore: 183.9, e-value: 2.1e-49, length: 182)
837	UniRef100_A2QUW6_from_1416_to_1607 (HMM "PKS_KR" in sequence "UniRef100_A2QUW6", bitscore: 183.8, e-value: 2.3e-49, length: 192)
838	UniRef100_Q6V1M7_from_1383_to_1563 (HMM "PKS_KR" in sequence "UniRef100_Q6V1M7", bitscore: 183.7, e-value: 2.5e-49, length: 181)
839	UniRef100_Q0ILC8_from_1432_to_1612 (HMM "PKS_KR" in sequence "UniRef100_Q0ILC8", bitscore: 183.7, e-value: 2.5e-49, length: 181)
840	UniRef100_Q70KH5_from_1729_to_1910 (HMM "PKS_KR" in sequence "UniRef100_Q70KH5", bitscore: 183.7, e-value: 2.5e-49, length: 182)
841	UniRef100_Q0B303_from_2237_to_2418 (HMM "PKS_KR" in sequence "UniRef100_Q0B303", bitscore: 183.6, e-value: 2.6e-49, length: 182)
842	UniRef100_O30764_from_3865_to_4045 (HMM "PKS_KR" in sequence "UniRef100_O30764", bitscore: 183.6, e-value: 2.7e-49, length: 181)
843	UniRef100_A1UUY0_from_1945_to_2134 (HMM "PKS_KR" in sequence "UniRef100_A1UUY0", bitscore: 183.4, e-value: 3e-49, length: 190)
844	UniRef100_A2RX48_from_1895_to_2084 (HMM "PKS_KR" in sequence "UniRef100_A2RX48", bitscore: 183.4, e-value: 3e-49, length: 190)
845	UniRef100_A3MDI4_from_1965_to_2154 (HMM "PKS_KR" in sequence "UniRef100_A3MDI4", bitscore: 183.4, e-value: 3e-49, length: 190)
846	UniRef100_Q4V2I8_from_322_to_511 (HMM "PKS_KR" in sequence "UniRef100_Q4V2I8", bitscore: 183.4, e-value: 3e-49, length: 190)
847	UniRef100_UPI0000559048_from_844_to_1033 (HMM "PKS_KR" in sequence "UniRef100_UPI0000559048", bitscore: 183.4, e-value: 3e-49, length: 190)
848	UniRef100_UPI0000673239_from_366_to_555 (HMM "PKS_KR" in sequence "UniRef100_UPI0000673239", bitscore: 183.4, e-value: 3e-49, length: 190)
849	UniRef100_Q0RIF5_from_5954_to_6134 (HMM "PKS_KR" in sequence "UniRef100_Q0RIF5", bitscore: 183.4, e-value: 3.1e-49, length: 181)
850	UniRef100_Q8KUH4_from_1410_to_1584 (HMM "PKS_KR" in sequence "UniRef100_Q8KUH4", bitscore: 183.3, e-value: 3.3e-49, length: 175)
851	UniRef100_A3NJF4_from_1939_to_2128 (HMM "PKS_KR" in sequence "UniRef100_A3NJF4", bitscore: 183.3, e-value: 3.3e-49, length: 190)
852	UniRef100_A2QTF6_from_2203_to_2376 (HMM "PKS_KR" in sequence "UniRef100_A2QTF6", bitscore: 183.1, e-value: 3.9e-49, length: 174)
853	UniRef100_Q49HL2_from_10731_to_10917 (HMM "PKS_KR" in sequence "UniRef100_Q49HL2", bitscore: 183.0, e-value: 4.1e-49, length: 187)
854	UniRef100_Q2T4N9_from_3870_to_4053 (HMM "PKS_KR" in sequence "UniRef100_Q2T4N9", bitscore: 183.0, e-value: 4.1e-49, length: 184)
855	UniRef100_UPI0000D7233F_from_1945_to_2134 (HMM "PKS_KR" in sequence "UniRef100_UPI0000D7233F", bitscore: 182.9, e-value: 4.3e-49, length: 190)
856	UniRef100_UPI0000D72370_from_1548_to_1737 (HMM "PKS_KR" in sequence "UniRef100_UPI0000D72370", bitscore: 182.9, e-value: 4.3e-49, length: 190)
857	UniRef100_Q03133_from_1117_to_1296 (HMM "PKS_KR" in sequence "UniRef100_Q03133", bitscore: 182.8, e-value: 4.7e-49, length: 180)
858	UniRef100_O30765_from_1383_to_1564 (HMM "PKS_KR" in sequence "UniRef100_O30765", bitscore: 182.8, e-value: 4.7e-49, length: 182)
859	UniRef100_O30481_from_1677_to_1854 (HMM "PKS_KR" in sequence "UniRef100_O30481", bitscore: 182.8, e-value: 4.7e-49, length: 178)
860	UniRef100_A1KQR8_from_2977_to_3163 (HMM "PKS_KR" in sequence "UniRef100_A1KQR8", bitscore: 182.6, e-value: 5.1e-49, length: 187)
861	UniRef100_Q9L4W4_from_2749_to_2929 (HMM "PKS_KR" in sequence "UniRef100_Q9L4W4", bitscore: 182.5, e-value: 5.7e-49, length: 181)
862	UniRef100_Q83X69_from_1719_to_1898 (HMM "PKS_KR" in sequence "UniRef100_Q83X69", bitscore: 182.5, e-value: 5.7e-49, length: 180)
863	UniRef100_Q9RHV0_from_47_to_226 (HMM "PKS_KR" in sequence "UniRef100_Q9RHV0", bitscore: 182.5, e-value: 5.7e-49, length: 180)
864	UniRef100_Q63LK8_from_1909_to_2098 (HMM "PKS_KR" in sequence "UniRef100_Q63LK8", bitscore: 182.4, e-value: 6e-49, length: 190)
865	UniRef100_A0UWE5_from_269_to_450 (HMM "PKS_KR" in sequence "UniRef100_A0UWE5", bitscore: 182.4, e-value: 6e-49, length: 182)
866	UniRef100_Q0ILD1_from_2690_to_2868 (HMM "PKS_KR" in sequence "UniRef100_Q0ILD1", bitscore: 182.4, e-value: 6e-49, length: 179)
867	UniRef100_A1YBT6_from_1427_to_1608 (HMM "PKS_KR" in sequence "UniRef100_A1YBT6", bitscore: 182.4, e-value: 6.1e-49, length: 182)
868	UniRef100_Q1D5G0_from_1522_to_1708 (HMM "PKS_KR" in sequence "UniRef100_Q1D5G0", bitscore: 182.4, e-value: 6.3e-49, length: 187)
869	UniRef100_A1YBT5_from_1127_to_1308 (HMM "PKS_KR" in sequence "UniRef100_A1YBT5", bitscore: 182.3, e-value: 6.3e-49, length: 182)
870	UniRef100_A0V6T8_from_1174_to_1375 (HMM "PKS_KR" in sequence "UniRef100_A0V6T8", bitscore: 182.3, e-value: 6.7e-49, length: 202)
871	UniRef100_Q1WEK7_from_7039_to_7212 (HMM "PKS_KR" in sequence "UniRef100_Q1WEK7", bitscore: 182.1, e-value: 7.4e-49, length: 174)
872	UniRef100_A4FKZ4_from_1376_to_1590 (HMM "PKS_KR" in sequence "UniRef100_A4FKZ4", bitscore: 182.1, e-value: 7.5e-49, length: 215)
873	UniRef100_Q52V44_from_2983_to_3163 (HMM "PKS_KR" in sequence "UniRef100_Q52V44", bitscore: 181.9, e-value: 8.3e-49, length: 181)
874	UniRef100_Q3WGZ2_from_1852_to_2031 (HMM "PKS_KR" in sequence "UniRef100_Q3WGZ2", bitscore: 181.9, e-value: 8.5e-49, length: 180)
875	UniRef100_Q091C4_from_1029_to_1208 (HMM "PKS_KR" in sequence "UniRef100_Q091C4", bitscore: 181.8, e-value: 9.1e-49, length: 180)
876	UniRef100_Q7UJD0_from_1821_to_2002 (HMM "PKS_KR" in sequence "UniRef100_Q7UJD0", bitscore: 181.8, e-value: 9.5e-49, length: 182)
877	UniRef100_Q83X71_from_1153_to_1331 (HMM "PKS_KR" in sequence "UniRef100_Q83X71", bitscore: 181.7, e-value: 9.7e-49, length: 179)
878	UniRef100_Q49HL2_from_8665_to_8851 (HMM "PKS_KR" in sequence "UniRef100_Q49HL2", bitscore: 181.7, e-value: 1e-48, length: 187)
879	UniRef100_Q5MD33_from_1482_to_1675 (HMM "PKS_KR" in sequence "UniRef100_Q5MD33", bitscore: 181.7, e-value: 1e-48, length: 194)
880	UniRef100_Q2KT14_from_1401_to_1593 (HMM "PKS_KR" in sequence "UniRef100_Q2KT14", bitscore: 181.6, e-value: 1e-48, length: 193)
881	UniRef100_Q08QQ6_from_1133_to_1330 (HMM "PKS_KR" in sequence "UniRef100_Q08QQ6", bitscore: 181.6, e-value: 1e-48, length: 198)
882	UniRef100_Q0B308_from_1383_to_1561 (HMM "PKS_KR" in sequence "UniRef100_Q0B308", bitscore: 181.6, e-value: 1e-48, length: 179)
883	UniRef100_Q9RNB2_from_1744_to_1922 (HMM "PKS_KR" in sequence "UniRef100_Q9RNB2", bitscore: 181.5, e-value: 1.1e-48, length: 179)
884	UniRef100_Q30CR9_from_1388_to_1564 (HMM "PKS_KR" in sequence "UniRef100_Q30CR9", bitscore: 181.4, e-value: 1.2e-48, length: 177)
885	UniRef100_Q8J0F5_from_2200_to_2375 (HMM "PKS_KR" in sequence "UniRef100_Q8J0F5", bitscore: 181.3, e-value: 1.3e-48, length: 176)
886	UniRef100_Q2N3T0_from_2726_to_2911 (HMM "PKS_KR" in sequence "UniRef100_Q2N3T0", bitscore: 181.1, e-value: 1.5e-48, length: 186)
887	UniRef100_Q5SFB4_from_2179_to_2354 (HMM "PKS_KR" in sequence "UniRef100_Q5SFB4", bitscore: 180.9, e-value: 1.7e-48, length: 176)
888	UniRef100_Q6VT93_from_1351_to_1537 (HMM "PKS_KR" in sequence "UniRef100_Q6VT93", bitscore: 180.9, e-value: 1.7e-48, length: 187)
889	UniRef100_Q2GZD3_from_1613_to_1793 (HMM "PKS_KR" in sequence "UniRef100_Q2GZD3", bitscore: 180.8, e-value: 1.8e-48, length: 181)
890	UniRef100_A0ACH1_from_6212_to_6391 (HMM "PKS_KR" in sequence "UniRef100_A0ACH1", bitscore: 180.8, e-value: 1.8e-48, length: 180)
891	UniRef100_Q9S0R8_from_1715_to_1895 (HMM "PKS_KR" in sequence "UniRef100_Q9S0R8", bitscore: 180.8, e-value: 1.8e-48, length: 181)
892	UniRef100_Q7WTF3_from_1494_to_1671 (HMM "PKS_KR" in sequence "UniRef100_Q7WTF3", bitscore: 180.6, e-value: 2.1e-48, length: 178)
893	UniRef100_Q93HI8_from_1458_to_1638 (HMM "PKS_KR" in sequence "UniRef100_Q93HI8", bitscore: 180.5, e-value: 2.2e-48, length: 181)
894	UniRef100_A4T3X4_from_3309_to_3489 (HMM "PKS_KR" in sequence "UniRef100_A4T3X4", bitscore: 180.4, e-value: 2.4e-48, length: 181)
895	UniRef100_Q93H87_from_5609_to_5788 (HMM "PKS_KR" in sequence "UniRef100_Q93H87", bitscore: 180.4, e-value: 2.4e-48, length: 180)
896	UniRef100_Q82QT4_from_7307_to_7486 (HMM "PKS_KR" in sequence "UniRef100_Q82QT4", bitscore: 180.4, e-value: 2.4e-48, length: 180)
897	UniRef100_Q1D3S8_from_2980_to_3173 (HMM "PKS_KR" in sequence "UniRef100_Q1D3S8", bitscore: 180.3, e-value: 2.6e-48, length: 194)
898	UniRef100_Q8KPW5_from_2123_to_2298 (HMM "PKS_KR" in sequence "UniRef100_Q8KPW5", bitscore: 180.0, e-value: 3.2e-48, length: 176)
899	UniRef100_O54591_from_1300_to_1475 (HMM "PKS_KR" in sequence "UniRef100_O54591", bitscore: 180.0, e-value: 3.3e-48, length: 176)
900	UniRef100_Q2Q3Z3_from_2187_to_2366 (HMM "PKS_KR" in sequence "UniRef100_Q2Q3Z3", bitscore: 179.9, e-value: 3.4e-48, length: 180)
901	UniRef100_Q9FDU1_from_1744_to_1922 (HMM "PKS_KR" in sequence "UniRef100_Q9FDU1", bitscore: 179.9, e-value: 3.5e-48, length: 179)
902	UniRef100_Q49HL2_from_22588_to_22767 (HMM "PKS_KR" in sequence "UniRef100_Q49HL2", bitscore: 179.9, e-value: 3.6e-48, length: 180)
903	UniRef100_Q9Y7V8_from_227_to_406 (HMM "PKS_KR" in sequence "UniRef100_Q9Y7V8", bitscore: 179.8, e-value: 3.7e-48, length: 180)
904	UniRef100_Q3S869_from_1242_to_1422 (HMM "PKS_KR" in sequence "UniRef100_Q3S869", bitscore: 179.8, e-value: 3.8e-48, length: 181)
905	UniRef100_Q68CH8_from_1747_to_1927 (HMM "PKS_KR" in sequence "UniRef100_Q68CH8", bitscore: 179.7, e-value: 3.9e-48, length: 181)
906	UniRef100_Q9S0R7_from_2306_to_2486 (HMM "PKS_KR" in sequence "UniRef100_Q9S0R7", bitscore: 179.7, e-value: 4e-48, length: 181)
907	UniRef100_Q52V46_from_6149_to_6329 (HMM "PKS_KR" in sequence "UniRef100_Q52V46", bitscore: 179.6, e-value: 4.1e-48, length: 181)
908	UniRef100_Q93HI8_from_3536_to_3716 (HMM "PKS_KR" in sequence "UniRef100_Q93HI8", bitscore: 179.6, e-value: 4.2e-48, length: 181)
909	UniRef100_A4RE14_from_2411_to_2596 (HMM "PKS_KR" in sequence "UniRef100_A4RE14", bitscore: 179.3, e-value: 5.3e-48, length: 186)
910	UniRef100_Q27W58_from_4344_to_4523 (HMM "PKS_KR" in sequence "UniRef100_Q27W58", bitscore: 179.2, e-value: 5.6e-48, length: 180)
911	UniRef100_Q93NX9_from_4478_to_4658 (HMM "PKS_KR" in sequence "UniRef100_Q93NX9", bitscore: 179.2, e-value: 5.6e-48, length: 181)
912	UniRef100_Q93H84_from_2675_to_2850 (HMM "PKS_KR" in sequence "UniRef100_Q93H84", bitscore: 179.2, e-value: 5.6e-48, length: 176)
913	UniRef100_A0NU18_from_2101_to_2281 (HMM "PKS_KR" in sequence "UniRef100_A0NU18", bitscore: 179.2, e-value: 5.7e-48, length: 181)
914	UniRef100_A3XD74_from_1185_to_1383 (HMM "PKS_KR" in sequence "UniRef100_A3XD74", bitscore: 179.2, e-value: 5.8e-48, length: 199)
915	UniRef100_A0R737_from_1405_to_1599 (HMM "PKS_KR" in sequence "UniRef100_A0R737", bitscore: 179.0, e-value: 6.3e-48, length: 195)
916	UniRef100_Q6D9L1_from_2273_to_2453 (HMM "PKS_KR" in sequence "UniRef100_Q6D9L1", bitscore: 179.0, e-value: 6.3e-48, length: 181)
917	UniRef100_Q331Q3_from_1164_to_1343 (HMM "PKS_KR" in sequence "UniRef100_Q331Q3", bitscore: 179.0, e-value: 6.4e-48, length: 180)
918	UniRef100_Q93C91_from_186_to_366 (HMM "PKS_KR" in sequence "UniRef100_Q93C91", bitscore: 179.0, e-value: 6.4e-48, length: 181)
919	UniRef100_Q1RS63_from_274_to_455 (HMM "PKS_KR" in sequence "UniRef100_Q1RS63", bitscore: 178.8, e-value: 7.2e-48, length: 182)
920	UniRef100_Q2SW12_from_1156_to_1335 (HMM "PKS_KR" in sequence "UniRef100_Q2SW12", bitscore: 178.8, e-value: 7.4e-48, length: 180)
921	UniRef100_Q9S0R3_from_1212_to_1392 (HMM "PKS_KR" in sequence "UniRef100_Q9S0R3", bitscore: 178.8, e-value: 7.6e-48, length: 181)
922	UniRef100_O52545_from_1346_to_1519 (HMM "PKS_KR" in sequence "UniRef100_O52545", bitscore: 178.7, e-value: 7.8e-48, length: 174)
923	UniRef100_O52789_from_1355_to_1528 (HMM "PKS_KR" in sequence "UniRef100_O52789", bitscore: 178.7, e-value: 7.8e-48, length: 174)
924	UniRef100_Q1RS54_from_3158_to_3345 (HMM "PKS_KR" in sequence "UniRef100_Q1RS54", bitscore: 178.7, e-value: 7.9e-48, length: 188)
925	UniRef100_Q2H9K3_from_2846_to_3025 (HMM "PKS_KR" in sequence "UniRef100_Q2H9K3", bitscore: 178.6, e-value: 8.4e-48, length: 180)
926	UniRef100_Q83X91_from_1393_to_1574 (HMM "PKS_KR" in sequence "UniRef100_Q83X91", bitscore: 178.6, e-value: 8.4e-48, length: 182)
927	UniRef100_Q27W69_from_1469_to_1649 (HMM "PKS_KR" in sequence "UniRef100_Q27W69", bitscore: 178.5, e-value: 9.3e-48, length: 181)
928	UniRef100_Q30CS1_from_3149_to_3325 (HMM "PKS_KR" in sequence "UniRef100_Q30CS1", bitscore: 178.5, e-value: 9.4e-48, length: 177)
929	UniRef100_Q97DW5_from_1423_to_1618 (HMM "PKS_KR" in sequence "UniRef100_Q97DW5", bitscore: 178.4, e-value: 9.4e-48, length: 196)
930	UniRef100_Q93HJ1_from_1191_to_1370 (HMM "PKS_KR" in sequence "UniRef100_Q93HJ1", bitscore: 178.4, e-value: 9.5e-48, length: 180)
931	UniRef100_Q3VZE3_from_693_to_869 (HMM "PKS_KR" in sequence "UniRef100_Q3VZE3", bitscore: 178.3, e-value: 1.1e-47, length: 177)
932	UniRef100_Q0B309_from_1374_to_1553 (HMM "PKS_KR" in sequence "UniRef100_Q0B309", bitscore: 178.2, e-value: 1.1e-47, length: 180)
933	UniRef100_A4TA96_from_1453_to_1647 (HMM "PKS_KR" in sequence "UniRef100_A4TA96", bitscore: 178.0, e-value: 1.3e-47, length: 195)
934	UniRef100_Q1MX81_from_4430_to_4610 (HMM "PKS_KR" in sequence "UniRef100_Q1MX81", bitscore: 178.0, e-value: 1.3e-47, length: 181)
935	UniRef100_Q9EWA1_from_4487_to_4666 (HMM "PKS_KR" in sequence "UniRef100_Q9EWA1", bitscore: 177.9, e-value: 1.3e-47, length: 180)
936	UniRef100_Q82QT5_from_1400_to_1574 (HMM "PKS_KR" in sequence "UniRef100_Q82QT5", bitscore: 177.9, e-value: 1.4e-47, length: 175)
937	UniRef100_Q8GGP2_from_665_to_847 (HMM "PKS_KR" in sequence "UniRef100_Q8GGP2", bitscore: 177.8, e-value: 1.5e-47, length: 183)
938	UniRef100_Q0ILD0_from_1179_to_1360 (HMM "PKS_KR" in sequence "UniRef100_Q0ILD0", bitscore: 177.7, e-value: 1.5e-47, length: 182)
939	UniRef100_A4LU41_from_3620_to_3799 (HMM "PKS_KR" in sequence "UniRef100_A4LU41", bitscore: 177.7, e-value: 1.5e-47, length: 180)
940	UniRef100_A4F5D7_from_1205_to_1384 (HMM "PKS_KR" in sequence "UniRef100_A4F5D7", bitscore: 177.7, e-value: 1.6e-47, length: 180)
941	UniRef100_A2QE52_from_2094_to_2271 (HMM "PKS_KR" in sequence "UniRef100_A2QE52", bitscore: 177.7, e-value: 1.6e-47, length: 178)
942	UniRef100_Q93H84_from_4202_to_4377 (HMM "PKS_KR" in sequence "UniRef100_Q93H84", bitscore: 177.6, e-value: 1.7e-47, length: 176)
943	UniRef100_Q4U446_from_5049_to_5234 (HMM "PKS_KR" in sequence "UniRef100_Q4U446", bitscore: 177.5, e-value: 1.8e-47, length: 186)
944	UniRef100_A6GKP5_from_268_to_448 (HMM "PKS_KR" in sequence "UniRef100_A6GKP5", bitscore: 177.5, e-value: 1.9e-47, length: 181)
945	UniRef100_A4R5T1_from_2245_to_2429 (HMM "PKS_KR" in sequence "UniRef100_A4R5T1", bitscore: 177.4, e-value: 1.9e-47, length: 185)
946	UniRef100_Q4U447_from_1528_to_1709 (HMM "PKS_KR" in sequence "UniRef100_Q4U447", bitscore: 177.4, e-value: 2e-47, length: 182)
947	UniRef100_A1YAM6_from_1424_to_1596 (HMM "PKS_KR" in sequence "UniRef100_A1YAM6", bitscore: 177.2, e-value: 2.2e-47, length: 173)
948	UniRef100_A0FCL1_from_2158_to_2334 (HMM "PKS_KR" in sequence "UniRef100_A0FCL1", bitscore: 177.2, e-value: 2.2e-47, length: 177)
949	UniRef100_Q82QT5_from_3131_to_3311 (HMM "PKS_KR" in sequence "UniRef100_Q82QT5", bitscore: 177.2, e-value: 2.3e-47, length: 181)
950	UniRef100_Q8KUH3_from_2605_to_2783 (HMM "PKS_KR" in sequence "UniRef100_Q8KUH3", bitscore: 177.1, e-value: 2.3e-47, length: 179)
951	UniRef100_Q7WTF1_from_3542_to_3722 (HMM "PKS_KR" in sequence "UniRef100_Q7WTF1", bitscore: 177.1, e-value: 2.4e-47, length: 181)
952	UniRef100_A1GGB3_from_3130_to_3306 (HMM "PKS_KR" in sequence "UniRef100_A1GGB3", bitscore: 177.0, e-value: 2.6e-47, length: 177)
953	UniRef100_Q0PEX7_from_274_to_455 (HMM "PKS_KR" in sequence "UniRef100_Q0PEX7", bitscore: 176.9, e-value: 2.8e-47, length: 182)
954	UniRef100_Q4KCD3_from_1093_to_1281 (HMM "PKS_KR" in sequence "UniRef100_Q4KCD3", bitscore: 176.8, e-value: 2.9e-47, length: 189)
955	UniRef100_A4X8M0_from_1370_to_1547 (HMM "PKS_KR" in sequence "UniRef100_A4X8M0", bitscore: 176.6, e-value: 3.4e-47, length: 178)
956	UniRef100_A4X8M3_from_1351_to_1528 (HMM "PKS_KR" in sequence "UniRef100_A4X8M3", bitscore: 176.6, e-value: 3.4e-47, length: 178)
957	UniRef100_P87162_from_1434_to_1630 (HMM "PKS_KR" in sequence "UniRef100_P87162", bitscore: 176.6, e-value: 3.5e-47, length: 197)
958	UniRef100_A1KHX1_from_1745_to_1924 (HMM "PKS_KR" in sequence "UniRef100_A1KHX1", bitscore: 176.6, e-value: 3.5e-47, length: 180)
959	UniRef100_A2VH86_from_1748_to_1927 (HMM "PKS_KR" in sequence "UniRef100_A2VH86", bitscore: 176.6, e-value: 3.5e-47, length: 180)
960	UniRef100_Q8VK52_from_1761_to_1940 (HMM "PKS_KR" in sequence "UniRef100_Q8VK52", bitscore: 176.6, e-value: 3.5e-47, length: 180)
961	UniRef100_A4KGA7_from_1745_to_1924 (HMM "PKS_KR" in sequence "UniRef100_A4KGA7", bitscore: 176.6, e-value: 3.5e-47, length: 180)
962	UniRef100_Q7U0G2_from_1745_to_1924 (HMM "PKS_KR" in sequence "UniRef100_Q7U0G2", bitscore: 176.6, e-value: 3.5e-47, length: 180)
963	UniRef100_O50437_from_1242_to_1421 (HMM "PKS_KR" in sequence "UniRef100_O50437", bitscore: 176.6, e-value: 3.5e-47, length: 180)
964	UniRef100_A1YAN0_from_1325_to_1498 (HMM "PKS_KR" in sequence "UniRef100_A1YAN0", bitscore: 176.5, e-value: 3.7e-47, length: 174)
965	UniRef100_A1UHR5_from_1743_to_1922 (HMM "PKS_KR" in sequence "UniRef100_A1UHR5", bitscore: 176.5, e-value: 3.7e-47, length: 180)
966	UniRef100_A3Q182_from_1743_to_1922 (HMM "PKS_KR" in sequence "UniRef100_A3Q182", bitscore: 176.5, e-value: 3.7e-47, length: 180)
967	UniRef100_Q9Y7D5_from_2167_to_2348 (HMM "PKS_KR" in sequence "UniRef100_Q9Y7D5", bitscore: 176.4, e-value: 3.8e-47, length: 182)
968	UniRef100_A2RWQ4_from_498_to_677 (HMM "PKS_KR" in sequence "UniRef100_A2RWQ4", bitscore: 176.4, e-value: 3.8e-47, length: 180)
969	UniRef100_A3P5Y3_from_3637_to_3816 (HMM "PKS_KR" in sequence "UniRef100_A3P5Y3", bitscore: 176.4, e-value: 3.8e-47, length: 180)
970	UniRef100_A3NKB9_from_3635_to_3814 (HMM "PKS_KR" in sequence "UniRef100_A3NKB9", bitscore: 176.4, e-value: 3.8e-47, length: 180)
971	UniRef100_Q3JLX2_from_3611_to_3790 (HMM "PKS_KR" in sequence "UniRef100_Q3JLX2", bitscore: 176.4, e-value: 3.8e-47, length: 180)
972	UniRef100_Q62C87_from_511_to_690 (HMM "PKS_KR" in sequence "UniRef100_Q62C87", bitscore: 176.4, e-value: 3.8e-47, length: 180)
973	UniRef100_Q63KU5_from_3608_to_3787 (HMM "PKS_KR" in sequence "UniRef100_Q63KU5", bitscore: 176.4, e-value: 3.8e-47, length: 180)
974	UniRef100_UPI0000558ED6_from_550_to_729 (HMM "PKS_KR" in sequence "UniRef100_UPI0000558ED6", bitscore: 176.4, e-value: 3.8e-47, length: 180)
975	UniRef100_UPI0000558FD7_from_550_to_729 (HMM "PKS_KR" in sequence "UniRef100_UPI0000558FD7", bitscore: 176.4, e-value: 3.8e-47, length: 180)
976	UniRef100_UPI000055A01F_from_3596_to_3775 (HMM "PKS_KR" in sequence "UniRef100_UPI000055A01F", bitscore: 176.4, e-value: 3.8e-47, length: 180)
977	UniRef100_UPI000055B93C_from_3592_to_3771 (HMM "PKS_KR" in sequence "UniRef100_UPI000055B93C", bitscore: 176.4, e-value: 3.8e-47, length: 180)
978	UniRef100_UPI000055BFEF_from_3634_to_3813 (HMM "PKS_KR" in sequence "UniRef100_UPI000055BFEF", bitscore: 176.4, e-value: 3.8e-47, length: 180)
979	UniRef100_UPI000067452B_from_3634_to_3813 (HMM "PKS_KR" in sequence "UniRef100_UPI000067452B", bitscore: 176.4, e-value: 3.8e-47, length: 180)
980	UniRef100_O30480_from_1323_to_1500 (HMM "PKS_KR" in sequence "UniRef100_O30480", bitscore: 176.3, e-value: 4.2e-47, length: 178)
981	UniRef100_O54593_from_3054_to_3230 (HMM "PKS_KR" in sequence "UniRef100_O54593", bitscore: 176.3, e-value: 4.2e-47, length: 177)
982	UniRef100_UPI000038CE99_from_1597_to_1791 (HMM "PKS_KR" in sequence "UniRef100_UPI000038CE99", bitscore: 176.2, e-value: 4.4e-47, length: 195)
983	UniRef100_A4RPP6_from_1885_to_2065 (HMM "PKS_KR" in sequence "UniRef100_A4RPP6", bitscore: 176.2, e-value: 4.5e-47, length: 181)
984	UniRef100_A6GK49_from_1045_to_1224 (HMM "PKS_KR" in sequence "UniRef100_A6GK49", bitscore: 176.1, e-value: 4.6e-47, length: 180)
985	UniRef100_Q83X69_from_3204_to_3382 (HMM "PKS_KR" in sequence "UniRef100_Q83X69", bitscore: 176.1, e-value: 4.8e-47, length: 179)
986	UniRef100_A6GJY5_from_446_to_628 (HMM "PKS_KR" in sequence "UniRef100_A6GJY5", bitscore: 176.0, e-value: 5.1e-47, length: 183)
987	UniRef100_Q84HC6_from_1378_to_1571 (HMM "PKS_KR" in sequence "UniRef100_Q84HC6", bitscore: 176.0, e-value: 5.2e-47, length: 194)
988	UniRef100_Q9F829_from_3133_to_3313 (HMM "PKS_KR" in sequence "UniRef100_Q9F829", bitscore: 175.9, e-value: 5.5e-47, length: 181)
989	UniRef100_Q2N3S8_from_694_to_879 (HMM "PKS_KR" in sequence "UniRef100_Q2N3S8", bitscore: 175.9, e-value: 5.5e-47, length: 186)
990	UniRef100_Q27W69_from_3603_to_3783 (HMM "PKS_KR" in sequence "UniRef100_Q27W69", bitscore: 175.9, e-value: 5.6e-47, length: 181)
991	UniRef100_A0UVH7_from_1147_to_1345 (HMM "PKS_KR" in sequence "UniRef100_A0UVH7", bitscore: 175.8, e-value: 5.7e-47, length: 199)
992	UniRef100_Q8GBX5_from_1219_to_1399 (HMM "PKS_KR" in sequence "UniRef100_Q8GBX5", bitscore: 175.7, e-value: 6.3e-47, length: 181)
993	UniRef100_A6DVI2_from_1160_to_1357 (HMM "PKS_KR" in sequence "UniRef100_A6DVI2", bitscore: 175.7, e-value: 6.5e-47, length: 198)
994	UniRef100_Q70HZ9_from_1168_to_1346 (HMM "PKS_KR" in sequence "UniRef100_Q70HZ9", bitscore: 175.6, e-value: 6.5e-47, length: 179)
995	UniRef100_A0ABX6_from_2104_to_2284 (HMM "PKS_KR" in sequence "UniRef100_A0ABX6", bitscore: 175.6, e-value: 6.7e-47, length: 181)
996	UniRef100_Q05470_from_1521_to_1707 (HMM "PKS_KR" in sequence "UniRef100_Q05470", bitscore: 175.6, e-value: 6.9e-47, length: 187)
997	UniRef100_UPI0000D7236F_from_1880_to_2066 (HMM "PKS_KR" in sequence "UniRef100_UPI0000D7236F", bitscore: 175.6, e-value: 6.9e-47, length: 187)
998	UniRef100_A0UWE4_from_3340_to_3521 (HMM "PKS_KR" in sequence "UniRef100_A0UWE4", bitscore: 175.4, e-value: 7.6e-47, length: 182)
999	UniRef100_Q2SYW1_from_2135_to_2316 (HMM "PKS_KR" in sequence "UniRef100_Q2SYW1", bitscore: 175.4, e-value: 7.8e-47, length: 182)
1000	UniRef100_A3P517_from_1922_to_2108 (HMM "PKS_KR" in sequence "UniRef100_A3P517", bitscore: 175.4, e-value: 7.9e-47, length: 187)
1001	UniRef100_A4LGP4_from_1897_to_2083 (HMM "PKS_KR" in sequence "UniRef100_A4LGP4", bitscore: 175.4, e-value: 7.9e-47, length: 187)
1002	UniRef100_A3NJF3_from_1916_to_2102 (HMM "PKS_KR" in sequence "UniRef100_A3NJF3", bitscore: 175.4, e-value: 7.9e-47, length: 187)
1003	UniRef100_Q3JF86_from_1916_to_2102 (HMM "PKS_KR" in sequence "UniRef100_Q3JF86", bitscore: 175.4, e-value: 7.9e-47, length: 187)
1004	UniRef100_UPI000055A01E_from_1919_to_2105 (HMM "PKS_KR" in sequence "UniRef100_UPI000055A01E", bitscore: 175.4, e-value: 7.9e-47, length: 187)
1005	UniRef100_UPI000055B889_from_568_to_754 (HMM "PKS_KR" in sequence "UniRef100_UPI000055B889", bitscore: 175.4, e-value: 7.9e-47, length: 187)
1006	UniRef100_UPI00005FB065_from_1880_to_2066 (HMM "PKS_KR" in sequence "UniRef100_UPI00005FB065", bitscore: 175.4, e-value: 7.9e-47, length: 187)
1007	UniRef100_UPI00006743BF_from_252_to_438 (HMM "PKS_KR" in sequence "UniRef100_UPI00006743BF", bitscore: 175.4, e-value: 7.9e-47, length: 187)
1008	UniRef100_UPI0000D722F8_from_1216_to_1402 (HMM "PKS_KR" in sequence "UniRef100_UPI0000D722F8", bitscore: 175.4, e-value: 7.9e-47, length: 187)
1009	UniRef100_Q2T4N9_from_2215_to_2401 (HMM "PKS_KR" in sequence "UniRef100_Q2T4N9", bitscore: 175.3, e-value: 8.3e-47, length: 187)
1010	UniRef100_A1GD41_from_3064_to_3243 (HMM "PKS_KR" in sequence "UniRef100_A1GD41", bitscore: 175.3, e-value: 8.4e-47, length: 180)
1011	UniRef100_Q1RS45_from_3140_to_3327 (HMM "PKS_KR" in sequence "UniRef100_Q1RS45", bitscore: 175.2, e-value: 9.1e-47, length: 188)
1012	UniRef100_Q63LK9_from_1893_to_2079 (HMM "PKS_KR" in sequence "UniRef100_Q63LK9", bitscore: 175.2, e-value: 9.2e-47, length: 187)
1013	UniRef100_Q1RS73_from_2829_to_3015 (HMM "PKS_KR" in sequence "UniRef100_Q1RS73", bitscore: 175.1, e-value: 9.3e-47, length: 187)
1014	UniRef100_Q0C8L6_from_2087_to_2268 (HMM "PKS_KR" in sequence "UniRef100_Q0C8L6", bitscore: 175.1, e-value: 9.4e-47, length: 182)
1015	UniRef100_Q090E0_from_3044_to_3221 (HMM "PKS_KR" in sequence "UniRef100_Q090E0", bitscore: 174.9, e-value: 1.1e-46, length: 178)
1016	UniRef100_A1G9R2_from_1460_to_1653 (HMM "PKS_KR" in sequence "UniRef100_A1G9R2", bitscore: 174.9, e-value: 1.1e-46, length: 194)
1017	UniRef100_UPI000038CDAB_from_1564_to_1764 (HMM "PKS_KR" in sequence "UniRef100_UPI000038CDAB", bitscore: 174.8, e-value: 1.2e-46, length: 201)
1018	UniRef100_A4FKH2_from_1365_to_1558 (HMM "PKS_KR" in sequence "UniRef100_A4FKH2", bitscore: 174.7, e-value: 1.2e-46, length: 194)
1019	UniRef100_Q70P95_from_1486_to_1679 (HMM "PKS_KR" in sequence "UniRef100_Q70P95", bitscore: 174.7, e-value: 1.3e-46, length: 194)
1020	UniRef100_Q0RLH1_from_1900_to_2079 (HMM "PKS_KR" in sequence "UniRef100_Q0RLH1", bitscore: 174.7, e-value: 1.3e-46, length: 180)
1021	UniRef100_Q0LLS0_from_1186_to_1387 (HMM "PKS_KR" in sequence "UniRef100_Q0LLS0", bitscore: 174.6, e-value: 1.4e-46, length: 202)
1022	UniRef100_Q8GBX4_from_1451_to_1631 (HMM "PKS_KR" in sequence "UniRef100_Q8GBX4", bitscore: 174.5, e-value: 1.4e-46, length: 181)
1023	UniRef100_Q9RNB2_from_3521_to_3698 (HMM "PKS_KR" in sequence "UniRef100_Q9RNB2", bitscore: 174.5, e-value: 1.4e-46, length: 178)
1024	UniRef100_Q9FDU1_from_3521_to_3698 (HMM "PKS_KR" in sequence "UniRef100_Q9FDU1", bitscore: 174.5, e-value: 1.4e-46, length: 178)
1025	UniRef100_Q52V45_from_2962_to_3142 (HMM "PKS_KR" in sequence "UniRef100_Q52V45", bitscore: 174.4, e-value: 1.5e-46, length: 181)
1026	UniRef100_Q6W5P7_from_5263_to_5442 (HMM "PKS_KR" in sequence "UniRef100_Q6W5P7", bitscore: 174.4, e-value: 1.5e-46, length: 180)
1027	UniRef100_Q0C2Y5_from_1131_to_1323 (HMM "PKS_KR" in sequence "UniRef100_Q0C2Y5", bitscore: 174.4, e-value: 1.6e-46, length: 193)
1028	UniRef100_Q30CS0_from_1452_to_1628 (HMM "PKS_KR" in sequence "UniRef100_Q30CS0", bitscore: 174.3, e-value: 1.7e-46, length: 177)
1029	UniRef100_A0ACI1_from_4555_to_4729 (HMM "PKS_KR" in sequence "UniRef100_A0ACI1", bitscore: 174.2, e-value: 1.7e-46, length: 175)
1030	UniRef100_Q2T4P0_from_1413_to_1599 (HMM "PKS_KR" in sequence "UniRef100_Q2T4P0", bitscore: 174.2, e-value: 1.8e-46, length: 187)
1031	UniRef100_A2QYW3_from_1982_to_2163 (HMM "PKS_KR" in sequence "UniRef100_A2QYW3", bitscore: 174.1, e-value: 1.9e-46, length: 182)
1032	UniRef100_Q197Z2_from_1194_to_1369 (HMM "PKS_KR" in sequence "UniRef100_Q197Z2", bitscore: 174.1, e-value: 1.9e-46, length: 176)
1033	UniRef100_Q2HI66_from_745_to_922 (HMM "PKS_KR" in sequence "UniRef100_Q2HI66", bitscore: 174.1, e-value: 1.9e-46, length: 178)
1034	UniRef100_Q1WEK9_from_2150_to_2326 (HMM "PKS_KR" in sequence "UniRef100_Q1WEK9", bitscore: 174.0, e-value: 2.1e-46, length: 177)
1035	UniRef100_Q0CGB0_from_1982_to_2168 (HMM "PKS_KR" in sequence "UniRef100_Q0CGB0", bitscore: 173.8, e-value: 2.3e-46, length: 187)
1036	UniRef100_Q0B1F3_from_1040_to_1220 (HMM "PKS_KR" in sequence "UniRef100_Q0B1F3", bitscore: 173.8, e-value: 2.3e-46, length: 181)
1037	UniRef100_Q2URK0_from_2101_to_2278 (HMM "PKS_KR" in sequence "UniRef100_Q2URK0", bitscore: 173.7, e-value: 2.6e-46, length: 178)
1038	UniRef100_Q30CS0_from_3180_to_3356 (HMM "PKS_KR" in sequence "UniRef100_Q30CS0", bitscore: 173.6, e-value: 2.7e-46, length: 177)
1039	UniRef100_Q10977_from_1491_to_1685 (HMM "PKS_KR" in sequence "UniRef100_Q10977", bitscore: 173.6, e-value: 2.8e-46, length: 195)
1040	UniRef100_Q7TXM0_from_1491_to_1685 (HMM "PKS_KR" in sequence "UniRef100_Q7TXM0", bitscore: 173.6, e-value: 2.8e-46, length: 195)
1041	UniRef100_A4KKJ1_from_1491_to_1685 (HMM "PKS_KR" in sequence "UniRef100_A4KKJ1", bitscore: 173.6, e-value: 2.8e-46, length: 195)
1042	UniRef100_UPI000016515A_from_1491_to_1685 (HMM "PKS_KR" in sequence "UniRef100_UPI000016515A", bitscore: 173.6, e-value: 2.8e-46, length: 195)
1043	UniRef100_UPI00005F6360_from_1491_to_1685 (HMM "PKS_KR" in sequence "UniRef100_UPI00005F6360", bitscore: 173.6, e-value: 2.8e-46, length: 195)
1044	UniRef100_O31782_from_3680_to_3866 (HMM "PKS_KR" in sequence "UniRef100_O31782", bitscore: 173.6, e-value: 2.8e-46, length: 187)
1045	UniRef100_Q00290_from_1434_to_1630 (HMM "PKS_KR" in sequence "UniRef100_Q00290", bitscore: 173.5, e-value: 2.9e-46, length: 197)
1046	UniRef100_Q7TVK8_from_1772_to_1951 (HMM "PKS_KR" in sequence "UniRef100_Q7TVK8", bitscore: 173.5, e-value: 2.9e-46, length: 180)
1047	UniRef100_A2VMK1_from_1772_to_1951 (HMM "PKS_KR" in sequence "UniRef100_A2VMK1", bitscore: 173.5, e-value: 2.9e-46, length: 180)
1048	UniRef100_A1KQG0_from_1772_to_1951 (HMM "PKS_KR" in sequence "UniRef100_A1KQG0", bitscore: 173.5, e-value: 2.9e-46, length: 180)
1049	UniRef100_A1QY57_from_1772_to_1951 (HMM "PKS_KR" in sequence "UniRef100_A1QY57", bitscore: 173.5, e-value: 2.9e-46, length: 180)
1050	UniRef100_UPI00005EE8D7_from_1741_to_1920 (HMM "PKS_KR" in sequence "UniRef100_UPI00005EE8D7", bitscore: 173.5, e-value: 2.9e-46, length: 180)
1051	UniRef100_UPI00005F63AC_from_1741_to_1920 (HMM "PKS_KR" in sequence "UniRef100_UPI00005F63AC", bitscore: 173.5, e-value: 2.9e-46, length: 180)
1052	UniRef100_Q5AV42_from_1825_to_2006 (HMM "PKS_KR" in sequence "UniRef100_Q5AV42", bitscore: 173.3, e-value: 3.3e-46, length: 182)
1053	UniRef100_A1CD09_from_2054_to_2234 (HMM "PKS_KR" in sequence "UniRef100_A1CD09", bitscore: 173.2, e-value: 3.5e-46, length: 181)
1054	UniRef100_Q2HHQ8_from_1686_to_1865 (HMM "PKS_KR" in sequence "UniRef100_Q2HHQ8", bitscore: 173.2, e-value: 3.5e-46, length: 180)
1055	UniRef100_O30479_from_2292_to_2469 (HMM "PKS_KR" in sequence "UniRef100_O30479", bitscore: 173.1, e-value: 3.7e-46, length: 178)
1056	UniRef100_Q1L0T1_from_2973_to_3151 (HMM "PKS_KR" in sequence "UniRef100_Q1L0T1", bitscore: 173.1, e-value: 3.9e-46, length: 179)
1057	UniRef100_Q84G23_from_2973_to_3151 (HMM "PKS_KR" in sequence "UniRef100_Q84G23", bitscore: 173.1, e-value: 3.9e-46, length: 179)
1058	UniRef100_Q2TWV3_from_2075_to_2251 (HMM "PKS_KR" in sequence "UniRef100_Q2TWV3", bitscore: 173.0, e-value: 4e-46, length: 177)
1059	UniRef100_Q2UV44_from_2180_to_2359 (HMM "PKS_KR" in sequence "UniRef100_Q2UV44", bitscore: 173.0, e-value: 4e-46, length: 180)
1060	UniRef100_Q8KUH3_from_4340_to_4510 (HMM "PKS_KR" in sequence "UniRef100_Q8KUH3", bitscore: 173.0, e-value: 4.1e-46, length: 171)
1061	UniRef100_A1CLY8_from_2114_to_2291 (HMM "PKS_KR" in sequence "UniRef100_A1CLY8", bitscore: 173.0, e-value: 4.1e-46, length: 178)
1062	UniRef100_Q6RKL0_from_2246_to_2425 (HMM "PKS_KR" in sequence "UniRef100_Q6RKL0", bitscore: 172.9, e-value: 4.4e-46, length: 180)
1063	UniRef100_Q4WFQ3_from_2195_to_2374 (HMM "PKS_KR" in sequence "UniRef100_Q4WFQ3", bitscore: 172.8, e-value: 4.6e-46, length: 180)
1064	UniRef100_A5G642_from_4986_to_5172 (HMM "PKS_KR" in sequence "UniRef100_A5G642", bitscore: 172.8, e-value: 4.7e-46, length: 187)
1065	UniRef100_Q6RKK2_from_2155_to_2332 (HMM "PKS_KR" in sequence "UniRef100_Q6RKK2", bitscore: 172.8, e-value: 4.7e-46, length: 178)
1066	UniRef100_Q02DB0_from_2271_to_2498 (HMM "PKS_KR" in sequence "UniRef100_Q02DB0", bitscore: 172.6, e-value: 5.3e-46, length: 228)
1067	UniRef100_A1YAM7_from_1294_to_1467 (HMM "PKS_KR" in sequence "UniRef100_A1YAM7", bitscore: 172.6, e-value: 5.3e-46, length: 174)
1068	UniRef100_Q0RTS3_from_2904_to_3083 (HMM "PKS_KR" in sequence "UniRef100_Q0RTS3", bitscore: 172.6, e-value: 5.4e-46, length: 180)
1069	UniRef100_A1KQS2_from_1116_to_1304 (HMM "PKS_KR" in sequence "UniRef100_A1KQS2", bitscore: 172.6, e-value: 5.4e-46, length: 189)
1070	UniRef100_Q0RIF5_from_4175_to_4353 (HMM "PKS_KR" in sequence "UniRef100_Q0RIF5", bitscore: 172.6, e-value: 5.4e-46, length: 179)
1071	UniRef100_Q0V687_from_1353_to_1545 (HMM "PKS_KR" in sequence "UniRef100_Q0V687", bitscore: 172.5, e-value: 5.9e-46, length: 193)
1072	UniRef100_O33958_from_1172_to_1353 (HMM "PKS_KR" in sequence "UniRef100_O33958", bitscore: 172.5, e-value: 6e-46, length: 182)
1073	UniRef100_Q2SW13_from_824_to_1001 (HMM "PKS_KR" in sequence "UniRef100_Q2SW13", bitscore: 172.4, e-value: 6.2e-46, length: 178)
1074	UniRef100_A3PT20_from_3325_to_3505 (HMM "PKS_KR" in sequence "UniRef100_A3PT20", bitscore: 172.4, e-value: 6.2e-46, length: 181)
1075	UniRef100_A1DJJ7_from_2196_to_2375 (HMM "PKS_KR" in sequence "UniRef100_A1DJJ7", bitscore: 172.4, e-value: 6.3e-46, length: 180)
1076	UniRef100_Q49HL2_from_17440_to_17626 (HMM "PKS_KR" in sequence "UniRef100_Q49HL2", bitscore: 172.4, e-value: 6.3e-46, length: 187)
1077	UniRef100_A1T1R8_from_3297_to_3477 (HMM "PKS_KR" in sequence "UniRef100_A1T1R8", bitscore: 172.3, e-value: 6.7e-46, length: 181)
1078	UniRef100_A4T3X4_from_1189_to_1369 (HMM "PKS_KR" in sequence "UniRef100_A4T3X4", bitscore: 172.3, e-value: 6.8e-46, length: 181)
1079	UniRef100_A4FCY8_from_1754_to_1936 (HMM "PKS_KR" in sequence "UniRef100_A4FCY8", bitscore: 172.3, e-value: 6.9e-46, length: 183)
1080	UniRef100_Q49BE0_from_2971_to_3149 (HMM "PKS_KR" in sequence "UniRef100_Q49BE0", bitscore: 172.2, e-value: 6.9e-46, length: 179)
1081	UniRef100_A2Q7V0_from_798_to_975 (HMM "PKS_KR" in sequence "UniRef100_A2Q7V0", bitscore: 172.2, e-value: 7.1e-46, length: 178)
1082	UniRef100_Q2GTF8_from_1850_to_2030 (HMM "PKS_KR" in sequence "UniRef100_Q2GTF8", bitscore: 172.1, e-value: 7.4e-46, length: 181)
1083	UniRef100_A1U9G3_from_3325_to_3505 (HMM "PKS_KR" in sequence "UniRef100_A1U9G3", bitscore: 172.1, e-value: 7.5e-46, length: 181)
1084	UniRef100_Q6RKF9_from_2302_to_2487 (HMM "PKS_KR" in sequence "UniRef100_Q6RKF9", bitscore: 172.1, e-value: 7.5e-46, length: 186)
1085	UniRef100_Q9KIE1_from_1298_to_1463 (HMM "PKS_KR" in sequence "UniRef100_Q9KIE1", bitscore: 172.1, e-value: 7.5e-46, length: 166)
1086	UniRef100_Q0CF75_from_2236_to_2418 (HMM "PKS_KR" in sequence "UniRef100_Q0CF75", bitscore: 172.1, e-value: 7.8e-46, length: 183)
1087	UniRef100_Q6V279_from_814_to_999 (HMM "PKS_KR" in sequence "UniRef100_Q6V279", bitscore: 172.0, e-value: 8e-46, length: 186)
1088	UniRef100_A1DJB5_from_1911_to_2088 (HMM "PKS_KR" in sequence "UniRef100_A1DJB5", bitscore: 172.0, e-value: 8.2e-46, length: 178)
1089	UniRef100_A1DDM6_from_1672_to_1849 (HMM "PKS_KR" in sequence "UniRef100_A1DDM6", bitscore: 171.9, e-value: 8.6e-46, length: 178)
1090	UniRef100_Q3VYG6_from_36_to_216 (HMM "PKS_KR" in sequence "UniRef100_Q3VYG6", bitscore: 171.9, e-value: 8.7e-46, length: 181)
1091	UniRef100_A5J374_from_92_to_278 (HMM "PKS_KR" in sequence "UniRef100_A5J374", bitscore: 171.8, e-value: 9.7e-46, length: 187)
1092	UniRef100_A1UUY1_from_31_to_217 (HMM "PKS_KR" in sequence "UniRef100_A1UUY1", bitscore: 171.8, e-value: 9.7e-46, length: 187)
1093	UniRef100_A3MDI3_from_92_to_278 (HMM "PKS_KR" in sequence "UniRef100_A3MDI3", bitscore: 171.8, e-value: 9.7e-46, length: 187)
1094	UniRef100_UPI0000558E22_from_407_to_593 (HMM "PKS_KR" in sequence "UniRef100_UPI0000558E22", bitscore: 171.8, e-value: 9.7e-46, length: 187)
1095	UniRef100_UPI0000558FF5_from_407_to_593 (HMM "PKS_KR" in sequence "UniRef100_UPI0000558FF5", bitscore: 171.8, e-value: 9.7e-46, length: 187)
1096	UniRef100_UPI00006DD110_from_470_to_656 (HMM "PKS_KR" in sequence "UniRef100_UPI00006DD110", bitscore: 171.8, e-value: 9.7e-46, length: 187)
1097	UniRef100_Q49BE1_from_6383_to_6563 (HMM "PKS_KR" in sequence "UniRef100_Q49BE1", bitscore: 171.7, e-value: 1e-45, length: 181)
1098	UniRef100_A1T3U1_from_3316_to_3496 (HMM "PKS_KR" in sequence "UniRef100_A1T3U1", bitscore: 171.6, e-value: 1.1e-45, length: 181)
1099	UniRef100_A1C9K7_from_2135_to_2311 (HMM "PKS_KR" in sequence "UniRef100_A1C9K7", bitscore: 171.5, e-value: 1.1e-45, length: 177)
1100	UniRef100_A0UWE1_from_280_to_461 (HMM "PKS_KR" in sequence "UniRef100_A0UWE1", bitscore: 171.5, e-value: 1.2e-45, length: 182)
1101	UniRef100_Q2PIT2_from_1395_to_1590 (HMM "PKS_KR" in sequence "UniRef100_Q2PIT2", bitscore: 171.4, e-value: 1.3e-45, length: 196)
1102	UniRef100_A3SPZ2_from_1159_to_1356 (HMM "PKS_KR" in sequence "UniRef100_A3SPZ2", bitscore: 171.4, e-value: 1.3e-45, length: 198)
1103	UniRef100_Q1RS44_from_607_to_789 (HMM "PKS_KR" in sequence "UniRef100_Q1RS44", bitscore: 171.3, e-value: 1.3e-45, length: 183)
1104	UniRef100_Q0RMN8_from_1803_to_1983 (HMM "PKS_KR" in sequence "UniRef100_Q0RMN8", bitscore: 171.2, e-value: 1.4e-45, length: 181)
1105	UniRef100_Q84G24_from_6405_to_6585 (HMM "PKS_KR" in sequence "UniRef100_Q84G24", bitscore: 171.2, e-value: 1.5e-45, length: 181)
1106	UniRef100_UPI000038D523_from_1176_to_1365 (HMM "PKS_KR" in sequence "UniRef100_UPI000038D523", bitscore: 171.0, e-value: 1.7e-45, length: 190)
1107	UniRef100_Q0RR72_from_1944_to_2123 (HMM "PKS_KR" in sequence "UniRef100_Q0RR72", bitscore: 171.0, e-value: 1.7e-45, length: 180)
1108	UniRef100_Q52V46_from_1306_to_1486 (HMM "PKS_KR" in sequence "UniRef100_Q52V46", bitscore: 170.9, e-value: 1.8e-45, length: 181)
1109	UniRef100_P87001_from_1418_to_1613 (HMM "PKS_KR" in sequence "UniRef100_P87001", bitscore: 170.9, e-value: 1.8e-45, length: 196)
1110	UniRef100_Q7WTF4_from_1760_to_1940 (HMM "PKS_KR" in sequence "UniRef100_Q7WTF4", bitscore: 170.8, e-value: 1.8e-45, length: 181)
1111	UniRef100_A1CCS9_from_2191_to_2370 (HMM "PKS_KR" in sequence "UniRef100_A1CCS9", bitscore: 170.6, e-value: 2.1e-45, length: 180)
1112	UniRef100_Q2N3T0_from_4172_to_4352 (HMM "PKS_KR" in sequence "UniRef100_Q2N3T0", bitscore: 170.5, e-value: 2.2e-45, length: 181)
1113	UniRef100_Q3L885_from_3295_to_3475 (HMM "PKS_KR" in sequence "UniRef100_Q3L885", bitscore: 170.5, e-value: 2.3e-45, length: 181)
1114	UniRef100_Q1WEK7_from_2599_to_2775 (HMM "PKS_KR" in sequence "UniRef100_Q1WEK7", bitscore: 170.5, e-value: 2.3e-45, length: 177)
1115	UniRef100_A5NZ92_from_417_to_600 (HMM "PKS_KR" in sequence "UniRef100_A5NZ92", bitscore: 170.5, e-value: 2.3e-45, length: 184)
1116	UniRef100_Q0CJ59_from_1434_to_1630 (HMM "PKS_KR" in sequence "UniRef100_Q0CJ59", bitscore: 170.5, e-value: 2.4e-45, length: 197)
1117	UniRef100_Q4KCD6_from_1134_to_1317 (HMM "PKS_KR" in sequence "UniRef100_Q4KCD6", bitscore: 170.4, e-value: 2.4e-45, length: 184)
1118	UniRef100_A4X8L0_from_3270_to_3447 (HMM "PKS_KR" in sequence "UniRef100_A4X8L0", bitscore: 170.4, e-value: 2.6e-45, length: 178)
1119	UniRef100_A4X8L0_from_5009_to_5186 (HMM "PKS_KR" in sequence "UniRef100_A4X8L0", bitscore: 170.4, e-value: 2.6e-45, length: 178)
1120	UniRef100_A5A9S2_from_3317_to_3497 (HMM "PKS_KR" in sequence "UniRef100_A5A9S2", bitscore: 170.3, e-value: 2.7e-45, length: 181)
1121	UniRef100_Q7WTF2_from_3513_to_3693 (HMM "PKS_KR" in sequence "UniRef100_Q7WTF2", bitscore: 170.2, e-value: 2.8e-45, length: 181)
1122	UniRef100_A1DNL6_from_2108_to_2286 (HMM "PKS_KR" in sequence "UniRef100_A1DNL6", bitscore: 170.2, e-value: 2.9e-45, length: 179)
1123	UniRef100_A1G8U9_from_983_to_1177 (HMM "PKS_KR" in sequence "UniRef100_A1G8U9", bitscore: 170.2, e-value: 2.9e-45, length: 195)
1124	UniRef100_Q0PD01_from_3307_to_3486 (HMM "PKS_KR" in sequence "UniRef100_Q0PD01", bitscore: 170.1, e-value: 3.1e-45, length: 180)
1125	UniRef100_A2QWU2_from_2027_to_2204 (HMM "PKS_KR" in sequence "UniRef100_A2QWU2", bitscore: 169.9, e-value: 3.5e-45, length: 178)
1126	UniRef100_Q5ARS5_from_2012_to_2189 (HMM "PKS_KR" in sequence "UniRef100_Q5ARS5", bitscore: 169.9, e-value: 3.6e-45, length: 178)
1127	UniRef100_Q2GWL6_from_2007_to_2189 (HMM "PKS_KR" in sequence "UniRef100_Q2GWL6", bitscore: 169.9, e-value: 3.6e-45, length: 183)
1128	UniRef100_A5NCG8_from_2059_to_2283 (HMM "PKS_KR" in sequence "UniRef100_A5NCG8", bitscore: 169.9, e-value: 3.6e-45, length: 225)
1129	UniRef100_A0ACI2_from_1101_to_1276 (HMM "PKS_KR" in sequence "UniRef100_A0ACI2", bitscore: 169.8, e-value: 3.7e-45, length: 176)
1130	UniRef100_A5A9S2_from_1190_to_1370 (HMM "PKS_KR" in sequence "UniRef100_A5A9S2", bitscore: 169.7, e-value: 3.9e-45, length: 181)
1131	UniRef100_Q0PD00_from_3320_to_3499 (HMM "PKS_KR" in sequence "UniRef100_Q0PD00", bitscore: 169.7, e-value: 4.1e-45, length: 180)
1132	UniRef100_Q8KUF6_from_2979_to_3154 (HMM "PKS_KR" in sequence "UniRef100_Q8KUF6", bitscore: 169.6, e-value: 4.4e-45, length: 176)
1133	UniRef100_A4RNM2_from_1718_to_1904 (HMM "PKS_KR" in sequence "UniRef100_A4RNM2", bitscore: 169.6, e-value: 4.4e-45, length: 187)
1134	UniRef100_Q0B304_from_1071_to_1248 (HMM "PKS_KR" in sequence "UniRef100_Q0B304", bitscore: 169.5, e-value: 4.5e-45, length: 178)
1135	UniRef100_Q6RKF3_from_2231_to_2409 (HMM "PKS_KR" in sequence "UniRef100_Q6RKF3", bitscore: 169.4, e-value: 5.1e-45, length: 179)
1136	UniRef100_Q8KUF5_from_1143_to_1323 (HMM "PKS_KR" in sequence "UniRef100_Q8KUF5", bitscore: 169.3, e-value: 5.2e-45, length: 181)
1137	UniRef100_Q4KCD7_from_2852_to_3038 (HMM "PKS_KR" in sequence "UniRef100_Q4KCD7", bitscore: 169.3, e-value: 5.4e-45, length: 187)
1138	UniRef100_Q0V6Q6_from_1683_to_1860 (HMM "PKS_KR" in sequence "UniRef100_Q0V6Q6", bitscore: 169.2, e-value: 5.6e-45, length: 178)
1139	UniRef100_Q0R4P8_from_1380_to_1575 (HMM "PKS_KR" in sequence "UniRef100_Q0R4P8", bitscore: 169.2, e-value: 5.7e-45, length: 196)
1140	UniRef100_A1UIS1_from_1356_to_1544 (HMM "PKS_KR" in sequence "UniRef100_A1UIS1", bitscore: 169.2, e-value: 5.7e-45, length: 189)
1141	UniRef100_Q9L4X3_from_4523_to_4703 (HMM "PKS_KR" in sequence "UniRef100_Q9L4X3", bitscore: 169.1, e-value: 5.9e-45, length: 181)
1142	UniRef100_A1CFL8_from_1355_to_1547 (HMM "PKS_KR" in sequence "UniRef100_A1CFL8", bitscore: 169.1, e-value: 6.3e-45, length: 193)
1143	UniRef100_A4ZPY2_from_1157_to_1336 (HMM "PKS_KR" in sequence "UniRef100_A4ZPY2", bitscore: 169.0, e-value: 6.4e-45, length: 180)
1144	UniRef100_Q7WTF1_from_1449_to_1629 (HMM "PKS_KR" in sequence "UniRef100_Q7WTF1", bitscore: 169.0, e-value: 6.4e-45, length: 181)
1145	UniRef100_Q83Y48_from_3560_to_3741 (HMM "PKS_KR" in sequence "UniRef100_Q83Y48", bitscore: 169.0, e-value: 6.5e-45, length: 182)
1146	UniRef100_Q4ZVR9_from_3556_to_3737 (HMM "PKS_KR" in sequence "UniRef100_Q4ZVR9", bitscore: 169.0, e-value: 6.5e-45, length: 182)
1147	UniRef100_Q0LLR6_from_2706_to_2907 (HMM "PKS_KR" in sequence "UniRef100_Q0LLR6", bitscore: 169.0, e-value: 6.7e-45, length: 202)
1148	UniRef100_Q76KZ4_from_2916_to_3097 (HMM "PKS_KR" in sequence "UniRef100_Q76KZ4", bitscore: 169.0, e-value: 6.8e-45, length: 182)
1149	UniRef100_A1GFR7_from_3110_to_3285 (HMM "PKS_KR" in sequence "UniRef100_A1GFR7", bitscore: 168.9, e-value: 6.8e-45, length: 176)
1150	UniRef100_Q27W73_from_1784_to_1964 (HMM "PKS_KR" in sequence "UniRef100_Q27W73", bitscore: 168.9, e-value: 7e-45, length: 181)
1151	UniRef100_Q82UT4_from_2142_to_2322 (HMM "PKS_KR" in sequence "UniRef100_Q82UT4", bitscore: 168.9, e-value: 7.2e-45, length: 181)
1152	UniRef100_Q9L4W4_from_1201_to_1381 (HMM "PKS_KR" in sequence "UniRef100_Q9L4W4", bitscore: 168.9, e-value: 7.3e-45, length: 181)
1153	UniRef100_Q0QMQ1_from_3853_to_4033 (HMM "PKS_KR" in sequence "UniRef100_Q0QMQ1", bitscore: 168.8, e-value: 7.6e-45, length: 181)
1154	UniRef100_A0UWE4_from_267_to_452 (HMM "PKS_KR" in sequence "UniRef100_A0UWE4", bitscore: 168.8, e-value: 7.7e-45, length: 186)
1155	UniRef100_A0QDK0_from_1182_to_1362 (HMM "PKS_KR" in sequence "UniRef100_A0QDK0", bitscore: 168.6, e-value: 8.8e-45, length: 181)
1156	UniRef100_Q73XS9_from_1182_to_1362 (HMM "PKS_KR" in sequence "UniRef100_Q73XS9", bitscore: 168.6, e-value: 8.8e-45, length: 181)
1157	UniRef100_Q099Y5_from_1917_to_2096 (HMM "PKS_KR" in sequence "UniRef100_Q099Y5", bitscore: 168.5, e-value: 9e-45, length: 180)
1158	UniRef100_Q3VZE4_from_1234_to_1461 (HMM "PKS_KR" in sequence "UniRef100_Q3VZE4", bitscore: 168.5, e-value: 9.5e-45, length: 228)
1159	UniRef100_Q090E0_from_1506_to_1685 (HMM "PKS_KR" in sequence "UniRef100_Q090E0", bitscore: 168.5, e-value: 9.5e-45, length: 180)
1160	UniRef100_Q0CB34_from_2009_to_2186 (HMM "PKS_KR" in sequence "UniRef100_Q0CB34", bitscore: 168.3, e-value: 1e-44, length: 178)
1161	UniRef100_A4F5C5_from_1204_to_1384 (HMM "PKS_KR" in sequence "UniRef100_A4F5C5", bitscore: 168.3, e-value: 1e-44, length: 181)
1162	UniRef100_A0KZ48_from_2009_to_2233 (HMM "PKS_KR" in sequence "UniRef100_A0KZ48", bitscore: 168.3, e-value: 1.1e-44, length: 225)
1163	UniRef100_A0ACI2_from_3139_to_3313 (HMM "PKS_KR" in sequence "UniRef100_A0ACI2", bitscore: 168.2, e-value: 1.2e-44, length: 175)
1164	UniRef100_Q2UV28_from_2108_to_2285 (HMM "PKS_KR" in sequence "UniRef100_Q2UV28", bitscore: 168.2, e-value: 1.2e-44, length: 178)
1165	UniRef100_Q0CI04_from_2034_to_2211 (HMM "PKS_KR" in sequence "UniRef100_Q0CI04", bitscore: 168.1, e-value: 1.2e-44, length: 178)
1166	UniRef100_Q1L0T2_from_6418_to_6598 (HMM "PKS_KR" in sequence "UniRef100_Q1L0T2", bitscore: 168.1, e-value: 1.2e-44, length: 181)
1167	UniRef100_Q9KIV3_from_3352_to_3529 (HMM "PKS_KR" in sequence "UniRef100_Q9KIV3", bitscore: 167.8, e-value: 1.5e-44, length: 178)
1168	UniRef100_Q846X5_from_1763_to_1943 (HMM "PKS_KR" in sequence "UniRef100_Q846X5", bitscore: 167.8, e-value: 1.5e-44, length: 181)
1169	UniRef100_A3QGD3_from_2030_to_2256 (HMM "PKS_KR" in sequence "UniRef100_A3QGD3", bitscore: 167.8, e-value: 1.5e-44, length: 227)
1170	UniRef100_Q5B857_from_1363_to_1543 (HMM "PKS_KR" in sequence "UniRef100_Q5B857", bitscore: 167.8, e-value: 1.6e-44, length: 181)
1171	UniRef100_Q73TF4_from_1754_to_1933 (HMM "PKS_KR" in sequence "UniRef100_Q73TF4", bitscore: 167.7, e-value: 1.6e-44, length: 180)
1172	UniRef100_A0ACH2_from_3226_to_3405 (HMM "PKS_KR" in sequence "UniRef100_A0ACH2", bitscore: 167.7, e-value: 1.6e-44, length: 180)
1173	UniRef100_A2QTH2_from_206_to_398 (HMM "PKS_KR" in sequence "UniRef100_A2QTH2", bitscore: 167.6, e-value: 1.7e-44, length: 193)
1174	UniRef100_Q2UN49_from_2197_to_2373 (HMM "PKS_KR" in sequence "UniRef100_Q2UN49", bitscore: 167.6, e-value: 1.7e-44, length: 177)
1175	UniRef100_A3W0H2_from_1160_to_1357 (HMM "PKS_KR" in sequence "UniRef100_A3W0H2", bitscore: 167.5, e-value: 1.9e-44, length: 198)
1176	UniRef100_Q0CWP0_from_1930_to_2109 (HMM "PKS_KR" in sequence "UniRef100_Q0CWP0", bitscore: 167.4, e-value: 1.9e-44, length: 180)
1177	UniRef100_Q6V1N7_from_1149_to_1330 (HMM "PKS_KR" in sequence "UniRef100_Q6V1N7", bitscore: 167.4, e-value: 2e-44, length: 182)
1178	UniRef100_A3Q285_from_1356_to_1544 (HMM "PKS_KR" in sequence "UniRef100_A3Q285", bitscore: 167.3, e-value: 2.1e-44, length: 189)
1179	UniRef100_A1KQR7_from_4811_to_4995 (HMM "PKS_KR" in sequence "UniRef100_A1KQR7", bitscore: 167.3, e-value: 2.2e-44, length: 185)
1180	UniRef100_Q7SC21_from_2105_to_2284 (HMM "PKS_KR" in sequence "UniRef100_Q7SC21", bitscore: 167.2, e-value: 2.3e-44, length: 180)
1181	UniRef100_Q6RKG1_from_2118_to_2297 (HMM "PKS_KR" in sequence "UniRef100_Q6RKG1", bitscore: 167.2, e-value: 2.3e-44, length: 180)
1182	UniRef100_A4X8M2_from_1096_to_1270 (HMM "PKS_KR" in sequence "UniRef100_A4X8M2", bitscore: 167.0, e-value: 2.7e-44, length: 175)
1183	UniRef100_Q30CS2_from_1811_to_1991 (HMM "PKS_KR" in sequence "UniRef100_Q30CS2", bitscore: 166.9, e-value: 2.8e-44, length: 181)
1184	UniRef100_A0W4S9_from_2140_to_2320 (HMM "PKS_KR" in sequence "UniRef100_A0W4S9", bitscore: 166.8, e-value: 3e-44, length: 181)
1185	UniRef100_Q3S869_from_2811_to_2990 (HMM "PKS_KR" in sequence "UniRef100_Q3S869", bitscore: 166.8, e-value: 3e-44, length: 180)
1186	UniRef100_Q5AY39_from_2197_to_2377 (HMM "PKS_KR" in sequence "UniRef100_Q5AY39", bitscore: 166.8, e-value: 3e-44, length: 181)
1187	UniRef100_Q6RKJ3_from_2362_to_2539 (HMM "PKS_KR" in sequence "UniRef100_Q6RKJ3", bitscore: 166.8, e-value: 3e-44, length: 178)
1188	UniRef100_Q53840_from_6394_to_6574 (HMM "PKS_KR" in sequence "UniRef100_Q53840", bitscore: 166.7, e-value: 3.3e-44, length: 181)
1189	UniRef100_Q0ILC7_from_1425_to_1601 (HMM "PKS_KR" in sequence "UniRef100_Q0ILC7", bitscore: 166.7, e-value: 3.3e-44, length: 177)
1190	UniRef100_Q0ILC7_from_3470_to_3646 (HMM "PKS_KR" in sequence "UniRef100_Q0ILC7", bitscore: 166.7, e-value: 3.3e-44, length: 177)
1191	UniRef100_Q93HJ2_from_2714_to_2891 (HMM "PKS_KR" in sequence "UniRef100_Q93HJ2", bitscore: 166.6, e-value: 3.4e-44, length: 178)
1192	UniRef100_Q6RKL4_from_1827_to_2004 (HMM "PKS_KR" in sequence "UniRef100_Q6RKL4", bitscore: 166.6, e-value: 3.4e-44, length: 178)
1193	UniRef100_A4PHM4_from_56_to_240 (HMM "PKS_KR" in sequence "UniRef100_A4PHM4", bitscore: 166.6, e-value: 3.5e-44, length: 185)
1194	UniRef100_Q30CS1_from_1417_to_1593 (HMM "PKS_KR" in sequence "UniRef100_Q30CS1", bitscore: 166.5, e-value: 3.7e-44, length: 177)
1195	UniRef100_A4F5C7_from_2752_to_2932 (HMM "PKS_KR" in sequence "UniRef100_A4F5C7", bitscore: 166.4, e-value: 4e-44, length: 181)
1196	UniRef100_Q8GBX6_from_2764_to_2944 (HMM "PKS_KR" in sequence "UniRef100_Q8GBX6", bitscore: 166.4, e-value: 4e-44, length: 181)
1197	UniRef100_Q9F7T9_from_1681_to_1862 (HMM "PKS_KR" in sequence "UniRef100_Q9F7T9", bitscore: 166.4, e-value: 4e-44, length: 182)
1198	UniRef100_A6FZ63_from_1942_to_2127 (HMM "PKS_KR" in sequence "UniRef100_A6FZ63", bitscore: 166.4, e-value: 4e-44, length: 186)
1199	UniRef100_A0MS25_from_2730_to_2916 (HMM "PKS_KR" in sequence "UniRef100_A0MS25", bitscore: 166.4, e-value: 4.1e-44, length: 187)
1200	UniRef100_Q1WEK9_from_3824_to_4001 (HMM "PKS_KR" in sequence "UniRef100_Q1WEK9", bitscore: 166.3, e-value: 4.3e-44, length: 178)
1201	UniRef100_Q4U446_from_238_to_423 (HMM "PKS_KR" in sequence "UniRef100_Q4U446", bitscore: 166.2, e-value: 4.6e-44, length: 186)
1202	UniRef100_Q2HEW5_from_2793_to_2970 (HMM "PKS_KR" in sequence "UniRef100_Q2HEW5", bitscore: 166.2, e-value: 4.7e-44, length: 178)
1203	UniRef100_O31782_from_2179_to_2365 (HMM "PKS_KR" in sequence "UniRef100_O31782", bitscore: 166.1, e-value: 4.9e-44, length: 187)
1204	UniRef100_Q2Y7Z3_from_1202_to_1404 (HMM "PKS_KR" in sequence "UniRef100_Q2Y7Z3", bitscore: 166.0, e-value: 5.1e-44, length: 203)
1205	UniRef100_Q0HGT0_from_2042_to_2266 (HMM "PKS_KR" in sequence "UniRef100_Q0HGT0", bitscore: 166.0, e-value: 5.2e-44, length: 225)
1206	UniRef100_Q1WEK7_from_5579_to_5755 (HMM "PKS_KR" in sequence "UniRef100_Q1WEK7", bitscore: 165.9, e-value: 5.8e-44, length: 177)
1207	UniRef100_Q2T4N1_from_2447_to_2630 (HMM "PKS_KR" in sequence "UniRef100_Q2T4N1", bitscore: 165.7, e-value: 6.3e-44, length: 184)
1208	UniRef100_Q1MX63_from_2186_to_2371 (HMM "PKS_KR" in sequence "UniRef100_Q1MX63", bitscore: 165.7, e-value: 6.4e-44, length: 186)
1209	UniRef100_A1TBT3_from_1392_to_1579 (HMM "PKS_KR" in sequence "UniRef100_A1TBT3", bitscore: 165.6, e-value: 6.8e-44, length: 188)
1210	UniRef100_A5A9V0_from_3312_to_3492 (HMM "PKS_KR" in sequence "UniRef100_A5A9V0", bitscore: 165.6, e-value: 6.9e-44, length: 181)
1211	UniRef100_Q6RKJ2_from_1900_to_2080 (HMM "PKS_KR" in sequence "UniRef100_Q6RKJ2", bitscore: 165.5, e-value: 7.4e-44, length: 181)
1212	UniRef100_Q1MX74_from_2951_to_3134 (HMM "PKS_KR" in sequence "UniRef100_Q1MX74", bitscore: 165.5, e-value: 7.6e-44, length: 184)
1213	UniRef100_UPI000023CB38_from_2181_to_2358 (HMM "PKS_KR" in sequence "UniRef100_UPI000023CB38", bitscore: 165.4, e-value: 8e-44, length: 178)
1214	UniRef100_A1RLP9_from_2000_to_2224 (HMM "PKS_KR" in sequence "UniRef100_A1RLP9", bitscore: 165.4, e-value: 8.2e-44, length: 225)
1215	UniRef100_A4Y521_from_1998_to_2222 (HMM "PKS_KR" in sequence "UniRef100_A4Y521", bitscore: 165.4, e-value: 8.2e-44, length: 225)
1216	UniRef100_Q6RKE8_from_2064_to_2242 (HMM "PKS_KR" in sequence "UniRef100_Q6RKE8", bitscore: 165.3, e-value: 8.8e-44, length: 179)
1217	UniRef100_Q8RL72_from_2918_to_3108 (HMM "PKS_KR" in sequence "UniRef100_Q8RL72", bitscore: 165.2, e-value: 9e-44, length: 191)
1218	UniRef100_A6GKH8_from_2050_to_2231 (HMM "PKS_KR" in sequence "UniRef100_A6GKH8", bitscore: 165.2, e-value: 9.1e-44, length: 182)
1219	UniRef100_Q54296_from_2919_to_3095 (HMM "PKS_KR" in sequence "UniRef100_Q54296", bitscore: 165.2, e-value: 9.1e-44, length: 177)
1220	UniRef100_A4QV34_from_2263_to_2443 (HMM "PKS_KR" in sequence "UniRef100_A4QV34", bitscore: 165.2, e-value: 9.2e-44, length: 181)
1221	UniRef100_Q9AG75_from_990_to_1170 (HMM "PKS_KR" in sequence "UniRef100_Q9AG75", bitscore: 165.2, e-value: 9.4e-44, length: 181)
1222	UniRef100_Q68BG5_from_2197_to_2377 (HMM "PKS_KR" in sequence "UniRef100_Q68BG5", bitscore: 165.2, e-value: 9.4e-44, length: 181)
1223	UniRef100_A2QKB6_from_2230_to_2408 (HMM "PKS_KR" in sequence "UniRef100_A2QKB6", bitscore: 165.1, e-value: 9.7e-44, length: 179)
1224	UniRef100_A2Q977_from_2084_to_2260 (HMM "PKS_KR" in sequence "UniRef100_A2Q977", bitscore: 165.0, e-value: 1e-43, length: 177)
1225	UniRef100_Q73WQ7_from_987_to_1170 (HMM "PKS_KR" in sequence "UniRef100_Q73WQ7", bitscore: 165.0, e-value: 1e-43, length: 184)
1226	UniRef100_A2QT95_from_2054_to_2230 (HMM "PKS_KR" in sequence "UniRef100_A2QT95", bitscore: 164.9, e-value: 1.2e-43, length: 177)
1227	UniRef100_A1DA69_from_2014_to_2193 (HMM "PKS_KR" in sequence "UniRef100_A1DA69", bitscore: 164.8, e-value: 1.2e-43, length: 180)
1228	UniRef100_Q6VT95_from_2636_to_2824 (HMM "PKS_KR" in sequence "UniRef100_Q6VT95", bitscore: 164.8, e-value: 1.2e-43, length: 189)
1229	UniRef100_Q6RKI9_from_2164_to_2343 (HMM "PKS_KR" in sequence "UniRef100_Q6RKI9", bitscore: 164.8, e-value: 1.2e-43, length: 180)
1230	UniRef100_P22367_from_1412_to_1604 (HMM "PKS_KR" in sequence "UniRef100_P22367", bitscore: 164.6, e-value: 1.4e-43, length: 193)
1231	UniRef100_Q9ALM4_from_1194_to_1369 (HMM "PKS_KR" in sequence "UniRef100_Q9ALM4", bitscore: 164.5, e-value: 1.5e-43, length: 176)
1232	UniRef100_Q6VT95_from_6054_to_6239 (HMM "PKS_KR" in sequence "UniRef100_Q6VT95", bitscore: 164.3, e-value: 1.7e-43, length: 186)
1233	UniRef100_Q0U070_from_1566_to_1742 (HMM "PKS_KR" in sequence "UniRef100_Q0U070", bitscore: 164.3, e-value: 1.7e-43, length: 177)
1234	UniRef100_A0UWE3_from_651_to_836 (HMM "PKS_KR" in sequence "UniRef100_A0UWE3", bitscore: 164.3, e-value: 1.7e-43, length: 186)
1235	UniRef100_Q5Y9G5_from_3126_to_3306 (HMM "PKS_KR" in sequence "UniRef100_Q5Y9G5", bitscore: 164.2, e-value: 1.8e-43, length: 181)
1236	UniRef100_Q68BG5_from_3761_to_3941 (HMM "PKS_KR" in sequence "UniRef100_Q68BG5", bitscore: 164.2, e-value: 1.8e-43, length: 181)
1237	UniRef100_P95814_from_1564_to_1725 (HMM "PKS_KR" in sequence "UniRef100_P95814", bitscore: 164.1, e-value: 2e-43, length: 162)
1238	UniRef100_Q0KSZ2_from_2069_to_2293 (HMM "PKS_KR" in sequence "UniRef100_Q0KSZ2", bitscore: 164.0, e-value: 2.1e-43, length: 225)
1239	UniRef100_A1CCB3_from_2185_to_2363 (HMM "PKS_KR" in sequence "UniRef100_A1CCB3", bitscore: 164.0, e-value: 2.2e-43, length: 179)
1240	UniRef100_A0PQ30_from_1754_to_1933 (HMM "PKS_KR" in sequence "UniRef100_A0PQ30", bitscore: 164.0, e-value: 2.2e-43, length: 180)
1241	UniRef100_Q21E99_from_1437_to_1631 (HMM "PKS_KR" in sequence "UniRef100_Q21E99", bitscore: 163.9, e-value: 2.3e-43, length: 195)
1242	UniRef100_Q0HT37_from_2025_to_2249 (HMM "PKS_KR" in sequence "UniRef100_Q0HT37", bitscore: 163.8, e-value: 2.4e-43, length: 225)
1243	UniRef100_Q6V1M8_from_1998_to_2177 (HMM "PKS_KR" in sequence "UniRef100_Q6V1M8", bitscore: 163.8, e-value: 2.5e-43, length: 180)
1244	UniRef100_A0FCL3_from_5581_to_5757 (HMM "PKS_KR" in sequence "UniRef100_A0FCL3", bitscore: 163.7, e-value: 2.5e-43, length: 177)
1245	UniRef100_Q76KY0_from_1841_to_2019 (HMM "PKS_KR" in sequence "UniRef100_Q76KY0", bitscore: 163.7, e-value: 2.5e-43, length: 179)
1246	UniRef100_A4ZPY3_from_823_to_1000 (HMM "PKS_KR" in sequence "UniRef100_A4ZPY3", bitscore: 163.7, e-value: 2.6e-43, length: 178)
1247	UniRef100_Q6RKJ9_from_2107_to_2283 (HMM "PKS_KR" in sequence "UniRef100_Q6RKJ9", bitscore: 163.7, e-value: 2.7e-43, length: 177)
1248	UniRef100_Q0LLR4_from_1167_to_1368 (HMM "PKS_KR" in sequence "UniRef100_Q0LLR4", bitscore: 163.6, e-value: 2.7e-43, length: 202)
1249	UniRef100_A5HSI5_from_2300_to_2485 (HMM "PKS_KR" in sequence "UniRef100_A5HSI5", bitscore: 163.5, e-value: 2.9e-43, length: 186)
1250	UniRef100_A0FCL3_from_2595_to_2771 (HMM "PKS_KR" in sequence "UniRef100_A0FCL3", bitscore: 163.5, e-value: 2.9e-43, length: 177)
1251	UniRef100_A3D2I0_from_2053_to_2277 (HMM "PKS_KR" in sequence "UniRef100_A3D2I0", bitscore: 163.5, e-value: 3e-43, length: 225)
1252	UniRef100_Q26Q19_from_1600_to_1779 (HMM "PKS_KR" in sequence "UniRef100_Q26Q19", bitscore: 163.5, e-value: 3e-43, length: 180)
1253	UniRef100_A2QYV7_from_2041_to_2219 (HMM "PKS_KR" in sequence "UniRef100_A2QYV7", bitscore: 163.5, e-value: 3e-43, length: 179)
1254	UniRef100_Q9F828_from_1137_to_1315 (HMM "PKS_KR" in sequence "UniRef100_Q9F828", bitscore: 163.4, e-value: 3.2e-43, length: 179)
1255	UniRef100_A2UVJ2_from_683_to_907 (HMM "PKS_KR" in sequence "UniRef100_A2UVJ2", bitscore: 163.3, e-value: 3.5e-43, length: 225)
1256	UniRef100_A1YAM8_from_1312_to_1483 (HMM "PKS_KR" in sequence "UniRef100_A1YAM8", bitscore: 163.3, e-value: 3.5e-43, length: 172)
1257	UniRef100_P12785_from_1879_to_2060 (HMM "PKS_KR" in sequence "UniRef100_P12785", bitscore: 163.1, e-value: 3.8e-43, length: 182)
1258	UniRef100_UPI0000168299_from_1879_to_2060 (HMM "PKS_KR" in sequence "UniRef100_UPI0000168299", bitscore: 163.1, e-value: 3.8e-43, length: 182)
1259	UniRef100_Q9Y8A2_from_2197_to_2375 (HMM "PKS_KR" in sequence "UniRef100_Q9Y8A2", bitscore: 163.1, e-value: 4e-43, length: 179)
1260	UniRef100_Q2HIA8_from_1775_to_1962 (HMM "PKS_KR" in sequence "UniRef100_Q2HIA8", bitscore: 163.1, e-value: 4e-43, length: 188)
1261	UniRef100_Q2KGA7_from_2008_to_2193 (HMM "PKS_KR" in sequence "UniRef100_Q2KGA7", bitscore: 163.0, e-value: 4.1e-43, length: 186)
1262	UniRef100_Q4WF41_from_345_to_534 (HMM "PKS_KR" in sequence "UniRef100_Q4WF41", bitscore: 162.9, e-value: 4.4e-43, length: 190)
1263	UniRef100_Q1JTE1_from_8651_to_8843 (HMM "PKS_KR" in sequence "UniRef100_Q1JTE1", bitscore: 162.9, e-value: 4.4e-43, length: 193)
1264	UniRef100_Q2H171_from_1854_to_2040 (HMM "PKS_KR" in sequence "UniRef100_Q2H171", bitscore: 162.9, e-value: 4.5e-43, length: 187)
1265	UniRef100_P19096_from_1878_to_2059 (HMM "PKS_KR" in sequence "UniRef100_P19096", bitscore: 162.9, e-value: 4.6e-43, length: 182)
1266	UniRef100_Q3UHT6_from_1878_to_2059 (HMM "PKS_KR" in sequence "UniRef100_Q3UHT6", bitscore: 162.9, e-value: 4.6e-43, length: 182)
1267	UniRef100_Q3TB22_from_1878_to_2059 (HMM "PKS_KR" in sequence "UniRef100_Q3TB22", bitscore: 162.9, e-value: 4.6e-43, length: 182)
1268	UniRef100_A6GKS1_from_17_to_200 (HMM "PKS_KR" in sequence "UniRef100_A6GKS1", bitscore: 162.9, e-value: 4.6e-43, length: 184)
1269	UniRef100_Q1DVU4_from_2156_to_2338 (HMM "PKS_KR" in sequence "UniRef100_Q1DVU4", bitscore: 162.7, e-value: 5e-43, length: 183)
1270	UniRef100_A0QCC7_from_1740_to_1923 (HMM "PKS_KR" in sequence "UniRef100_A0QCC7", bitscore: 162.7, e-value: 5e-43, length: 184)
1271	UniRef100_Q06B57_from_1888_to_2069 (HMM "PKS_KR" in sequence "UniRef100_Q06B57", bitscore: 162.6, e-value: 5.6e-43, length: 182)
1272	UniRef100_Q5BBP5_from_2169_to_2358 (HMM "PKS_KR" in sequence "UniRef100_Q5BBP5", bitscore: 162.6, e-value: 5.6e-43, length: 190)
1273	UniRef100_Q4IWW3_from_2127_to_2355 (HMM "PKS_KR" in sequence "UniRef100_Q4IWW3", bitscore: 162.6, e-value: 5.7e-43, length: 229)
1274	UniRef100_P78584_from_1395_to_1590 (HMM "PKS_KR" in sequence "UniRef100_P78584", bitscore: 162.5, e-value: 6.1e-43, length: 196)
1275	UniRef100_A4F5C6_from_4881_to_5061 (HMM "PKS_KR" in sequence "UniRef100_A4F5C6", bitscore: 162.3, e-value: 6.9e-43, length: 181)
1276	UniRef100_Q2U4V7_from_2164_to_2346 (HMM "PKS_KR" in sequence "UniRef100_Q2U4V7", bitscore: 162.2, e-value: 7.4e-43, length: 183)
1277	UniRef100_A0QDK0_from_3294_to_3474 (HMM "PKS_KR" in sequence "UniRef100_A0QDK0", bitscore: 162.2, e-value: 7.4e-43, length: 181)
1278	UniRef100_A0FCL1_from_5304_to_5480 (HMM "PKS_KR" in sequence "UniRef100_A0FCL1", bitscore: 162.2, e-value: 7.5e-43, length: 177)
1279	UniRef100_Q6RKK9_from_2124_to_2303 (HMM "PKS_KR" in sequence "UniRef100_Q6RKK9", bitscore: 162.2, e-value: 7.5e-43, length: 180)
1280	UniRef100_A0FCL1_from_3827_to_4004 (HMM "PKS_KR" in sequence "UniRef100_A0FCL1", bitscore: 162.2, e-value: 7.6e-43, length: 178)
1281	UniRef100_A1CYH3_from_2230_to_2409 (HMM "PKS_KR" in sequence "UniRef100_A1CYH3", bitscore: 162.1, e-value: 7.7e-43, length: 180)
1282	UniRef100_Q2SGJ3_from_1404_to_1587 (HMM "PKS_KR" in sequence "UniRef100_Q2SGJ3", bitscore: 162.0, e-value: 8.2e-43, length: 184)
1283	UniRef100_A2QDU0_from_2048_to_2224 (HMM "PKS_KR" in sequence "UniRef100_A2QDU0", bitscore: 161.9, e-value: 9.1e-43, length: 177)
1284	UniRef100_Q5VKQ3_from_3895_to_4075 (HMM "PKS_KR" in sequence "UniRef100_Q5VKQ3", bitscore: 161.8, e-value: 9.6e-43, length: 181)
1285	UniRef100_Q92S51_from_2111_to_2290 (HMM "PKS_KR" in sequence "UniRef100_Q92S51", bitscore: 161.8, e-value: 9.8e-43, length: 180)
1286	UniRef100_Q83X71_from_2661_to_2839 (HMM "PKS_KR" in sequence "UniRef100_Q83X71", bitscore: 161.7, e-value: 1.1e-42, length: 179)
1287	UniRef100_Q2KHB6_from_1718_to_1904 (HMM "PKS_KR" in sequence "UniRef100_Q2KHB6", bitscore: 161.6, e-value: 1.1e-42, length: 187)
1288	UniRef100_A4MLT5_from_2068_to_2292 (HMM "PKS_KR" in sequence "UniRef100_A4MLT5", bitscore: 161.6, e-value: 1.1e-42, length: 225)
1289	UniRef100_Q73XS9_from_3294_to_3474 (HMM "PKS_KR" in sequence "UniRef100_Q73XS9", bitscore: 161.6, e-value: 1.1e-42, length: 181)
1290	UniRef100_Q076H7_from_1888_to_2069 (HMM "PKS_KR" in sequence "UniRef100_Q076H7", bitscore: 161.5, e-value: 1.2e-42, length: 182)
1291	UniRef100_Q2T4N1_from_4168_to_4348 (HMM "PKS_KR" in sequence "UniRef100_Q2T4N1", bitscore: 161.4, e-value: 1.2e-42, length: 181)
1292	UniRef100_Q1RS64_from_1760_to_1945 (HMM "PKS_KR" in sequence "UniRef100_Q1RS64", bitscore: 161.4, e-value: 1.3e-42, length: 186)
1293	UniRef100_A0ACH3_from_2348_to_2524 (HMM "PKS_KR" in sequence "UniRef100_A0ACH3", bitscore: 161.3, e-value: 1.3e-42, length: 177)
1294	UniRef100_Q5LV53_from_1169_to_1365 (HMM "PKS_KR" in sequence "UniRef100_Q5LV53", bitscore: 161.3, e-value: 1.4e-42, length: 197)
1295	UniRef100_O52545_from_4657_to_4833 (HMM "PKS_KR" in sequence "UniRef100_O52545", bitscore: 161.1, e-value: 1.5e-42, length: 177)
1296	UniRef100_O52789_from_4666_to_4842 (HMM "PKS_KR" in sequence "UniRef100_O52789", bitscore: 161.1, e-value: 1.5e-42, length: 177)
1297	UniRef100_A0PQ37_from_1815_to_1994 (HMM "PKS_KR" in sequence "UniRef100_A0PQ37", bitscore: 161.1, e-value: 1.6e-42, length: 180)
1298	UniRef100_Q2ABP6_from_1884_to_2070 (HMM "PKS_KR" in sequence "UniRef100_Q2ABP6", bitscore: 161.1, e-value: 1.6e-42, length: 187)
1299	UniRef100_Q7N5R3_from_3549_to_3729 (HMM "PKS_KR" in sequence "UniRef100_Q7N5R3", bitscore: 161.0, e-value: 1.7e-42, length: 181)
1300	UniRef100_Q0V0A3_from_2178_to_2358 (HMM "PKS_KR" in sequence "UniRef100_Q0V0A3", bitscore: 161.0, e-value: 1.7e-42, length: 181)
1301	UniRef100_A0UWE2_from_1791_to_1972 (HMM "PKS_KR" in sequence "UniRef100_A0UWE2", bitscore: 160.9, e-value: 1.8e-42, length: 182)
1302	UniRef100_A2QWL0_from_2117_to_2295 (HMM "PKS_KR" in sequence "UniRef100_A2QWL0", bitscore: 160.7, e-value: 2.1e-42, length: 179)
1303	UniRef100_Q2N3S8_from_3912_to_4092 (HMM "PKS_KR" in sequence "UniRef100_Q2N3S8", bitscore: 160.7, e-value: 2.1e-42, length: 181)
1304	UniRef100_Q49HL2_from_13295_to_13474 (HMM "PKS_KR" in sequence "UniRef100_Q49HL2", bitscore: 160.5, e-value: 2.3e-42, length: 180)
1305	UniRef100_A0FCL3_from_1145_to_1321 (HMM "PKS_KR" in sequence "UniRef100_A0FCL3", bitscore: 160.4, e-value: 2.6e-42, length: 177)
1306	UniRef100_A2CLL1_from_2720_to_2906 (HMM "PKS_KR" in sequence "UniRef100_A2CLL1", bitscore: 160.3, e-value: 2.8e-42, length: 187)
1307	UniRef100_Q5AR63_from_2786_to_2965 (HMM "PKS_KR" in sequence "UniRef100_Q5AR63", bitscore: 160.2, e-value: 2.8e-42, length: 180)
1308	UniRef100_Q5BA83_from_2170_to_2349 (HMM "PKS_KR" in sequence "UniRef100_Q5BA83", bitscore: 160.2, e-value: 2.8e-42, length: 180)
1309	UniRef100_O52790_from_1334_to_1509 (HMM "PKS_KR" in sequence "UniRef100_O52790", bitscore: 160.1, e-value: 3.2e-42, length: 176)
1310	UniRef100_Q0MNS3_from_2109_to_2288 (HMM "PKS_KR" in sequence "UniRef100_Q0MNS3", bitscore: 160.0, e-value: 3.4e-42, length: 180)
1311	UniRef100_Q6RKF5_from_1900_to_2086 (HMM "PKS_KR" in sequence "UniRef100_Q6RKF5", bitscore: 159.9, e-value: 3.6e-42, length: 187)
1312	UniRef100_A1GD40_from_1122_to_1299 (HMM "PKS_KR" in sequence "UniRef100_A1GD40", bitscore: 159.9, e-value: 3.6e-42, length: 178)
1313	UniRef100_Q86ZD9_from_2228_to_2414 (HMM "PKS_KR" in sequence "UniRef100_Q86ZD9", bitscore: 159.9, e-value: 3.7e-42, length: 187)
1314	UniRef100_Q2N3T1_from_4965_to_5145 (HMM "PKS_KR" in sequence "UniRef100_Q2N3T1", bitscore: 159.7, e-value: 4e-42, length: 181)
1315	UniRef100_Q6W5Q0_from_8331_to_8511 (HMM "PKS_KR" in sequence "UniRef100_Q6W5Q0", bitscore: 159.6, e-value: 4.4e-42, length: 181)
1316	UniRef100_Q4WKW9_from_1707_to_1884 (HMM "PKS_KR" in sequence "UniRef100_Q4WKW9", bitscore: 159.6, e-value: 4.5e-42, length: 178)
1317	UniRef100_Q846X2_from_1482_to_1662 (HMM "PKS_KR" in sequence "UniRef100_Q846X2", bitscore: 159.5, e-value: 4.7e-42, length: 181)
1318	UniRef100_A5A9V0_from_1191_to_1370 (HMM "PKS_KR" in sequence "UniRef100_A5A9V0", bitscore: 159.5, e-value: 4.8e-42, length: 180)
1319	UniRef100_Q2W5X2_from_1421_to_1602 (HMM "PKS_KR" in sequence "UniRef100_Q2W5X2", bitscore: 159.5, e-value: 4.8e-42, length: 182)
1320	UniRef100_Q0LLR5_from_2707_to_2910 (HMM "PKS_KR" in sequence "UniRef100_Q0LLR5", bitscore: 159.5, e-value: 4.9e-42, length: 204)
1321	UniRef100_Q8R4V9_from_126_to_307 (HMM "PKS_KR" in sequence "UniRef100_Q8R4V9", bitscore: 159.4, e-value: 4.9e-42, length: 182)
1322	UniRef100_Q6RKF6_from_2331_to_2511 (HMM "PKS_KR" in sequence "UniRef100_Q6RKF6", bitscore: 159.0, e-value: 6.9e-42, length: 181)
1323	UniRef100_Q9ZGI3_from_1116_to_1295 (HMM "PKS_KR" in sequence "UniRef100_Q9ZGI3", bitscore: 158.8, e-value: 7.5e-42, length: 180)
1324	UniRef100_Q0LLR6_from_4247_to_4450 (HMM "PKS_KR" in sequence "UniRef100_Q0LLR6", bitscore: 158.7, e-value: 8e-42, length: 204)
1325	UniRef100_Q1WEK7_from_1145_to_1321 (HMM "PKS_KR" in sequence "UniRef100_Q1WEK7", bitscore: 158.7, e-value: 8.4e-42, length: 177)
1326	UniRef100_Q76KY0_from_3592_to_3770 (HMM "PKS_KR" in sequence "UniRef100_Q76KY0", bitscore: 158.6, e-value: 8.7e-42, length: 179)
1327	UniRef100_Q5BEJ4_from_2147_to_2328 (HMM "PKS_KR" in sequence "UniRef100_Q5BEJ4", bitscore: 158.6, e-value: 8.9e-42, length: 182)
1328	UniRef100_Q02251_from_1765_to_1944 (HMM "PKS_KR" in sequence "UniRef100_Q02251", bitscore: 158.6, e-value: 8.9e-42, length: 180)
1329	UniRef100_A2VLR6_from_1765_to_1944 (HMM "PKS_KR" in sequence "UniRef100_A2VLR6", bitscore: 158.6, e-value: 8.9e-42, length: 180)
1330	UniRef100_Q70I01_from_1138_to_1314 (HMM "PKS_KR" in sequence "UniRef100_Q70I01", bitscore: 158.6, e-value: 9e-42, length: 177)
1331	UniRef100_A1YAM9_from_1160_to_1335 (HMM "PKS_KR" in sequence "UniRef100_A1YAM9", bitscore: 158.6, e-value: 9e-42, length: 176)
1332	UniRef100_Q58G70_from_1860_to_2041 (HMM "PKS_KR" in sequence "UniRef100_Q58G70", bitscore: 158.4, e-value: 1e-41, length: 182)
1333	UniRef100_Q58GK8_from_1765_to_1946 (HMM "PKS_KR" in sequence "UniRef100_Q58GK8", bitscore: 158.4, e-value: 1e-41, length: 182)
1334	UniRef100_A5YV76_from_1885_to_2066 (HMM "PKS_KR" in sequence "UniRef100_A5YV76", bitscore: 158.4, e-value: 1e-41, length: 182)
1335	UniRef100_Q07017_from_1202_to_1380 (HMM "PKS_KR" in sequence "UniRef100_Q07017", bitscore: 158.3, e-value: 1.1e-41, length: 179)
1336	UniRef100_Q07017_from_2858_to_3036 (HMM "PKS_KR" in sequence "UniRef100_Q07017", bitscore: 158.3, e-value: 1.1e-41, length: 179)
1337	UniRef100_Q9KIV4_from_3703_to_3881 (HMM "PKS_KR" in sequence "UniRef100_Q9KIV4", bitscore: 158.3, e-value: 1.1e-41, length: 179)
1338	UniRef100_A4R449_from_2085_to_2266 (HMM "PKS_KR" in sequence "UniRef100_A4R449", bitscore: 158.2, e-value: 1.2e-41, length: 182)
1339	UniRef100_A0ACI3_from_3238_to_3411 (HMM "PKS_KR" in sequence "UniRef100_A0ACI3", bitscore: 158.1, e-value: 1.3e-41, length: 174)
1340	UniRef100_Q2VLJ2_from_1972_to_2153 (HMM "PKS_KR" in sequence "UniRef100_Q2VLJ2", bitscore: 158.1, e-value: 1.3e-41, length: 182)
1341	UniRef100_UPI000023F3E9_from_1972_to_2153 (HMM "PKS_KR" in sequence "UniRef100_UPI000023F3E9", bitscore: 158.1, e-value: 1.3e-41, length: 182)
1342	UniRef100_Q8GGP2_from_4981_to_5168 (HMM "PKS_KR" in sequence "UniRef100_Q8GGP2", bitscore: 157.8, e-value: 1.5e-41, length: 188)
1343	UniRef100_Q8RL76_from_1489_to_1675 (HMM "PKS_KR" in sequence "UniRef100_Q8RL76", bitscore: 157.7, e-value: 1.6e-41, length: 187)
1344	UniRef100_Q58K76_from_1426_to_1618 (HMM "PKS_KR" in sequence "UniRef100_Q58K76", bitscore: 157.6, e-value: 1.7e-41, length: 193)
1345	UniRef100_Q9KID7_from_1561_to_1722 (HMM "PKS_KR" in sequence "UniRef100_Q9KID7", bitscore: 157.6, e-value: 1.8e-41, length: 162)
1346	UniRef100_A1T9T0_from_1455_to_1649 (HMM "PKS_KR" in sequence "UniRef100_A1T9T0", bitscore: 157.6, e-value: 1.8e-41, length: 195)
1347	UniRef100_Q9F830_from_3115_to_3293 (HMM "PKS_KR" in sequence "UniRef100_Q9F830", bitscore: 157.5, e-value: 1.9e-41, length: 179)
1348	UniRef100_Q5VKR4_from_4927_to_5102 (HMM "PKS_KR" in sequence "UniRef100_Q5VKR4", bitscore: 157.4, e-value: 2e-41, length: 176)
1349	UniRef100_Q4S1K1_from_1448_to_1627 (HMM "PKS_KR" in sequence "UniRef100_Q4S1K1", bitscore: 157.3, e-value: 2.1e-41, length: 180)
1350	UniRef100_Q9KIE1_from_3203_to_3364 (HMM "PKS_KR" in sequence "UniRef100_Q9KIE1", bitscore: 157.3, e-value: 2.2e-41, length: 162)
1351	UniRef100_A5AC09_from_2191_to_2376 (HMM "PKS_KR" in sequence "UniRef100_A5AC09", bitscore: 157.2, e-value: 2.3e-41, length: 186)
1352	UniRef100_A2QUE2_from_2051_to_2230 (HMM "PKS_KR" in sequence "UniRef100_A2QUE2", bitscore: 157.1, e-value: 2.5e-41, length: 180)
1353	UniRef100_A2Q979_from_1916_to_2095 (HMM "PKS_KR" in sequence "UniRef100_A2Q979", bitscore: 157.1, e-value: 2.5e-41, length: 180)
1354	UniRef100_Q0LLR7_from_2687_to_2890 (HMM "PKS_KR" in sequence "UniRef100_Q0LLR7", bitscore: 157.0, e-value: 2.8e-41, length: 204)
1355	UniRef100_Q2U3D3_from_2199_to_2379 (HMM "PKS_KR" in sequence "UniRef100_Q2U3D3", bitscore: 156.9, e-value: 2.9e-41, length: 181)
1356	UniRef100_Q0B307_from_1139_to_1318 (HMM "PKS_KR" in sequence "UniRef100_Q0B307", bitscore: 156.8, e-value: 3.1e-41, length: 180)
1357	UniRef100_A5ABG0_from_1970_to_2146 (HMM "PKS_KR" in sequence "UniRef100_A5ABG0", bitscore: 156.6, e-value: 3.5e-41, length: 177)
1358	UniRef100_A1KQS1_from_2610_to_2795 (HMM "PKS_KR" in sequence "UniRef100_A1KQS1", bitscore: 156.6, e-value: 3.5e-41, length: 186)
1359	UniRef100_Q2GR19_from_1966_to_2149 (HMM "PKS_KR" in sequence "UniRef100_Q2GR19", bitscore: 156.6, e-value: 3.6e-41, length: 184)
1360	UniRef100_A4R457_from_1712_to_1892 (HMM "PKS_KR" in sequence "UniRef100_A4R457", bitscore: 156.6, e-value: 3.6e-41, length: 181)
1361	UniRef100_UPI0000F2136C_from_1740_to_1923 (HMM "PKS_KR" in sequence "UniRef100_UPI0000F2136C", bitscore: 156.3, e-value: 4.3e-41, length: 184)
1362	UniRef100_Q93NW7_from_1197_to_1377 (HMM "PKS_KR" in sequence "UniRef100_Q93NW7", bitscore: 156.2, e-value: 4.7e-41, length: 181)
1363	UniRef100_Q0UAZ8_from_1481_to_1663 (HMM "PKS_KR" in sequence "UniRef100_Q0UAZ8", bitscore: 156.1, e-value: 5e-41, length: 183)
1364	UniRef100_A0ACI0_from_4210_to_4384 (HMM "PKS_KR" in sequence "UniRef100_A0ACI0", bitscore: 156.1, e-value: 5.2e-41, length: 175)
1365	UniRef100_A0UXC8_from_1190_to_1387 (HMM "PKS_KR" in sequence "UniRef100_A0UXC8", bitscore: 156.1, e-value: 5.2e-41, length: 198)
1366	UniRef100_Q3KRU6_from_2249_to_2428 (HMM "PKS_KR" in sequence "UniRef100_Q3KRU6", bitscore: 156.0, e-value: 5.4e-41, length: 180)
1367	UniRef100_Q0LLR4_from_2713_to_2916 (HMM "PKS_KR" in sequence "UniRef100_Q0LLR4", bitscore: 156.0, e-value: 5.5e-41, length: 204)
1368	UniRef100_A4X8M1_from_1158_to_1332 (HMM "PKS_KR" in sequence "UniRef100_A4X8M1", bitscore: 155.8, e-value: 6.1e-41, length: 175)
1369	UniRef100_A4X8M2_from_2600_to_2774 (HMM "PKS_KR" in sequence "UniRef100_A4X8M2", bitscore: 155.8, e-value: 6.1e-41, length: 175)
1370	UniRef100_Q1RS72_from_1491_to_1677 (HMM "PKS_KR" in sequence "UniRef100_Q1RS72", bitscore: 155.6, e-value: 6.9e-41, length: 187)
1371	UniRef100_Q1RS65_from_280_to_460 (HMM "PKS_KR" in sequence "UniRef100_Q1RS65", bitscore: 155.6, e-value: 7.2e-41, length: 181)
1372	UniRef100_A1C8I8_from_2103_to_2282 (HMM "PKS_KR" in sequence "UniRef100_A1C8I8", bitscore: 155.5, e-value: 7.4e-41, length: 180)
1373	UniRef100_Q0CNL6_from_2042_to_2221 (HMM "PKS_KR" in sequence "UniRef100_Q0CNL6", bitscore: 155.5, e-value: 7.5e-41, length: 180)
1374	UniRef100_Q2U7I5_from_2160_to_2341 (HMM "PKS_KR" in sequence "UniRef100_Q2U7I5", bitscore: 155.4, e-value: 8.4e-41, length: 182)
1375	UniRef100_Q93HH0_from_3433_to_3610 (HMM "PKS_KR" in sequence "UniRef100_Q93HH0", bitscore: 155.4, e-value: 8.4e-41, length: 178)
1376	UniRef100_Q8J0F7_from_2144_to_2326 (HMM "PKS_KR" in sequence "UniRef100_Q8J0F7", bitscore: 155.3, e-value: 8.9e-41, length: 183)
1377	UniRef100_A4T2D4_from_1345_to_1533 (HMM "PKS_KR" in sequence "UniRef100_A4T2D4", bitscore: 155.3, e-value: 8.9e-41, length: 189)
1378	UniRef100_Q2N3S7_from_3986_to_4166 (HMM "PKS_KR" in sequence "UniRef100_Q2N3S7", bitscore: 155.2, e-value: 9.2e-41, length: 181)
1379	UniRef100_Q5SBL2_from_2077_to_2252 (HMM "PKS_KR" in sequence "UniRef100_Q5SBL2", bitscore: 155.2, e-value: 9.3e-41, length: 176)
1380	UniRef100_Q7S0T8_from_2215_to_2398 (HMM "PKS_KR" in sequence "UniRef100_Q7S0T8", bitscore: 155.2, e-value: 9.4e-41, length: 184)
1381	UniRef100_Q0PD00_from_1754_to_1933 (HMM "PKS_KR" in sequence "UniRef100_Q0PD00", bitscore: 154.9, e-value: 1.2e-40, length: 180)
1382	UniRef100_P40872_from_3145_to_3325 (HMM "PKS_KR" in sequence "UniRef100_P40872", bitscore: 154.8, e-value: 1.2e-40, length: 181)
1383	UniRef100_Q7RWC7_from_1981_to_2169 (HMM "PKS_KR" in sequence "UniRef100_Q7RWC7", bitscore: 154.7, e-value: 1.4e-40, length: 189)
1384	UniRef100_Q9ZGA4_from_4071_to_4240 (HMM "PKS_KR" in sequence "UniRef100_Q9ZGA4", bitscore: 154.5, e-value: 1.5e-40, length: 170)
1385	UniRef100_A1D5V0_from_2106_to_2285 (HMM "PKS_KR" in sequence "UniRef100_A1D5V0", bitscore: 154.5, e-value: 1.5e-40, length: 180)
1386	UniRef100_A1GD39_from_1715_to_1890 (HMM "PKS_KR" in sequence "UniRef100_A1GD39", bitscore: 154.4, e-value: 1.6e-40, length: 176)
1387	UniRef100_Q96X07_from_1410_to_1602 (HMM "PKS_KR" in sequence "UniRef100_Q96X07", bitscore: 154.4, e-value: 1.7e-40, length: 193)
1388	UniRef100_Q1JTE1_from_2626_to_2811 (HMM "PKS_KR" in sequence "UniRef100_Q1JTE1", bitscore: 154.3, e-value: 1.7e-40, length: 186)
1389	UniRef100_Q47ZG8_from_2157_to_2388 (HMM "PKS_KR" in sequence "UniRef100_Q47ZG8", bitscore: 154.2, e-value: 1.9e-40, length: 232)
1390	UniRef100_A1S4L6_from_1988_to_2213 (HMM "PKS_KR" in sequence "UniRef100_A1S4L6", bitscore: 154.2, e-value: 1.9e-40, length: 226)
1391	UniRef100_Q3L885_from_1183_to_1365 (HMM "PKS_KR" in sequence "UniRef100_Q3L885", bitscore: 154.2, e-value: 1.9e-40, length: 183)
1392	UniRef100_A5GFJ7_from_1719_to_1943 (HMM "PKS_KR" in sequence "UniRef100_A5GFJ7", bitscore: 154.0, e-value: 2.2e-40, length: 225)
1393	UniRef100_Q6W5Q0_from_6590_to_6770 (HMM "PKS_KR" in sequence "UniRef100_Q6W5Q0", bitscore: 154.0, e-value: 2.2e-40, length: 181)
1394	UniRef100_Q1D8K8_from_1145_to_1326 (HMM "PKS_KR" in sequence "UniRef100_Q1D8K8", bitscore: 153.9, e-value: 2.3e-40, length: 182)
1395	UniRef100_O30768_from_1212_to_1392 (HMM "PKS_KR" in sequence "UniRef100_O30768", bitscore: 153.9, e-value: 2.3e-40, length: 181)
1396	UniRef100_Q7SHI6_from_2003_to_2182 (HMM "PKS_KR" in sequence "UniRef100_Q7SHI6", bitscore: 153.9, e-value: 2.4e-40, length: 180)
1397	UniRef100_Q26N07_from_1808_to_1990 (HMM "PKS_KR" in sequence "UniRef100_Q26N07", bitscore: 153.8, e-value: 2.4e-40, length: 183)
1398	UniRef100_Q9KIE0_from_4036_to_4205 (HMM "PKS_KR" in sequence "UniRef100_Q9KIE0", bitscore: 153.8, e-value: 2.5e-40, length: 170)
1399	UniRef100_Q2GV57_from_1946_to_2147 (HMM "PKS_KR" in sequence "UniRef100_Q2GV57", bitscore: 153.5, e-value: 3e-40, length: 202)
1400	UniRef100_Q4SXH3_from_1800_to_1981 (HMM "PKS_KR" in sequence "UniRef100_Q4SXH3", bitscore: 153.5, e-value: 3e-40, length: 182)
1401	UniRef100_Q4WIM8_from_2231_to_2410 (HMM "PKS_KR" in sequence "UniRef100_Q4WIM8", bitscore: 153.5, e-value: 3.1e-40, length: 180)
1402	UniRef100_Q7NCX7_from_236_to_461 (HMM "PKS_KR" in sequence "UniRef100_Q7NCX7", bitscore: 153.4, e-value: 3.2e-40, length: 226)
1403	UniRef100_P12276_from_1888_to_2069 (HMM "PKS_KR" in sequence "UniRef100_P12276", bitscore: 153.4, e-value: 3.2e-40, length: 182)
1404	UniRef100_P12276-2_from_1888_to_2069 (HMM "PKS_KR" in sequence "UniRef100_P12276-2", bitscore: 153.4, e-value: 3.2e-40, length: 182)
1405	UniRef100_UPI0000ECA4F5_from_1888_to_2069 (HMM "PKS_KR" in sequence "UniRef100_UPI0000ECA4F5", bitscore: 153.4, e-value: 3.2e-40, length: 182)
1406	UniRef100_UPI0000ECA510_from_1889_to_2070 (HMM "PKS_KR" in sequence "UniRef100_UPI0000ECA510", bitscore: 153.4, e-value: 3.2e-40, length: 182)
1407	UniRef100_UPI0000ECA511_from_1813_to_1994 (HMM "PKS_KR" in sequence "UniRef100_UPI0000ECA511", bitscore: 153.4, e-value: 3.2e-40, length: 182)
1408	UniRef100_UPI0000171319_from_1815_to_1996 (HMM "PKS_KR" in sequence "UniRef100_UPI0000171319", bitscore: 153.4, e-value: 3.2e-40, length: 182)
1409	UniRef100_Q9CD78_from_1763_to_1942 (HMM "PKS_KR" in sequence "UniRef100_Q9CD78", bitscore: 153.3, e-value: 3.6e-40, length: 180)
1410	UniRef100_Q0UAE2_from_1962_to_2140 (HMM "PKS_KR" in sequence "UniRef100_Q0UAE2", bitscore: 153.2, e-value: 3.7e-40, length: 179)
1411	UniRef100_A1GGH2_from_480_to_659 (HMM "PKS_KR" in sequence "UniRef100_A1GGH2", bitscore: 153.0, e-value: 4.3e-40, length: 180)
1412	UniRef100_Q0UAY8_from_1707_to_1885 (HMM "PKS_KR" in sequence "UniRef100_Q0UAY8", bitscore: 152.9, e-value: 4.5e-40, length: 179)
1413	UniRef100_Q6RKF2_from_2087_to_2266 (HMM "PKS_KR" in sequence "UniRef100_Q6RKF2", bitscore: 152.9, e-value: 4.5e-40, length: 180)
1414	UniRef100_A4TA92_from_1426_to_1604 (HMM "PKS_KR" in sequence "UniRef100_A4TA92", bitscore: 152.9, e-value: 4.5e-40, length: 179)
1415	UniRef100_A4RFV7_from_1977_to_2161 (HMM "PKS_KR" in sequence "UniRef100_A4RFV7", bitscore: 152.9, e-value: 4.6e-40, length: 185)
1416	UniRef100_A0PQ36_from_1428_to_1606 (HMM "PKS_KR" in sequence "UniRef100_A0PQ36", bitscore: 152.8, e-value: 5.1e-40, length: 179)
1417	UniRef100_Q1RS44_from_1704_to_1901 (HMM "PKS_KR" in sequence "UniRef100_Q1RS44", bitscore: 152.7, e-value: 5.4e-40, length: 198)
1418	UniRef100_Q6J228_from_1909_to_2087 (HMM "PKS_KR" in sequence "UniRef100_Q6J228", bitscore: 152.7, e-value: 5.4e-40, length: 179)
1419	UniRef100_Q6RKK5_from_1909_to_2087 (HMM "PKS_KR" in sequence "UniRef100_Q6RKK5", bitscore: 152.7, e-value: 5.4e-40, length: 179)
1420	UniRef100_A4KH73_from_968_to_1147 (HMM "PKS_KR" in sequence "UniRef100_A4KH73", bitscore: 152.6, e-value: 5.6e-40, length: 180)
1421	UniRef100_A1DK13_from_2071_to_2250 (HMM "PKS_KR" in sequence "UniRef100_A1DK13", bitscore: 152.6, e-value: 5.6e-40, length: 180)
1422	UniRef100_Q1EDB2_from_1522_to_1721 (HMM "PKS_KR" in sequence "UniRef100_Q1EDB2", bitscore: 152.6, e-value: 5.6e-40, length: 200)
1423	UniRef100_UPI0000EB2095_from_1896_to_2079 (HMM "PKS_KR" in sequence "UniRef100_UPI0000EB2095", bitscore: 152.6, e-value: 5.7e-40, length: 184)
1424	UniRef100_Q9S0R7_from_3878_to_4059 (HMM "PKS_KR" in sequence "UniRef100_Q9S0R7", bitscore: 152.4, e-value: 6.5e-40, length: 182)
1425	UniRef100_A2QW90_from_1976_to_2156 (HMM "PKS_KR" in sequence "UniRef100_A2QW90", bitscore: 152.4, e-value: 6.7e-40, length: 181)
1426	UniRef100_A0UWE2_from_275_to_455 (HMM "PKS_KR" in sequence "UniRef100_A0UWE2", bitscore: 152.2, e-value: 7.2e-40, length: 181)
1427	UniRef100_Q1RS70_from_2183_to_2369 (HMM "PKS_KR" in sequence "UniRef100_Q1RS70", bitscore: 152.2, e-value: 7.4e-40, length: 187)
1428	UniRef100_Q17M16_from_1805_to_1986 (HMM "PKS_KR" in sequence "UniRef100_Q17M16", bitscore: 152.2, e-value: 7.5e-40, length: 182)
1429	UniRef100_O30767_from_1165_to_1345 (HMM "PKS_KR" in sequence "UniRef100_O30767", bitscore: 152.2, e-value: 7.6e-40, length: 181)
1430	UniRef100_Q2T4N2_from_2337_to_2529 (HMM "PKS_KR" in sequence "UniRef100_Q2T4N2", bitscore: 152.2, e-value: 7.6e-40, length: 193)
1431	UniRef100_Q70KH8_from_1497_to_1676 (HMM "PKS_KR" in sequence "UniRef100_Q70KH8", bitscore: 152.1, e-value: 7.8e-40, length: 180)
1432	UniRef100_Q2SHY7_from_2150_to_2343 (HMM "PKS_KR" in sequence "UniRef100_Q2SHY7", bitscore: 152.1, e-value: 7.9e-40, length: 194)
1433	UniRef100_Q9F828_from_2583_to_2759 (HMM "PKS_KR" in sequence "UniRef100_Q9F828", bitscore: 152.1, e-value: 8e-40, length: 177)
1434	UniRef100_A2QWP6_from_2042_to_2222 (HMM "PKS_KR" in sequence "UniRef100_A2QWP6", bitscore: 152.1, e-value: 8.2e-40, length: 181)
1435	UniRef100_Q1D6B6_from_1139_to_1326 (HMM "PKS_KR" in sequence "UniRef100_Q1D6B6", bitscore: 152.0, e-value: 8.3e-40, length: 188)
1436	UniRef100_Q0LLR8_from_2688_to_2891 (HMM "PKS_KR" in sequence "UniRef100_Q0LLR8", bitscore: 151.9, e-value: 9e-40, length: 204)
1437	UniRef100_Q6RKK1_from_2041_to_2228 (HMM "PKS_KR" in sequence "UniRef100_Q6RKK1", bitscore: 151.8, e-value: 9.6e-40, length: 188)
1438	UniRef100_Q6RKG2_from_1768_to_1954 (HMM "PKS_KR" in sequence "UniRef100_Q6RKG2", bitscore: 151.8, e-value: 1e-39, length: 187)
1439	UniRef100_Q2XW08_from_1771_to_1957 (HMM "PKS_KR" in sequence "UniRef100_Q2XW08", bitscore: 151.8, e-value: 1e-39, length: 187)
1440	UniRef100_Q8EGK0_from_1916_to_2140 (HMM "PKS_KR" in sequence "UniRef100_Q8EGK0", bitscore: 151.8, e-value: 1e-39, length: 225)
1441	UniRef100_A2VI44_from_1765_to_1944 (HMM "PKS_KR" in sequence "UniRef100_A2VI44", bitscore: 151.7, e-value: 1.1e-39, length: 180)
1442	UniRef100_Q7VEZ3_from_1765_to_1944 (HMM "PKS_KR" in sequence "UniRef100_Q7VEZ3", bitscore: 151.7, e-value: 1.1e-39, length: 180)
1443	UniRef100_A1QRP8_from_1765_to_1944 (HMM "PKS_KR" in sequence "UniRef100_A1QRP8", bitscore: 151.7, e-value: 1.1e-39, length: 180)
1444	UniRef100_UPI00005EE569_from_1744_to_1923 (HMM "PKS_KR" in sequence "UniRef100_UPI00005EE569", bitscore: 151.7, e-value: 1.1e-39, length: 180)
1445	UniRef100_A0R1E8_from_1765_to_1949 (HMM "PKS_KR" in sequence "UniRef100_A0R1E8", bitscore: 151.5, e-value: 1.2e-39, length: 185)
1446	UniRef100_O52545_from_2954_to_3126 (HMM "PKS_KR" in sequence "UniRef100_O52545", bitscore: 151.4, e-value: 1.3e-39, length: 173)
1447	UniRef100_O52789_from_2963_to_3135 (HMM "PKS_KR" in sequence "UniRef100_O52789", bitscore: 151.4, e-value: 1.3e-39, length: 173)
1448	UniRef100_A1GGE3_from_403_to_578 (HMM "PKS_KR" in sequence "UniRef100_A1GGE3", bitscore: 151.4, e-value: 1.3e-39, length: 176)
1449	UniRef100_Q0C8M3_from_2157_to_2339 (HMM "PKS_KR" in sequence "UniRef100_Q0C8M3", bitscore: 151.4, e-value: 1.3e-39, length: 183)
1450	UniRef100_UPI0000E2B3E9_from_2157_to_2339 (HMM "PKS_KR" in sequence "UniRef100_UPI0000E2B3E9", bitscore: 151.4, e-value: 1.3e-39, length: 183)
1451	UniRef100_A2R4Z4_from_2241_to_2421 (HMM "PKS_KR" in sequence "UniRef100_A2R4Z4", bitscore: 151.4, e-value: 1.3e-39, length: 181)
1452	UniRef100_A2R6H1_from_2166_to_2349 (HMM "PKS_KR" in sequence "UniRef100_A2R6H1", bitscore: 151.4, e-value: 1.3e-39, length: 184)
1453	UniRef100_Q0LLR5_from_1168_to_1369 (HMM "PKS_KR" in sequence "UniRef100_Q0LLR5", bitscore: 151.2, e-value: 1.5e-39, length: 202)
1454	UniRef100_Q68BG4_from_5114_to_5293 (HMM "PKS_KR" in sequence "UniRef100_Q68BG4", bitscore: 151.1, e-value: 1.6e-39, length: 180)
1455	UniRef100_O51828_from_1413_to_1591 (HMM "PKS_KR" in sequence "UniRef100_O51828", bitscore: 151.1, e-value: 1.6e-39, length: 179)
1456	UniRef100_P49327_from_1885_to_2066 (HMM "PKS_KR" in sequence "UniRef100_P49327", bitscore: 151.0, e-value: 1.7e-39, length: 182)
1457	UniRef100_Q4LE83_from_1922_to_2103 (HMM "PKS_KR" in sequence "UniRef100_Q4LE83", bitscore: 151.0, e-value: 1.7e-39, length: 182)
1458	UniRef100_UPI0000D623B2_from_1922_to_2103 (HMM "PKS_KR" in sequence "UniRef100_UPI0000D623B2", bitscore: 151.0, e-value: 1.7e-39, length: 182)
1459	UniRef100_Q9Y8A5_from_2157_to_2339 (HMM "PKS_KR" in sequence "UniRef100_Q9Y8A5", bitscore: 151.0, e-value: 1.7e-39, length: 183)
1460	UniRef100_Q4WYY6_from_2120_to_2299 (HMM "PKS_KR" in sequence "UniRef100_Q4WYY6", bitscore: 151.0, e-value: 1.7e-39, length: 180)
1461	UniRef100_Q0QMP8_from_1413_to_1588 (HMM "PKS_KR" in sequence "UniRef100_Q0QMP8", bitscore: 151.0, e-value: 1.8e-39, length: 176)
1462	UniRef100_UPI0000D9E566_from_1890_to_2071 (HMM "PKS_KR" in sequence "UniRef100_UPI0000D9E566", bitscore: 150.9, e-value: 1.8e-39, length: 182)
1463	UniRef100_Q5WUQ7_from_2917_to_3124 (HMM "PKS_KR" in sequence "UniRef100_Q5WUQ7", bitscore: 150.8, e-value: 2e-39, length: 208)
1464	UniRef100_Q6E7J4_from_1155_to_1353 (HMM "PKS_KR" in sequence "UniRef100_Q6E7J4", bitscore: 150.7, e-value: 2.1e-39, length: 199)
1465	UniRef100_Q05470_from_3687_to_3883 (HMM "PKS_KR" in sequence "UniRef100_Q05470", bitscore: 150.6, e-value: 2.2e-39, length: 197)
1466	UniRef100_A1YBQ6_from_3254_to_3439 (HMM "PKS_KR" in sequence "UniRef100_A1YBQ6", bitscore: 150.5, e-value: 2.4e-39, length: 186)
1467	UniRef100_Q1E4W5_from_1959_to_2138 (HMM "PKS_KR" in sequence "UniRef100_Q1E4W5", bitscore: 150.5, e-value: 2.4e-39, length: 180)
1468	UniRef100_Q1RS73_from_4128_to_4327 (HMM "PKS_KR" in sequence "UniRef100_Q1RS73", bitscore: 150.5, e-value: 2.4e-39, length: 200)
1469	UniRef100_A1GGH3_from_506_to_681 (HMM "PKS_KR" in sequence "UniRef100_A1GGH3", bitscore: 150.5, e-value: 2.5e-39, length: 176)
1470	UniRef100_Q1RS64_from_287_to_468 (HMM "PKS_KR" in sequence "UniRef100_Q1RS64", bitscore: 150.3, e-value: 2.8e-39, length: 182)
1471	UniRef100_A1D5E5_from_2041_to_2220 (HMM "PKS_KR" in sequence "UniRef100_A1D5E5", bitscore: 150.1, e-value: 3.3e-39, length: 180)
1472	UniRef100_Q3M5Z6_from_1204_to_1403 (HMM "PKS_KR" in sequence "UniRef100_Q3M5Z6", bitscore: 150.0, e-value: 3.5e-39, length: 200)
1473	UniRef100_Q4KCD4_from_2749_to_2934 (HMM "PKS_KR" in sequence "UniRef100_Q4KCD4", bitscore: 149.8, e-value: 4e-39, length: 186)
1474	UniRef100_A1CUS7_from_2070_to_2255 (HMM "PKS_KR" in sequence "UniRef100_A1CUS7", bitscore: 149.8, e-value: 4e-39, length: 186)
1475	UniRef100_Q5ZTH6_from_2917_to_3124 (HMM "PKS_KR" in sequence "UniRef100_Q5ZTH6", bitscore: 149.8, e-value: 4e-39, length: 208)
1476	UniRef100_A1T1R8_from_1189_to_1369 (HMM "PKS_KR" in sequence "UniRef100_A1T1R8", bitscore: 149.7, e-value: 4.2e-39, length: 181)
1477	UniRef100_A2QH06_from_2145_to_2324 (HMM "PKS_KR" in sequence "UniRef100_A2QH06", bitscore: 149.7, e-value: 4.4e-39, length: 180)
1478	UniRef100_UPI00006605C6_from_1891_to_2072 (HMM "PKS_KR" in sequence "UniRef100_UPI00006605C6", bitscore: 149.4, e-value: 5.1e-39, length: 182)
1479	UniRef100_Q6RKJ0_from_2055_to_2234 (HMM "PKS_KR" in sequence "UniRef100_Q6RKJ0", bitscore: 149.4, e-value: 5.2e-39, length: 180)
1480	UniRef100_P96203_from_1439_to_1617 (HMM "PKS_KR" in sequence "UniRef100_P96203", bitscore: 149.3, e-value: 5.5e-39, length: 179)
1481	UniRef100_Q7TXL7_from_1439_to_1617 (HMM "PKS_KR" in sequence "UniRef100_Q7TXL7", bitscore: 149.3, e-value: 5.5e-39, length: 179)
1482	UniRef100_A4KKJ4_from_1097_to_1275 (HMM "PKS_KR" in sequence "UniRef100_A4KKJ4", bitscore: 149.3, e-value: 5.5e-39, length: 179)
1483	UniRef100_UPI0000E24B87_from_1876_to_2057 (HMM "PKS_KR" in sequence "UniRef100_UPI0000E24B87", bitscore: 149.3, e-value: 5.6e-39, length: 182)
1484	UniRef100_UPI0000E24B88_from_1885_to_2066 (HMM "PKS_KR" in sequence "UniRef100_UPI0000E24B88", bitscore: 149.3, e-value: 5.6e-39, length: 182)
1485	UniRef100_A0UXC9_from_1175_to_1377 (HMM "PKS_KR" in sequence "UniRef100_A0UXC9", bitscore: 149.3, e-value: 5.6e-39, length: 203)
1486	UniRef100_Q6V1M7_from_2931_to_3110 (HMM "PKS_KR" in sequence "UniRef100_Q6V1M7", bitscore: 149.2, e-value: 6e-39, length: 180)
1487	UniRef100_UPI00015614A8_from_1889_to_2070 (HMM "PKS_KR" in sequence "UniRef100_UPI00015614A8", bitscore: 149.2, e-value: 6.1e-39, length: 182)
1488	UniRef100_Q5X3A0_from_2918_to_3125 (HMM "PKS_KR" in sequence "UniRef100_Q5X3A0", bitscore: 149.2, e-value: 6.2e-39, length: 208)
1489	UniRef100_Q93HJ4_from_2654_to_2834 (HMM "PKS_KR" in sequence "UniRef100_Q93HJ4", bitscore: 149.1, e-value: 6.2e-39, length: 181)
1490	UniRef100_Q03131_from_3057_to_3235 (HMM "PKS_KR" in sequence "UniRef100_Q03131", bitscore: 149.1, e-value: 6.5e-39, length: 179)
1491	UniRef100_Q5UNP6_from_3111_to_3289 (HMM "PKS_KR" in sequence "UniRef100_Q5UNP6", bitscore: 149.1, e-value: 6.5e-39, length: 179)
1492	UniRef100_Q0PD01_from_1766_to_1945 (HMM "PKS_KR" in sequence "UniRef100_Q0PD01", bitscore: 149.1, e-value: 6.6e-39, length: 180)
1493	UniRef100_Q9FB25_from_1460_to_1656 (HMM "PKS_KR" in sequence "UniRef100_Q9FB25", bitscore: 149.0, e-value: 7e-39, length: 197)
1494	UniRef100_UPI0000E4DC66_from_1882_to_2063 (HMM "PKS_KR" in sequence "UniRef100_UPI0000E4DC66", bitscore: 149.0, e-value: 7e-39, length: 182)
1495	UniRef100_UPI0000E4DC67_from_1891_to_2072 (HMM "PKS_KR" in sequence "UniRef100_UPI0000E4DC67", bitscore: 149.0, e-value: 7e-39, length: 182)
1496	UniRef100_UPI0000F1F4D4_from_1891_to_2072 (HMM "PKS_KR" in sequence "UniRef100_UPI0000F1F4D4", bitscore: 149.0, e-value: 7e-39, length: 182)
1497	UniRef100_Q1RS60_from_716_to_901 (HMM "PKS_KR" in sequence "UniRef100_Q1RS60", bitscore: 148.7, e-value: 8.7e-39, length: 186)
1498	UniRef100_A3R4R5_from_1454_to_1650 (HMM "PKS_KR" in sequence "UniRef100_A3R4R5", bitscore: 148.6, e-value: 9.4e-39, length: 197)
1499	UniRef100_A4EWL2_from_1178_to_1376 (HMM "PKS_KR" in sequence "UniRef100_A4EWL2", bitscore: 148.4, e-value: 1.1e-38, length: 199)
1500	UniRef100_Q5CKP1_from_2066_to_2255 (HMM "PKS_KR" in sequence "UniRef100_Q5CKP1", bitscore: 148.3, e-value: 1.2e-38, length: 190)
1501	UniRef100_P40806_from_4174_to_4372 (HMM "PKS_KR" in sequence "UniRef100_P40806", bitscore: 148.2, e-value: 1.2e-38, length: 199)
1502	UniRef100_Q6RKJ7_from_2074_to_2251 (HMM "PKS_KR" in sequence "UniRef100_Q6RKJ7", bitscore: 148.2, e-value: 1.2e-38, length: 178)
1503	UniRef100_A5G642_from_457_to_643 (HMM "PKS_KR" in sequence "UniRef100_A5G642", bitscore: 148.1, e-value: 1.2e-38, length: 187)
1504	UniRef100_A1GGB1_from_213_to_388 (HMM "PKS_KR" in sequence "UniRef100_A1GGB1", bitscore: 148.1, e-value: 1.3e-38, length: 176)
1505	UniRef100_A3R4U3_from_1290_to_1486 (HMM "PKS_KR" in sequence "UniRef100_A3R4U3", bitscore: 148.0, e-value: 1.4e-38, length: 197)
1506	UniRef100_Q5B768_from_2071_to_2250 (HMM "PKS_KR" in sequence "UniRef100_Q5B768", bitscore: 147.9, e-value: 1.4e-38, length: 180)
1507	UniRef100_UPI00005A19FB_from_1845_to_2026 (HMM "PKS_KR" in sequence "UniRef100_UPI00005A19FB", bitscore: 147.9, e-value: 1.5e-38, length: 182)
1508	UniRef100_Q0UFH3_from_1241_to_1421 (HMM "PKS_KR" in sequence "UniRef100_Q0UFH3", bitscore: 147.7, e-value: 1.6e-38, length: 181)
1509	UniRef100_Q1RS45_from_1698_to_1884 (HMM "PKS_KR" in sequence "UniRef100_Q1RS45", bitscore: 147.7, e-value: 1.7e-38, length: 187)
1510	UniRef100_Q0U5D2_from_1744_to_1921 (HMM "PKS_KR" in sequence "UniRef100_Q0U5D2", bitscore: 147.5, e-value: 2e-38, length: 178)
1511	UniRef100_A0UXC7_from_894_to_1090 (HMM "PKS_KR" in sequence "UniRef100_A0UXC7", bitscore: 147.4, e-value: 2.1e-38, length: 197)
1512	UniRef100_A3INX2_from_1120_to_1296 (HMM "PKS_KR" in sequence "UniRef100_A3INX2", bitscore: 147.4, e-value: 2.1e-38, length: 177)
1513	UniRef100_A4QV22_from_1783_to_1970 (HMM "PKS_KR" in sequence "UniRef100_A4QV22", bitscore: 147.3, e-value: 2.2e-38, length: 188)
1514	UniRef100_Q6RKF1_from_2184_to_2362 (HMM "PKS_KR" in sequence "UniRef100_Q6RKF1", bitscore: 147.3, e-value: 2.2e-38, length: 179)
1515	UniRef100_Q0PCZ9_from_4796_to_4978 (HMM "PKS_KR" in sequence "UniRef100_Q0PCZ9", bitscore: 147.2, e-value: 2.4e-38, length: 183)
1516	UniRef100_Q5Y9G4_from_3075_to_3249 (HMM "PKS_KR" in sequence "UniRef100_Q5Y9G4", bitscore: 147.2, e-value: 2.5e-38, length: 175)
1517	UniRef100_Q5AX96_from_2020_to_2200 (HMM "PKS_KR" in sequence "UniRef100_Q5AX96", bitscore: 147.1, e-value: 2.6e-38, length: 181)
1518	UniRef100_UPI000065F99E_from_1699_to_1878 (HMM "PKS_KR" in sequence "UniRef100_UPI000065F99E", bitscore: 147.0, e-value: 2.7e-38, length: 180)
1519	UniRef100_Q1RS72_from_3639_to_3834 (HMM "PKS_KR" in sequence "UniRef100_Q1RS72", bitscore: 146.9, e-value: 2.9e-38, length: 196)
1520	UniRef100_A1T3U1_from_1190_to_1370 (HMM "PKS_KR" in sequence "UniRef100_A1T3U1", bitscore: 146.9, e-value: 3e-38, length: 181)
1521	UniRef100_Q0PEX6_from_758_to_943 (HMM "PKS_KR" in sequence "UniRef100_Q0PEX6", bitscore: 146.9, e-value: 3e-38, length: 186)
1522	UniRef100_Q1RS61_from_278_to_459 (HMM "PKS_KR" in sequence "UniRef100_Q1RS61", bitscore: 146.9, e-value: 3e-38, length: 182)
1523	UniRef100_Q83WE8_from_3207_to_3388 (HMM "PKS_KR" in sequence "UniRef100_Q83WE8", bitscore: 146.8, e-value: 3.1e-38, length: 182)
1524	UniRef100_Q6RKJ4_from_2148_to_2324 (HMM "PKS_KR" in sequence "UniRef100_Q6RKJ4", bitscore: 146.8, e-value: 3.2e-38, length: 177)
1525	UniRef100_Q26PG0_from_2054_to_2234 (HMM "PKS_KR" in sequence "UniRef100_Q26PG0", bitscore: 146.7, e-value: 3.4e-38, length: 181)
1526	UniRef100_O96554_from_7028_to_7217 (HMM "PKS_KR" in sequence "UniRef100_O96554", bitscore: 146.6, e-value: 3.5e-38, length: 190)
1527	UniRef100_Q5CUM8_from_7028_to_7217 (HMM "PKS_KR" in sequence "UniRef100_Q5CUM8", bitscore: 146.6, e-value: 3.5e-38, length: 190)
1528	UniRef100_Q0FMP5_from_1167_to_1363 (HMM "PKS_KR" in sequence "UniRef100_Q0FMP5", bitscore: 146.6, e-value: 3.6e-38, length: 197)
1529	UniRef100_A0JJU1_from_2208_to_2391 (HMM "PKS_KR" in sequence "UniRef100_A0JJU1", bitscore: 146.5, e-value: 3.9e-38, length: 184)
1530	UniRef100_A2QQV0_from_2082_to_2259 (HMM "PKS_KR" in sequence "UniRef100_A2QQV0", bitscore: 146.5, e-value: 4e-38, length: 178)
1531	UniRef100_Q0YLU6_from_1694_to_1918 (HMM "PKS_KR" in sequence "UniRef100_Q0YLU6", bitscore: 146.5, e-value: 4e-38, length: 225)
1532	UniRef100_A6GIB2_from_3569_to_3750 (HMM "PKS_KR" in sequence "UniRef100_A6GIB2", bitscore: 146.4, e-value: 4.1e-38, length: 182)
1533	UniRef100_Q2UFM3_from_2013_to_2194 (HMM "PKS_KR" in sequence "UniRef100_Q2UFM3", bitscore: 146.2, e-value: 4.8e-38, length: 182)
1534	UniRef100_Q08QP4_from_746_to_925 (HMM "PKS_KR" in sequence "UniRef100_Q08QP4", bitscore: 146.0, e-value: 5.4e-38, length: 180)
1535	UniRef100_Q6LS55_from_2005_to_2229 (HMM "PKS_KR" in sequence "UniRef100_Q6LS55", bitscore: 146.0, e-value: 5.7e-38, length: 225)
1536	UniRef100_Q1RS66_from_1168_to_1353 (HMM "PKS_KR" in sequence "UniRef100_Q1RS66", bitscore: 145.9, e-value: 5.8e-38, length: 186)
1537	UniRef100_O96554_from_4866_to_5055 (HMM "PKS_KR" in sequence "UniRef100_O96554", bitscore: 145.9, e-value: 5.9e-38, length: 190)
1538	UniRef100_Q5CUM8_from_4866_to_5055 (HMM "PKS_KR" in sequence "UniRef100_Q5CUM8", bitscore: 145.9, e-value: 5.9e-38, length: 190)
1539	UniRef100_Q71SP7_from_1887_to_2068 (HMM "PKS_KR" in sequence "UniRef100_Q71SP7", bitscore: 145.9, e-value: 6.1e-38, length: 182)
1540	UniRef100_Q6WG25_from_1003_to_1179 (HMM "PKS_KR" in sequence "UniRef100_Q6WG25", bitscore: 145.9, e-value: 6.1e-38, length: 177)
1541	UniRef100_Q6RC14_from_453_to_629 (HMM "PKS_KR" in sequence "UniRef100_Q6RC14", bitscore: 145.9, e-value: 6.1e-38, length: 177)
1542	UniRef100_Q6MZA4_from_10830_to_11006 (HMM "PKS_KR" in sequence "UniRef100_Q6MZA4", bitscore: 145.9, e-value: 6.1e-38, length: 177)
1543	UniRef100_Q83WE7_from_1148_to_1321 (HMM "PKS_KR" in sequence "UniRef100_Q83WE7", bitscore: 145.8, e-value: 6.2e-38, length: 174)
1544	UniRef100_A1U9G3_from_1211_to_1395 (HMM "PKS_KR" in sequence "UniRef100_A1U9G3", bitscore: 145.6, e-value: 7.1e-38, length: 185)
1545	UniRef100_Q6TLZ7_from_892_to_1068 (HMM "PKS_KR" in sequence "UniRef100_Q6TLZ7", bitscore: 145.5, e-value: 7.6e-38, length: 177)
1546	UniRef100_A3PT20_from_1211_to_1395 (HMM "PKS_KR" in sequence "UniRef100_A3PT20", bitscore: 145.2, e-value: 9.6e-38, length: 185)
1547	UniRef100_Q0RK68_from_1455_to_1639 (HMM "PKS_KR" in sequence "UniRef100_Q0RK68", bitscore: 145.1, e-value: 1e-37, length: 185)
1548	UniRef100_Q3S2T9_from_2194_to_2376 (HMM "PKS_KR" in sequence "UniRef100_Q3S2T9", bitscore: 145.1, e-value: 1e-37, length: 183)
1549	UniRef100_Q1KML3_from_2136_to_2364 (HMM "PKS_KR" in sequence "UniRef100_Q1KML3", bitscore: 144.9, e-value: 1.2e-37, length: 229)
1550	UniRef100_Q9KID7_from_5013_to_5174 (HMM "PKS_KR" in sequence "UniRef100_Q9KID7", bitscore: 144.9, e-value: 1.2e-37, length: 162)
1551	UniRef100_O31782_from_5219_to_5399 (HMM "PKS_KR" in sequence "UniRef100_O31782", bitscore: 144.8, e-value: 1.2e-37, length: 181)
1552	UniRef100_A1C588_from_2258_to_2442 (HMM "PKS_KR" in sequence "UniRef100_A1C588", bitscore: 144.8, e-value: 1.2e-37, length: 185)
1553	UniRef100_Q4WAZ9_from_2130_to_2308 (HMM "PKS_KR" in sequence "UniRef100_Q4WAZ9", bitscore: 144.8, e-value: 1.3e-37, length: 179)
1554	UniRef100_Q2N3T1_from_3004_to_3184 (HMM "PKS_KR" in sequence "UniRef100_Q2N3T1", bitscore: 144.8, e-value: 1.3e-37, length: 181)
1555	UniRef100_P96202_from_1802_to_1981 (HMM "PKS_KR" in sequence "UniRef100_P96202", bitscore: 144.7, e-value: 1.3e-37, length: 180)
1556	UniRef100_Q7D6F1_from_1802_to_1981 (HMM "PKS_KR" in sequence "UniRef100_Q7D6F1", bitscore: 144.7, e-value: 1.3e-37, length: 180)
1557	UniRef100_Q0TWN6_from_2038_to_2223 (HMM "PKS_KR" in sequence "UniRef100_Q0TWN6", bitscore: 144.7, e-value: 1.3e-37, length: 186)
1558	UniRef100_Q5EGQ8_from_2109_to_2288 (HMM "PKS_KR" in sequence "UniRef100_Q5EGQ8", bitscore: 144.6, e-value: 1.4e-37, length: 180)
1559	UniRef100_A3UT72_from_2020_to_2244 (HMM "PKS_KR" in sequence "UniRef100_A3UT72", bitscore: 144.6, e-value: 1.5e-37, length: 225)
1560	UniRef100_A1TTJ1_from_1162_to_1360 (HMM "PKS_KR" in sequence "UniRef100_A1TTJ1", bitscore: 144.5, e-value: 1.5e-37, length: 199)
1561	UniRef100_Q1YZ94_from_1978_to_2202 (HMM "PKS_KR" in sequence "UniRef100_Q1YZ94", bitscore: 144.3, e-value: 1.8e-37, length: 225)
1562	UniRef100_Q5Y9G6_from_2575_to_2751 (HMM "PKS_KR" in sequence "UniRef100_Q5Y9G6", bitscore: 144.2, e-value: 1.9e-37, length: 177)
1563	UniRef100_O33957_from_1156_to_1333 (HMM "PKS_KR" in sequence "UniRef100_O33957", bitscore: 144.2, e-value: 2e-37, length: 178)
1564	UniRef100_Q3WH62_from_1294_to_1480 (HMM "PKS_KR" in sequence "UniRef100_Q3WH62", bitscore: 144.1, e-value: 2e-37, length: 187)
1565	UniRef100_A1CFW1_from_2230_to_2409 (HMM "PKS_KR" in sequence "UniRef100_A1CFW1", bitscore: 144.0, e-value: 2.3e-37, length: 180)
1566	UniRef100_Q2GZ99_from_2094_to_2278 (HMM "PKS_KR" in sequence "UniRef100_Q2GZ99", bitscore: 143.9, e-value: 2.3e-37, length: 185)
1567	UniRef100_Q6TLJ8_from_1377_to_1555 (HMM "PKS_KR" in sequence "UniRef100_Q6TLJ8", bitscore: 143.8, e-value: 2.5e-37, length: 179)
1568	UniRef100_Q5KTM9_from_2189_to_2369 (HMM "PKS_KR" in sequence "UniRef100_Q5KTM9", bitscore: 143.8, e-value: 2.5e-37, length: 181)
1569	UniRef100_Q0B305_from_1347_to_1526 (HMM "PKS_KR" in sequence "UniRef100_Q0B305", bitscore: 143.8, e-value: 2.6e-37, length: 180)
1570	UniRef100_Q2U1I6_from_2003_to_2182 (HMM "PKS_KR" in sequence "UniRef100_Q2U1I6", bitscore: 143.7, e-value: 2.7e-37, length: 180)
1571	UniRef100_Q1RS62_from_758_to_943 (HMM "PKS_KR" in sequence "UniRef100_Q1RS62", bitscore: 143.6, e-value: 2.8e-37, length: 186)
1572	UniRef100_O33904_from_2171_to_2393 (HMM "PKS_KR" in sequence "UniRef100_O33904", bitscore: 143.5, e-value: 3.1e-37, length: 223)
1573	UniRef100_UPI0000383D74_from_819_to_1000 (HMM "PKS_KR" in sequence "UniRef100_UPI0000383D74", bitscore: 143.5, e-value: 3.2e-37, length: 182)
1574	UniRef100_Q93CG8_from_1997_to_2221 (HMM "PKS_KR" in sequence "UniRef100_Q93CG8", bitscore: 143.5, e-value: 3.2e-37, length: 225)
1575	UniRef100_UPI0000F2E723_from_1737_to_1917 (HMM "PKS_KR" in sequence "UniRef100_UPI0000F2E723", bitscore: 143.3, e-value: 3.6e-37, length: 181)
1576	UniRef100_A6BLS5_from_1995_to_2225 (HMM "PKS_KR" in sequence "UniRef100_A6BLS5", bitscore: 143.2, e-value: 3.9e-37, length: 231)
1577	UniRef100_Q7PVV2_from_1788_to_1969 (HMM "PKS_KR" in sequence "UniRef100_Q7PVV2", bitscore: 143.0, e-value: 4.3e-37, length: 182)
1578	UniRef100_A3Y1F0_from_2020_to_2244 (HMM "PKS_KR" in sequence "UniRef100_A3Y1F0", bitscore: 142.9, e-value: 4.6e-37, length: 225)
1579	UniRef100_A1T9S6_from_1425_to_1603 (HMM "PKS_KR" in sequence "UniRef100_A1T9S6", bitscore: 142.9, e-value: 4.7e-37, length: 179)
1580	UniRef100_A5IDY4_from_2918_to_3125 (HMM "PKS_KR" in sequence "UniRef100_A5IDY4", bitscore: 142.8, e-value: 5.2e-37, length: 208)
1581	UniRef100_A0UWE0_from_1295_to_1479 (HMM "PKS_KR" in sequence "UniRef100_A0UWE0", bitscore: 142.7, e-value: 5.5e-37, length: 185)
1582	UniRef100_Q9KIE0_from_2427_to_2588 (HMM "PKS_KR" in sequence "UniRef100_Q9KIE0", bitscore: 142.6, e-value: 5.9e-37, length: 162)
1583	UniRef100_Q085J1_from_1991_to_2221 (HMM "PKS_KR" in sequence "UniRef100_Q085J1", bitscore: 142.6, e-value: 6e-37, length: 231)
1584	UniRef100_A4R5I7_from_1860_to_2065 (HMM "PKS_KR" in sequence "UniRef100_A4R5I7", bitscore: 142.3, e-value: 7.2e-37, length: 206)
1585	UniRef100_Q5XF88_from_2240_to_2445 (HMM "PKS_KR" in sequence "UniRef100_Q5XF88", bitscore: 142.3, e-value: 7.2e-37, length: 206)
1586	UniRef100_Q5YVB9_from_1741_to_1920 (HMM "PKS_KR" in sequence "UniRef100_Q5YVB9", bitscore: 142.0, e-value: 8.6e-37, length: 180)
1587	UniRef100_Q0LLR7_from_1146_to_1347 (HMM "PKS_KR" in sequence "UniRef100_Q0LLR7", bitscore: 142.0, e-value: 9e-37, length: 202)
1588	UniRef100_Q7S0Q5_from_1853_to_2033 (HMM "PKS_KR" in sequence "UniRef100_Q7S0Q5", bitscore: 141.9, e-value: 9.2e-37, length: 181)
1589	UniRef100_Q0UR23_from_769_to_949 (HMM "PKS_KR" in sequence "UniRef100_Q0UR23", bitscore: 141.9, e-value: 9.3e-37, length: 181)
1590	UniRef100_A3JMZ0_from_1166_to_1363 (HMM "PKS_KR" in sequence "UniRef100_A3JMZ0", bitscore: 141.7, e-value: 1.1e-36, length: 198)
1591	UniRef100_A6GJX8_from_464_to_656 (HMM "PKS_KR" in sequence "UniRef100_A6GJX8", bitscore: 141.4, e-value: 1.4e-36, length: 193)
1592	UniRef100_UPI0000E47639_from_29_to_211 (HMM "PKS_KR" in sequence "UniRef100_UPI0000E47639", bitscore: 141.3, e-value: 1.4e-36, length: 183)
1593	UniRef100_Q5UNP4_from_2556_to_2732 (HMM "PKS_KR" in sequence "UniRef100_Q5UNP4", bitscore: 141.2, e-value: 1.5e-36, length: 177)
1594	UniRef100_Q0LLR6_from_1162_to_1363 (HMM "PKS_KR" in sequence "UniRef100_Q0LLR6", bitscore: 141.2, e-value: 1.5e-36, length: 202)
1595	UniRef100_UPI0000F2BFEE_from_1887_to_2068 (HMM "PKS_KR" in sequence "UniRef100_UPI0000F2BFEE", bitscore: 141.2, e-value: 1.6e-36, length: 182)
1596	UniRef100_UPI0000F2BFEF_from_1887_to_2068 (HMM "PKS_KR" in sequence "UniRef100_UPI0000F2BFEF", bitscore: 141.2, e-value: 1.6e-36, length: 182)
1597	UniRef100_Q4U446_from_1836_to_2022 (HMM "PKS_KR" in sequence "UniRef100_Q4U446", bitscore: 141.2, e-value: 1.6e-36, length: 187)
1598	UniRef100_A4PHN0_from_3064_to_3249 (HMM "PKS_KR" in sequence "UniRef100_A4PHN0", bitscore: 141.0, e-value: 1.8e-36, length: 186)
1599	UniRef100_Q1D5G1_from_1622_to_1802 (HMM "PKS_KR" in sequence "UniRef100_Q1D5G1", bitscore: 140.9, e-value: 1.8e-36, length: 181)
1600	UniRef100_A5G644_from_1688_to_1873 (HMM "PKS_KR" in sequence "UniRef100_A5G644", bitscore: 140.9, e-value: 1.8e-36, length: 186)
1601	UniRef100_A6GIB2_from_665_to_854 (HMM "PKS_KR" in sequence "UniRef100_A6GIB2", bitscore: 140.7, e-value: 2.2e-36, length: 190)
1602	UniRef100_A1GD42_from_40_to_215 (HMM "PKS_KR" in sequence "UniRef100_A1GD42", bitscore: 140.3, e-value: 2.8e-36, length: 176)
1603	UniRef100_A0UXD5_from_899_to_1094 (HMM "PKS_KR" in sequence "UniRef100_A0UXD5", bitscore: 140.3, e-value: 2.9e-36, length: 196)
1604	UniRef100_A3K8W2_from_1173_to_1368 (HMM "PKS_KR" in sequence "UniRef100_A3K8W2", bitscore: 140.1, e-value: 3.3e-36, length: 196)
1605	UniRef100_A0ACI1_from_6297_to_6470 (HMM "PKS_KR" in sequence "UniRef100_A0ACI1", bitscore: 140.0, e-value: 3.6e-36, length: 174)
1606	UniRef100_Q2UUX8_from_207_to_399 (HMM "PKS_KR" in sequence "UniRef100_Q2UUX8", bitscore: 140.0, e-value: 3.6e-36, length: 193)
1607	UniRef100_A1CPQ3_from_2106_to_2284 (HMM "PKS_KR" in sequence "UniRef100_A1CPQ3", bitscore: 139.7, e-value: 4.3e-36, length: 179)
1608	UniRef100_A4TU84_from_47_to_229 (HMM "PKS_KR" in sequence "UniRef100_A4TU84", bitscore: 139.7, e-value: 4.4e-36, length: 183)
1609	UniRef100_Q4KCD8_from_2963_to_3143 (HMM "PKS_KR" in sequence "UniRef100_Q4KCD8", bitscore: 139.6, e-value: 4.6e-36, length: 181)
1610	UniRef100_Q5AZ49_from_2030_to_2207 (HMM "PKS_KR" in sequence "UniRef100_Q5AZ49", bitscore: 139.6, e-value: 4.7e-36, length: 178)
1611	UniRef100_Q0PEX5_from_258_to_439 (HMM "PKS_KR" in sequence "UniRef100_Q0PEX5", bitscore: 139.6, e-value: 4.7e-36, length: 182)
1612	UniRef100_Q197Z3_from_1289_to_1464 (HMM "PKS_KR" in sequence "UniRef100_Q197Z3", bitscore: 139.5, e-value: 5.1e-36, length: 176)
1613	UniRef100_A0ACI0_from_2698_to_2871 (HMM "PKS_KR" in sequence "UniRef100_A0ACI0", bitscore: 139.5, e-value: 5.2e-36, length: 174)
1614	UniRef100_Q9KID7_from_3096_to_3257 (HMM "PKS_KR" in sequence "UniRef100_Q9KID7", bitscore: 139.3, e-value: 5.8e-36, length: 162)
1615	UniRef100_A0J0C5_from_2175_to_2397 (HMM "PKS_KR" in sequence "UniRef100_A0J0C5", bitscore: 139.2, e-value: 6.1e-36, length: 223)
1616	UniRef100_Q0UF41_from_2089_to_2268 (HMM "PKS_KR" in sequence "UniRef100_Q0UF41", bitscore: 139.2, e-value: 6.2e-36, length: 180)
1617	UniRef100_A1ATM4_from_1687_to_1911 (HMM "PKS_KR" in sequence "UniRef100_A1ATM4", bitscore: 139.1, e-value: 6.6e-36, length: 225)
1618	UniRef100_Q5AS20_from_2044_to_2224 (HMM "PKS_KR" in sequence "UniRef100_Q5AS20", bitscore: 139.1, e-value: 6.7e-36, length: 181)
1619	UniRef100_Q982I5_from_1124_to_1304 (HMM "PKS_KR" in sequence "UniRef100_Q982I5", bitscore: 139.1, e-value: 6.8e-36, length: 181)
1620	UniRef100_A2R2T7_from_2095_to_2272 (HMM "PKS_KR" in sequence "UniRef100_A2R2T7", bitscore: 139.0, e-value: 7e-36, length: 178)
1621	UniRef100_Q93HJ2_from_4242_to_4423 (HMM "PKS_KR" in sequence "UniRef100_Q93HJ2", bitscore: 139.0, e-value: 7.1e-36, length: 182)
1622	UniRef100_A1C5U4_from_2130_to_2308 (HMM "PKS_KR" in sequence "UniRef100_A1C5U4", bitscore: 139.0, e-value: 7.2e-36, length: 179)
1623	UniRef100_UPI000023D853_from_2187_to_2364 (HMM "PKS_KR" in sequence "UniRef100_UPI000023D853", bitscore: 138.9, e-value: 7.4e-36, length: 178)
1624	UniRef100_Q03133_from_2557_to_2733 (HMM "PKS_KR" in sequence "UniRef100_Q03133", bitscore: 138.6, e-value: 9.4e-36, length: 177)
1625	UniRef100_Q8GGP3_from_3498_to_3696 (HMM "PKS_KR" in sequence "UniRef100_Q8GGP3", bitscore: 138.6, e-value: 9.4e-36, length: 199)
1626	UniRef100_Q0B305_from_276_to_459 (HMM "PKS_KR" in sequence "UniRef100_Q0B305", bitscore: 138.6, e-value: 9.5e-36, length: 184)
1627	UniRef100_A4RIQ8_from_2149_to_2326 (HMM "PKS_KR" in sequence "UniRef100_A4RIQ8", bitscore: 138.5, e-value: 9.6e-36, length: 178)
1628	UniRef100_Q6ZX14_from_2143_to_2320 (HMM "PKS_KR" in sequence "UniRef100_Q6ZX14", bitscore: 138.5, e-value: 9.6e-36, length: 178)
1629	UniRef100_A0QF84_from_1744_to_1931 (HMM "PKS_KR" in sequence "UniRef100_A0QF84", bitscore: 138.5, e-value: 1e-35, length: 188)
1630	UniRef100_A0VU10_from_2279_to_2506 (HMM "PKS_KR" in sequence "UniRef100_A0VU10", bitscore: 138.4, e-value: 1e-35, length: 228)
1631	UniRef100_Q49B92_from_2031_to_2209 (HMM "PKS_KR" in sequence "UniRef100_Q49B92", bitscore: 138.3, e-value: 1.2e-35, length: 179)
1632	UniRef100_Q6RKF8_from_2188_to_2368 (HMM "PKS_KR" in sequence "UniRef100_Q6RKF8", bitscore: 138.3, e-value: 1.2e-35, length: 181)
1633	UniRef100_Q5Y9G6_from_1123_to_1299 (HMM "PKS_KR" in sequence "UniRef100_Q5Y9G6", bitscore: 138.1, e-value: 1.3e-35, length: 177)
1634	UniRef100_A0WZC9_from_2075_to_2297 (HMM "PKS_KR" in sequence "UniRef100_A0WZC9", bitscore: 137.9, e-value: 1.5e-35, length: 223)
1635	UniRef100_Q73YT8_from_1719_to_1906 (HMM "PKS_KR" in sequence "UniRef100_Q73YT8", bitscore: 137.8, e-value: 1.6e-35, length: 188)
1636	UniRef100_Q2U334_from_2144_to_2321 (HMM "PKS_KR" in sequence "UniRef100_Q2U334", bitscore: 137.7, e-value: 1.8e-35, length: 178)
1637	UniRef100_Q0LLR8_from_1148_to_1349 (HMM "PKS_KR" in sequence "UniRef100_Q0LLR8", bitscore: 137.4, e-value: 2.1e-35, length: 202)
1638	UniRef100_Q61DN9_from_1950_to_2133 (HMM "PKS_KR" in sequence "UniRef100_Q61DN9", bitscore: 137.4, e-value: 2.1e-35, length: 184)
1639	UniRef100_A1EXT6_from_1248_to_1447 (HMM "PKS_KR" in sequence "UniRef100_A1EXT6", bitscore: 137.3, e-value: 2.3e-35, length: 200)
1640	UniRef100_Q0RKW8_from_1887_to_2109 (HMM "PKS_KR" in sequence "UniRef100_Q0RKW8", bitscore: 137.3, e-value: 2.4e-35, length: 223)
1641	UniRef100_UPI00004D5BD1_from_1738_to_1919 (HMM "PKS_KR" in sequence "UniRef100_UPI00004D5BD1", bitscore: 137.3, e-value: 2.4e-35, length: 182)
1642	UniRef100_UPI00004D5BD2_from_1739_to_1920 (HMM "PKS_KR" in sequence "UniRef100_UPI00004D5BD2", bitscore: 137.3, e-value: 2.4e-35, length: 182)
1643	UniRef100_UPI00004D5BD3_from_1729_to_1910 (HMM "PKS_KR" in sequence "UniRef100_UPI00004D5BD3", bitscore: 137.3, e-value: 2.4e-35, length: 182)
1644	UniRef100_A6FC08_from_2207_to_2434 (HMM "PKS_KR" in sequence "UniRef100_A6FC08", bitscore: 137.1, e-value: 2.6e-35, length: 228)
1645	UniRef100_A5G642_from_6254_to_6454 (HMM "PKS_KR" in sequence "UniRef100_A5G642", bitscore: 137.0, e-value: 2.7e-35, length: 201)
1646	UniRef100_Q0PEX4_from_712_to_897 (HMM "PKS_KR" in sequence "UniRef100_Q0PEX4", bitscore: 136.8, e-value: 3.3e-35, length: 186)
1647	UniRef100_Q2N3T0_from_6827_to_7007 (HMM "PKS_KR" in sequence "UniRef100_Q2N3T0", bitscore: 136.6, e-value: 3.6e-35, length: 181)
1648	UniRef100_Q2N3S7_from_900_to_1095 (HMM "PKS_KR" in sequence "UniRef100_Q2N3S7", bitscore: 136.5, e-value: 4.1e-35, length: 196)
1649	UniRef100_A2QXP7_from_2096_to_2273 (HMM "PKS_KR" in sequence "UniRef100_A2QXP7", bitscore: 136.4, e-value: 4.4e-35, length: 178)
1650	UniRef100_A0UUS2_from_2532_to_2730 (HMM "PKS_KR" in sequence "UniRef100_A0UUS2", bitscore: 136.4, e-value: 4.4e-35, length: 199)
1651	UniRef100_A4QU80_from_2176_to_2357 (HMM "PKS_KR" in sequence "UniRef100_A4QU80", bitscore: 136.1, e-value: 5.4e-35, length: 182)
1652	UniRef100_A4LZ00_from_1841_to_2065 (HMM "PKS_KR" in sequence "UniRef100_A4LZ00", bitscore: 136.0, e-value: 5.6e-35, length: 225)
1653	UniRef100_A2CLL2_from_4230_to_4416 (HMM "PKS_KR" in sequence "UniRef100_A2CLL2", bitscore: 136.0, e-value: 5.6e-35, length: 187)
1654	UniRef100_Q49933_from_1815_to_1994 (HMM "PKS_KR" in sequence "UniRef100_Q49933", bitscore: 135.8, e-value: 6.3e-35, length: 180)
1655	UniRef100_Q93HJ2_from_1187_to_1368 (HMM "PKS_KR" in sequence "UniRef100_Q93HJ2", bitscore: 135.8, e-value: 6.3e-35, length: 182)
1656	UniRef100_UPI0000D57780_from_1778_to_1959 (HMM "PKS_KR" in sequence "UniRef100_UPI0000D57780", bitscore: 135.8, e-value: 6.7e-35, length: 182)
1657	UniRef100_Q83DF0_from_1248_to_1447 (HMM "PKS_KR" in sequence "UniRef100_Q83DF0", bitscore: 135.7, e-value: 7.1e-35, length: 200)
1658	UniRef100_Q2UNQ1_from_2092_to_2269 (HMM "PKS_KR" in sequence "UniRef100_Q2UNQ1", bitscore: 135.6, e-value: 7.7e-35, length: 178)
1659	UniRef100_Q1MT73_from_1742_to_1929 (HMM "PKS_KR" in sequence "UniRef100_Q1MT73", bitscore: 135.5, e-value: 8e-35, length: 188)
1660	UniRef100_UPI0000D8C28A_from_1749_to_1936 (HMM "PKS_KR" in sequence "UniRef100_UPI0000D8C28A", bitscore: 135.5, e-value: 8e-35, length: 188)
1661	UniRef100_Q0ILD1_from_1172_to_1350 (HMM "PKS_KR" in sequence "UniRef100_Q0ILD1", bitscore: 135.3, e-value: 9.2e-35, length: 179)
1662	UniRef100_A2QIQ4_from_2092_to_2269 (HMM "PKS_KR" in sequence "UniRef100_A2QIQ4", bitscore: 135.3, e-value: 9.3e-35, length: 178)
1663	UniRef100_Q53730_from_790_to_970 (HMM "PKS_KR" in sequence "UniRef100_Q53730", bitscore: 135.2, e-value: 9.6e-35, length: 181)
1664	UniRef100_UPI0000DADEC5_from_1248_to_1447 (HMM "PKS_KR" in sequence "UniRef100_UPI0000DADEC5", bitscore: 135.2, e-value: 9.7e-35, length: 200)
1665	UniRef100_UPI0000DAEA06_from_1248_to_1447 (HMM "PKS_KR" in sequence "UniRef100_UPI0000DAEA06", bitscore: 135.2, e-value: 9.7e-35, length: 200)
1666	UniRef100_Q1GDY4_from_1170_to_1368 (HMM "PKS_KR" in sequence "UniRef100_Q1GDY4", bitscore: 135.2, e-value: 9.9e-35, length: 199)
1667	UniRef100_Q1ZF67_from_2079_to_2306 (HMM "PKS_KR" in sequence "UniRef100_Q1ZF67", bitscore: 135.2, e-value: 1e-34, length: 228)
1668	UniRef100_Q0RQH0_from_2538_to_2759 (HMM "PKS_KR" in sequence "UniRef100_Q0RQH0", bitscore: 135.1, e-value: 1e-34, length: 222)
1669	UniRef100_UPI000038D51E_from_1451_to_1630 (HMM "PKS_KR" in sequence "UniRef100_UPI000038D51E", bitscore: 135.0, e-value: 1.2e-34, length: 180)
1670	UniRef100_Q2UNN5_from_2056_to_2235 (HMM "PKS_KR" in sequence "UniRef100_Q2UNN5", bitscore: 134.9, e-value: 1.2e-34, length: 180)
1671	UniRef100_Q7S380_from_2197_to_2381 (HMM "PKS_KR" in sequence "UniRef100_Q7S380", bitscore: 134.9, e-value: 1.2e-34, length: 185)
1672	UniRef100_Q2T4N1_from_902_to_1089 (HMM "PKS_KR" in sequence "UniRef100_Q2T4N1", bitscore: 134.9, e-value: 1.2e-34, length: 188)
1673	UniRef100_Q1D5F8_from_1871_to_2050 (HMM "PKS_KR" in sequence "UniRef100_Q1D5F8", bitscore: 134.9, e-value: 1.2e-34, length: 180)
1674	UniRef100_Q9Z5F4_from_1804_to_1983 (HMM "PKS_KR" in sequence "UniRef100_Q9Z5F4", bitscore: 134.9, e-value: 1.2e-34, length: 180)
1675	UniRef100_A4R376_from_97_to_281 (HMM "PKS_KR" in sequence "UniRef100_A4R376", bitscore: 134.7, e-value: 1.4e-34, length: 185)
1676	UniRef100_Q84IT5_from_1290_to_1465 (HMM "PKS_KR" in sequence "UniRef100_Q84IT5", bitscore: 134.6, e-value: 1.5e-34, length: 176)
1677	UniRef100_Q93HF2_from_1154_to_1334 (HMM "PKS_KR" in sequence "UniRef100_Q93HF2", bitscore: 134.5, e-value: 1.5e-34, length: 181)
1678	UniRef100_Q826K7_from_1159_to_1339 (HMM "PKS_KR" in sequence "UniRef100_Q826K7", bitscore: 134.5, e-value: 1.5e-34, length: 181)
1679	UniRef100_Q847C6_from_2244_to_2435 (HMM "PKS_KR" in sequence "UniRef100_Q847C6", bitscore: 134.5, e-value: 1.6e-34, length: 192)
1680	UniRef100_Q6ZX13_from_2136_to_2313 (HMM "PKS_KR" in sequence "UniRef100_Q6ZX13", bitscore: 134.0, e-value: 2.2e-34, length: 178)
1681	UniRef100_A4RIS4_from_1256_to_1433 (HMM "PKS_KR" in sequence "UniRef100_A4RIS4", bitscore: 134.0, e-value: 2.2e-34, length: 178)
1682	UniRef100_Q1JYV0_from_1790_to_2013 (HMM "PKS_KR" in sequence "UniRef100_Q1JYV0", bitscore: 133.9, e-value: 2.4e-34, length: 224)
1683	UniRef100_A0ACI3_from_6604_to_6777 (HMM "PKS_KR" in sequence "UniRef100_A0ACI3", bitscore: 133.8, e-value: 2.6e-34, length: 174)
1684	UniRef100_Q7WRJ0_from_2239_to_2430 (HMM "PKS_KR" in sequence "UniRef100_Q7WRJ0", bitscore: 133.8, e-value: 2.6e-34, length: 192)
1685	UniRef100_Q5BCE6_from_2123_to_2306 (HMM "PKS_KR" in sequence "UniRef100_Q5BCE6", bitscore: 133.7, e-value: 2.8e-34, length: 184)
1686	UniRef100_A0MS26_from_4227_to_4413 (HMM "PKS_KR" in sequence "UniRef100_A0MS26", bitscore: 133.6, e-value: 2.9e-34, length: 187)
1687	UniRef100_Q5RJ12_from_1749_to_1936 (HMM "PKS_KR" in sequence "UniRef100_Q5RJ12", bitscore: 133.6, e-value: 3.1e-34, length: 188)
1688	UniRef100_UPI0000F1DD85_from_1742_to_1929 (HMM "PKS_KR" in sequence "UniRef100_UPI0000F1DD85", bitscore: 133.6, e-value: 3.1e-34, length: 188)
1689	UniRef100_A0ZEC3_from_2244_to_2435 (HMM "PKS_KR" in sequence "UniRef100_A0ZEC3", bitscore: 133.4, e-value: 3.5e-34, length: 192)
1690	UniRef100_A0UVH9_from_869_to_1062 (HMM "PKS_KR" in sequence "UniRef100_A0UVH9", bitscore: 133.2, e-value: 3.8e-34, length: 194)
1691	UniRef100_UPI000038D4B0_from_11_to_237 (HMM "PKS_KR" in sequence "UniRef100_UPI000038D4B0", bitscore: 133.1, e-value: 4.2e-34, length: 227)
1692	UniRef100_Q6RKL3_from_2149_to_2328 (HMM "PKS_KR" in sequence "UniRef100_Q6RKL3", bitscore: 133.1, e-value: 4.3e-34, length: 180)
1693	UniRef100_Q9RA21_from_2039_to_2266 (HMM "PKS_KR" in sequence "UniRef100_Q9RA21", bitscore: 133.0, e-value: 4.6e-34, length: 228)
1694	UniRef100_UPI000023E5A9_from_2212_to_2397 (HMM "PKS_KR" in sequence "UniRef100_UPI000023E5A9", bitscore: 132.9, e-value: 4.8e-34, length: 186)
1695	UniRef100_Q8RL74_from_1098_to_1284 (HMM "PKS_KR" in sequence "UniRef100_Q8RL74", bitscore: 132.9, e-value: 5e-34, length: 187)
1696	UniRef100_Q0CS88_from_2250_to_2434 (HMM "PKS_KR" in sequence "UniRef100_Q0CS88", bitscore: 132.9, e-value: 5e-34, length: 185)
1697	UniRef100_Q2T4P0_from_3030_to_3211 (HMM "PKS_KR" in sequence "UniRef100_Q2T4P0", bitscore: 132.6, e-value: 5.8e-34, length: 182)
1698	UniRef100_UPI000065F99D_from_1698_to_1877 (HMM "PKS_KR" in sequence "UniRef100_UPI000065F99D", bitscore: 132.5, e-value: 6.4e-34, length: 180)
1699	UniRef100_P95814_from_3137_to_3298 (HMM "PKS_KR" in sequence "UniRef100_P95814", bitscore: 132.5, e-value: 6.4e-34, length: 162)
1700	UniRef100_Q29M08_from_1813_to_1994 (HMM "PKS_KR" in sequence "UniRef100_Q29M08", bitscore: 132.1, e-value: 8.4e-34, length: 182)
1701	UniRef100_Q8GGP2_from_2871_to_3051 (HMM "PKS_KR" in sequence "UniRef100_Q8GGP2", bitscore: 132.0, e-value: 9.2e-34, length: 181)
1702	UniRef100_Q3W1F1_from_2535_to_2756 (HMM "PKS_KR" in sequence "UniRef100_Q3W1F1", bitscore: 131.9, e-value: 9.7e-34, length: 222)
1703	UniRef100_Q0ILD3_from_2627_to_2807 (HMM "PKS_KR" in sequence "UniRef100_Q0ILD3", bitscore: 131.7, e-value: 1.1e-33, length: 181)
1704	UniRef100_Q93HG0_from_279_to_460 (HMM "PKS_KR" in sequence "UniRef100_Q93HG0", bitscore: 131.5, e-value: 1.2e-33, length: 182)
1705	UniRef100_Q8RL72_from_1103_to_1283 (HMM "PKS_KR" in sequence "UniRef100_Q8RL72", bitscore: 131.5, e-value: 1.2e-33, length: 181)
1706	UniRef100_Q0U5R7_from_1954_to_2133 (HMM "PKS_KR" in sequence "UniRef100_Q0U5R7", bitscore: 131.3, e-value: 1.4e-33, length: 180)
1707	UniRef100_Q2N3S9_from_3669_to_3871 (HMM "PKS_KR" in sequence "UniRef100_Q2N3S9", bitscore: 131.2, e-value: 1.5e-33, length: 203)
1708	UniRef100_Q197Z2_from_2743_to_2919 (HMM "PKS_KR" in sequence "UniRef100_Q197Z2", bitscore: 131.2, e-value: 1.6e-33, length: 177)
1709	UniRef100_Q0RQ47_from_1819_to_2042 (HMM "PKS_KR" in sequence "UniRef100_Q0RQ47", bitscore: 131.2, e-value: 1.6e-33, length: 224)
1710	UniRef100_Q2GN07_from_2238_to_2422 (HMM "PKS_KR" in sequence "UniRef100_Q2GN07", bitscore: 131.2, e-value: 1.6e-33, length: 185)
1711	UniRef100_Q1MX75_from_1204_to_1383 (HMM "PKS_KR" in sequence "UniRef100_Q1MX75", bitscore: 131.2, e-value: 1.6e-33, length: 180)
1712	UniRef100_Q7NJ74_from_242_to_469 (HMM "PKS_KR" in sequence "UniRef100_Q7NJ74", bitscore: 130.7, e-value: 2.2e-33, length: 228)
1713	UniRef100_Q49624_from_1770_to_1953 (HMM "PKS_KR" in sequence "UniRef100_Q49624", bitscore: 130.4, e-value: 2.7e-33, length: 184)
1714	UniRef100_A6FZ62_from_1082_to_1266 (HMM "PKS_KR" in sequence "UniRef100_A6FZ62", bitscore: 130.2, e-value: 3.1e-33, length: 185)
1715	UniRef100_A0ZCD9_from_1774_to_2000 (HMM "PKS_KR" in sequence "UniRef100_A0ZCD9", bitscore: 130.0, e-value: 3.6e-33, length: 227)
1716	UniRef100_Q0QMN7_from_3864_to_4044 (HMM "PKS_KR" in sequence "UniRef100_Q0QMN7", bitscore: 130.0, e-value: 3.6e-33, length: 181)
1717	UniRef100_P91871_from_1950_to_2133 (HMM "PKS_KR" in sequence "UniRef100_P91871", bitscore: 129.9, e-value: 4e-33, length: 184)
1718	UniRef100_A3NJF5_from_3936_to_4121 (HMM "PKS_KR" in sequence "UniRef100_A3NJF5", bitscore: 129.8, e-value: 4.1e-33, length: 186)
1719	UniRef100_A3P519_from_3937_to_4122 (HMM "PKS_KR" in sequence "UniRef100_A3P519", bitscore: 129.8, e-value: 4.1e-33, length: 186)
1720	UniRef100_UPI0000559E5B_from_2655_to_2840 (HMM "PKS_KR" in sequence "UniRef100_UPI0000559E5B", bitscore: 129.8, e-value: 4.1e-33, length: 186)
1721	UniRef100_UPI000055BFF0_from_3961_to_4146 (HMM "PKS_KR" in sequence "UniRef100_UPI000055BFF0", bitscore: 129.8, e-value: 4.1e-33, length: 186)
1722	UniRef100_A1C9J6_from_2066_to_2245 (HMM "PKS_KR" in sequence "UniRef100_A1C9J6", bitscore: 129.6, e-value: 4.8e-33, length: 180)
1723	UniRef100_Q9S200_from_1543_to_1768 (HMM "PKS_KR" in sequence "UniRef100_Q9S200", bitscore: 129.6, e-value: 4.9e-33, length: 226)
1724	UniRef100_A4R6B2_from_769_to_947 (HMM "PKS_KR" in sequence "UniRef100_A4R6B2", bitscore: 129.5, e-value: 5.2e-33, length: 179)
1725	UniRef100_A4R6A3_from_1685_to_1867 (HMM "PKS_KR" in sequence "UniRef100_A4R6A3", bitscore: 129.5, e-value: 5.2e-33, length: 183)
1726	UniRef100_A6GIB2_from_2078_to_2257 (HMM "PKS_KR" in sequence "UniRef100_A6GIB2", bitscore: 129.4, e-value: 5.4e-33, length: 180)
1727	UniRef100_UPI000023D164_from_2181_to_2360 (HMM "PKS_KR" in sequence "UniRef100_UPI000023D164", bitscore: 129.4, e-value: 5.6e-33, length: 180)
1728	UniRef100_Q49940_from_1438_to_1616 (HMM "PKS_KR" in sequence "UniRef100_Q49940", bitscore: 129.3, e-value: 6.1e-33, length: 179)
1729	UniRef100_Q9CB70_from_1438_to_1616 (HMM "PKS_KR" in sequence "UniRef100_Q9CB70", bitscore: 129.3, e-value: 6.1e-33, length: 179)
1730	UniRef100_UPI000023DFC5_from_1974_to_2156 (HMM "PKS_KR" in sequence "UniRef100_UPI000023DFC5", bitscore: 129.2, e-value: 6.2e-33, length: 183)
1731	UniRef100_Q4WAY3_from_2091_to_2270 (HMM "PKS_KR" in sequence "UniRef100_Q4WAY3", bitscore: 129.2, e-value: 6.5e-33, length: 180)
1732	UniRef100_Q2KHG9_from_2261_to_2447 (HMM "PKS_KR" in sequence "UniRef100_Q2KHG9", bitscore: 129.0, e-value: 7.1e-33, length: 187)
1733	UniRef100_A4RNS2_from_2128_to_2314 (HMM "PKS_KR" in sequence "UniRef100_A4RNS2", bitscore: 129.0, e-value: 7.1e-33, length: 187)
1734	UniRef100_Q52934_from_36_to_215 (HMM "PKS_KR" in sequence "UniRef100_Q52934", bitscore: 129.0, e-value: 7.1e-33, length: 180)
1735	UniRef100_A0MS25_from_4048_to_4233 (HMM "PKS_KR" in sequence "UniRef100_A0MS25", bitscore: 128.8, e-value: 8.4e-33, length: 186)
1736	UniRef100_A2CLL1_from_4038_to_4223 (HMM "PKS_KR" in sequence "UniRef100_A2CLL1", bitscore: 128.8, e-value: 8.4e-33, length: 186)
1737	UniRef100_Q9VQL7_from_1812_to_1993 (HMM "PKS_KR" in sequence "UniRef100_Q9VQL7", bitscore: 128.6, e-value: 9.6e-33, length: 182)
1738	UniRef100_Q68BG4_from_6667_to_6843 (HMM "PKS_KR" in sequence "UniRef100_Q68BG4", bitscore: 128.5, e-value: 9.9e-33, length: 177)
1739	UniRef100_A1B0A4_from_1157_to_1337 (HMM "PKS_KR" in sequence "UniRef100_A1B0A4", bitscore: 128.5, e-value: 1e-32, length: 181)
1740	UniRef100_Q4WAZ4_from_764_to_942 (HMM "PKS_KR" in sequence "UniRef100_Q4WAZ4", bitscore: 128.3, e-value: 1.1e-32, length: 179)
1741	UniRef100_Q1D5F5_from_1694_to_1878 (HMM "PKS_KR" in sequence "UniRef100_Q1D5F5", bitscore: 128.3, e-value: 1.2e-32, length: 185)
1742	UniRef100_A0UWE3_from_2078_to_2263 (HMM "PKS_KR" in sequence "UniRef100_A0UWE3", bitscore: 128.2, e-value: 1.2e-32, length: 186)
1743	UniRef100_A0ACI1_from_1218_to_1391 (HMM "PKS_KR" in sequence "UniRef100_A0ACI1", bitscore: 128.0, e-value: 1.5e-32, length: 174)
1744	UniRef100_Q0CRW0_from_1275_to_1454 (HMM "PKS_KR" in sequence "UniRef100_Q0CRW0", bitscore: 127.7, e-value: 1.8e-32, length: 180)
1745	UniRef100_Q1RS71_from_3113_to_3294 (HMM "PKS_KR" in sequence "UniRef100_Q1RS71", bitscore: 127.6, e-value: 1.9e-32, length: 182)
1746	UniRef100_Q090D9_from_1431_to_1611 (HMM "PKS_KR" in sequence "UniRef100_Q090D9", bitscore: 127.6, e-value: 1.9e-32, length: 181)
1747	UniRef100_A4RJ82_from_2235_to_2416 (HMM "PKS_KR" in sequence "UniRef100_A4RJ82", bitscore: 127.4, e-value: 2.3e-32, length: 182)
1748	UniRef100_A0UXD4_from_1170_to_1366 (HMM "PKS_KR" in sequence "UniRef100_A0UXD4", bitscore: 127.1, e-value: 2.7e-32, length: 197)
1749	UniRef100_A1KQR7_from_2929_to_3109 (HMM "PKS_KR" in sequence "UniRef100_A1KQR7", bitscore: 126.6, e-value: 3.8e-32, length: 181)
1750	UniRef100_A5J3W8_from_1349_to_1529 (HMM "PKS_KR" in sequence "UniRef100_A5J3W8", bitscore: 126.6, e-value: 3.9e-32, length: 181)
1751	UniRef100_Q4V2F5_from_1825_to_2005 (HMM "PKS_KR" in sequence "UniRef100_Q4V2F5", bitscore: 126.6, e-value: 3.9e-32, length: 181)
1752	UniRef100_UPI0000558F28_from_1330_to_1510 (HMM "PKS_KR" in sequence "UniRef100_UPI0000558F28", bitscore: 126.6, e-value: 3.9e-32, length: 181)
1753	UniRef100_Q0CJS8_from_2187_to_2370 (HMM "PKS_KR" in sequence "UniRef100_Q0CJS8", bitscore: 126.5, e-value: 4e-32, length: 184)
1754	UniRef100_P95814_from_5046_to_5209 (HMM "PKS_KR" in sequence "UniRef100_P95814", bitscore: 126.2, e-value: 4.9e-32, length: 164)
1755	UniRef100_Q7BQ70_from_2169_to_2369 (HMM "PKS_KR" in sequence "UniRef100_Q7BQ70", bitscore: 126.2, e-value: 4.9e-32, length: 201)
1756	UniRef100_A1CLP0_from_2080_to_2257 (HMM "PKS_KR" in sequence "UniRef100_A1CLP0", bitscore: 126.1, e-value: 5.2e-32, length: 178)
1757	UniRef100_A4LL34_from_1321_to_1501 (HMM "PKS_KR" in sequence "UniRef100_A4LL34", bitscore: 125.9, e-value: 6e-32, length: 181)
1758	UniRef100_A3NGR5_from_1321_to_1501 (HMM "PKS_KR" in sequence "UniRef100_A3NGR5", bitscore: 125.9, e-value: 6e-32, length: 181)
1759	UniRef100_A5TML8_from_1346_to_1526 (HMM "PKS_KR" in sequence "UniRef100_A5TML8", bitscore: 125.9, e-value: 6e-32, length: 181)
1760	UniRef100_A3P2B7_from_1355_to_1535 (HMM "PKS_KR" in sequence "UniRef100_A3P2B7", bitscore: 125.9, e-value: 6e-32, length: 181)
1761	UniRef100_A2S1Y5_from_1343_to_1523 (HMM "PKS_KR" in sequence "UniRef100_A2S1Y5", bitscore: 125.9, e-value: 6e-32, length: 181)
1762	UniRef100_Q63NJ3_from_1333_to_1513 (HMM "PKS_KR" in sequence "UniRef100_Q63NJ3", bitscore: 125.9, e-value: 6e-32, length: 181)
1763	UniRef100_Q3JHE0_from_1324_to_1504 (HMM "PKS_KR" in sequence "UniRef100_Q3JHE0", bitscore: 125.9, e-value: 6e-32, length: 181)
1764	UniRef100_UPI0000558CCC_from_1327_to_1507 (HMM "PKS_KR" in sequence "UniRef100_UPI0000558CCC", bitscore: 125.9, e-value: 6e-32, length: 181)
1765	UniRef100_UPI000055B93D_from_1333_to_1513 (HMM "PKS_KR" in sequence "UniRef100_UPI000055B93D", bitscore: 125.9, e-value: 6e-32, length: 181)
1766	UniRef100_UPI000067452A_from_1324_to_1504 (HMM "PKS_KR" in sequence "UniRef100_UPI000067452A", bitscore: 125.9, e-value: 6e-32, length: 181)
1767	UniRef100_UPI0000DADCE5_from_1330_to_1510 (HMM "PKS_KR" in sequence "UniRef100_UPI0000DADCE5", bitscore: 125.9, e-value: 6e-32, length: 181)
1768	UniRef100_A3MDI6_from_2872_to_3057 (HMM "PKS_KR" in sequence "UniRef100_A3MDI6", bitscore: 125.6, e-value: 7.7e-32, length: 186)
1769	UniRef100_A1UUX8_from_2872_to_3057 (HMM "PKS_KR" in sequence "UniRef100_A1UUX8", bitscore: 125.6, e-value: 7.7e-32, length: 186)
1770	UniRef100_Q3JMN8_from_3787_to_3972 (HMM "PKS_KR" in sequence "UniRef100_Q3JMN8", bitscore: 125.6, e-value: 7.7e-32, length: 186)
1771	UniRef100_Q63LK7_from_3984_to_4169 (HMM "PKS_KR" in sequence "UniRef100_Q63LK7", bitscore: 125.6, e-value: 7.7e-32, length: 186)
1772	UniRef100_UPI0000558FFC_from_1258_to_1443 (HMM "PKS_KR" in sequence "UniRef100_UPI0000558FFC", bitscore: 125.6, e-value: 7.7e-32, length: 186)
1773	UniRef100_UPI000055B8C7_from_1616_to_1801 (HMM "PKS_KR" in sequence "UniRef100_UPI000055B8C7", bitscore: 125.6, e-value: 7.7e-32, length: 186)
1774	UniRef100_UPI0000674386_from_2825_to_3010 (HMM "PKS_KR" in sequence "UniRef100_UPI0000674386", bitscore: 125.6, e-value: 7.7e-32, length: 186)
1775	UniRef100_UPI00006DD0FF_from_2866_to_3051 (HMM "PKS_KR" in sequence "UniRef100_UPI00006DD0FF", bitscore: 125.6, e-value: 7.7e-32, length: 186)
1776	UniRef100_UPI0000D72341_from_3359_to_3544 (HMM "PKS_KR" in sequence "UniRef100_UPI0000D72341", bitscore: 125.6, e-value: 7.7e-32, length: 186)
1777	UniRef100_Q9KIZ6_from_3393_to_3573 (HMM "PKS_KR" in sequence "UniRef100_Q9KIZ6", bitscore: 125.5, e-value: 8e-32, length: 181)
1778	UniRef100_Q0PD01_from_4876_to_5052 (HMM "PKS_KR" in sequence "UniRef100_Q0PD01", bitscore: 125.5, e-value: 8.2e-32, length: 177)
1779	UniRef100_A5G644_from_3999_to_4191 (HMM "PKS_KR" in sequence "UniRef100_A5G644", bitscore: 125.4, e-value: 8.7e-32, length: 193)
1780	UniRef100_UPI00006B6CDC_from_689_to_881 (HMM "PKS_KR" in sequence "UniRef100_UPI00006B6CDC", bitscore: 125.4, e-value: 8.7e-32, length: 193)
1781	UniRef100_Q4KCD8_from_6394_to_6581 (HMM "PKS_KR" in sequence "UniRef100_Q4KCD8", bitscore: 125.4, e-value: 8.8e-32, length: 188)
1782	UniRef100_Q0QMN5_from_4965_to_5134 (HMM "PKS_KR" in sequence "UniRef100_Q0QMN5", bitscore: 125.2, e-value: 9.8e-32, length: 170)
1783	UniRef100_A2Q7L3_from_1982_to_2165 (HMM "PKS_KR" in sequence "UniRef100_A2Q7L3", bitscore: 125.1, e-value: 1.1e-31, length: 184)
1784	UniRef100_Q0LNS7_from_1855_to_2038 (HMM "PKS_KR" in sequence "UniRef100_Q0LNS7", bitscore: 124.9, e-value: 1.2e-31, length: 184)
1785	UniRef100_Q6RKK6_from_1822_to_1997 (HMM "PKS_KR" in sequence "UniRef100_Q6RKK6", bitscore: 124.9, e-value: 1.2e-31, length: 176)
1786	UniRef100_UPI0000D8D6A2_from_125_to_308 (HMM "PKS_KR" in sequence "UniRef100_UPI0000D8D6A2", bitscore: 124.5, e-value: 1.6e-31, length: 184)
1787	UniRef100_Q6VT95_from_7323_to_7506 (HMM "PKS_KR" in sequence "UniRef100_Q6VT95", bitscore: 124.4, e-value: 1.7e-31, length: 184)
1788	UniRef100_Q6RKE0_from_1401_to_1593 (HMM "PKS_KR" in sequence "UniRef100_Q6RKE0", bitscore: 124.4, e-value: 1.7e-31, length: 193)
1789	UniRef100_Q8RL72_from_6130_to_6314 (HMM "PKS_KR" in sequence "UniRef100_Q8RL72", bitscore: 124.1, e-value: 2.1e-31, length: 185)
1790	UniRef100_Q0C9L7_from_2021_to_2200 (HMM "PKS_KR" in sequence "UniRef100_Q0C9L7", bitscore: 123.9, e-value: 2.5e-31, length: 180)
1791	UniRef100_Q6RKI0_from_207_to_421 (HMM "PKS_KR" in sequence "UniRef100_Q6RKI0", bitscore: 123.7, e-value: 2.8e-31, length: 215)
1792	UniRef100_Q6RKF4_from_1993_to_2175 (HMM "PKS_KR" in sequence "UniRef100_Q6RKF4", bitscore: 123.7, e-value: 2.9e-31, length: 183)
1793	UniRef100_Q1RS45_from_4347_to_4542 (HMM "PKS_KR" in sequence "UniRef100_Q1RS45", bitscore: 123.7, e-value: 2.9e-31, length: 196)
1794	UniRef100_A3MCQ8_from_1346_to_1526 (HMM "PKS_KR" in sequence "UniRef100_A3MCQ8", bitscore: 123.4, e-value: 3.5e-31, length: 181)
1795	UniRef100_Q0UTP6_from_1829_to_2007 (HMM "PKS_KR" in sequence "UniRef100_Q0UTP6", bitscore: 123.4, e-value: 3.6e-31, length: 179)
1796	UniRef100_Q1RS70_from_5167_to_5347 (HMM "PKS_KR" in sequence "UniRef100_Q1RS70", bitscore: 123.2, e-value: 4e-31, length: 181)
1797	UniRef100_Q4U447_from_2856_to_3036 (HMM "PKS_KR" in sequence "UniRef100_Q4U447", bitscore: 123.0, e-value: 4.7e-31, length: 181)
1798	UniRef100_A4KUB0_from_1142_to_1342 (HMM "PKS_KR" in sequence "UniRef100_A4KUB0", bitscore: 122.4, e-value: 7.1e-31, length: 201)
1799	UniRef100_Q5XF86_from_1405_to_1578 (HMM "PKS_KR" in sequence "UniRef100_Q5XF86", bitscore: 122.2, e-value: 8.2e-31, length: 174)
1800	UniRef100_Q3KRU5_from_2228_to_2405 (HMM "PKS_KR" in sequence "UniRef100_Q3KRU5", bitscore: 121.6, e-value: 1.2e-30, length: 178)
1801	UniRef100_Q9ZGA4_from_2451_to_2612 (HMM "PKS_KR" in sequence "UniRef100_Q9ZGA4", bitscore: 121.6, e-value: 1.2e-30, length: 162)
1802	UniRef100_Q2SGI9_from_221_to_395 (HMM "PKS_KR" in sequence "UniRef100_Q2SGI9", bitscore: 121.6, e-value: 1.3e-30, length: 175)
1803	UniRef100_A2QHC4_from_2132_to_2316 (HMM "PKS_KR" in sequence "UniRef100_A2QHC4", bitscore: 121.5, e-value: 1.3e-30, length: 185)
1804	UniRef100_Q9L8C6_from_3393_to_3573 (HMM "PKS_KR" in sequence "UniRef100_Q9L8C6", bitscore: 121.4, e-value: 1.4e-30, length: 181)
1805	UniRef100_Q6RKE9_from_2126_to_2303 (HMM "PKS_KR" in sequence "UniRef100_Q6RKE9", bitscore: 121.2, e-value: 1.6e-30, length: 178)
1806	UniRef100_Q1RS43_from_1775_to_1955 (HMM "PKS_KR" in sequence "UniRef100_Q1RS43", bitscore: 120.7, e-value: 2.2e-30, length: 181)
1807	UniRef100_Q9FDT8_from_2232_to_2423 (HMM "PKS_KR" in sequence "UniRef100_Q9FDT8", bitscore: 120.3, e-value: 3.1e-30, length: 192)
1808	UniRef100_Q56K16_from_2229_to_2420 (HMM "PKS_KR" in sequence "UniRef100_Q56K16", bitscore: 120.3, e-value: 3.1e-30, length: 192)
1809	UniRef100_Q4ZND0_from_237_to_418 (HMM "PKS_KR" in sequence "UniRef100_Q4ZND0", bitscore: 120.2, e-value: 3.2e-30, length: 182)
1810	UniRef100_A1I9L6_from_1613_to_1839 (HMM "PKS_KR" in sequence "UniRef100_A1I9L6", bitscore: 120.1, e-value: 3.5e-30, length: 227)
1811	UniRef100_Q0PEX7_from_1465_to_1667 (HMM "PKS_KR" in sequence "UniRef100_Q0PEX7", bitscore: 119.9, e-value: 3.9e-30, length: 203)
1812	UniRef100_Q3W495_from_1654_to_1834 (HMM "PKS_KR" in sequence "UniRef100_Q3W495", bitscore: 119.6, e-value: 4.8e-30, length: 181)
1813	UniRef100_Q6RKK8_from_1968_to_2150 (HMM "PKS_KR" in sequence "UniRef100_Q6RKK8", bitscore: 119.5, e-value: 5.2e-30, length: 183)
1814	UniRef100_UPI000038CE2D_from_1808_to_2034 (HMM "PKS_KR" in sequence "UniRef100_UPI000038CE2D", bitscore: 118.9, e-value: 7.9e-30, length: 227)
1815	UniRef100_Q2JEI2_from_2325_to_2546 (HMM "PKS_KR" in sequence "UniRef100_Q2JEI2", bitscore: 118.8, e-value: 8.3e-30, length: 222)
1816	UniRef100_A1D0Q3_from_173_to_350 (HMM "PKS_KR" in sequence "UniRef100_A1D0Q3", bitscore: 118.7, e-value: 9.3e-30, length: 178)
1817	UniRef100_Q212V5_from_1770_to_1950 (HMM "PKS_KR" in sequence "UniRef100_Q212V5", bitscore: 118.2, e-value: 1.3e-29, length: 181)
1818	UniRef100_Q12KX0_from_2046_to_2269 (HMM "PKS_KR" in sequence "UniRef100_Q12KX0", bitscore: 118.1, e-value: 1.3e-29, length: 224)
1819	UniRef100_A1KQR9_from_2693_to_2881 (HMM "PKS_KR" in sequence "UniRef100_A1KQR9", bitscore: 118.1, e-value: 1.4e-29, length: 189)
1820	UniRef100_Q1RS63_from_1467_to_1669 (HMM "PKS_KR" in sequence "UniRef100_Q1RS63", bitscore: 118.0, e-value: 1.5e-29, length: 203)
1821	UniRef100_A5G645_from_844_to_1042 (HMM "PKS_KR" in sequence "UniRef100_A5G645", bitscore: 118.0, e-value: 1.5e-29, length: 199)
1822	UniRef100_Q0D1A2_from_1935_to_2110 (HMM "PKS_KR" in sequence "UniRef100_Q0D1A2", bitscore: 117.9, e-value: 1.6e-29, length: 176)
1823	UniRef100_A3NJX2_from_957_to_1155 (HMM "PKS_KR" in sequence "UniRef100_A3NJX2", bitscore: 117.8, e-value: 1.7e-29, length: 199)
1824	UniRef100_A4MH50_from_957_to_1155 (HMM "PKS_KR" in sequence "UniRef100_A4MH50", bitscore: 117.8, e-value: 1.7e-29, length: 199)
1825	UniRef100_A3P5J0_from_957_to_1155 (HMM "PKS_KR" in sequence "UniRef100_A3P5J0", bitscore: 117.8, e-value: 1.7e-29, length: 199)
1826	UniRef100_Q3JMA6_from_981_to_1179 (HMM "PKS_KR" in sequence "UniRef100_Q3JMA6", bitscore: 117.8, e-value: 1.7e-29, length: 199)
1827	UniRef100_UPI000055BC93_from_947_to_1145 (HMM "PKS_KR" in sequence "UniRef100_UPI000055BC93", bitscore: 117.8, e-value: 1.7e-29, length: 199)
1828	UniRef100_UPI00005FACF1_from_947_to_1145 (HMM "PKS_KR" in sequence "UniRef100_UPI00005FACF1", bitscore: 117.8, e-value: 1.7e-29, length: 199)
1829	UniRef100_UPI00006740C6_from_947_to_1145 (HMM "PKS_KR" in sequence "UniRef100_UPI00006740C6", bitscore: 117.8, e-value: 1.7e-29, length: 199)
1830	UniRef100_Q1RS53_from_1269_to_1463 (HMM "PKS_KR" in sequence "UniRef100_Q1RS53", bitscore: 117.6, e-value: 1.9e-29, length: 195)
1831	UniRef100_A3VIG0_from_2009_to_2188 (HMM "PKS_KR" in sequence "UniRef100_A3VIG0", bitscore: 117.5, e-value: 2.1e-29, length: 180)
1832	UniRef100_Q8YLE5_from_11_to_234 (HMM "PKS_KR" in sequence "UniRef100_Q8YLE5", bitscore: 117.1, e-value: 2.8e-29, length: 224)
1833	UniRef100_Q2H7K7_from_2067_to_2235 (HMM "PKS_KR" in sequence "UniRef100_Q2H7K7", bitscore: 116.9, e-value: 3.2e-29, length: 169)
1834	UniRef100_Q2N3T0_from_927_to_1125 (HMM "PKS_KR" in sequence "UniRef100_Q2N3T0", bitscore: 116.7, e-value: 3.6e-29, length: 199)
1835	UniRef100_Q0UK48_from_2036_to_2210 (HMM "PKS_KR" in sequence "UniRef100_Q0UK48", bitscore: 116.5, e-value: 4.1e-29, length: 175)
1836	UniRef100_Q9RNB5_from_2232_to_2423 (HMM "PKS_KR" in sequence "UniRef100_Q9RNB5", bitscore: 116.5, e-value: 4.2e-29, length: 192)
1837	UniRef100_P40872_from_1524_to_1704 (HMM "PKS_KR" in sequence "UniRef100_P40872", bitscore: 116.4, e-value: 4.5e-29, length: 181)
1838	UniRef100_Q9KIV3_from_1213_to_1392 (HMM "PKS_KR" in sequence "UniRef100_Q9KIV3", bitscore: 116.3, e-value: 4.7e-29, length: 180)
1839	UniRef100_Q5YRL8_from_1750_to_1929 (HMM "PKS_KR" in sequence "UniRef100_Q5YRL8", bitscore: 116.3, e-value: 4.8e-29, length: 180)
1840	UniRef100_Q6JHN7_from_3061_to_3230 (HMM "PKS_KR" in sequence "UniRef100_Q6JHN7", bitscore: 116.2, e-value: 5e-29, length: 170)
1841	UniRef100_Q68CH7_from_2677_to_2855 (HMM "PKS_KR" in sequence "UniRef100_Q68CH7", bitscore: 116.2, e-value: 5.1e-29, length: 179)
1842	UniRef100_Q83WF0_from_2105_to_2280 (HMM "PKS_KR" in sequence "UniRef100_Q83WF0", bitscore: 116.0, e-value: 5.9e-29, length: 176)
1843	UniRef100_Q49HL2_from_25188_to_25365 (HMM "PKS_KR" in sequence "UniRef100_Q49HL2", bitscore: 115.6, e-value: 8e-29, length: 178)
1844	UniRef100_Q8XYF2_from_1840_to_2023 (HMM "PKS_KR" in sequence "UniRef100_Q8XYF2", bitscore: 115.5, e-value: 8.4e-29, length: 184)
1845	UniRef100_A6G4N9_from_414_to_643 (HMM "PKS_KR" in sequence "UniRef100_A6G4N9", bitscore: 115.4, e-value: 8.9e-29, length: 230)
1846	UniRef100_A6G5B7_from_1707_to_1880 (HMM "PKS_KR" in sequence "UniRef100_A6G5B7", bitscore: 115.4, e-value: 9.2e-29, length: 174)
1847	UniRef100_Q3L7Y0_from_2119_to_2296 (HMM "PKS_KR" in sequence "UniRef100_Q3L7Y0", bitscore: 115.3, e-value: 9.7e-29, length: 178)
1848	UniRef100_A0W5R6_from_1670_to_1894 (HMM "PKS_KR" in sequence "UniRef100_A0W5R6", bitscore: 115.2, e-value: 1e-28, length: 225)
1849	UniRef100_A5N8Z1_from_109_to_305 (HMM "PKS_KR" in sequence "UniRef100_A5N8Z1", bitscore: 114.9, e-value: 1.2e-28, length: 197)
1850	UniRef100_Q2XNF8_from_4449_to_4648 (HMM "PKS_KR" in sequence "UniRef100_Q2XNF8", bitscore: 114.8, e-value: 1.3e-28, length: 200)
1851	UniRef100_Q8I6I6_from_12280_to_12471 (HMM "PKS_KR" in sequence "UniRef100_Q8I6I6", bitscore: 114.5, e-value: 1.7e-28, length: 192)
1852	UniRef100_Q5QGY3_from_2210_to_2391 (HMM "PKS_KR" in sequence "UniRef100_Q5QGY3", bitscore: 114.4, e-value: 1.8e-28, length: 182)
1853	UniRef100_A3KI35_from_2460_to_2637 (HMM "PKS_KR" in sequence "UniRef100_A3KI35", bitscore: 113.9, e-value: 2.5e-28, length: 178)
1854	UniRef100_A4D936_from_2660_to_2846 (HMM "PKS_KR" in sequence "UniRef100_A4D936", bitscore: 113.9, e-value: 2.6e-28, length: 187)
1855	UniRef100_A1KQR7_from_6425_to_6612 (HMM "PKS_KR" in sequence "UniRef100_A1KQR7", bitscore: 113.8, e-value: 2.8e-28, length: 188)
1856	UniRef100_Q2KHC3_from_1240_to_1400 (HMM "PKS_KR" in sequence "UniRef100_Q2KHC3", bitscore: 113.7, e-value: 2.9e-28, length: 161)
1857	UniRef100_A2R5P7_from_2063_to_2252 (HMM "PKS_KR" in sequence "UniRef100_A2R5P7", bitscore: 113.6, e-value: 3.1e-28, length: 190)
1858	UniRef100_Q5CQX7_from_12279_to_12470 (HMM "PKS_KR" in sequence "UniRef100_Q5CQX7", bitscore: 113.5, e-value: 3.3e-28, length: 192)
1859	UniRef100_Q1D5F8_from_3303_to_3503 (HMM "PKS_KR" in sequence "UniRef100_Q1D5F8", bitscore: 113.3, e-value: 3.8e-28, length: 201)
1860	UniRef100_Q846X6_from_2508_to_2721 (HMM "PKS_KR" in sequence "UniRef100_Q846X6", bitscore: 113.2, e-value: 4e-28, length: 214)
1861	UniRef100_Q0UNI8_from_426_to_586 (HMM "PKS_KR" in sequence "UniRef100_Q0UNI8", bitscore: 113.0, e-value: 4.8e-28, length: 161)
1862	UniRef100_A2CLL5_from_2210_to_2391 (HMM "PKS_KR" in sequence "UniRef100_A2CLL5", bitscore: 112.9, e-value: 5e-28, length: 182)
1863	UniRef100_A6GKT7_from_1_to_162 (HMM "PKS_KR" in sequence "UniRef100_A6GKT7", bitscore: 112.9, e-value: 5.2e-28, length: 162)
1864	UniRef100_Q3MCQ4_from_1004_to_1193 (HMM "PKS_KR" in sequence "UniRef100_Q3MCQ4", bitscore: 112.5, e-value: 6.7e-28, length: 190)
1865	UniRef100_A0UXD6_from_879_to_1078 (HMM "PKS_KR" in sequence "UniRef100_A0UXD6", bitscore: 112.4, e-value: 7e-28, length: 200)
1866	UniRef100_Q3M3U0_from_11_to_237 (HMM "PKS_KR" in sequence "UniRef100_Q3M3U0", bitscore: 112.4, e-value: 7e-28, length: 227)
1867	UniRef100_Q29M07_from_1789_to_1970 (HMM "PKS_KR" in sequence "UniRef100_Q29M07", bitscore: 112.3, e-value: 7.8e-28, length: 182)
1868	UniRef100_Q0YRD9_from_1337_to_1523 (HMM "PKS_KR" in sequence "UniRef100_Q0YRD9", bitscore: 112.2, e-value: 8.1e-28, length: 187)
1869	UniRef100_Q4KCD6_from_2643_to_2831 (HMM "PKS_KR" in sequence "UniRef100_Q4KCD6", bitscore: 112.2, e-value: 8.4e-28, length: 189)
1870	UniRef100_Q1RS54_from_1220_to_1400 (HMM "PKS_KR" in sequence "UniRef100_Q1RS54", bitscore: 111.8, e-value: 1.1e-27, length: 181)
1871	UniRef100_Q83X91_from_200_to_371 (HMM "PKS_KR" in sequence "UniRef100_Q83X91", bitscore: 111.6, e-value: 1.2e-27, length: 172)
1872	UniRef100_Q8YWG9_from_11_to_238 (HMM "PKS_KR" in sequence "UniRef100_Q8YWG9", bitscore: 111.3, e-value: 1.6e-27, length: 228)
1873	UniRef100_Q68CH7_from_866_to_1047 (HMM "PKS_KR" in sequence "UniRef100_Q68CH7", bitscore: 111.2, e-value: 1.7e-27, length: 182)
1874	UniRef100_Q8G985_from_2243_to_2432 (HMM "PKS_KR" in sequence "UniRef100_Q8G985", bitscore: 110.9, e-value: 2.1e-27, length: 190)
1875	UniRef100_Q83X88_from_232_to_408 (HMM "PKS_KR" in sequence "UniRef100_Q83X88", bitscore: 110.8, e-value: 2.1e-27, length: 177)
1876	UniRef100_Q2T4N8_from_925_to_1123 (HMM "PKS_KR" in sequence "UniRef100_Q2T4N8", bitscore: 110.6, e-value: 2.4e-27, length: 199)
1877	UniRef100_Q5VKR3_from_1185_to_1362 (HMM "PKS_KR" in sequence "UniRef100_Q5VKR3", bitscore: 110.6, e-value: 2.4e-27, length: 178)
1878	UniRef100_Q0PEX5_from_1587_to_1789 (HMM "PKS_KR" in sequence "UniRef100_Q0PEX5", bitscore: 110.6, e-value: 2.5e-27, length: 203)
1879	UniRef100_Q8RL72_from_4506_to_4686 (HMM "PKS_KR" in sequence "UniRef100_Q8RL72", bitscore: 110.6, e-value: 2.5e-27, length: 181)
1880	UniRef100_Q1EDB1_from_1612_to_1809 (HMM "PKS_KR" in sequence "UniRef100_Q1EDB1", bitscore: 110.0, e-value: 3.8e-27, length: 198)
1881	UniRef100_UPI000038DDD6_from_1152_to_1351 (HMM "PKS_KR" in sequence "UniRef100_UPI000038DDD6", bitscore: 109.9, e-value: 4.2e-27, length: 200)
1882	UniRef100_Q94FB8_from_2353_to_2584 (HMM "PKS_KR" in sequence "UniRef100_Q94FB8", bitscore: 109.8, e-value: 4.4e-27, length: 232)
1883	UniRef100_Q1RS61_from_1606_to_1808 (HMM "PKS_KR" in sequence "UniRef100_Q1RS61", bitscore: 109.6, e-value: 4.9e-27, length: 203)
1884	UniRef100_A0UWE2_from_3137_to_3339 (HMM "PKS_KR" in sequence "UniRef100_A0UWE2", bitscore: 109.4, e-value: 5.6e-27, length: 203)
1885	UniRef100_Q9VQL6_from_1791_to_1972 (HMM "PKS_KR" in sequence "UniRef100_Q9VQL6", bitscore: 109.3, e-value: 6.2e-27, length: 182)
1886	UniRef100_Q3M9Y0_from_52_to_275 (HMM "PKS_KR" in sequence "UniRef100_Q3M9Y0", bitscore: 109.3, e-value: 6.2e-27, length: 224)
1887	UniRef100_Q4ZNC8_from_1124_to_1313 (HMM "PKS_KR" in sequence "UniRef100_Q4ZNC8", bitscore: 109.2, e-value: 6.4e-27, length: 190)
1888	UniRef100_UPI000051A084_from_1789_to_1970 (HMM "PKS_KR" in sequence "UniRef100_UPI000051A084", bitscore: 109.0, e-value: 7.8e-27, length: 182)
1889	UniRef100_Q2T3G8_from_1282_to_1462 (HMM "PKS_KR" in sequence "UniRef100_Q2T3G8", bitscore: 108.8, e-value: 8.5e-27, length: 181)
1890	UniRef100_Q5WUR2_from_1732_to_1928 (HMM "PKS_KR" in sequence "UniRef100_Q5WUR2", bitscore: 108.8, e-value: 8.7e-27, length: 197)
1891	UniRef100_Q0ILD1_from_4201_to_4377 (HMM "PKS_KR" in sequence "UniRef100_Q0ILD1", bitscore: 108.5, e-value: 1e-26, length: 177)
1892	UniRef100_A0Z9T4_from_1186_to_1387 (HMM "PKS_KR" in sequence "UniRef100_A0Z9T4", bitscore: 107.7, e-value: 1.8e-26, length: 202)
1893	UniRef100_Q2T5W8_from_994_to_1192 (HMM "PKS_KR" in sequence "UniRef100_Q2T5W8", bitscore: 107.7, e-value: 1.9e-26, length: 199)
1894	UniRef100_O54666_from_4307_to_4475 (HMM "PKS_KR" in sequence "UniRef100_O54666", bitscore: 107.0, e-value: 3e-26, length: 169)
1895	UniRef100_A3ZWB0_from_2982_to_3205 (HMM "PKS_KR" in sequence "UniRef100_A3ZWB0", bitscore: 106.6, e-value: 4e-26, length: 224)
1896	UniRef100_A2CLL4_from_587_to_773 (HMM "PKS_KR" in sequence "UniRef100_A2CLL4", bitscore: 106.5, e-value: 4.2e-26, length: 187)
1897	UniRef100_A0MS28_from_587_to_773 (HMM "PKS_KR" in sequence "UniRef100_A0MS28", bitscore: 106.5, e-value: 4.2e-26, length: 187)
1898	UniRef100_Q1EDB0_from_1904_to_2101 (HMM "PKS_KR" in sequence "UniRef100_Q1EDB0", bitscore: 106.4, e-value: 4.5e-26, length: 198)
1899	UniRef100_A2QBL3_from_2137_to_2304 (HMM "PKS_KR" in sequence "UniRef100_A2QBL3", bitscore: 106.2, e-value: 5.2e-26, length: 168)
1900	UniRef100_Q09D72_from_2030_to_2219 (HMM "PKS_KR" in sequence "UniRef100_Q09D72", bitscore: 105.9, e-value: 6.3e-26, length: 190)
1901	UniRef100_A5IDY4_from_1486_to_1666 (HMM "PKS_KR" in sequence "UniRef100_A5IDY4", bitscore: 105.9, e-value: 6.5e-26, length: 181)
1902	UniRef100_Q5X3A0_from_1486_to_1666 (HMM "PKS_KR" in sequence "UniRef100_Q5X3A0", bitscore: 105.9, e-value: 6.5e-26, length: 181)
1903	UniRef100_A2QAM3_from_56_to_237 (HMM "PKS_KR" in sequence "UniRef100_A2QAM3", bitscore: 105.7, e-value: 7.4e-26, length: 182)
1904	UniRef100_A4PHN0_from_5605_to_5783 (HMM "PKS_KR" in sequence "UniRef100_A4PHN0", bitscore: 105.1, e-value: 1.1e-25, length: 179)
1905	UniRef100_A5IDX8_from_1732_to_1928 (HMM "PKS_KR" in sequence "UniRef100_A5IDX8", bitscore: 105.0, e-value: 1.2e-25, length: 197)
1906	UniRef100_Q4WR29_from_1927_to_2106 (HMM "PKS_KR" in sequence "UniRef100_Q4WR29", bitscore: 104.9, e-value: 1.3e-25, length: 180)
1907	UniRef100_Q17301_from_220_to_395 (HMM "PKS_KR" in sequence "UniRef100_Q17301", bitscore: 104.8, e-value: 1.4e-25, length: 176)
1908	UniRef100_Q08PV3_from_1458_to_1638 (HMM "PKS_KR" in sequence "UniRef100_Q08PV3", bitscore: 104.7, e-value: 1.5e-25, length: 181)
1909	UniRef100_A4PHN0_from_1090_to_1270 (HMM "PKS_KR" in sequence "UniRef100_A4PHN0", bitscore: 104.4, e-value: 1.8e-25, length: 181)
1910	UniRef100_Q6RKK7_from_1999_to_2181 (HMM "PKS_KR" in sequence "UniRef100_Q6RKK7", bitscore: 104.3, e-value: 2e-25, length: 183)
1911	UniRef100_Q5WUQ7_from_1486_to_1666 (HMM "PKS_KR" in sequence "UniRef100_Q5WUQ7", bitscore: 103.9, e-value: 2.6e-25, length: 181)
1912	UniRef100_Q1D6B7_from_1197_to_1398 (HMM "PKS_KR" in sequence "UniRef100_Q1D6B7", bitscore: 103.7, e-value: 2.9e-25, length: 202)
1913	UniRef100_O01678_from_1778_to_1959 (HMM "PKS_KR" in sequence "UniRef100_O01678", bitscore: 103.5, e-value: 3.5e-25, length: 182)
1914	UniRef100_Q5ATG8_from_2088_to_2275 (HMM "PKS_KR" in sequence "UniRef100_Q5ATG8", bitscore: 103.5, e-value: 3.5e-25, length: 188)
1915	UniRef100_Q1DST4_from_2029_to_2197 (HMM "PKS_KR" in sequence "UniRef100_Q1DST4", bitscore: 103.3, e-value: 3.9e-25, length: 169)
1916	UniRef100_Q5ZTH6_from_1486_to_1666 (HMM "PKS_KR" in sequence "UniRef100_Q5ZTH6", bitscore: 102.8, e-value: 5.4e-25, length: 181)
1917	UniRef100_A1SVG1_from_2064_to_2291 (HMM "PKS_KR" in sequence "UniRef100_A1SVG1", bitscore: 102.7, e-value: 6.2e-25, length: 228)
1918	UniRef100_Q7NDK9_from_2440_to_2664 (HMM "PKS_KR" in sequence "UniRef100_Q7NDK9", bitscore: 102.6, e-value: 6.4e-25, length: 225)
1919	UniRef100_Q9Z373_from_1558_to_1731 (HMM "PKS_KR" in sequence "UniRef100_Q9Z373", bitscore: 102.4, e-value: 7.1e-25, length: 174)
1920	UniRef100_Q1RPE9_from_1558_to_1731 (HMM "PKS_KR" in sequence "UniRef100_Q1RPE9", bitscore: 102.4, e-value: 7.1e-25, length: 174)
1921	UniRef100_Q3V8D5_from_1558_to_1731 (HMM "PKS_KR" in sequence "UniRef100_Q3V8D5", bitscore: 102.4, e-value: 7.1e-25, length: 174)
1922	UniRef100_A4GZD2_from_1558_to_1731 (HMM "PKS_KR" in sequence "UniRef100_A4GZD2", bitscore: 102.4, e-value: 7.1e-25, length: 174)
1923	UniRef100_Q1RAF9_from_1558_to_1731 (HMM "PKS_KR" in sequence "UniRef100_Q1RAF9", bitscore: 102.4, e-value: 7.1e-25, length: 174)
1924	UniRef100_Q3V7P6_from_1558_to_1731 (HMM "PKS_KR" in sequence "UniRef100_Q3V7P6", bitscore: 102.4, e-value: 7.1e-25, length: 174)
1925	UniRef100_A1ACH2_from_1558_to_1731 (HMM "PKS_KR" in sequence "UniRef100_A1ACH2", bitscore: 102.4, e-value: 7.1e-25, length: 174)
1926	UniRef100_Q0TGI6_from_1558_to_1731 (HMM "PKS_KR" in sequence "UniRef100_Q0TGI6", bitscore: 102.4, e-value: 7.1e-25, length: 174)
1927	UniRef100_UPI00005F2DDD_from_1558_to_1731 (HMM "PKS_KR" in sequence "UniRef100_UPI00005F2DDD", bitscore: 102.4, e-value: 7.1e-25, length: 174)
1928	UniRef100_UPI00005F0CE5_from_1558_to_1731 (HMM "PKS_KR" in sequence "UniRef100_UPI00005F0CE5", bitscore: 102.4, e-value: 7.1e-25, length: 174)
1929	UniRef100_Q49HL2_from_2278_to_2457 (HMM "PKS_KR" in sequence "UniRef100_Q49HL2", bitscore: 102.1, e-value: 8.9e-25, length: 180)
1930	UniRef100_UPI0000D5643F_from_1610_to_1791 (HMM "PKS_KR" in sequence "UniRef100_UPI0000D5643F", bitscore: 102.1, e-value: 9.1e-25, length: 182)
1931	UniRef100_Q21MX9_from_1706_to_1930 (HMM "PKS_KR" in sequence "UniRef100_Q21MX9", bitscore: 102.1, e-value: 9.2e-25, length: 225)
1932	UniRef100_Q5MP00_from_3958_to_4141 (HMM "PKS_KR" in sequence "UniRef100_Q5MP00", bitscore: 101.5, e-value: 1.4e-24, length: 184)
1933	UniRef100_UPI0000ECBB29_from_1164_to_1341 (HMM "PKS_KR" in sequence "UniRef100_UPI0000ECBB29", bitscore: 101.4, e-value: 1.5e-24, length: 178)
1934	UniRef100_UPI0000ECBB2A_from_1159_to_1336 (HMM "PKS_KR" in sequence "UniRef100_UPI0000ECBB2A", bitscore: 101.4, e-value: 1.5e-24, length: 178)
1935	UniRef100_A1GFR6_from_4725_to_4904 (HMM "PKS_KR" in sequence "UniRef100_A1GFR6", bitscore: 101.1, e-value: 1.8e-24, length: 180)
1936	UniRef100_A0ACI0_from_5694_to_5870 (HMM "PKS_KR" in sequence "UniRef100_A0ACI0", bitscore: 100.9, e-value: 2e-24, length: 177)
1937	UniRef100_A4QPT0_from_2_to_173 (HMM "PKS_KR" in sequence "UniRef100_A4QPT0", bitscore: 100.9, e-value: 2.1e-24, length: 172)
1938	UniRef100_Q16ZI9_from_1755_to_1936 (HMM "PKS_KR" in sequence "UniRef100_Q16ZI9", bitscore: 100.4, e-value: 3e-24, length: 182)
1939	UniRef100_Q212V6_from_1332_to_1512 (HMM "PKS_KR" in sequence "UniRef100_Q212V6", bitscore: 99.9, e-value: 4e-24, length: 181)
1940	UniRef100_A1KQS1_from_1117_to_1303 (HMM "PKS_KR" in sequence "UniRef100_A1KQS1", bitscore: 99.9, e-value: 4.1e-24, length: 187)
1941	UniRef100_Q6RKJ6_from_2088_to_2270 (HMM "PKS_KR" in sequence "UniRef100_Q6RKJ6", bitscore: 99.4, e-value: 6e-24, length: 183)
1942	UniRef100_O54511_from_1556_to_1729 (HMM "PKS_KR" in sequence "UniRef100_O54511", bitscore: 98.6, e-value: 9.9e-24, length: 174)
1943	UniRef100_A1JTF9_from_1556_to_1729 (HMM "PKS_KR" in sequence "UniRef100_A1JTF9", bitscore: 98.6, e-value: 9.9e-24, length: 174)
1944	UniRef100_A2CLL2_from_1855_to_2038 (HMM "PKS_KR" in sequence "UniRef100_A2CLL2", bitscore: 98.5, e-value: 1.1e-23, length: 184)
1945	UniRef100_Q7Q4L2_from_1717_to_1898 (HMM "PKS_KR" in sequence "UniRef100_Q7Q4L2", bitscore: 98.0, e-value: 1.6e-23, length: 182)
1946	UniRef100_UPI0000DB7277_from_1767_to_1949 (HMM "PKS_KR" in sequence "UniRef100_UPI0000DB7277", bitscore: 97.8, e-value: 1.8e-23, length: 183)
1947	UniRef100_Q6RKG0_from_2177_to_2355 (HMM "PKS_KR" in sequence "UniRef100_Q6RKG0", bitscore: 97.6, e-value: 2.1e-23, length: 179)
1948	UniRef100_A4FC67_from_1934_to_2157 (HMM "PKS_KR" in sequence "UniRef100_A4FC67", bitscore: 96.8, e-value: 3.4e-23, length: 224)
1949	UniRef100_Q0UGU8_from_1137_to_1294 (HMM "PKS_KR" in sequence "UniRef100_Q0UGU8", bitscore: 96.8, e-value: 3.6e-23, length: 158)
1950	UniRef100_Q4KCD4_from_1258_to_1444 (HMM "PKS_KR" in sequence "UniRef100_Q4KCD4", bitscore: 96.7, e-value: 3.9e-23, length: 187)
1951	UniRef100_A2R951_from_317_to_490 (HMM "PKS_KR" in sequence "UniRef100_A2R951", bitscore: 96.6, e-value: 4e-23, length: 174)
1952	UniRef100_A4F5Q1_from_211_to_434 (HMM "PKS_KR" in sequence "UniRef100_A4F5Q1", bitscore: 96.2, e-value: 5.3e-23, length: 224)
1953	UniRef100_Q63HU3_from_781_to_1007 (HMM "PKS_KR" in sequence "UniRef100_Q63HU3", bitscore: 96.0, e-value: 6e-23, length: 227)
1954	UniRef100_Q48KT9_from_2459_to_2634 (HMM "PKS_KR" in sequence "UniRef100_Q48KT9", bitscore: 96.0, e-value: 6.4e-23, length: 176)
1955	UniRef100_A1CN13_from_2112_to_2282 (HMM "PKS_KR" in sequence "UniRef100_A1CN13", bitscore: 95.9, e-value: 6.4e-23, length: 171)
1956	UniRef100_A4LP47_from_781_to_1007 (HMM "PKS_KR" in sequence "UniRef100_A4LP47", bitscore: 95.9, e-value: 6.8e-23, length: 227)
1957	UniRef100_A3PA15_from_781_to_1007 (HMM "PKS_KR" in sequence "UniRef100_A3PA15", bitscore: 95.9, e-value: 6.8e-23, length: 227)
1958	UniRef100_A3NPI0_from_781_to_1007 (HMM "PKS_KR" in sequence "UniRef100_A3NPI0", bitscore: 95.9, e-value: 6.8e-23, length: 227)
1959	UniRef100_UPI0000559DA2_from_781_to_1007 (HMM "PKS_KR" in sequence "UniRef100_UPI0000559DA2", bitscore: 95.9, e-value: 6.8e-23, length: 227)
1960	UniRef100_Q8YTS8_from_1187_to_1388 (HMM "PKS_KR" in sequence "UniRef100_Q8YTS8", bitscore: 95.5, e-value: 8.7e-23, length: 202)
1961	UniRef100_UPI0000D56433_from_1564_to_1745 (HMM "PKS_KR" in sequence "UniRef100_UPI0000D56433", bitscore: 95.4, e-value: 9.1e-23, length: 182)
1962	UniRef100_UPI0000D5643D_from_1568_to_1749 (HMM "PKS_KR" in sequence "UniRef100_UPI0000D5643D", bitscore: 95.4, e-value: 9.1e-23, length: 182)
1963	UniRef100_Q3JIH0_from_781_to_1007 (HMM "PKS_KR" in sequence "UniRef100_Q3JIH0", bitscore: 95.3, e-value: 1e-22, length: 227)
1964	UniRef100_UPI000055B76F_from_345_to_571 (HMM "PKS_KR" in sequence "UniRef100_UPI000055B76F", bitscore: 95.3, e-value: 1e-22, length: 227)
1965	UniRef100_UPI00006743E2_from_254_to_480 (HMM "PKS_KR" in sequence "UniRef100_UPI00006743E2", bitscore: 95.3, e-value: 1e-22, length: 227)
1966	UniRef100_Q2H7S9_from_1869_to_2034 (HMM "PKS_KR" in sequence "UniRef100_Q2H7S9", bitscore: 95.3, e-value: 1e-22, length: 166)
1967	UniRef100_A1UXL1_from_781_to_1007 (HMM "PKS_KR" in sequence "UniRef100_A1UXL1", bitscore: 95.1, e-value: 1.2e-22, length: 227)
1968	UniRef100_Q629N7_from_781_to_1007 (HMM "PKS_KR" in sequence "UniRef100_Q629N7", bitscore: 95.1, e-value: 1.2e-22, length: 227)
1969	UniRef100_UPI0000558DAD_from_781_to_1007 (HMM "PKS_KR" in sequence "UniRef100_UPI0000558DAD", bitscore: 95.1, e-value: 1.2e-22, length: 227)
1970	UniRef100_UPI0000558FF7_from_262_to_488 (HMM "PKS_KR" in sequence "UniRef100_UPI0000558FF7", bitscore: 95.1, e-value: 1.2e-22, length: 227)
1971	UniRef100_UPI0000673201_from_253_to_479 (HMM "PKS_KR" in sequence "UniRef100_UPI0000673201", bitscore: 95.1, e-value: 1.2e-22, length: 227)
1972	UniRef100_UPI00006732DB_from_237_to_463 (HMM "PKS_KR" in sequence "UniRef100_UPI00006732DB", bitscore: 95.1, e-value: 1.2e-22, length: 227)
1973	UniRef100_Q08NM7_from_2_to_143 (HMM "PKS_KR" in sequence "UniRef100_Q08NM7", bitscore: 94.9, e-value: 1.3e-22, length: 142)
1974	UniRef100_A0MS29_from_2210_to_2393 (HMM "PKS_KR" in sequence "UniRef100_A0MS29", bitscore: 94.9, e-value: 1.3e-22, length: 184)
1975	UniRef100_UPI0000E48CBD_from_1906_to_2088 (HMM "PKS_KR" in sequence "UniRef100_UPI0000E48CBD", bitscore: 94.8, e-value: 1.4e-22, length: 183)
1976	UniRef100_Q71EH9_from_958_to_1138 (HMM "PKS_KR" in sequence "UniRef100_Q71EH9", bitscore: 94.6, e-value: 1.6e-22, length: 181)
1977	UniRef100_Q1RS46_from_1676_to_1856 (HMM "PKS_KR" in sequence "UniRef100_Q1RS46", bitscore: 94.5, e-value: 1.7e-22, length: 181)
1978	UniRef100_Q848A5_from_355_to_537 (HMM "PKS_KR" in sequence "UniRef100_Q848A5", bitscore: 94.4, e-value: 1.8e-22, length: 183)
1979	UniRef100_Q7X4R5_from_357_to_539 (HMM "PKS_KR" in sequence "UniRef100_Q7X4R5", bitscore: 94.4, e-value: 1.8e-22, length: 183)
1980	UniRef100_Q2SHY8_from_1175_to_1380 (HMM "PKS_KR" in sequence "UniRef100_Q2SHY8", bitscore: 94.4, e-value: 1.9e-22, length: 206)
1981	UniRef100_Q9ZGA4_from_5650_to_5819 (HMM "PKS_KR" in sequence "UniRef100_Q9ZGA4", bitscore: 94.2, e-value: 2.1e-22, length: 170)
1982	UniRef100_Q2PC83_from_4914_to_5091 (HMM "PKS_KR" in sequence "UniRef100_Q2PC83", bitscore: 94.1, e-value: 2.3e-22, length: 178)
1983	UniRef100_Q2N3S8_from_1988_to_2168 (HMM "PKS_KR" in sequence "UniRef100_Q2N3S8", bitscore: 93.8, e-value: 2.8e-22, length: 181)
1984	UniRef100_A0MS26_from_1845_to_2028 (HMM "PKS_KR" in sequence "UniRef100_A0MS26", bitscore: 93.7, e-value: 3e-22, length: 184)
1985	UniRef100_Q3KDZ6_from_2445_to_2620 (HMM "PKS_KR" in sequence "UniRef100_Q3KDZ6", bitscore: 93.6, e-value: 3.3e-22, length: 176)
1986	UniRef100_UPI0000D56432_from_1573_to_1754 (HMM "PKS_KR" in sequence "UniRef100_UPI0000D56432", bitscore: 93.3, e-value: 3.9e-22, length: 182)
1987	UniRef100_Q7PYE4_from_1737_to_1918 (HMM "PKS_KR" in sequence "UniRef100_Q7PYE4", bitscore: 93.2, e-value: 4.3e-22, length: 182)
1988	UniRef100_Q2ED07_from_1855_to_2054 (HMM "PKS_KR" in sequence "UniRef100_Q2ED07", bitscore: 93.1, e-value: 4.6e-22, length: 200)
1989	UniRef100_Q4ZNC9_from_267_to_459 (HMM "PKS_KR" in sequence "UniRef100_Q4ZNC9", bitscore: 93.0, e-value: 4.9e-22, length: 193)
1990	UniRef100_A6GFK2_from_1078_to_1258 (HMM "PKS_KR" in sequence "UniRef100_A6GFK2", bitscore: 93.0, e-value: 5e-22, length: 181)
1991	UniRef100_UPI000038CDB0_from_1160_to_1361 (HMM "PKS_KR" in sequence "UniRef100_UPI000038CDB0", bitscore: 92.9, e-value: 5.3e-22, length: 202)
1992	UniRef100_UPI00003829D4_from_237_to_397 (HMM "PKS_KR" in sequence "UniRef100_UPI00003829D4", bitscore: 92.8, e-value: 5.6e-22, length: 161)
1993	UniRef100_Q1L0S8_from_5261_to_5443 (HMM "PKS_KR" in sequence "UniRef100_Q1L0S8", bitscore: 92.7, e-value: 6.2e-22, length: 183)
1994	UniRef100_Q70C47_from_1811_to_1990 (HMM "PKS_KR" in sequence "UniRef100_Q70C47", bitscore: 92.4, e-value: 7.7e-22, length: 180)
1995	UniRef100_Q9AIT3_from_1811_to_1990 (HMM "PKS_KR" in sequence "UniRef100_Q9AIT3", bitscore: 92.4, e-value: 7.7e-22, length: 180)
1996	UniRef100_A6GK66_from_3180_to_3365 (HMM "PKS_KR" in sequence "UniRef100_A6GK66", bitscore: 92.1, e-value: 9e-22, length: 186)
1997	UniRef100_Q609J6_from_1719_to_1905 (HMM "PKS_KR" in sequence "UniRef100_Q609J6", bitscore: 92.1, e-value: 9.4e-22, length: 187)
1998	UniRef100_Q6RKK0_from_2114_to_2295 (HMM "PKS_KR" in sequence "UniRef100_Q6RKK0", bitscore: 92.0, e-value: 9.6e-22, length: 182)
1999	UniRef100_Q5MP07_from_1215_to_1392 (HMM "PKS_KR" in sequence "UniRef100_Q5MP07", bitscore: 91.9, e-value: 1.1e-21, length: 178)
2000	UniRef100_Q0LP43_from_1073_to_1255 (HMM "PKS_KR" in sequence "UniRef100_Q0LP43", bitscore: 91.7, e-value: 1.2e-21, length: 183)
[truncated: 1,489 more rows]
