# Supplementary material for: A Computational Screen for Type I Polyketide Synthases in Metagenomics Shotgun Data
Source: PLoS One. 2008 Oct 27;3(10):e3515. doi: 10.1371/journal.pone.0003515 (PMC2568958; doi:10.1371/journal.pone.0003515)
Supplement: Methods S7 — Sequences, alignment and tree files of the different domains. (6.92 MB ZIP) [file pone.0003515.s007.zip › sequences_alignments_and_trees/PKS_AT_ref_tree_and_pullouts.fa.head_repl_PKS_AT.hmm_aligned.phy]

 3778  1707
1         LF-SGQG-S---QRLGM----------------GREL---YGR-------
2         LF-SGQG-S---QRLGM----------------GREL---HAR-------
3         LF-SGQG-S---QRLGM----------------GREL---YGR-------
4         LF-SGQG-A---QRLGM----------------GREL---HAR-------
5         LF-SGQG-S---QRLGM----------------GREL---YGR-------
6         LF-SGQG-S---QRLGM----------------GREL---YGR-------
7         LF-TGQG-S---QRPTM----------------GRAL---YDA-------
8         LF-TGQG-S---QRPTM----------------GRGL---YDV-------
9         LF-SGQG-S---QRPGM----------------GREL---HAR-------
10        LF-SGQG-S---QRLGM----------------GREL---YGR-------
11        LF-SGQG-S---QRVGM----------------GREL---HAR-------
12        LF-TGQG-S---QRPGM----------------GREL---YDR-------
13        LF-AGQG-S---QRPGM----------------GREL---HAA-------
14        LF-TGQG-S---QYAGM----------------GRQL---YET-------
15        LF-TGQG-S---QRLGM----------------GREL---YER-------
16        LF-SGQG-A---QRLGM----------------GREL---HAR-------
17        LF-SGQG-S---QRLGM----------------GREL---YGR-------
18        VF-PGQG-S---QWWGM----------------GREL---LAT-------
19        LF-SGQG-S---QRLGM----------------GREL---HER-------
20        LF-SGQG-S---QRLGM----------------GWEL---YAR-------
21        MF-SGQG-S---QRAAM----------------GREL---YET-------
22        LF-SGQG-S---QRIGM----------------GREL---SGR-------
23        LF-SGQG-A---QRALM----------------GREL---YER-------
24        VF-PGQG-S---QWQGM----------------GRQL---LRQ-------
25        LF-TGQG-S---QRAAM----------------GREL---HEV-------
26        VF-TGQG-A---QYAGM----------------GREL---YET-------
27        LF-SGQG-S---QRLGM----------------GRVL---YER-------
28        LF-TGQG-S---QRPTM----------------GRAL---YDA-------
29        VF-PGQG-S---QWLGM----------------GRQL---LRE-------
30        LF-SGQG-A---QRLGM----------------GREL---HAR-------
31        LF-TGQG-S---QRPGM----------------GREL---HDR-------
32        VF-PGQG-S---QWVGM----------------AAGL---LDA-------
33        VF-PGQG-S---QWVGM----------------GRQL---LER-------
34        VF-PGQG-S---QWVGM----------------AAGL---LDA-------
35        LF-SGQG-A---QRLGM----------------GREL---HAR-------
36        VF-PGQG-S---QWVGM----------------AAGL---LDA-------
37        LF-SGQG-A---QRVGM----------------GREL---YVR-------
38        VF-PGQG-S---QWVGM----------------AAGL---LDA-------
39        VF-PGQG-S---QWLGM----------------GRQL---IDQ-------
40        VY-PGQG-S---QWWGM----------------GREL---LAG-------
41        VF-PGQG-G---QWAGM----------------GVRL---LAS-------
42        VF-PGQG-G---QWAGM----------------GVRL---LAS-------
43        VF-PGQG-A---QWAGM----------------GAEL---LDS-------
44        IF-PGQG-S---QWVGM----------------GRKL---LAQ-------
45        LF-SGQG-S---QQLGM----------------GRDL---YER-------
46        LF-SGQG-S---QRLGM----------------GREL---YER-------
47        LF-SGQG-S---QRLGM----------------GREL---AAR-------
48        LF-SGQG-S---QRPGM----------------GREL---HAR-------
49        VF-PGQG-S---QWVGM----------------AAGL---LDA-------
50        VF-PGQG-S---QWVGM----------------GSQL---LDE-------
51        VF-PGQG-S---QWEGM----------------ALSL---LDS-------
52        VF-PGQG-S---QWVGM----------------AAGL---LDA-------
53        IF-SGQG-S---QWVGM----------------GQQL---IAS-------
54        VF-PGQG-S---QWAGM----------------GARL---LEE-------
55        VF-PGQG-G---QWAGM----------------GLTL---LTS-------
56        VF-PGQG-S---QWAGM----------------GAQL---LDE-------
57        VF-PGQG-T---QWAGM----------------GREL---LDS-------
58        LF-PGQG-S---QWVGM----------------GAEL---LDS-------
59        VF-PGQG-T---QWVGM----------------GREL---LDA-------
60        LF-AGQG-T---QRAGM----------------GREL---YEA-------
61        LF-SGQG-A---QRLGM----------------GREL---YER-------
62        LF-TGQG-A---QRLGA----------------GREL---AAR-------
63        VF-PGQG-S---QWVGM----------------GREL---LEA-------
64        LF-TGQG-A---QRLGM----------------GREL---YGR-------
65        VF-PGQG-W---QWAGM----------------AVDL---LDA-------
66        VF-PGQG-S---QWVGM----------------GAQL---LDE-------
67        LF-SGQG-A---QHALM----------------GHDL---YQR-------
68        LF-TGQG-S---QWAGM----------------GREL---AET-------
69        VF-PGQG-A---QWQGM----------------ARDL---LRQ-------
70        LF-TGQG-A---QMPGM----------------GRGL---YEA-------
71        VF-SGQG-S---QWPRM----------------GREL---LRT-------
72        LF-TGQG-A---QRLGA----------------GREL---AAR-------
73        VF-PGQG-S---QWVGM----------------GRKL---LEE-------
74        LF-SGQG-S---QRAGS----------------GRGL---YRR-------
75        VF-PGQG-S---QWVGM----------------GARL---LDE-------
76        VF-PGQG-S---QWEGM----------------ALSL---LDS-------
77        LF-SGQG-S---QYIGM----------------GRRL---YET-------
78        LF-TGQG-S---QYVDM----------------GRVL---YRT-------
79        LF-TGQG-A---QHPGM----------------GQEL---YTT-------
80        VF-PGQG-S---QWIGM----------------GRQL---LET-------
81        LF-SGQG-A---QRVGM----------------GREL---YGR-------
82        LF-TGQG-A---QHPGM----------------GQEL---YTT-------
83        LF-TGQG-S---QRAGM----------------AHDL---HAA-------
84        LF-PGQG-S---QWAGM----------------GAEL---LSS-------
85        LF-SGQG-A---QRLGM----------------GREL---HAR-------
86        VF-PGQG-T---QWVGM----------------GREL---LEE-------
87        VF-SGQG-G---QWPGM----------------GRGL---YSV-------
88        VF-SGQG-S---QRPGA----------------GREL---AAR-------
89        VF-PGQG-S---QWLGM----------------GQKL---LSE-------
90        LF-SGQG-A---QRVGM----------------GREL---YVR-------
91        LF-TGQG-A---QHPGM----------------GQEL---YTT-------
92        LF-SGQG-S---QRLGM----------------GREL---YER-------
93        VF-PGQG-T---QWAGM----------------GAEL---LDV-------
94        VF-PGQG-A---QWEGM----------------AREL---L-P-------
95        LF-TGQG-S---QYAGM----------------GRQL---YQT-------
96        VF-PGQG-S---QRLGM----------------GREL---YDR-------
97        VF-PGQG-T---QWAGM----------------GAEL---LDS-------
98        VF-PGQG-A---QWQGM----------------ARDL---LRE-------
99        VF-PGQG-T---QWAGM----------------GAEL---LDS-------
100       LF-TGQG-S---QYVGM----------------GRAL---FET-------
101       VF-PGQG-A---QWEGM----------------ARGL---LS--------
102       LF-TGQG-A---QHRGM----------------GQEL---YAT-------
103       VF-PGQG-S---QWPGM----------------AQQL---LTT-------
104       VF-PGQG-T---QWAGM----------------GAEL---LDS-------
105       VF-PGQG-S---QWEGM----------------ALSL---LDT-------
106       LF-SGQG-S---QRPGM----------------GREL---AAR-------
107       VF-PGQG-W---QWAGM----------------AVDL---LDG-------
108       VF-PGQG-T---QWAGM----------------GAEL---LDS-------
109       VF-AGQG-G---QWLGM----------------GRRL---YSE-------
110       VF-SGQG-G---QWLGM----------------GRAL---YSK-------
111       LF-SGQG-A---QRSGM----------------GREL---HAA-------
112       VF-PGQG-W---QWAGM----------------AVDL---LDT-------
113       VF-PGQG-T---QWAGM----------------GREL---LAE-------
114       VF-SGQG-S---QWLGM----------------GKAL---CAA-------
115       VF-SGQG-G---QWLGM----------------GRGL---YRA-------
116       VF-SGQG-G---QWLGM----------------GRGL---YRA-------
117       VF-PGQG-T---QWAGM----------------GAEL---LDV-------
118       VY-PGQG-A---QRAGM----------------GRAL---MES-------
119       VF-PGQG-S---QWEGM----------------ALSL---LDS-------
120       VF-PGQG-G---QWAGM----------------GLTL---LTS-------
121       VF-PGQG-A---QWVGM----------------ARDL---LES-------
122       VF-SGQG-G---QWPGM----------------GSGL---HSA-------
123       LF-GGQG-T---HWEGM----------------AQEL---LGS-------
124       VF-SGQG-S---QRSGM----------------GRAA---AEA-------
125       LF-SGQG-A---QRSGM----------------GREL---HAA-------
126       VF-PGQG-T---QWAGM----------------GREL---LEA-------
127       VF-PGQG-S---QWVGM----------------GRKL---MAE-------
128       VF-PGQG-S---QWVGM----------------GRKL---MAE-------
129       VF-PGQG-S---QWVGM----------------GRQL---LAE-------
130       VF-PGQG-S---QWIGM----------------GREL---LDS-------
131       LF-TGQG-S---QRPGA----------------GREL---YDR-------
132       VF-SGTG-S---QWPGM----------------GREL---LRT-------
133       VF-PGQG-S---HWQGM----------------AREL---SES-------
134       VF-PGQG-G---QWVGM----------------ARGL---LS--------
135       VF-PGQG-S---QWMGM----------------GRDL---LDS-------
136       VF-PGQG-S---QWPSM----------------ARDL---LDR-------
137       VF-PGQG-S---QWVGM----------------ARDL---LDS-------
138       VF-PGQG-S---QWAGM----------------AEGL---LER-------
139       VF-AGQG-G---QWLGM----------------GRGL---YSV-------
140       VF-PGQG-P---QWPGM----------------GREL---LDA-------
141       VF-GGQG-S---QWQGM----------------GRDL---LAR-------
142       LF-AGQG-T---QRVGM----------------GRQL---YAA-------
143       VF-PGQG-G---QWVGM----------------ARGL---LS--------
144       LF-SGQG-A---QRAGA----------------GREL---YAS-------
145       LF-TGQG-A---QTPGM----------------GRGL---CAA-------
146       AF-PGQG-S---QWAGM----------------GAEL---LAT-------
147       VF-PGQG-A---QWAGL----------------GARL---LAD-------
148       LF-TGQG-A---QTPGM----------------GRGL---CAA-------
149       VF-PGQG-S---QWLGM----------------GQRL---YAE-------
150       LF-TGQG-G---QWPGT----------------GRAL---LEE-------
151       VF-PGQG-T---QWVGM----------------GAGL---LGS-------
152       VF-PGQG-T---QWVGM----------------GAGL---LGS-------
153       VF-PGQG-T---QWVGM----------------GAGL---LGS-------
154       VF-PGQG-T---QWVGM----------------GAGL---LGS-------
155       VF-PGQG-T---QWVGM----------------GAGL---LGS-------
156       LF-TGQG-S---QHEGM----------------GREL---YET-------
157       LF-TGQG-S---QHEGM----------------GREL---YET-------
158       LF-AGQG-A---QVPGM----------------GRGL---WEA-------
159       VF-PGQG-W---QWLGM----------------GSAL---RDS-------
160       VF-PGQG-W---QWLGM----------------GSAL---RDS-------
161       VF-PGQG-W---QWLGM----------------GSAL---RDS-------
162       LF-TGQG-A---QTLGM----------------GRGL---YDV-------
163       LF-SGQG-S---QQPGM----------------GKRL---HQV-------
164       VF-SGQG-S---FPLGS----------------SVQL---FEE-------
165       LF-DGQG-T---QRLGM----------------GKEL---YDS-------
166       LF-PGQG-C---QYRAM----------------AQAL---YDS-------
167       VF-PGQG-P---QWRGM----------------GVEL---MAA-------
168       IF-SGHG-S---QWPGM----------------GLAL---MRT-------
169       VF-PGQG-W---QWLGM----------------GSAL---RTS-------
170       VF-AGQG-A---QWFGM----------------GRAL---LQR-------
171       LF-AGQG-S---QRPGM----------------GREL---AAR-------
172       VF-PGQG-W---QWLGM----------------GSAL---RDS-------
173       VF-PGQG-W---QWLGM----------------GSAL---RGS-------
174       VF-PGQG-S---QRAGM----------------GEEL---AAA-------
175       VF-PGQG-S---QRAGM----------------GEEL---AAA-------
176       VF-PGQG-A---QWVGM----------------GVEL---MDR-------
177       VF-PGQG-A---QWVGM----------------GVEL---MAC-------
178       VF-PGQG-A---QWVGM----------------GVEL---MAH-------
179       VF-PGQG-W---QWLGM----------------GSAL---RDS-------
180       ----GQG-T---QRPGM----------------AHGL---YHT-------
181       VF-PGQG-A---QWVGM----------------GVEL---MDR-------
182       ----GQG-T---QRPGM----------------AHGL---YHT-------
183       VF-PGQG-A---QWAGM----------------AGEL---LGE-------
184       ----GQG-T---QRPGM----------------AHGL---YHT-------
185       VF-PGQG-S---QRAGM----------------GAEL---AAA-------
186       VF-PGQG-S---QRAGM----------------GEEL---AAA-------
187       VF-TGQG-A---QWVGM----------------GRDL---LER-------
188       LF-DGQG-A---QRAGM----------------GREL---HRR-------
189       VF-PGQG-S---QRAGM----------------GEEL---AAA-------
190       ----GQG-T---QRPGM----------------AHGL---YHT-------
191       ----GQG-T---QRPGM----------------AHGL---YHT-------
192       VF-PGQG-S---QRAGM----------------GEEL---AAA-------
193       LF-AGAG-S---AWWGM----------------GREL---LGA-------
194       VL-PGQG-A---QWPGM----------------ATRL---LAE-------
195       LF-SGQG-S---QRPGM----------------GDGL---AAA-------
196       VY-SGQG-T---QHPAM----------------GEQL---AAA-------
197       VY-SGQS-T---LHPHT----------------GRQL---AST-------
198       VF-TGQG-A---QWHAM----------------AREL---IDP-------
199       VF-TGQG-A---QWYAM----------------GRRL---IHV-------
200       LF-TGQG-S---QYVNM----------------GREL---YET-------
201       LF-SGQG-S---QRLGM----------------GREL---YGR-------
202       LF-SGQG-S---QRLGM----------------GREL---HAR-------
203       LF-SGQG-S---QRLGM----------------GREL---YGR-------
204       LF-SGQG-S---QRLGM----------------GREL---YGR-------
205       LF-TGQG-S---QRIGM----------------GEEL---HAR-------
206       LF-TGQG-S---QYINM----------------GRQL---YET-------
207       LF-SGQG-A---QRAEM----------------GREL---YAR-------
208       LF-TGQG-S---QRPTM----------------GRAL---YDA-------
209       LF-TGQG-A---QRVGM----------------GREL---YDT-------
210       LF-TGQG-S---QRPTM----------------GRGL---YDV-------
211       LF-SGQG-A---QRLGM----------------GREL---HAR-------
212       LF-SGQG-T---QRLGM----------------GREL---YAR-------
213       LF-TGQG-A---QRVGM----------------GREL---YDT-------
214       LF-SGQG-S---QRLGM----------------GREL---YGR-------
215       LF-TGQG-S---QRLGM----------------GREL---YER-------
216       LF-TGQG-S---VYVNM----------------GRQL---YDT-------
217       VF-TGQG-A---QWHAM----------------GREL---IAA-------
218       MF-TGQG-S---QRPGM----------------GREL---YRA-------
219       LF-AGQG-S---QRPGM----------------GREL---HAA-------
220       LF-TGQG-S---QYVNM----------------GKEL---YEQ-------
221       LF-SGQG-S---QRPGM----------------GREL---HAR-------
222       LF-SGQG-S---QRLGM----------------GREL---YGR-------
223       LF-SGQG-S---QRVGM----------------GREL---HAR-------
224       LF-TGQG-A---QRVGM----------------GREL---YDT-------
225       LF-TGQG-S---QYIGM----------------GREL---YET-------
226       LF-TGQG-A---QRVGM----------------GREL---YDT-------
227       VF-PGQG-S---QWVGM----------------GREL---YAS-------
228       LF-TGQG-S---QRPGM----------------GREL---YDR-------
229       LF-TGQG-S---QYVGM----------------GRQL---YET-------
230       LF-TGQG-S---QYINM----------------GRQL---YKT-------
231       LF-SGQG-S---QRLGM----------------GREL---HER-------
232       LF-TGQG-A---QRAAM----------------GRGL---YDA-------
233       LF-TGQG-A---QRAAM----------------GRGL---YDA-------
234       VF-PGQG-S---QWVGM----------------GREL---YAS-------
235       LF-TGQG-S---QYVNM----------------GRQL---YET-------
236       LF-TGQG-S---QYVGM----------------GRQL---YQT-------
237       LF-PGQG-S---QRAGM----------------GREL---YER-------
238       LF-TGQG-S---QYVQM----------------GRQL---YQT-------
239       VF-TGQG-A---QWARM----------------GTEL---IQY-------
240       VF-PGQG-S---QWVGM----------------GREL---YAS-------
241       VF-PGQG-S---QWTGM----------------AAEL---LDT-------
242       LF-AGQG-S---QRPGM----------------GREL---AAA-------
243       LF-TGQG-S---QRPAM----------------GRDL---YER-------
244       LF-AGQG-A---QRPAM----------------GRGL---YEA-------
245       LF-TGQG-S---QRAGM----------------GRAL---YAT-------
246       LF-SGQG-S---QRLGM----------------GREL---YGR-------
247       LF-SGQG-A---QRLGM----------------GREL---HAR-------
248       VF-SGQG-S---QWVGM----------------GRQL---LET-------
249       VF-PGQG-S---QWWGM----------------GREL---LAT-------
250       LF-TGQG-S---QRAGM----------------GREL---HGG-------
251       LF-TGQG-S---QYVNM----------------GREL---YQQ-------
252       LF-SGQG-S---QRLGM----------------GWEL---YAR-------
253       VF-PGQG-S---QWVGM----------------GREL---YTS-------
254       LF-TGQG-S---QRAAM----------------GREL---HEV-------
255       VF-TGQG-A---QYAGM----------------GREL---YET-------
256       LF-TGQG-S---QYLNM----------------GRQL---YET-------
257       VF-PGQG-S---QWVGM----------------GREL---YAS-------
258       VF-PGQG-S---QWVGM----------------GREL---YAS-------
259       LF-TGQG-S---QYAGM----------------GRQL---YET-------
260       LF-SGQG-S---QRIGM----------------GREL---SGR-------
261       LF-TGQG-S---QYIDM----------------GRQL---YET-------
262       LF-TGQG-S---QRAGM----------------GRAL---YAT-------
263       LF-PGQG-A---QRPGM----------------GREL---YET-------
264       LF-SGQG-S---QRLGM----------------GRGL---YER-------
265       MF-SGQG-S---QRAAM----------------GREL---YET-------
266       VF-PGQG-S---QWVGM----------------GREL---YAS-------
267       VF-SGQG-S---QRAGM----------------GREL---HRR-------
268       LF-TGQG-S---QYLNM----------------GRQL---YQT-------
269       LF-TGQG-S---QRAAM----------------GRAL---YAT-------
270       LF-TGQG-S---QRAEM----------------GRGL---YAT-------
271       VF-PGQG-S---QWVGM----------------GREL---YAS-------
272       LF-TGQG-S---QRAAM----------------GRAL---YAT-------
273       LF-TGQG-S---QYTGM----------------GQKL---YQT-------
274       LF-SGQG-S---QRPGM----------------GRSL---HGR-------
275       VF-PGQG-S---QWVGM----------------GRGL---LD--------
276       VF-PGQG-S---QWVGM----------------GREL---YAS-------
277       VF-TGQG-A---QYAGM----------------GREL---YET-------
278       IF-SGQG-A---QWAGM----------------GKNL---IET-------
279       LF-TGQG-S---QRPGM----------------GREL---HDR-------
280       MF-TGQG-S---QRPGM----------------GREL---YER-------
281       LF-SGQG-A---QRAGM----------------GREL---YGR-------
282       LF-SGQG-S---QRPGM----------------GHEL---TES-------
283       LF-TGQG-S---QRPGM----------------GAQL---YRA-------
284       LF-TGQG-S---QRPTM----------------GRAL---YDA-------
285       LF-TGQG-S---QRPAM----------------GRGL---YDA-------
286       LF-TGQG-S---QRPAM----------------GRGL---YDA-------
287       LF-TGQG-S---QYLNM----------------GRQL---YET-------
288       LF-TGQG-A---QRLGM----------------GREL---AAA-------
289       LF-TGQG-S---QRAGM----------------GRAL---YAT-------
290       LF-TGQG-S---QRAGM----------------GREL---HGA-------
291       LF-AGQG-S---QRAAM----------------GAEL---YAR-------
292       VF-PGQG-S---QWQGM----------------GRQL---LRQ-------
293       VF-PGQG-S---QWLGM----------------GRQL---LRE-------
294       LF-SGQG-A---QRALM----------------GREL---YER-------
295       IF-PGQG-S---QWLGM----------------GRKL---LQQ-------
296       LF-TGQG-S---QYVNM----------------GREL---YEN-------
297       LF-SGQG-S---QRLGM----------------GRVL---YER-------
298       LF-TGQG-S---QRPGM----------------GRQL---YDT-------
299       VF-PGQG-S---QWVGM----------------GREL---YAS-------
300       LF-SGQG-S---QRIGM----------------GREL---YAA-------
301       LF-SGQG-S---QRIGM----------------GREL---YAA-------
302       LF-SGQG-S---QRAGS----------------GRGL---YRR-------
303       LF-SGQG-S---QRLGM----------------GRGL---YER-------
304       LF-TGQG-S---QYAGM----------------GQKL---YQT-------
305       LF-SGQG-S---QRAGM----------------GREL---YER-------
306       LF-TGQG-S---QRLGM----------------GREL---YET-------
307       VF-PGQG-S---QWLGM----------------GRRL---YAE-------
308       VF-PGQG-S---QWAGM----------------ALEL---LDS-------
309       LF-TGQG-S---QRAGM----------------GREL---HGG-------
310       LF-SGQG-S---QRAGM----------------GREL---YER-------
311       LF-SGQG-A---QRLGM----------------GREL---HAR-------
312       LF-TGQG-S---QRVGM----------------GREL---HAR-------
313       LF-AGQG-A---QRPGM----------------GREL---YEV-------
314       VF-TGQG-A---QWCGM----------------GREL---VKA-------
315       LF-AGQG-S---QRAGM----------------GSEL---YAT-------
316       LF-TGQG-S---QRLGM----------------GREL---YAT-------
317       LF-AGQG-S---QRPGM----------------GREL---YDS-------
318       LF-SGQG-S---QRLGM----------------GRGL---YER-------
319       LF-TGQG-G---QRAAM----------------GHGL---YQA-------
320       LF-TGQG-S---QYVEM----------------GRQL---YET-------
321       VF-PGQG-A---QWAGM----------------GAAL---LDS-------
322       LF-PGQG-S---QWAGM----------------GADL---LAW-------
323       LF-TGQG-S---QRPGM----------------GAAL---HAT-------
324       LF-SGQG-S---QRPGM----------------GAEL---HER-------
325       LF-TGQG-S---QYVGM----------------GRQL---YET-------
326       LF-TGQG-S---QYVNM----------------GREL---YQQ-------
327       VF-PGQG-A---QWVGM----------------GAQL---LKT-------
328       LF-AGQG-A---QRPGM----------------GREL---YEV-------
329       LF-TGQG-S---QYVGM----------------GRQL---YET-------
330       VF-PGQG-S---QWVGM----------------AAGL---LDA-------
331       VF-PGQG-S---QWVGM----------------AAGL---LDA-------
332       VF-PGQG-A---QWAGM----------------AVEL---LDA-------
333       LF-TGQG-S---QRAGM----------------GRAL---YAT-------
334       VF-PGQG-A---QWVGM----------------GAQL---LNT-------
335       LF-TGQG-S---QYVNM----------------GRQL---YQQ-------
336       LF-PGQG-S---QRLGM----------------GRDL---YER-------
337       LF-TGQG-S---QRPGM----------------GREL---YET-------
338       VF-PGQG-G---QWAGM----------------GVRL---LAS-------
339       VF-PGQG-G---QWAGM----------------GVRL---LAS-------
340       LF-SGQG-S---QRPGM----------------GREL---AAR-------
341       LF-SGQG-S---QRPGM----------------GAEL---HER-------
342       LF-SGQG-A---QRLGM----------------GREL---HAR-------
343       LF-TGQG-S---QYINM----------------GRTL---YDT-------
344       VF-PGQG-S---QWLGM----------------GRQL---LRE-------
345       LF-TGQG-S---QRPGM----------------GREL---YAT-------
346       LF-TGQG-S---QYIGM----------------GRQL---YEE-------
347       VF-PGQG-S---QWAQM----------------AQPL---LET-------
348       VF-PGQG-T---QWVGM----------------GREL---LDS-------
349       LF-AGQG-S---QRPGM----------------GREL---YDS-------
350       LF-SGQG-S---QRAGM----------------GREL---YDR-------
351       LF-TGQG-S---QRLGM----------------GREL---YES-------
352       VF-PGQG-S---QWVGM----------------AAGL---LDA-------
353       LF-SGQG-S---QQLGM----------------GRDL---YER-------
354       VF-PGQG-S---QWGAM----------------AREL---YAG-------
355       VF-PGQG-S---QWGAM----------------AREL---YAG-------
356       VF-PGQG-S---QWVGM----------------GRQL---LER-------
357       LF-AGQG-S---QRPGM----------------GREL---YDS-------
358       LF-AGQG-A---QRPGM----------------GREL---YEV-------
359       LF-TGQG-S---QRAAM----------------GRAL---YAT-------
360       LF-SGQG-A---QRVGM----------------GREL---YVR-------
361       LF-TGQG-S---QRLGM----------------GREL---YET-------
362       VF-PGQG-S---QWAGM----------------GAEL---LDT-------
363       LF-SGQG-S---QRPGM----------------GRDL---HAR-------
364       VF-SGQG-P---QWWAM----------------GREL---LEQ-------
365       LF-AGQG-S---QRPGM----------------GREL---YDS-------
366       VF-TGQG-A---QYAGM----------------GREL---YET-------
367       VF-PGQG-S---QWVGM----------------AAGL---LDA-------
368       VF-PGQG-A---QWAGM----------------AVEL---LDT-------
369       VF-PGQG-S---QWAGM----------------ARQL---LDE-------
370       LF-PGQG-S---QRPGA----------------GRAL---YAR-------
371       LF-TGQG-S---QYVGM----------------GRAL---FET-------
372       LF-SGQG-S---QRLGM----------------GREL---YAS-------
373       LF-SGQG-A---QRLEM----------------GRGL---HEA-------
374       LF-TGQG-S---QRPGM----------------GREL---YER-------
375       LF-AGQG-T---QRAGM----------------GREL---YEA-------
376       LF-TGQG-S---QRLGM----------------GREL---YET-------
377       LF-AGQG-T---QRPGM----------------GRDL---YAA-------
378       LF-SGQG-S---QRIGM----------------GREL---YDA-------
379       VF-PGQG-A---QWAGM----------------AAEL---LVS-------
380       LF-TGQG-S---QYAGM----------------GCEL---HRA-------
381       VF-PGQG-A---QWAGM----------------GRTL---LEG-------
382       LF-SGQG-S---QRAGM----------------GREL---YGR-------
383       VF-PGQG-S---QWPGM----------------AAEL---MST-------
384       VF-PGQG-A---QWVGM----------------GAQL---LKT-------
385       VY-PGQG-S---QWWGM----------------GREL---LAG-------
386       AF-TGQG-A---QRPGM----------------GRGL---YET-------
387       LF-SGQG-S---QRAAM----------------GHEL---YAA-------
388       LF-TGQG-A---QYPGM----------------GRQL---YET-------
389       VF-PGQG-G---QWAGM----------------GLTL---LTS-------
390       VF-TGQG-P---QWWAM----------------GRQL---WQR-------
391       IF-SGQG-S---QWVGM----------------GQQL---IAS-------
392       VF-PGQG-A---QWAGM----------------GAEL---LDS-------
393       LF-PGQG-S---QWVGM----------------GAEL---LDS-------
394       VF-TGQG-A---QWCGM----------------GREL---VGA-------
395       VF-PGQG-S---QWLGM----------------GRQL---IDQ-------
396       LF-TGQG-S---QRLGM----------------GREL---YEA-------
397       LF-SGQG-S---QRLGM----------------GREL---YER-------
398       LF-AGQG-S---QRPGM----------------GREL---YET-------
399       VF-PGQG-S---QWVGM----------------AVAL---LDA-------
400       LF-TGQG-S---QYAEM----------------GRQL---YDT-------
401       LF-TGQG-S---QRLGM----------------GREL---YDT-------
402       LF-SGQG-S---QRLGM----------------GREL---AAR-------
403       IF-TGQG-A---QWYAM----------------GREL---FV--------
404       LF-TGQG-S---QRLGM----------------GREL---YEA-------
405       LF-TGQG-S---QRLGM----------------GREL---YET-------
406       LF-PGQG-S---QRLGM----------------GRDL---YER-------
407       LF-SGQG-S---QRIGM----------------GREL---YAA-------
408       LF-SGQG-S---QRIGM----------------GREL---YAA-------
409       LF-TGQG-A---QYQGM----------------ARHL---HDS-------
410       LF-TGQG-G---QRAAM----------------GRGL---YGA-------
411       LF-TGQG-G---QRAAM----------------GRGL---YGA-------
412       LF-SGQG-S---QRIGM----------------GREL---YEA-------
413       VF-PGQG-S---QWPEM----------------GRAL---LAA-------
414       VF-PGQG-S---QWVGM----------------GSQL---LDE-------
415       LF-TGQG-A---QRTGM----------------GRAL---YAA-------
416       LF-TGQG-G---QRAAM----------------GRGL---YGA-------
417       VF-PGQG-S---QWAGM----------------ALDL---LAD-------
418       LF-SGQG-S---QRIGM----------------GREL---YAA-------
419       LF-TGQG-S---QYRHM----------------GRQL---YQT-------
420       AF-AGQG-S---QRLGM----------------GREL---GAV-------
421       VF-PGQG-S---QWVGM----------------AAGL---LDA-------
422       LF-TGQG-S---QRLGM----------------GREL---YEA-------
423       LF-TGQG-A---QRLGA----------------GREL---AAR-------
424       VF-PGQG-S---QWEGM----------------ALSL---LDS-------
425       LF-TGQG-S---QRPGM----------------GREL---YDA-------
426       LF-TGQG-S---QRAGM----------------AHDL---HAA-------
427       VF-PGQG-S---QWAGM----------------GAQL---LDE-------
428       VF-PGQG-A---QWVGM----------------GAQL---LDT-------
429       LF-SGQG-A---QRLGM----------------GRAL---HQA-------
430       VF-PGQG-S---QWVGM----------------AAGL---LDA-------
431       VF-PGQG-S---QWAGM----------------GARL---LEE-------
432       VF-PGQG-S---QWPEM----------------ASAL---LDS-------
433       LF-PGQG-S---QRVAA----------------GAAL---YRD-------
434       LF-TGQG-S---QHPGM----------------GRDL---YQA-------
435       VF-TGQG-A---QWYAM----------------GREL---ITT-------
436       VF-PGQG-S---QWVGM----------------ALAL---ADA-------
437       LF-SGQG-S---QWAGM----------------GREL---QAR-------
438       LF-TGQG-S---QRLGM----------------GREL---YET-------
439       LF-TGQG-A---QRLGA----------------GREL---AAR-------
440       VF-TGQG-A---QWYAM----------------GREL---ITT-------
441       LF-SGQG-S---QRPGM----------------GREL---HAR-------
442       VL-TGQG-S---QRLGM----------------GRGL---AAA-------
443       LF-TGQG-S---QRPGA----------------GRRL---YER-------
444       LF-AGQG-S---QRPGM----------------GREL---YDS-------
445       LF-TGQG-S---QYVNM----------------GRRL---YEQ-------
446       VF-PGQG-S---QWPEM----------------ASAL---LDS-------
447       VF-PGQG-T---QWVGM----------------GREL---LDA-------
448       VF-PGQG-S---QWHGM----------------ARQL---LNQ-------
449       VF-PGQG-A---QWVGM----------------GAQL---LNT-------
450       LF-TGQG-S---QYINM----------------GRQL---YAT-------
451       VL-PGQG-S---QWAGM----------------AREL---LAT-------
452       LF-TGQG-A---QRPGM----------------GQEL---YAA-------
453       LF-TGQG-S---QRAGA----------------GREL---YAA-------
454       LF-TGQG-S---QRLGM----------------GREL---YET-------
455       LF-PGQG-S---QRPGA----------------GRAL---VAE-------
456       LF-SGQG-S---QRPGM----------------GREL---YAA-------
457       LF-TGQG-S---QYVGM----------------GRQL---YET-------
458       VF-PGQG-S---QWAGM----------------AAEL---LDG-------
459       LF-TGQG-S---QRLGM----------------GREL---YET-------
460       LF-SGQG-S---QRIGM----------------GREL---YEA-------
461       IF-PGQG-S---QWVGM----------------GRKL---LAQ-------
462       LF-AGQG-S---QRPGM----------------GREL---YDS-------
463       LF-SGQG-A---QRLGM----------------GREL---YAV-------
464       LF-SGQG-A---QRLGM----------------GREL---YER-------
465       LF-TGQG-S---QRLGA----------------GREL---YRT-------
466       LF-SGQG-S---QRLGM----------------GREL---YDA-------
467       LF-SGQG-S---QRPGM----------------GAEL---YNR-------
468       VF-PGQG-T---QWAGM----------------GREL---LDS-------
469       VF-PGQG-T---QWAGM----------------GREL---LDS-------
470       VF-PGQG-S---QWVGM----------------ARAL---LAS-------
471       VF-PGQG-S---QWVGM----------------ARAL---LAS-------
472       LF-TGQG-A---QRAGM----------------AREL---YAS-------
473       LF-SGQG-S---QRLGM----------------GREL---YAA-------
474       LF-SGQG-S---QRLGM----------------GREL---YAA-------
475       VF-TGQG-A---QWYAM----------------GREL---IAA-------
476       VF-PGQG-A---QWLGM----------------GAQL---CAT-------
477       LF-SGQG-S---QRPGM----------------AQQL---YAQ-------
478       VF-PGQG-S---QWVGM----------------GAQL---LDE-------
479       LF-TGQG-S---QWAGM----------------GREL---AET-------
480       VF-PGQG-A---QWLGM----------------GVEL---LDS-------
481       LF-SGQG-A---QRAGM----------------GREL---YGR-------
482       LF-TGQG-A---QRLGM----------------GREL---YGR-------
483       VF-PGQG-S---QWAGM----------------AREL---LAT-------
484       MF-TGQG-A---QRTGM----------------GRDL---YAR-------
485       VF-PGQG-A---QWVGM----------------GAQL---LST-------
486       LF-AGQG-S---QRLGM----------------GRGL---YEG-------
487       VF-PGQG-W---QWAGM----------------AVDL---LDA-------
488       VF-PGQG-A---QWLGM----------------GAQL---CAT-------
489       VF-PGQG-A---QWLGM----------------GAQL---CAT-------
490       LF-AGQG-S---QRAGM----------------GRQL---YAR-------
491       VF-PGQG-G---QWQGM----------------ALEL---LAD-------
492       VF-PGQG-S---QWAGM----------------GSGL---LDA-------
493       LF-TGQG-A---QRAGM----------------GRGL---YES-------
494       LF-TGQG-S---QRPGA----------------GRHL---YER-------
495       LF-TGQG-S---QYVNM----------------GRQL---YQQ-------
496       VF-PGQG-S---QWVGM----------------AVGL---LDS-------
497       VF-PGQG-S---QWVGM----------------AVGL---LDS-------
498       LF-TGQG-S---QYRNM----------------GRQL---YET-------
499       LF-TGQG-S---QYRNM----------------GRQL---YET-------
500       LF-TGQG-A---QMPGM----------------GRGL---YEA-------
501       VF-PGQG-S---QWPEM----------------ARPL---LDS-------
502       LF-TGQG-A---QRAGM----------------GREL---YAR-------
503       LF-SGQG-S---QRIGM----------------GREL---YEA-------
504       VF-PGQG-A---QWVGM----------------GAQL---LNT-------
505       LF-TGQG-A---QYPGM----------------GRHL---YDS-------
506       LF-AGQG-T---QRAGM----------------GREL---YQA-------
507       VF-SGQG-S---QWPRM----------------GREL---LRT-------
508       VF-SGQG-S---QWPRM----------------GREL---LRT-------
509       LF-SGQG-S---QRPGM----------------GTEL---YNR-------
510       AF-AGQG-S---QRLGM----------------GGEL---SAA-------
511       VF-TGQG-A---QWCGM----------------GKEL---LDV-------
512       VF-PGQG-S---QWVGM----------------GREL---LEA-------
513       VF-PGQG-S---QWIGM----------------GRQL---LET-------
514       LF-TGQG-S---QRLGM----------------GREL---YEE-------
515       LF-TGQC-S---QYVGM----------------GSQL---YET-------
516       LF-SGQG-S---QRPGM----------------GAEL---YNR-------
517       VF-PGQG-S---QWVGM----------------GARL---LDE-------
518       LF-SGQG-A---QHALM----------------GHDL---YQR-------
519       VF-PGQG-S---QWLGM----------------GRKL---LAE-------
520       VF-PGQG-S---QYPGM----------------GADL---YRQ-------
521       VF-PGQG-S---QYPGM----------------GADL---YRQ-------
522       VF-PGQG-S---QYPGM----------------GADL---YRQ-------
523       VF-PGQG-S---QYPGM----------------GADL---YRQ-------
524       VF-SGQG-P---QWWAM----------------GREL---LAQ-------
525       VF-PGQG-S---QWAGM----------------GRQL---LEQ-------
526       VF-PGQG-S---QWIGM----------------GIEL---LDT-------
527       LF-TGQG-S---QRLGM----------------GREL---YEA-------
528       LF-SGQG-S---QRIGM----------------GRQL---YEA-------
529       VF-TGQG-A---QWWAM----------------GREL---ISA-------
530       LF-TGQG-S---QRLGM----------------GREL---YET-------
531       VF-PGQG-S---QWVGM----------------GRKL---LEE-------
532       VF-PGQG-S---QWLGM----------------ATEL---LDT-------
533       VF-SGQG-P---QWWAM----------------GRQL---LAQ-------
534       LF-PGQG-A---QQTGA----------------GREL---YDA-------
535       LF-TGQG-S---QRLGM----------------GREL---YET-------
536       LF-AGQG-S---QRPGM----------------GREL---YDS-------
537       LF-TGQG-A---QMPGM----------------GRGL---YET-------
538       VF-PGQG-A---QWQGM----------------ARDL---LRQ-------
539       VF-SGQG-S---QWPAM----------------GRRL---LRE-------
540       LF-TGQG-A---QYFGM----------------GQQL---YAW-------
541       LF-TGQG-S---QRLGM----------------GREL---YET-------
542       VF-PGQG-S---QWPGM----------------GAQL---LDR-------
543       LF-TGQG-A---QRPGM----------------GREL---YEA-------
544       LF-TGQG-S---QYFGM----------------SRTL---YET-------
545       LF-TGQG-S---QWPGM----------------GREL---AET-------
546       LL-TGQG-S---QRQGM----------------GREL---YDR-------
547       VF-PGQG-S---QWEGM----------------ALSL---LDS-------
548       VF-SGQG-S---QRPGA----------------GREL---AAR-------
549       LF-SGQG-S---QRAGM----------------GREL---AES-------
550       LF-SGQG-S---QRAGM----------------GREL---AES-------
551       VF-SGQG-A---QWIGM----------------GRQL---LAQ-------
552       LF-TGQG-S---QRLGM----------------ADGI---RRE-------
553       LF-TGQG-S---QRLGM----------------GREL---YEA-------
554       LF-TGQG-A---QWLGM----------------GEEL---FRT-------
555       VF-PGQG-S---QWLGM----------------GQKL---LSE-------
556       VF-PGQG-S---QWLGM----------------GIEL---LDT-------
557       VF-PGQG-S---QWLGM----------------GIEL---LDT-------
558       VF-PGQG-S---QWLGM----------------GIEL---LDT-------
559       VF-PGQG-S---QWLGM----------------GIEL---LDT-------
560       VF-PGQG-S---QWLGM----------------GIEL---LDT-------
561       VF-PGQG-S---QWLGM----------------GIEL---LDT-------
562       VF-PGQG-S---QWLGM----------------GIEL---LDT-------
563       LF-TGQG-A---QYAGM----------------AAGL---AD--------
564       VF-PGQG-S---QWVGM----------------ATEL---LDT-------
565       VF-PGQG-T---QWTGM----------------ALEL---LDT-------
566       VF-TGQG-A---QWYAM----------------GREL---IEA-------
567       VF-PGQG-S---QWAGM----------------GRRL---MDT-------
568       LF-TGQG-A---QTPGM----------------GRGL---CAA-------
569       VF-PGQG-S---QWPEM----------------AASL---LET-------
570       VF-PGQG-S---QWLGM----------------GQKL---LSE-------
571       LF-AGQG-T---QRPGM----------------GREL---YQS-------
572       VF-PGQG-S---QWAGM----------------ALEL---KDS-------
573       LF-TGQG-S---QYLNM----------------AREL---YDT-------
574       VF-AGQG-S---QRVGM----------------GQEL---YAR-------
575       LF-TGQG-S---QFLGM----------------GREL---YET-------
576       LF-SGQG-S---QRLGM----------------GREL---YER-------
577       LF-TGQG-A---QWHAM----------------GREL---LHR-------
578       LF-TGQG-S---QRPAM----------------GRGL---YDA-------
579       LF-AGQG-S---QRPGM----------------GREL---YDS-------
580       VF-PGQG-A---QWRGM----------------ALDL---LAE-------
581       VF-PGQG-S---QWPGM----------------GAQL---LDR-------
582       LF-TGQG-S---QYINM----------------GKQL---YQQ-------
583       LF-AGQG-S---QQAGM----------------GQEL---YAT-------
584       VF-PGQG-S---QWPGM----------------GAGL---LDT-------
585       LF-TGQG-S---QRLGM----------------GREL---YEA-------
586       VF-PGQG-S---QWVGM----------------GRKL---MAE-------
587       LF-TGQG-A---QWHAM----------------GREL---LYR-------
588       VF-PGQG-S---QWVGM----------------GRKL---MAE-------
589       VF-PGQG-A---QWVGM----------------GAQL---LTT-------
590       VF-PGQG-S---QWTGM----------------AADL---LDT-------
591       LF-AGQG-S---QRLGM----------------GRGL---YEA-------
592       LF-TGQG-A---QTPGM----------------GRGL---CAA-------
593       LF-TGQG-A---QHPGM----------------GQEL---YTT-------
594       LF-TGQG-S---QRPGA----------------GREL---YDR-------
595       LF-SGQG-A---QRVGM----------------GREL---YGR-------
596       LF-AGQG-S---QRLGM----------------GRGL---YEA-------
597       VF-PGQG-S---QRLGM----------------GREL---YDR-------
598       VF-PGQG-S---QWLGM----------------ATEL---LDT-------
599       LF-TGQG-S---QRAGM----------------ADEL---SAA-------
600       LF-TGQG-S---QWAGM----------------GREL---AGT-------
601       VF-PGQG-A---QWAGM----------------AARL---WES-------
602       IF-PGQG-A---QWVGM----------------GAQL---LNT-------
603       LF-TGQG-A---QRLGM----------------GREL---YER-------
604       LF-TGQG-A---QRAGM----------------GRAA---YAA-------
605       VF-PGQG-S---QWAGM----------------AREL---LDE-------
606       LF-TGQG-A---QRVGM----------------GREL---SAR-------
607       MF-PGQG-S---QWAGM----------------GRRL---YDA-------
608       LF-TGQG-A---QYAQM----------------ARGL---AD--------
609       LF-SGQG-S---QYAGM----------------GRAL---YEA-------
610       VF-PGQG-S---QWVGM----------------GAQL---LDT-------
611       LF-SGQG-A---QRVGM----------------GREL---YVR-------
612       LF-TGQG-S---QRPGM----------------GREL---HAT-------
613       VF-PGQG-S---QWPGM----------------AVGL---LDS-------
614       LF-SGQG-S---QRAGM----------------GREL---YEA-------
615       LF-CGQG-S---QRPGM----------------AEQL---YAQ-------
616       VF-PGQG-S---QWVGM----------------GREL---WDA-------
617       LF-SGQG-A---QRLGM----------------GREL---HAR-------
618       VF-PGQG-T---QWVGM----------------GREL---LEE-------
619       LF-PGQG-S---QWAGM----------------GAEL---LSS-------
620       LF-PGQG-S---QWAGM----------------GAEL---LSS-------
621       LF-TGQG-S---QYVNM----------------GRQL---YQE-------
622       IF-PGQG-A---QWVGM----------------GAQL---LNT-------
623       VF-PGQG-W---QWVGM----------------GREL---LDT-------
624       LF-SGQG-S---QYIGM----------------GRRL---YET-------
625       VF-TGQG-S---QRPGM----------------TAEL---YRT-------
626       VF-PGQG-S---QWVGM----------------GRKL---MAE-------
627       VF-PGQG-S---QWVGM----------------GRKL---MAE-------
628       IF-PGQG-A---QWVGM----------------GAQL---LNT-------
629       LF-AGQG-S---QRLGM----------------GREL---YEA-------
630       VF-SGQG-G---QWPGM----------------GRGL---YSV-------
631       VF-TGQG-A---QWFAM----------------GREL---INT-------
632       VF-PGQG-S---QWVGM----------------AAEL---LDS-------
633       LF-SGQG-S---QRAGM----------------GRVL---YAA-------
634       LF-AGQG-G---QRAGM----------------GREL---HAR-------
635       VF-PGQG-S---QTLGM----------------GRQL---HAG-------
636       LF-SGQG-S---QRAGM----------------GREL---YSA-------
637       VF-PGQG-S---QWAGM----------------AREL---LDE-------
638       VF-PGQG-S---QWPGM----------------AQQL---LTT-------
639       LF-TGQG-A---QHPGM----------------GQEL---YTT-------
640       VF-PGQG-A---QWTGM----------------ALDL---LDS-------
641       VF-PGQG-S---QWPGM----------------GAEL---LST-------
642       VF-PGQG-S---QWEGM----------------ALSL---LDT-------
643       VF-PGQG-S---QWAGM----------------AVEL---LDS-------
644       VF-PGQG-S---QWAGM----------------AVEL---LDS-------
645       LF-TGQG-A---QRLGM----------------GREL---AER-------
646       LF-TGQG-S---QYVDM----------------GRVL---YRT-------
647       VF-PGQG-S---QWPSM----------------ARAL---LAS-------
648       VF-PGQG-S---QWPSM----------------ARAL---LAS-------
649       LF-TGQG-A---QTPGM----------------GRGL---CAA-------
650       LF-TGQG-A---QRVGM----------------GREL---YEA-------
651       LF-AGQG-S---QRLGM----------------GRGL---YEG-------
652       VF-PGQG-T---QWAGM----------------GAEL---LDV-------
653       LF-SGQG-S---QRAAA----------------GRDL---AAQ-------
654       VF-PGQG-S---QWPGM----------------GRAL---LAA-------
655       VF-PGQG-S---QWAGM----------------GREL---YDS-------
656       VF-PGQG-S---QWMGM----------------GRDL---LDS-------
657       VF-PGQG-S---QWVGM----------------AVEL---LGS-------
658       VF-PGQG-S---QWVGM----------------AVEL---LGS-------
659       VF-PGQG-T---QWAGM----------------GAEL---LDS-------
660       VF-PGQG-S---QWEGM----------------ARRL---LLQ-------
661       LF-TGQG-S---QYVQM----------------AREL---YET-------
662       LF-TGQG-S---QYAGM----------------GRQL---YQT-------
663       VF-PGQG-S---QWVGM----------------GRDL---WDV-------
664       LF-TGQG-S---QRLGM----------------GREL---AER-------
665       VF-PGQG-S---QWAGM----------------AVEL---LAS-------
666       LF-TGQG-S---QYIAM----------------GREL---YET-------
667       VF-PGQG-S---QWAGM----------------GVEL---LEV-------
668       LF-TGQG-S---QRLAM----------------GREL---YSA-------
669       LF-AGQG-S---QCAGV----------------GREL---YAT-------
670       VF-PGQG-S---QWVGM----------------GAQL---LGE-------
671       LF-TGQG-A---QHPGM----------------GQEL---YTT-------
672       VF-PGQG-A---QWVGM----------------AQEL---IES-------
673       VF-PGQG-S---QWLGM----------------GRQL---YAQ-------
674       LF-AGQG-S---QRLGM----------------GRGL---YEG-------
675       VF-PGQG-S---QWIGM----------------GAGL---LDV-------
676       VF-PGQG-A---QWVGM----------------GAQL---LNT-------
677       IF-PGQG-S---QWEGM----------------ARRL---LLQ-------
678       VF-PGQG-A---QWQGM----------------ARDL---LRE-------
679       VF-PGQG-S---QWVGM----------------GREL---WDA-------
680       LF-TGQG-A---QRAGM----------------GRGL---YET-------
681       VF-PGQG-A---QWEGM----------------AREL---L-P-------
682       VF-PGQG-A---QWEGM----------------AREL---L-P-------
683       VF-CGQG-P---QWWGM----------------GREL---LDK-------
684       LL-GGQG-G---QRPGM----------------CREL---HAG-------
685       VF-PGQG-S---QYPGM----------------GADL---YRQ-------
686       LF-TGQG-A---QRAGM----------------GRGL---YEA-------
687       VF-PGQG-A---QWRGM----------------ALDL---LAE-------
688       VF-PGQG-S---QYPGM----------------GADL---YRQ-------
689       VF-PGQG-S---QYPGM----------------GADL---YRQ-------
690       VF-PGQG-S---QYPGM----------------GADL---YRQ-------
691       VF-PGQG-S---QYPGM----------------GADL---YRQ-------
692       VF-PGQG-S---QYPGM----------------GADL---YRQ-------
693       VF-PGQG-S---QYPGM----------------GADL---YRQ-------
694       VF-PGQG-S---QYPGM----------------GADL---YRQ-------
695       VF-PGQG-S---QWVGM----------------GRDL---WDA-------
696       VF-PGQG-W---QWAGM----------------AVAL---YDS-------
697       VF-PGQG-A---QWEGM----------------ARGL---LS--------
698       VF-TGQG-A---QWAQM----------------GMPL---MDE-------
699       LF-AGQG-S---QRLGM----------------GRGL---YEG-------
700       VF-AGQG-G---QRWGM----------------GAGL---CAR-------
701       VF-PGQG-S---QRLGM----------------GAQL---YEQ-------
702       VF-PGQG-A---QWAGM----------------AVEL---LDA-------
703       LF-TGQG-A---QRLGM----------------GREL---YER-------
704       IF-SGQG-S---QWPAM----------------ATGL---LDT-------
705       VF-PGQG-S---QWVGM----------------GRDL---WDV-------
706       LF-TGQG-A---QRVGM----------------GREL---AAA-------
707       VF-PGQG-S---QWAGM----------------ALEL---LDA-------
708       VF-PGQG-W---QWAGM----------------AVDL---LDT-------
709       VF-PGQG-W---QWAGM----------------AVDL---LDT-------
710       VF-PGQG-S---QWVGM----------------AGGL---LGS-------
711       VF-PGQG-S---QWTGM----------------GREL---LNS-------
712       VF-PGQG-G---QWSGM----------------ASEL---LDT-------
713       VF-PGQG-W---QWAGM----------------AVDL---LDG-------
714       VF-PGQG-S---QWAKM----------------AAAL---LDT-------
715       VF-SGQG-S---QWLGM----------------GQEL---LTQ-------
716       VF-PGQG-T---QWAGM----------------GAEL---LDS-------
717       VF-PGQG-S---QWLGM----------------GQRL---YAE-------
718       VF-PGQG-A---QWVGM----------------AQEL---IES-------
719       LF-SGQG-S---QRQGM----------------GAGL---YDR-------
720       VF-SGQG-G---QWLGM----------------GRGL---YRA-------
721       VF-SGQG-G---QWLGM----------------GRGL---YRA-------
722       VF-PGQG-S---QRLGM----------------GAQL---YEQ-------
723       VF-PGQG-S---QRLGM----------------GAQL---YEQ-------
724       VF-PGQG-S---QWVGM----------------GREL---LAQ-------
725       LF-TGQG-G---LRPGV----------------GREL---YAS-------
726       VF-PGQG-S---QWLGM----------------GVEL---LDS-------
727       VF-PGQG-A---QRVGM----------------GSAL---YDR-------
728       LF-TGQG-A---QRPGM----------------GREL---YET-------
729       VF-PGQG-A---QRIGM----------------GREL---YGE-------
730       VF-PGQG-A---QRIGM----------------GREL---YGE-------
731       VF-PGQG-A---QRIGM----------------GREL---YGE-------
732       VF-PGQG-A---QRIGM----------------GREL---YGE-------
733       VF-PGQG-A---QWRGM----------------ALEL---LAE-------
734       MF-SGQG-T---QYVNM----------------AREL---YGS-------
735       LF-TGQG-A---QHRGM----------------GQEL---YAT-------
736       VF-PGQG-S---QWVGM----------------AVGL---LDS-------
737       LF-AGQG-T---QRVGM----------------GRQL---YAA-------
738       VF-PGQG-G---QWPGM----------------AAEL---LDT-------
739       VF-PGQG-S---QWEGM----------------AAGL---LAA-------
740       VF-PGQG-S---QWPEM----------------GREL---MAT-------
741       VF-PGQG-S---QTLGM----------------GRQL---YER-------
742       VF-PGQG-S---QWAGM----------------GRQL---LAE-------
743       VF-PGQG-S---QTLGM----------------GRQL---YER-------
744       VF-PGQG-G---QWAGM----------------GLTL---LTS-------
745       VF-PGQG-S---QWVGM----------------AGGL---LGS-------
746       VF-PGQG-S---QWVGM----------------AGGL---LGS-------
747       LF-PGQG-A---QHPAM----------------GAGL---YES-------
748       IF-TGQG-A---QWVGM----------------GKEL---MDE-------
749       VF-PGQG-S---QWIGM----------------AAEL---YRD-------
750       VF-PGQG-S---QWVGM----------------GREL---WDA-------
751       VF-PGQG-S---QTLGM----------------GRQL---HAG-------
752       LF-TGQG-A---QRVGM----------------GREL---SVR-------
753       VF-PGQG-S---QWAGM----------------GRQL---LAE-------
754       VF-PGQG-A---QWQGM----------------ARDL---LRE-------
755       VF-PGQG-S---QWAGM----------------ALEL---MES-------
756       LF-TGQG-S---QWPAM----------------ARAA---WSQ-------
757       VY-PGQG-A---QRAGM----------------GRAL---MES-------
758       VF-TGQG-A---QWPQM----------------GREL---LRS-------
759       VF-PGQG-T---QWAGM----------------GAEL---LDS-------
760       LF-TGQG-A---QWPGM----------------GSGL---TG--------
761       LF-TGQG-S---QRPGM----------------GREL---YKA-------
762       VF-AGQG-S---QRLGM----------------GRAL---YAR-------
763       VF-SGQG-G---QWPGM----------------GSGL---HSA-------
764       VF-TGQG-A---QWVGM----------------GREL---LSH-------
765       LF-PGQG-S---QYVNM----------------AREL---YEV-------
766       LF-SGQG-S---QRASM----------------GREL---YEA-------
767       VF-PGQG-S---QWPAM----------------GRAL---LSQ-------
768       LF-TGQG-A---QTPGM----------------GRGL---CAA-------
769       VF-PGQG-S---QWLGM----------------GMGL---HAG-------
770       VF-PGQG-S---QWLGM----------------GMGL---HAG-------
771       VF-PGQG-S---QWLGM----------------GMGL---HAG-------
772       VF-PGQG-S---QWLGM----------------GMGL---HAG-------
773       VF-PGQG-S---QWLGM----------------GMGL---HAG-------
774       VF-PGQG-S---QWLGM----------------GMGL---HAG-------
775       VF-PGQG-S---QWLGM----------------GMGL---HAG-------
776       VF-PGQG-T---QWLGM----------------GREL---LDS-------
777       VF-TGQG-A---QWCGM----------------AKEL---LEV-------
778       LF-AGQG-C---QRVGM----------------GRGL---YEV-------
779       VF-AGQG-G---QWLGM----------------GRRL---YSE-------
780       VF-TGQG-A---QWNAM----------------GREL---YEH-------
781       LF-SGQG-A---QRSGM----------------GREL---HAA-------
782       VF-PGQG-S---QWLGM----------------GAGL---LDT-------
783       VF-PGQG-S---QWAGM----------------GAEL---LDA-------
784       VF-TGQG-A---QWYAM----------------GRQL---MQE-------
785       VF-PGQG-S---QWVGM----------------ALEL---VES-------
786       VF-SGQG-S---QWLGM----------------GKAL---CAA-------
787       VF-SGQG-S---QWPAM----------------GRRL---MRE-------
788       MF-PGQG-S---QYVNM----------------GFNL---YSR-------
789       VF-TGQG-A---QWCGM----------------GREL---LRA-------
790       VF-SGQG-S---QRSGM----------------GRAA---AEA-------
791       LF-GGQG-T---HWEGM----------------AQEL---LGS-------
792       LF-AGQG-S---QRLGM----------------GRGL---YEA-------
793       VF-PGQG-S---QWPGM----------------GAEL---LDA-------
794       VF-PGQG-S---QRLGM----------------GAQL---YEQ-------
795       VF-GGQG-G---QRWGM----------------GAGL---CAR-------
796       VF-PGQG-T---QWAGM----------------GAEL---LDS-------
797       LF-TGQG-A---QRVGM----------------GREL---YEA-------
798       LF-TGQG-S---QYQNM----------------GWEL---YQT-------
799       LF-TGQG-A---QRAGM----------------GRSL---YDA-------
800       VF-PGQG-A---QWVGM----------------AAAL---LDS-------
801       LF-TGQG-A---QRVGM----------------GREL---AAE-------
802       LF-TGQG-A---QRLGM----------------GHEL---AAR-------
803       LF-SGQG-A---QRAGA----------------GREL---YAS-------
804       LF-TGQG-A---QRTGM----------------GMDL---YRT-------
805       LF-TGQG-A---QRTGM----------------GMDL---YRT-------
806       LF-TGQG-A---QRLGM----------------GREL---AES-------
807       LF-TGQG-S---QRPGM----------------GRHL---YAN-------
808       VF-SGQG-G---QWLGM----------------GRAL---YSK-------
809       VF-PGQG-S---QWHGM----------------ARHL---YTT-------
810       LF-TGQG-S---QKPGM----------------GAEL---AAR-------
811       VF-PGQG-S---QWAGM----------------AAEL---VER-------
812       VF-PGQG-S---QWVGM----------------GRQL---LAE-------
813       VF-PGQG-S---QWVGM----------------ALEL---VES-------
814       VF-PGQG-T---QWAGM----------------GREL---LAE-------
815       VF-AGQG-S---QWLGM----------------GSEL---YAA-------
816       VF-AGQG-S---QWLGM----------------GSEL---YAA-------
817       VF-AGQG-S---QWLGM----------------GSEL---YAA-------
818       VF-AGQG-S---QWLGM----------------GSEL---YAA-------
819       VF-AGQG-S---QWLGM----------------GSEL---YAA-------
820       VF-AGQG-S---QWLGM----------------GSEL---YAA-------
821       VF-AGQG-S---QWLGM----------------GSEL---YAA-------
822       VF-TGQG-A---QWWAM----------------GKEL---IDA-------
823       LF-PGQG-S---QRLGM----------------GLQL---LAE-------
824       VF-PGQG-S---QWVGM----------------GREL---WEV-------
825       VF-PGQG-S---QWAGM----------------ALEL---LES-------
826       LF-SGQG-S---QRPGM----------------GADL---YRR-------
827       LF-TGQG-S---QFPGM----------------GREL---YAA-------
828       MF-PGQG-S---QYVDM----------------GLNL---YNR-------
829       VF-AGQG-S---QRLGM----------------GRGL---YER-------
830       VF-AGQG-S---QRLGM----------------GRGL---YER-------
831       LF-TGQG-S---QRLGM----------------GREL---YET-------
832       VF-PGQG-A---QWTGM----------------ARDL---LDR-------
833       VF-AGQG-S---QRVGM----------------GREL---HAR-------
834       MF-PGQG-A---QYVNM----------------GREL---YHS-------
835       VF-SGQG-A---QWPGM----------------AVGL---WDS-------
836       VF-PGQG-T---QWAGM----------------ALGL---WAE-------
837       VF-PGQG-S---QWPGM----------------GREL---LDS-------
838       VF-PGQG-T---QWTGM----------------GRQL---LDT-------
839       VF-PGQG-T---QWVGM----------------AVRL---WAE-------
840       VF-AGQG-S---QRLGM----------------GRGL---YER-------
841       VF-PGQG-T---QWAGM----------------GAEL---LDV-------
842       LF-TGQG-S---QRLGM----------------GLQL---AER-------
843       VL-PGQG-S---QWPGM----------------ADRL---LAE-------
844       VF-PGQG-T---QWAGM----------------ALGL---WAE-------
845       LF-TGQG-S---QRAGI----------------GREL---YET-------
846       LF-SGQG-A---QRSGM----------------GREL---HAA-------
847       VF-PGQG-S---QWAGM----------------AAEL---LDA-------
848       LF-TGQG-S---QYVNM----------------GREL---YES-------
849       VF-PGQG-A---QWLGM----------------GRAL---LEQ-------
850       LF-TGQG-A---QRLGM----------------GREL---AEC-------
851       LF-TGQG-S---QYVGM----------------AKEL---YET-------
852       VF-PGQG-S---QWLGM----------------AVEL---LDS-------
853       VF-PGQG-S---QWVGM----------------GRQL---LAE-------
854       VF-TGQG-A---QWPQM----------------GREL---LRS-------
855       VF-PGQG-S---QWVGM----------------GREL---WEV-------
856       VF-PGQG-A---QWVGM----------------ARDL---LES-------
857       VF-PGQG-A---QWVGM----------------ARDL---LES-------
858       IF-TGQG-S---QYAGM----------------GREL---FDT-------
859       VF-PGQG-S---QWVGM----------------GAQL---LDE-------
860       VF-PGQG-S---QWEGM----------------ALSL---LDS-------
861       VF-NGQG-A---QWHAM----------------AREL---LTV-------
862       VF-TGQG-A---QYAEM----------------SREL---FV--------
863       VF-SGQG-A---QRVGM----------------GREL---YET-------
864       VF-AGQG-S---QWLGM----------------GSEL---YAA-------
865       VF-PGQG-T---QWVGM----------------AVRL---WAE-------
866       LF-TGQG-S---QAPGM----------------GRGL---FET-------
867       VF-SGTG-S---QWPGM----------------GREL---LRT-------
868       VF-SGMG-P---QWWGM----------------AREL---LLA-------
869       LF-TGQG-A---QRVGM----------------GREL---AAA-------
870       VF-PGQG-A---QWAGM----------------GAQL---LDT-------
871       MF-PGQG-T---QYVNM----------------GREL---YET-------
872       LF-AGQG-S---QRLGM----------------GRGL---YEG-------
873       VF-PGQG-S---HWQGM----------------AREL---SES-------
874       LF-AGQG-S---QRAEM----------------GRGL---YDT-------
875       LF-AGQG-S---QQVGM----------------GREL---YAT-------
876       VF-PGQG-S---QWVGM----------------GAQL---LDE-------
877       LF-TGQG-A---QRVGM----------------GREL---AAR-------
878       VF-PGQG-A---QWAGM----------------GADL---LES-------
879       VF-PGQG-T---QWAGM----------------GREL---LEA-------
880       VF-PGQG-T---QWAGM----------------GREL---LEA-------
881       VY-PGQG-S---QWPAM----------------GRAL---LAE-------
882       LF-TGQG-S---QRPGT----------------GREL---YER-------
883       LF-TGQG-A---QRVGM----------------GREL---AAE-------
884       VF-PGQG-S---QWVGM----------------GAQL---LDE-------
885       LF-TGQG-A---QRVGM----------------ARGL---YER-------
886       LF-TGQG-A---QRVGM----------------ARGL---YER-------
887       LF-PGQG-T---QWTGM----------------ATEL---LES-------
888       LF-TGQG-S---QRVGM----------------GDEL---RAT-------
889       VF-PGQG-S---QWVGM----------------ALEL---LEF-------
890       VF-PGQG-S---QWAGM----------------ALEL---LEH-------
891       VF-PGQG-S---QTLGM----------------GRQL---YER-------
892       LF-TGQG-S---QRRGM----------------GREL---AER-------
893       LF-AGQG-A---QVPGM----------------GRGL---WEA-------
894       LF-TGQG-A---QWPGM----------------GSGL---TG--------
895       IF-PGQG-S---QWPEM----------------GMEL---YNA-------
896       VF-PGQG-S---QWVGM----------------GREL---AGW-------
897       VF-PGQG-A---QWAGM----------------AARL---WES-------
898       VF-PGQG-S---QWIGM----------------GRGL---WES-------
899       LF-SGQG-S---QYVGA----------------AREL---YET-------
900       VF-PGQG-T---QWVGM----------------AVRL---WAE-------
901       VF-GGQG-S---QWQGM----------------GRDL---LAR-------
902       LF-SGQG-S---QYVGM----------------GKEL---YDT-------
903       LF-PGQG-A---QSVDM----------------GRGL---YET-------
904       VF-PGQG-A---QWQGM----------------ARDL---LRE-------
905       VF-PGQG-S---QWTGM----------------AVDL---LGS-------
906       MF-TGQG-S---QYVNM----------------AAEL---YTS-------
907       MY-SGQG-S---QRPGM----------------GREL---YGV-------
908       VF-PGQG-S---QWVGM----------------GREL---AGW-------
909       LF-PGQG-A---QHIDM----------------AWEL---YHG-------
910       VF-TGQG-A---QWPQM----------------GRDL---LRS-------
911       LF-SGQG-S---QWSGM----------------GGEL---AQA-------
912       VF-PGQG-S---QWVGM----------------ALEL---VES-------
913       VF-PGQG-S---QWVGM----------------GAGL---LEV-------
914       VF-AGQG-G---QWAGM----------------GAEL---LDA-------
915       VF-PGQG-S---QWVGM----------------GREL---WEV-------
916       LF-TGQG-S---QRPGM----------------GREL---YDA-------
917       VF-PGQG-S---QWVGM----------------ALEL---VES-------
918       LF-TGQG-A---QRTGM----------------GMDL---YRT-------
919       VF-PGQG-T---QWVGM----------------AVRL---WAE-------
920       VF-PGQG-A---QWVGM----------------GAGL---LSGPSvpSs-
921       VF-TGQG-A---QWAGM----------------GKEL---FEA-------
922       MF-PGGG-A---QYPDM----------------GRGL---YAS-------
923       LF-TGQG-A---QRVGM----------------ARGL---YER-------
924       LF-SGQG-S---QYVGM----------------GKEL---YDT-------
925       LF-TGQG-A---QRLSM----------------GREL---AQR-------
926       VF-SGQG-A---QWATM----------------GREL---LV--------
927       LF-TGQG-S---QHEGM----------------GREL---YET-------
928       LF-TGQG-S---QHEGM----------------GREL---YET-------
929       VF-PGQG-A---QWEGM----------------ARGL---LS--------
930       VF-PGQG-S---QWLGM----------------GAEL---YAS-------
931       VF-PGQG-T---QWAGM----------------ALGL---WAE-------
932       IF-TGQG-A---QWYAM----------------GREL---LDA-------
933       LF-TGQG-A---QWPTM----------------GQGL---YHQ-------
934       VF-PGQG-W---QWAGM----------------AVEL---LDS-------
935       LF-AGQG-A---QVPGM----------------GRGL---WEA-------
936       LF-AGQG-S---QRAGM----------------GKEL---YAR-------
937       VF-PGQG-S---QWVGM----------------GAQL---LDE-------
938       VF-PGAG-T---AWPAM----------------AREL---LAT-------
939       LF-PGQG-A---QYVNM----------------GREL---HEQ-------
940       MF-TGQG-A---QRIGM----------------GRGL---YEA-------
941       VF-PGQG-S---QWVGM----------------GAGL---LEV-------
942       LF-SGQG-A---QRPGM----------------GRDW---YDT-------
943       VF-PGQG-S---QWVGM----------------ALEL---LEH-------
944       VF-PGQG-A---QWAGM----------------GAQL---LDT-------
945       LF-TGQG-A---QRVGM----------------ARGL---YER-------
946       VY-TGQG-A---QWWAM----------------GREL---VDV-------
947       LF-TGQG-S---QWAGM----------------GREL---AER-------
948       LF-TGQG-S---QRPGM----------------TAEL---YQS-------
949       LF-TGQG-A---QRVGM----------------ARGL---YER-------
950       VF-AGQG-C---QWVGM----------------GREL---LGS-------
951       LF-TGQG-S---QHAGM----------------GRPL---YER-------
952       LF-TGQG-S---QHAGM----------------GRPL---YER-------
953       VF-PGQG-S---QWVGM----------------GAGL---LEV-------
954       VY-PGQG-A---QRAGM----------------GRAL---MEQ-------
955       VF-PGQG-S---QWVGM----------------GAQL---LDE-------
956       VF-PGQG-S---QWAGM----------------AAEL---LER-------
957       VF-PGQG-S---QRIGM----------------AREL---HDQ-------
958       VF-TGQG-A---QWPGM----------------GREL---LHK-------
959       VF-PGQG-A---QWVGM----------------AQEL---LGS-------
960       IF-TGQG-A---QWHAM----------------GREL---YEQ-------
961       VF-PGQG-G---QWVGM----------------ARGL---LS--------
962       VF-PGQG-S---QWIGM----------------GREL---LDS-------
963       VF-PGQG-S---QWIGM----------------GREL---LDS-------
964       VF-NGQG-A---QWWAM----------------GREL---YEQ-------
965       VY-PGQG-S---QWVGM----------------GARL---FAE-------
966       VF-PGQG-T---QWAGM----------------ALGL---WAE-------
967       MF-SGQG-S---QYVNM----------------AVGL---YQT-------
968       MF-PGQG-S---QYLNM----------------GQEL---YNT-------
969       VF-PGQG-S---QWAGM----------------AEGL---LER-------
970       VY-SGNG-A---QWPAM----------------GRAL---LAG-------
971       LC-CGQG-P---QWWAM----------------GRGL---YRD-------
972       VF-TGQG-S---QWAGM----------------GREL---YET-------
973       LF-SGQG-A---QWPSM----------------GRNL---YRL-------
974       VF-PGQG-S---QWPAM----------------GRAL---LSQ-------
975       VF-PGQG-S---QWAGM----------------GAGL---LDA-------
976       VF-PGQG-S---QWVGM----------------AAKL---LET-------
977       VF-PGQG-S---QWVGM----------------AEEL---LLS-------
978       LF-TGQG-S---QFPGM----------------GREL---YAA-------
979       VF-PGQG-S---QWAGM----------------AVEL---LDS-------
980       VF-PGQG-S---QWVGM----------------ALEL---VES-------
981       LF-SGQG-S---QQPGM----------------GKRL---HQV-------
982       VF-PGQG-P---QWPGM----------------GREL---LDA-------
983       VF-PGQG-A---QWVGM----------------GAQL---LDE-------
984       VF-SGQG-S---QWPGM----------------ARDL---YRE-------
985       VF-TGQG-A---QWPAM----------------GRAL---IES-------
986       VF-PGQG-A---QWVGM----------------AQEL---LGS-------
987       VF-GGQG-G---QRWGM----------------GAGL---CAR-------
988       VF-PGQG-S---QWRGM----------------GVEL---LDT-------
989       VF-TGQG-S---QWAGM----------------GREL---YET-------
990       VF-TGQG-A---QSFDM----------------GRQL---IQQ-------
991       VF-SGQG-S---QWVGM----------------GREL---FAA-------
992       VF-PGQG-S---QWPAM----------------AREL---LEQ-------
993       LF-TGQG-S---QRNGM----------------GRDL---YDA-------
994       VF-TGQG-A---QWAGM----------------ASEL---LQD-------
995       VF-PGLG-S---QWPGM----------------GAEL---LDT-------
996       VF-PGQG-S---QWLGM----------------AVEL---LDS-------
997       VF-PGQG-S---QWAGM----------------AAEL---LER-------
998       VC-PGQG-S---QWLGM----------------GRDL---YAN-------
999       VF-PGQG-S---QWVGM----------------ARDL---LDS-------
1000      LF-TGQG-A---QRTGM----------------GREL---YDT-------
1001      VF-TGQG-A---QWPRM----------------GKEL---MEE-------
1002      VF-PGQG-S---QWVGM----------------ALEL---VES-------
1003      IF-TGQG-A---QWPRM----------------GAML---IEM-------
1004      VF-PGQG-S---QWVGM----------------GRGL---LD--------
1005      MF-PGQG-A---QYAGM----------------AQGL---YEN-------
1006      VF-PGQG-S---QWVGM----------------ALDL---LAT-------
1007      VY-PGQG-S---QWVGM----------------GARL---FAE-------
1008      LY-PGQG-T---QYPGM----------------GRQL---FDS-------
1009      LF-AGQG-S---QRLGM----------------GRGL---YEA-------
1010      VF-PGQG-S---QWVGM----------------ALEL---VES-------
1011      VF-TGQG-A---QWHAM----------------GRQL---LYR-------
1012      VF-TGQG-A---QWHGM----------------GREL---YDS-------
1013      VF-PGQG-S---QWVGM----------------ALEL---VES-------
1014      VF-AGQG-G---QWLGM----------------GRGL---YSV-------
1015      VF-PGQG-A---QWTGM----------------AAAS---LTE-------
1016      LF-SGQG-S---QLVGM----------------GAGL---YER-------
1017      VF-PGQG-S---QLLGM----------------GMGL---HAG-------
1018      IF-PGQG-A---QWAGM----------------GREL---LDT-------
1019      VF-TGQG-A---QWHAM----------------GREL---LAS-------
1020      LF-TGQG-A---QYVGM----------------GREL---FET-------
1021      VF-TGQG-A---QWAGM----------------GREL---MLH-------
1022      VF-TGQG-A---QWAGM----------------GREL---MLH-------
1023      LF-SGGG-A---QYPGM----------------GRRL---YAT-------
1024      VF-PGQG-S---QWPSM----------------ARDL---LDR-------
1025      VF-SGQG-S---QWSGM----------------GGEL---ARA-------
1026      VF-GGQG-S---QWQGM----------------GRDL---LAR-------
1027      LF-TGQG-S---QYVGM----------------GQQL---YQT-------
1028      VY-PGQG-S---QWVGM----------------GARL---FAE-------
1029      VF-PGQG-S---QWRGM----------------GVEL---LDS-------
1030      VF-PGQG-A---QWVGM----------------GADL---LEH-------
1031      MF-TGQG-S---QYINM----------------GRDL---YET-------
1032      VF-PGQG-S---PWVGM----------------GREL---LDC-------
1033      IF-SGQG-A---QWAEM----------------GKKL---IET-------
1034      VF-PGQG-A---QWQGM----------------GAQL---LNT-------
1035      VF-PGQG-S---QWPAM----------------GRAL---LSA-------
1036      VF-PGQG-G---QWRGM----------------GVEL---LDA-------
1037      VF-PGQG-A---QWQGM----------------GAQL---LNT-------
1038      LF-TGQG-A---LRPGV----------------GREL---FET-------
1039      VV-PGQG-S---QWPAM----------------GRAL---LAE-------
1040      VF-PGQG-G---QWVGM----------------GARL---LDE-------
1041      VF-PGQG-S---QWVGM----------------AEEL---LLS-------
1042      VF-PGQG-G---QWVGM----------------GARL---LDE-------
1043      LF-TGQG-S---QWLGM----------------GKNL---SEV-------
1044      LF-TGQG-S---QRLGM----------------GREL---AER-------
1045      LF-TGQG-A---QTLGM----------------GRGL---YDV-------
1046      LF-PGQG-V---QYADM----------------ATSL---RER-------
1047      VF-PGQG-G---QWRGM----------------GVEL---LDA-------
1048      LF-TGQG-A---QRVGM----------------GREL---AAE-------
1049      LF-TGQG-S---QYLNM----------------GREL---YQT-------
1050      MF-PGQG-S---HYLNM----------------GKEL---YET-------
1051      LF-GGGG-S---HWAGM----------------GREL---LAA-------
1052      VF-PGQG-A---QWQGM----------------GAQL---LNT-------
1053      VF-PGQG-S---QWPAM----------------GRAL---LSA-------
1054      VF-PGQG-S---QWAGM----------------AADL---LGQ-------
1055      VF-TGQG-A---QWAEM----------------GKDL---IED-------
1056      MF-PGQG-S---QYVNM----------------AREI---YET-------
1057      AY-TGQG-A---QWPRM----------------GLEL---SDT-------
1058      VF-PGQG-A---QWQGM----------------GAQL---LDT-------
1059      MF-PGQG-S---QYVNM----------------AKEL---YDT-------
1060      IF-TGQG-A---QWYAM----------------GREL---LQT-------
1061      LF-TGQG-S---QYQQM----------------GFQL---YHT-------
1062      VF-PGQG-S---QWVGM----------------AAGL---LET-------
1063      MF-PGQG-S---QYVNM----------------GREI---YET-------
1064      VF-PGQG-T---QWVGM----------------GREL---LDS-------
1065      LF-PGQG-S---QHVDM----------------GRAL---YEA-------
1066      MF-TGQG-S---QRPGM----------------GRQL---YEH-------
1067      VF-PGQG-S---QWAGM----------------AVEL---LDT-------
1068      MF-PGQG-S---QYVNM----------------AREI---YQT-------
1069      VF-TGQG-A---QWPAM----------------GREL---ILQ-------
1070      VF-TGQG-A---QWPAM----------------GREL---ILQ-------
1071      VF-PGQG-G---QWVGM----------------GARL---LDE-------
1072      VA-PGQG-S---QWPAM----------------GRAL---LAE-------
1073      VF-PGQG-A---QWVGM----------------GAEL---LDA-------
1074      LF-SGQG-S---QYSGM----------------GQTL---YNQ-------
1075      VF-TGMG-P---QWWGM----------------GRQL---LTA-------
1076      LF-SGQG-S---QLVGM----------------GAGL---YER-------
1077      VF-SGQG-S---HWFQM----------------GREL---FEQ-------
1078      VF-PGQG-G---QWVGM----------------ARGL---LS--------
1079      VF-PGQG-S---QWVGM----------------ALEL---VES-------
1080      LF-SGQG-S---QYVGA----------------AREL---YQT-------
1081      VF-TGQG-A---QWFAM----------------GREL---IEA-------
1082      VF-TGQG-A---QWFAM----------------GRKL---IQQ-------
1083      VF-PGHG-S---QWTEM----------------AREL---LDT-------
1084      VY-PGQG-S---QWVRM----------------GARL---LAE-------
1085      LF-SGQG-A---QRPGM----------------GREL---ARR-------
1086      LF-TGQG-S---QWPGM----------------GREL---AAR-------
1087      VF-PGQG-A---QWPGM----------------AREL---LDS-------
1088      AF-PGQG-S---QWAGM----------------GAEL---LAT-------
1089      VF-TGMG-P---QWWAM----------------GREL---YAQ-------
1090      LF-PGQG-C---QYRAM----------------AQAL---YDS-------
1091      VF-TGQG-A---QWYAM----------------GREL---ISG-------
1092      AF-TGQG-A---QYFGM----------------GRSL---YAT-------
1093      LF-TGQG-A---QRARM----------------GYEL---YQA-------
1094      VY-TGQG-A---QWARM----------------GQEL---MSS-------
1095      LF-SGQG-S---QYPGM----------------GAYL---YRR-------
1096      VF-AGQG-C---QWVGM----------------GREL---LGS-------
1097      VF-AGQG-C---QWVGM----------------GREL---LGS-------
1098      LF-TGQG-S---QYAGM----------------GRRL---YDA-------
1099      IF-TGQG-A---QWAGM----------------GREL---LE--------
1100      VF-PGQG-S---QWIGM----------------GREL---WER-------
1101      LF-TGQG-S---QRRGM----------------GAGL---LAA-------
1102      VF-SGQG-S---HWVGM----------------GRGL---LAQ-------
1103      VF-PGQG-A---QWAGL----------------GARL---LAD-------
1104      VF-TGQG-A---QWFAM----------------GRQL---IQH-------
1105      VF-TGQG-A---QWPTM----------------GKGL---LES-------
1106      LF-AGQG-S---QRPGM----------------GREL---AAR-------
1107      VF-PGQG-P---QWPGM----------------GREL---LDA-------
1108      TF-PGQG-A---QYLNM----------------AREL---YQA-------
1109      LF-PGQG-S---QRLGM----------------GRRA---YRD-------
1110      LF-TGQG-A---QTLGM----------------GRGL---YDV-------
1111      VF-TGQG-A---QWYAM----------------GREF---LSA-------
1112      LF-TGQG-A---QHAGM----------------ARDL---YDT-------
1113      LF-TGQG-S---QYPRM----------------AREL---FDA-------
1114      LF-SGQG-S---QRFGM----------------GREL---YET-------
1115      IF-PGQG-S---QWAGM----------------GMEL---YAA-------
1116      LF-TGQG-S---QYPRM----------------AREL---FDA-------
1117      VF-PGQG-S---QWVGM----------------AQGL---LDS-------
1118      VC-PGQG-S---QWLGM----------------AAAL---LEQ-------
1119      MF-PGQG-S---QWPGM----------------AREL---LAS-------
1120      VF-TGQG-A---QWPTM----------------GKHL---IEN-------
1121      IF-PGQG-S---QWAGM----------------GMEL---YAA-------
1122      VF-PGQG-A---QWVGM----------------GAQL---YAE-------
1123      VF-PGQG-A---QWVGM----------------GAQL---YAE-------
1124      VF-PGQG-A---QWVGM----------------GAQL---YAE-------
1125      LF-TGQG-S---QYLGM----------------GRQL---YQT-------
1126      VF-GGQG-S---QWQGM----------------GRDL---FAS-------
1127      VF-SGQG-T---QREGM----------------GREL---YRR-------
1128      VF-PGQG-A---QWVGM----------------GAQL---YAE-------
1129      VF-TGQG-S---QWAGM----------------GREL---YET-------
1130      LF-TGQG-A---QRAGM----------------GREL---YEA-------
1131      VF-PGQG-S---QWEGM----------------GRRL---YAE-------
1132      LF-SGQG-S---QHPGM----------------GRDL---YAA-------
1133      VF-SGQG-A---QHVGM----------------GRQL---AQD-------
1134      MF-TGQG-S---HYAGL----------------GKEL---YAN-------
1135      VF-TGMG-P---QWWAM----------------GREL---YER-------
1136      VF-TGMG-P---QWWAM----------------GREL---YER-------
1137      VF-SGQG-G---QHPGM----------------GRGA---AEA-------
1138      VF-TGQG-A---QWARM----------------GVEM---LHR-------
1139      VF-TGQG-A---QWARM----------------GVEM---LHR-------
1140      VF-TGQG-A---QWCGM----------------GREL---ISI-------
1141      VF-GGQG-S---QWPAM----------------GREL---LEH-------
1142      LF-TGQG-S---QYTGM----------------GETL---YNQ-------
1143      LF-SGQG-S---QRLGM----------------GREL---YGA-------
1144      AL-SGQG-S---QYPRM----------------GHAL---YTT-------
1145      VF-PGQG-S---QWLGM----------------GRQL---YGR-------
1146      VF-PGQG-S---QWLGM----------------GRQL---YGR-------
1147      VF-PGQG-S---QWLGM----------------GRQL---YGR-------
1148      LF-DGQG-T---QRLGM----------------GKEL---YDS-------
1149      VF-TGQG-A---QWAGM----------------GRQL---LAT-------
1150      LF-TGQG-S---QAEGM----------------GREL---YET-------
1151      VF-PGQG-S---QWDGM----------------GAEL---LAT-------
1152      TF-SGQG-S---QYPRM----------------GHTL---YAT-------
1153      TF-SGQG-S---QYPRM----------------GHTL---YAT-------
1154      VF-PGAG-V---KWAGM----------------ALGL---WAE-------
1155      VF-TGQG-A---QWPAM----------------GREL---LS--------
1156      LF-AGQG-N---QRPGM----------------GHEI---HLR-------
1157      LF-TGQG-S---QRLGM----------------GREL---YGA-------
1158      LF-TGQG-S---QYLNM----------------GHEL---YQN-------
1159      LF-SGQG-A---QWPSM----------------GRHL---YRI-------
1160      LL-TGQG-S---QYAGM----------------ARSL---YRR-------
1161      LF-TGQG-S---QAEGM----------------GREL---YDS-------
1162      MF-PGQG-S---QSVAM----------------GREL---YQT-------
1163      VF-PGQG-S---QWAGM----------------AAEL---FDS-------
1164      VF-PGQG-A---QWVGM----------------GAQL---YAE-------
1165      VF-SGQG-A---QWHAM----------------GREL---INT-------
1166      LF-TGQG-S---QYPGM----------------AREL---FDA-------
1167      LF-TGQG-S---QYPGM----------------AREL---FDA-------
1168      LF-TGQG-S---QYPGM----------------AREL---FDT-------
1169      VF-TGQG-A---QWATM----------------GVKL---YES-------
1170      IF-TGQG-A---QWFAM----------------GREL---LA--------
1171      LF-SGQG-A---QWVGM----------------GREL---AGA-------
1172      LF-SGQG-A---QWVGM----------------GREL---AGA-------
1173      LF-SGQG-A---QWVGM----------------GREL---AGA-------
1174      LF-SGQG-A---QWVGM----------------GREL---AGA-------
1175      LF-SGQG-A---QWVGM----------------GREL---AGA-------
1176      LF-SGQG-A---QWVGM----------------GREL---AGA-------
1177      LF-SGQG-S---QLVGM----------------GAGL---YER-------
1178      LF-TGQG-S---QAEGM----------------GREL---YDS-------
1179      LF-SGQG-S---QRLGM----------------GREL---YGA-------
1180      LF-SGQG-S---QRLGM----------------GREL---YGA-------
1181      LF-TGQG-S---QYPGM----------------AREL---FET-------
1182      LF-TGQG-S---QYTGM----------------GETL---YNQ-------
1183      VF-PGQG-S---QWVGM----------------AQGL---LDS-------
1184      VF-PGVG-D---HYVGM----------------AEGL---YAT-------
1185      VF-PGAG-V---KWAGM----------------ALGL---WAE-------
1186      IF-TGQG-A---QWVGM----------------GXXX---XXX-------
1187      LF-SGQG-S---QYSGM----------------GETL---YNR-------
1188      VF-PGQG-S---QWLGM----------------ARGL---LDE-------
1189      VF-TGQG-A---QWPTM----------------GMGL---MGR-------
1190      MF-TGQG-S---QYPGM----------------AREL---FDT-------
1191      VF-TGQG-A---QWAGM----------------GREL---FV--------
1192      LF-TGQG-S---QFPGM----------------AREL---FET-------
1193      LF-TGQG-A---QWLGM----------------GEEL---FRT-------
1194      VF-TGQG-S---QWAGM----------------GREL---YET-------
1195      VF-SGQG-A---QWPRM----------------TKEL---IES-------
1196      VF-TGQG-S---QLHGM----------------GRRL---HAA-------
1197      VF-PGQG-A---QWTGM----------------AREL---LDT-------
1198      LF-SGQG-S---QRLGM----------------GREL---YGA-------
1199      VF-PGQG-S---QWDGM----------------ARDL---LAT-------
1200      LF-SGQG-A---QRPGM----------------GREL---ARR-------
1201      VF-PGQG-S---PWVGM----------------GREL---LDC-------
1202      VF-TGQG-A---QWASM----------------GLEL---FLS-------
1203      LF-TGQG-S---QRLGM----------------GREL---YGA-------
1204      VF-TGQG-A---QWAGM----------------AKEL---MDD-------
1205      VF-PGQG-S---PWVGM----------------GREL---LDC-------
1206      MF-PGGG-A---QYVNM----------------GREL---YET-------
1207      LF-TGQG-G---QWPGT----------------GRAL---LEE-------
1208      LF-TGQG-G---QWPGT----------------GRAL---LEE-------
1209      LF-PGGG-A---QHLRM----------------GQEL---YEK-------
1210      VF-TGQG-A---QWIHM----------------GREL---MLD-------
1211      VF-TGQG-A---QYAGM----------------SSGL---GH--------
1212      IF-TGQG-A---QWARM----------------GREL---M-T-------
1213      VF-TGQG-A---QYARM----------------AMGL---LDR-------
1214      LF-TGQG-S---QYPGM----------------AREL---FDT-------
1215      LF-TGQG-S---QAEGM----------------GREL---YET-------
1216      LF-TGQG-S---QYLGM----------------ANQL---YQT-------
1217      VF-PGQG-T---QWVGM----------------GREL---LDS-------
1218      LF-TGQG-S---QYPGM----------------AREL---FDA-------
1219      VF-PGVG-D---HYVGM----------------AEGL---YAT-------
1220      IF-TGQG-A---QWYAM----------------GREL---MS--------
1221      LF-SGQG-S---QRSGM----------------GREL---YEA-------
1222      LF-GGQG-T---QYPGM----------------GRDL---YDA-------
1223      IF-TGQG-A---QWFGM----------------GREL---LS--------
1224      VF-TGQG-A---QWPRM----------------GARL---IEE-------
1225      VF-TGQG-A---QWAGM----------------GREL---LKT-------
1226      VF-PGQG-S---QWVGM----------------AQGL---LDS-------
1227      MF-PGQG-A---QQVGM----------------AREL---YQE-------
1228      CF-TGQG-A---QSAQM----------------GKEL---IQN-------
1229      VF-PGVG-D---HYVGM----------------AEGL---YAT-------
1230      VY-SGNG-T---QWAGM----------------GRAL---LAE-------
1231      LF-TGQG-S---QYVGM----------------AHQL---YQT-------
1232      LF-TGQG-S---QYVGM----------------GQQL---YQT-------
1233      IF-TGQG-A---QWALM----------------GFSL---LQQ-------
1234      VF-PGAG-A---KWSGM----------------AARL---WAE-------
1235      LF-TGQG-G---QGEAM----------------GRGL---YES-------
1236      VF-TGQG-A---QWARM----------------GAEL---IEQ-------
1237      VF-PGAG-A---KWSGM----------------AARL---WAE-------
1238      IF-TGQG-A---QWARM----------------GIEL---LR--------
1239      LF-TGQG-S---QVAGM----------------GRDL---YDL-------
1240      LF-AGQG-S---QWLNM----------------GKDL---L-P-------
1241      LF-SGQG-S---QRSGM----------------GRDL---YEA-------
1242      LF-SGQG-S---QRLGM----------------GREL---YGA-------
1243      VF-PGQG-T---QWAGM----------------GAEL---LEA-------
1244      LF-TGQG-S---QYLGM----------------AAQL---YQS-------
1245      LF-TGQG-S---QYAGM----------------AHQL---YQT-------
1246      LF-SGQG-S---QYSGM----------------GETL---YNR-------
1247      VF-TGQG-S---QWAGM----------------GREL---YET-------
1248      VF-PGVG-D---HYVGM----------------AEGL---YAT-------
1249      VF-PGQG-G---QWAGM----------------ALEL---MEE-------
1250      VF-TGQG-A---QWHGM----------------GKEL---LAR-------
1251      IC-SGQG-T---QRPGM----------------AHGL---YHT-------
1252      LF-TGQG-S---QYPGM----------------AREL---FDT-------
1253      VF-PGQG-A---QWVGM----------------ASGL---LG--------
1254      MF-PGQG-S---QYVNM----------------GQEL---YAT-------
1255      LF-TGQG-S---QYPGM----------------AREL---FDA-------
1256      VF-TGQG-A---QWVHM----------------GKQL---MAD-------
1257      IF-SGQG-A---QYAEM----------------GRDL---LKS-------
1258      VF-TGQG-A---HWCGM----------------GKEL---IKV-------
1259      VF-TGMG-P---QWWAM----------------GRQL---FEI-------
1260      MF-SGQG-S---QHINM----------------CRDL---FEG-------
1261      LF-TGQG-S---QYLGM----------------AAQL---YQS-------
1262      LF-TGQG-S---QYPGM----------------AREL---FDT-------
1263      VF-SGQG-A---QRAGM----------------GRQL---AAD-------
1264      VF-SGQG-A---QWQGM----------------GREL---AC--------
1265      LF-TGQG-S---QYAGM----------------AHQL---YQT-------
1266      MF-PGQG-T---QRADM----------------ARDL---YAS-------
1267      VF-PGVG-D---HYAGM----------------AKTL---YAT-------
1268      IF-TGQG-A---QWATM----------------GKAL---IHS-------
1269      LF-TGQG-S---QYPGM----------------AREL---FDT-------
1270      LF-TGQG-S---QYAGM----------------AREL---FDT-------
1271      VF-PGQG-A---QRIGM----------------GREL---CSQ-------
1272      IC-SGQG-T---QRPGM----------------AHGL---YHT-------
1273      VF-SGQG-A---QYAEM----------------GRQL---LQS-------
1274      IC-SGQG-T---QRPGM----------------AHGL---YHT-------
1275      VF-TGQG-S---QWVGM----------------GKDL---YET-------
1276      VF-PGQG-A---QWVGM----------------ASGL---LG--------
1277      LF-SGQG-S---QYSGM----------------GEAL---YHR-------
1278      VF-PGQG-A---QRPGM----------------GRAL---YDR-------
1279      VF-TGQG-A---QWPRM----------------GAEL---IER-------
1280      MF-PGQG-S---QYHGM----------------ASAL---YAH-------
1281      MF-PGQG-S---QYHGM----------------ASAL---YAH-------
1282      LF-TGQG-S---QYPGM----------------AREL---YDT-------
1283      VF-SGHG-A---AWSGM----------------GREL---VAT-------
1284      VF-PGQG-T---QWAGM----------------GAEL---LEA-------
1285      LF-TGQG-S---QYAGA----------------GRQL---HDS-------
1286      VC-TGQG-A---QWAGM----------------GIEL---LA--------
1287      IF-PGQG-S---QWLGM----------------GREL---HAR-------
1288      LF-TGQG-S---QYAGM----------------AREL---FDT-------
1289      VF-TGQG-A---QWPQM----------------GFDL---LTS-------
1290      VF-PGQG-T---QWVGM----------------GAGL---LGS-------
1291      VF-PGQG-T---QWVGM----------------GAGL---LGS-------
1292      VF-PGQG-T---QWVGM----------------GAGL---LGS-------
1293      LF-TGQG-A---LQPGV----------------GREL---YET-------
1294      VY-TGMG-P---QWWGM----------------GREL---LRE-------
1295      VF-SGQG-S---FPLGS----------------SVQL---FEE-------
1296      MF-SGQG-S---QRAGM----------------GREL---YEA-------
1297      LF-TGQG-S---QYVGM----------------AHQL---YQT-------
1298      VF-TGQG-A---QWPAM----------------GKML---IAN-------
1299      VF-SGMG-S---QWWAM----------------ARQL---MDD-------
1300      LF-TGQG-S---QYTGM----------------GKEL---YEN-------
1301      IF-TGQG-A---QWPRM----------------GIEL---LQS-------
1302      VF-PGQG-S---QWAGM----------------AADL---LDS-------
1303      VF-TGQG-A---QWPRM----------------GREL---LLRD------
1304      VF-SGNA-S---QWPGM----------------AADL---LRD-------
1305      VF-TGQG-A---QYVGM----------------GRGL---LR--------
1306      VF-TGQG-A---QWHAM----------------GREL---VNT-------
1307      IC-SGQG-T---QRPGM----------------AHGL---YHT-------
1308      VF-PGQG-A---QYPEM----------------GLKL---VTG-------
1309      VF-PGQG-T---QWVGM----------------GAGL---LGS-------
1310      LF-SGQG-S---QRLGM----------------GREL---YGA-------
1311      VI-EGQG-A---QWARM----------------GYEL---LSS-------
1312      VF-PGQG-S---QWAGM----------------AREL---LDT-------
1313      VF-TGQG-A---QWHAM----------------GRGL---SV--------
1314      VF-PGQG-S---PWVGM----------------GREL---LEC-------
1315      LF-TGQG-S---HYAGL----------------GRDL---YAH-------
1316      MF-PGQG-S---QHVGM----------------ARSL---YER-------
1317      LF-TGQG-S---QYPGM----------------SREL---FDT-------
1318      LF-SGQG-T---ERARM----------------GKGL---AER-------
1319      LF-PGQG-T---RWAGA----------------ARPL---YDT-------
1320      VF-PGVG-D---HYAGM----------------AETL---YAT-------
1321      LF-SGQG-S---QRSGM----------------GKEL---YYA-------
1322      VF-PGVG-D---HYVGM----------------AEGL---YAT-------
1323      VF-TGQG-S---QWPGM----------------GREL---YES-------
1324      VF-TGQG-A---QTPQM----------------GRAL---VET-------
1325      VF-PGQG-S---PWVGM----------------GREL---LEC-------
1326      VY-SGQG-S---QWASM----------------GQQL---LAN-------
1327      VY-SGQG-S---QWASM----------------GQQL---LAN-------
1328      VY-SGQG-S---QWASM----------------GQQL---LAN-------
1329      IF-TGQG-A---QSPQM----------------GKEL---MQQ-------
1330      VF-TGQG-A---QWAQM----------------GADL---CV--------
1331      VF-TGQG-A---QWPRM----------------GREL---LLRD------
1332      VF-PGQG-T---QWVGM----------------GAGL---LGS-------
1333      LL-PGQG-S---QYVGM----------------GAAL---HES-------
1334      LF-TGQG-A---QYARM----------------GKEL---VGL-------
1335      IC-SGQG-T---QRPGM----------------AHGL---YHT-------
1336      LY-PGQG-A---QWTEM----------------AREL---LAS-------
1337      VF-PGVG-D---HYAGM----------------AGTL---YAT-------
1338      VF-TGQG-A---QWARM----------------GIEL---LK--------
1339      VF-TGQG-S---QWAGM----------------GREL---YET-------
1340      VF-PGQG-S---QRLGM----------------GAQL---YEQ-------
1341      VF-TGQG-A---QWAGM----------------GIQL---LSR-------
1342      LF-TGQG-S---QYPGM----------------AREL---FDT-------
1343      VF-PGQG-W---QWLGM----------------GSAL---RDS-------
1344      VF-PGQG-W---QWLGM----------------GSAL---RDS-------
1345      VF-TGQG-A---QWFAM----------------GREL---IEM-------
1346      AF-SGQG-S---QFVGM----------------GRGL---HAA-------
1347      VF-PGQG-S---QWVGM----------------GQRL---WET-------
1348      MF-TGQG-S---HYAGL----------------GKDL---YAH-------
1349      IF-TGQG-A---QWVRM----------------AGQL---MTY-------
1350      IF-TGQG-A---QWFAM----------------GREL---QK--------
1351      VF-PGVG-D---HYIGM----------------AEGL---YAT-------
1352      LF-SGQG-S---QRVGM----------------GTGL---YQA-------
1353      VF-SGQG-A---QRLGM----------------GQTL---RAH-------
1354      LY-SGQG-S---QWAGM----------------GKRL---LAD-------
1355      VY-SGQG-A---QWTGM----------------GRRL---LAD-------
1356      VF-PGQG-W---QWLGM----------------GSAL---RDS-------
1357      IF-TGQG-A---QWATM----------------GSGL---IRS-------
1358      VF-SGQG-S---QWAGM----------------GRDL---LDT-------
1359      VF-TGQG-A---QWPRM----------------GAKL---VES-------
1360      VF-TGQG-S---QWAGM----------------GREL---YET-------
1361      VF-TGQG-S---QWSGM----------------GREL---YET-------
1362      IF-TGQG-A---QWHAM----------------GAQL---FE--------
1363      VF-PGVG-D---HYADM----------------AKTL---YAT-------
1364      VF-PGVG-D---HYAGM----------------AGTL---YAT-------
1365      VF-AGHG-G---QWPGM----------------GVEL---MAG-------
1366      VF-AGVG-D---HYAGM----------------AQGL---YET-------
1367      VF-TGQG-A---QWPRM----------------GVQL---LA--------
1368      LF-PGQG-A---QTVGM----------------GRAL---HAA-------
1369      IF-TGQG-A---QWATM----------------GREL---YHG-A--S--
1370      VF-PGQG-A---QWLGM----------------GRDL---YGR-------
1371      LF-SGQG-S---QRPGM----------------GDGL---AAA-------
1372      IF-NGQG-A---QWAGM----------------GKEL---IQA-------
1373      VF-TGQG-A---QYAQM----------------GQQL---LL--------
1374      MF-PGLG-T---HHINM----------------ALEI---YQV-------
1375      LF-TGQG-A---QWPGM----------------GREM---ILS-------
1376      VF-TGQG-A---QWATM----------------GTKL---MRS-------
1377      VF-TGQG-A---QWAGM----------------GREL---MDE-------
1378      AF-TGQG-A---QYTGM----------------GQKA---YST-------
1379      LF-SGQG-A---QVAGM----------------GRTL---YEI-------
1380      -F-PGQG-A---QWPAM----------------AQEL---LRT-------
1381      LF-SGQG-A---QRVGM----------------GRGL---YEA-------
1382      VF-TGQG-A---QWPAM----------------GRDM---MHQ-------
1383      IF-TGQG-A---QWATM----------------SRGL---LQS-------
1384      VF-PGQG-S---PWVGM----------------GREL---LEC-------
1385      VF-SGQG-S---QWAGM----------------GKGL---LAT-------
1386      LF-PGVG-D---HYAGM----------------AADL---YTH-------
1387      VF-TGQG-A---QWYAM----------------GREL---IAT-------
1388      VF-TGQG-A---QYAGM----------------GLQL---LA--------
1389      VY-SGQG-S---QWPGM----------------ARRL---LAD-------
1390      LF-TGQG-S---QYTGM----------------GKEL---YEN-------
1391      AF-SGQG-C---LYHGA----------------AAQL---FER-------
1392      VF-TGQG-A---QYHRM----------------GQQL---LV--------
1393      VF-PGQG-A---HWTGV----------------AERL---WRE-------
1394      LF-TGQG-A---QWAGM----------------GQVA---AKT-------
1395      VF-TGQG-A---QWHAM----------------GKGL---SI--------
1396      LF-GGQG-N---QFPGM----------------AREV---FDH-------
1397      VF-TGQG-A---QWPRM----------------GAGL---AR--------
1398      VF-SGQG-S---QWAGM----------------GRRL---LAD-------
1399      VF-TGQG-S---QWAGM----------------GRAL---YET-------
1400      AF-PGQG-A---QWAGM----------------GTEL---MEA-------
1401      LF-TGQG-A---CYPGM----------------GHQL---YQT-------
1402      LY-SGQG-S---QWAGM----------------GRRL---LAD-------
1403      IF-PGQG-A---QQAGM----------------GREL---YEA-------
1404      TF-TGQG-S---HYAGL----------------GKDL---YNN-------
1405      VC-TGMG-P---QWWQM----------------CRGL---LDV-------
1406      VF-TGMG-P---QWWGM----------------GKQL---FEQ-------
1407      LF-TGQG-A---QWAGM----------------GQIA---AKT-------
1408      VF-SGQG-S---QWAGM----------------GKGL---LAT-------
1409      VF-PGQG-T---AWVGM----------------GARL---LTE-------
1410      LF-PGQG-C---QYPGM----------------ARTL---YDS-------
1411      VF-TGQG-S---HYLGM----------------AKAF---FHD-------
1412      VF-SGQG-S---QWAGM----------------GRDL---YET-------
1413      LF-TGQG-S---QYAGM----------------TRAL---YAA-------
1414      LF-TGQG-S---QYAAM----------------GREL---FEN-------
1415      IF-TGQG-A---QYARM----------------GTEL---LAQ-------
1416      VF-SGQG-S---QWAGM----------------GRRL---LAD-------
1417      VY-TGQG-S---QWPGM----------------GKTL---YER-------
1418      VF-TGQG-A---QWPRM----------------GALL---LEQ-------
1419      LF-TGQG-A---CYPGM----------------GHQL---YQT-------
1420      VY-TGMG-P---IWWAM----------------GRQL---LET-------
1421      VF-TGQG-A---QWATM----------------GSEL---LRT-------
1422      VF-TGQG-A---QYAQM----------------GQQL---LV--------
1423      VF-PGQG-S---QWVGM----------------GREL---MGC-------
1424      VF-SGQG-S---QWAGM----------------GADL---LDA-------
1425      VF-PGQG-S---QWTRM----------------GYDL---AAE-------
1426      VF-TGQG-A---QWPTM----------------GAHL---IQI-------
1427      VF-PGYG-S---QWRGM----------------ALEL---IEQ-------
1428      VF-SGQG-A---QYPRM----------------GQSL---LGT-------
1429      LF-TGQG-A---QHAGM----------------GRAL---YDA-------
1430      VF-TGQ--------------------------------------------
1431      LF-PGQG-A---QHVGM----------------ARGL---YDN-------
1432      LF-TGQG-S---QYPGM----------------GREL---FDT-------
1433      LF-PGQG-T---PLVGT----------------ARAL---HES-------
1434      MF-TGQG-S---HYAGL----------------GKNL---YAN-------
1435      AF-TGQG-S---QYATM----------------GKQL---YDA-------
1436      MF-TGQG-S---QYVGM----------------GRHL---YEK-------
1437      VY-SGQG-S---QWVGM----------------GRQL---LAD-------
1438      VF-PGQG-G---QWVGM----------------AQDL---LGS-------
1439      VF-PGQG-S---QWTGM----------------AREL---LDS-------
1440      AF-TGQG-S---QYATM----------------GKQV---YDA-------
1441      VF-TGQG-A---QWPGM----------------GREL---LV--------
1442      LF-TGQG-A---CYPGM----------------GDQL---YQT-------
1443      VF-SGQG-S---QWAGM----------------GRRL---LAD-------
1444      IC-SGQG-T---QRPGM----------------AHGL---YHT-------
1445      VF-SGNG-C---QWVGM----------------GNEL---YAE-------
1446      VF-PGQG-A---QWVGM----------------ARGL---LAE-------
1447      VF-TGQG-A---QWYGM----------------GREL---MQ--------
1448      VF-PGQG-S---QWVGM----------------GQRL---WET-------
1449      VF-PGQG-A---QWVGM----------------GAGL---LGG----Ss-
1450      LF-AGQG-S---QRLGM----------------GRGL---YEA-------
1451      VF-PGQG-P---QWRGM----------------GVEL---MAA-------
1452      VY-TGQG-A---QWFAM----------------GREL---MKT-------
1453      MF-TGQG-S---HYAAL----------------GQEL---FSH-------
1454      VF-PGQG-A---QWVGM----------------GVEL---MDR-------
1455      VY-SGQG-S---QWPGM----------------ARQL---LAD-------
1456      IF-TGQG-A---QWYAM----------------GREL---YEQ-------
1457      VF-SGNG-C---QWVGM----------------GNEL---YAE-------
1458      VF-SGNG-C---QWVGM----------------GNEL---YAE-------
1459      VF-TGQG-A---QWPEM----------------GKEL---MKE-------
1460      VF-TGQG-A---QWARM----------------GRDL---LLRP------
1461      IF-TGQG-A---QWPRM----------------GAKL---IEK-------
1462      VY-SGNG-S---QWQGM----------------GRAM---LD--------
1463      VF-PGQG-S---QWTRM----------------GYDL---AAE-------
1464      VF-AGQG-A---QWFGM----------------GRAL---LQR-------
1465      VF-NGQG-G---QWHAM----------------GRGL---IDA-------
1466      VF-SGQG-S---QWAGM----------------GRRL---LAD-------
1467      VF-TGQG-A---QWPTM----------------GAHL---IRS-------
1468      LF-PGGG-A---QYPGM----------------AKGL---YEQ-------
1469      LF-TGQG-A---CYAGM----------------GNQL---YQT-------
1470      AF-TGQG-S---QYATM----------------GKQV---YDA-------
1471      AF-TGQG-S---QYATM----------------GKQV---YDA-------
1472      VF-NGQG-A---QWAGM----------------AAEL---LQI-------
1473      VF-PGQG-S---QWVGM----------------GREL---MGA-------
1474      VF-TGQG-S---HYAGM----------------GSEL---YET-------
1475      VF-TGQG-S---HYAGM----------------GSEL---YET-------
1476      LF-PGQG-A---QHIGM----------------ARGL---HDN-------
1477      VF-SGHG-S---QWSGM----------------GREL---LAS-------
1478      LF-PGQG-A---QAVGM----------------GREL---HAV-------
1479      VF-SGNG-C---QWVGM----------------GNEL---YAE-------
1480      AF-TGQG-S---QYATM----------------GKQV---YDA-------
1481      IF-TGQG-A---QWQAM----------------GAGL---FE--------
1482      VF-SGHG-S---QWAGM----------------GREL---LEA-------
1483      VF-PGQG-G---QWEGM----------------AVEL---MET-------
1484      VF-TGQG-A---QWHAM----------------GAQL---FE--------
1485      AF-TGQG-S---QYLGM----------------GKQL---YDS-------
1486      MF-PGGG-A---QYAGM----------------ARDL---YET-------
1487      VV-SGQG-S---QWAGM----------------GRRL---LAD-------
1488      VF-TGQG-A---QCPRM----------------GAEL---IED-------
1489      VF-TGQG-S---QWAGM----------------GREL---YET-------
1490      VF-TGQG-A---QWVGM----------------GRDA---MHT-------
1491      MF-PGGG-A---QYAGM----------------ARDL---YET-------
1492      VF-TGQG-A---QWAQM----------------GLEL---ITT-------
1493      LF-TGQG-G---HWPGT----------------GRAL---LEQ-------
1494      LF-TGQG-T---QYIDM----------------GREL---YDT-------
1495      VY-SGQG-S---QWPGM----------------ARQL---LVD-------
1496      VF-PGQG-W---QWLGM----------------GSAL---RTS-------
1497      MF-SGGG-T---QYANM----------------GREL---LPV-------
1498      VF-PGQG-S---QWTRM----------------GYDL---AAE-------
1499      VF-PGQG-A---QWVGM----------------GVEL---MAC-------
1500      VF-PGQG-A---QWVGM----------------GVEL---MAH-------
1501      VY-SGHG-C---QWPRM----------------GLPL---LDT-------
1502      VF-TGQG-A---QRPGM----------------GKEL---LC--------
1503      AF-TGQG-S---QYATM----------------GKQV---YDA-------
1504      VF-PGQG-S---QRAGM----------------GEEL---AAA-------
1505      VF-PGQG-S---QRAGM----------------GEEL---AAA-------
1506      VF-PGQG-S---QWTRM----------------GYEL---AAQ-------
1507      SF-PGGG-A---QYAGM----------------ARDL---YET-------
1508      MF-SGQG-S---QYAGM----------------GAAP---YER-------
1509      VF-TGQG-A---QHYAM----------------GRRL---MA--------
1510      VY-SGNG-S---QWAGM----------------GSKL---LA--------
1511      IF-TGQG-A---QWPAM----------------GKML---IST-------
1512      VF-PGQG-W---QWLGM----------------GSAL---RDS-------
1513      AF-TGQG-A---QWPGM----------------GIAL---LEY-------
1514      VF-SGQG-S---QWAAM----------------GTQL---LAS-------
1515      VF-SGQG-S---QWAAM----------------GTQL---LAS-------
1516      VF-PGQG-A---QWVGM----------------GVEL---MDR-------
1517      VF-SGQG-S---QWTQM----------------GAEL---LAN-------
1518      VC-SGHG-S---QWLGM----------------ARTL---MVG-------
1519      AF-PGQG-S---QWPGM----------------GRAL---LKS-------
1520      IF-TGQG-A---QWATM----------------GLQI---YKS-------
1521      LF-SGNG-S---QWAGM----------------GRQL---YAE-------
1522      IF-SGHG-S---QWPGM----------------GLAL---MRT-------
1523      LF-DGQG-A---QRVGM----------------GREL---HGR-------
1524      VF-TGQG-A---QWPTM----------------GREI---LKA-------
1525      VF-TGQG-A---QWPQM----------------GKDL---LQF-------
1526      ---------------------------------AREL---LDS-------
1527      VF-SGNG-C---QWVGM----------------GNAL---YAE-------
1528      VF-SGNG-C---QWVGM----------------GNAL---YAE-------
1529      IF-TGQG-A---QWASM----------------GSAL---LQQ-------
1530      VF-AGQG-A---QWPGM----------------ARQI---IGD-------
1531      VF-SGNG-C---QWVGM----------------GNAL---YAE-------
1532      VF-SGNG-C---QWVGM----------------GNAL---YAE-------
1533      VF-SGNG-C---QWVGM----------------GNAL---YAE-------
1534      VF-SGNG-C---QWVGM----------------GNAL---YAE-------
1535      VF-SGNG-C---QWVGM----------------GNAL---YAE-------
1536      VF-SGNG-C---QWVGM----------------GNAL---YAE-------
1537      VF-SGNG-C---QWVGM----------------GNAL---YAE-------
1538      VF-SGNG-C---QWVGM----------------GNAL---YAE-------
1539      VF-SGNG-C---QWVGM----------------GNAL---YAE-------
1540      VF-SGNG-C---QWVGM----------------GNAL---YAE-------
1541      VF-SGNG-C---QWVGM----------------GNAL---YAE-------
1542      VF-SGNG-C---QWVGM----------------GNAL---YAE-------
1543      VY-SGQG-A---QWLGM----------------ATGL---LQR-------
1544      VF-TGQG-A---QYTGM----------------GKQL---YED-------
1545      VF-PGQG-A---QWVGM----------------ARGL---LAE-------
1546      VF-TGQG-A---QWPTM----------------GREI---LKA-------
1547      LF-SGQG-S---QYQRM----------------GHQL---YQV-------
1548      LF-SGQG-S---QYQRM----------------GHQL---YQV-------
1549      MF-PGGG-A---QYAGM----------------ARDL---YET-------
1550      LF-SGQG-A---QYPGM----------------MQRL---YET-------
1551      VF-SGQG-S---QWAGM----------------GRDL---LVV-------
1552      VF-PGQG-A---QWVGM----------------AREL---AAT-------
1553      VF-TGQG-A---QWARM----------------GVDV---INA-------
1554      VF-TGQG-A---QWARM----------------GVDV---INA-------
1555      IF-TGQG-A---QWAKM----------------GIEL---IRA-------
1556      VF-PGQG-W---QWLGM----------------GSAL---RGS-------
1557      TF-TGQG-A---AYRGM----------------ASQL---FET-------
1558      SF-PGGG-A---QYAGM----------------ARDL---YET-------
1559      VF-TGQG-A---QWSSM----------------GADL---IKS-------
1560      VF-TGQG-A---QWTQM----------------GWEL---VGA-------
1561      VF-SGNG-C---QWVGM----------------GNAL---YAE-------
1562      IF-TGQG-A---QWAQM----------------GVGL---LAA-------
1563      LL-PGLG-D---HYLGM----------------ARDL---YNA-------
1564      MF-PGQG-A---QYAGM----------------GAEL---YQS-------
1565      AF-TGQG-A---SYKSM----------------NLEL---FHH-------
1566      VF-TGQG-A---AHRSM----------------NLEL---FRD-------
1567      VF-TGQG-A---QWSQM----------------GAQL---LQF-------
1568      AF-TGQG-S---QYIGM----------------AKSL---FHA-------
1569      VF-TGQG-A---QYTGM----------------GKQL---YED-------
1570      VF-TGQG-A---QYTGM----------------GKQL---YED-------
1571      VF-TGQG-A---QYTGM----------------GKQL---YED-------
1572      AF-TGQG-A---QYFGV----------------GREL---LQ--------
1573      AF-TGQG-A---QYFGV----------------GREL---LQ--------
1574      VF-SGQG-S---QWAAM----------------GADL---LAT-------
1575      VF-TGQG-A---QWKGM----------------GAQL---ISS-------
1576      IF-TGQG-A---QWPTM----------------GRNL---ILR-------
1577      VF-TGQG-A---QWPTM----------------GRGL---VET-------
1578      LF-PGQG-A---QHADM----------------ARGL---YDR-------
1579      LF-PGQG-A---QHADM----------------ARGL---YDR-------
1580      AF-TGQA-S---QWPGM----------------GEAL---YAS-------
1581      VF-CGQG-A---QWHAV----------------GREL---LD--------
1582      VF-SGQG-A---QWPRM----------------GAIL---LES-------
1583      LY-SGQG-A---QWAGM----------------GRTL---LAD-------
1584      MF-PGQG-A---QYVNM----------------GLDL---YNE-------
1585      VF-SGQG-S---QWSQM----------------GAEL---LDK-------
1586      VF-TGQG-A---QWAGM----------------GQGL---MAK-------
1587      LY-SGQG-A---QWAGM----------------GKTL---LTS-------
1588      VF-TGQG-A---QWYAM----------------GQEL---QK--------
1589      AF-TGQG-A---QWPGM----------------ARSL---IDA-------
1590      VF-TGQG-A---QWKGM----------------AREL---LH--------
1591      VF-SGQG-S---QWASM----------------GAEL---LDR-------
1592      VF-SGQG-S---QWPGM----------------GTEL---LVA-------
1593      VF-SGQG-S---QWPGM----------------GTEL---LVA-------
1594      VF-SGQG-S---QWPGM----------------GTEL---LVA-------
1595      VF-SGQG-S---QWPGM----------------GTEL---LVA-------
1596      VF-SGQG-S---QWPGM----------------GTEL---LVA-------
1597      LF-SGQG-S---QWPGM----------------AADL---YAA-------
1598      VF-TGQG-A---HYAGL----------------GNQL---LQR-------
1599      LF-TGQG-A---CYAGM----------------GEQL---YQT-------
1600      VF-PGQG-S---QWPGM----------------ATEL---LGE-------
1601      VF-TGQG-A---QYSGM----------------GKQL---YED-------
1602      VF-PGQG-S---QRAGM----------------GEEL---AAA-------
1603      IF-TGQG-A---QWATM----------------SRGL---LLS-------
1604      VY-SGQG-S---QWAGM----------------GRQL---LVD-------
1605      VY-SGQG-S---QWAGM----------------GRQL---LVD-------
1606      LF-DGQG-A---QRAGM----------------GREL---HRR-------
1607      VF-CGNG-V---AYKGM----------------CKQL---LRE-------
1608      MF-TGQG-S---HYASL----------------GKEF---YAH-------
1609      VF-PGQG-S---QRAGM----------------GAEL---AAA-------
1610      VY-SGNG-S---QWAGM----------------GERL---MH--------
1611      VF-SGQG-S---QWAAM----------------GADL---LAT-------
1612      MF-PGGG-A---QYAGM----------------ARDL---YEV-------
1613      LF-PGQG-S---QYAGM----------------GKDL---YER-------
1614      VF-TGQG-A---QWVGM----------------GRDL---LER-------
1615      VF-SGQG-S---QWAAM----------------GADL---LAN-------
1616      AF-SGQG-C---LYHGA----------------AAHL---FEQ-------
1617      VF-PGQG-S---QWPGM----------------AAEL---LET-------
1618      VF-SGYG-S---QWEGM----------------GRGL---LDQ-------
1619      LF-TGQG-A---CYAGM----------------GEQL---YQT-------
1620      AF-TGQG-S---QYIGM----------------GESL---LN--------
1621      VF-AGVG-D---HYAGI----------------AKGL---YAN-------
1622      VF-SGQG-S---QWAGM----------------GAEL---FAK-------
1623      LF-PGGG-T---HHLGM----------------GAGL---YRT-------
1624      VF-TGQG-A---QWPTM----------------GRAL---VET-------
1625      LF-SGQG-G---HWPGT----------------GSAL---IDQ-------
1626      VF-SGQG-S---QWASM----------------GVQL---LAN-------
1627      VF-TGQG-A---QYARM----------------GAEL---VTQ-------
1628      VF-SGQG-S---FYLGL----------------GRQL---FEE-------
1629      IF-SGQG-A---QWYAM----------------GREL---LAA-------
1630      LF-TGQG-S---QYAGM----------------GILL---YDT-------
1631      MF-TGQG-S---QYAAM----------------GKEF---YDH-------
1632      AF-TGQG-S---QYATM----------------GKQL---YDA-------
1633      MF-PGQG-A---QYVGM----------------GLGL---YER-------
1634      VY-SGNG-S---QWAGM----------------GERL---MH--------
1635      VF-AGQG-A---QWLGM----------------GRSL---LHR-------
1636      VF-PGQG-S---QRAGM----------------GEEL---AAA-------
1637      VF-PGQG-S---QWLGM----------------GREL---MAE-------
1638      VF-TGQG-A---QWAGM----------------GQAL---MEK-------
1639      VF-PGQG-A---QWAGM----------------AGEL---LGE-------
1640      VF-PGQG-A---QWAGM----------------AGEL---LGE-------
1641      VF-PGQG-S---QRAGM----------------GEEL---AAA-------
1642      MF-PGQG-S---QYPGM----------------GAAL---YRS-------
1643      VF-CGNG-V---TYRGM----------------CKQL---LKE-------
1644      LF-TGQG-A---QYAAM----------------GKQL---YED-------
1645      MF-PGQG-S---QYPGM----------------GAAL---YRS-------
1646      IF-TGQG-A---QWQGM----------------GSQL---ISS-------
1647      TF-TGQG-A---YYSGM----------------GREL---FAE-------
1648      AY-TGQG-R---QWAGM----------------GEAL---YES-------
1649      CF-GGHG-S---QWPGM----------------GRAL---VDW-------
1650      VF-TGQG-A---QWPQM----------------GLEL---IQN-------
1651      LF-TGQG-S---HYTAL----------------GKQL---FED-------
1652      VY-SGRG-S---QWAGM----------------GRQL---LAD-------
1653      MF-PGQG-S---QYPGM----------------GAAL---YRS-------
1654      VF-PGQG-W---QWLGM----------------GSAL---RDS-------
1655      MF-PGQG-S---QYPGM----------------GAAL---YRS-------
1656      MF-PGQG-S---QYPGM----------------GAAL---YRS-------
1657      MF-PGQG-S---QYPGM----------------GAAL---YRS-------
1658      VY-SGRG-S---QWAGM----------------GRQL---LAD-------
1659      VY-SGRG-S---QWAGM----------------GRQL---LAD-------
1660      TF-TGQG-S---QYTGL----------------GQKL---YED-------
1661      VF-SGQG-S---QWAGM----------------GADL---LAT-------
1662      VF-SGQG-S---QWAGM----------------GADL---LAT-------
1663      VF-SGQG-S---QWAGM----------------GADL---LAT-------
1664      VF-SGQG-S---QWAGM----------------GADL---LAT-------
1665      LF-SGQG-S---QRPGM----------------GDEL---AAA-------
1666      MF-PGQG-S---QYPGM----------------GAAL---YRS-------
1667      MF-PGQG-S---QYPGM----------------GAAL---YRS-------
1668      AF-TGQG-A---QYINM----------------GSGL---EH--------
1669      VF-TGQS-S---QYTGM----------------GKLL---YET-------
1670      ML-PGGG-A---QYAGM----------------ARGL---YQT-------
1671      VF-TGQG-A---QWQGM----------------ARQL---LH--------
1672      MF-PGQG-S---QYPGM----------------GAAL---YRS-------
1673      MF-PGQG-S---QYPGM----------------GAAL---YRS-------
1674      MF-PGQG-S---QYPGM----------------GAAL---YRS-------
1675      MF-PGQG-S---QYPGM----------------GAAL---YRS-------
1676      VF-PGQG-A---QWVGM----------------ARGL---LAE-------
1677      VF-PGQG-S---QRLGM----------------GAQL---YEQ-------
1678      AY-TGQG-S---QWAGM----------------GEAL---YER-------
1679      TF-TGQG-S---QYTGL----------------GQKL---YEE-------
1680      VF-TGQG-A---QWSQM----------------GLEL---VRT-------
1681      VF-TGQG-A---QWPRM----------------GAEL---IED-------
1682      TF-SGQG-A---QWDGM----------------GVDL---IRT-------
1683      VF-TGQG-A---QWATM----------------GREL---IRA-------
1684      MF-TGQG-S---FYVGL----------------GREL---YLH-------
1685      TF-TGQG-S---LYVPL----------------ARDL---FDS-------
1686      LF-SGQG-S---QWAAM----------------GADL---LTN-------
1687      LF-SGQG-S---QWAAM----------------GADL---LTN-------
1688      VF-SGHG-S---HWAGM----------------GRDL---LAH-------
1689      VF-SGGG-T---HWAGM----------------GRAL---MGW-------
1690      LF-TGQG-S---HYTAL----------------GKQL---FED-------
1691      MF-PGQG-S---QYPGM----------------GAAL---YRS-------
1692      LF-SGQG-S---QYINM----------------GRDL---YEN-------
1693      VF-CGNG-V---TLKEF----------------SEAL---LSS-------
1694      VF-CGNG-V---TLKEF----------------SEAL---LSS-------
1695      AF-TGQG-A---SYKSM----------------NVEL---FHT-------
1696      VF-TGQG-A---QWPQM----------------GARL---LQS-------
1697      LF-TGQG-A---QETAM----------------AIGY---YRS-------
1698      LF-PGQG-A---AYPGM----------------AREL---ARE-------
1699      LF-SGQG-S---QWAAM----------------GADL---LTN-------
1700      TF-TGQG-A---QSLGM----------------GGAL---YST-------
1701      MF-PGQG-S---QYPGM----------------GAAL---YRS-------
1702      MF-PGQG-S---QYPGM----------------GAAL---YRS-------
1703      LL-SGQG-S---QRAGT----------------GRLL---ERR-------
1704      VF-TGQG-A---QWSQM----------------GLEL---VRT-------
1705      VF-CGNG-A---HYKGM----------------GKVL---LRT-------
1706      VF-SGQG-G---FYTGI----------------GSQL---YES-------
1707      VF-SGQG-G---FYTGI----------------GSQL---YES-------
1708      IF-TGQG-A---QWATM----------------GRQL---ISK-------
1709      LF-PGGG-V---QHANM----------------GLDL---YRD-------
1710      VF-TGQG-A---QWPGM----------------LKKL---MVG-------
1711      LF-SGQG-S---QWAAM----------------GADL---LTN-------
1712      AC-SGQG-S---QYTGM----------------GWQL---YNS-------
1713      AC-SGQG-S---QYTGM----------------GWQL---YNS-------
1714      TF-TGQG-A---YYSGM----------------GREL---LAE-------
1715      MF-PGGG-S---QYVGM----------------AKDL---YFT-------
1716      TF-TGQG-A---QYPGM----------------GKQL---FEE-------
1717      VF-SGHG-A---QWSGM----------------GREL---LID-------
1718      VY-SGRG-S---QWAGM----------------GRQL---LAD-------
1719      VF-TGQG-A---QWFAM----------------GREL---LR--------
1720      VF-SGHG-A---QWSGM----------------GRRL---LAS-------
1721      VF-TGQ----------------------------RSP---MGA-------
1722      AF-TGQG-S---QYTGM----------------GATL---FRT-------
1723      VF-CGNG-V---AYKGM----------------CKQL---IR--------
1724      VY-SGRG-S---QWAGM----------------GRQL---LAD-------
1725      IF-TGQG-A---QWPGM----------------LKNL---IEA-------
1726      LF-SGQG-S---QWAAM----------------GADL---LTN-------
1727      LF-SGQG-S---QWAAM----------------GADL---LTN-------
1728      VF-PGQG-G---GWAGM----------------GREL---MAE-------
1729      VL-SGHG-S---QWIGM----------------ARTL---LAE-------
1730      MF-TGQG-S---QYVGM----------------GKQL---YEN-------
1731      VY-SGRG-S---QWAGM----------------GRQL---MAD-------
1732      VF-PGQG-S---QWREM----------------GVAL---YRD-------
1733      TF-TGQG-S---QYTGL----------------GQKL---YED-------
1734      VF-SGQG-A---QWPGM----------------GWSL---VWS-------
1735      VC-SGQG-S---QYVGM----------------AQTL---YQT-------
1736      VF-AGQG-A---QHTGM----------------GRQL---YEK-------
1737      CF-GGQV-S---TFVGL----------------DRKL---YDS-------
1738      VY-SGRG-S---QWAGM----------------GRQL---LAD-------
1739      IF-TGQG-V---QWPQM----------------GLDL---IEA-------
1740      VF-CGNG-V---TYHGM----------------CRQL---LQK-------
1741      MF-PGGG-A---QFAGM----------------ARDL---YET-------
1742      VF-SGQG-S---HWLGM----------------GRDL---YAA-------
1743      VY-SGRG-S---QWAGM----------------GRQL---LAD-------
1744      VF-TGQG-V---QWPQM----------------GLDL---IEA-------
1745      MF-SGQG-S---QYAGM----------------FKGL---YDS-------
1746      VF-SAGH-P---ESVKVmv------------knHQEY---LSR-------
1747      VF-AGNG-S---QWPGM----------------GAAL---LRD-------
1748      VY-SGRG-S---QWAGM----------------GRQL---LAD-------
1749      IF-TGQG-A---QWPRM----------------GARL---IET-------
1750      IF-TGQG-A---QWPGM----------------LKNL---IEA-------
1751      IF-TGQG-A---QWPGM----------------LKNL---IEA-------
1752      VF-PGQG-A---QWMGM----------------AVGL---LES-------
1753      VY-SGRG-S---QWAGM----------------GRQL---LAD-------
1754      VY-SGRG-S---QWAGM----------------GRQL---LAD-------
1755      VY-SGNG-A---QWFGM----------------GKAL---LA--------
1756      MF-PGGG-A---QYAGM----------------ARDL---YET-------
1757      LF-PGQG-A---QHVGM----------------AKGL---YET-------
1758      VF-TGQG-A---QYSGM----------------GKEL---YRS-------
1759      VF-SGQG-S---FYTGI----------------ARQL---YEH-------
1760      VY-SGRG-S---QWAGM----------------GRQL---LAD-------
1761      VY-SGRG-S---QWAGM----------------GRQL---LAD-------
1762      VY-SGRG-S---QWAGM----------------GRQL---LAD-------
1763      VY-SGRG-S---QWAGM----------------GRQL---LAD-------
1764      VF-TGQG-A---QWARM----------------GAEL---LDA-------
1765      VF-SGNG-S---QWAGM----------------GQRL---LQE-------
1766      MF-SGQG-S---QRPGM----------------GRDL---YET-------
1767      LF-TGQG-A---QETAM----------------AIGY---YKS-------
1768      VY-SGRG-S---QWAGM----------------GRQL---LAD-------
1769      AF-TGQG-S---QFLGM----------------GKDL---YYS-------
1770      VF-TGQG-A---QHYAM----------------GRQL---MH--------
1771      IF-TGQG-A---QYPQM----------------FWDL---IAA-------
1772      VF-CGNG-V---TYQGM----------------CQQL---LKH-------
1773      VF-CGNG-V---TYQGM----------------CQQL---LKH-------
1774      VF-SGQG-P---QWSKM----------------FTQL---YDQ-------
1775      IF-TGQG-A---NWAGM----------------AQDL---LL--------
1776      MF-SGQG-S---QYAGM----------------FKGL---YDS-------
1777      VF-SGAG-A---QWSGM----------------GRRL---LEA-------
1778      MY-TGQG-A---QYHGM----------------AQRL---AGT-------
1779      VF-CGNG-V---TYQGM----------------CQQL---LKH-------
1780      VF-CGNG-V---TYQGM----------------CQQL---LKH-------
1781      IF-TGQG-A---QYSRM----------------GTAL---LS--------
1782      VF-SGNG-S---QWAGM----------------GADA---FRE-------
1783      MF-SGQG-S---QRPGM----------------GRDL---YET-------
1784      LF-SGQG-S---QYPGM----------------SRAL---HEV-------
1785      VF-SGQG-A---QYRGM----------------GKEY---FTS-------
1786      VF-SGHG-S---QWAGM----------------GREL---LNA-------
1787      LF-SGQG-A---QYAQM----------------GKEL---LC--------
1788      VF-SGQG-S---FYTGI----------------ARQL---YEH-------
1789      LF-SGQG-S---QCAGM----------------AAEL---YQQ-------
1790      VF-TGQG-A---QWPGM----------------LKEL---IVG-------
1791      AF-TGQG-S---SYKSW----------------DLQL---FHD-------
1792      AF-TGQG-S---SYKSW----------------DLQL---FQH-------
1793      LF-PGQG-A---QHVGM----------------AKGL---YDT-------
1794      LF-PGQG-A---QHVGM----------------AKGL---YDT-------
1795      LF-PGQG-A---QHVGM----------------AKGL---YDT-------
1796      VF-AGQG-G---HYPGM----------------SQSL---YRT-------
1797      LF-AGAG-S---AWWGM----------------GREL---LGA-------
1798      LF-AGAG-S---AWWGM----------------GREL---LGA-------
1799      MF-PGGG-V---QYPSM----------------GQEL---YQT-------
1800      VF-TGQG-A---QYPGI----------------AKEL---LTS-------
1801      VF-SGHG-S---HWPGM----------------GREL---LSH-------
1802      LF-TGQG-A---QQTAM----------------AREL---YDR-------
1803      MF-PGQG-A---QYPGM----------------GRWL---FES-------
1804      VF-SGQG-P---QWSKM----------------FTQL---YDQ-------
1805      MF-PGQG-S---QSIEM----------------GQSL---YLR-------
1806      LF-TGQG-G---YRPGT----------------GRAL---RAR-------
1807      LF-TGQG-S---QYPNM----------------CKQL---YEE-------
1808      VF-SGHG-S---HWPGM----------------GRDL---LSH-------
1809      LF-TGYG-S---QWPGM----------------GRAL---YRQ-------
1810      VF-SGQG-S---EYPDM----------------GSEL---YQT-------
1811      VY-SGRG-S---QWAGM----------------GRQL---LAD-------
1812      VY-SGRG-S---QWAGM----------------GRQL---LAD-------
1813      CF-GGQV-S---TFVGL----------------DRKL---YDN-------
1814      AF-TGQG-S---QYTGM----------------GQKL---FET-------
1815      TF-TGQG-A---QYPGM----------------GKQL---FEE-------
1816      VF-TGQG-A---QWPTM----------------GREL---MLR-------
1817      VF-TGQG-A---NWAGM----------------ACDM---LK--------
1818      MF-SGQG-S---QRPGM----------------GRDL---YET-------
1819      CF-SGQG-S---QHPGM----------------AREL---YR-----Sn-
1820      CF-SGQG-S---QHPGM----------------AREL---YR-----Sn-
1821      CF-SGQG-S---QHPGM----------------AREL---YR-----Sn-
1822      CF-SGQG-S---QHPGM----------------AREL---YR-----Sn-
1823      CF-SGQG-S---QHPGM----------------AREL---YR-----Sn-
1824      CF-SGQG-S---QHPGM----------------AREL---YR-----Sn-
1825      VF-SGQG-S---FYSAM----------------GQQL---MCT-------
1826      VL-PGQG-A---QWPGM----------------ATRL---LAE-------
1827      CF-SGQG-S---QHPGM----------------AREL---YR-----Sn-
1828      CF-SGQG-S---QHPGM----------------AREL---YR-----Sn-
1829      CF-SGQG-S---QHPGM----------------AREL---YR-----Sn-
1830      CF-SGQG-S---QHPGM----------------AREL---YR-----Sn-
1831      CF-SGQG-S---QHPGM----------------AREL---YR-----Sn-
1832      CF-SGQG-S---QHPGM----------------AREL---YR-----Sn-
1833      CF-SGQG-S---QHPGM----------------AREL---YR-----Sn-
1834      TF-TGQG-A---TWSQM----------------GRRL---LET-------
1835      LY-AGQG-A---QFPGM----------------AAGL---LDG-------
1836      VF-SGNG-S---QWAGM----------------GVEA---FRE-------
1837      VL-HGQ------------------------------L---VEG-------
1838      CF-SGQG-S---QHPGM----------------AREL---YR-----Sn-
1839      VF-SGHG-S---HWPGM----------------GREL---LSH-------
1840      MF-SGQG-T---QARDM----------------GKWL---YEN-------
1841      AF-TGQG-A---HYPGM----------------GKEL---FEN-------
1842      LY-AGQG-A---QFPGM----------------AAGL---LDG-------
1843      LY-AGQG-A---QFPGM----------------AAGL---LDG-------
1844      AF-TGQG-S---QYSGM----------------GQKL---FET-------
1845      ------G-A---QAAHM----------------GFAL---MKY-------
1846      IF-TGQG-A---QYRRM----------------GVDL---LK--------
1847      LF-TGQG-S---HWRTM----------------GQTM---YHH-------
1848      VF-PWQG-G---QWAGM----------------GVRL---LCL-------
1849      VF-SGNG-S---QWAGM----------------GVEA---FRE-------
1850      VF-SGNG-S---QWAGM----------------GIEA---FRE-------
1851      LF-TGQG-S---HWRTM----------------GQTM---YQH-------
1852      LF-TGQG-S---HWRTM----------------GQTM---YQH-------
1853      LF-TGQG-S---HWRTM----------------GQTM---YQH-------
1854      LF-TGQG-S---HWRTM----------------GQTM---YQH-------
1855      LF-TGQG-S---HWRTM----------------GQTM---YQH-------
1856      LF-TGQG-S---HWRTM----------------GQTM---YQH-------
1857      LF-TGQG-S---HWRTM----------------GQTM---YQH-------
1858      LF-TGQG-S---HWRTM----------------GQTM---YQH-------
1859      LF-TGQG-S---HWRTM----------------GQTM---YQH-------
1860      AY-TGQG-C---QYINM----------------CKQL---YDT-------
1861      AY-TGQG-C---QYINM----------------CKQL---YDT-------
1862      V-------------------------------------------------
1863      LF-PGSG-A---QHIGM----------------AQGL---DRR-------
1864      VF-TGQG-A---QYINM----------------GLGL---EQ--------
1865      VL-AGFG-A---QHRKM----------------GKSL---YLR-------
1866      VL-AGFG-A---QHRKM----------------GKSL---YLR-------
1867      LY-AGQG-A---QFPGM----------------AAGL---LDG-------
1868      LY-AGQG-A---QFPGM----------------AAGL---LDG-------
1869      LY-AGQG-A---QFPGM----------------AAGL---LDG-------
1870      LY-AGQG-A---QFPGM----------------AAGL---LDG-------
1871      LY-AGQG-A---QFPGM----------------AAGL---LDG-------
1872      LY-AGQG-A---QFPGM----------------AAGL---LDG-------
1873      LF-PGQG-T---QLPAM----------------GARL---AQG-------
1874      AY-TGQG-C---QYINM----------------CKEL---YDT-------
1875      VF-PGIG-P---QWAGM----------------AQRL---WMA-------
1876      L----------------------------------------AT-------
1877      VF-SGHG-S---HWAGM----------------GREL---LMT-------
1878      CF-SGQG-S---QHPGM----------------AREL---YR-----Sn-
1879      MF-SGQG-V---LYSEL----------------AKSL---FTV-------
1880      VF-TGQG-A---QWHGM----------------GREL---MI--------
1881      MF-SGQG-V---LYSEL----------------AKSL---FTV-------
1882      VF-SGNG-S---QWAGM----------------GQEA---YQA-------
1883      VF-TGQG-A---QWPAM----------------GAEL---FE--------
1884      MF-PGGG-A---QYAGM----------------ARDL---YET-------
1885      VF-SGHG-S---QWPGM----------------GRDL---FAT-------
1886      VF-SGHG-A---QWSGM----------------GQQA---LLH-------
1887      LF-AGQG-A---QYPQQ----------------GALL---YQQ-------
1888      VF-TGQG-A---QYARM----------------ATGL---LH--------
1889      LF-PGQG-A---QHVGM----------------AKGL---YDT-------
1890      LF-TGQG-S---QFPGM----------------ARAL---AEA-------
1891      AF-TGQG-S---QWAGM----------------GQAL---YRT-------
1892      SF-PGQG-S---QWHGM----------------ARDL---LST-------
1893      LL-PGGG-T---QYPGM----------------GARL---YRD-------
1894      VF-TGQG-A---QWPQM----------------GLDV---ISQ-------
1895      L-----------------------------------L---LLV-------
1896      CF-GGHG-G---QWAGM----------------GTGP---LDG-------
1897      TF-SGQG-S---QWCGM----------------GREL---MAS-------
1898      VF-TGQG-A---SYQSM----------------DLEL---YHE-------
1899      CF-TGQG-V---GYASL----------------GREL---FDT-------
1900      AF-TGQG-S---AFAGM----------------GVDL---YKR-------
1901      VF-PGQG-A---QWPGM----------------GARL---REE-------
1902      TF-TGQG-A---FYVGM----------------CSQL---YSH-------
1903      AF-TGQG-A---FYQGI----------------AREL---FES-------
1904      IF-TGQG-V---QWPQM----------------GFDL---IDS-------
1905      LF-TGQG-A---MWSQM----------------GKRL---LDA-------
1906      VL-SGFG-A---QHRKM----------------GKQL---YLE-------
1907      SF-CGQG-P---QYSKM----------------GLDL---YEN-------
1908      VF-SGHG-S---HWPGM----------------GREL---LAG-------
1909      LF-TGQG-S---HWRTM----------------GQTM---YQH-------
1910      LF-TGQG-S---HWRTM----------------GQTM---YQH-------
1911      LF-SGQG-A---QYAGM----------------GRGL---HRT-------
1912      VF-CGQG-A---QFAQM----------------GKDL---L-P-------
1913      VL-AGFG-A---QHRKM----------------GKSL---YLR-------
1914      VL-AGFG-A---QHRKM----------------GKSL---YLR-------
1915      VL-AGFG-A---QHRKM----------------GKSL---YLR-------
1916      VL-AGFG-A---QHRKM----------------GKSL---YLR-------
1917      VL-AGFG-A---QHRKM----------------GKSL---YLR-------
1918      VF-SGQG-S---QYLNM----------------AREL---YVH-------
1919      VF-SGHG-A---QWPDM----------------GKQL---IH--------
1920      VL-AGFG-A---QHRKM----------------GKSL---YLR-------
1921      IF-SGQG-S---FYAGV----------------GSQL---FKE-------
1922      VF-TGQG-A---QWFAM----------------GQEL---SRP-------
1923      VF-SGQG-S---QYPKM----------------ALEL---YNN-------
1924      -F-SGQG-C---QWSGM----------------GKAM---YAS-------
1925      SF-CGQG-P---QYSKM----------------GLNL---YEN-------
1926      IF-TGQG-A---QWAGM----------------GREL---LLA-------
1927      MF-SGQG-M---QYPQM----------------AMEL---FKT-------
1928      VF-SGQG-S---QYPKM----------------ALEL---YNN-------
1929      LC-SGTG-S---QWFGM----------------CRQL---VAG-------
1930      MF-SGQG-S---QRQLM----------------GHWL---YEQ-------
1931      IF-TGQG-A---QYAGM----------------MSGL---LQA-------
1932      VF-TGQG-A---QWAQM----------------GAEL---VDK-------
1933      VF-TGQG-A---QWAQM----------------GAEL---VDK-------
1934      VF-AGFG-A---QHREM----------------GKSL---YLR-------
1935      VL-SGFG-A---QHRKM----------------AKQL---YLE-------
1936      LC-SGQG-S---QWAGM----------------GKSL---YGQ-------
1937      VF-CGQG-S---QYNTM----------------ALEL---YKN-------
1938      MF-SGQG-M---QYPQM----------------AMEL---FKA-------
1939      VF-SGQG-S---QYPKM----------------ALEL---YNN-------
1940      LF-PGQG-T---LPPDT----------------GRGL---YAD-------
1941      VF-SGQG-S---QYPKM----------------ALEL---YNN-------
1942      SF-CGQG-P---QYSKM----------------GLNL---YQN-------
1943      IF-PGQG-Q---QYANM----------------GRQL---YKT-------
1944      VL-AGFG-A---QHRKM----------------AKSL---YLR-------
1945      VF-CGIG-G---QWNQM----------------GKQL---YET-------
1946      VF-SGQG-S---FYQGV----------------GRQL---FQE-------
1947      VL-CGQG-S---QYNKM----------------ALSL---YDN-------
1948      VF-SGQG-S---QYPKM----------------ALEL---YNN-------
1949      TF-TGQG-A---YYAGL----------------AQGL---FQA-------
1950      VF-CGQG-A---QYSTM----------------AKNL---YDN-------
1951      TF-SGQG-G---QWWAM----------------ARKL---LTE-------
1952      VF-CGQG-A---QYSTM----------------AKNL---YDN-------
1953      VF-PGQG-A---QWVGM----------------ARGL---LGE-------
1954      VF-TGQG-P---QWRDM----------------GKAL---YET-------
1955      VL-CGQG-S---QYNKM----------------ASSL---YDN-------
1956      VY-GGNG-A---QWVGM----------------GRAA---MAR-------
1957      CF-TGQG-S---QYAGM----------------GREL---YLA-------
1958      VF-PGQG-S---QRLGM----------------GAQL---YEQ-------
1959      VF-CGQG-S---QYNRM----------------ALSL---YEN-------
1960      VL-CGQG-S---QYNKM----------------ALSL---YDN-------
1961      AM-AGFG-A---QHRKM----------------GKNL---YLR-------
1962      AM-AGFG-A---QHRKM----------------GKNL---YLR-------
1963      VL-AGFG-A---QHRKM----------------AKSL---YLR-------
1964      VF-GGQG-S---QWNKM----------------AQQL---YEC-------
1965      LF-PGQG-T---QYAGM----------------GRAL---YAR-------
1966      LF-PGQG-T---QYAGM----------------GRAL---YAR-------
1967      LF-PGQG-T---QYAGM----------------GRAL---YAR-------
1968      LF-PGQG-T---QYAGM----------------GRAL---YAR-------
1969      LF-PGQG-T---QYAGM----------------GRAL---YAR-------
1970      LF-PGQG-T---QYAGM----------------GRAL---YAR-------
1971      VF-PGAG-T---QYPGM----------------GRGL---MAD-------
1972      VL-CGQG-S---QYNKM----------------ALSL---YDN-------
1973      LF-PGGG-A---QYPGM----------------GRGL---MAD-------
1974      VL-CGQG-S---QYNKM----------------ALSL---YDN-------
1975      VF-GGQG-S---QWNKM----------------AQQL---YEC-------
1976      VY-SGQG-T---QHPAM----------------GEQL---AAA-------
1977      VL-CGQG-S---QYNKM----------------ALSL---YDN-------
1978      VF-CGQG-S---QYNTM----------------ALEL---YKN-------
1979      VL-CGQG-S---QYNKM----------------ALSL---YDN-------
1980      IF-TGQG-S---QYFNM----------------AKAL---HQH-------
1981      VF-TGQG-P---QWRDM----------------GKAL---YET-------
1982      VL-SGFG-S---QHRKM----------------AKQL---YLE-------
1983      LC-SGQG-S---QWAGM----------------GKSL---YGQ-------
1984      IF-PGQG-Q---QYGNM----------------GRQL---YKT-------
1985      VY-SGQG-T---QHPAM----------------GEQL---AAA-------
1986      VL-CGQG-S---QYNKM----------------ALSL---YDN-------
1987      LF-PGQG-S---QYIDT----------------SRML---YER-------
1988      LF-PGQG-S---QYIDT----------------SRML---YER-------
1989      LF-PGQG-S---QYIDT----------------SRML---YER-------
1990      LF-PGQG-S---QYIDT----------------SRML---YER-------
1991      VF-CGQG-S---QYNTM----------------ALEL---YKN-------
1992      VF-AGQG-S---QYSRM----------------AMEL---YNS-------
1993      VF-PGQG-S---QWIGM----------------GRGL---WES-------
1994      V--------------------------------GRAA---LECR------
1995      LF-PGQG-T---QYAGM----------------GGAL---YAR-------
1996      VF-PGQG-S---QWGGM----------------AVEL---LDS-------
1997      --------------PGM----------------AAGL---LDG-------
1998      VF-SGHG-A---QWTDM----------------GKEL---LN--------
1999      MF-TGQG-S---QYAGM----------------ARQL---YKL-------
2000      VY-SGNG-S---QYLGM----------------GRLP---FRK-------
2001      MF-PGGG-A---QYPNA----------------ARSL---YEN-------
2002      TF-SGQG-T---LSVGM----------------GKQF---YDT-------
2003      TF-TGQG-S---FERGL----------------CADL---YDS-------
2004      VF-PGQG-S---QWVGM----------------AGGL---LGS-------
2005      VF-PGQG-S---QWGGD----------------GGGM---WES-------
2006      VF-SGQG-P---LWPGM----------------TSEL---LNA-------
2007      VF-AGQG-S---QYSTM----------------AMEL---YNN-------
2008      VY-SGFG-S---QHRKM----------------IKDL---CSL-------
2009      LF-PGQG-S---QYVGM----------------GQEL---AQH-------
2010      VF-SGHG-S---HWSGM----------------GKQL---LQ--------
2011      CF-TGQG-S---QWANM----------------GQEL---YHR-------
2012      VF-PGQG-S---QWAGM----------------ALEL---LES-------
2013      CC----------------------------------------N-------
2014      AF-GGQV-G---KVVGL----------------DREV---FDK-------
2015      VF-PGQG-N---QWQAM----------------GADA---YRR-------
2016      VF-CGQG-P---QWNGM----------------IKTL---YNS-------
2017      VF-SGQG-S---EWAEM----------------AREL---ARA-------
2018      VF-PGQG-W---QWLGM----------------GSAL---RDS-------
2019      VF-CGQS-S---QYNKM----------------ALSL---YEN-------
2020      VF-PGQG-P---LWPRM----------------TTRL---SAT-------
2021      LF-SGHG-A---QWLEM----------------GVEL---LAK-------
2022      VF-TGQG-A---QWPQM----------------GQEL---LRS-------
2023      CF-GGQV-S---TFIGL----------------DRAV---YEG-------
2024      VF-PGQG-N---QWQAM----------------GADA---YRL-------
2025      VF-PGQG-P---LWPRM----------------TTGL---SAT-------
2026      VY-SGFG-S---QHRLM----------------IKEL---CSI-------
2027      VF-PGQG-W---QWLGM----------------GSAL---RDS-------
2028      VF-TGQG-S---QYINM----------------CKGI---YET-------
2029      VF-TGQG-S---QYINM----------------CKGI---YET-------
2030      CF-GGQV-S---RFVGL----------------DRNL---FES-------
2031      CF-GGQL-S---TTINL----------------DRAV---YDS-------
2032      VY-SGFG-S---QHRLM----------------AKKL---LGV-------
2033      VF-CGQG-S---QYDRM----------------GLEL---YNN-------
2034      VF-CGQG-S---QYDRM----------------GLEL---YNN-------
2035      CF-GGQV-S---TSVGL----------------DRDV---FDR-------
2036      IF-TGQG-S---QFENM----------------GQEL---FEN-------
2037      VF-PGQG-W---QWLGM----------------GSAL---RDS-------
2038      MF-PGQG-C---QFYQM----------------GREL---YQN-------
2039      VF-SGFG-S---QHRKM----------------AKDL---YGL-------
2040      LF-PGQG-A---WKPGV----------------GAQL---YDD-------
2041      IF-TGQG-S---QFENM----------------GQEL---FEN-------
2042      IF-TGQG-S---QFENM----------------GQEL---FEN-------
2043      VF-SGHG-A---QWPDM----------------GREL---FHS-------
2044      AF----------------------------------------D-------
2045      VF-SGHG-A---QWQSM----------------GKEV---LK--------
2046      IF-SGHG-A---QWTDM----------------GKEL---LN--------
2047      VF-PGQG-S---QWVGM----------------GRGL---LD--------
2048      -----------------------------------------AE-------
2049      CF-GGQV-S---SFVGL----------------DRQV---YDS-------
2050      VF-PGQG-W---QWLGM----------------GSAL---RDS-------
2051      VF-PGQG-G---HWPGM----------------GAVA---YRE-------
2052      VF-CGQG-S---QYNKM----------------ALSL---YEN-------
2053      VY-SGQS-T---LHPHT----------------GRQL---AST-------
2054      LF-PGQG-S---QSVGM----------------GKEL---AAL-------
2055      ----------------M----------------GNQL---YKN-------
2056      ----------------M----------------GNQL---YKN-------
2057      VF-SGHG-A---QWTAM----------------ATDL---LK--------
2058      VF-SGHG-A---QWTAM----------------ATDL---LK--------
2059      ----------------M----------------ALSL---YDN-------
2060      AF-SGQN-K---QTVGL----------------SGSL---YES-------
2061      CF-GGQI-S---RFVGL----------------DRGL---FDA-------
2062      VF-CGQG-S---QFNKM----------------GLEL---YNN-------
2063      CF-GGQV-G---RSIGL----------------DRTF---YNA-------
2064      VY-PGQG-N---QWPAM----------------GAEA---YRT-------
2065      VF-CGQG-S---QYNKM----------------VLSL---YEN-------
2066      V----------------------------------EL---YTS-------
2067      VF-SGQG-S---QYNTM----------------FDQL---YND-------
2068      VF-SGQG-S---QYNTM----------------FDQL---YND-------
2069      CF-GGQV-S---TFVGL----------------DGGV---YDA-------
2070      VF-SGHG-A---QWTAM----------------ATDL---LK--------
2071      VF-PGQG-S---QWPSM----------------GVEA---YR--------
2072      LF-PGQG-S---QKVGM----------------GATL---FAE-------
2073      CF-GGQV-S---TYVGL----------------DQEV---YNS-------
2074      CF-GGQV-S---CFVGL----------------DKQV---YQD-------
2075      ----------------M----------------AQQL---YEC-------
2076      LL-PGQG-S---QHRRM----------------AAGL---YGH-------
2077      ----GQG-T---QWAGM----------------ARAL---LSS-------
2078      VF-PGQG-S---QWDGM----------------GREL---LAR-------
2079      IF-SGHG-A---QWADM----------------GREL---FES-------
2080      LL-PGQG-S---QYRRM----------------AAGL---YAA-------
2081      VF-PGQG-T---QWPSM----------------GTQA---YEE-------
2082      VF-PGQG-T---QWPSM----------------GTQA---YEE-------
2083      VF-AGQG-A---QWVGM----------------GLQL---WDD-------
2084      VY-SGQS-T---LHPHT----------------GHQL---AAT-------
2085      VF-TGQG-A---QWAGM----------------GKNL---LTA-------
2086      VF-PGQG-S---QWPGM----------------GGEA---YRL-------
2087      VF-CGQG-P---QWNKM----------------GNEL---YKN-------
2088      VF-CGQG-P---QWNKM----------------GNEL---YKN-------
2089      LL-PGQG-A---QHPRM----------------AAGL---LAA-------
2090      AF-TGQG-I---FYIGI----------------GAQL---YRD-------
2091      LL-PGQG-S---QHPGM----------------GLEL---YGY-------
2092      CF-GGQI-S---TFVGL----------------SEEV---YHQ-------
2093      VF-PGQG-S---QYVGM----------------GKEL---YEA-------
2094      LI-PGQG-A---WQPGI----------------GRNL---CED-------
2095      ML-TGQG-S---QYPMM----------------GRQL---VEN-------
2096      LY-PGQG-S---QYVNM----------------MAGL---RAA-------
2097      VF-PGQG-S---QYVGM----------------GKEL---CEA-------
2098      LL-PGQG-S---QHRRM----------------AAGL---YGH-------
2099      CF-GGQV-S---TFVGL----------------DRAV---FDS-------
2100      TF-TGQG-S---QFGGM----------------GETW---YHT-------
2101      AF-SGQS-K---QVIGL----------------SETL---YES-------
2102      CF-GGQI-S---RAIGL----------------DRSL---YDR-------
2103      VF-PGQG-S---QYCGM----------------AKDI---YNA-------
2104      LF-PGQG-S---QAVGM----------------GHEL---YEQ-------
2105      VF-PGQG-A---QFVGM----------------GKDL---YEQ-------
2106      VF-SGHG-A---QWADM----------------AKDL---LQ--------
2107      LF-PGQG-S---QYVGM----------------GTDV---ALR-------
2108      CF-GGQV-S---TYVGL----------------NQEI---YDT-------
2109      VF-PGQG-S---QYCGM----------------GRDL---FES-------
2110      CF-GGQI-S---NYVGL----------------DREV---YDN-------
2111      LF-PGQG-S---QHLDM---------------sGAAA---MA--------
2112      LF-AGQG-S---QTVGM----------------ARDL---YEY-------
2113      LF-PGQG-S---QAVGM----------------GRQL---AEN-------
2114      LF-PGQG-S---QYVGM----------------GQEL---IEH-------
2115      VF-PGQG-S---QRPGM----------------GRLY---YDV-------
2116      M-------------------------------------------------
2117      IC-SGMG-T---QWRGM----------------GLSL---MR--------
2118      IC-SGMG-T---QWRGM----------------GLSL---MR--------
2119      IF-PGQG-A---QYVGM----------------GREV---LEH-------
2120      LY-TGQG-S---QYVNM----------------FRSL---KER-------
2121      ML-TGQG-S---QYPLM----------------GRQL---VEN-------
2122      LF-AGQG-S---QTVGM----------------ARDL---YEY-------
2123      IC-SGMG-T---QWRGM----------------GLSL---MR--------
2124      IC-SGMG-T---QWRGM----------------GLSL---MR--------
2125      IC-SGMG-T---QWRGM----------------GLSL---MR--------
2126      IF-PGQG-A---QTAGM----------------GKDF---YEN-------
2127      LF-PGQG-A---QYVGM----------------GLEL---ARE-------
2128      VF-SGEG-S---QWVGM----------------GRGL---YET-------
2129      VF-SGQG-S---QWAGM----------------GADL---LAT-------
2130      LF-PGQG-S---QSVGM----------------GSEL---LSE-------
2131      VF-PGQG-S---QAVGM----------------GKDL---YEK-------
2132      LF-PGQG-S---HRVGM----------------GRAL---YEA-------
2133      LF-PGQG-S---QAVGM----------------GKQL---AEN-------
2134      LF-PGQG-S---QAVGM----------------GKQL---AEN-------
2135      VF-SGHG-A---QWTDM----------------AKDL---LQ--------
2136      LF-AGQG-A---QYLGM----------------GREL---YDQ-------
2137      LF-PGQG-A---QYLNM----------------GRSL---ANN-------
2138      LF-PGQG-S---QAVGM----------------GKQL---AEN-------
2139      LF-PGQG-S---QTVGM----------------AKDA---ADH-------
2140      MF-SGQG-S---QYRHM----------------GRAL---YER-------
2141      VF-PGQG-S---QYCGM----------------GRDL---YER-------
2142      LF-AGQG-S---QYLDM----------------GLDA---AIG-------
2143      LF-PGQG-S---QTVGM----------------AKDA---AEH-------
2144      LF-PGQG-S---QAVGM----------------GKQL---AEN-------
2145      LF-PGQG-S---QAVGM----------------GKQL---AEN-------
2146      TF-PGQG-P---QYPNM----------------LRDA---LAA-------
2147      LL-PGQG-A---QYRRM----------------GAAL---HGY-------
2148      LF-SGQG-A---QYQGM----------------GEEL---YHQ-------
2149      IF-PGQG-S---QSVGM----------------GVAL---RDH-------
2150      IY-PGQG-S---QVVGM----------------GRDL---QD--------
2151      CF-GGQI-S---RFVGL----------------DKAV---YES-------
2152      CF-GGQV-S---TFVGL----------------DRTV---YDC-------
2153      VF-PGQG-S---QAVGM----------------GKEL---YDA-------
2154      VF-PGQG-S---QYVGM----------------GREL---YSS-------
2155      LF-AGQG-A---QYLGM----------------GRDF---YDQ-------
2156      LF-AGQG-A---QYLGM----------------GRDF---YDQ-------
2157      LF-PGQG-S---QTVGM----------------GKSL---AES-------
2158      LF-PGQG-S---QAVGM----------------GKQL---AEN-------
2159      CF-GGQV-S---TFVGL----------------NRLV---YEN-------
2160      VF-PGQG-S---QYCGM----------------GRDL---YDS-------
2161      VF-PGQG-A---QFVGM----------------GKDL---YDN-------
2162      VF-PGQG-S---QYPNM----------------GREA---ALY-------
2163      IC-SGMG-A---QWRGM----------------GLSL---MR--------
2164      VF-PGQG-A---QFSGM----------------GKDL---YDK-------
2165      VF-PGQG-S---QYPGM----------------GKEL---FDT-------
2166      CF-GGQT-S---AAASV----------------DRNL---YNQ-------
2167      VF-PGQG-S---QKVGM----------------GKDL---FEK-------
2168      VF-PGQG-S---QYCGM----------------GKDI---FET-------
2169      MF-PGQC-S---QFVGM----------------GADL---AAQ-------
2170      LF-SGQG-A---QYQGM----------------GKDL---YE--------
2171      VF-PGQG-S---QYAGM----------------GKDL---AEN-------
2172      CF-GGQT-S---TFVGL----------------NRDV---FIS-------
2173      VF-PGQG-S---QAVGM----------------LAEL---AQS-------
2174      LF-PGQG-S---QYVGM----------------GAEL---AML-------
2175      VC-SGMG-T---QWAGM----------------GCHL---MQ--------
2176      VF-PGQG-S---QYVGM----------------GYEF---YKQ-------
2177      VF-PGQG-A---QYPGM----------------GKEL---AEK-------
2178      ----------------M----------------ALSL---YDN-------
2179      IY-PGQG-A---QKAGM----------------GADF---YEN-------
2180      LF-PGQG-S---QHPEM----------------MADL---LTA-------
2181      VF-PGQG-S---QAVGM----------------GKDL---HDA-------
2182      VF-PGQG-S---QYCGM----------------GRDI---FDN-------
2183      IC-SGMG-T---QWRGM----------------GLSL---MR--------
2184      IC-SGMG-T---QWRGM----------------GLSL---MR--------
2185      VF-PGQG-A---QRKGM----------------GADL---FDR-------
2186      IC-SGMG-A---QWQGM----------------GLSL---MR--------
2187      IC-SGMG-A---QWQGM----------------GLSL---MR--------
2188      IC-SGMG-A---QWQGM----------------GLSL---MR--------
2189      LF-SGQG-T---QSYFM----------------AKEL---FDT-------
2190      LF-PGQG-S---QYLNM----------------GREI---SLN-------
2191      MF-PGQG-S---QYPGM----------------LEDL---LLI-------
2192      LF-PGQG-S---QYPGM----------------AADL---TMT-------
2193      LF-AGQG-A---QKLGM----------------ARDF---YDN-------
2194      LL-PGQG-A---QHPRM----------------AAGL---YRH-------
2195      LF-AGQG-A---QKLGM----------------ARDF---YDN-------
2196      LF-AGQG-A---QKLGM----------------ARDF---YDN-------
2197      VF-PGQG-A---QKVGM----------------GQDV---AAE-------
2198      IC-SGMG-T---QWRGM----------------GLSL---MR--------
2199      IC-SGMG-T---QWRGM----------------GLSL---MR--------
2200      IC-SGMG-T---QWRGM----------------GLSL---MR--------
2201      IC-SGMG-T---QWRGM----------------GLSL---MR--------
2202      IF-TGQG-A---QWPTM----------------GKAL---ISE-------
2203      IF-PGQG-A---QFTGM----------------GLDL---YEN-------
2204      IC-SGMG-T---QWRGM----------------GLSL---MR--------
2205      IF-PGQG-S---QYAGM----------------GKDL---ADT-------
2206      LM-PGQS-A---QYQGM----------------GTGL---YRD-------
2207      IC-SGMG-T---QWRGM----------------GLSL---MR--------
2208      VF-PGQG-S---QYVGM----------------GREL---YNN-------
2209      VF-PGQG-S---QYCGM----------------GRDI---FDS-------
2210      LF-PGQG-S---QHIGM----------------GHEL---YEK-------
2211      VF-AGQG-G---QWVGM----------------GLQL---WDE-------
2212      LF-AGQG-A---QKLGM----------------ARDF---YDN-------
2213      LF-AGQG-A---QKLGM----------------ARDF---YDN-------
2214      LF-PGQG-S---QYEGM----------------GKKL---YDN-------
2215      LF-PGQG-S---QYVNM----------------GREL---LS--------
2216      VF-PGQG-A---QKIGM----------------GQDV---AAE-------
2217      VF-PGQG-A---QKIGM----------------GQDV---AAE-------
2218      IC-SGMG-T---QWRRM----------------GLSL---MR--------
2219      IC-SGMG-T---QWRRM----------------GLSL---MR--------
2220      LF-AGQG-A---QKLGM----------------ARDF---YDN-------
2221      VF-PGQG-S---QAVGM----------------LADL---AEQ-------
2222      VF-PGQG-A---QKIGM----------------GQDV---AAE-------
2223      LF-PGQG-S---QYVDM----------------CAPL---ATV-------
2224      VF-PGQG-G---QRPGM----------------GQLF---YES-------
2225      IF-PGQG-A---QFPGM----------------GLDL---YEN-------
2226      VF-SGQG-S---QYVGM----------------GKDL---YDN-------
2227      IC-SGMG-A---QWRCM----------------GSSL---LR--------
2228      IC-SGMG-A---QWRCM----------------GSSL---LR--------
2229      IY-SGMG-S---QWASM----------------AKDL---MQ--------
2230      LF-SGQG-A---QKLGM----------------ARDL---YDQ-------
2231      VF-PGQG-A---QKIGM----------------GQDV---AAE-------
2232      VF-PGQG-S---QSLGM----------------LADL---AAQ-------
2233      MF-PGHG-A---QYPRM----------------LDGL---AER-------
2234      LF-SGQG-S---QYLEM----------------GREL---LIN-------
2235      VF-GGQT-N---RLIGL----------------NKMV---LES-------
2236      LF-PGQG-S---QYVNM----------------GREL---LS--------
2237      VF-PGQG-S---QYCGM----------------GRDI---YDT-------
2238      VF-PGQG-S---QSLGM----------------LAEL---GAE-------
2239      VF-PGQG-S---QVIGM----------------GREL---AEA-------
2240      IF-PGQG-S---QYVGM----------------GKEL---FATG------
2241      VF-PGQG-S---QAVGM----------------LADL---GEQ-------
2242      VF-PGQG-S---QSLGM----------------LADL---AAQ-------
2243      VC-SGMG-T---QWAGM----------------GCSL---MQ--------
2244      VF-PGQG-A---QFTGM----------------GKDV---YEA-------
2245      MF-PGTG-A---QHPRM----------------AAGL---YRR-------
2246      LF-AGQG-A---QKLGM----------------ARDF---YDN-------
2247      VF-PGQG-S---QYVGM----------------DSHL---LAQ-------
2248      VF-PGQG-S---QSLGM----------------LAEL---GAE-------
2249      VF-PGQG-S---QSLGM----------------LADL---AAQ-------
2250      VF-PGQG-A---QKIGM----------------GQDV---AAE-------
2251      IY-PGQG-A---QYAGM----------------GKEI---YEK-------
2252      VF-SGMG-S---QWPGM----------------GKDL---LN--------
2253      VF-PGQG-A---QTIGM----------------GKAL---AEA-------
2254      VY-SGMG-S---QWSGM----------------ASDL---MK--------
2255      VF-PGQG-S---QSLGM----------------LKEL---GAE-------
2256      VF-PGQG-S---QSLGM----------------LAEL---SEL-------
2257      VF-PGQG-A---QFTGM----------------GKDL---YEN-------
2258      VF-PGQG-S---QAVGM----------------LAEL---ATE-------
2259      VF-PGQG-A---QKIGM----------------GQDV---AAA-------
2260      LF-SGQG-A---QQLGM----------------ARDL---YDQ-------
2261      IY-SGMG-S---QWASM----------------AKEM---MQ--------
2262      VF-PGQG-S---QAVGM----------------GADL---FD--------
2263      IF-PGQG-S---QYVGM----------------GKEL---FAT-------
2264      LF-PGQG-S---GR---------------------------GG-------
2265      IF-PGQG-A---QFSGM----------------GLDI---FEK-------
2266      LF-PGQG-S---QYLNM----------------GREV---SLN-------
2267      VF-PGQG-A---QWPGM----------------ARDL---LER-------
2268      M-------------------------------------------------
2269      IC-SGMG-T---QWAGM----------------GQSL---MQ--------
2270      IC-SGMG-T---QWAGM----------------GQSL---MQ--------
2271      IC-SGMG-T---QWAGM----------------GQSL---MQ--------
2272      LF-PGQG-A---QFSGM----------------GKEL---YEN-------
2273      LF-PGQG-S---QYLNM----------------GGTL---TMN-------
2274      LF-SGQG-S---QYPDM----------------FRKF---AAY-------
2275      VF-PGQG-S---QSLGM----------------LAEL---GAE-------
2276      VF-PGQG-S---QSLGM----------------LAEL---GAE-------
2277      LF-PGQG-S---QFVGM----------------GKQF---WDD-------
2278      IC-SGMG-T---QWRGM----------------GLSL---MR--------
2279      IF-PGQG-S---QVVGM----------------GRDL---AAA-------
2280      LF-PGQG-S---QEPGM----------------GRDL---AEA-------
2281      MF-PGQG-S---QAKGM----------------GRAL---FDA-------
2282      AF-PGGG-A---QKTGM----------------LEQI---VRV-------
2283      IC-SGMG-T---QWRGM----------------GLSL---MR--------
2284      IC-SGMG-T---QWRGM----------------GLSL---MR--------
2285      IC-SGMG-T---QWRGM----------------GLSL---MR--------
2286      MF-PGQA-S---QYPNM----------------LKDI---YES-------
2287      LF-AGQG-S---QYLNM----------------GREL---ACH-------
2288      LF-AGQG-S---QYLNM----------------GREL---ACH-------
2289      LF-PGQG-S---QFIGM----------------GKEL---YEQ-------
2290      VF-PGQG-S---QVVGM----------------GRDL---IAA-------
2291      LF-GGQE-S---QRLGV----------------GQEL---HAR-------
2292      LF-SGQG-S---QYLEM----------------GREL---VIN-------
2293      VF-PGQG-S---QAVGM----------------LTDL---AAE-------
2294      VF-PGQG-S---QVVGM----------------LADL---AQV-------
2295      LF-SGQG-A---QQLGM----------------ARDL---YDQ-------
2296      LF-PGQG-S---QFVGM----------------GKQF---WND-------
2297      LF-PGQG-S---QFVGM----------------GRDL---ADA-------
2298      VF-PGQG-S---QSLGM----------------LAEL---GAE-------
2299      VF-PGQG-A---QFVGM----------------GKDL---YEN-------
2300      MF-PGQG-C---QFYQM----------------GREL---YQN-------
2301      IF-PGQG-A---QTIGM----------------GRDL---AEA-------
2302      MF-PGQG-S---QTVGM----------------GKEL---YDA-------
2303      LF-PGQG-S---QEPGM----------------GRDL---AEA-------
2304      VF-PGQG-S---QTVGM----------------LAEL---AAE-------
2305      LF-PGQG-S---HAVGM----------------GADL---AGE-------
2306      VF-PGQG-A---QTIGM----------------GKAL---AEA-------
2307      VF-PGQG-S---QAVGM----------------GKDL---HDR-------
2308      VF-PGQG-A---QFTGM----------------GKDL---YNQ-------
2309      VF-PGQG-S---QSLGM----------------LAEL---GAQ-------
2310      LF-PGQG-S---QFVGM----------------GKQF---WND-------
2311      IY-PGQG-S---QAVGM----------------GRDL---RN--------
2312      VF-PGQG-S---QTVGM----------------LTEL---AAD-------
2313      VF-PGQG-A---QFVGM----------------GKDL---YET-------
2314      IY-PGQG-A---QYAGM----------------GKEI---YQK-------
2315      IF-PGQG-A---QFVGM----------------GLDL---YEK-------
2316      LF-AGQG-S---QYLNM----------------GREL---ACH-------
2317      LF-PGQG-A---QYIGM----------------GSKL---CEN-------
2318      MF-PGQG-S---QMPGM----------------GQTL---LHH-------
2319      LF-PGQG-A---GRRGD----------------GGAL---RRR-------
2320      LF-SGQG-S---QYANM----------------AKEA---TSS-------
2321      LF-PGQG-S---QFVGM----------------GKQF---WND-------
2322      LF-GGQG-A---QKLGM----------------ASDL---YAA-------
2323      LF-GGQG-A---QKLGM----------------ASDL---YAA-------
2324      VF-PGQG-S---QSLGM----------------LAEL---SEL-------
2325      CF-GGQT-N---SYIAL----------------QRSV---YDS-------
2326      TF-PGQG-S---QAVGM----------------GKDL---AEA-------
2327      LF-AGQG-S---QYLNM----------------GREL---ACH-------
2328      LF-AGQG-S---QYLNM----------------GREL---ACH-------
2329      VF-PGQG-S---QSLGM----------------LAEL---SEL-------
2330      AF-PGQG-S---QHKGM----------------GAQL---FGR-------
2331      VF-PGQG-S---QSLGM----------------LAEL---AEL-------
2332      VF-PGQG-S---ECAGL----------------GREL---LAL-------
2333      TF-PGQG-S---QAVGM----------------GKEL---ADT-------
2334      VF-PGQG-S---QKAGM----------------GKEL---SEK-------
2335      MF-SGQG-S---QYYQM----------------GKEL---FAH-------
2336      IC-SGMG-T---QWKGM----------------GLSL---MK--------
2337      IC-SGMG-T---QWKGM----------------GLSL---MK--------
2338      IC-SGMG-T---QWKGM----------------GLSL---MK--------
2339      IC-SGMG-T---QWKGM----------------GLSL---MK--------
2340      TF-PGQG-S---QTVGM----------------GKAL---ADA-------
2341      VF-AGQT-G---RQALL----------------SREA---YLS-------
2342      LF-PGQG-S---HAVGM----------------GTDL---TAT-------
2343      MF-PGQG-S---QHARM----------------AAGL---YGS-------
2344      VF-PGQG-A---QVVGM----------------GREL---AEA-------
2345      VF-AGQG-S---QYVDM----------------GLTA---AVE-------
2346      IF-PGQG-A---QAIGM----------------GKAL---AEA-------
2347      IC-SGMG-T---QWKGM----------------GLSL---MK--------
2348      IC-SGMG-T---QWKGM----------------GLSL---MK--------
2349      VF-PGQG-S---QRPAM----------------MHDL---YQR-------
2350      TF-PGQG-S---QAVGM----------------GREL---AEA-------
2351      LF-PGQG-A---FYASA----------------MREL---AGT-------
2352      VF-PGQG-S---QAVGM----------------GVDL---LST-------
2353      VF-PGQG-S---QSVGM----------------LAEL---AEL-------
2354      LF-TGQG-S---QYINM----------------GRTL---YDT-------
2355      VF-PGQG-S---QALGM----------------GTDL---LD--------
2356      CF-GGQT-G---DTASI----------------SRNL---FES-------
2357      IF-PGQG-S---QHAGM----------------GKEL---AEN-------
2358      VF-PGQG-A---QFSGM----------------GKDL---YEN-------
2359      VF-PGQG-S---QSLGM----------------LAEL---GAQ-------
2360      VF-PGQG-A---QFVGM----------------GKDL---YEN-------
2361      VF-PGQG-S---QRVGM----------------GAEL---FEQ-------
2362      VF-PGQG-S---QAVGM----------------LADL---GEQ-------
2363      VF-PGQG-S---QAVGM----------------LADL---GEQ-------
2364      IF-PGQG-S---QSVGM----------------GADL---AEA-------
2365      VF-PGQG-S---QALGM----------------LAEL---AES-------
2366      VY-AGMG-S---QWASM----------------AKDL---MQ--------
2367      VF-PGQG-S---QTVGM----------------LADM---AAS-------
2368      IY-PGQG-A---QAVGM----------------GKDF---YEK-------
2369      VF-PGQG-S---QATGM----------------GVDL---QD--------
2370      VY-SGMG-S---QWPGM----------------GAQL---MR--------
2371      VF-PGQG-A---QSLGM----------------LADL---AAQ-------
2372      VF-SGMG-S---QWPGM----------------AKQL---ME--------
2373      CF-GGQV-S---LFVGL----------------DRAL---FDS-------
2374      VF-PGQG-S---QSVGM----------------LAEL---AEQ-------
2375      VF-PGQG-S---QAVGM----------------LADL---AAE-------
2376      LF-AGQG-A---QKLGM----------------ARDL---YET-------
2377      LF-AGQG-A---QYLNM----------------GLEL---ANN-------
2378      VF-PGQG-S---QSLGM----------------LADL---AAQ-------
2379      VF-PGQG-S---QAMGM----------------GVDL---ATT-------
2380      VV-EGQG-S---AIQGA----------------ALNR---YEH-------
2381      VF-PGQG-S---QKVGM----------------LAEL---AEQ-------
2382      TF-PGQG-S---QAVGM----------------GKDL---AEA-------
2383      IY-SGMG-S---QWPGM----------------AIKL---MK--------
2384      VF-PGQG-S---QAVGM----------------GREL---AEA-------
2385      VY-SGMG-S---QWASM----------------AKDL---MQ--------
2386      IF-PGQG-A---QHAGM----------------GKEL---SEN-------
2387      VF-PGQG-A---QFVGM----------------GKDL---YEN-------
2388      VF-PGQG-S---QSVGM----------------GRTL---YDS-------
2389      VF-PGQG-S---QALGM----------------GTDL---LD--------
2390      VF-PGQG-S---QKVGM----------------ADPV---IS--------
2391      VF-PGQG-S---QTVGM----------------LADM---AAS-------
2392      VF-PGQG-S---QTVGM----------------LADM---AAS-------
2393      TF-PGQG-S---QAVGM----------------GKAL---ADA-------
2394      VF-PGQG-S---QTVGM----------------LADM---AAS-------
2395      IF-PGQG-S---QGLGM----------------LSEF---AER-------
2396      LF-SGQG-S---QYANM----------------AKEA---TSS-------
2397      VF-PGQG-S---QHLGM----------------LAEL---GLQ-------
2398      --------------------------------------------------
2399      ML-PGQG-S---QFAAM----------------GVPL---YES-------
2400      VF-PGQG-S---QHLGM----------------LAEL---GLQ-------
2401      VF-PGQG-S---QSLGM----------------LADL---AAQ-------
2402      LF-AGQG-S---QYLNM----------------GLEI---ANN-------
2403      IF-PGQG-S---QYAGM----------------GKDL---ADN-------
2404      LF-SGQG-S---QYLEM----------------GREL---VMN-------
2405      MF-PGQG-S---QHARM----------------AVGL---YGS-------
2406      LF-AGQG-S---QYLNM----------------GLEI---ANN-------
2407      VF-PGQG-S---QAVGM----------------GREL---AEA-------
2408      LF-PGQG-S---GRGTS----------------GGAL---RRR-------
2409      VY-PGQG-A---QTIGM----------------GRDL---ADA-------
2410      LF-PGQG-S------------------------GRGA---VGA-------
2411      MF-PGQG-S---QFVGM----------------GKEV---YEN-------
2412      LF-PGQG-S---QFVGM----------------GKPF---WND-------
2413      VF-SGQG-S---QWSQM----------------GAEL---LDK-------
2414      LF-PGQG-S---QSVGM----------------LSEL---SND-------
2415      IF-PGQG-S---QAVGM----------------LAEL---AEH-------
2416      LF-AGQG-A---QKLGM----------------ARDL---YET-------
2417      LF-PGQG-S---QRIGM----------------LADL---TSS-------
2418      VF-PGQG-S---QSVGM----------------LAEM---AAN-------
2419      VF-PGQG-S---QAVGM----------------LSDL---AAS-------
2420      VF-PGQG-S---QSVGM----------------ISDV---IAQ-------
2421      AF-PGQG-S---QTVGM----------------LAEL---AEQ-------
2422      VF-PGQG-S---QSVGM----------------AQEL---AGE-------
2423      VF-PGQG-S---QVVGM----------------GRDL---ITA-------
2424      VF-PGQG-S---QSVGM----------------LAEM---AAN-------
2425      IY-SGMG-S---QWPGM----------------AIEL---MK--------
2426      VF-PGQG-S---QSVGM----------------MDDL---ASA-------
2427      LF-PGQG-S---QERGM----------------GAAL---FDE-------
2428      IF-PGQG-S---QYPGM----------------GKDL---ADN-------
2429      VF-PGQG-S---QDLGM----------------LADL---ATA-------
2430      VF-PGQG-S---QTVGM----------------LADM---AAS-------
2431      VF-PGQG-S---QALGM----------------LAEL---AES-------
2432      VF-PGQG-S---QTVGM----------------LADM---AAS-------
2433      LF-AGQG-S---QYLNM----------------GLEI---ANN-------
2434      VF-PGQG-S---QSVGM----------------LAEM---AAN-------
2435      VY-PGQG-A---QTIGM----------------GRDL---ADA-------
2436      VF-PGQG-S---QALGM----------------LAEL---AES-------
2437      VF-PGQG-S---QSVGM----------------LNAF---AD--------
2438      VF-PGQG-S---QRKGM----------------GADL---FAR-------
2439      FF-PGQG-S---QAVGM----------------LAEL---GEQ-------
2440      VF-PGQG-A---QTVGM----------------GRAL---AEA-------
2441      AF-GGQV-A---RSVGL----------------SRQV---YDS-------
2442      TF-PGQG-S---QAVGM----------------GKDL---AEN-------
2443      VF-PGQG-S---QTVGM----------------LADM---AAS-------
2444      VF-PGQG-S---QSVGM----------------LNAF---AD--------
2445      MF-PGQG-S---QAVGM----------------GEGL---FDT-------
2446      AF-PGQG-S---QHVGM----------------LAEL---AQS-------
2447      VF-PGQG-S---QAVGM----------------LADL---ATA-------
2448      VF-GGQE-S---ESIGL----------------SENV---YKS-------
2449      VF-PGQG-S---QSVGM----------------GQAL---NEA-------
2450      VF-AGQG-A---QYLNM----------------GREL---SCH-------
2451      LF-PGQG-S---QFVGM----------------GKPF---WND-------
2452      VF-PGQG-S---QTVGM----------------GADL---TAT-------
2453      CF-SGPG-S---QWHGM----------------GRDL---LG--------
2454      VF-PGQG-S---QAVGM----------------LAEL---AEK-------
2455      VF-PGQG-S---QSVGM----------------LNAF---AD--------
2456      VF-PGQG-S---QSVGM----------------LNAF---AD--------
2457      VF-PGQG-A---QFSGM----------------GLDL---YEK-------
2458      LF-AGQG-A---QKLGM----------------ARDL---YET-------
2459      LF-AGQG-A---QKLGM----------------ARDL---YET-------
2460      VF-PGQG-S---QKVGM----------------GLEL---AEA-------
2461      LF-PGQG-S---QSVGM----------------LADL---LAS-------
2462      VF-PGQG-S---QTVGM----------------LAEL---AEQ-------
2463      VF-PGQG-S---QSVGM----------------LNAF---AD--------
2464      VF-PGQG-S---QAVGM----------------GKEL---ADA-------
2465      VF-PGQG-S---QSVGM----------------LSEL---ATH-------
2466      LF-TGQG-S---QRLGM----------------GREL---AAT-------
2467      VF-PGQG-S---QSVGM----------------LNAF---AD--------
2468      VF-SGMG-S---QWAGM----------------GEAL---MR--------
2469      VF-PGQG-A---QTIGM----------------GKAL---AEA-------
2470      IF-PGQG-S---QTVGM----------------GADL---AQA-------
2471      VF-PGQG-S---QTVGM----------------LTDM---AAS-------
2472      LF-SGQG-S---QYLEM----------------GREL---VMN-------
2473      VF-PGQG-S---QQVGM----------------LREL---AER-------
2474      VF-PGQG-S---QYVGM----------------GKDL---YDE-------
2475      IF-PGQG-S---QSLGM----------------LAEF---AKE-------
2476      LF-PGQG-S---QAPGM----------------GKAL---ADT-------
2477      VF-PGQG-S---QTLGM----------------GIDL---LD--------
2478      LF-PGQG-A---QYIGM----------------GKQI---ADE-------
2479      IF-PGQG-A---QFTGM----------------GKDL---YNS-------
2480      VF-PGQG-A---QFTGM----------------GKDL---YEN-------
2481      CF-GGQK-S---NFVGL----------------DREA---YDH-------
2482      LF-PGQG-A---QYTGM----------------LRDL---ACN-------
2483      LF-PGQG-S---QYCGM----------------GKDI---FET-------
2484      VF-PGQG-S---QSVGM----------------LNAF---AD--------
2485      VF-PGQG-S---QSVGM----------------LNAF---AD--------
2486      IY-SGMG-S---QWASM----------------AKDL---MK--------
2487      VY-PGQG-T---QYVGM----------------GKEL---YEN-------
2488      VF-TGQG-A---QWFGM----------------ARSL---LEQ-------
2489      IC-SGMG-T---QWKGM----------------GHSL---MK--------
2490      IC-SGMG-T---QWKGM----------------GHSL---MK--------
2491      IC-SGMG-T---QWKGM----------------GHSL---MK--------
2492      MF-PGQG-S---QRVGM----------------LGEA---IAE-------
2493      VF-GGQS-K---QIVGL----------------DKNL---YQS-------
2494      VF-PGQG-S---QTVGM----------------LADL---ATE-------
2495      VF-PGQG-S---QALGM----------------LAEL---AGA-------
2496      VF-PGQG-S---QSVGM----------------LDGW---GD--------
2497      TF-PGQG-S---QAVGM----------------GKAL---ADA-------
2498      VF-PGQG-S---QSVGM----------------LNAF---AD--------
2499      LF-PGQG-S---GR---------------------------GT-------
2500      VF-TGQG-A---QWPAM----------------MKQL---VVR-------
2501      TF-PGQG-S---QTVGM----------------GKAL---ADA-------
2502      VF-PGQG-S---QSVGM----------------LNAF---AD--------
2503      LF-PGQG-A---QYTGM----------------GKDF---YDT-------
2504      TF-PGQG-A---QHARM----------------AAGL---YGV-------
2505      VF-PGQG-S---QTVGM----------------LADL---ATE-------
2506      VF-PGQG-S---QSVGM----------------LNAF---AD--------
2507      LF-AGQG-S---QYVGM----------------GARA---AVA-------
2508      VF-PGQG-S---QALGM----------------LAEL---AGA-------
2509      LF-PGQG-S---QRPGM----------------LADL---FIA-------
2510      VF-PGQG-A---QFKGM----------------GRDL---FDE-------
2511      A----------------------------------------ST-------
2512      TF-PGQG-S---QVVGM----------------GKML---TEQ-------
2513      LF-AGQG-S---QYLEM----------------GLDA---ALG-------
2514      VF-PGQG-S---QKQGM----------------AAGL---AD--------
2515      VF-PGQG-S---QTVGM----------------LADL---ATE-------
2516      VF-PGQG-S---QTVGM----------------LADL---ATE-------
2517      TF-PGQG-S---QAVGM----------------GKAL---AEA-------
2518      VF-SGHG-A---QWPNM----------------GQQL---LL--------
2519      VF-PGQG-A---QVIGM----------------GADL---AAS-------
2520      VF-PGQG-S---QAVGM----------------LADL---ATE-------
2521      VF-PGQG-S---QTVGM----------------LAEL---AEQ-------
2522      VF-PGQG-S---QSLGM----------------LSEF---AVL-------
2523      LF-TGQG-S---QRPGM----------------GREL---YEA-------
2524      TF-PGQG-S---QAVGM----------------GKAL---ADA-------
2525      TF-PGQG-S---QAVGM----------------GKDL---AEN-------
2526      VF-PGQG-S---QSVGM----------------LNAF---AD--------
2527      TF-PGQG-S---QAVGM----------------GKPL---AES-------
2528      VF-PGQG-S---QALGM----------------LAEL---AGA-------
2529      VF-PGQG-A---QTIGM----------------GKAL---AEA-------
2530      TF-PGQG-S---QAVGM----------------GKAL---ADA-------
2531      VF-PGQG-S---QAVGM----------------LAEL---AAE-------
2532      LF-PGQG-S---QVVGM----------------TSEL---ADT-------
2533      VF-PGQG-S---QAVGM----------------LNAF---AD--------
2534      VF-PGQG-S---QTVGM----------------LADL---ATE-------
2535      VF-PGQG-S---QTVGM----------------LADL---ATE-------
2536      VF-PGQG-S---QSLGM----------------LAEL---GAQ-------
2537      VF-PGQG-S---QSVGM----------------LNAF---AD--------
2538      IF-PGQG-S---QSVGM----------------GRAL---ADA-------
2539      LF-PGQG-S---QRPGM----------------LADL---FVA-------
2540      VF-PGQG-A---QRRGM----------------GKGL---FER-------
2541      VF-PGQG-S---QRIGM----------------GEDL---FGR-------
2542      LF-AGQG-S---QYLNM----------------GVDL---ACY-------
2543      IF-PGQG-A---QTIGM----------------GRAL---ADA-------
2544      VF-PGQG-S---QALGM----------------LAEL---AAV-------
2545      TF-PGQG-S---QAVGM----------------GKDL---ADA-------
2546      LF-PGQG-S---QVKGM----------------GAAL---FAR-------
2547      VF-PGQG-A---QKVGM----------------ASDL---YNE-------
2548      LF-PGQG-S---QVVGM----------------TSEL---AEI-------
2549      VF-SGQT-G---NTVNL----------------SEEA---YRS-------
2550      VF-PGQG-S---QAIGM----------------LDAF---AD--------
2551      IF-PGQG-A---QFTGM----------------GQDL---YEA-------
2552      LF-AGQG-S---QYLNM----------------GREL---ACH-------
2553      TF-PGQG-S---QAVGM----------------GKAL---AEQ-------
2554      VF-PGQG-A---QFVGM----------------GRDL---YSE-------
2555      VF-PGQG-S---QAIGM----------------LNGF---AD--------
2556      VF-PGQG-S---QALGM----------------GIDL---LD--------
2557      TF-PGQG-S---QAVGM----------------GRDL---AEA-------
2558      AF-GGQT-G---NVVHL----------------SEGV---YRG-------
2559      VF-PGQG-S---QSVAM----------------MDAY---GE--------
2560      VF-PGQG-S---QSLGM----------------LAEL---GAQ-------
2561      VY-AGMG-S---QWARM----------------AKDL---MQ--------
2562      VF-PGQG-S---QAIGM----------------LDAF---AD--------
2563      VF-PGQG-S---QAVGM----------------LADL---ATE-------
2564      IF-PGQG-S---QSIGM----------------LSAV---AET-------
2565      LF-PGQG-A---FYAGA----------------TRAL---SGA-------
2566      LF-AGQG-A---QKLGM----------------ASDL---YEI-------
2567      TF-PGQG-S---QLIGM----------------GKVL---TEQ-------
2568      LF-PGQG-S---QQIGM----------------GRSL---VER-------
2569      LF-PGQG-S---QKVGM----------------GREV---YEQ-------
2570      VF-PGQG-S---QAIGM----------------LDAF---AD--------
2571      AF-PGQG-S---QAVGM-------------------L---AEQ-------
2572      VY-SGMG-S---QWNQM----------------GNSL---MI--------
2573      LF-AGQG-S---QYLGM----------------GGEL---AML-------
2574      VF-PGQG-S---QSLAM----------------LAEH---GAQ-------
2575      TF-PGQG-S---QAVGM----------------GKAL---AEQ-------
2576      LF-PGQG-A---GKRGD----------------GGAL---RRR-------
2577      VF-PGQG-S---QAVGM----------------LADL---ATE-------
2578      LF-AGQG-S---QYLNM----------------GREL---ACH-------
2579      TF-PGQG-S---QLIGM----------------GKAL---TEQ-------
2580      VF-PGQG-S---QAVGM----------------LNAF---AD--------
2581      TF-PGQG-S---QAVGM----------------GKAL---ADA-------
2582      VF-PGQG-S---QSVGM----------------LNAF---AD--------
2583      LF-PGQG-S---GHGTV----------------GGAL---CRR-------
2584      LF-AGQG-A---QHPAM----------------GVDL---IET-------
2585      VF-PGQG-S---QQLGM----------------LADL---AET-------
2586      TF-PGQG-S---QAVGM----------------GKAL---AEQ-------
2587      VF-PGQG-S---QSLGM----------------LSEF---AVL-------
2588      VF-PGQG-S---QSVGM----------------LNAF---AD--------
2589      IF-PGQG-S---QVVGM----------------ADAL---SGHP------
2590      VF-PGQG-S---QTVGM----------------LDAW---GD--------
2591      VF-PGQG-A---QTIGM----------------GQAL---AEA-------
2592      IF-PGQG-S---QYPYM----------------ARDL---AVA-------
2593      VF-PGQG-S---QSVGM----------------LNAF---AD--------
2594      IF-PGQG-S---QKVGM----------------GADL---ADA-------
2595      VF-CGQG-P---QYITM----------------MDDL---YNN-------
2596      VF-PGQG-S---QAVGM----------------LAEL---ATE-------
2597      VY-PGQG-T---QYIGM----------------GKEL---YEN-------
2598      VF-PGQG-A---QSPGM----------------GSDL---YTG-------
2599      TF-PGQG-S---QGVGM----------------GKAL---ADA-------
2600      VF-PGQG-S---QSVGM----------------LNAF---AD--------
2601      MF-PGQG-S---QRIGM----------------GKEV---FDA-------
2602      LF-AGQG-S---QYLNM----------------GREL---ACH-------
2603      VY-PGQG-T---QYVGM----------------GKEL---YEN-------
2604      LF-PGQG-S---QRPGM----------------FAEL---FVA-------
2605      IF-PGQG-S---QAVGM----------------GKAL---ADN-------
2606      LF-PGQG-A---FYAGA----------------TRAL---SGA-------
2607      VF-PGQG-S---QQVGM----------------LSEL---ASS-------
2608      VY-SGMG-S---QWAGM----------------GAEL---MR--------
2609      LF-PGQG-S---GKGTG----------------GGAL---RRR-------
2610      LF-PGQG-S---GTSTA----------------GGAL---ARR-------
2611      VF-PGQG-S---QSLGM----------------LSEF---AVL-------
2612      VF-PGQG-S---QSLGM----------------LAEL---GAQ-------
2613      MF-PGQG-S---QFRGM----------------GEGL---FER-------
2614      LF-PGQG-A---QYVGM----------------LRDL---ACA-------
2615      IF-PGQG-S---QFAGM----------------GKDL---ADN-------
2616      TF-PGQG-S---QAVGM----------------GKAL---AEQ-------
2617      VF-PGQG-S---QSLGM----------------LSEF---AVL-------
2618      LF-SGQG-S---QYVNM----------------GREL---TCN-------
2619      LM-SGQG-S---EAVGM----------------GNDL---YQD-------
2620      LF-AGQG-A---QYLNM----------------GADL---ACL-------
2621      IF-PGQG-S---QEIGM----------------GKAL---ADA-------
2622      LF-PGQG-S---QFVGM----------------GKDL---YQQ-------
2623      VF-PGQG-S---QAVGM----------------LAEL---ATE-------
2624      IF-SGQG-A---QYVGM----------------GKDL---YKN-------
2625      VF-PGQG-S---QQLGM----------------LADL---AEK-------
2626      LF-PGQG-A---QYTGM----------------LRDL---VCR-------
2627      VF-PGQG-A---QTIGM----------------GRAL---AMA-------
2628      LF-SGQG-S---QYVNM----------------GRDL---SCN-------
2629      LF-PGQG-A---FYAGA----------------TRAL---SGA-------
2630      LF-PGQG-A---FYAGA----------------TRAL---SGA-------
2631      LF-PGQG-A---FYAGA----------------TRAL---SGA-------
2632      LF-PGQG-A---FYAGA----------------TRAL---SGA-------
2633      VF-PGQG-S---QSLGM----------------LSEF---AVL-------
2634      VF-PGQG-A---QTIGM----------------GRDL---AEA-------
2635      MF-PGQG-S---QYLGM----------------LSTI---SSD-------
2636      LF-PGQG-S---QYAGM----------------LRDL---ACR-------
2637      LF-PGQG-A---FYAGA----------------TRAL---SGA-------
2638      VF-SGMG-S---QWSEM----------------GTSL---ME--------
2639      LF-PGQG-A---FYAGA----------------TRAL---SGA-------
2640      IF-PGQG-S---QKVGM----------------GVEL---AEA-------
2641      VF-PGQG-S---QSLGM----------------MADM---AAT-------
2642      LF-PGQG-A---FYAGA----------------TRAL---SGA-------
2643      FF-PGQG-S---QTVGM----------------LADL---ATE-------
2644      VF-PGQG-S---QKVGM----------------GTEL---AAA-------
2645      V-----------------------------------------T-------
2646      LF-PGQG-S---QSIGM----------------LSDL---NQA-------
2647      TF-PGQG-S---QSLGM----------------LSEL---AQK-------
2648      VF-PGQG-A---QTIGM----------------GADL---AAA-------
2649      LF-PGQG-S---QAVGM----------------GQAL---HGA-------
2650      VF-PGQG-A---QAIGM----------------GQAL---AET-------
2651      VF-PGQG-S---QTIGM----------------LADL---AAE-------
2652      MF-PGQG-S---QFVGM----------------GREV---YDS-------
2653      VF-SGMG-S---QWTEM----------------GTSL---LE--------
2654      LF-SGQG-A---QYTHM----------------FSEV---AMN-------
2655      VY--------------L----------------HKDA---YEG-------
2656      IF-PGQG-S---QSVGM----------------MDGY---SE--------
2657      IF-PGQG-S---QKVGM----------------ANDL---YEH-------
2658      MF-PGQG-A---QRVGM----------------GRTL---LDR-------
2659      L-----------------------------------------S-------
2660      VF-PGQG-S---QKAGM----------------ASGV---LE--------
2661      LF-AGQG-S---QYLNM----------------GREL---ACH-------
2662      MF-SGQG-S---QYYGM----------------AKEL---YKG-------
2663      LF-SGQG-S---QYIGM----------------GKEL---YDN-------
2664      VF-PGQG-A---QKVGM----------------ASDL---YNE-------
2665      LF-AGQG-A---QYLNM----------------GADL---ACL-------
2666      LF-PGQG-S---QYTGM----------------LNDL---ACR-------
2667      VF-PGQG-S---QSVGM----------------LDAW---GD--------
2668      VF-PGQG-S---QKVGM----------------LADF---YQE-------
2669      TF-PGQG-S---QAVGM----------------GKAL---AEA-------
2670      VF-PGQG-S---QQKGM----------------GQGL---FEQ-------
2671      VF-PGQG-S---QKVGM----------------AEAL---LS--------
2672      VF-PGQG-S---QSIGM----------------LSDF---MPQ-------
2673      VF-PGQG-S---QSIGM----------------LSDF---MPQ-------
2674      LF-PGQG-S---GRGTN----------------GGAL---RRR-------
2675      VF-PGQG-A---QFVGM----------------GRDL---YSE-------
2676      LF-AGQG-S---QYLNM----------------GREL---ACH-------
2677      LF-PGQG-S---QRPGM----------------LAGL---FVA-------
2678      LL-PGQG-A---QRARM----------------AAGL---HGV-------
2679      LF-PGQG-A---QYVGM----------------GKEI---ADE-------
2680      VF-PGQG-S---QKVGM----------------LKEI---AGQ-------
2681      VF-PGQG-S---QSVGM----------------MSAY---GD--------
2682      CF-GGQV-S---TFVGL----------------DRTV---YET-------
2683      TF-PGQG-S---QAVGM----------------GKAL---AEA-------
2684      IF-PGQG-A---QFSGM----------------GLDL---YES-------
2685      LF-GGQG-S---QYLGM----------------GREL---YET-------
2686      VF-PGQG-S---QFSGM----------------GKDL---FEN-------
2687      LF-SGQG-S---QYLEM----------------GREL---VMN-------
2688      LF-SGQG-S---QYLEM----------------GREL---VMN-------
2689      VF-PGQG-S---QSVGM----------------MNSY---SE--------
2690      VF-PGQG-S---QKLGM----------------ADPV---LS--------
2691      VF-PGQG-A---QFPGM----------------GKAL---YEE-------
2692      VF-PGQG-S---QKVGM----------------ADPV---LS--------
2693      IF-PGQG-S---QQKGM----------------GGTL---FDE-------
2694      VF-PGQG-A---QFVGM----------------GKDL---YEG-------
2695      IF-SGQG-Q---QWNKM----------------IFDL---YEN-------
2696      VF-PGQG-S---QSVGM----------------LDAW---GD--------
2697      AF-PGQG-S---QFVGM----------------GKSL---YSE-------
2698      LF-PGQG-S---GRGTG----------------GGAL---SRR-------
2699      FF-PGQG-S---QSLGM----------------MNGF---AE--------
2700      LF-PGQG-S---QRPGM----------------LADL---FVA-------
2701      VY-PGQG-S---QYIGM----------------GKDL---YES-------
2702      VF-PGQG-S---QKSGM----------------AEPV---L-T-------
2703      VF-PGQG-S---QSVGM----------------LDAW---GG--------
2704      MF-NGQG-A---EVPGM----------------GIGF---YQN-------
2705      LF-SGQG-A---QFNPL----------------IFEL---YNS-------
2706      VF-PGQG-S---QKKGM----------------GAEL---FEK-------
2707      IF-PGQG-S---QRVGM----------------LKSI---AVR-------
2708      VF-PGQG-S---QRPGM----------------GKDF---FDN-------
2709      VF-PGQG-S---QSVGM----------------LDGW---GD--------
2710      IF-PGQG-S---QAVGM----------------GAAL---GQS-------
2711      LF-AGQG-S---QYLNM----------------GRDL---TCY-------
2712      LF-PGQG-A---QAIGM----------------GKDL---AEN-------
2713      LF-PGQG-S---QSVGM----------------GKAL---ADA-------
2714      VF-PGQG-S---QAVGM----------------LNAF---AD--------
2715      AF-PGQG-S---QAVGM----------------MAPW---QD--------
2716      VF-PGQG-S---QSLGM----------------LSAA---AEA-------
2717      LF-AGQG-S---QYLNM----------------GREL---TCY-------
2718      LF-PGQG-S------------------------GQGR---VGA-------
2719      LF-SGQG-S---QYINM----------------GRDL---TCN-------
2720      LF-PGQG-S---QYVGM----------------GKEL---YDN-------
2721      VF-PGQG-S---QSLGM----------------LADQ---AAR-------
2722      AF-PGQG-S---QFVGM----------------GRDL---YSQ-------
2723      IF-PGQG-A---QAAGM----------------GAGL---FER-------
2724      LF-PGQG-S---QRVGM----------------GKSL---YEN-------
2725      LF-AGQG-S---QYLNM----------------GREL---ACH-------
2726      LF-PGQG-S---GRGTT----------------GGAL---RRR-------
2727      VF-PGQG-S---QSIGM----------------MAG----YDS-------
2728      VF-PGQG-S---QSIGM----------------LSDF---MPQ-------
2729      VF-PGQG-S---QTVGM----------------LKDL---AAH-------
2730      MF-PGQG-S---QHPGM----------------GKDV---FER-------
2731      LF-PGQG-S---GRGVD----------------GGAL---ARR-------
2732      LF-AGQG-S---QYLNM----------------GCEL---ACH-------
2733      VF-PGQG-S---QTVAM----------------LSDF---AE--------
2734      IF-PGQG-S---QAVGM----------------GQAL---ADA-------
2735      LF-PGQG-S---QSKGMld-----------afdGIEV---IER-------
2736      MF-PGQG-S---QTIGM----------------LADF---SQF-------
2737      VF-PGQG-S---QSLGM----------------LAEQ---GAQ-------
2738      LF-PGQG-S---QYIGM----------------SQAF---IEN-------
2739      VF-PGQG-S---QSVGM----------------LDAW---AG--------
2740      MF-GGQG-C---HYYQM----------------ASHL---FLT-------
2741      LF-PGQG-S---QYVGM----------------GREF---YEN-------
2742      VF-PGQG-S---QSLGM----------------LDAW---GD--------
2743      LF-SGQG-S---QYVNM----------------GREL---TCN-------
2744      VF-PGQG-S---QKLGM----------------ADPI---IS--------
2745      LF-PGQG-S---GTGTA----------------GGAL---RRR-------
2746      VF-PGQG-S---QAIGM----------------LADL---APD-------
2747      IF-PGQG-A---QKVGM----------------AQDL---YNN-------
2748      IF-PGQG-A---QAAGM----------------GAGL---FER-------
2749      IF-PGQG-A---QKVGM----------------AQDL---YNN-------
2750      VF-PGQG-S---QKLGM----------------LQDY---YEN-------
2751      ----------------M----------------LADL---AAQ-------
2752      LF-PGQG-S---QYVGM----------------GKDL---VEN-------
2753      LF-PGQG-S---QFVGM----------------GKSF---WND-------
2754      AF-PGQG-S---QFVGM----------------GRSL---YSE-------
2755      VF-PGQG-S---QSLGM----------------LAEQ---GAQ-------
2756      VF-PGQG-S---QSLGM----------------LAEQ---GAH-------
2757      VF-PGQG-A---QVIGM----------------GADL---AAN-------
2758      LF-PGQG-S---QFVGM----------------GRDL---YQQ-------
2759      LF-PGQG-S---QFVGM----------------GRDL---YQQ-------
2760      VF-PGQG-S---QSIGM----------------LSDF---MPQ-------
2761      IF-PGQG-A---QKVGM----------------AQDL---FNN-------
2762      LF-PGQG-S---QRPGM----------------LADL---FVA-------
2763      LF-PGQG-S---QYIGM----------------GKKF---YEG-------
2764      IF-PGQG-A---QKVGM----------------AQDL---FNN-------
2765      LF-AGQG-S---QYLNM----------------GRDL---ACY-------
2766      VF-PGQG-S---QKVGM----------------ADAV---LS--------
2767      VF-PGQG-S---QSVGM----------------MSAY---GER-------
2768      IF-PGQG-A---QKVGM----------------AQDL---FNN-------
2769      FF-PGQG-S---QSLGM----------------MNGF---AE--------
2770      LF-PGQG-S---QSIGM----------------LADL---AAV-------
2771      FF-PGQG-S---QSLGM----------------MNGF---AE--------
2772      LF-PGQG-S---QSVGM----------------MRDF---AEL-------
2773      VF-PGQG-S---QKQGM----------------GSGL---FDE-------
2774      VF-PGQG-S---QSVGM----------------LDAW---GD--------
2775      VF-PGQG-S---QSLGM----------------LAEQ---GAQ-------
2776      LF-PGQG-S---QSLKM----------------MDGF---AD--------
2777      VF-PGQG-A---QYVGM----------------GKDF---VDV-------
2778      CF-GGQR-S---SFVGL----------------DREA---FDS-------
2779      VF-PGQG-S---QKLGM----------------AEPI---IS--------
2780      VF-PGQG-S---QQVGM----------------LTEF---SEQ-------
2781      LF-PGQG-S---QSVGM----------------MDTF---SD--------
2782      VF-PGQG-S---QSVGM----------------LDAW---AG--------
2783      VF-PGQG-S---QSVGM----------------LDAW---AG--------
2784      VF-PGQG-S---QRLGM----------------GAEL---FEQ-------
2785      LF-TGQG-A---QRTGM----------------GMDL---YRT-------
2786      LF-PGQG-A---YYPGA----------------LTGL---THG-------
2787      VF-PGQG-A---QTIGM----------------GRAL---AEA-------
2788      LF-SGQG-S---QYLEM----------------GREL---VMN-------
2789      LF-PGQG-A---QQTGM----------------GRDV---AEA-------
2790      LF-PGQG-S---QSVGM----------------LQAL---LET-------
2791      MF-PGQG-S---QRPGM----------------GRTL---TRN-------
2792      VF-TGQG-S---QYLGM----------------GKDI---LEK-------
2793      VF-PGQG-S---QKVGM----------------ADPL---LS--------
2794      LF-SGQG-A---QFKGM----------------AQDI---VDE-------
2795      IF-PGQG-S---QSVGM----------------GQAL---ADA-------
2796      IF-PGQG-A---QAAGM----------------GDGL---FER-------
2797      MF-PGQG-S---QAVGM----------------GKAL---YDQ-------
2798      ----------------M----------------GRRL---MAH-------
2799      VF-PGQG-A---QTIGM----------------GRAL---AEA-------
2800      VF-PGQG-S---QQPGM----------------GRFL---FEN-------
2801      LF-PGQG-S---QSVGM----------------LTEL---LQS-------
2802      VY-SGFG-A---QYPGM----------------GKDM---MK--------
2803      LF-PGQG-S---QYEGM----------------LRDL---VRQ-------
2804      LF-PGQG-S---QSPQM----------------GLRL---AAE-------
2805      VF-PGQG-S---QKIGM----------------AETL---LS--------
2806      MF-TGQG-S---HYDKM----------------GIEY---YNS-------
2807      MF-TGQG-S---HYDKM----------------GIEY---YNS-------
2808      VF-PGQA-S---QRVGM----------------GREL---FQR-------
2809      LF-PGQG-A---PVRES----------------AGAL---GVV-------
2810      LF-PGQG-S------------------------GRGW---GGG-------
2811      IF-PGQG-A---QKVGM----------------ASDL---FNE-------
2812      FF-PGQG-S---QSLGM----------------MNGF---AE--------
2813      VF-PGQG-A---QTIGM----------------GRAL---AEA-------
2814      LF-SGQG-A---QYLGM----------------GEDL---FEN-------
2815      IF-PGQG-S---QLVGM----------------GKDL---HAK-------
2816      AF-PGQG-S---QKLGM----------------ADEV---IS--------
2817      VF-PGQG-S---QSVGM-----------------MDV---WAG-------
2818      VF-PGQG-A---QYVGM----------------AKDL---YEN-------
2819      LF-PGQG-S---QYVGM----------------GKDL---VES-------
2820      LF-SGQG-S---QYVNM----------------GREL---ACN-------
2821      VF-PGQG-S---QSVGM----------------LNSI---AH--------
2822      ----------------M----------------LAEL---AEQ-------
2823      VF-PGQG-S---QWPGM----------------AREW---LAD-------
2824      VF-PGQG-S---QSVGM----------------LDGW---EG--------
2825      VF-PGQG-S---QFKGM----------------GAGL---FDE-------
2826      MF-PGQG-A---QFVGM----------------GFDF---YQN-------
2827      MF-PGQG-S---QRKGM----------------GEGL---FDR-------
2828      AY-PGQG-A---QRPGM----------------LAAL---PD--------
2829      LF-PGQG-S---QYVGM----------------GKDL---VEN-------
2830      LF-PGQG-V---QTIGM----------------AKEL---CDN-------
2831      IF-AGQG-S---QSVGM----------------LADL---GEA-------
2832      MF-TGQG-C---CFPKM----------------GLGL---YNS-------
2833      LF-PGQG-A---QYLQM----------------LADL---SCH-------
2834      VF-PGQG-P---QYANM----------------LREL---AAE-------
2835      ----------------M----------------GKAL---AEA-------
2836      MF-SGQG-S---QYVGM----------------GRAL---YES-------
2837      LF-PGQ------------------------------------A-------
2838      LF-PGQ------------------------------------A-------
2839      IF-PGQG-S---QLVGM----------------GKDL---HAK-------
2840      VF-AGQT-G---NVVYL----------------HKDA---YEG-------
2841      AF-GGQS-K---QVVGL----------------DRGV---YES-------
2842      MF-SGLG-S---QRYRM----------------GESF---FRE-------
2843      V---------------------------------RRL---WVV-------
2844      VF-PGQG-S---QTVGM----------------LNEL---SEA-------
2845      VF-PGQG-S---QQTGM----------------LHQL---PD--------
2846      LF-AGQG-A---QYVGM----------------GKEF---FDN-------
2847      LF-SGQG-Q---QFADM----------------GADL---YQT-------
2848      LF-PGQG-S---QYVGM----------------GKAM---YDR-------
2849      VF-PGQG-S---QKLGM----------------ANSL---LD--------
2850      AF-SGQG-S---QVKLS----------------ITQW---ISG-------
2851      -F-TGQG-A---QWQGM----------------GREL---TC--------
2852      VF-PGQG-A---QQAGM----------------LHQL---PD--------
2853      LF-SGQ--------NGNai------------lpAKPL---YDS-------
2854      LF-AGQG-A---QYVGM----------------GKEF---FDN-------
2855      IF-PGQG-S---QYRGMlrlvdgp-reqvrldeASEI---LG--------
2856      MF-TGEG-Y---EVSCM----------------GRHL---YET-------
2857      VF-PGQG-S---QSVGM----------------MQGW---GAR-------
2858      LF-SGQG-G---KIEPL----------------DQSL---YLE-------
2859      I-------------------------------------------------
2860      VF-PGQG-S---QKVGM----------------ADPL---LS--------
2861      LF-PGQG-A---P----------------------------QA-------
2862      AF-PGQG-A---QQPAM----------------LHQL---PD--------
2863      IY-PGQG-A---QKIGM----------------GKDF---YET-------
2864      VF-PGQG-S---QYSGM----------------AKDF---SVY-------
2865      VF-PGQG-G---KV----------------------------E-------
2866      VF-PGQG-A---QQAGM----------------LHQL---PD--------
2867      VF-PGQG-S---QYSGM----------------AKDF---SVY-------
2868      MY-SGQG-S---QYYQM----------------GKEL---YDN-------
2869      LY-PGQG-A---QRLGM----------------GAEL---FKQ-------
2870      LF-PGQG-S---QYSAVptwlq-----tkdgsaSQAF---LDG-------
2871      LF-PGQG-S---QAVGMlnaf-------ksnqfTASV---YAT-------
2872      LF-PGQG-S---QYSGM----------------ASEF---SKY-------
2873      LF-SGQG-A---QQAGM----------------GTDL---YEA-------
2874      LF-PGQG-S---QYSGMa--------------nDFSV---YPD-------
2875      LF-PGQG-S---QYVGM----------------GQDL---YME-------
2876      LF-PGQG-S---QYVGM----------------GQDL---YME-------
2877      VF-PGQG-S---QKLGM----------------ANSL---QD--------
2878      MY-SGQG-S---QYYQM----------------GKEL---YDN-------
2879      MF-PGQG-S---QAKGM----------------GGAL---FDR-------
2880      ----------------M----------------LAEL---GAQ-------
2881      LF-PGQG-A---QHVGM----------------GKTI---AEN-------
2882      LF-AGQGsS---QYLNM----------------GREL---ACY-------
2883      IF-PGQG-S---QALGM----------------GRLF---YE--------
2884      ----------------M----------------GKAL---AEA-------
2885      VF-PGQG-S---QKIGM----------------AKQI---EN--------
2886      LF-PGQG-S---QKQGM----------------GSSL---FDE-------
2887      VF-PGQG-S---QKIGM----------------AKQI---EN--------
2888      ----------------M----------------GRDL---AEA-------
2889      VF-PGQG-S---QAKGM----------------GGEL---FGE-------
2890      FF-PGQG-S---QSVGM----------------MQGF---GD--------
2891      MF-PGQG-S---QAKGM----------------GGAL---FDR-------
2892      VF-PGQG-S---QKIGM----------------ANKV---ID--------
2893      MF-PGQG-S---QAKGM----------------GGAL---FDR-------
2894      MF-PGQG-S---QAKGM----------------GGAL---FDR-------
2895      MF-PGQG-S---QYYNM----------------GKQL---FEQ-------
2896      MF-PGQG-S---QFVSM----------------GKDI---YDN-------
2897      VF-PGQG-S---QKIGM----------------ANEI---ID--------
2898      MF-PGQG-S---QFVSM----------------GKNI---YDN-------
2899      MF-PGQG-S---QAKGM----------------GGAL---FDR-------
2900      LF-SGQG-G---KIEPL----------------DQSL---YLE-------
2901      TF-PGQG-A---YDYQT----------------LQTL---YQN-------
2902      VF-PGQA-A---QKVGM----------------LRTL---AEH-------
2903      LF-PGQG-A---QTPGM----------------GTWL---CAE-------
2904      VF-GGQ----------------------------------TGR-------
2905      AY-PGQG-A---QRPGM----------------LAAL---PD--------
2906      LF-AGQG-A---QYVGM----------------GKEF---FDN-------
2907      LF-PGQG-S---GRGTD----------------GGAL---RRR-------
2908      CF-AGQG-S---QYFGM----------------AGQL---LAE-------
2909      LF-PGQG-S---QRAGM----------------LHEL---PA--------
2910      LF-PGQG-T---QKIGM----------------GTYL---RER-------
2911      AY-PGQG-A---QRPGM----------------LAAL---PD--------
2912      LF-PGQ---------------------------GTGA---GSG-------
2913      VF-PGQG-AsggQTAGE----------------AWKL---ARR-------
2914      IF-PGQG-S---QAIGM----------------GNDF---YDN-------
2915      LF-PGQG-A---QYVGM----------------GKQL---AAS-------
2916      --------------------------------------------------
2917      VC-PGQG-S---QKPGF----------------LSSW---LER-------
2918      CF-GGQ-----------------------------------TG-------
2919      VA-PGQG-A---QTPGF----------------LTPW---LE--------
2920      ----------------M----------------GEQL---FDR-------
2921      VF-PGQG-S---QKIGM----------------LAGL---AAA-------
2922      MF-TGQG-A---QRVGM----------------GSDV---DEA-------
2923      LF-PGQG-T---QLVGM----------------GKDF---YKE-------
2924      IF-PGQG-S---QAIGM----------------GNDF---YDN-------
2925      VF-TGQG-A---QWHAM----------------GRSL---AAA-------
2926      LL-PGQG-S---QYIGM----------------GKEL---YDG-------
2927      IF-PGQG-S---QSLGM----------------LSEL---ASY-------
2928      TF-TGQG-S---QYTGL----------------GQKL---YKD-------
2929      VF-TGQG-A---QW--------------------------YAT-------
2930      MF-PGSG-S---QYVGM----------------ARWL---YER-------
2931      IF-PGQG-S---QSLGM----------------LSEL---ANH-------
2932      VF-PGQG-S---QYDSM----------------GQEL---CEN-------
2933      MF-PGQG-S---QFVSM----------------GKNI---YDN-------
2934      VA-PGQG-A---QTPGF----------------LTDW---LA--------
2935      VA-PGQG-A---QTPGF----------------LTDW---LA--------
2936      ----------------M----------------GKSL---YSE-------
2937      VF-PGQG-S---QKIGM----------------AKQI---EN--------
2938      VF-PGQG-V---QFVGM----------------GKDL---YDN-------
2939      VF-PGQA-S---QHIGM----------------LSDL---ANS-------
2940      ----------------M----------------LAEL---ATE-------
2941      ----------------M----------------GKAL---AET-------
2942      IF-TGQG-S---QWPQM----------------GKSL---LDM-------
2943      LF-PGQG-S---QAIGMl--------------aDDKL---LE--------
2944      VA-PGQG-A---QTPGF----------------LTDW---LA--------
2945      VA-PGQG-A---QTPGF----------------LTPW---LE--------
2946      IF-PGQG-S---QSVGM----------------CKGY---LDK-------
2947      LF-PGQG-A---QTVGM----------------GAEA---VN--------
2948      LF-PGQG-A---QTVGM----------------GAEA---VN--------
2949      LF-SGQG-S---QYYQM----------------GKEL---FFR-------
2950      LF-PGQG-A---QTVGM----------------GAEA---VN--------
2951      FF-SGQG-G---IHNKL----------------AVEL---YEK-------
2952      AF-PGQG-A---QKPGM----------------LQRL---PE--------
2953      --------------------------------------------------
2954      LF-PGQG-S---QYAGM----------------GKSL---YDE-------
2955      LF-SGQG-Q---QFEGM----------------GMDL---YQT-------
2956      TC-PGQG-A---QKSGF----------------LSSF---LE--------
2957      VF-TGQG-A---QWAQM----------------GLDL---VQR-------
2958      VF-TG---------------------------------------------
2959      VC-PGQG-S---QTPGF----------------LAPW---LE--------
2960      LF-SGQG-G---QFPDM----------------GQDL---YRQ-------
2961      MF-SGQG-S---QYYHM----------------GKEL---FKE-------
2962      VY-AGEG-S---HWVGM----------------GEEL---YES-------
2963      VF-PGQG-A---QYVGM----------------GKDF---VEH-------
2964      LF-PGQG-S---QAVGMl--------------rDDSL---LE--------
2965      ----------------M----------------GKAL---HDA-------
2966      M----------------------------------------QA-------
2967      MF-SGQG-S---QYFQM----------------GRQL---YEQ-------
2968      VL-TGQG-A---QWPRM----------------GARL---VEE-------
2969      LF-PGVG-A---QQPDM----------------FAEF---LV--------
2970      VC-PGQG-S---QTPGF----------------LAPW---LE--------
2971      VF-TGQG-A---QWPTM----------------GREL---IRS-------
2972      VA-PGQG-A---QTPGF----------------LTPW---LE--------
2973      MF-PGVG-S---HYSGM----------------GKYL---YEN-------
2974      IF-AGQG-S---QATGM----------------GKDF---YEN-------
2975      LF-PGQG-A---QYPGM----------------AKDF---VNQ-------
2976      ----------------M----------------GRDI---AES----Ske
2977      FF-PGQG-V---QRVGM----------------CTPW---LEA-------
2978      LF-TGEG-D---RRPGA----------------GRGL---YGA-------
2979      LF-PGQG-S---QHKEM----------------GKYL---FDK-------
2980      MF-PGVG-S---HYSGM----------------GKYL---YEN-------
2981      MF-PGVG-S---HYSGM----------------GKYL---YEN-------
2982      ----------------M----------------GGAL---FDR-------
2983      VF-PGQG-A---QQPGM-----------------------LQR-------
2984      AF-PGQG-A---QQAGM----------------LHRL---PEG-------
2985      LF-PGQG-A---QAVGM----------------GKEA---QN--------
2986      V---------------------------------------ISA-------
2987      LF-GGQG-T---VPVGW----------------GKQL---FES-------
2988      IF-PGQG-S---QLIGM----------------GKDF---YDN-------
2989      LF-AGQG-A---QQAGM----------------GLDF---LS--------
2990      VA-PGQG-A---QVPGF----------------LSAW---LE--------
2991      LA-PGQG-S---QTPGM----------------LTEW---LE--------
2992      AF-PGQG-A---QQVGM----------------LQRL---PEG-------
2993      CF-GGQ-----------------------------------DG-------
2994      VA-PGQG-S---QTPGF----------------LEPW---LED-------
2995      VA-PGQG-A---QKPGF----------------LSDW---MSD-------
2996      ----------------M----------------AASL---AVL-------
2997      --------------------------------------------------
2998      AF-PGQG-A---QQVGM----------------LQRL---PEG-------
2999      TF-PGQG-A---QRAGM----------------LHAL---PQ--------
3000      ----------------M----------------GGAL---FDR-------
3001      ----------------M----------------GGAL---FDR-------
3002      IF-PGQG-A---QLIGM----------------GKDF---YDN-------
3003      LF-PGQG-A---QAVGM----------------GKEA---LS--------
3004      LC-PGQG-G---QHAGM----------------FARI---AQ--------
3005      IF-PGEG-C---QYPNM----------------LADL---CLH-------
3006      LF-SGQ--------NGDnv------------psAGPL---YES-------
3007      LL-PGQ------------------------------------G-------
3008      LF-PGQG-A---QAVGM----------------GKE-----AQ-------
3009      ------------------------------------------A-------
3010      VF-PGQG-S---QYVGM----------------GSDI---HRR-------
3011      ----------------M----------------GGAL---FDR-------
3012      ----------------M----------------GGAL---FDR-------
3013      TF-PGQG-S---QRAGM----------------LADL---PD--------
3014      LF-PGQG-S---QCVGM----------------GKSF---YES-------
3015      LL-PGQ------------------------------------G-------
3016      M-------------------------------------------------
3017      SF-CGQA-L---QTKTL----------------ALDL---YNG-------
3018      LF-PGQG-A---QAVGMgkes-------qsvgaAGEL---YKK-------
3019      VF-PGQG-S---QKLAM----------------GQEL---LK--------
3020      LC-PGQG-G---QHAEM----------------FARV---GD--------
3021      LF-PGQG-S---QCIGM----------------GKSF---YES-------
3022      IF-PGQG-S---QLIGM----------------GKDF---YDN-------
3023      LC-PGQG-G---QHAEM----------------FARV---AD--------
3024      L-----------------------------------L---MQ--------
3025      LF-PGQG-S---QCIGM----------------GKSF---YEG-------
3026      LF-PGQG-A---QTVGM----------------GLEA---QK--------
3027      M-----G-A---QTVGM----------------GAEA---VN--------
3028      LF-PGQG-A---QRADM----------------GAPI---FDI-------
3029      IF-PGQG-S---QLSGM----------------GRDF---YNN-------
3030      LF-PGQG-S---QCIGM----------------GKSF---YES-------
3031      TF-PGQG-T---QHPGMlk-----------alpGTEI---AQA-------
3032      AF-PGQG-A---QQVGM----------------LQRL---PEGS------
3033      IF-AGQG-S---QSVGM----------------GREF---YEN-------
3034      IF-PGQG-L---QLIGM----------------GKDF---YDN-------
3035      IF-AGEG-S---QYVGM----------------GKQL---YKT-------
3036      IF-PGQG-S---QLIGM----------------GKDL---YDN-------
3037      LC-PGQG-D---QTPAM----------------FHIL---AGN-------
3038      LF-PGQG-S---QVVGM----------------GRAL---LQ--------
3039      VF-PGQG-S---QFVGM----------------LKSL---SDS-------
3040      IF-PGQG-L---QLIGM----------------GKDF---YDN-------
3041      LF-PGQG-S---QVVGM----------------GRGL---LG--------
3042      LF-SGQG-T---QHPAM----------------LPWL---AD--------
3043      VF-PGQG-A---QQPGM----------------LQRL---PQ--------
3044      LF-PGQG-S---QVVGM----------------GRGL---LN--------
3045      LF-PGQG-S---QVVGM----------------GRGL---LN--------
3046      LF-PGQG-S---QFVGM----------------GRGL---LKY-------
3047      LF-PGQG-S---QVVGM----------------GRGL---LN--------
3048      LF-PGQG-A---QSEGF----------------LRHL---GA--------
3049      IF-VGQG-I---HWSGM----------------SKEL---YEN-------
3050      LF-PGQG-S---QFVGM----------------GRGL---LKY-------
3051      LA-PGQG-A---QTPGL----------------LTPW---LDV-------
3052      LF-GGQG-S---QKIGM----------------LHSW---LAL-------
3053      LF-PGQG-A---QTDGF----------------LHRL---PR--------
3054      LF-PGQG-S---QCIGM----------------GKSF---YDS-------
3055      LC-PGQG-S---QTPGF----------------LDPW---LTE-------
3056      LA-PGQG-S---QTPGM----------------LAEW---LE--------
3057      IF-PGQG-L---QLIGM----------------GKDF---YDN-------
3058      LF-PGQG-S---QQVGM----------------ARGL---LK--------
3059      LF-PGQG-S---QLVGM----------------GRGL---LR--------
3060      LF-PGQG-S---QLVGM----------------GRGL---LR--------
3061      VF-TGQG-A---QWARM----------------GAQL---MTY-------
3062      MC-PGQG-A---YLPGA----------------LRHL---RD--------
3063      LF-PGQG-S---QQVGM----------------AKGL---LQ--------
3064      LF-AGQG-S---FDPGL----------------YLQL---KAL-------
3065      LF-PGQG-S---QFIGM----------------GKDF---YEN-------
3066      VF-PGQG-S---QSPGF----------------LAPW---LE--------
3067      LF-PGQG-T---QYVGM----------------AKDL---LR--------
3068      FF-PGQG-V---QKVGM----------------LTPW---LEN-------
3069      ----------------M----------------AKEL---CEE-------
3070      VY-PGQG-A---QKINM----------------LHDL---PK--------
3071      LA-PGQG-S---QTEGM----------------LSPW---LQ--------
3072      VA-PGQG-A---QSPGF----------------LRPW---LE--------
3073      FF-PGQG-V---QRVGM----------------LTPW---LEA-------
3074      IF-AGQG-S---QSVGM----------------GKDF---YEN-------
3075      MF-PGQG-S---QRVGM----------------LHTL---PD--------
3076      L--------------------------------GRAP---AAR-------
3077      LF-SGQG-A---QQSGM----------------GVEL---MA--------
3078      M---------------------------------------LDR-------
3079      --------------------------------------------------
3080      LA-PGQG-S---QTQGM----------------LSPW---LE--------
3081      LF-PGQG-S---QQVGM----------------AKGL---LQ--------
3082      VF-SGHG-A---QWADM----------------GKQL---LH--------
3083      VF-GFQG-F---QHVNM----------------GKYY---FER-------
3084      VF-GFQG-F---QHVNM----------------GKYY---FER-------
3085      LF-MGQS-I---HWSGM----------------SKEL---YDN-------
3086      MF-TGQG-A---QRVGM----------------GAEL---YGR-------
3087      MC-PGQG-A---YLPGA----------------LRHL---SG--------
3088      LA-PGQG-S---QTPGM----------------LIPW---LE--------
3089      MY-PGEH-S---QYAGM----------------LSDI---LFT-------
3090      FF-PGQG-L---QRPRM----------------LQKL---WQQ-------
3091      LF-PGQG-T---QYVGM----------------GSKL---LK--------
3092      --------------------------------------------------
3093      TF-PGQG-G---QRPGM----------------LAAL---PDR-------
3094      LF-PGQG-T---QYVGM----------------AKDL---LR--------
3095      VF-TGQG-G---HYLGM----------------GREL---YHT-------
3096      LF-TGQG-A---QRTGM----------------GMDL---YRT-------
3097      LF-PGQG-S---QVVGM----------------GRGL---LR--------
3098      VF-PGQG-S---QKLGM----------------GIDL---LK--------
3099      LF-PGQG-S---QFVGM----------------GRGL---LK--------
3100      ----------------M----------------GKYL---FDK-------
3101      LFaPGQG-S---QTPGM----------------LAPW---LE--------
3102      MF-PGEG-S---QHLGM----------------LREI---MLH-------
3103      VC-PGQG-S---QSPGF----------------LTPW---LD--------
3104      TF-PGQG-G---QRPGM----------------LAMI---PDR-------
3105      L-------------------------------------------------
3106      LF-PGEG-A---QYPNL----------------LHDL---CLH-------
3107      LF-PGQG-S---QFVGM----------------GRGL---LR--------
3108      --------------------------------------------------
3109      V-------------PRM----------------GEDL---FTN-------
3110      LF-SGQG-S---QFTDM----------------GLDF---YQE-------
3111      LF-PGQG-A---QYVGM----------------ASRL---LK--------
3112      LA-PGQG-S---QTPGM----------------LEPW---LQ--------
3113      VF-TGEE-G---SRAGA----------------GEDL---YER-------
3114      L---GHG-V---QRVGM----------------VSSW---INN-------
3115      LF-PGQG-S---QFVGM----------------GRGL---LK--------
3116      MF---------------------------------------DK-------
3117      IF-PGQG-S---QSLGM----------------GKDF---YEN-------
3118      LA-PGQG-A---QTPGQ----------------LRAW---RG--------
3119      IF-SGQG-M---QHAGM----------------LPWL---ARD-------
3120      FF-PGHG-V---QRVGM----------------ANSW---VEN-------
3121      CF-GGQV-S---TFIGL----------------DPNV---YKR-------
3122      VF-PGL--------------------------------------------
3123      VF-PGL--------------------------------------------
3124      ----------------M----------------GKEF---YDN-------
3125      IF-PGQG-S---QSLGM----------------GKDF---YEN-------
3126      LY-PGQG-S---QRAGM----------------IAAL---PPT-------
3127      LF-PGQG-S---QFVGM----------------CNDL---LK--------
3128      FF-PGQG-V---QKVGM----------------ITPW---LEA-------
3129      LS-PGQG-S---QKPGF----------------LTPW---LD--------
3130      V----------------------------------------HN-------
3131      LF-PGQG-A---QAVGMgkes-------qsvgaAGEL---YKK-------
3132      LC-PGQG-S---QT----------------------------V-------
3133      LS-PGQG-S---QKPGF----------------LTPW---LD--------
3134      IF--------------------------------------SAA-------
3135      IL-SGV---------------------------GEEL---FAH-------
3136      VF-PGQG-S---QSLGM----------------LAEL---GAQ-------
3137      LA-PGQG-S---QTEGM-------------------------L-------
3138      IL-SGV---------------------------GEEL---FAH-------
3139      IF-PGQG-S---QSLGM----------------GKDF---YEN-------
3140      --------A---QTVGM----------------GAQV---AAE-------
3141      LC---------------------------------WL---LA--------
3142      LF-PGQG-S---QFVGM----------------GRGL---LR--------
3143      LA-PGQG-A---QTPGQ----------------LRAW---RGL-------
3144      LF-PGQG-S---QAVGM----------------GGGL---LH--------
3145      LF-PGQG-S---QIVGM----------------GKDL---IKD-------
3146      VF-PGQG-P---QFNKM----------------GIEL---YEK-------
3147      LC-SGQA-G---QRSGM----------------LDEL---LG--------
3148      IF-PGQG-S---QSLGM----------------GKDF---YEN-------
3149      FF-PGQG-V---QRVGM----------------LTPW---LEA-------
3150      VF-PGQG-A---QRIGM----------------GREL---YGE-------
3151      IF-PGQG-S---QSLGM----------------GKDF---YEN-------
3152      VF-CGQG-A---QWHAV----------------GREL---LD--------
3153      L-----------------------------------------E-------
3154      CI-PCHG-V---QRVGM----------------ASSW---VEK-------
3155      LA-PGQG-S---QTEGM----------------LSPW---LG--------
3156      LF-PGQG-S---QYKNM----------------LSSF---FQKK------
3157      --------A---QYLGM----------------AGDL---VKD-------
3158      IF-PGQG-S---QSLGM----------------GKDF---YEN-------
3159      LA-PGQG-A---QTPGQ----------------LRPW---LE--------
3160      LC-PGQG-A---QHPAMf-------------drVRDL---AAA-------
3161      IF-PGQG-S---QSLGM----------------GKDF---YEN-------
3162      LF-TGQG-S---HWRTM----------------GQTM---YQH-------
3163      --------------------------------------------------
3164      LF-PGQG-C---QAVGM----------------GSGL---LH--------
3165      L--------------------------------GRAL---DER-------
3166      MF----------------------------------------T-------
3167      LL-SGQG-G---QHPGM----------------FDLT---AD--------
3168      TF-PGQG-A---QKPNM----------------LRKLnvnALT-------
3169      LL-SGQG-G---QHPGMf-------------dlTAEW---PAA-------
3170      I-----------------------------------------T-------
3171      ------------------------------------------R-------
3172      LC-SGQG-G---QHAGMf-------------alTADL---PEA-------
3173      FF-PGQG-V---QKVGM----------------LTPW---IEA-------
3174      VC-PGQ----------------------------------ANQ-------
3175      LC-SGQG-G---QHAGMf-------------alTADL---PEA-------
3176      LC-SGQG-G---QHAGMf-------------alTADL---PEA-------
3177      VF-SGQA-S---QHPTM----------------LPWL---D-T-------
3178      LC-SGQG-G---QHAGMf-------------alTADL---PEA-------
3179      LC-SGQG-G---QHAGMs-------------alTADL---PEA-------
3180      LF-PGQG-S---QNFGM----------------GAEI---YEN-------
3181      LF-PGQG-S---QFVGM----------------GRDL---LK--------
3182      LC-SGQG-G---QHRDMfalt-------ggapeAADL---F---------
3183      LC-SGQG-G---QHAGMf-------------alTADL---PEA-------
3184      V----------------------------------------DN-------
3185      LF-PGQG-S---QFVGM----------------GKYI---LQD-------
3186      -----------------------------------------AA-------
3187      --------------------------------------------------
3188      IF-PGQG-S---QWEGM----------------ARRL---LLQ-------
3189      AL-PGQG-I---VRSGF----------------LAPY---KKY-------
3190      -----------------------------------------DS-------
3191      LF-TGQG-A---QRLGM----------------GREL---YDA-------
3192      --------A---QFVGM----------------CGDV---VKD-------
3193      LC-SGQG-A---QRADMfelt-------gavpqADAL---FAH-------
3194      LC-SGQG-G---QHAGMf-------------alTADL---PEA-------
3195      ----------------M----------------GQGL---TVC-------
3196      LC-SGQG-G---QRAGMfeltadvpeaeplfahAATL---LGA-------
3197      LF-SGQG-G---Q-----------------------------T-------
3198      LC-SGQG-A---QRADMfelt-------gavpqADAL---FAH-------
3199      IF-CGQA-T---LWKTM----------------ALEL---YSG-------
3200      -F-CGQA-V---HWGEM----------------ALEL---YKG-------
3201      LC-SGQG-A---QRADMfdlt-------gsapqADAL---FAH-------
3202      LF-PGQG-S---QKLGMladipemymerlenvtGYRL---VDK-------
3203      LF-CGL--------------------------------------------
3204      IF-SGQG-S---FKNKI----------------PLEL---FEN-------
3205      LC-SGQG-A---QRADM----------------F--------A-------
3206      LA-PGQG-S---QTPGM----------------LSPW---LE--------
3207      I--------------------------------GRQL---YEL-------
3208      LC-SGQG-A---QRADMfdlt-------gtapqADAL---FAH-------
3209      ----------------M----------------ADSL---FSR-------
3210      LC-SGQG-A---QRADMfdlt-------gsapqADAL---FAH-------
3211      M-------------------------------------------------
3212      M-----------------------------------------E-------
3213      LC-SGQG-A---QRADMfe------------ltGAAP---QA--------
3214      VF----------------------------------------R-------
3215      LC-SGQG-G---QHADM----------------FDIL---RED-------
3216      VF-PGSG-N---HYPGM----------------GMEL---SCH-------
3217      LF-PGQG-I---QKVGM----------------HASL---DSH-------
3218      ------------------------------------------S-------
3219      VF-PGSG-N---HYLGM----------------GREI---GVN-------
3220      LF-PGQG-A---QYVNM----------------GRDI---AND-------
3221      TC-PGQG-A---QKSGL----------------LNEW---LD--------
3222      TC-PGQG-A---QKSGL----------------LNEW---LD--------
3223      VF-PGL--------------------------------------------
3224      LF-GGQN-G---NTVPS----------------AKHF---YDS-------
3225      FF-PGQG-E---QYLSM----------------GLDT---YNN-------
3226      VF-PGSG-N---HYPAM----------------ARDL---FCC-------
3227      VL----------------------------------------A-------
3228      VF-PGSG-N---HYAGM----------------GMEL---SVA-------
3229      VF-PGSG-N---HFSGM----------------GMEL---SSR-------
3230      MF-PGQ--------------------------------------------
3231      VF-PGGG-I---FFAGA----------------LLGL---KKE-------
3232      --------A---QYVGM----------------AGQL---VQD-------
3233      TC-PGQ-----------------------------GL---YRN----Gvl
3234      LF-SGQ---------------------------GVKK---LDF-------
3235      IF-PGQG-S---QYVAM----------------SKDL---YKA-------
3236      LL-NGQG-S---QYYHM----------------GKSF---YKK-------
3237      MF-PGQS-S---RYPGM----------------LDKL---VDL-------
3238      LF-CGL--------------------------------------------
3239      --------S---QKVGM----------------VKDL---LAR-------
3240      FF-PGQG-E---QYLSM----------------GLDT---YNN-------
3241      LC-SGQG-R---QERGL----------------FAMF---AG--------
3242      -----------------------------------GL---LVP-------
3243      VY-TNGS-A---AYPGM----------------GHAL---TLA-------
3244      IF-TGQG-A---QWPAM----------------GKML---IST-------
3245      VF-PGQG-S---QTVGM----------------LADL---ATE-------
3246      LF-PGQG-V---DWKTW----------------MQPY---LE--------
3247      LF-CGL--------------------------------------------
3248      LF-PGQG-A---QFVGM----------------GQKV---MD--------
3249      I-------------------------------------------------
3250      MF-PGQ------------------------------------PLS-rSa-
3251      --------------------------------------------------
3252      FF-PGQG-E---QYMSM----------------GLDT---YNN-------
3253      TF-TGQG-A---QWATM----------------GAEL---LLT-------
3254      SC-PGQ---------------------------GLDL---LAA-------
3255      MF-PGQ--------------------------------------------
3256      LF-PGQG-A---QFVGM----------------GQKV---VE--------
3257      IF----------------------------------------R-------
3258      VY-PGQG-I---QAEGM----------------GRGD---RDA-------
3259      ---------------------------------AKEL---YDR-------
3260      VF-TGQG-A---QNAQM----------------GMEL---MQD-------
3261      --------A---QTVGM----------------AGPI---CEE-------
3262      LF-PGQG-T---IKVGM----------------IKKY---LRY-------
3263      --------------------------------------------------
3264      IF-PGSG-N---QFPHM----------------GREL---GLL-------
3265      VY-PGAF-N---SYLGL----------------GRDL---LPL-------
3266      --------------------------------------------------
3267      LF-SGQG-V---Q----------------------------NL-------
3268      TC-PGQG-I---VRPGL----------------LEPN---KKY-------
3269      VF-TGQG-S---QAKVM----------------GMEL---YRQ-------
3270      L---------------------------------EAL---ART-------
3271      VF-TGQG-S---QEVGM----------------GMEL---YNN-------
3272      ----------------M----------------GLSF---YDN-------
3273      VF-TGQG-S---QQPGM----------------GMEL---AKQ-------
3274      -F-PGQG-I---QHPGM----------------GMDG---FAR-------
3275      AF-PGQG-I---QSQGM----------------GMEA---RRN-------
3276      AF-PGQP-L---QW---------------------------EQ-------
3277      AF-GGEG-G---HPPGT----------------GAEL---YGR-------
3278      VY-PGAF-N---SYLGM----------------GRNL---FQL-------
3279      LF-TGQG-S---ASKGM----------------GMDR---YAA-------
3280      VY-PGAF-T---TYPGA----------------GREM---FRL-------
3281      AF-PGQG-I---QSQGM----------------GMEA---RRN-------
3282      AF-PGQG-I---QSQGM----------------GMEA---RRN-------
3283      VF-TGQG-S---QEVGM----------------GMEL---YNN-------
3284      VF-TGQG-S---QEVGM----------------GMEL---YNN-------
3285      VY-PGAF-N---SYLGM----------------GRNL---FQL-------
3286      VF-TGQG-A---QHSRM----------------AAEL---DQ--------
3287      AF-PGQG-I---QSQGM----------------GMES---RRN-------
3288      VF-TGQG-S---QSPGM----------------GMSL---YKS-------
3289      LF-PGQG-S---QSPGM----------------LDRF---DAS-------
3290      VF-SGNG-S---QWQGM----------------GAVL---FEQ-------
3291      LF-PGQG-A---QHPGM----------------SAAL---YAA-------
3292      VF-PGQG-S---QSVGM----------------MSAY---GD--------
3293      LF-PGQG-S---QSLGM----------------LAEL---ASS-------
3294      ------------------------------------L---LLV-------
3295      V-----------------------------------------W-------
3296      M-------------------------------------------------
3297      LF-PGQG-A---QHPGM----------------SAAL---YSA-------
3298      IF-PGQG-A---QFSGM----------------GKNL---YET-------
3299      VF-PGQG-S---QSVGM----------------MSAY---GD--------
3300      V--------------GM----------------LAEL---AEL-------
3301      VF-PGQG-S---QSVGM----------------MAAY---GD--------
3302      IF-PGQG-A---QFSGM----------------GKNL---YET-------
3303      VF-PGQG-S---QSVGM----------------MSAY---GD--------
3304      VF-PGQG-S---QSVGM----------------MSAY---GD--------
3305      V--------------GM----------------LAEL---AEL-------
3306      --------------------------------------------------
3307      VF-PGQG-S---QSVGM----------------MAAY---GD--------
3308      LF-AGQG-A---QHPAM----------------GADL---IEA-------
3309      LY-AGQG-A---QHPGM----------------GKEF---YEA-------
3310      L-----------------------------------------G-------
3311      LF----------------------------------R---FES-------
3312      IF-PGQG-A---QTAGM----------------GKDF---YEN-------
3313      MF-PGQG-S---QYIGM----------------GKEF---YDT-------
3314      LY-PGQG-A---QVAGM----------------GKDF---YEK-------
3315      IF-PGQG-A---QKAGM----------------GKDF---YEK-------
3316      VF-PGQG-A---QYSGM----------------GNDF---YNQ-------
3317      L----------------------------------------DL-------
3318      V-----------------------------------------E-------
3319      CF----------------------------------------N-------
3320      LF-AGQG-A---QHPAM----------------GVDL---IET-------
3321      VF-PGQG-A---QWLGM----------------GREL---LEQ-------
3322      ----------------M----------------GREL---YEH-------
3323      LF-SGQA-S---QYAGM----------------GAEL---YGH-------
3324      LF-SGQG-A---QYAGM----------------SAGL---YAA-------
3325      ----------------M----------------GRAL---YQT-------
3326      VF-AGQG-S---QWAGM----------------AADL---MRD-------
3327      MF-PGQG-A---QYVGM----------------AREL---YEH-------
3328      LF-TGQG-A---QSVGM----------------GREL---YAH-------
3329      --------------------------------------------------
3330      ----------------M----------------GEEL---YHS-------
3331      M-----------------------------------L---LTS-------
3332      VF----------------------------------------P-------
3333      V--------------GM----------------GKAL---ADA-------
3334      MF-PGQG-S---QHVQM----------------GREL---YDS-------
3335      VF-PGQG-S---QWPGM----------------AREL---MAK-------
3336      VF-TGQG-A---QYAGM----------------GRRL---YAE-------
3337      ----------------M----------------GREL---AER-------
3338      IF-TGQG-S---QYADM----------------GREL---YEN-------
3339      L-------------------------------------------------
3340      V----------------------------------------DC-------
3341      IF-TGQG-A---QYAQM----------------GCEL---YET-------
3342      IF-PGQG-S---QFPGM----------------GKEH---YHN-------
3343      IF------------------------------------------------
3344      V-----------------------------------------T-------
3345      LY-PGQG-S---QYVNM----------------MAAL---RQA-------
3346      LF-PGQG-A---QTVGM----------------GRAA---YDT-------
3347      VF-TGMG-P---QWWGM----------------GREL---MQT-------
3348      V--------------GM----------------GHDL---VQQ-------
3349      VF-SPNG-S---QYHGM----------------ARTL---LR--------
3350      MF-PGQG-S---QHADM----------------SRGI---YTH-------
3351      M-------------------------------------------------
3352      LF-PGQG-A---QKVGM----------------GRGL---AEA-------
3353      ----------------M----------------GREL---LES-------
3354      LF-PGQG-S---QYAEM----------------GREL---YEF-------
3355      V-----------------------------------------T-------
3356      IV-PGQG-A---QWTGM----------------ARQL---LAS-------
3357      MF-PGGG-A---QHVAM----------------GQGL---LAH-------
3358      ---------------------------------GREY---SAA-------
3359      ------------------------------------------A-------
3360      V-------------------------------------------------
3361      V-------------------------------------------------
3362      IF-TGQG-A---QYAQM----------------GCEL---YET-------
3363      LF-SGQA-A---QKQGM----------------CTEL---WK--------
3364      M-------------------------------------------------
3365      MF-PGGG-A---QYPGA----------------GREL---YER-------
3366      IF-PGQG-S---QFSGM----------------GKDL---YEN-------
3367      LF-TGHG-S---SYLNM----------------GGRL---YES-------
3368      LF-PGQG-T---HYVNM----------------GRDL---YRS-------
3369      MF-PGEG-S---QYPNM----------------LADL---CLH-------
3370      V---------------------------------------WER-------
3371      LF-TGQG-S---QYAGM----------------GRRL---YDA-------
3372      VF-SGNG-C---QWVGM----------------GNEL---YAE-------
3373      -----------------------------------EL---LPT-------
3374      LF-TGQG-S---QRIKL----------------MHEL---YDT-------
3375      ------------------------------------L---IAQ-------
3376      LF-TGQG-A---QSTGM----------------GKEI---YEA-------
3377      MF-PGQG-S---QHPGM----------------THAL---YER-------
3378      ------------------------------------------N-------
3379      VF-PGQG-S---QFVGM----------------GKDL---YDN-------
3380      LF-AGQG-S---QYLNM----------------GLEI---ANN-------
3381      LF-AGQG-S---QYLNM----------------GLEI---ANN-------
3382      VF-PGQG-S---QSVGM----------------LNAF---AD--------
3383      VF-PGQG-S---QALGM----------------LAEL---AGA-------
3384      VF-PGQG-S---QAVGM----------------LNAF---AD--------
3385      VF-PGQG-S---QALTM----------------LADH---GAQ-------
3386      VF-PGQG-A---QTIGM----------------GREL---AEA-------
3387      VF-PGQG-S---QYVGM----------------GKDL---LDS-------
3388      LF-SGQG-S---QYRNM----------------GKEL---YLN-------
3389      LF-PGQG-S---QSVGM----------------LQAL---LET-------
3390      VF-PGQG-S---QYVGM----------------ASDF---YNK-------
3391      VF-PGQG-S---QKLGM----------------ADPV---LSL----Sg-
3392      -----------------------------------EL---VDE-------
3393      IF-PGQG-S---QSVGM----------------GKEL---YDK-------
3394      MF-PGQG-S---QSVGM----------------GADL---YKN-------
3395      VF-PGQG-S---QSVGM-------------------L---VPK-------
3396      TF-PGQG-S---QKPGM----------------GAEW---VDH-------
3397      IF-PGQG-S---QSVGM----------------MQEL---YQS-------
3398      LF-PGQG-S---QFVGM----------------GGEL---FKN-------
3399      LF-PGQG-S---QVVGM----------------CSEL---YNN-------
3400      VF-PGQG-S---QYVGM----------------GRDL---YDS-------
3401      LF-TGQG-A---QHVGM----------------GKEL---YMK-------
3402      IF-PGQA-S---QKIGM----------------GKDL---YDK-------
3403      VF-PGQG-S---QKIGM----------------AKQI---EN--------
3404      VC-PGQG-S---QSIGM----------------GKLL---ADE-------
3405      VF-PGQG-S---QKIGM----------------AKQI---EN--------
3406      IF-PGQG-S---QVVGM----------------GKEL---YNK-------
3407      LF-PGQG-S---QVVGM----------------GLEF---YNN-------
3408      LF-SGQG-S---QYMNM----------------GREL---LFN-------
3409      VF-PGQG-S---QKIGM----------------ANQI---ID--------
3410      VF-PGQG-S---QSVGM----------------GSEL---HKN-------
3411      IF-PGQG-S---QIVGM----------------GKEL---YDK-------
3412      LF-PGQG-S---QVVGMl--------------gDDAL---ME--------
3413      A-------------PGM----------------LAEL---AAV-------
3414      IF-PGQG-S---QIVAM----------------GKEF---YDK-------
3415      ----GQG-S---QYMNM----------------GKEL---LYN-------
3416      LF-PGQG-S---QFIGM----------------GKDL---FES-------
3417      VF-PGQG-S---QKPGM----------------GQSL---YNE-------
3418      LF-PGQG-S---QSVGM----------------GSEF---YKN-------
3419      VF-PGQG-S---QKPGM----------------GLDL---YEN-------
3420      IF-PGQG-S---QTVGM----------------CKEL---YNK-------
3421      MF-EGS---------------------------ADDL---KQT-------
3422      L-------------------------------------------------
3423      LF-PGQG-S---QSVGM----------------GKEL---HDN-------
3424      MF-PGQG-S---QSVGM----------------GADL---YKN-------
3425      LC-PGQA-S---QKVGM----------------CKDI---YEL-------
3426      TY-PGQG-S---QKTGM----------------GAEW---VD--------
3427      VF-PGQG-S---QFVGMld------------niDSSL---IAT-------
3428      LF-PGQG-S---QVVGM----------------GLEF---YKN-------
3429      VF-PGQG-S---QFVGM----------------TKEL---YSE-------
3430      IF-PGQG-S---QMVGM----------------GKEL---YDK-------
3431      LF-PGQG-S---QSLGMln------------hhSTDL---LKS-------
3432      LF-TGQG-A---QHVGM----------------GKAL---YET-------
3433      LF-PGQG-S---QHIGM-----------------------LDN-------
3434      IF-PGQG-S---QYKGM----------------GTDL---IKK-------
3435      IF-PGQG-S---QIVGM----------------GKEL---YDK-------
3436      IF-PGQG-A---QFPGM----------------GLEA---YKS-------
3437      LF-PGQG-A---Q--------------------ADGF---LHR-------
3438      IF-PGQG-S---QLVGM----------------AKEF---YHN-------
3439      IF-PGQG-S---QSVGM----------------GYEL---YKN-------
3440      AF-CGS------------------------------------T-------
3441      LF-TGQG-A---QHIGM----------------GKAL---YDV-------
3442      LF-PGQG-S---QYSGM----------------FKDH---FEE-------
3443      ----------------M----------------GKEL---HVK-------
3444      --------------------------------------------------
3445      VF-PGQG-S---QSVGM----------------LEHY---FSN-------
3446      LF-PGQG-S---QFVGM----------------GLDF---YNK-------
3447      VF-PGQG-S---QKIGM----------------VKEF---YEK-------
3448      -----------------------------------EI---LEA-------
3449      IF-PGQG-S---QKLGM----------------LSDL---AGS-------
3450      LF-PGQG-S---QSVGM----------------LKDL---YDN-------
3451      IF-PGQG-S---QSLGM----------------GKEF---FDN-------
3452      AF------------------------------------------------
3453      ------------------------------------------A-------
3454      V----------------------------------------TS-------
3455      LF-PGQG-S---QAVGM----------------GYEF---YNN-------
3456      IF-PGQG-S---QYRGM----------------GMDL---IKK-------
3457      LF-SGQG-S---QYRNM----------------GKEL---YLN-------
3458      IF-PGQG-S---QYKGM----------------GKDL---VEK-------
3459      L----------------------------------------KE-------
3460      I-----------------------------------------T-------
3461      IF-SGQG-S---HRPGM----------------SLNL---YNT-------
3462      VF-PGQG-S---QHPEMlkt----------dlvDQSF---IN--------
3463      -----------------------------------------ES-------
3464      LC-PGQA-S---QKVGM----------------CKDL---YSQ-------
3465      AF-PGQG-S---QHQSMls-----------kggISDL---ALS-------
3466      IF-PGQG-S---QIVGM----------------GKDL---YSK-------
3467      VF-PGQG-S---QHPEMlkt----------dlvDQSF---IN--------
3468      VF-PGQG-S---QKIGM----------------AKQI---EN--------
3469      IF-PGQG-S---QKVGM----------------GYDF---YSN-------
3470      VF-PGQG-S---QTLGMld------------plPKDL---VNK-------
3471      LF-PGQG-S---QYTRM----------------FENH---FEE-------
3472      ------------------------------------------N-------
3473      MF-PGQG-S---QEIGM----------------GSEL---LET-------
3474      VF-PGQG-S---QHPEMlkt----------dlvDQSY---IN--------
3475      VF-PGQG-S---QITGM----------------GKDF---YDS-------
3476      ---------------------------------GRDF---YDK-------
3477      IF------------------------------------------------
3478      MF-PGQG-S---QEIGM----------------GNEL---LEK-------
3479      MF-PGQG-S---QEIGM----------------GKEL---LKT-------
3480      LF----------------------------------L---VES-------
3481      V--------------GM----------------GKEL---YDK-------
3482      IF----------------------------------L---IS--------
3483      IF--------------------------------------LVS-------
3484      IF--------------------------------------LAS-------
3485      IF-PGQG-S---QSVGM----------------CRNL---YNK-------
3486      IF----------------------------------L---IS--------
3487      LF-PGQG-S---QFVGM----------------GKDL---YDN-------
3488      AF-PGQG-S---QFLGM----------------LNHF---QDD-------
3489      C---------------------------------KKW---YDQ-------
3490      IF-PGQG-S---QMVGM----------------GKEL---YEK-------
3491      IF----------------------------------------S-------
3492      IF-PGQG-S---QIVGM----------------GKEF---YDR-------
3493      LF-PGQG-S---QYNGM----------------LQEH---FEE-------
3494      V----------------------------------------KY-------
3495      VF-PGQG-S---QKIGM----------------AKEF---YEK-------
3496      ------------------------------------------A-------
3497      L-----------------------------------------N-------
3498      --------S---QFIGM----------------SKDF---FDN-------
3499      IF--------------------------------------LAS-------
3500      IF------------------------------------------------
3501      IF--------------------------------------LHQ-------
3502      IF--------------------------------------LAS-------
3503      L----------------------------------------KY-------
3504      LF-PGQA-S---QKVGM----------------GLDL---YNE-------
3505      LF------------------------------------------------
3506      IF-PGQG-S---QHLGMld------------dnLKKL---LSS-------
3507      -----------------------------------------QS-------
3508      IF----------------------------------L---IS--------
3509      L-----------------------------------------N-------
3510      ------------------------------------------K-------
3511      I---------------------------------------LEG-------
3512      LF-PGQG-S---QYTGM----------------FKEH---FEE-------
3513      L-----------------------------------------E-------
3514      IF--------------------------------------LAS-------
3515      V---------------------------------------IEK-------
3516      IF--------------------------------------LVS-------
3517      IF-PGQG-A---QFPGM----------------GLEA---YKS-------
3518      AC----------------------------------------G-------
3519      -----------------------------------------EA-------
3520      IF--------------------------------------LVS-------
3521      --------------------------------------------------
3522      I----------------------------------------ED-------
3523      IF--------------------------------------LAS-------
3524      V-----------------------------------------S-------
3525      I-------------------------------------------------
3526      ----------------------------------------YQK-------
3527      --------------------------------------------------
3528      VS-PGQG-S---QHPEM---------------lKTDL---VNQ----Sf-
3529      IF-PGQG-S---QIVGM----------------GKEF---YDK-------
3530      IF--------------------------------------LAS-------
3531      LF-PGQG-S---QSVGM----------------AREL---YNN-------
3532      M-------------------------------------------------
3533      IF--------------------------------------LVS-------
3534      IF--------------------------------------LLS-------
3535      VF-PGQG-S---QSIGM----------------LEPY---FSK-------
3536      V-----------------------------------------S-------
3537      IF----------------------------------L---IS--------
3538      LF-PGQG-S---QSVGM----------------GKQF---YEK-------
3539      --------------------------------------------------
3540      VF-PGQG-S---QFLGM----------------SKDF---YDN-------
3541      ----------------M----------------AKDL---YIK-------
3542      LF-PGQG-S---QSVGM----------------TKEL---YDN-------
3543      IF----------------------------------L---IS--------
3544      --------------------------------------------------
3545      LF-PGQG-S---QNKNMlr-----------nfdGDDI---FDK-------
3546      VF-PGQG-S---QKIGM----------------GKEL---SNN-------
3547      IF----------------------------------L---IS--------
3548      --------------------------------------------------
3549      ----------------M----------------GKEL---FEK-------
3550      L----------------------------------------SQ-------
3551      ----------------------------------------FNT-------
3552      --------------------------------------------------
3553      I-----------------------------------------N-------
3554      I----------------------------------------NY-------
3555      IF--------------------------------------LAS-------
3556      IF-PGQG-S---QSVGM----------------AREL---HDN-------
3557      IF---------------------------------------SD-------
3558      --------------------------------------------------
3559      I-----------------------------------------S-------
3560      IF----------------------------------L---IS--------
3561      VL----------------------------------------S-------
3562      ------------------------------------------G-------
3563      V---------------------------------------LRQ-------
3564      VC-PGQG-A---QSIGM----------------GKLL---ADE-------
3565      --------------------------------------------------
3566      VF-PGQG-S---QYIGM----------------GKDF---SNN-------
3567      ---------------------------------FKKL---ICD-------
3568      VF-PGQG-S---QKVGM----------------GSDL---YNQ-------
3569      IF-PGQG-S---QIVGM----------------GKEF---FEK-------
3570      VF-PGQG-S---QFIGM----------------SRDF---YEN-------
3571      LF-PGQA-S---QKVGM----------------GLDL---YNE-------
3572      VF-PGQG-A---QFTGM----------------GKDL---YEN-------
3573      ------------------------------------------Y-------
3574      IF----------------------------------------S-------
3575      AF-PGQG-S---QHLSMls-----------rggISDL---ANS-------
3576      ----------------------------------------YDN-------
3577      LF-PGQG-S---QFIGM----------------GQDF---SSK-------
3578      IF-PGQG-S---QIVGM----------------GKEL---YDK-------
3579      --------------------------------------------------
3580      -----------------------------------------QN-------
3581      VF-PGQG-S---QHSFMls-----------knnLLSY---AES-------
3582      IF---------------------------------DL---IKD-------
3583      ----GQG-S---QYTHM----------------AMDF---NDN-------
3584      LF-PGQG-S---QTVGM----------------GKIL---YEK-------
3585      LF----------------------------------------T-------
3586      --------S---QVVGM----------------GKEF---FEK-------
3587      LF-PGQG-S---QVVGM----------------GNEF---YEQ-------
3588      IF-PGQG-S---QFLGM----------------TKDF---YDN-------
3589      LF-PGQG-S---QYSGM----------------FKDH---FEE-------
3590      --------------------------------------------------
3591      --------------------------------------------------
3592      LF-PGQG-V---QTVGM----------------MDNL---FSS-------
3593      LF-PGQG-S---QFVGM----------------GLDF---FKK-------
3594      ----------------M----------------AKEL---CEE-------
3595      --------------------------------------------------
3596      ----------------M----------------AKEF---FDK-------
3597      L-----------------------------------L---LTA-------
3598      ------------------------------------------T-------
3599      VF-PGQG-A---QFTGM----------------GKDL---YES-------
3600      --------------------------------------------------
3601      IF-PGQG-S---QIVGM----------------GKEF---YDK-------
3602      LF-PGQG-S---QIVGM----------------GSEF---YNN-------
3603      LF-TGQG-A---QHIGM----------------GKAL---YEV-------
3604      L-----------------------------------------K-------
3605      V-----------------------------------------S-------
3606      --------------------------------------------------
3607      --------------------------------------------------
3608      --------------------------------------------------
3609      LF-PGQG-S---QQVGM----------------IKNL---YHN-------
3610      I-----------------------------------------Q-------
3611      LF-PGQG-S---QSIGM----------------AKEF---YDN-------
3612      --------------------------------------------------
3613      MY-PGQG-S---QYVGM----------------TLDL---HTR-------
3614      IF------------------------------------------------
3615      -----------------------------------------EY-------
3616      VF-PGQG-S---QKIAM----------------AKDL---FQS-------
3617      AF-PGQG-S---QHLSMls------------sgGIAE---IAL-------
3618      LF-PGQG-S---QNKNM----------------LIN----YDK-------
3619      VF-PGQG-S---QKPGM----------------GQNL---YNE-------
3620      --------------------------------------------------
3621      IF-PGQG-S---QYVKM----------------GQDF---YSK-------
3622      --------------------------------------------------
3623      ----------------------------------------FTQ-------
3624      LF-PGQA-S---QKVGM----------------GKNL---YKK-------
3625      VF-PGQG-S---QHPEMlkt----------dlvDQSF---IN--------
3626      I-----------------------------------------S-------
3627      IF-PGQG-S---QFVGM----------------GKDF---YNS-------
3628      -----------------------------------------EE-------
3629      LF-PGQG-S---QSVGM----------------AKDL---YNN-------
3630      LY--------------------------------------AAN-------
3631      LF-PGQG-S---QAVGM----------------CTEF---YKN-------
3632      LF-PGQG-S---QYVGM----------------GSDF---YEN-------
3633      --------------------------------------------------
3634      V-----------------------------------L---LR--------
3635      V---------------------------------------ILW-------
3636      IF-PGQG-S---QSVGM----------------AKEL---HSK-------
3637      ------------------------------------------A-------
3638      --------------------------------------------------
3639      IF-PGQG-S---QSVGM----------------GKEL---FNS-------
3640      -----------------------------------------DA-------
3641      ----------------------------------------FTQ-------
3642      ------------------------------------------S-------
3643      IF-PGQG-S---QSVGM----------------IKEL---YDN-------
3644      L-------------------------------------------------
3645      M-------------------------------------------------
3646      ----------------M----------------AKEL---YDN-------
3647      --------------------------------------------------
3648      --------------------------------------------------
3649      LF-PGQG-S---QYVGM----------------GSDF---YQK-------
3650      ------------------------------------------E-------
3651      --------------------------------------------------
3652      ------------------------------------------S-------
3653      I-------------------------------------------------
3654      LF-SGQG-S---QYLNM----------------GRDL---FLN-------
3655      LF-PGQG-S---QKVSM----------------GYDL---YEK-------
3656      LF-PGQG-S---QSVGM----------------AKDL---YDN-------
3657      VF-PGQG-S---QSIGM----------------LKTF---DKN-------
3658      L-----------------------------------------K-------
3659      C---------------------------------------YGL-------
3660      IF-PGQG-S---QFIGM----------------GKDL---AEN-------
3661      -----------------------------------------ET-------
3662      VF-SGQG-S---QFVGM----------------GHDF---HAS-------
3663      IF-PGQG-S---QIVGM----------------GLDL---ND--------
3664      IF-PGQG-S---QSVAM----------------GKNL---YDK-------
3665      M-----------------------------------------S-------
3666      IF-PGQG-S---QIVGM----------------GKLL---YEK-------
3667      L----------------------------------------QS-------
3668      ------------------------------------------K-------
3669      --------------------------------------------------
3670      VF------------------------------------------------
3671      --------------------------------------------------
3672      --------------------------------------------------
3673      IF-PGQG-S---QTVGM----------------AQNL---YKE-------
3674      IA-PGQG-A---QFIGM----------------GLEL---AES-------
3675      I-----------------------------------------T-------
3676      ----------------M----------------CRKP---YLE-------
3677      IF-PGQG-S---QFVGM----------------AKEF---YDN-------
3678      L-------------------------------------------------
3679      --------------------------------------------------
3680      VF-PGQG-S---QTVGM----------------SHDF---YSK-------
3681      IF-PGQG-S---QIVGM----------------GKEL---YDK-------
3682      ------------------------------------L---LKV-------
3683      IF-PGQG-S---QSVGM----------------ARTL---YNN-------
3684      --------------------------------------------------
3685      LF--------------------------------------LGT-------
3686      IF-PGQG-S---QSVGM----------------TKEL---YDN-------
3687      L---------------------------------DEL---DDN-------
3688      --------------------------------------------------
3689      IF-PGQG-S---QSVGM----------------GKYF---YEN-------
3690      ------------------------------------------N-------
3691      IF-SGQG-S---HRPGM----------------SLNL---YKT-------
3692      --------------------------------------------------
3693      LF-PGQG-S---QSVGM----------------VKNL---YNN-------
3694      VF-PGQG-S---QIIGM----------------GADL---YEK-------
3695      VF-PGQG-S---QKVGM----------------GLEL---SNN-------
3696      L-----------------------------------------N-------
3697      VF-PGQG-S---QTLGMld------------plPKDL---VNK-------
3698      VY-PGGF-N---TYVGS----------------GNSL---FEM-------
3699      L-----------------------------------------N-------
3700      IF-PGQG-S---QVIGM----------------GKDF---FDK-------
3701      IF-PGQG-S---QYRGM----------------GTDL---IKK-------
3702      L-------------------------------------------------
3703      ----------------------------------------YGS-------
3704      ------------------------------------------G-------
3705      IF-PGQG-S---QIVGM----------------AKEL---YQK-------
3706      VF-PGQG-S---QYVGM----------------GKDL---FDS-------
3707      --------------------------------------------------
3708      VF-PGQG-S---QFIGM----------------SKDF---YDN-------
3709      VY-PGVG-T---VYPNM----------------FSDL---HGY-------
3710      V-------------------------------------------------
3711      ------------------------------------------N-------
3712      L-----------------------------------------A-------
3713      ------------------------------------------S-------
3714      TF----------------------------------------S-------
3715      --------------------------------------------------
3716      VF-PGQG-S---QKIGM----------------AKQI---EN--------
3717      --------------------------------------------------
3718      VF-PGQG-S---QTLGM----------------LADF---ADN-------
3719      V-----------------------------------------P-------
3720      V-------------------------------------------------
3721      V-------------------------------------------------
3722      --------------------------------------------------
3723      VF-PGQG-S---QSLGM----------------AKDF---NDN-------
3724      ------------------------------------------S-------
3725      V-------------------------------------------------
3726      ------------------------------------------S-------
3727      VY-PGVG-T---VYPNM----------------FSDL---HGY-------
3728      --------------------------------------------------
3729      M-----------------------------------L---LQE-------
3730      V-----------------------------------------K-------
3731      VF-PGQG-S---QKIGM----------------GSDL---HNE-------
3732      LF-PGQG-S---QNIGM----------------AKDL---IQN-------
3733      I----------------------------------------EE-------
3734      IF-PGQG-S---QLVGM----------------AREF---YEK-------
3735      --------------------------------------------------
3736      --------------------------------------------------
3737      -----------------------------------------DS-------
3738      VF-PGQG-S---QYPKM----------------LSEY---FSE-------
3739      ------------------------------------------E-------
3740      M-----------------------------------L---LQE-------
3741      LF-TGQG-S---QSADM----------------GADF---VNK-------
3742      I-------------------------------------------------
3743      --------------------------------------------------
3744      ------------------------------------------R-------
3745      M-------------------------------------------------
3746      IF-PGQG-S---QIVGM----------------GKEL---YDK-------
3747      L---------------------------------RGL---WMA-------
3748      ----------------M----------------ARAL---FDA-------
3749      IF-PGQG-A---QFTGM----------------GLDL---YEN-------
3750      M-----------------------------------------E-------
3751      IF-PGQG-A---QFSGM----------------GLDL---YEN-------
3752      VL---------------------------------QL---LIR-------
3753      ----------------M----------------GKAL---AEA-------
3754      L-----------------------------------------R-------
3755      IF-PGQG-S---QSVGM----------------GKDF---FEN-------
3756      IF-PGQG-S---QSIGM----------------GKSF---YEN-------
3757      VF------------------------------------------------
3758      LL-SGQG-A---QRPGM----------------MKEL---FEA-------
3759      A-----G-S---PRPGM----------------MKEL---FEA-------
3760      ----------------M----------------ATSL---AVM-------
3761      IF-PGQG-S---QEIGM----------------GKAL---ADA-------
3762      V---------------------------------------IAK-------
3763      ----------------M----------------GKDL---AMQ-------
3764      IF-PGQG-S---QQVGM----------------LREL---AER-------
3765      V-----------------------------------------V-------
3766      IF-AGQG-S---QAVGM----------------GQDF---YNN-------
3767      --------------------------------------------------
3768      VL----------------------------------------S-------
3769      AC---------------------------------------EK-------
3770      M----------------------------------------ER-------
3771      --------------------------------------------------
3772      L-------------------------------------------------
3773      L-----------------------------------------G-------
3774      MF-SGQG-S---QHPAM----------------GASL---YQS-------
3775      LF-PGQG-S---QYPGM----------------GKSL---YDN-------
3776      --------------------------------------------------
3777      V-------------------------------------------------
3778      AF----------------------------------Y---LNT-------

------FP-VFAEA---LDAVL---------------AV------L--D-
------FP-VFAEA---FDEIA---------------AL------L--D-
------FP-VFAEV---LDAVL---------------AV------L--D-
------FP-VFAEV---FDSVT---------------AL------L--E-
------FP-VFAEA---LDAVL---------------AV------L--D-
------FP-VFAEA---LDAVL---------------AV------L--D-
------FP-VFRDA---LDTVA---------------AH------L--D-
------FP-VFRDA---LDTVG---------------AH------L--D-
------FP-VFAAA---FDEIT---------------AL------L--D-
------YP-AFAEA---LDAVC---------------AA------L--D-
------FP-VFAEA---LDEVT---------------AR------L--E-
------HP-VYAEA---LDAVL---------------AR------F--D-
------HP-VFATA---FDAVC---------------AE------L--D-
------QP-VFRQT---LDQCD---------------AL------L--Q-
------HP-VFADA---LDAVL---------------AR------I--D-
------FP-VFAEA---LDQVL---------------DL------L--D-
------VP-VFTEA---LDAVL---------------AV------L--D-
------SE-VFRTA---IDDCA---------------TA------L--A-
------HP-VFAEA---FDSVL---------------AR------L--D-
------YP-VFADA---FDAVC---------------AA------L--D-
------QP-RFAAA---FDEVC---------------AA------L--D-
------YP-VFAEA---FDTVC---------------AA------L--D-
------YP-AFADA---LDTVL---------------AQ------F--D-
------EP-VFREA---IEECD---------------AA------I--R-
------QP-EFAAA---FDAVC---------------AV------F--D-
------EP-VFRAA---LDRCN---------------AL------I--E-
------FP-AFAEA---LDTVL---------------TA------L--D-
------FP-VFRGA---LDAAA---------------AH------L--D-
------EP-VFRAA---IEACE---------------QA------M--R-
------FP-VFAEA---FDSVT---------------AL------L--E-
------YP-VFADA---LDEVL---------------AR------L--D-
------CP-VFAEA---VAECA---------------AV------L--D-
------EP-AFRTA---LEACD---------------RA------M--K-
------CP-VFAEA---VAECA---------------AV------L--D-
------FP-VFARA---LDTAV---------------DL------L--D-
------CP-VFAEA---VAECA---------------AV------L--D-
------FP-VFAEA---LDEVL---------------AH------F--D-
------CP-VFAEA---VAECA---------------AV------L--D-
------EP-VFRET---LERID---------------EA------M--R-
------SE-VFRTA---VDDCA---------------AA------L--A-
------SP-VFARR---MQACE---------------EA------L--A-
------SP-VFARR---MQACE---------------EA------L--A-
------SP-VFAAE---LARCE---------------AA------L--E-
------EP-VFRAA---IERCD---------------EE------M--R-
------FP-AFAEA---FDAVL---------------AR------L--D-
------FP-VFAEA---LDVAI---------------DH------L--D-
------FP-VFAKA---LDTVL---------------AA------L--D-
------YP-VFAAA---FDETV---------------AL------L--D-
------CP-VFAEA---VAECA---------------AV------L--D-
------SA-VFAER---IAECA---------------AA------L--A-
------SP-VFRAQ---LEACE---------------RA------L--A-
------CP-VFAEA---VAECA---------------AV------L--D-
------EP-VFRDA---IHQVD---------------TA------L--R-
------SP-VFAAR---LTECA---------------TA------L--S-
------SP-VFAEH---IDACE---------------KA------L--T-
------SP-VFAER---IAECA---------------AA------L--A-
------SE-VFAAR---IAECE---------------TA------L--G-
------AP-AFADT---IRACD---------------EA------M--A-
------SP-VFAER---IKECA---------------AA------L--D-
------YP-VFAQA---IDEIC----Ae--------aDT------A--R-
------FP-VFAEA---LDVVV---------------DH------L--D-
------FP-VFAAA---LDAAL---------------DA------F--T-
------SP-VFAAR---IAECA---------------AA------L--E-
------FP-VFAEA---LDVVV---------------DH------L--D-
------SP-TFARH---MDECA---------------TA------L--R-
------SA-VFAER---IAECA---------------AA------L--A-
------FP-VYADA---LDTVL---------------AQ------F--D-
------FP-VFRDA---FEAAC---------------EA------V--D-
------SP-TFAES---IDACE---------------RA------L--A-
------WP-AFREA---FDRCV---------------AL------F--D-
------SP-VFRKA---LEECD---------------QA------F--R-
------FP-AFATA---LDAAL---------------DA------F--T-
------EP-SFRAA---LERCD---------------AA------I--R-
------HP-VFARA---LDEVC---------------AA------L--E-
------SP-VFAER---IAECA---------------AA------L--A-
------SP-VFRTQ---LEACE---------------RA------L--R-
------QP-TFRSV---LDRCD---------------EL------I--H-
------QP-VFREV---INQCS---------------AL------L--G-
------DP-HFAAA---LDEVC---------------EE------L--Q-
------SE-VFAAS---MSDCA---------------DA------L--A-
------FP-VFAEA---LDGVL---------------AH------F--D-
------DP-HFAAA---LDEVC---------------EE------L--Q-
------HT-FFASA---LDEVT---------------DR------L--D-
------SP-VFAGK---IRACD---------------ES------M--A-
------FP-VFAAA---LDETL---------------AL------L--D-
------SP-VFAER---IAECA---------------AA------L--E-
------FP-VFADA---FDEAC---------------AE------L--D-
------FP-VFAQA---LDEVT---------------AA------L--D-
------EP-VFRDA---LSACD---------------RA------I--Q-
------FP-VFAEA---LDGVL---------------AH------F--D-
------DP-HFAAA---LDEIC---------------EE------L--Q-
------FP-VFAEA---LDVVI---------------DH------L--D-
------SK-EFAAA---MAECE---------------AA------L--A-
------VP-VFAES---IAECD---------------AV------L--S-
------QP-TFRRA---LDRCD---------------EL------L--R-
------YP-VFATA---FDEACEqL------------DV------C--L-
------SA-VFAAA---MAECE---------------AA------L--S-
------SQ-VFADS---IRDCE---------------RA------L--A-
------SP-EFAAS---MAECE---------------TA------L--S-
------QP-VFRRA---ILECE---------------EV------L--R-
------VP-VFAES---IAECD---------------AV------L--S-
------DP-HFAAA---LDEVC---------------EE------L--Q-
------SD-AFRAQ---VEACA---------------RA------F--A-
------SP-EFAAA---MAECE---------------TA------L--S-
------SP-VFRAQ---LEACE---------------RA------L--A-
------FP-VFADA---LDDAL---------------RA------L--D-
------DP-VFASV---LRECA---------------DA------L--E-
------SA-VFAAA---MAECE---------------AA------L--S-
------FP-AFAGA---FDEAC---------------AE------L--D-
------FP-VFAAA---FDEAC---------------AE------L--E-
------FP-VFAAA---FDEVV---------------AV------L--D-
------SP-VFAAA---LRECA---------------DA------L--E-
------SP-VFAER---IAECA---------------AA------L--A-
------FP-AFADA---FEEAC---------------DA------L--S-
------FP-VFAAA---FDEAC---------------AE------L--D-
------FP-VFAAA---FDEAC---------------AE------L--D-
------SK-EFAAA---MAECE---------------SA------L--S-
------EP-VFRDA---LVKVD---------------KA------L--Q-
------SP-VFRAQ---LEACE---------------RA------L--A-
------SP-VFAEH---IDACE---------------KA------L--T-
------SE-VFAES---MSRCA---------------EA------L--S-
------FP-VFADA---FDEAC---------------CE------L--D-
------SP-VFAQQ---MSDCA---------------QA------L--E-
------FP-VFGRA---LGEVC---------------AA------L--D-
------FP-VFAAA---FDEVV----Avl------daEL------A--T-
------SP-VFAER---IEECA---------------AA------L--Q-
------EP-VFRAA---LEGCD---------------RA------I--E-
------EP-VFRAA---LEGCD---------------RA------I--E-
------EP-VFHAA---LSACD---------------RA------I--Q-
------SP-VFAER---VAECA---------------AA------L--E-
------HP-VFARA---LDEIC---------------AH------L--D-
------EP-VFRGA---IERCD---------------RA------L--R-
------SP-VFRRK---LAECA---------------AA------T--A-
------VP-VFVES---VVECD---------------AV------V--S-
------SP-VFAAR---IKECA---------------AA------L--E-
------AP-AFRET---AKACD---------------AA------L--S-
------SE-VFAES---MGRCA---------------EA------L--S-
------SG-AFRSA---ADSCD---------------AA------L--R-
------FP-VFADA---FDEAC---------------AG------L--D-
------SD-VFRES---VRACE---------------AA------F--A-
------SE-PFAAA---LRECD---------------SL------L--A-
------HP-AYADA---LDQVL---------------AE------L--D-
------VP-VFVES---VVECD---------------AV------V--S-
------FP-VFAQA---LDEVA---------------GG------F--D-
------WP-AFREA---FDRCV---------------TL------F--D-
------EP-VFARR---LRECA---------------TA------L--A-
------SP-VFRAR---AEACA---------------RA------L--E-
------WP-AFREA---FDRCV---------------AL------F--D-
------NV-TFREA---IDWCH---------------EA------I--S-
------EP-VFRSA---LQAAD---------------EV------L--K-
------SE-VFAAS---MRECA---------------RA------L--S-
------SE-VFAAS---MRECA---------------RA------L--S-
------SE-VFAAS---MRECA---------------RA------L--S-
------SE-VFAAS---MRECA---------------RA------L--S-
------SE-VFAAS---MRECA---------------RA------L--S-
------QP-VYRES---LKKSD---------------EL------L--R-
------QP-VYRES---LKKSD---------------EL------L--R-
------WP-AFRET---FDRCV---------------TL------F--D-
------SV-VFAER---MAECA---------------AA------L--R-
------SV-VFAER---MAECA---------------AA------L--S-
------SV-VFAER---MAECA---------------AA------L--S-
------WP-AFREA---FDLCV---------------RL------F--N-
------FP-GFRDA---LDEVC---------------AE------L--D-
------EP-SFRKA---FERSE---------------RL------F--R-
------YP-AFARA---WDTVS---------------AG------F--D-
------EP-FFKAQ---IDECR---------------AL------L--Q-
------SP-VFAAR---MRQCA---------------DA------L--I-
------EP-VFRAS---MEQCD---------------RL------I--Q-
------SM-VFAER---MAECA---------------AA------L--S-
------EP-VFRTT---IEQCS---------------SF------I--Q-
------FP-VFATA---LDEVL---------------GH------F--D-
------SI-VFAER---MAECA---------------PA------L--R-
------SV-VFAER---MAECA---------------AA------L--S-
------FP-VF--------------------------AR------I--H-
------FP-VF--------------------------AR------I--H-
------SA-VFAAR---MEECA---------------RA------L--L-
------SA-VFAAR---MEECA---------------RA------L--L-
------SA-VFAAR---MEECA---------------QA------L--L-
------SV-VFAER---MAECA---------------AA------L--S-
------HP-VFAAA---LNDIC---------------TH------L--D-
------SA-VFAAR---MEECA---------------RA------L--L-
------HP-VFAAA---LNDIC---------------TH------L--D-
------SR-VFAAA---MDACA---------------RA------F--E-
------HP-VFAAA---LNDIC---------------TH------L--D-
------FP-VF--------------------------AR------I--H-
------FP-VF--------------------------AR------I--H-
------EP-AFLAM---IRRCD---------------QA------L--A-
------FP-VFAAA---WDEVS---------------DA------F--G-
------FP-VF--------------------------AR------I--H-
------HP-VFAAA---LNDIC---------------TH------L--D-
------HP-VFAAA---LNDIC---------------TH------L--D-
------FP-VF--------------------------AR------I--H-
------EP-VFRAR---FEECD---------------AA------F--R-
------SP-VFAAA---MRACE---------------RA------F--D-
------YD-VFART---RREVL---------------DA------L--D-
------HP-VFADA---WHEAL---------------RR------L--D-
------YP-VFAEA---WREAL---------------DH------L--D-
------YP-VFRSS---LYEAE---------------RY------L--R-
------FP-IFRST---IYTAQ---------------HF------L--R-
------QP-TFRQA---LEQCD---------------QI------L--Q-
------FP-VFAEA---LDAVL---------------AV------L--D-
------FP-VFAEA---FDEIA---------------AL------L--D-
------FP-VFAEA---LDAVL---------------AV------L--D-
------FP-VFAEV---LDAVL---------------AV------L--D-
------FP-VYAKA---FDEIC---------------AA------L--D-
------QP-VFRQT---LEQCE---------------QI------L--Q-
------FP-VFAKA---LDEIT---------------AL------L--D-
------FP-VFRDA---LDTVA---------------AH------L--D-
------FP-AFRKA---LDEVC---------------AV------L--D-
------FP-VFRDA---LDTVG---------------AH------L--D-
------FP-VFAEV---FDSVT---------------AL------L--E-
------FP-AFAAA---FDAVT---------------AH------L--D-
------FP-AFRNA---LDKVC---------------AV------L--D-
------YP-AFAEA---LDAVC---------------AA------L--D-
------HP-VFADA---LDAVL---------------AR------I--D-
------QP-TFRNC---LKRCE---------------EI------L--R-
------YP-VFKAT---LDEAE---------------QY------L--R-
------FD-VFATA---LDDAC---------------AQ------L--D-
------HP-VFATA---FDAVC---------------AE------L--D-
------AP-VFRAA---LDECE---------------EI------L--E-
------FP-VFAAA---FDEIT---------------AL------L--D-
------FP-VFAEA---LDAVL---------------AV------L--D-
------FP-VFAEA---LDEVT---------------AR------L--E-
------FP-AFRNA---LDKVC---------------AV------L--D-
------QP-TFRQT---LDRCD---------------EI------L--R-
------FP-AFRKA---LDEVC---------------AV------L--D-
------SP-VFRAR---LDECA---------------AA------L--D-
------HP-VYAEA---LDAVL---------------AR------F--D-
------QP-TFRKA---LEQCA---------------EI------L--Q-
------QP-VFRQT---LEQCE---------------QI------L--Q-
------HP-VFAEA---FDSVL---------------AR------L--D-
------FP-VFRDA---LDAVA---------------SH------L--D-
------FP-VFRDA---LDAVA---------------SH------L--D-
------SP-VFRAR---LDECA---------------RA------L--D-
------QP-TFRKA---LEQCD---------------QI------L--E-
------QP-TFKQF---VDQCA---------------QI------L--E-
------YP-VFAKA---LDEIT---------------AL------L--D-
------QP-VFRQV---LDQCD---------------EL------L--R-
------LP--YRQS---VECAD---------------AY------L--K-
------SP-VFRAR---LDECA---------------RA------L--D-
------AP-VFAER---IADCA---------------RA------L--A-
------AP-VFAAA---LDEVC---------------AA------L--D-
------HP-VFGEA---LDAVL---------------TR------F--D-
------LP-VFREA---LDEVC---------------AR------L--D-
------HP-VFRAA---LDAAC---------------AE------L--D-
------VP-VFTEA---LDAVL---------------AV------L--D-
------FP-VFAEA---LDQVL---------------DL------L--D-
------EP-VFRHT---VEACD---------------AL------L--R-
------SE-VFRTA---IDDCA---------------TA------L--A-
------YP-VFARA---FDAVC---------------AQ------F--G-
------AA-TFREA---INQCDDiL------------KT------V--E-
------YP-VFADA---FDAVC---------------AA------L--D-
------SP-VFRAR---LDECA---------------AA------L--D-
------QP-EFAAA---FDAVC---------------AV------F--D-
------EP-VFRSA---LDRCN---------------AL------L--E-
------QP-TFRQA---LEECD---------------EI------L--S-
------SP-VFRAR---LDECA---------------RA------L--D-
------SP-VFRAR---LDECA---------------AA------L--D-
------QP-VFRQT---LDQCD---------------AL------L--Q-
------YP-VFAEA---FDTVC---------------AA------L--D-
------QP-TFQKI---LDQCN---------------EI------L--K-
------HP-VFRAA---LDAAC---------------AE------L--D-
------FP-AFARA---FDEVC---------------AH------I--D-
------FP-VFAEA---FDAVC---------------AG------L--D-
------QP-RFAAA---FDEVC---------------AA------L--D-
------SP-VFRAR---LDECA---------------AA------L--D-
------FP-VFAAA---FDDAC---------------GH------L--D-
------QS-VFRDA---IDQCD---------------QI------L--Q-
------HP-VFRAA---LDAAC---------------AE------L--D-
------FP-AFRDA---FDAAC---------------SH------L--D-
------SP-VFRGR---LDECA---------------AA------L--D-
------HP-VFRAA---LDAAC---------------AE------L--D-
------QA-KFRQI---IEQCD---------------QI------L--Q-
------FP-VFTEA---FDAVT---------------AR------L--D-
------VP-VFAQA---LAECD---------------AA------L--A-
------SP-VFRAR---LDECA---------------AA------L--D-
------EP-VFRAA---LDRCN---------------AL------I--E-
------EA-SFRQD---LVSMD---------------EI------L--Q-
------YP-VFADA---LDEVL---------------AR------L--D-
------YP-TFRDA---LDNVC---------------AH------L--D-
------YP-VFAEA---LDEVL---------------AQ------F--D-
------FP-VFAEK---LDEVC---------------GH------L--D-
------YP-AFAAA---FDEAC---------------AA------L--D-
------FP-VFRGA---LDAAA---------------AH------L--D-
------FP-AFRDA---LDAVA---------------SH------F--D-
------FP-AFRDA---LDAVA---------------SH------F--D-
------QP-TFRQA---LDTCD---------------HI------L--R-
------YP-AFAET---FAEVC---------------GH------L--D-
------HP-VFRAA---LDAAC---------------AE------L--D-
------HP-VFARA---FDAVC---------------AQ------F--G-
------YP-VFADA---FDEIC---------------AE------L--D-
------EP-VFREA---IEECD---------------AA------I--R-
------EP-VFRSA---IEACE---------------QA------M--R-
------YP-AFADA---LDTVL---------------AQ------F--D-
------EP-VFKAA---IVQCD---------------QA------I--N-
------QP-TFRQA---LEQCE---------------EL------L--R-
------FP-AFAEA---LDTVL---------------TA------L--D-
------FD-VFAES---LDETC---------------AR------L--D-
------SP-VFRAR---LDECA---------------AA------L--D-
------YP-VFAAA---YDEVC---------------AF------L--D-
------YP-VFAAA---YDEVC---------------AF------L--D-
------HP-VFARA---LDEVC---------------AA------L--E-
------FP-VFAEA---FDAVC---------------AG------L--D-
------QA-KFRQI---IDQCD---------------QI------L--Q-
------FP-VFAEA---LDAVV---------------AR------L--D-
------HP-VFADA---LDDAC---------------WY------L--D-
------DT-TFREA---IDRCD---------------EA------M--R-
------AP-VFAER---IEECA---------------AA------M--S-
------HP-VFARA---FDAVC---------------AQ------F--G-
------FP-VFAEA---LDSVV---------------AR------L--D-
------FP-VFAEA---FDSVT---------------AL------L--E-
------FP-VFAEA---LDEVF---------------EA------F--G-
------FP-VFAEA---FDAIC----------------------------
------YP-VFRQS---MERID---------------AH------L--I-
------WP-VFRAA---LDELC---------------TA------L--D-
------HP-GFARA---LDEVR---------------AE------L--D-
------QP-VFAQA---LDDVC---------------AL------L--D-
------FP-VFAEA---FDAVC---------------AG------L--D-
------FP-VFRDA---LDAVC---------------AH------L--D-
------QP-TFRKT---LDRCD---------------EI------L--R-
------SP-VFAAR---IAECE---------------QA------L--Q-
------SP-VFAET---IRACD---------------EA------M--A-
------FP-VFADA---FDAAC---------------EE------M--D-
------FP-AFADT---FDEIC---------------AL------I--D-
------QP-TFRQA---LDECD---------------RL------L--Q-
------AS-TFREA---INQCEDiL------------SR------V--E-
------SP-VFAER---LHECA---------------AA------L--A-
------FP-VFAEA---FDAIC----------------------------
------QP-TFRQA---LDECD---------------RL------L--Q-
------CP-VFAEA---VAECA---------------AV------L--D-
------CP-VFAEA---VAECA---------------AV------L--D-
------SP-VFAAR---MAECA---------------AA------L--G-
------HP-VFRAA---LDAAC---------------AE------L--D-
------SP-VFAAR---LNECA---------------EA------L--A-
------AP-TFREA---INQCE---------------EI------L--S-
------FP-VFAEA---FDAVC---------------AG------L--D-
------YP-AFAEA---LDAVC---------------AE------L--D-
------SP-VFARR---MQACE---------------EA------L--A-
------SP-VFARR---MQACE---------------EA------L--A-
------FP-VFADA---LDDAL---------------RA------L--D-
------FP-AFADT---FDEIC---------------AL------I--D-
------FP-VFARA---LDTAV---------------DL------L--D-
------ES-TFRAA---LDRCE---------------TI------L--Q-
------EP-VFRAA---IEACE---------------QA------M--R-
------YP-VFAQA---LDAVC----------------------------
------AP-IFRQT---LDRCN---------------DI------L--R-
------SE-LFRER---IEACA---------------HA------L--A-
------SP-VFADR---IADCA---------------AA------L--E-
------QP-VFAQA---LDEVC---------------AL------L--D-
------FP-VFAEA---LDAVL---------------AR------L--D-
------SP-VFAKA---LDEVC---------------SR------F--R-
------CP-VFAEA---VAECA---------------AV------L--D-
------FP-AFAEA---FDAVL---------------AR------L--D-
------AP-VFRAR---LEECA---------------KA------L--S-
------AP-VFRAR---LEECA---------------KA------L--S-
------EP-AFRTA---LEACD---------------RA------M--K-
------QP-VFAQA---LDDVC---------------AL------L--D-
------FP-VFAAA---FDAIC----------------------------
------HP-VFRAA---LDAAC---------------AE------L--D-
------FP-VFAEA---LDEVL---------------AH------F--D-
------YP-VFADA---LDAVC---------------AR------L--E-
------SP-VFAER---LHACA---------------AA------L--A-
------FP-VFARA---LDEIL---------------EH------L--D-
------EP-LFKAA---VERCD---------------AA------V--R-
------HP-VFAQA---LDDVC---------------AL------L--D-
------EP-VFRAA---LDRCN---------------AL------L--E-
------CP-VFAEA---VAECA---------------AV------L--D-
------SP-VFAAS---MAACE---------------QA------L--T-
------SP-VFAAR---MAECE---------------QA------L--A-
------FP-VFATA---LDEVL---------------AH------F--D-
------QP-VFRRA---ILECE---------------EV------L--R-
------YP-AFAAA---YDEVC---------------AQ------L--D-
------FP-VFAEA---FDAVC---------------AG------L--D-
------FP-AFTRA---FDLVR---------------SH------L--D-
------YP-VFAQA---IDEIC----Ae--------aDT------A--R-
------YP-VFAQA---LDAVC--------------------------E-
------FP-AFAHA---FDEAC---------------AH------L--D-
------FP-VFAAA---YDEVC---------------AL------V--D-
------AP-VFRAR---IEECE---------------EA------L--R-
------YP-AFARA---FDEVC---------------AH------L--D-
------SA-VFRAR---IDECA---------------RA------L--R-
------FP-VFTKA---LDEVL---------------AL------L--D-
------SP-VFRES---IEACE---------------KS------L--A-
------SP-VFAER---LHECA---------------AA------L--A-
------SE-VFRTA---VDDCA---------------AA------L--A-
------FP-AYAEA---FDEAC---------------AA------L--D-
------HP-VFATA---LDEVC---------------DC------L--D-
------QP-TFRDA---LDRCD---------------KI------L--R-
------SP-VFAEH---IDACE---------------KA------L--T-
------EA-VFRQV---FGECD---------------RL------M--G-
------EP-VFRDA---IHQVD---------------TA------L--R-
------SP-VFAAE---LARCE---------------AA------L--E-
------AP-AFADT---IRACD---------------EA------M--A-
------YP-VFRQS---MERID---------------AH------L--I-
------EP-VFRET---LERID---------------EA------M--R-
------YP-VFADA---LDAVC---------------AH------V--D-
------FP-VFAEA---LDVAI---------------DH------L--D-
------YP-VFASA---LDAVC---------------ER------M--D-
------SP-VFAAR---VDECA---------------KA------L--E-
------QP-TFKKI---IDQCS---------------KI------L--E-
------YP-VFADA---LDAVC---------------AH------V--D-
------FP-VFAKA---LDTVL---------------AA------L--D-
------YP-VFEKS---ILEAE---------------EF------L--I-
------YP-VFARA---LDEVC--------------------------A-
------YP-VFARA---LDAAC---------------AG------L--E-
------FP-VLAEA---FDAVC---------------AE------L--D-
------YP-VFAAA---YDEVC---------------AL------L--D-
------YP-VFAAA---YDEVC---------------AL------L--D-
------YD-VFAEK---LDEVC---------------RY------L--A-
------FS-VFRDA---FDAAC---------------SY------L--D-
------FS-VFRDA---FDAAC---------------SY------L--D-
------FP-VFADA---YDEVC---------------AR------L--E-
------SP-VFRAE---IEACE---------------RA------F--A-
------SA-VFAER---IAECA---------------AA------L--A-
------FP-AFASA---FDELC---------------AA------L--D-
------FS-VFRDA---FDAAC---------------SY------L--D-
------SQ-VFARR---LRECA---------------DA------V--A-
------YP-VFAAA---YDEVC---------------AH------L--D-
------QP-SFRQT---LDECD---------------TL------L--Q-
------FP-VFAQA---LDEVC---------------TA------L--D-
------CP-VFAEA---VAECA---------------AV------L--D-
------YP-VFAEA---LDAVC---------------AR------L--E-
------FP-VFAAA---LDAAL---------------DA------F--T-
------SP-VFRAQ---LEACE---------------RA------L--A-
------HP-VFADA---LDEIC---------------GE------L--D-
------HT-FFASA---LDEVT---------------DR------L--D-
------SP-VFAER---IAECA---------------AA------L--A-
------SP-VFAAR---LNECA---------------EA------L--S-
------FP-VFADA---LDEVC---------------QR------L--E-
------CP-VFAEA---VAECA---------------AV------L--D-
------SP-VFAAR---LTECA---------------TA------L--S-
------EP-VFREQ---LLACE---------------GA------L--A-
------EP-VFADA---LDDVL---------------AH------F--A-
------YP-VFARA---LDEIC---------------GR------F--A-
------YP-VFKAS---LEEAD---------------GH------L--R-
------SP-VFAEH---FRRCA---------------EA------V--E-
------FP-RFRQA---LDAVC---------------AV------L--D-
------YP-VFADA---LDAVC----------------------------
------FP-AFATA---LDAAL---------------DA------F--T-
------YP-VFKAS---LEEAD---------------GF------L--R-
------YP-VFAAA---FDETV---------------AL------L--D-
------FP-VFDDA---LREVC---------------AL------L--D-
------YE-VFARA---LDETA---------------AE------L--D-
------QP-VFAQA---LDDVC---------------AL------L--D-
------AP-VFRQA---IDQCN---------------QI------F--T-
------EP-VFREQ---LLACE---------------GA------L--A-
------SP-VFAER---IKECA---------------AA------L--D-
------AP-VFRQS---IEQAE---------------TA------F--R-
------SP-AFATR---LRECA---------------DA------L--A-
------QP-TFRAA---IDQCE---------------QV------L--R-
------SP-VFAER---IAACA---------------EA------L--A-
------HP-VFADA---FDAVA---------------ER------L--D-
------SR-VFAAA---LDEVT---------------AH------L--D-
------YP-VFARA---LDAVD---------------AR------L--E-
------FP-AYAAA---FDTVC---------------AA------L--D-
------YP-VFADA---LREVC---------------AH------L--D-
------QP-GFRRI---LDECD---------------RI------L--Q-
------SP-VFAAA---MADCA---------------EA------L--A-
------YP-VFARA---LDAAC---------------AR------L--E-
------FP-VFADA---YDEVC---------------AR------L--E-
------EP-VFRAA---IERCD---------------EE------M--R-
------QP-VFARA---LDEVC---------------AL------L--D-
------FP-VFADA---LDEAF---------------AA------L--D-
------FP-VFAEA---LDVVV---------------DH------L--D-
------YP-VYAAA---FDAAC---------------GW------L--D-
------FP-VFAAA---YDEIR---------------AH------L--D-
------FP-IFAEA---FDEVC---------------AL------L--D-
------SE-VFAAR---IAECE---------------TA------L--G-
------SE-VFAAR---IAECE---------------TA------L--G-
------SV-VFRDE---IAACE---------------RA------L--A-
------SV-VFRDE---IAACE---------------RA------L--A-
------LP-VFTQA---FDEVV---------------DL------L--D-
------YP-VFAAA---YDEVC---------------AL------L--D-
------YP-VFAAA---YDEVC---------------AL------L--D-
------YP-VFKAS---LKETD---------------RH------L--A-
------AP-VFAEH---IHRCE---------------RA------L--R-
------YP-AFARE---LDTIA---------------EH------L--D-
------SA-VFAER---IAECA---------------AA------L--A-
------FP-VFRDA---FEAAC---------------EA------V--D-
------SA-VFAER---VAECD---------------RA------L--A-
------FP-VFAEA---LDAVL---------------AH------F--D-
------FP-VFAEA---LDVVV---------------DH------L--D-
------SP-VFADH---LDAVA---------------AA------L--A-
------FP-VFAKS---FDAVC---------------AE------L--D-
------SP-AFATR---LRECA---------------DA------L--A-
------YP-VFAAA---WDEVC---------------AQ------L--D-
------SP-TFARH---MDECA---------------TA------L--R-
------AP-VFAEH---IHRCE---------------RA------L--R-
------AP-VFAEH---IHRCE---------------RA------L--R-
------FP-VFARA---FDEVA---------------EH------L--E-
------SE-VFAAR---LLECA---------------EA------V--E-
------AP-VFAER---VAQCE---------------RA------L--S-
------FP-VFAEA---FDAVC---------------AE------F--D-
------YE-VFARA---LDETA---------------AA------L--D-
------AP-VFRKA---LEQCN---------------EI------LlgT-
------SP-VFAAR---VDECA---------------KA------L--E-
------SP-VFAAR---VEECA---------------KA------L--E-
------QP-SFRQT---LDQCD---------------TL------L--Q-
------QP-SFRQT---LDQCD---------------TL------L--Q-
------WP-AFREA---FDRCV---------------AL------F--D-
------SD-VFRAH---IEACA---------------EA------L--A-
------HP-VFAEA---LDAAF---------------GA------L--D-
------YP-VFAAA---YNEVC----------------------------
------SP-VFAAR---LNECA---------------EA------L--A-
------FD-VFAAA---LDEVC---------------QF------L--A-
------FP-VFAAA---WDEVC---------------AA------L--D-
------SP-VFRKA---LEECD---------------QA------F--R-
------SP-VFRKA---LEECD---------------QA------F--R-
------FP-IFAEA---FDEVC---------------AL------L--D-
------FP-VFAQA---LDEVC---------------TA------L--D-
------YP-VFRQS---IDRID---------------RY------L--Q-
------SP-VFAAR---IAECA---------------AA------L--E-
------SE-VFAAS---MSDCA---------------DA------L--A-
------YP-VFADA---LDAVC---------------AR------L--E-
------QP-TFRKI---LDYCN---------------EI------L--R-
------FP-IFAEA---FDEVC---------------AL------L--D-
------SP-VFAER---IAECA---------------AA------L--A-
------FP-VYADA---LDTVL---------------AQ------F--D-
------ET-AFREA---MERCD---------------AA------I--H-
------FP-VFAHA---LDEVA---------------AA------L--N-
------FP-VFAHA---LDEVA---------------AA------L--N-
------FP-VFAHA---LDEVA---------------AA------L--N-
------FP-VFAHA---LDEVA---------------AA------L--N-
------EP-VFRAV---IEECD---------------AL------I--Q-
------EP-VFREA---VERID---------------EA------M--R-
------AP-VFARH---IESCG---------------QA------F--A-
------YP-VFADA---LDAVC----------------------------
------FP-VFAEA---YDEVC---------------AH------L--D-
------YP-VFRET---LHEAD---------------KY------L--R-
------YP-VFAEA---LDAVC---------------AR------L--E-
------EP-SFRAA---LERCD---------------AA------I--R-
------AP-VFAQH---IQACE---------------EA------F--A-
------EP-VFRAV---IEECD---------------TL------I--Q-
------FP-GFAEA---LDAVL---------------EE------L--D-
------YP-VFAQA---LDAVC----------------------------
------QP-VFAQA---LDDVC---------------AL------L--D-
------WP-AFREA---FDRCV---------------AL------F--D-
------SP-TFAES---IDACE---------------RA------L--A-
------SP-VFRST---LEACD---------------KA------M--R-
------LP-AFRSA---MDRCA---------------EI------V--S-
------YP-VFADA---LDAVC---------------AR------M--D-
------ST-VFAEH---MHRCA---------------RA------L--A-
------FP-AYARA---LDAVC---------------AE------L--D-
------QP-IYRAT---LDRCA---------------AI------L--A-
------FP-VFRAA---FAAAC---------------TA------V--E-
------SP-VFAAS---FDAIC---------------AQ------L--D-
------SP-VFRTQ---LEACE---------------RA------L--R-
------FP-VFAQA---LDEVT---------------AA------L--D-
------VP-AFASA---LDEVC---------------AH------L--D-
------VP-AFASA---LDEVC---------------AH------L--D-
------EL-VFRET---IQECD---------------RI------L--K-
------FP-PFAEA---LAEIA---------------AE------M--D-
------YP-VFADA---LDAVC---------------AR------L--E-
------EP-TFRET---LLRCD---------------AV------L--K-
------EP-VFRDA---LSACD---------------RA------I--Q-
------AP-AFAQQ---IDACA---------------EA------F--A-
------AP-AFAQQ---IDACA---------------EA------F--A-
------AP-AFAQQ---IDACA---------------EA------F--A-
------AP-AFAQQ---IDACA---------------EA------F--A-
------AP-AFAQQ---IDACA---------------EA------F--A-
------AP-AFAQQ---IDACA---------------EA------F--A-
------AP-AFAQQ---IDACA---------------EA------F--A-
------EP-AFREA---FDACA---------------AL------F--D-
------SP-VFADT---VRECA---------------DA------L--A-
------SP-VFAAR---MADCE---------------RA------L--A-
------YP-VFKDA---LLEAD---------------QC------L--K-
------EP-AFRRA---VEACE---------------AA------L--S-
------WP-AFREA---FDRCV---------------TL------F--D-
------DA-VFREQ---IEACE---------------RA------L--A-
------EP-VFRDA---LSACD---------------RA------I--Q-
------FP-VFAAA---WDEVC---------------AA------L--D-
------SP-VFRAA---LLDCE---------------RA------L--S-
------HP-YFRQQ---VDKCC---------------EL------L--H-
------FP-VFAEA---FDAVS--------------------------D-
------QP-TFRKV---LEQCD---------------AV------L--A-
------FP-VFAEA---LDVVI---------------DH------L--D-
------YP-IFADS---LSESA---------------EY------L--K-
------FP-AFRDA---LDAVA---------------SH------F--D-
------QP-VFAQA---LDDVC---------------AL------L--D-
------SE-VFAAR---LAECE---------------AA------M--A-
------ST-VFAEH---MHRCA---------------GA------L--A-
------AP-TFRQA---INQCEEiL------------SS------V--E-
------QP-TFKAA---LDECA---------------EI------L--R-
------SP-VFATR---IAECE---------------HA------L--T-
------HP-VFARA---LDAVC---------------DR------L--E-
------EP-VFRAA---LEGCD---------------RA------I--E-
------YP-IFADS---LAESA---------------KY------L--K-
------EP-VFRAA---LEGCD---------------RA------I--E-
------SP-VFAER---LHECA---------------AA------L--A-
------SD-VFCAT---IRGCA---------------DE------L--A-
------YP-VFAVA---WDEVC---------------AE------L--D-
------WP-AFREA---FDRCV---------------AL------F--D-
------DP-HFAAA---LDEVC---------------EE------L--Q-
------HP-VFARA---LDEIC---------------AH------L--D-
------FP-VFAEA---LDGVL---------------AH------F--D-
------YP-VFAAA---WDEVC---------------AQ------L--D-
------YP-VFATA---FDEACEqL------------DV------C--L-
------AP-VFAQH---IQACE---------------EA------F--A-
------FP-VFART---FGEIC---------------AR------F--D-
------FP-VFRNA---FEAAC---------------HA------V--D-
------SP-VFAQW---MDRCA---------------EV------L--A-
------SP-VFAAR---LRECA---------------DA------L--A-
------FP-VFAAA---FDGVC---------------AQ------L--D-
------FP-EFAAA---FDAVC---------------AE------L--D-
------SR-VFAAR---MEECE---------------RA------L--A-
------FP-VFASA---LDEVC---------------VQ------L--D-
------YP-VFAHA---LDECA---------------AA------L--D-
------EP-AFREA---FDACA---------------EL------F--D-
------SP-RFRRT---LDRCD---------------AI------L--R-
------SP-VFAAR---LRECA---------------DA------L--A-
------FP-VFAEA---LDGVL---------------AH------F--D-
------YP-VFANA---LDDVC---------------AH------F--A-
------SP-AFATR---IAACE---------------QA------L--A-
------YP-VFAAA---FDEVC---------------GH------L--D-
------YP-AFARE---LDTIA---------------TH------L--D-
------SP-VFRAR---MEECG---------------QA------L--S-
------FP-VFAAA---LDETL---------------AL------L--D-
------SP-VFAER---IAECA---------------AA------L--E-
------SP-VFAGK---IRACD---------------ES------M--A-
------SP-VFAGK---IRACD---------------ES------M--A-
------SP-TFRET---INQCEDiL------------SN------L--E-
------SP-VFAAR---LRECA---------------DA------L--A-
------SP-VFAER---IAECA---------------AA------L--E-
------QP-TFRSV---LDRCD---------------EL------I--H-
------SA-EYAAA---LDEVC---------------AS------L--D-
------EP-VFRAA---LEGCD---------------RA------I--E-
------EP-VFRAA---LEGCD---------------RA------I--E-
------SP-VFAAR---LRECA---------------DA------L--A-
------FP-VFAEA---FDVVC----------------------------
------FP-VFADA---FDEAC---------------AE------L--D-
------YP-VFRQS---LDRAD---------------RY------L--K-
------AP-VFRAR---MEECG---------------EA------L--A-
------FP-AYAEA---FDAVC----Aal------daRL------A--R-
------FP-VFAAA---FDAVC----------------------------
------YP-VFAEA---FDAVV---------------AE------L--D-
------HP-VFAAA---FDEVC---------------AA------F--D-
------SP-VFAAR---MEECE---------------RA------L--A-
------SD-AFRAQ---VEACA---------------RA------F--A-
------DP-HFAAA---LDEVC---------------EE------L--Q-
------SP-VFAAR---MAACE---------------RA------L--A-
------SA-VFAAR---VAECE---------------RA------L--A-
------SP-VFRAQ---LEACE---------------RA------L--A-
------SP-VFADS---MHACS---------------EA------L--N-
------SP-VFADS---MQACS---------------EA------L--N-
------FP-VFASA---LDEVC---------------VQ------L--D-
------QP-VFREV---INQCS---------------AL------L--G-
------SP-AFRAE---IEACE---------------RA------L--A-
------SP-AFRAE---IEACE---------------RA------L--A-
------WP-AFREA---FDRCV---------------AL------F--D-
------FP-VFAAA---FDAVC---------------AG------F--E-
------YP-VFAAV---WDEVC---------------AQ------L--D-
------SK-EFAAA---MAECE---------------AA------L--A-
------FP-VFADA---LAEVC---------------AG------F--E-
------GG-VFRQA---LEACD---------------EA------I--R-
------FP-AFART---FDACA---------------AA------L--A-
------SP-VFAAR---IKECA---------------AA------L--E-
------SP-VFAGR---VAECA---------------AA------L--E-
------SP-VFAGR---VAECA---------------AA------L--E-
------SA-VFAAA---MAECE---------------AA------L--S-
------EP-VFRQS---LEACD---------------AA------F--R-
------QP-TFRSC---LDRCA---------------EI------L--Q-
------QP-TFRRA---LDRCD---------------EL------L--R-
------SP-VFAES---MVACE---------------RA------L--S-
------FP-VFAEV---YDEVC--------------------------S-
------AP-VFAES---MAECE---------------AA------L--L-
------SP-LFRNI---INECD---------------RL------L--K-
------SP-VFAAR---VAECE---------------RA------L--S-
------HP-VFARA---LDAVC--------------------------D-
------QP-TFKAA---LDKCA---------------DI------L--R-
------SA-VFAAR---IDACE---------------QA------L--S-
------DP-HFAAA---LDEIC---------------EE------L--Q-
------SP-VFASS---MRECA---------------EA------L--E-
------DT-TSREA---IDRCH---------------DA------L--G-
------YP-VFAAV---WDEVC---------------GE------L--D-
------SP-VFAAR---VAECE---------------RA------L--A-
------SP-VFATR---LHECA---------------DA------L--A-
------EP-VFRQS---LEACD---------------AA------F--R-
------SQ-VFADS---IRDCE---------------RA------L--A-
------SP-VFAES---MVACE---------------RA------L--A-
------FP-VYADA---FDAVC---------------AE------L--E-
------VP-VFAES---IAECD---------------AV------L--S-
------VP-VFAES---IAECD---------------AV------L--S-
------EP-VFRGA---LEACH---------------ER------I--R-
------SR-VFAWA---FDEIC---------------AA------M--D-
------FP-VFAHA---LDACD---------------AA------L--Q-
------YP-VFAEA---FDTVC---------------AE------L--D-
------SE-VFAAR---LAECE---------------AA------M--A-
------FP-VFAHA---LDACD---------------AA------L--Q-
------FP-VFAHA---LDACD---------------AA------L--Q-
------FP-VFAHA---LDACD---------------AA------L--Q-
------FP-VFAHA---LDACD---------------AA------L--Q-
------FP-VFAHA---LDACD---------------AA------L--Q-
------FP-VFAHA---LDACD---------------AA------L--Q-
------FP-VFAHA---LDACD---------------AA------L--Q-
------SP-VFRAR---MEECG---------------QA------L--S-
------SP-VFARA---LDECA---------------AA------L--R-
------VP-VFAES---IAECD---------------AV------L--S-
------YP-VFAAA---VHRAD---------------KY------L--L-
------YP-VFAAV---WDEVC---------------AQ------L--D-
------FP-VFAEV---FGAVC---------------DE------L--E-
------FP-VFAAA---FDDVV---------------DA------L--D-
------SP-VFAAR---MAECA---------------AA------L--G-
------FP-VFAAA---FDGVC---------------AQ------L--D-
------DE-VFTRA---IHACA---------------EA------L--A-
------SP-VFAES---MVACE---------------RA------L--S-
------FP-VFAAS---LEETC---------------GL------L--E-
------AP-VFAAR---LTECA---------------AA------V--E-
------SP-VFAAA---LRECA---------------DA------L--E-
------SP-VFAAA---LRECA---------------DA------L--E-
------SR-VFADS---MAECA---------------AV------L--S-
------SP-VFAER---ISECA---------------SA------L--E-
------CP-AFAAR---WAECE---------------RA------F--A-
------DP-VFASV---LRECA---------------DA------L--E-
------SA-VFRAE---IDACE---------------RA------L--A-
------EP-VFREA---LEECD---------------RI------I--Q-
------SP-EFAAS---MAECE---------------TA------L--S-
------NV-TFREA---IDWCH---------------EA------I--S-
------SP-VFASS---MRECA---------------EA------L--E-
------FP-VFAAA---FDEVC---------------EL------L--D-
------FP-VFAAA---FDEAC---------------AE------L--D-
------FP-VFAAA---FDEAC---------------AE------L--D-
------FP-VFAAA---FDDVV---------------DA------L--D-
------FP-VFAAA---FDDVV---------------DA------L--D-
------EP-VFRGA---VERCA---------------EA------F--A-
------FG-VFAGA---FDEVC---------------AE------L--D-
------SP-VFAAR---IAACE---------------RA------L--A-
------YP-VFAQA---FDEAC----Ah-------ldSC------L--A-
------FP-AYARA---LDEVC---------------AE------L--G-
------LP-VFAQA---FDAVA---------------DE------L--D-
------LP-VFAQA---FDAVA---------------DE------L--D-
------LP-VFAQA---FDAVA---------------DE------L--D-
------LP-VFAQA---FDAVA---------------DE------L--D-
------SE-VFRRR---MRECA---------------EA------V--E-
------EP-IFTLT---VDSCC---------------EL------L--Q-
------DP-HFAAA---LDEVC---------------EE------L--Q-
------AP-VFAER---IAECE---------------RA------L--S-
------HP-AYADA---LDQVL---------------AE------L--D-
------AP-EFAAR---WAECE---------------RA------L--A-
------SP-VFARS---VRECE---------------QA------L--A-
------SA-LFAEA---VDACD---------------AA------M--R-
------FE-VFAGA---LDEAV---------------AV------V--D-
------EP-VFREA---LEASD---------------RA------V--R-
------FV-VFARA---LDEAV---------------AV------V--D-
------SP-VFAEH---IDACE---------------KA------L--T-
------SR-VFADS---MAECA---------------AV------L--S-
------SR-VFADS---MAECA---------------AV------L--S-
------EP-VFREY---VDACA---------------RA------L--Q-
------YE-TFYNT---IAYLG---------------LV------L--S-
------ST-VFRDT---LHECA---------------AA------V--E-
------SP-VFAES---MVACE---------------RA------L--A-
------YP-VFAEA---FDAVV---------------AE------L--D-
------FP-VFASA---LDEVC---------------VQ------L--D-
------EP-VFREA---LQACD---------------QA------I--R-
------SQ-VFADS---IRDCE---------------RA------L--A-
------SP-VFARR---MGECA---------------DA------L--A-
------RP-VFRDA---LEEVC---------------AH------L--D-
------EP-VFRDA---LVKVD---------------KA------L--Q-
------NE-VFRSS---IRSLD---------------RH------L--Q-
------SP-EFAAA---MAECE---------------TA------L--S-
------FP-VFREA---FEEVC---------------GG------F--D-
------FP-VFTAA---FDETA---------------AA------F--T-
------FP-AFARA---FDEIM----------------------------
------FP-VFADA---FDEAC---------------CE------L--D-
------YP-LVLHT---IQQLD---------------NT------L--Q-
------EP-TFQTE---FDHCA---------------QL------L--L-
------FP-VFAAA---FDEVC---------------AG------F--D-
------SE-VFAAA---VAACD---------------AA------L--R-
------WP-AFREA---FDRCV---------------AL------F--D-
------YP-VFAEA---FNTVV---------------GE------L--D-
------YP-VFAEA---FNTVV---------------GE------L--D-
------YP-VFAEA---FNTVV---------------GE------L--D-
------YP-VFAEA---FNTVV---------------GE------L--D-
------YP-VFAEA---FNTVV---------------GE------L--D-
------YP-VFAEA---FNTVV---------------GE------L--D-
------YP-VFAEA---FNTVV---------------GE------L--D-
------SS-VFAGR---VAECA---------------VA------L--G-
------YP-VFKTT---IRRIG---------------KY------L--H-
------FP-VFRDA---FDAVC---------------EV------L--D-
------FP-AFAGA---FDEAC---------------AE------L--D-
------YP-VFAAS---LDACD---------------KC------L--V-
------FP-VFAAA---FDEVV---------------AV------L--D-
------SP-VFATR---IAECE---------------HA------L--T-
------SP-AFADR---VAACE---------------EA------L--A-
------SP-IFLQT---LQRTD---------------QV------L--K-
------SS-VFAGR---LGECA---------------EA------L--G-
------FP-AFADA---FEEAC---------------DA------L--S-
------SP-VFRAT---LEACD---------------QA------M--R-
------EI-VFRQV---VDQCA---------------EI------L--K-
------YP-VFRQS---MERID---------------AH------I--T-
------FP-VFGRA---LGEVC---------------AA------L--D-
------SP-VFAQQ---MSDCA---------------QA------L--E-
------YP-VFAAA---WDEVC---------------AQ------L--D-
------SP-VFAAR---IAECE---------------AA------L--A-
------FP-VFAAA---FDDVV---------------DA------L--D-
------FP-VFAEV---FGAVC---------------DE------L--E-
------SA-VFAAA---MAECE---------------AA------L--S-
------FP-VFAAA---FDAVC---------------AG------F--E-
------EP-FFKET---IDKCC---------------EL------L--L-
------FP-EFAAA---FDEVC---------------AE------L--D-
------SP-VFAER---MRRCA---------------AE------L--R-
------FP-VFAAS---LEETC---------------DL------L--D-
------FP-VFASA---LDEVC---------------VQ------L--D-
------FP-VFAQA---LDEVA---------------GG------F--D-
------FP-AYAHA---FDTIT---------------AQ------L--D-
------FP-AYAHA---FDTIT---------------AQ------L--D-
------FA-VFAVA---LDEVC---------------AH------M--D-
------RP-VFAAA---LDEVF---------------AA------F--E-
------FP-VFAAA---FDEAC---------------AE------L--E-
------SP-TFAHH---LTTAT---------------NA------L--N-
------FP-VFAAA---FDEVC---------------AH------L--D-
------EP-VFAEA---MAECG---------------RA------L--E-
------EP-VFHAA---LSACD---------------RA------I--Q-
------SP-VFARR---LGDCA---------------DA------L--A-
------SP-VFAER---IAECA---------------AA------L--A-
------YP-VFAEA---LDAVV---------------DE------L--D-
------YP-VFAEA---LDAVV---------------DE------L--D-
------YP-VFAEA---LDAVV---------------DE------L--D-
------YP-VFAEA---LDAVV---------------DE------L--D-
------YP-VFAEA---LDAVV---------------DE------L--D-
------YP-VFAEA---LDAVV---------------DE------L--D-
------YP-VFAEA---LDAVV---------------DE------L--D-
------YP-IFKAA---LLDCD---------------VQ------L--K-
------FD-GFASA---FETVC---------------DE------L--D-
------SS-VFAES---MVACE---------------RA------L--A-
------AP-VFARR---MGECA---------------EA------L--A-
------FP-VFAEA---FDGVR---------------AL------L--D-
------FP-VFAEA---LDEVA---------------AA------L--D-
------EP-VFQEV---VDECA---------------EI------L--K-
------FP-VFAEA---FDEVC----------------------------
------FP-VFAEA---FDEVC----------------------------
------CR-PFAEA---FDAVR---------------AR------I--D-
------SP-VFADE---LDRCD---------------AA------L--R-
------FP-VFAEA---FDAVA----------------------------
------EP-KFTEE---VNRCC---------------LI------L--K-
------EP-VFAAS---MERCA---------------AG------L--A-
------SA-VFAES---MARCE---------------AA------F--A-
------EP-VFHQA---MRDCD---------------DA------I--R-
------SP-VFAAR---IAECQ---------------QA------F--E-
------SA-VFAES---MARCE---------------AA------F--E-
------FP-VFAEA---FDEVC----------------------------
------SK-EFAAA---MAECE---------------SA------L--S-
------FP-VFAAA---YDEVC--------------------------S-
------SA-TFRNT---LRTCA---------------QA------L--E-
------SS-VFAES---MARCE---------------AA------F--E-
------FP-VFARA---FDEVR---------------DR------L--D-
------FP-VFAAA---FDEVV----Avl------daEL------A--T-
------EP-VFAAR---MEQCR---------------RA------L--E-
------CS-FFRNI---IDECN---------------EI------L--K-
------SK-VFADT---VAACA---------------AA------L--K-
------FP-VFAVA---LDEVC---------------AH------V--D-
------QP-VFRDA---IEECA---------------AF------L--D-
------SP-VFAER---MGECA---------------AA------L--D-
------EP-VFHAA---LSACD---------------RA------I--Q-
------NQ-VFRST---IRALD---------------QH------L--Q-
------SS-VFAES---MVACE---------------RA------L--V-
------SE-VFAES---MSRCA---------------EA------L--S-
------SE-VFAES---MSRCA---------------EA------L--S-
------QP-EFRRE---LLRFE---------------GI------L--K-
------SP-VFAAR---IAECE---------------RA------L--S-
------SP-VFRAQ---LEACE---------------RA------L--A-
------YP-VFGHA---ISNAG---------------KI------L--K-
------YP-VFRES---ITQAS---------------QF------F--T-
------YP-VFADA---FDAVC---------------AH------L--D-
------YP-VFAEA---LDAVV---------------DE------L--D-
------SG-VFAES---MARCE---------------AA------F--E-
------QP-VFRKS---MKRCD---------------EL------L--A-
------EP-VFRGA---IERCD---------------RA------L--R-
------DG-VFAAT---AREID---------------TA------F--R-
------FP-LFAAS---LEETC---------------GL------L--E-
------SP-VFATR---LHECA---------------KA------L--A-
------EI-IFRKQ---VDYCC---------------EF------L--K-
------YP-VFAAV---WDEVC---------------AQ------L--D-
------SP-VFRRK---LAECA---------------AA------T--A-
------FT-AYAAA---FDSVS---------------SA------L--A-
------QP-IFKVA---IDQCA---------------DI------L--T-
------SP-VFAAR---IAECE---------------QA------L--S-
------FP-VFASA---LDEAC---------------VQ------L--D-
------SS-VFATR---FDECA---------------RV------L--D-
------SP-VFAER---IEECA---------------AA------L--Q-
------SP-VFAER---IEECA---------------AA------L--Q-
------SE-VFAAA---VAACD---------------AA------L--R-
------HP-VFAEA---LDEVV---------------AR------L--D-
------FP-VFAAS---LEQTC---------------GL------L--E-
------SP-VFAAR---IAECE---------------QA------L--S-
------SP-VFAAA---LDEIL---------------AE------L--D-
------SP-VFAAA---LDEIV---------------AE------L--D-
------SP-VFAGH---MAACQ---------------DA------L--A-
------HP-VFANA---HDEVR---------------AA------L--D-
------SP-VFARR---MRECA---------------DA------L--A-
------SP-VFAER---MRACA---------------DA------L--T-
------FV-VFARA---LDEAV---------------AV------V--D-
------FP-VFAEA---FDDVC---------------AR------F--E-
------WP-AFRET---FDRCV---------------TL------F--D-
------FP-VFREA---FEEVC---------------GG------F--D-
------FS-VYRQA---IDEVD---------------DA------L--R-
------SG-VFREA---LAECE---------------AA------L--E-
------SP-EFARW---MDRCD---------------KA------L--G-
------SA-VFRDS---VLRTD---------------RA------L--A-
------HP-GFRRR---IDAFD---------------QL------L--R-
------SG-VFAES---MARCE---------------AA------F--E-
------SE-PFAAA---LRECD---------------TL------L--A-
------ET-VFKQE---IDNCC---------------DL------L--Q-
------EP-VFRKH---VDDCC---------------ER------L--V-
------SQ-VFADS---IRDCE---------------RA------L--A-
------SA-VFAEA---MADCE---------------AA------L--L-
------EP-IFKEQ---VDKCL---------------NI------L--K-
------LP-EFTEA---LDEAC---------------AA------L--D-
------SG-VFREA---LAECE---------------AA------L--E-
------EA-VFRRE---FDRCV---------------EL------L--Q-
------ND-VFRSS---IRLLD---------------QH------L--Q-
------FP-LFGEV---FGEVC---------------GR------L--E-
------SS-VFAGR---LGECA---------------AA------L--G-
------SS-VFAAR---VGECE---------------RA------L--A-
------SP-VFAEE---VALAG---------------RA------L--A-
------SS-VFAES---MVACE---------------RA------L--V-
------FP-TYAAA---FDELC---------------AA------F--D-
------SS-VFAGR---LGECA---------------DV------L--A-
------FP-AYAHA---FDTIT---------------AQ------L--D-
------SG-VFAES---MARCE---------------AA------F--E-
----alSS-VFRET---VDEVA---------------GA------L--A-
------YP-VFHES---IQRID---------------DY------M--L-
------EK-VFREA---VDCCC---------------EL------L--R-
------SP-VFAAA---LDEIL---------------AE------L--D-
------EP-VFKQE---VDRCC---------------DL------L--Q-
------FP-VFASA---LDEVC---------------VQ------L--D-
------FH-SFRTS---LESAA---------------AY------L--K-
------QP-VYRES---LKKSD---------------EL------L--R-
------QP-VYRES---LKKSD---------------EL------L--R-
------VP-VFAES---IAECD---------------AV------L--S-
------SP-VFAEQ---IRACA---------------QA------L--G-
------SS-VFAES---MARCE---------------AA------F--V-
------YP-VFRDS---IQQAG---------------SY------I--Q-
------SP-VFAHT---FDDIC---------------QH------L--D-
------SP-VFART---MRECA---------------RA------L--R-
------WP-AFRET---FDRCV---------------TL------F--D-
------FP-VFAEA---FDAVS---------------AA------L--G-
------SP-VFAAR---IAECE---------------RA------L--S-
------SP-VFAEH---INAVA---------------AA------L--A-
------EP-VFRQA---LDRCA---------------RL------L--L-
------YP-VFARA---LDEVC---------------SA------L--D-
------SS-VFAAR---VGECE---------------RA------L--A-
------FP-VYAEH---FDRTG---------------EL------F--A-
------SP-VFAGR---MRDCA---------------DA------L--A-
------SP-VFATR---LHECA---------------EA------L--A-
------SP-VFAAA---LDEIL---------------AE------L--D-
------YP-VFKAA---LLDCD---------------AH------L--K-
------HP-VFREA---FTAAC---------------DA------V--E-
------SS-EYAAA---LDEVC---------------AH------L--D-
------SP-VFAAA---LDEIV---------------AE------L--D-
------SL-VFAES---MRECA---------------AA------L--S-
------FV-VFREH---LDECD---------------RL------F--A-
------FV-VFREH---LDECD---------------RL------F--A-
------SP-VFAAR---VGECE---------------RA------L--S-
------EP-VFRDA---LVQVD---------------LA------L--R-
------SP-VFAAR---IAECE---------------QA------L--S-
------EP-VFAEA---MAECA---------------SA------L--E-
------LP-VFAEA---FDAVA---------------DE------L--D-
------SE-RFRHD---IKMLD---------------RV------L--Q-
------SP-VFASS---MGECA---------------EA------L--E-
------YP-IFSSS---IHRAD---------------KC------L--I-
------VP-VFVES---VVECD---------------AV------V--S-
------SP-VFAER---VAECA---------------AA------L--E-
------SP-VFAER---VAECA---------------AA------L--E-
------YP-VFAAS---IDLAD---------------GS------L--A-
------SP-VFAEA---LTACA---------------EA------L--A-
------SA-VFAES---MARCE---------------AA------F--A-
------EP-TFRAQ---VDICS---------------EL------L--I-
------EP-VFRKE---IDHCS---------------EL------L--Q-
------SG-AFRSA---ADSCD---------------AA------L--R-
------EP-VFRAA---VQSVD---------------AL------F--R-
------NM-VFRKT---IERID---------------AE------F--R-
------EP-VARAV---LDRCE---------------RA------M--H-
------CP-PFAAA---LDEVC---------------AA------L--D-
------SE-VFAAA---VTACD---------------AA------L--R-
------SP-VFAAR---VAECE---------------RA------L--A-
------SP-VFRDR---IDACE---------------RA------L--A-
------AP-VFAES---MAECE---------------RA------L--S-
------FP-VFAEA---LDEVA---------------AA------L--D-
------SP-AFARR---FAECA---------------RA------L--E-
------SS-VFAGR---LGECA---------------DV------L--A-
------FP-GFRDA---LDEVC---------------AE------L--D-
------SD-VFRES---VRACE---------------AA------F--A-
------SA-VFAAR---IAECE---------------RA------L--S-
------EP-VARRA---LDECE---------------AL------I--R-
------FG-TFRET---IQQLD---------------QA------L--Q-
------SP-VFASS---MGECA---------------EA------L--E-
------FP-VFAEA---FGAVC---------------DE------L--E-
------SP-VFAAR---IAECE---------------RA------L--A-
------EP-VARAV---LERCE---------------RA------M--H-
------SP-LFKNT---LSKCD---------------NV------L--Q-
------SE-VFRDS---LRATA---------------AA------L--A-
------SP-EFRAS---VEACA---------------QA------L--A-
------FP-AFADD---LDEIC---------------DR------F--A-
------YS-IFRDT---ISNLG---------------RV------L--S-
------SP-EFAAR---IADCE---------------QA------L--A-
------SP-VFAER---MGECA---------------AA------L--D-
------EP-VFAEA---MAECG---------------RA------L--E-
------EP-AFRDA---IDQCE---------------RA------M--Q-
------SE-VFAES---MGRCA---------------EA------L--S-
------FP-VFAAA---FDAAC----------------------------
------FP-QFKND---LVHMS---------------KI------L--A-
------SP-VFAGR---MRECA---------------DA------L--A-
------SP-FAASR---LAELD---------------SS------L--S-
------VP-VFAQA---LAECD---------------AA------L--A-
------ER-GFRAD---VDDCA---------------TR------L--I-
------AP-VFAAR---MAECA---------------EA------L--E-
------SP-VFADA---LTECA---------------RA------L--A-
------TP-VFREA---LERYD---------------AI------L--R-
------YP-VFAVA---WDEVC---------------AQ------L--D-
------SS-VFAGR---LGECA---------------EA------L--G-
------YS-NFSKN---VLDSG---------------AY------L--K-
------YP-VYAAA---MDRAD---------------AK------L--K-
------SP-VFAGR---MRDCA---------------DA------L--A-
------FP-VFADA---FDEAC---------------AG------L--D-
------SP-VFAAR---LTECA---------------AA------V--T-
------FP-VFAAA---FDEVC---------------GL------L--E-
------YP-VFAEA---FNTVV---------------GE------L--D-
------SP-AFAGV---VQECA---------------RL------L--T-
------YP-VFQAS---LESFD---------------AC------L--S-
------QP-DFRRE---LLRYE---------------AI------L--R-
------NG-TFRRA---ISRCQDaL-At--------lPV------V--A-
------NG-TFRRA---ISRCQDaL-At--------lPV------V--A-
------QP-TFRRA---LDRCA---------------EI------V--S-
------AP-AFRET---AKACD---------------AA------L--S-
------FP-LFGEV---FGEVC---------------GR------L--G-
------SE-PFAAA---LRECD---------------SL------L--A-
------QP-TFKAT---VDHCS---------------DL------L--Q-
------SP-VFAEA---LTACA---------------EA------L--A-
------SP-VFAAR---MAACE---------------AA------L--G-
------ST-VFAEV---MRECD---------------RA------L--A-
------ET-IFRET---CDQCF---------------AI------L--K-
------SA-VFAAR---VGECA---------------VA------L--E-
------EA-SFRHD---LASMD---------------SI------L--Q-
------SP-VFATR---LHECA---------------DA------L--A-
------SK-VFAEA---VEACD---------------AA------L--R-
------SP-VFAGR---IAECE---------------VA------L--A-
------SP-IFATR---LHECA---------------DA------L--A-
------QP-VFRAA---VERCS---------------KA------L--E-
------SE-VFAAA---VAACD---------------AA------L--R-
------SP-VFAER---VGECA---------------AA------V--D-
------AP-VFAES---MAECE---------------QA------L--S-
------SP-VFAAA---VARCA---------------AA------V--E-
------YP-VFGEA---VREIA---------------AE------F--D-
------FP-VFAQA---FDDVS--------------------------S-
------WP-AFREA---FDLCV---------------RL------F--N-
------VP-AFAAA---LQEIA---------------AE------L--D-
------SP-VFAGR---IAECE---------------VA------L--A-
------FP-VFAAS---LEQTC---------------DL------L--E-
------QV-YFRQQ---IDKCC---------------EL------L--H-
------EA-IFREQ---IDHCC---------------EL------L--Q-
------SP-VFAEH---IAACE---------------KA------L--A-
------SP-VFATR---LHECA---------------DA------L--A-
------SR-VFAEA---VEACD---------------AA------L--R-
------SE-IFAAA---MADCA---------------AA------L--A-
------FP-SVKEN---IQEMN---------------KI------L--Q-
------ET-VFKEQ---IDYCS---------------EV------L--K-
------HP-IFAAT---MEEAA---------------RA------L--E-
------SP-VFATR---LHECA---------------DA------L--A-
------ET-VFREQ---IDHCC---------------EL------L--K-
------HP-LYLKA---IKRAD---------------EV------L--R-
------AP-LFRET---IDKCC---------------QL------L--L-
------SE-PFRTE---LDRCA---------------RA------L--A-
------EA-VFKEQ---VDYCS---------------EF------L--K-
------SL-VFAER---IAECA---------------AA------L--E-
------EP-VFRVE---VDRCA---------------EL------L--K-
------FP-VFAQA---LDEVF----------------------------
------SP-AFARR---FAECA---------------RA------L--E-
------ET-VFKEQ---VDYCS---------------EV------L--K-
------EP-VFRRS---IEACE---------------AA------L--S-
------EP-VFRRS---IEACE---------------AA------L--S-
------SP-VFAAR---IAECE---------------QA------L--S-
------SE-VFAAA---VAACD---------------AA------L--R-
------LP-VFAGR---VAECA---------------AA------L--A-
------EP-VFKNT---LELCD---------------NI------L--Q-
------DG-AFAAE---ARRID---------------AV------F--R-
------FP-VFAAA---FDEVC---------------GL------L--E-
------HH-VFRSI---MQECD---------------QL------L--R-
------VP-VFVES---VVECD---------------AV------V--S-
------SP-VFAGR---MRDCA---------------DA------L--A-
------HP-GFRRR---IDSFD---------------QM------L--R-
------YP-VFKEA---LIECD---------------GY------I--K-
------SH-LYRQT---LERCD---------------AV------L--Q-
------SP-VFAEQ---AKACA---------------EA------F--A-
------SP-VFANA---LADCA---------------RA------L--S-
------FP-VFAGV---LDEVC---------------AV------V--D-
------FP-VFAEA---FTDAC---------------RA------V--E-
------SP-VFAAR---IAECE---------------RA------L--G-
------EP-VFARR---LRECA---------------TA------L--A-
------DA-LFRAT---LDRCD---------------AL------F--Q-
------EP-FFKAQ---IDECR---------------AL------L--Q-
------YS-VFRDS---VKAAN---------------RY------L--Q-
------EP-VFRNS---LRRCA---------------EA------L--A-
------FP-VFAAA---YDAAC---------------EL------L--R-
------HP-VFANT---MNAAA---------------AC------L--E-
------FA-EFRRQ---VDECD---------------RL------F--A-
------SL-VFAES---MRECA---------------AA------L--S-
------SL-VFAES---MRECA---------------AA------L--S-
------YP-VFRDA---IDRCR---------------AV------A--D-
------IP-AFRRS---IETSQ---------------SY------L--K-
------EP-AFRAA---IAACD---------------SA------F--R-
------ST-AYAAA---FDEVA---------------AH------L--D-
------QP-IFRQT---LEACD---------------QA------F--R-
------SP-VFRAR---AEACA---------------RA------L--E-
------SP-LFRQT---LQRCD---------------RT------L--H-
------FP-MFQQD---IQRMD---------------RV------I--H-
------FP-VFATA---LDEVL---------------GH------F--D-
------SD-VFRES---VRACE---------------AE------F--A-
------EP-VYTAA---IDECA---------------TL------L--S-
------FA-VWRDA---FDEAA---------------AA------L--D-
------WS-AFREA---FDLCV---------------RL------F--N-
------YP-TFSTS---IFAAD---------------LY------L--R-
------FP-VFAEA---FDTVC--------------------------Q-
------EP-VFAET---VTRCA---------------DA------V--D-
------EP-VFREV---FDRCD---------------RE------L--A-
------FA-VYRQT---IDQIE---------------TA------L--Q-
------EP-VFAET---VTRCA---------------DA------V--D-
------SV-VFTER---MTECA---------------AA------L--D-
------SA-PFAAA---VAACD---------------RA------F--A-
------SP-VFAES---LHECA---------------RV------I--D-
------SR-TFRET---IERLEKsL------------SE------L--D-
------FA-VYRQT---IDQVE---------------TA------L--Q-
------LP-LFALA---FDAVA---------------EE------L--D-
------LP-LFALA---FDAVA---------------EE------L--D-
------LP-LFALA---FDAVA---------------EE------L--D-
------FP-VFRDA---LDRCA---------------AL------L--R-
------NG-DFAAA---LRDVD---------------AA------L--A-
------SE-VYAAA---FDAVC----Aa-------vdDA------R--R-
------LP-LFALA---FDAVA---------------EE------L--D-
------EP-VARAV---LDRCE---------------RV------M--R-
------FP-AYADA---FDAVC---------------AE------L--D-
------SK-VFAQG---IDDCA---------------QA------L--A-
------FP-AFAAA---LDEVA---------------AA------L--D-
------FP-VFAGV---LDEVC---------------AV------V--D-
------HA-VFRQA---INEFD---------------RI------S--Q-
------DA-LFRST---LDRCD---------------AL------F--Q-
------DA-LFRST---LDRCD---------------AL------F--Q-
------FP-VFGEA---LREVC---------------DT------L--D-
-------P-VFKES---VQRST---------------DY------L--Q-
-------P-VFKES---VQRST---------------DY------L--Q-
------FP-RFRQS---LIACD---------------IA------L--Q-
------EP-VFRAA---LERCE---------------VA------M--A-
------EP-VFRNT---LDICD---------------QI------L--Q-
------FP-VFADA---FDAVC--------------------------A-
------HP-VYRRA---LQDAA---------------DA------L--N-
------YS-VFARA---FDEVV---------------AV------L--D-
------YS-VFARA---FDEVV---------------AV------L--D-
------YS-VFARA---FDEVV---------------AV------L--D-
------YP-AFARA---WDTVS---------------AG------F--D-
------EP-LFYNA---IKKMD---------------EV------L--Q-
------EP-VFRET---MKRCD---------------EV------L--R-
------EP-VFARR---LGECA---------------EA------L--A-
------HP-IYRQA---LHDTA---------------DA------L--N-
------HP-IYRQA---LHDTA---------------DA------L--N-
------SA-VFAES---MARCE---------------AA------F--A-
------NP-IFRAS---IERSK---------------AV------L--E-
------HP-VYAAA---VEEIA---------------EE------M--R-
------FP-VFADA---FDAVC--------------------------A-
------YS-VFRET---LNKCN---------------DI------L--N-
------CP-PFAAG---LDEVC---------------AA------L--D-
------YA-SFRRD---LDQCA---------------DL------L--Q-
------EP-RFREV---MQQCD---------------AV------L--K-
------EP-IFREQ---VDDCC---------------EQ------L--K-
------SE-IFAEE---FRACS---------------LA------L--S-
------LP-LFALA---FDAVA---------------EE------L--D-
------SQ-CFLQS---MMAMD---------------DT------I--R-
------EP-VFAET---VTRCA---------------DA------V--D-
------EP-VFAET---VTRCA---------------DA------V--D-
------QP-VFAQT---VRQCA---------------EA------V--A-
------SS-VFRSA---FSRMQ---------------DS------L--D-
------YD-VFRAS---VAEAD---------------AF------I--Ag
------FP-VFAGA---LAEVC---------------GV------F--G-
------FP-VFAGA---LAEVC---------------GV------F--G-
------FP-VFAGA---LAEVC---------------GV------F--G-
------FP-VFAGA---LAEVC---------------GV------F--G-
------FP-VFAGA---LAEVC---------------GV------F--G-
------FP-VFAGA---LAEVC---------------GV------F--G-
------FP-VFAAA---FDEVC---------------GL------L--E-
------EP-RFREV---MRQCD---------------EV------L--K-
------FP-VFADA---FDAVC--------------------------A-
------FP-VFADA---FDAVC--------------------------A-
------EP-VFADT---LNRCA---------------AA------V--A-
------EP-VFRNT---LDICD---------------QI------L--Q-
------SV-VFTER---MTECA---------------AA------L--D-
------EG-VFRAT---VDRCC---------------AL------L--T-
------SA-VFAES---MARCE---------------AA------F--A-
------XX-XXXXX---IAYLG---------------LV------L--S-
------EV-VFKET---LDLCD---------------QI------L--E-
------SP-AFRRT---LEACA---------------AA------L--D-
------FP-KFRED---IHQMD---------------KI------L--T-
------EP-VFADT---VTRCA---------------DA------V--A-
------YP-VFKDS---VVAAD---------------NY------L--K-
------EP-VFADA---VTRCA---------------DA------V--K-
------EP-TFRRT---LLRCD---------------EV------L--R-
------EP-VARAV---LDRCE---------------AV------I--Q-
------DA-AFRSD---LNTMN---------------SI------I--Q-
------YP-AFARA---LDAAC---------------DR------F--E-
------SP-VFAAK---AAECA---------------AA------I--E-
------FP-VFADA---FDAVC---------------AR------V--D-
------ST-VFRQS---MQECA---------------QA------L--S-
------FP-VFAGV---LDEVC---------------AV------V--D-
------SA-VFAAR---VGECA---------------VA------L--E-
------NP-TFRKS---MQTSD---------------QI------L--R-
------FP-VFADA---FDAVC---------------AR------V--D-
------YP-SFDKD---IIYLG---------------AV------L--A-
------SA-VFAAR---VGECA---------------VA------L--E-
------EP-SFRRH---LETCA---------------SL------L--K-
------EP-VFRSA---LQAAD---------------EV------L--K-
------EP-VFRSA---LQAAD---------------EV------L--K-
------EP-AFREA---FDACA---------------AS------F--Q-
------YA-SFQDD---IRAMD---------------QV------L--R-
------FE-IFDKT---LKAAE---------------LQ------L--Q-
------YS-VFQRS---LYEAD---------------KF------L--S-
------YQ-TFRSS---INECD---------------AF------L--S-
------EP-VFRDT---VTRCA---------------EA------I--G-
------EP-VFRET---MKRCD---------------EV------L--R-
------QP-TFRRT---LDQCE---------------TI------Y--Q-
------SL-VFAER---IAECA---------------AA------L--E-
------EP-VFAEI---VTRCA---------------EA------V--K-
------EG-VFRAT---VDRCC---------------AL------L--T-
------YP-VFERS---LADAS---------------SY------M--Q-
------FP-VFADA---FDAVC--------------------------A-
------HP-VLART---LRRAD---------------AV------L--R-
------YR-TYRTR---IEEAA---------------AH------L--K-
------SA-FASKR---LSELD---------------EA------L--S-
------YP-EFVHD---IRQMD---------------KL------L--Q-
------SV-MFTER---MTECA---------------AA------L--D-
------IA-AFRAV---VDRCA---------------QV------L--R-
------VP-SFKKT---IEHLD---------------QV------L--A-
------EG-VFRAT---VDRCC---------------AL------L--T-
------SP-RFKEI---LSEID---------------EI------M--L-
------QP-TFRKT---LDAGE---------------KY------Y--Q-
------QP-TFKTT---VDHCC---------------DI------L--Q-
------NH-VFRAA---IERCQ---------------AA------L--A-
------SG-VFAES---MARCE---------------AA------F--E-
------DP-IFRKV---FDACD---------------AV------V--A-
------CP-GASKV---VDALE---------------QS------L--R-
------SG-VFAES---MARCE---------------AA------F--E-
------YE-VFAQS---LRRAD---------------EY------F--R-
------YP-VFRKA---VDEIA---------------AH------F--T-
------EP-AFRAS---LQRTD---------------RA------M--R-
------FP-VFADA---FDAVC--------------------------A-
------FP-VFADA---FDAVC--------------------------A-
------SP-VFATR---MTECA---------------EV------L--D-
------QP-TFRQT---LDKCE---------------TI------Y--Q-
------QP-TFRKT---LDAGE---------------KY------Y--Q-
------EV-VFKET---LDLCD---------------QI------L--E-
------EP-VARAV---LERCE---------------RA------M--R-
------EG-VFRAT---VDRCC---------------AL------L--T-
------FP-VFAET---LHSCA---------------DA------L--A-
------YA-LFEKA---MKRAD---------------QC------I--K-
------HP-VFAAA---LNDIC---------------TH------L--D-
------EP-VFAET---VRKCA---------------EA------V--A-
------VE-VFASA---LAEVD---------------VA------L--G-
------EA-VFRTE---IDNCC---------------EL------L--T-
------EP-VFAET---VTRCA---------------EA------V--K-
------YP-PFMSN---IRSMD---------------RI------L--Q-
------YP-SFVRS---LERAR---------------QQ------L--S-
------YP-AFRKS---LEKCG---------------AM------L--K-
------EP-VYRAT---VERCD---------------RV------I--R-
------EQ-PFRDA---LVSVA---------------EL------M--R-
------QP-TFRQT---LDKCE---------------TI------Y--Q-
------EP-VFAET---MKQCA---------------AA------V--A-
------FP-VFDEA---LTEVC---------------GH------L--E-
------YG-SFRTE---LVQAD---------------AY------L--R-
------QP-TFRQT---LEQGE---------------SI------Y--Q-
------EP-VFRDT---LDACA---------------DL------L--R-
------EA-VFREA---VDQCA---------------EL------L--A-
------CL-LFRVS---IENCE---------------ES------L--S-
------EP-VFAET---MKQCA---------------AA------V--A-
------EP-VFAET---LTRCA---------------TV------L--A-
------LP-VFAEE---FDAVT---------------GE------L--D-
------HP-VFAAA---LNDIC---------------TH------L--D-
------RP-AFFRA---LERAR---------------AH------L--S-
------HP-VFAAA---LNDIC---------------TH------L--D-
------EP-VVRST---LQHCD---------------RV------V--Q-
------VE-VFASA---LAEVD---------------VA------L--G-
------EP-VFKNT---LDLCN---------------EI------L--E-
------FP-VYAAA---FDDAC----Ar-------ldER------L--A-
------SE-AVSRI---VDELE---------------AS------L--A-
------QP-MFRQH---MDRCF---------------AA------F--Q-
------QP-MFRQH---MDRCF---------------AA------F--Q-
------EP-VFAET---LNRCA---------------EA------V--A-
------EP-VFRRA---LGECD---------------AA------I--Q-
------SP-VFAAR---MTECA---------------EV------L--D-
------YP-DFAEA---LDDVV---------------AA------F--E-
------FP-VFAAS---IHYSQ---------------KV------L--T-
------EP-VFRDA---LTAFD---------------AA------M--R-
------EP-VFAET---LTRCA---------------TV------L--A-
------FP-VARRC---VERLE---------------TV------L--Q-
------SE-VFAAS---MRECA---------------RA------L--S-
------SE-VFAAS---MRECA---------------RA------L--S-
------SE-VFAAS---MRECA---------------RA------L--S-
------QP-AFRAA---LQRCS---------------SV------L--E-
------EP-RFAEV---VAACD---------------EV------L--E-
------EP-SFRKA---FERSE---------------RL------F--R-
------FP-VFAEA---LDEVC---------------AA------L--D-
------QP-TFRKT---LDAGE---------------KY------H--Q-
------IP-SFSQT---IDSLE---------------KS------L--R-
------DV-HFRNI---IKRID---------------KI------L--T-
------YS-VFRES---LHEFD---------------RL------A--R-
------NT-TFASS---IKEMD---------------QE------L--R-
------AP-VFAAH---MAECD---------------RA------A--R-
------DL-VFQKS---IREMD---------------KH------L--A-
------EP-VFHEA---VQEAD---------------AA------L--A-
------YP-AFKQA---LQQID---------------HV------Y--Q-
------FP-VFKQA---ILECD---------------GY------I--K-
------HP-VFAAA---LNDIC---------------TH------L--D-
------NA-IARDT---IRSLD---------------EV------L--D-
------SE-VFAAS---MRECA---------------RA------L--S-
------FP-VFAEA---FDAVC---------------AG------V--D-
------YP-VFAHA---MMTAE---------------AE------F--Q-
------SP-VFAAK---AAACA---------------AA------I--E-
------YK-TFAES---LQRSE---------------VM------L--K-
------SE-VFAAR---VGECA---------------VA------L--E-
------YS-IFRQA---INEYN----------------Q------L--A-
------EE-HFRAA---LDECL--------------------------S-
------EP-LFAET---LRECA---------------AA------V--D-
------HL-VFRNT---VSHIA---------------EL------F--E-
------FD-VFAFA---LDEVC---------------AR------F--D-
------ET-VFREA---VDRCA---------------EL------L--P-
------EP-AVRSV---LDRCD---------------HV------M--R-
------EG-VFRAT---VDRCC---------------AL------L--T-
------EP-MARAV---LDRCD---------------EV------I--R-
------HP-VFRNT---IRRLD----Af-------lgTL------H--N-
------SA-VFAAR---VGECA---------------VE------L--E-
------EP-AFAKA---VAELD---------------PI------F--V-
------EP-AFAKA---VAELD---------------PI------F--V-
------EP-AFAKA---VAELD---------------PI------F--V-
------FP-SYIAT---IRKLD---------------SI------L--A-
------YS-VFRRR---LEEAD---------------ED------L--R-
------DS-VFQKT---IRALD---------------KH------L--R-
------SE-VFAAS---MRECA---------------RA------L--S-
------EA-PFREQ---VDLCA---------------GK------L--Q-
------DS-VFSHS---LDQSQ---------------TI------L--T-
------HP-VFAAA---LNDIC---------------TH------L--D-
------SP-AFAAR---IAECA---------------AA------L--D-
------EA-VFREA---VDQCA---------------EL------L--A-
------FE-TFRQS---ILKAD---------------SY------L--K-
------EP-VARAV---LDRCE---------------AV------I--Q-
------FP-VFAAA---FDDVV---------------DA------L--D-
-------P-VFAAS---VAAST---------------AY------L--A-
------EP-VFAET---LKRCA---------------AV------V--A-
------SV-VFAER---MAECA---------------AA------L--R-
------SV-VFAER---MAECA---------------AA------L--S-
------YP-VFKEA---LLECD---------------GY------I--K-
------FP-AFAEV---FDRVC---------------AA------L--D-
------SP-LYRDT---IHEID---------------TA------L--S-
------YR-VFRES---IDEFN---------------QL------A--Q-
------YP-SFLRT---IKILD---------------RV------L--N-
------YP-IFRQS---LHACS---------------QY------L--K-
------EG-VFRAT---VDRCC---------------AL------L--T-
------FG-VYAAA---YDAVC---------------DE------F--A-
------LP-AFRDA---FDALC---------------SR------F--D-
------EP-AFAAA---VDELE---------------PD------F--V-
------EP-AFAAA---VAELE---------------PV------F--V-
------SV-VFAER---MAECA---------------AA------L--S-
------SP-IFRQS---IKNLD---------------HV------L--Q-
------EP-AFAAA---IAEVE---------------PL------I--A-
------SP-FVAKR---LDELD---------------AA------L--A-
------EP-VARAV---LDRCE---------------RA------M--R-
------EP-VARAV---LDRCE---------------RV------I--R-
------YR-VFSTA---IRYLD---------------HV------L--S-
------EA-VFREA---VDQCA---------------EL------L--A-
------ET-VFREA---VDRCA---------------EL------L--V-
------SD-AFREE---LARID---------------EA------V--R-
------ES-VFRAT---VDECF---------------RI------L--T-
------NP-VFAAS---MERSQ---------------QV------L--Q-
------EP-VYREA---LEACL---------------EG------L--G-
-----aAG-PFRVA---IDAMQ---------------HS------L--D-
------FP-AFAKA---FDTVA---------------DA------L--D-
------YD-VFART---RREVL---------------DA------L--D-
------DP-EFRED---IEKMD---------------AV------L--K-
------YP-VFRQS---LEEAS---------------LY------F--K-
------EP-TFQEA---VDRCC---------------LL------L--K-
------SE-KF--------------------------RR------F--Q-
------NP-LAQSV---IQDLD---------------AV------L--A-
------FP-SFRRT---VQMLD---------------ST------L--Q-
------YP-VFKEA---LDTCA---------------DI------L--A-
------EP-TFRAE---LDAVA---------------AA------L--D-
------CA-PFRAE---IEACA---------------AA------L--E-
------FP-VFAEA---LDAVC--------------------------A-
------SP-LFRKT---IADCE---------------SV------L--Q-
------NN-VYAQS---IRNLD---------------QV------L--Q-
------SE-VFAAR---VGECA---------------VA------L--E-
------EP-VFAAA---VAELE---------------PL------I--A-
------EA-RFRAV---VDECC---------------TL------L--N-
------YP-VFRST---ILECD---------------RY------M--T-
------YP-VFRRS---IEAAE---------------RY------F--Q-
------EP-VFAEA---LDEIE---------------PL------F--A-
------YS-VFRES---LHEFD---------------RL------A--R-
------AP-WFRDQ---VLQLD---------------RI------A--R-
------YP-VFRKS---LEEAT---------------EY------M--K-
------AP-AFADS---MARCA---------------DV------L--R-
------FP-SFLRT---IQKLD---------------HI------L--A-
------HA-AYFES---MQRSE---------------AL------L--R-
------EP-VFAQT---LRRCG---------------EV------L--D-
------FD-VYRES---LEAAN---------------AY------L--K-
------EP-VFAAA---VAELE---------------PV------F--V-
------EP-VVRAV---LDRCE---------------QV------C--Q-
------FT-SFKKD---IEYMD---------------QV------L--E-
------QP-TFRQY---IDQCA---------------EI------L--S-
------EP-AFAAA---VDELE---------------PD------F--V-
------EP-AFRAH---ADACL---------------AL------L--E-
------SS-VFREN---ILEFD---------------RI------A--R-
------FP-VFTDS---IHRTD---------------RE------L--S-
------EP-VYRKV---IEACD---------------KE------M--R-
------FP-SFLRT---MQKLD---------------HI------L--A-
------EP-VFAAA---VAELE---------------PL------I--A-
------SA-VFADS---VDRCA---------------AA------L--A-
------EL-PFREA---LDECL---------------VA------L--R-
------VE-QFRND---IEDFD---------------QM------A--Q-
------EP-VVRSV---LDRCE---------------QV------I--Q-
------QP-DFRAA---LDAAD---------------AA------L--A-
------SC-LFKET---IMEFD---------------NL------A--T-
------TN-MARKT---LEELE---------------GY------L--A-
------EP-VFAAA---VAELE---------------PV------F--V-
------EP-VFRAI---LDQCE---------------AV------M--R-
------SP-YVGEL---LTQLD---------------QA------L--A-
------QP-TFRQY---IDQCA---------------EI------L--S-
------NK-IFRGV---IEKCD---------------KF------V--K-
------CS-TAQKC---FKQLD---------------AS------L--S-
------YP-VFRQS---LEAAS---------------LY------I--K-
------SE-VFAAR---MRECA---------------AV------L--E-
------EP-VFSAA---VAEVD---------------PL------I--A-
------EP-AFAAH---LAACR---------------DE------L--S-
------SA-TVRAK---LEQLD---------------HS------L--A-
------EP-AFRDE---FLACE---------------TA------F--L-
------WP-TFTAS---MKRAA---------------AC------I--K-
------EP-AFRRA---IDRVD---------------AA------M--S-
---------VFRRS---IEEAE---------------TY------L--N-
------EP-VFKRH---FDECA---------------TA------F--S-
------EP-VYREV---MTRCA---------------EA------V--A-
------EP-TFRQA---VEQCA---------------RL------L--R-
------HA-IFREA---IDEFD---------------RV------A--Y-
------YP-SFRED---LEKFD---------------RL------A--Q-
------EP-VFREA---ITRCV---------------EI------A--K-
------EP-SFAAA---IAELE---------------PD------F--V-
------SP-VFAAS---FAECQ---------------AA------L--A-
------AP-VFARK---LHDCA---------------DA------F--A-
------YP-SFRED---LEKFD---------------RL------A--Q-
------VR-AFKDS---LNQSR---------------NV------L--H-
------EP-TFRQY---IDQCA---------------EI------L--A-
------EP-VFAAA---VAELE---------------PV------F--V-
------HP-VFAAA---LNDIC---------------TH------L--D-
------NA-VFRAA---LDEVD---------------AL------W--C-
------SE-VFSEA---FDEVG---------------GV------V--Q-
------YD-VFSKT---MREAD---------------RY------F--Q-
------SP-LYRDT---IHEID---------------TA------L--S-
----rlSE-VFRGV---VEEVS---------------GV------L--A-
------YP-VFAVA---WDEVC---------------AQ------L--D-
------SP-VFAAR---MRQCA---------------DA------L--I-
------HP-VFLDS---IKRAD---------------NV------L--G-
------YS-VFRQA---VNEYN----------------Q------L--A-
------SA-VFAAR---MEECA---------------RA------L--L-
------EP-AFANA---LAEIE---------------PV------F--V-
------YP-TFSAS---ILQAD---------------AC------L--I-
------NA-VFRAA---LDEVD---------------AL------W--C-
------NA-VFRAA---LDEVD---------------AL------W--C-
------FP-SFRRT---IQRLD---------------AA------L--Q-
------DF-SFQNT---IRALD---------------KY------L--K-
------SP-FAARR---MEELD---------------LA------L--S-
------QP-LFAAA---VDEVD---------------AL------F--Q-
------EP-AFAAH---LAACR---------------DE------L--S-
------EP-VFRTT---IEQCS---------------SF------I--Q-
------YP-AYRKA---MERAD---------------WT------L--Q-
------EP-AFAAA---VAELE---------------PV------F--V-
------SA-TVRAK---LEQLDHsL------------AT------L--P-
------EP-VFRRA---LDECL---------------SL------L--E-
------QP-TFRQY---IDQCA---------------DI------L--G-
------YP-SFRED---LEKFD---------------RL------A--Q-
------YP-SFRED---LEKFD---------------RL------A--Q-
------FP-SFRSS---IRRMD---------------LA------L--M-
------SE-VFAAR---MRECA---------------AV------L--E-
------SP-VFRET---VNLCA---------------TI------C--E-
------SP-VFRET---VNLCA---------------TI------C--E-
------EP-VFARY---FDECA---------------TA------F--S-
------EP-AFAAV---IDEID---------------PV------F--R-
------EP-GFRKD---VDAAL---------------AR------L--E-
------NA-VFRAA---LDEVD---------------AL------W--C-
------YP-SFRED---LEKFD---------------RL------A--Q-
------YG-VFRES---IQYLD---------------HV------L--G-
------EP-VFAEV---IDELE---------------PV------F--K-
------SE-VFAAE---LYACG---------------EE------F--A-
------FG-VFQNT---ISFLD---------------HV------L--E-
------YP-MFRSE---LQGYD---------------RL------A--Q-
------EP-VFAEW---MDRGL---------------AV------L--Q-
------EP-VFAAA---VAELE---------------PV------F--V-
------SP-TVAGI---VRRLD---------------QS------L--Q-
------EP-VAREV---LDRCD---------------LV------V--R-
------LS-MFKIT---IRSLD---------------QY------L--R-
------EP-VFAEW---MDRGL---------------DA------L--A-
------SN-TARGW---LDELQ---------------QS------L--D-
------EP-VFRDA---VSAAD---------------AV------Y--Q-
------QP-VFREV---LERCD---------------RL------L--T-
------EP-AFANA---LAEIE---------------PV------F--V-
------SM-VFAER---MAECA---------------AA------L--S-
------AQ-VFREE---TERCL---------------TH------L--S-
------EP-AFAAH---LAACR---------------DE------L--S-
------SA-VFAAR---MEECA---------------RA------L--L-
------SA-VFAAR---MEECA---------------QA------L--L-
------EP-VFRAT---LLRCD---------------AL------I--R-
------HS-AFRAS---LWRSQ---------------KV------L--D-
------YP-SFRED---LEKFD---------------RL------A--Q-
------FP-VF--------------------------AR------I--H-
------FP-VF--------------------------AR------I--H-
------EP-AFAAH---LASCR---------------DE------L--S-
------EP-VFADW---MDRGL---------------EH------L--Q-
------FP-VFREH---VDACD---------------RL------F--A-
------YD-AYAES---LRAAD---------------KY------L--D-
------HP-VFGQS---VADID---------------GL------F--V-
------LP-HARDV---ISQLD---------------QS------L--S-
------SI-VFAER---MAECA---------------PA------L--R-
------FE-CFRRD---VEEME---------------LA------L--K-
------EP-VFAAT---IAKLE---------------PV------I--A-
------EP-VFAAT---IAKLE---------------PV------I--A-
------SA-VFAAR---MEECA---------------RA------L--L-
------EP-VFATT---VAEVE---------------PL------I--A-
------EP-VFRSE---LETID---------------RA------A--S-
------SG-AFREA---MRRCD---------------QA------I--A-
------SV-LVQNC---FQKLQAsL------------DS------L--P-
------DA-VFRAA---LGEVD---------------AW------W--C-
------EP-VFRAS---MEQCD---------------RL------I--Q-
------FP-VFAAA---WDEVS---------------DA------F--G-
------SP-FARTV---MASLE---------------ES------L--A-
------FP-WTRNI---LNNLD---------------DA------L--Q-
------ST-VFAQR---VGECA---------------AA------L--E-
------DA-VFRAA---LDEVD---------------AL------W--C-
------DA-VFRAA---LDEVD---------------AL------W--C-
------NL-VFRAA---IERCQ---------------AA------L--A-
------IP-FVQQR---VVELE---------------GH------L--Q-
------DA-VFRAA---LDEVD---------------AL------W--C-
------DA-VFRAA---LDEVD---------------AL------W--C-
------DA-VFRAA---LDEVD---------------AL------W--C-
------DA-VFRAA---LDEVD---------------AL------W--C-
------DA-VFRAA---LDEVD---------------AL------W--C-
------DA-VFRAA---LDEVD---------------AL------W--C-
------DA-VFRAA---LDEVD---------------AL------W--C-
------DA-VFRAA---LDEVD---------------AL------W--C-
------DA-VFRAA---LDEVD---------------AL------W--C-
------DA-VFRAA---LDEVD---------------AL------W--C-
------DA-VFRAA---LDEVD---------------AL------W--C-
------DA-VFRAA---LDEVD---------------AL------W--C-
------EP-AFLET---IRLCD---------------RH------M--R-
------CA-AFRST---IHRLD---------------CI------A--Q-
------SE-VFSEA---FDEVG---------------GV------V--Q-
------SP-FARTV---MASLE---------------ES------L--A-
------WP-AYADA---FDRCA---------------TL------L--E-
------WP-AYADA---FDRCA---------------TL------L--E-
------EP-VFAEW---MDRGL---------------EV------L--Q-
------EP-VVRAT---LDRCE---------------AV------A--A-
------EP-AFAAA---IAEVD---------------PL------I--R-
------TP-VFRDK---LAECA---------------RE------L--R-
------SP-AARAI---FEDLE---------------QS------L--K-
------SP-AARAI---FEDLE---------------QS------L--K-
------CP-EAGNW---MAEMQ---------------KS------L--D-
------SV-VFAER---MAECA---------------AA------L--S-
------SP-QFRSG---IMAAQ---------------RL------C--D-
------EP-VFADW---MDRGL---------------DH------L--Q-
------FP-LAKTV---IQDLD---------------NV------L--Q-
------SP-VARAW---LEEMQ---------------NS------L--N-
------DA-VFRAA---LDEVD---------------AL------W--C-
------HP-SLISF---LDDLD---------------KA------L--Q-
------LP-IFREQ---VDRCA---------------AL------L--T-
------EP-VYREA---VDQCL---------------HA------A--P-
------SP-YFRSQ---LLHLD---------------AL------A--Q-
------SP-CFRSQ---MLYLD---------------SL------C--Q-
------FP-WTRSI---LEELD---------------DV------L--Q-
------FP-SFRSD---ICNFD---------------RL------A--H-
------CA-TFRST---IHRLD---------------CI------A--Q-
------CA-TFRST---IHRLD---------------CI------A--Q-
------CA-TFRST---IHRLD---------------CI------A--Q-
------YP-VFSTT---LKMAS---------------AC------A--E-
------YP-VFSTT---LKMAS---------------AC------A--E-
------EP-VFAAT---VAQAE---------------PL------I--A-
------IP-MVRGI---LEELNVsL------------AT------L--P-
------SP-VFAAT---IERLD--------------------------I-
------FP-LAART---IQHLD---------------RI------L--Q-
------EP-VFAAA---FDECA---------------AG------F--D-
------EP-VFAAA---FDECA---------------AG------F--D-
------EP-AVRAV---LDRCD---------------AI------L--A-
------YA-AFKSN---IEAAD---------------SY------I--R-
------SA-WARAK---IVELD---------------GY------L--A-
------EP-AFAAA---VDELE---------------PA------F--V-
------EK-RFRDE---VNLCC---------------EI------L--E-
------EP-VFAAT---IAAVE---------------PL------I--A-
------SA-LFRQV---IEVME---------------EA------M--A-
------EP-AFAAA---VDELE---------------PA------F--V-
-------------------------------------PG------L--D-
------YS-QFSND---LQIMD---------------GT------L--K-
------FP-VFADT---IRQLDHeL------------ST------L--A-
------EP-AFAAA---IAELE---------------PL------I--A-
------EP-VFAAT---VAAME---------------PV------I--A-
------EP-VFAAT---VAAME---------------PV------I--A-
------EP-VFAAT---VAAME---------------PV------I--A-
------EP-VFAAT---VAAME---------------PV------I--A-
------EP-VFAAT---VAAME---------------PV------I--A-
------DP-IFRDR---LDTAA---------------RR------L--G-
------FS-QFRSD---ILEFE---------------AI------A--Q-
------QP-TFRKY---IDQCA---------------DI------L--A-
------SA-VFADA---IERCA---------------QV------F--A-
------CA-TFRSI---IHRFD---------------CI------A--R-
------FP-VF--------------------------AR------I--H-
------YR-PFADT---IRSLD---------------II------L--Q-
------EP-AFAKA---VAELE---------------PT------F--V-
------EP-AFAKA---VAELE---------------PT------F--V-
------FP-VFAAA---WDEVS---------------DA------F--G-
------VP-VFWDK---IKKVE---------------SV------L--Q-
------FS-VFRSS---IDEYD---------------QL------A--Q-
------FP-VF--------------------------AR------I--H-
------NP-VFAEA---VHEID---------------AY------F--H-
------ER-VFAAT---VAQAE---------------PL------I--A-
------EP-VFAEW---MDRGL---------------AH------L--Q-
------LE-LFRAP---FDACA---------------DR------L--S-
------EP-AFLAM---IRRCD---------------QA------L--A-
------EP-VFAAT---VAAVE---------------PI------I--A-
------AP-LFRNQ---VLQLD---------------RI------V--R-
------SE-PFHDS---VHACA---------------DA------L--A-
------DP-AFTRV---INELE---------------PI------A--A-
------QP-TFRKY---IDQCA---------------DI------L--A-
------FS-TFRSD---IERFN---------------GI------A--E-
------EV-VFRTA---VDHAL---------------AL------L--P-
------EP-VFAAA---IAAME---------------PV------I--V-
------EP-VFREA---ADEVA---------------SV------L--R-
------FP-LAERT---IQHLD---------------RV------L--Q-
------EP-VFRDA---VLAAD---------------AV------Y--Q-
------EP-VFAAT---ITKLE---------------PV------I--A-
------MV-LARQI---LEKLE---------------GY------L--S-
------YP-PYREQ---LERLE---------------EI------C--H-
------YP-TFRNS---IQEAN---------------DY------L--Q-
------LP-AFRAC---LDAAD---------------RA------L--A-
------YS-VFRES---IDGFI---------------DL------A--R-
------YP-AFRED---LEKFD---------------RL------A--Q-
------EP-EYARW---IDHGA---------------RL------L--E-
------NP-VFAEA---VHEID---------------AY------F--H-
------EP-VFRAT---LEQCG---------------RL------I--Q-
------FP-VF--------------------------AR------I--H-
------SP-VFAAR---MRQCA---------------DA------L--A-
------SA-LFRRV---IEMME---------------EA------M--A-
------SR-VFAAA---MDACA---------------RA------F--E-
------SR-VFAAA---MDACA---------------RA------F--E-
------FP-VF--------------------------AR------I--H-
------EP-VFREW---IDKGA---------------EV------L--A-
------EP-VFRSK---VKEVE---------------SY------F--Q-
------CS-HFRSA---IEHLD----------------C------I--S-
------GG-VFQAE---VDRCA---------------QL------L--R-
------IP-T--------------------------------------T-
------FS-YFRTQ---VLQLD---------------QI------A--Q-
------EP-VARAV---LDRCE---------------AG------F--V-
------AP-AAARV---LRELD---------------AL------L--P-
------CP-QARMR---LRELQ---------------QS------L--D-
------CQ-TFRND---VVEFN---------------RI------G--Q-
------EP-AFAAA---VAELE---------------PV------F--V-
------GG-VFQAE---VDRCA---------------QL------L--R-
------SV-VFAER---MAECA---------------AA------L--S-
------GG-VFQAE---VDRCA---------------QL------L--R-
------GG-VFQAE---VDRCA---------------QL------L--R-
------GG-VFQAE---VDRCA---------------QL------L--R-
------EP-AFAAA---VAELE---------------PV------F--V-
------EP-AFAAA---VAELE---------------PV------F--V-
------LE-TFKND---IDQLD----------------K------L--A-
------EP-VFAAT---IAAIE---------------PL------I--A-
------EP-VFAAT---IAAIE---------------PL------I--A-
------EP-VFAAT---IAAIE---------------PL------I--A-
------EP-VFAAT---IAAIE---------------PL------I--A-
------YD-VFART---RRDVL---------------DA------L--Q-
------GG-VFQAE---VDRCA---------------QL------L--R-
------GG-VFQAE---VDRCA---------------QL------L--R-
------YA-VYQET---LEKIS---------------EI------Y--S-
------SP-RFKQT---IDTYQ---------------SL------C--D-
------EP-VFREW---MDRGL---------------DH------M--A-
------YP-TFAST---IHQLD---------------VE------L--K-
------GG-VFQAE---VDRCA---------------QL------L--R-
------GG-VFQAE---VDRCA---------------QL------L--R-
------GG-VFQAE---VDRCA---------------QL------L--R-
------GG-VFQAE---VDRCA---------------QL------L--R-
------SE-VFSEA---FDEVG---------------GV------V--Q-
------FP-VFAAA---FDDVV---------------DA------L--D-
------EP-VARAV---LDRCE---------------EV------F--R-
------LD-TFKAD---IDELD---------------NL------A--R-
------FPgVVKPI---LEQLD---------------NV------L--Q-
------SP-TVAGI---VRRLD---------------QS------L--Q-
------FP-SFQRD---IQFMD---------------QI------L--Q-
------SK-FAQDI---IGKLE---------------QS------L--A-
------LS-SFRED---MARFE---------------KM------A--I-
------SK-QFRSN---ILRFN---------------QI------C--L-
------ES-VFAAT---VAELE---------------PL------I--A-
------ES-VFAAT---VAELE---------------PL------I--A-
------EP-AFAAA---IDEIE---------------PV------V--A-
------HA-GFRAS---MHECD---------------AV------F--R-
------CQ-TFRND---LVEFN---------------RI------G--Q-
------GG-VFQAE---VDRCA---------------QL------L--R-
------EP-VFREH---VDQGL---------------AL------L--S-
------EP-VFRDK---CKEIE---------------AL------F--Q-
------EP-VFRDK---CKEIE---------------AL------F--Q-
------LP-SFREQ---MMHLD---------------AL------A--Q-
------SS-FVRDK---IAFLD---------------EC------L--A-
------FS-SFRSD---IHQID----------------S------V--A-
------DV-TFRAH---LDECA--------------------------D-
------ES-VFAAT---VAELE---------------PL------I--A-
------SP-TFRRL---LDSLQ---------------SI------C--E-
------GG-VFQAE---VDRCA---------------QL------L--R-
------GG-VFQAE---VDRCA---------------QL------L--R-
------FP-VFRDA---LREVC---------------AL------L--D-
------FP-EIAKP---VLEQL---------------DS------V--L-
------EQ-VFREK---CQEIN---------------HL------F--L-
------HP-TFRTE---IYRLV---------------EI------C--E-
------HP-TFRTE---IHRLV---------------EI------C--E-
------SQ-YAWDF---IAGLD---------------HV------L--Q-
------GG-VFRQE---VDRCC---------------GL------L--Q-
------MP-FVRGI---LEELD---------------NS------L--Q-
------ES-VFAAT---VAELE---------------PL------I--A-
------YP-TFRSD---LERFD---------------QL------A--R-
------YP-TFRSD---LERFD---------------QL------A--R-
------FS-YFRTE---VFQLD---------------QI------A--Q-
------EP-VFAEW---MDRGL---------------DI------L--Q-
------NE-FVRNE---LLSLD---------------RI------A--Q-
------EP-AFAAA---IDRID---------------PV------F--A-
------EP-AFAAA---IAELE---------------PV------F--L-
------HS-VFRAS---IDEAE---------------AY------I--T-
------EP-VFAAT---LDALD---------------EV------F--R-
------DG----KR---IAELD---------------ES------L--A-
------SR-QFQAT---LLSYQ---------------DM------A--S-
------VP-AFRDK---IKQVE---------------SI------L--Q-
------EP-AFAAA---VAELE---------------PV------F--V-
------SP-YVRNI---VRELD---------------DS------L--Q-
------ES-VFAAT---VAELE---------------PL------I--A-
------ES-VFAAT---VAELE---------------PL------I--A-
------SA-EFREW---VHRCQ---------------EL------L--D-
------EP-IFRAE---IEACD---------------RV------V--L-
------LP-IFRTY---IDECS---------------EV------F--Y-
------EP-AFAEA---IAKLE---------------HE------F--V-
------SA-LFASV---VDRCA---------------KA------L--A-
------LE-TFKTD---IDQLD----------------K------L--A-
------EP-AFRTA---LQRCD---------------VL------I--R-
------QP-LVRQI---LDQAN---------------SI------L--N-
------CS-QFRAT---MQHFD---------------CI------S--Q-
------IA-VFRHH---LDECD---------------EI------V--Q-
------EP-AFAAA---IAELE---------------PE------F--V-
------SP-QIRQW---MADLQ---------------EA------L--D-
------EP-FFRNK---IKEIA----------------------------
------EP-VFADW---MDQGL---------------DH------L--E-
------AP-AFRAV---IDRLD---------------AL------V--R-
------EP-AFAAA---VAELE---------------PV------F--V-
------SP-QIQQW---MADLQ---------------EA------L--D-
------EA-VFRQT---VDRCA---------------VI------L--Q-
------FP-GFIWD---YNSWL---------------TA------H--H-
------DA-VFRES---VSALD---------------AK------I--R-
------EP-AFAAA---IAELE---------------PE------F--V-
------SP-FIVTR---IAELD---------------AA------L--Q-
------SP-YVRSI---VRELD---------------DS------L--Q-
------SP-YVRSI---VRELD---------------DS------L--Q-
------SP-VFAEA---IVECE---------------TA------M--S-
------EP-AFAAA---VAELE---------------PV------F--V-
------EP-AFAAA---VAELE---------------PV------F--V-
------DP-LFLKT---VQEID---------------FF------F--T-
------EP-VFRDW---MERGL---------------AH------L--E-
------EP-VFAEH---FDACA---------------AG------F--R-
------CF-QFRTT---IEHFD---------------CI------A--R-
------HP-GFRLQ---ITRLH---------------NI------C--L-
------EP-AFTAA---VAELE---------------PV------F--V-
------EP-AFTAA---VAELE---------------PV------F--V-
------EP-AFTAA---VAELE---------------PV------F--V-
------EP-AFTAA---VAELE---------------PV------F--V-
------SP-AVDRI---ISELE---------------KS------L--S-
------DS-VFCAT---VKQID---------------AF------W--C-
------FP-AYAEA---LDEVC---------------AA------L--D-
------FS-SFRSD---IHQLD----------------S------I--A-
------EP-AFAAA---VAELE---------------PV------F--V-
------YP-DFKEN---LQCLD---------------RL------A--Q-
------YD-VYAHS---MRTAD---------------QY------L--K-
------SP-QAMVW---MAELQEsL------------DS------L--P-
------ET-VFREE---IVKIE---------------TL------L--K-
------ET-VFREE---IVKIE---------------TL------L--K-
------EP-IFKQK---TDQID---------------SL------L--S-
------YP-LFRQR---IQEAA---------------VF------L--G-
------EA-VFRQT---VDRCA---------------VI------L--Q-
------EP-VFSDV---IDMLE---------------PV------V--R-
------SP-VFRAH---LERCA---------------AL------V--R-
------ET-VFREE---IVKIE---------------TL------L--K-
------ET-VFREE---IVKIE---------------TL------L--K-
------LS-VFRDA---LKKAN---------------EI------F--R-
------NL-HFRQS---FTSVS---------------AL------F--K-
------FP-AYAEA---LDEVC---------------AA------L--D-
------SG-AYRRA---LAEAD---------------DA------L--S-
------FT-AFRSE---IMSYD---------------SI------A--Q-
------QP-VFAGV---IDKIE---------------PV------F--A-
------FE-VFRAT---LESAS---------------LY------M--K-
------HP-GFRLQ---ITRLH---------------DI------C--L-
------AP-AFRQA---IDLVN---------------RY------A--Q-
------SS-YVRSI---AEELDHsL------------QT------L--P-
------SP-YFRAQ---ILNLD---------------TL------A--Q-
------SP-YFRSQ---ILHLD---------------TL------A--Q-
------EP-VFAQH---FDTCA---------------AG------F--R-
------EP-VFAQH---FDTCA---------------AG------F--R-
------EP-VFAQH---FDTCA---------------AG------F--R-
------NV-LYRQA---LDEVA---------------SF------Y--Q-
------EP-VFRAR---FEECD---------------AA------F--R-
------EP-VFRAR---FEECD---------------AA------F--R-
------QP-IFRAA---VERCL---------------AM------L--K-
------SG-TFCST---IRRLD---------------SV------L--Q-
------EP-AFAAV---IDAVE---------------PV------F--A-
------FT-SFRAD---ILEFE---------------AV------G--R-
------DR-EFRAD---VELGA---------------AI------V--K-
------EP-IFKQK---TDQID---------------SL------L--S-
------DG-VFRQQ---FDRCA---------------EL------L--Q-
------FP-AFRDA---FDATC----Ae-------ldRA------L--D-
------EP-VFRSH---MDACF---------------TV------L--E-
------EP-AFAAV---IDEIE---------------PV------V--A-
------SP-AFAAR---LDLCLAaC------------EA------S--C-
------SP-VFRDT---VDRCV---------------HL------C--A-
------EP-AFAAA---VAELE---------------PV------F--L-
------EP-AFAAA---VAELE---------------PV------F--L-
------IA-VFRHH---LDECD---------------NV------L--Q-
------SK-QFRQD---IEEFN---------------EI------A--L-
------NE-FVRNE---LLSLD---------------RI------A--Q-
-------P-----------------------------AA------A--R-
------YP-LFRRR---IQEAA---------------AY------L--R-
------IP-AYAEA---LDEVC---------------TA------L--D-
----aeAG-RFRHH---FDAAC---------------AA------L--E-
----aeAG-RFRHH---FDAAC---------------AA------L--E-
----aeAG-RFRHH---FDAAC---------------AA------L--E-
----aeAG-RFRHH---FDAAC---------------AA------L--E-
----aeAG-RFRHH---FDAAC---------------AA------L--E-
----aeAG-RFRHH---FDAAC---------------AA------L--E-
------AP-VFRAK---VEECD---------------AV------L--R-
------SP-VFAAA---MRACE---------------RA------F--D-
----teAG-RFRHH---FDAAC---------------AA------L--E-
----teAG-RFRHH---FDAAC---------------AA------L--E-
----teAG-RFRHH---FDAAC---------------AA------L--E-
----teAG-RFRHH---FDAAC---------------AA------L--E-
----teAG-RFRHH---FDAAC---------------AA------L--E-
----teAG-RFRHH---FDAAC---------------AA------L--E-
----teAG-RFRHH---FDAAC---------------AA------L--E-
------FP-VARNT---LHQLD--------------------------D-
------DT-ELRRT---LEQAC----------------------------
------NL-HFRQS---FTSVS---------------AL------F--R-
------AG-QLRHR---LDHGE----------------------------
----aeAG-RFRHH---FDAAC---------------AA------L--E-
------EP-AFATV---IDAVE---------------PV------F--A-
------AS-SYRET---FDRGC---------------EI------V--L-
------FS-VFRTE---VHRLD---------------RL------G--Q-
------DT-ELRRT---L-------------------EH------A--S-
------DT-ELRRT---L-------------------EH------A--S-
------SK-QFRTD---IEEFN---------------EI------A--L-
------CK-SFRES---VMDCE---------------TA------L--A-
------YP-IYRFT---MDQCQ---------------EA------Y--S-
------ST-AFADT---LDRCF---------------SA------C--S-
------LR-VFARR---MQACE---------------EA------L--A-
------NL-HFRQS---FTSVS---------------AL------F--R-
------NL-HFRQS---FTSVS---------------AL------F--R-
------ST-AFADT---LDRCF---------------SA------C--S-
------ST-AFADT---LDRCF---------------SA------C--S-
------ST-AFADT---LDRCF---------------SA------C--S-
------ST-AFADT---LDRCF---------------SA------C--S-
------ST-AFADT---LDRCF---------------SA------C--S-
------ST-AFADT---LDRCF---------------SA------C--S-
------ST-AFADT---LDRCF---------------SA------C--S-
------ST-AFADT---LDRCF---------------SA------C--S-
------ST-AFADT---LDRCF---------------SA------C--S-
------EE-VFRNE---MDKCN---------------EL------L--Y-
------EE-VFRNE---MDKCN---------------EL------L--Y-
-------------------------------------DL------V--R-
------SA-VFRQA---LDACA---------------GV------L--R-
------YP-VYRET---LENIN---------------EI------Y--S-
------NE-VFADW---INKVD---------------SH------V--Q-
------NE-VFADW---INKVD---------------SH------V--Q-
------DT-ELRRT---L-------------------EH------A--S-
------DT-ELRRT---L-------------------EH------A--S-
------DT-ELRRT---L-------------------EH------A--S-
------DT-ELRRT---L-------------------EH------A--S-
------DT-ELRRT---L-------------------EH------A--S-
------DT-ELRRT---L-------------------EH------A--S-
------DP-VFAAH---LDRVI---------------GL------F--Q-
------EE-VFRNE---MDKCN---------------EL------L--Y-
------EP-VFQQA---LARCD---------------AA------L--R-
-------------------------------------RA------A--S-
------EP-AFAAT---IDEVD---------------IV------F--A-
----aeAG-RFRHH---FDAAC---------------AA------L--E-
------NP-AFRST---VFELN----------------R------L--S-
------YP-PFRDA---MLRAD---------------RY------F--K-
------NP-AFRST---VFELN----------------R------L--S-
------DT-AFRTA---FDKVD---------------KI------F--M-
------YA-VFRDT---IAYLD---------------TV------L--A-
------EP-VFAEW---MDRGL---------------EH------L--A-
------EP-VFADT---IAALD---------------PL------I--R-
------DA-AFAAT---IDALA---------------DV------F--R-
------EA-VFRAT---LDAAS---------------AQ------L--G-
------YP-VFRQS---LGECD---------------AY------L--T-
------ES-VFAEH---FDTCS---------------AG------F--R-
------HE-PFRRD---LTELA---------------AA------V--D-
------EP-VVQGV---LDQCD---------------RL------I--R-
------EP-VFRAA---IEACD---------------RR------I--H-
------HT-VYRDT---VDECA---------------RI------L--R-
------CP-QALAW---LQELQ---------------EA------L--D-
------SA-K---------------------------TV------Y--V-
------LP-EAAAV---LGEID---------------EA------A--E-
------FP-GFKLD---CLTMD---------------QI------L--Q-
------AP-VFREH---IQYLD---------------RL------A--Q-
------CS-QFRDS---ILGFN---------------HV------A--I-
------FA-SFRSD---IARYD---------------QI------C--E-
------SS-IFDEA---MTRCL---------------AV------L--G-
------CS-SFRED---VQRLD---------------RL------S--Q-
------FS-YFRDE---VLQLD---------------HI------V--Q-
------SP-EIRRW---MDELQ---------------GA------L--D-
------FP-VARNS---LYNLE---------------EV------V--R-
------NA-IFRRT---VDEVD---------------EL------V--Q-
------EP-IFKQY---MDLLD---------------SI------L--F-
------EP-TFGAV---IDEVD---------------QV------F--R-
------ST-AFADM---LDRCF---------------SA------C--S-
------ST-AFADM---LDRCF---------------SA------C--S-
------EP-VFRAA---FDRCA---------------EA------A--R-
------FE-AFRDA---LEAGS---------------RY------M--K-
------NE-VFAEW---INKVD---------------AL------I--Q-
------NE-VFAAW---IEKVD---------------AL------V--Q-
------NE-VFAAW---IEKVD---------------AL------V--Q-
------NE-VFAAW---IEKVD---------------AL------V--Q-
------NE-VFAAW---IEKVD---------------AL------V--Q-
------SA-AFRRH---VDHCN---------------SI------A--L-
------NP-VFFAA---IQPLD---------------EL------I--Q-
------NP-VFAEW---IEKVD---------------AL------V--Q-
------YP-PYREQ---LQRLD---------------EI------C--Q-
------ET---ESR---VDQAE----------------------------
------EV-IFKKS---IDLID---------------SK------L--S-
------SP-VFSAM---LDRCC---------------TA------C--A-
------EP-IYKQS---MDILD---------------SI------L--F-
------ST-VFRKS---IERCE---------------HA------L--A-
------IP-LFAKY---VTSGA---------------EI------A--Q-
------EV-IFKKS---IDLID---------------SK------L--S-
------MP-AFRRS---LVRAA---------------ER------I--E-
------NE-DFRGM---VDRGS---------------KI------V--L-
------SP-----------------------------WA------L--G-
------EP-V----------------------------------------
------EP-V----------------------------------------
------NQ-VFAEW---IEKVD---------------AL------V--Q-
------NP-VFAAA---VDEVD---------------EL------I--Y-
------SK-AFSES---LDRSF---------------AA------C--A-
------EP-IFRKT---MDMLD---------------NK------L--S-
------IP-LFAKY---VTSGA---------------EI------A--Q-
------DE-IFKKS---IDLID---------------SK------L--S-
------VP-AFRAH---FDACA----------------------------
------EV-IFKKS---IDLIN---------------SK------L--S-
------EP-IFKEF---MDLLD---------------SI------L--F-
------EP-VFRNT---VNECD---------------AI------F--K-
------DE-IFADW---INKVD---------------SL------I--Q-
------SK-VFKQS---IDEID---------------QI------F--N-
------YP-PYRNE---IQRLD---------------EI------C--T-
------EP-IFREY---VNRFD---------------KE------L--F-
------EV-IFKKS---IDLID---------------SK------L--S-
------LP-FFRAE---VRQLD---------------HL------S--Q-
------EP-IFKKS---MDKID---------------SK------L--N-
------DK-TYRAF---VETFD---------------EV------L--K-
------EP-IFKKS---MDKID---------------SK------L--S-
------SG-VFSEA---FDEVG---------------GV------V--Q-
------ES-VFKDA---IDHCD---------------KL------L--A-
------EP-IFRES---VNRFD---------------KE------L--F-
------NA-AFRSA---FEAAD---------------LL------Y--R-
------CS-TFRQS---IDASQ---------------SY------S--Q-
------FP-VFAAA---FDDVV---------------DA------L--D-
------EP-IFRES---VNRFD---------------KE------L--F-
------EP-IFRES---VNRFD---------------KE------L--F-
------NE-VFAEW---IEKVD---------------AL------I--Q-
------NE-VFAEW---IEKVD---------------AL------I--Q-
------DQ-TFAEW---INKVD---------------SL------I--Q-
------EP-IFRSS---MDKFN---------------KE------L--S-
------GG-QFRAT---FDDCA---------------DR------F--V-
------GG-QFRAT---FDDCA---------------DR------F--V-
------GG-QFRAT---FDDCA---------------DR------F--V-
------GG-QFRAT---FDDCA---------------DR------F--V-
------GG-QFRAT---FDDCA---------------DR------F--V-
------GG-QFRAT---FDDCA---------------DR------F--V-
------EP-EFADT---VRECG---------------AL------F--D-
------EP-IFRES---VNRFD---------------KE------L--F-
------EP-EFADT---VRECG----------------A------L--F-
------VP-IFRES---VNRFD---------------KE------L--F-
------EP-IFRSS---MDKFN---------------KE------L--S-
------HP-VFADA---WHEAL---------------RR------L--D-
------EP-IFRES---VNRFD---------------KE------L--F-
------EK-VFRNS---MDMLD---------------NK------M--K-
------EP-IFRES---VNRFD---------------KE------L--F-
------FS-VFNIA---LAECA---------------QL------F--S-
------ES-VFKDA---IDHCD---------------KL------L--A-
------NP-VFAAA---IDEVD---------------AL------I--E-
------SK-AFSES---LDRSF---------------AA------C--A-
------EP-VFKNT---VDECD---------------AI------F--K-
------FP-VFADA---WHDAL----------------------------
------EP-IFRES---VNRFD---------------KE------L--F-
------EP-IYRRY---LDECL---------------QM------A--S-
------EP-IYRRY---LDECL---------------QM------A--S-
------EP-IYRRY---LDECL---------------QM------A--S-
------EP-IYRRY---LDECL---------------QM------A--S-
------EK-VFRNS---MDMLD---------------NK------M--K-
------EP-IFKQS---INMFD---------------NK------L--F-
------SA-VFRDS---VLRTD---------------RA------L--A-
------GA-VVAAD---RAELL---------------AG------L--E-
------GG-WFRAA---FDDCA---------------DR------F--V-
------SP-VFAES---MAACR---------------EA------L--A-
------DT-ELRRT---L-------------------EH------A--S-
------NP-VFYRA---IQPLD---------------EL------V--Q-
------VP-RFKKY---VDDCS---------------EA------F--Y-
------DA-DYRAA---YEEFD---------------AL------F--T-
------NT-EFRAA---VEACF---------------AV------L--E-
------VP-SFRED---VTRFD---------------DI------A--S-
------CE-FLRTD---VQRCE---------------HL------V--R-
------SR-VFADS---MAECA---------------AV------L--S-
------SP-VFAAA---MEECA---------------VA------L--A-
------LP-AYRQS---AGKNG---------------AI------F--Q-
------EP-IFKES---MDRLD---------------NR------L--L-
------SP-QFRER---IEELD---------------EM------V--K-
------YP-EAAAV---FTEAS----------------------------
------NA-VFYRT---VAPLD---------------IV------V--V-
------SA-AFRDS---I-------------------EL------S--Q-
------SP-VFAGR---MGECA---------------DA------L--A-
------IP-AFRES---IQAID---------------AA------M--S-
------ST-ILRHH---LDDCD---------------RA------C--K-
------LP-AYREA---ADRCA---------------QA------F--V-
------EN-VFKNT---VDHVD---------------SI------L--Y-
------SD-RFREH---LVACE---------------RA------L--E-
------SV-VFAER---MAECA---------------AA------L--S-
------EP-IFKES---VNRFD---------------KE------L--F-
------LP-SYQQA---LHRHG---------------DL------I--E-
------ES-LFRET---IQDLE---------------SV------I--Q-
------DE-VFKSS---IRSLD---------------QQ------L--Q-
------AS-VFRHH---LDTCN---------------AA------I--T-
------LP-AYREA---ADRCA---------------QA------F--V-
------LP-SYQQA---LHRHG---------------DV------I--E-
------SP-QFRER---IEELD---------------EM------V--K-
------SV-VFAER---MAECA---------------AA------L--R-
------EP-IFREN---MNLCN---------------EI------V--S-
------EP-IFREN---MNLCN---------------EI------V--S-
------VA-ILRQH---LDHVD---------------AV------V--T-
------NI-LLRQH---MDRCN---------------AI------A--I-
------SE-EFAQR---IAELD----------------E------L--V-
------DF-IFKES---MDLLD---------------NK------L--S-
------DF-IFKES---MDLLD---------------NK------L--S-
------TA-ILRTH---LDEVD---------------AV------A--R-
------EP-IFRKS---MLECA---------------KH------A--N-
------SV-VFAER---MAECA---------------AA------L--S-
------NA-VFQRW---MNELD---------------TL------I--R-
------SE-FFAAR---LDELD---------------QV------V--L-
------NP-VFHRF---VDECL---------------AY------L--D-
------EP-IFRKS---MLECA---------------KH------A--N-
------EP-IFRKS---MLECA---------------KH------A--N-
------SP-VFGEV---VRNLE---------------PI------I--Q-
------EK-AFSRT---ESQLA---------------NY------L--A-
------NE-VFLNA---LKPLD---------------AI------V--R-
------NG-VFFQA---IQPLD---------------EL------I--Q-
------VP-VFAQA---LAECD---------------AA------L--A-
------AG-RFRHH---FDAAC---------------AA------L--E-
------VK-IVRDY---LDQCN---------------AV------F--L-
------SV-VFAVR---MAECA---------------AA------L--S-
------LP-TYRTA---TDTCA---------------AA------F--A-
------EH-IFKST---MDKLD---------------KE------L--S-
------YP-VFAEA---WREAL---------------DH------L--D-
------YP-VAQET---FDEAD--------------------------A-
------SP-KFKET---MDLID---------------SI------L--E-
------SP-KFKET---MDLID---------------SI------L--E-
------DI-VFYQT---ISRLD---------------PI------V--E-
------DI-VFYQT---ISRLD---------------PI------V--E-
------EP-VFRES---VNRFD---------------KE------L--F-
------NP-RLRHY---IHECD---------------RI------L--T-
------VA-LFRKH---LDAVD---------------TV------V--K-
------DK-NFRNY---IDRFD---------------KK------L--L-
------FP-LFKHH---LDSCD---------------DI------L--K-
------LR-DYRQA---ADVCA---------------AA------F--T-
------EQ-VFKST---MDELD---------------KE------L--S-
-------------------------------------EI------H--D-
------EI-IFKES---IDRID---------------NS------L--F-
------EI-IFKES---IDRID---------------NS------L--F-
------FP-LLRQH---LDDCD---------------TT------L--K-
------DI-VFYQT---ISRLD---------------PI------V--E-
------LD-DYRAE---VDRCA---------------AA------F--E-
------DS-LAKEV---LERAD--------------------------K-
------TA-ILRHY---LDQCD---------------AM------C--L-
------MA-LVRYY---LDRVD---------------AV------I--Q-
------EP-IFRSS---MDKFN---------------KE------L--S-
------EP-VFTEA---MDEFF---------------DA------A--G-
------ST-AFASR---MSECA---------------VA------L--S-
------SP-VFRDT---LTRCD---------------EV------I--R-
------SP-AFEEV---VRNLE---------------PI------I--Q-
------EP-VFAEA---VDEVL---------------GA------M--G-
------LP-QYRAA---ADACA---------------EA------F--T-
------LP-QYRAA---ADACA---------------EA------F--T-
------EP-VFAAV---MERCA---------------AA------L--E-
------YS-VFADA---WGEVL----------------------------
------FP-TARKD---IQHLE---------------EA------L--G-
------LP-VYRAE---ADRLT--------------------------E-
------SP-KFRET---MDLID---------------SI------F--E-
------SP-KFRET---MDLID---------------SI------F--E-
------EP-VFAEA---MDEAL---------------TA------L--A-
------SR-PFREQ---VDRLD---------------GI------A--Q-
------DG-VFTET---MDEMF---------------EL------L--G-
------VA-GLKAH---LDECD---------------AV------G--Q-
------SP-AARRI---FEQAD--------------------------Q-
------NV-LFRKH---ADACL----------------------------
------YE-IFRTT---LQSCL---------------KK------C--D-
------EP-IVART---FEEAD---------------RA------M--T-
------SP-AARRV---FEKAD--------------------------Q-
------EP-VFTEA---MDEFF---------------DA------A--G-
------AT-ILQAH---LDKCD---------------SA------C--L-
------SD-AFRQS---IDLSQ---------------SY------C--R-
------IP-RLQYY---INKCD---------------GI------L--K-
------TK-VLQYH---LNECD---------------RA------V--Q-
------FP-QAKAV---MDKAN----------------------------
------HD-EARAC---FEAAN---------------DL------L--D-
------NP-EAKAY---FEKAN---------------EI------L--G-
------YP-VFRDV---IESVD---------------TL------V--Q-
------YP-AAQEI---WDRFG----Glr-----fggTA------L--H-
------IP-LLRRY---LDQCD---------------AI------F--I-
------FP-EARAL---MEQAN----------------------------
------VA-LLRKH---LAICD---------------AA------C--R-
------FE-AVREV---WDESE----Al--------gLG------L--R-
------YP-IVRET---FDQAS----------------------------
------NK-EVAKV---FAKAD---------------EV------L--H-
------YP-GTDDF---FKKAN---------------HI------L--G-
------SD-AYRAA---VDACA---------------AI------H--R-
--------------------------------------------------
------LD-SFRES---ILRSD---------------EA------L--K-
------LD-SFRES---ILRSD---------------EA------L--K-
------NT-WAREM---LAEAE----------------------------
------EP-IVTQT---FAAAD---------------RV------L--T-
------YE-VFRAT---LQSCL---------------AK------C--D-
------YP-IVRET---FDQAS----------------------------
------LD-SFRES---ILRSD---------------EA------V--K-
------LD-SFRES---ILRSD---------------EA------V--K-
------LD-SFRES---ILRSD---------------EA------V--K-
------SR-TAKDI---FDMAS----------------E------L--L-
------FP-EVARR---FEQMN--------------------------E-
------EP-VFRAV---LDRCD---------------HT------I--R-
------EP-VFAAT---IAAIE---------------PL------I--A-
------EK--AKEI---FDEAD----------------------------
------FP-EARAV---FDAVD--------------------------A-
------SP-AAKEV---LDRAE---------------AA------L--P-
------NK-EVAKV---FAKAD---------------EV------L--E-
------NK-EVANV---FAKAD---------------EV------L--Q-
------YR-VFRDV---IESVD---------------IL------V--Q-
------YE-LVRLT---FDEAS--------------------------Q-
------FP-QVRQI---FADFD---------------GL------F--S-
------NK-EVANV---FAKAD---------------EV------L--Q-
------DA-RARAV---IEAAD--------------------------E-
------HA-GFGRH---MRALD---------------EV------V--R-
------FP-EAQEL---MDKAD----------------------------
------VP-PVGAA---FDEAN----Aafd----gaeRR------L--A-
------DD-RARAV---IAEAD--------------------------E-
------NK-EVANV---FAKAD---------------EV------L--Q-
------NK-EVANV---FAKAD---------------EV------L--Q-
------FP-SLGGT---LDAAD---------------RA------Y--Q-
------DR-VFTEV---MDEFL---------------EL------L--G-
------EA-IVRET---FDEAS---------------HI------L--G-
------FP-AAATV---FEEAD--------------------------E-
------WP-GAARK---L-------------------AV------A--R-
------IG-TLRTH---LDRCD---------------AT------L--Q-
------IS-LLRYW---LDQCD---------------SL------A--Q-
------FS-IAQTV---FKTAD---------------EA------L--G-
------FS-EAKEV---FKRAD--------------------------E-
------YP-IVKET---IDRAS--------------------------Q-
------YP-IVKET---IDRAS--------------------------Q-
------DN-KVKAV---FDQAD--------------------------Q-
------NK-EVANV---FAKAD---------------EV------L--Q-
------VG-LLRRY---LDECD---------------MA------M--T-
------FP-VARDL---MEQAN----------------------------
------NP-LAKEM---FEKAN---------------EI------L--G-
------RP-ELRDS---IEAADAlL-Agr------lpRA------L--S-
------LG-TFRDS---ILRSD---------------KA------V--K-
------FP-Q-AQV---LFEQA--------------------------N-
------YR-VSREV---FEEAD---------------EA------L--G-
------ST-LFRRH---VDHCD---------------EV------L--R-
------FP-EARAV---FEAVD--------------------------D-
------YP-AARTL---MEKAD---------------AI------L--G-
------FP-LAKAV---FDEAD--------------------------E-
------EA-VVKQT---FDEAS---------------EI------L--G-
------FG-QAKLV---FEEAN--------------------------D-
------NP-LLRMH---LDECD---------------RM------C--R-
------ND-VIGKT---FAEAS----------------------------
------AP-TAQAV---WDRLG---------------SIrfdgrpL--H-
------LP-DFRES---ILRCD---------------EA------L--K-
------FH-ETADV---VHAVE---------------HS------L--R-
------YE-EAAQV---FAAAD----------------R------I--S-
------EP-IFRES---VNRFD---------------KE------L--F-
------SE-IA--------------------------RY------I--F-
------YP-PAKAR---CEQAA---------------AI------L--G-
------FP-EAREI---FEEVD---------------EA------L--G-
------FP-AARTM---MERAD---------------SI------L--G-
------LS-SFRDS---ILRSD---------------EA------V--K-
------LS-SFRDS---ILRSD---------------EA------V--K-
----------FRRV---IGAAD---------------EI------L--G-
------LD-RFRDS---ILRSD---------------QA------L--K-
------LD-RFRDS---ILRSD---------------QA------L--K-
------LD-RFRDS---ILRSD---------------QA------L--K-
------QT-GFKRQ---LLELD---------------EQ------F--K-
------FP-EIQQA---YQALD---------------QL------M--A-
------FP-ETRRV---FEQAV---------------RV------L--E-
------FP-QVRED---LEAAT---------------RT------L--S-
------FA-IVRKT---FDQAS---------------QV------L--G-
------EE-VFTHW---MDEAF---------------RL------L--G-
------FA-IVRKT---FDQAS---------------QV------L--G-
------FA-IVRKT---FDQAS---------------QV------L--G-
------YP-EAKKI---YDDAD--------------------------E-
------LD-RFRDS---ILRSD---------------EA------V--K-
------LD-RFRDS---ILRSD---------------EA------V--K-
------LD-RFRDS---ILRSD---------------EA------V--K-
------LD-RFRDS---ILRSD---------------EA------V--K-
------VP-YARDI---ILELD---------------QS------L--Q-
------SP-LAQKY---FEKAN----------------------------
------LD-RFRDS---ILRSD---------------EA------V--K-
------FP-VARQV---FEEAD--------------------------D-
------VP-AFAGV---MDEVF----------------L------L--M-
------LD-RFRDS---ILRSD---------------EA------V--K-
------FQ-VVRET---MEEAD--------------------------D-
------FP-AAHEM---MRKAD---------------EI------L--G-
------EP-NAKKI---FEEAD--------------------------Q-
------EP-VFAAA---MERRA---------------AA------L--E-
------FA-IVRKT---FDQAS---------------QV------L--G-
------FA-IVRKT---FDQAS---------------QV------L--G-
------YS-VAKHV---FDEAN---------------DA------L--G-
------EP-AFAEV---IKESD---------------AV------M--T-
------YP-EAKKI---YDDAD--------------------------E-
------YP-EAKKI---YDDAD--------------------------E-
------LD-IFRNS---ILRSD---------------EA------V--K-
------LD-IFRNS---ILRSD---------------EA------V--K-
------FA-IVRKT---FDQAS---------------QV------L--G-
------YA-VVKQT---FAEAS----------------------------
------YP-EAKKI---YDDAD--------------------------E-
------FP-AAREV---WDSAESnF-Ae--------gES------L--S-
------VP-AFRAE---VDRCA---------------QA------F--E-
------SD-LAKEM---FEKAN---------------DI------L--G-
------YQ-SAKET---FDKAD---------------EV------L--G-
------LS-SFHNS---ILRSS---------------EA------L--K-
------LS-SFHNS---ILRSS---------------EA------L--K-
------LE-VFHNS---IYRCA---------------EA------L--R-
------YE-TVKAT---FDEAS--------------------------Q-
------YP-EAKKI---YDDAD--------------------------E-
------FP-IVEET---FSEAS----------------------------
------YP-VVDDA---FRRVD---------------AT------Y--G-
------FP-DLGQT---YAQID---------------NL------L--R-
------SP-ILRSY---LDQCD---------------EK------L--Q-
------EP-AFAEV---IKEGD---------------AV------M--T-
------FP-AAKAL---MEQAN---------------DI------L--G-
------KP-VIVET---FKEAS----------------------------
------YP-EARAV---FDEVD--------------------------A-
------WG----------QEVL---------------TT------G--Q-
------YD-VVKQT---FAEAS----------------------------
------FP-IVEAT---FSEAS----------------------------
------LP-DFRKS---IFRSD---------------EA------L--K-
------SA-TAREL---FERAN----------------------------
------EP-VFTAA---VDAVL---------------GE------L--G-
------FA-IVRKT---FDQAS---------------QV------L--G-
------RP-DLADA---YYRTA--------------------------D-
------KP-VIIET---FKEAS----------------------------
------FP-IVEAT---FSEAS----------------------------
------YP-EAKKI---YDDAD--------------------------E-
------YE-EAKEI---FERAD---------------EA------L--G-
------IE-TFQRS---LRKCA---------------EA------L--K-
------FP-AAKSV---FEEVD--------------------------D-
------LP-VFANA---IHKCH--------------------------K-
------KP-VIVET---FKEAS---------------EA------L--G-
------HP-QIRET---FAEAS----------------------------
------SA-LAKEL---FEKAN---------------EI------L--G-
------YP-VVEET---FKQAS----------------------------
------YP-EAKKI---YDDAD----------------------------
------HE-SVKTT---FDEAS----------------------------
------VE-VFNNS---IHRCA---------------EA------L--R-
------LP-AVQPQ---LDIAE---------------KI------L--G-
-------P-GGQEV---LATGQ--------------------------R-
------VG-AIRRR---FATAE---------------RV------F--H-
------YP-DAQDL---FLKAN----------------------------
------FP-EIQQA---YQALD---------------QL------M--A-
------SP-AFAAS---IDACA---------------RA------L--A-
--------------------------------------------------
------LS-EFRES---IKRSD--------------------------I-
------LS-EFRES---IKRSD--------------------------I-
------LS-EFRES---IKRSD--------------------------I-
------EK--AKAL---FEQAN---------------DI------I--G-
------FP-PLRAI---YATLD---------------RL------F--V-
------NA-AMRDR---IELADKqT------------RS------S--E-
------KP-VIIET---FKEAS----------------------------
------KP-VIIET---FKEAS----------------------------
------FV-LAKRL---FEEAS---------------DA------I--S-
------LD-RFRDS---ILRSD---------------EA------V--K-
------FA-PAREV---FEEVD---------------EV------L--K-
------SA--------------EaM-Al--------wKK------A--E-
------FP-----------ALT---------------AR------A--D-
------SP-RWRAE---FESIA---------------RA------F--S-
------LD-RFRDS---ILRSD---------------EA------V--K-
------LS-RFRDS---ILRSD---------------EA------V--K-
------LS-RFRDS---ILRSD---------------EA------V--K-
------YP-QVAAL---YMQAD---------------AY------W--K-
------YP-EMRQQ---LAQAD----Qvfg---qhkkTA------L--S-
------YP-EMRQQ---LAQAD----Qvfg---qhkkTA------L--S-
------VP-AAKRL---FDEAD---------------ET------L--E-
------SP-AARQI---FATAD---------------ET------L--D-
------FP-VFAEA---FDAVA---------------AH------L--G-
------FP-CLRQT---YAEMD---------------RL------L--C-
------FP-VVTET---FAEAS---------------AA------L--G-
------QP-IVTST---FTEAS----------------------------
------HE-SVKTT---FDEAS----------------------------
------FV-LAKRL---FEEAS---------------DA------I--S-
------FP-IAREV---FEEVD--------------------------D-
------KP-VIVET---FKEAS----------------------------
------SA-LAKEL---FEKAN---------------DI------L--G-
------NS-VFHRW---MNELD---------------AL------I--R-
------YP-AARAV---FDEVD---------------AA------L--N-
------HP-MIQEL---YSEAN---------------QI------L--D-
------SA--------------EaM-Al--------wKK------A--E-
------YP-VVTET---FAQAS----------------------------
------FP-QAGET---Y-------------------AA------L--D-
------YP-AAKAV---FNEVD--------------------------E-
------FP-EARAV---FEAVD---------------AA------L--G-
------FP-EAKAL---FNKAD---------------EI------L--G-
------HP-LILET---FKEAS----------------------------
------FV-LAKRL---FEEAS---------------DA------I--S-
------WQ-GAGQK---L-------------------AL------A--R-
------HA-VVEAT---FAESS---------------AV------L--G-
------SA-LAKEL---FEKAN---------------DI------L--G-
------YQ-EAREI---FERAD---------------EA------L--G-
------YP-LAQEL---FEKAN---------------EI------L--G-
------YP-EMRQQ---LAKAD----Qvfg---qnkkTA------L--S-
------FT-VAGQV---FDEAN---------------EA------L--G-
------EE-S-RQA---LMDLG---------------TR------I--G-
------FT-AVRDL---YAHLD----------------------------
------FE-TLQQT---IAAFD----Akk------gyDL------A--T-
------FV-LAKRL---FEEAS---------------DA------I--S-
------YP-IVKET---FDTAS----------------------------
------YP-IVKET---FDTAS----------------------------
------HP-QIRET---FAEAS----------------------------
------VK-LLRHY---LDDCD---------------AA------I--Q-
------FP-EAAAV---FAEVD--------------------------E-
------YP-EMRQQ---LAKAD----Qvfg---qnkkTA------L--S-
------YP-EMRQQ---LAKAD----Qvfg---qnkkTA------L--S-
------HP-QIRET---FAEAS----------------------------
------FP----EE---TARAD---------------EI------L--G-
------HP-QIRET---FVEAS----------------------------
------RP-DLGDT---YYRTA--------------------------D-
------YP-EARAV---FQEVD---------------DA------L--D-
------FP-QVEEY---FKKAD--------------------------Q-
------NA-AFRQK---MLDLD---------------DF------A--V-
------LD-LFRQS---ILRSD---------------EA------L--K-
------LD-LFRQS---ILRSD---------------EA------L--K-
------LD-LFRQS---ILRSD---------------EA------L--K-
------LD-LFRQS---ILRSD---------------EA------L--K-
------FP-VAKAV---FAEVD---------------AA------L--G-
------SS-LLQHH---LDRCD---------------RI------L--Q-
------FP-QAEAV---YAEAE--------------------------A-
------EP-VFTAA---MDEVL----Aa--------yDA------A--G-
------YP-AAREV---FAEVD--------------------------E-
------IP-PVREA---FDAANAtF-Aga------elTL------A--R-
------YP-AARAV---FEEVD--------------------------E-
------LD-LFRQS---ILRSD---------------EA------L--K-
------LD-LFRQS---ILRSD---------------EA------L--K-
------SG-LFRAA---LDTLG---------------AP------A--R-
------FA-PAREV---FDEVN--------------------------D-
------HA-SVRDA---LDTVD---------------AV------A--Q-
-------A-IAKEK---YQQAE---------------EI------L--G-
------HP-QVREA---FTEAS----------------------------
------ES-TFRAA---LDRCE---------------TI------L--Q-
------IP-TAKEK---FAQAE---------------AI------L--G-
------CE-LLRFH---VDECE---------------NA------C--N-
------FK-SARIS---FEEAD--------------------------D-
------SE-LAKAL---FEKAN---------------EI------L--G-
------YP-LILDT---FKEAS----------------------------
------SA-LAKEL---FEKAN---------------DI------L--G-
------FP--------------DhV------------AQ------A--D-
------YE-IVKQT---FAQAS----------------------------
------YE-IVKQT---FAQAS----------------------------
------FS-AAREV---FQEVD--------------------------D-
------HA-VVGQT---FAEAS----------------------------
------MD-VFRKS---IQHCA--------------------------E-
------YP-IVEET---FAEAS---------------AA------L--G-
------SP-LSRTI---FDQAS---------------EA------V--N-
------WP-EAQQR---LAEAE----------------------------
------IP-VFAAA---IEKCN---------------NV------L--K-
------FP-IVEET---FSEAS----------------------------
------VE-VFRNS---IKRSA---------------EI------L--K-
------AA-VLRRH---LDECD---------------AA------V--T-
------FP-VVQET---FKQAS----------------------------
------HD-VVGQT---FAEAS----------------------------
------FP-IVKET---FDKAS----------------------------
------FP-ELRRH---IHASD---------------KV------F--S-
------FP-IVEAT---FSEAS----------------------------
-------P-IGKDR---FEEAK---------------DI------L--G-
------CT-RFREL---FDQCI---------------AL------F--E-
------FS-GVQET---FAEAS----------------------------
------FP-EAAAV---FAEVD---------------DA------L--S-
------IP-MFDDS---LRASS---------------KT------L--E-
------FP-VARQL---FQEVD---------------DA------L--S-
------ID-AFAET---IQRCA---------------DV------L--K-
------FS-VAREV---FEEAN--------------------------D-
------SA-LAKEL---FEKAN---------------DI------L--G-
------FD-ASRAV---FDEVD--------------------------E-
------IP-TAKEK---FAQAE---------------AI------L--G-
------LP-GAEER---F-------------------AL------A--S-
------YP-IVEET---FAEAS---------------AA------L--G-
------YP-IVEET---FAEAS---------------AA------L--G-
------FP-VARAV---FDEVD---------------AA------L--G-
------YP-IVEET---FAEAS---------------AA------L--G-
-------P-AVKQT---FQEAS---------------GA------L--D-
------FE-TIQQT---IADFD----Akk------gyDL------A--N-
------QP-IVLET---FQQAS----------------------------
--------------------------------------------------
------DA-RFRKA---LDDFF---------------DA------F--G-
------QP-IVLET---FQQAS----------------------------
------FP-IVEAT---FSEAS----------------------------
------FP-ELRRH---IHTSD---------------KV------F--S-
------FK-AAAHV---FAEAD--------------------------D-
------FP-TLRRL---FGYMD---------------GL------L--L-
------EP-AFTAA---MDEVF---------------DA------Y--D-
------FP-ELRRH---IHASD---------------KV------F--S-
------FA-EARHV---FQEVD---------------EA------L--S-
------FT-EVEET---YLRAD--------------------------L-
------YP-AAKAV---FDEVD--------------------------E-
----------IRRR---FAQAD---------------EV------Y--R-
------FA-VAREV---FHEVD----------------------------
------FV-LAKRL---FEEAS---------------DA------I--S-
------EP-VFAAT---IAAVE---------------PL------I--A-
------FA-LVKET---FAEAS----------------------------
------FD-VVKHT---FAEAS----------------------------
------FP-IVKET---FDKAS----------------------------
------LP-ELHDL---FERAD---------------RL------L--A-
------YP-IVEET---FAEAS---------------AA------L--G-
------NP-V-------IEETF---------------RE------A--S-
------HA-IAKDT---LSEAN---------------EV------L--G-
------HA-VIKET---FAEAS----------------------------
------FA-SARAV---LDEID---------------TA------L--D-
------SP-AARQI---FAIAD---------------ET------L--D-
------YP-IVEET---FAEAS---------------AA------L--G-
------IP-MYDES---LRASS---------------KT------L--E-
------SP-VVEQT---FREAG---------------DA------L--G-
------FP-----------DLT---------------DI------A--D-
------FA-LARKT---FEEAD--------------------------D-
------FP-VVEQT---FAEAS----------------------------
------YP-IVEET---FAEAS---------------AA------L--G-
------QP-IIGQT---FAEAS----------------------------
------YP-IVEET---FAEAS---------------AA------L--G-
------FP-ELRRH---IHASD---------------KV------F--S-
------YP-IVEET---FAEAS---------------AA------L--G-
------YP-AAKAV---FDEVD--------------------------E-
------HA-VVGQT---FAEAS----------------------------
------NA-VVRAT---VEEAS---------------AA------L--G-
------FP-----------DLT---------------RQ------A--D-
------HE-VVTQT---FAEAS---------------DA------L--G-
------YP-DAQAV---FDEVD--------------------------D-
------SA-VLRTH---LSNCD---------------DI------L--T-
------FA-EARAV---LEEVD---------------EA------L--G-
------YP-IVEET---FAEAS---------------AA------L--G-
------QA-VVRET---VQEAS---------------DA------L--N-
------FP-----------ELT---------------QR------A--D-
------CP-VVVET---FKQAS----------------------------
------YP-IVEET---FKQAS----------------------------
------AK-LFQRH---LDACN---------------EI------L--V-
------FA-SSRAV---FQEVD---------------EA------L--G-
------FP-EMREQ---FVLAD---------------KV------F--A-
------FV-LAKRL---FEEAS---------------DA------I--S-
-------P-MAKDR---FIEAE---------------TI------L--G-
------EP-VFRAA---FDACD---------------QA------L--R-
------FD-VVKYT---FAEAS----------------------------
------NA-VVRAT---LEEAS---------------TA------L--G-
------HA-VVRET---VQEAS---------------DA------L--N-
------SP-EAQEL---FNKAN---------------EI------L--G-
------FP-IVKET---FDKAS----------------------------
------FP-IVKET---FDKAS----------------------------
------SA-AAREV---FEEVD--------------------------D-
------ST-VVQET---FAEAS----------------------------
------FD-VVKET---FSEAS----------------------------
------HP-VVAAT---LAEAS--------------------------D-
------FP-AARDV---FQEVD--------------------------D-
------TP-VIQDT---FAEAS---------------AA------L--G-
------FP-RFAAA---LDELC---------------AA------L--D-
------HP-AVAAT---LAEAS--------------------------D-
------FP-IFAKA---IHKCD---------------KV------L--K-
------YP-AAQAV---FDEVD--------------------------A-
------FA-TAREV---FQEVD--------------------------D-
------YP-IVEET---FAEAS---------------AA------L--G-
------FP-TLRRL---FGYMD---------------GL------L--L-
------YS-VVRTT---FDEAS----------------------------
------LP-VVRKY---FNLAN----------------------------
------YP-LIQET---FSQAS---------------QV------L--K-
------HA-AARRV---FEEAD--------------------------D-
------IP-FAKDK---FAQAE----------------------------
------YK-SADAI---FDEAS----------------------------
------SE-KARAL---FHQAN----------------------------
------SA-SAKEL---FEKAN---------------EI------L--G-
------FK-VLRTH---LDQCH---------------EI------C--L-
------FP-QMLDS---LAAAD---------------DG------F--A-
------YP-AARSM---MEKAN----------------------------
------VA-VVRET---LDEAS---------------DA------L--G-
------VA-VVRET---LDEAS---------------DA------L--G-
------IE-AFAKT---IQRCA---------------DV------L--K-
------NS-RAKEL---FDKIF---------------SS------L--D-
------CP-LFLQT---IRKCD---------------RI------L--Q-
------LD-IFRQS---ILRSD---------------EA------L--K-
------LD-IFRQS---ILRSD---------------EA------L--K-
------LD-IFRQS---ILRSD---------------EA------L--K-
------FP-EAATV---FEECS--------------------------D-
------HP-QLRGY---IDNCN---------------NL------V--T-
------YP-IVIET---FKQAS----------------------------
------QP-IVGQT---FAEAS----------------------------
------HP-VVAQT---VAEAS---------------EA------L--G-
------FP-AARAV---FDEVD--------------------------A-
------VA-VVRET---LDEAS---------------DA------L--G-
------SG-----------------------------GA------L--R-
------VP-SAARI---VAELDVsL------------QT------L--P-
------FP-VAKAV---FDEVD---------------AA------L--G-
------LA-VVRET---LAEAS---------------DA------L--G-
------YK-ESKEV---FELAS---------------DI------L--S-
------SK-SFTST---MDHAF---------------DA------F--G-
------YP-IITET---FKQAS----------------------------
------VA-VVRET---LDEAS---------------DA------L--G-
------VP-PVRAA---FDAAS----A---------sTA------L--G-
------QP-IVGQT---FAEAS----------------------------
------FP-RLRSV---LDLA----------------PR------W--A-
----------FSEL---IKKAD----------------H------I--L-
------LP-----------------------------PS------H--S-
------FV-EARMV---FEEVD--------------------------D-
------VP-TVAQA---LDDANAvF-Add------daRL------A--A-
------HP-LGKER---F-------------------DL------A--S-
------YP-IVIET---FKQAS----------------------------
------YP-IVIET---FKQAS----------------------------
------FP-AARAV---FDEVD--------------------------A-
------NL-VFRNK---LSEME----------------V------M--F-
------YP-AARAV---FDEVD--------------------------E-
------YP-IVIET---FKQAS----------------------------
------FD-VVKET---FSEAS----------------------------
------YP-EIVDT---FAEAS----------------------------
------FP-AFRHR---VRRGG--------------------------R-
------FP-AAKAV---FDEVD---------------AA------L--G-
------FA-EARAV---FEEVD---------------EA------L--G-
------LA-VVRET---LQEAS---------------DA------L--N-
------FA-SARAV---FEEVD--------------------------D-
------QP-IVGQT---FAEAS----------------------------
------YP-AARAV---FDEVD--------------------------D-
------FP-VARAV---FEEVD--------------------------T-
------YP-IVEET---FQQAS----------------------------
------YP-----------------------------EI------L--E-
------LA-VVRET---LQEAS---------------DA------L--N-
------YP-IVIET---FKQAS----------------------------
------YP-IVIET---FKQAS----------------------------
------QA-LVRDT---FAEAS----------------------------
------NP-VVRAT---LEEAS---------------TA------L--G-
------SS-HAREV---FQEVD--------------------------D-
------FP-----R---LRAVL---------------DL------A--P-
------HR-----------ELV---------------RT------A--D-
------YP-----------ELT---------------AK------A--D-
------YP-EMRQQ---LMLAD---------------KV------F--A-
------YP-AARAV---FAEVD--------------------------D-
------QP-IVGQT---FAEAS----------------------------
------FP-EARRV---FQEVD--------------------------D-
------FP--------------DrM------------RL------A--N-
------EE---RST---R--VL---------------NL------A--Q-
------YP-EIIET---FTEAS---------------AA------L--G-
------SL-LLQSH---LNRCD---------------RI------L--R-
------LA-VVRET---LQEAS---------------DA------L--N-
------SA-----K---AKDLF---------------QI------A--N-
------FP-EMRQQ---VMASD---------------KV------F--A-
------FA-EARAV---FDEVD--------------------------E-
------FH-SAREL---FDLAD--------------------------K-
------NA-VVQQT---LAEAS--------------------------D-
------IP-TAKDK---FAQAE---------------AI------L--G-
------FP-EARDV---FQEVD--------------------------E-
------SS-ILRKY---LDKCD---------------MQ------L--R-
------SA-VIRDT---FAEAS---------------AA------L--G-
------QA-LVRDT---FAEAS----------------------------
------LE-VFRNS---IQHCA--------------------------E-
------LA-VVRET---LQEAS---------------DA------L--N-
------YP-IVIET---FKQAS----------------------------
------WP-IINKT---FDDAS---------------NV------L--G-
------YP-VVQRA---MQAID---------------AV------S--V-
------YP-VVKET---FKTAH----------------------------
------FV-AARMV---FEEVD---------------DA------L--S-
------FE-WARDT---VARSD----A---------eAA------A--L-
------SP-AARAI---FAEAN---------------AV------L--G-
------LA-VVRET---LQEAS---------------DA------L--N-
------HA-VIKET---FAEAS----------------------------
------IP-RFRES---VEICH--------------------------Q-
------YP-EMRAE---FIAAD---------------EV------F--H-
------QQ-LVLDT---FGEAS----------------------------
------FA-EARAV---FDEVD--------------------------E-
----------F--------------------------AA------V--D-
------YP-IVIET---FKQAS----------------------------
------FP-EMRQQ---VTASD---------------KV------F--A-
------FV-AARMV---FEEVD--------------------------D-
------LA-IVRET---VQEAS---------------DA------L--N-
------FP-AAKAV---FDEVD--------------------------A-
------LA-VVRET---LQEAS---------------DA------L--N-
------FP-EAAEV---FARAA----------------------------
------SP-AAAEV---FAIAD----------------------------
------HS-V-------IEETF---------------AE------A--S-
------FA-EARAV---FDEVD--------------------------E-
------YP-EILDT---FAEAS----------------------------
------VA-VVRET---LDEAS---------------DA------L--G-
------DT-----------------------------AA------L--F-
------HP-VVGET---LAEAS--------------------------Q-
------YP-AARAV---FDEVD--------------------------E-
------FP-EAHAV---FETAD---------------IQ------F--A-
------HP-AVAAT---LVEAS--------------------------D-
------SA-AARAV---FEEVD---------------DA------L--S-
------EV-FFKKS---ADLIN---------------EK------L--I-
------FP-I-------VEQVF---------------AE------A--S-
------NN-KAKEL---FDKIF---------------NS------L--D-
------QK-----------ALF---------------DQ------A--N-
------FP-EAKAV---FDEVD--------------------------E-
------VA-VVRET---LDEAS---------------DA------L--G-
------YP-----------QLC---------------DR------A--D-
------FP-EMRQQ---VTASD---------------KV------F--A-
------NS-KAKGL---FDKIF---------------SS------L--D-
------FP-ELQRH---L-RLD---------------ET------T--A-
------FP-AAKAV---FDEVD---------------AA------L--N-
------YP-VVQRA---MQAID---------------AV------S--V-
------HP-VIEAT---FAEAS----------------------------
------IP-VFAAA---IEKCH---------------KV------L--A-
------FT-EAAEV---YDKAG----------------------------
------FT-EAAEV---YARAG----------------------------
------YP-EILDT---FAEAS----------------------------
------QH-VIIDT---FAEAS---------------AA------L--G-
------FA-----------ELT---------------AC------A--D-
------FP-QLLDS---LEQAE-----------------------T--T-
------FK-KAALV---FEEAD---------------DA------L--N-
------FA-EARAV---FDEVD--------------------------E-
------YP-EILDT---FAEAS----------------------------
------FP-SMMHS---AAAMD---------------KE------F--S-
------YP-IYRDT---IDQAS----------------------------
------YP-EMRQQ---LMQAD---------------KV------F--A-
------FP-AAKAV---FEEVD---------------AA------L--S-
------YP-----E---VTQLF---------------AQ------A--D-
------YP-IVEET---FQQAS----------------------------
------IP-ECRKI---F-------------------EI------A--E-
------HE-IIEQT---FAEAS----------------------------
------FP-QALET---LAQAD---------------EG------F--A-
------YP-AAKAV---FDEVD--------------------------D-
------FP-----------------------------SI------L--D-
------YP-VVQRA---MQAID---------------AV------S--V-
------YP-VVQRA---MQAID---------------AV------S--V-
------YP-VVQRA---MQAID---------------AV------S--V-
------YP-VVQRA---MQAID---------------AV------S--V-
------YP-EILDT---FAEAS----------------------------
------YP-AARAV---FEEVD--------------------------D-
------ER-VILDT---FAEAS---------------EV------L--S-
------FP-QMLDT---LAAADDgF-Asq------dgTR------L--S-
------YP-VVQRA---MQAID---------------AV------S--V-
------IP-VFRQA---IEHCH---------------RV------L--E-
------YP-VVQRA---MQAID---------------AV------S--V-
------SA-HAREV---FEEVD---------------DA------L--N-
------HP-VVKTT---FDEAS---------------AA------L--G-
------YP-VVQRA---MQAID---------------AV------S--V-
------YP-IVIET---FKQAS----------------------------
------SA-AAREV---FEEVD---------------EA------L--G-
--------------------------------------------------
------YP-LIAET---FQEAS--------------------------D-
------YP-SVLAT---YQEAT--------------------------D-
------YP-AAKAV---FDEVD--------------------------D-
------DA-SCAAL---FEEAN---------------TV------L--G-
------YP-AAKAV---FEEVD---------------AA------L--E-
------HS-VVEQT---FAQAS----------------------------
------SP-AARRV---FHEVD----------------------------
------IP-IFRAS---VEKCH--------------------------Q-
------WP-QFRQS---IAAMD---------------AA------Q--S-
------SS-LLRAH---IDECD---------------KI------L--R-
------LP-SIRET---FNEAS---------------DI------L--Q-
------NE-AATTI---LNQAQ---------------NA------V--D-
------FP-----------DLE---------------RE------A--S-
------NR-I---------------------------SH------F--L-
------LA-GARER---FAAAS---------------EL------L--G-
------FP-EMRQQ---VMASD---------------KV------F--A-
------HR-GFRQT---FDKLD---------------GV------A--S-
------FY-ESREV---FNKAN----------------I------A--L-
------EE-RSTRV---LNLAQ----------------------------
------YP-EMRQQ---LMQAD---------------KV------F--A-
------FP-QLLDA---VTAAN---------------DG------F--T-
------HP-VVRQT---LAEAS---------------DA------L--A-
------GS-VFKQT---FDEAQ---------------AA------L--G-
------FP-VARAV---FDEVD---------------AA------L--G-
----------YQHL---TDQAD---------------QI------L--G-
------ID-GSRER---FAMAS---------------EL------L--G-
------YT-VVTDA---FAEAS----------------------------
------YT-VVTDA---FAEAS----------------------------
------FA-----------EAE---------------QV------Y--A-
------FH-SAREL---FDLAD--------------------------K-
------FP-EMRQQ---VMASD---------------KV------F--A-
------LP-E-LRH---LLDVD---------------PA------V--S-
------VP-EFTTA---VEECF---------------AV------W--G-
------YK-SASKV---FDEAT---------------EA------L--G-
------FP-VVLDT---FAEAS----------------------------
------AP-VVRAT---FDEAS---------------AA------L--G-
------IR-VFRDH---LDNCD---------------RL------L--R-
------FP-AARAV---FDEVD---------------SA------L--G-
------SN-EAQDY---FNKAN----------------------------
------EA-TFRAT---LDQCE---------------EI------L--H-
------SA-KAKEL---FLQAN----------------------------
------FP-L-------MRRLH---------------GY------M--D-
------FP-L-------MRRLH---------------GY------M--D-
------LP-SVRGT---FNEAS---------------DI------L--Q-
------LS-GASQR---FAMAS---------------EL------L--G-
------NP-QAKAL---FEQAN---------------EI------L--G-
------LP-GAEER---F-------------------AL------A--S-
------FP-----------DLV---------------AK------A--D-
------SE-KGKEL---FEKAN---------------EI------L--G-
------NK-TFKNE---MNNFS---------------KQ------F--E-
------HA-VVRQT---LLEAS--------------------------D-
------FS-VARQV---FHEVD---------------SI------L--D-
------FP-EVAEV---LARAG----------------------------
------HA-IVKNT---FAEAS----------------------------
------FP-ELQDY---LRAGD---------------AW------A--D-
------FP--YATS---LFDFA----------------------------
------LP-GAEER---FALAS---------------RL------L--G-
------HP-VVAET---LREAS---------------EA------L--G-
------TL-IFKEI---IDRAD---------------AV------L--D-
------EP-IFRET---MDKID---------------EI------M--K-
------FP-----------------------------EL------V--A-
------YP----KD---VRSIF---------------TQ------A--S-
------VP-ISRQT---FEEAS---------------DA------L--G-
------HP-VVAQT---LAEAS---------------EA------L--G-
------HA-AARAV---FAEVD----------------------------
------YP-EMRQQ---FVTAD---------------KV------F--A-
------FL-VAKNV---FEEVN---------------DA------L--N-
------SG-AAKEL---FQEVD---------------EA------L--S-
------NA-IVRET---LQEAS---------------DA------L--N-
------HD-TVRAT---FREAS----------------------------
------WP-MITET---FDEAS---------------NV------L--G-
------YP-EMRQQ---FVTAD---------------KV------F--A-
----------LRKR---FAHAD----------------------------
------FP------------------------------------------
------FK-ECRDI---FNRAE---------------EL------L--D-
------YP-LIGTT---FAEAS----------------------------
------FS-VAKQV---FDEVD---------------SI------L--G-
------FP-----------EIV---------------AT------A--N-
------FS-VAREV---FSEVD--------------------------E-
------FP-EMRQQ---VMASD---------------KV------F--A-
------LA-E-AEA---VYEAA----------------------------
------FP-VVRQT---FAEAS---------------DV------L--K-
------YT-VVTDA---FAEAS----------------------------
------HP-LVEET---FSRAS----------------------------
------YP-----------------------------TQ------C--Q-
------FP--AAAE---VHRLA----------------------------
------FP-EMRQQ---ITASD---------------KV------F--A-
------NS-IVQAT---FEEAS----------------------------
------ST-VAREV---FQEVD--------------------------D-
-------------T---LEEAS---------------DA------L--G-
------YP-QVREV---FAQAS----------------------------
------HP-LILDT---FEQAS----------------------------
------DP-E-----------C---------------AA------L--M-
------NA-AVADV---VARAS---------------AA------L--G-
------HS-TFREA---MLRLD---------------LI------G--Q-
------YS-EVREL---FSQAG---------------EI------L--E-
------HP-VVLET---LQEAS--------------------------D-
------FP-SMMDS---ATAMD---------------KE------F--S-
------LP-DAEER---F-------------------AL------A--S-
------FA------------------------------------------
------HP-VVEQT---FSQAS----------------------------
------ND-QATEI---LTSAA---------------NT------L--D-
------FP-----------EIV---------------AT------A--N-
------ND-QATEI---LTSAA---------------NT------L--D-
------FE-TFRNI---VDEAK----------------------------
------FP-IVEAT---FSEAS----------------------------
------YP-EA-------EKVF---------------AL------A--D-
------FV-LAKRL---FEEAS---------------DA------I--S-
------FS-VARQV---FNEVD---------------SI------L--G-
------HP-LILDT---FEQAS----------------------------
------HP-LILDT---FEQAS----------------------------
------YP-AARAV---FDEVD--------------------------E-
------SS-----E---VARLF---------------SQ------A--D-
------SS-----E---VARLF---------------SQ------A--D-
------YT-VVTDA---FAEAS----------------------------
------ND-QATEI---LTSAA---------------KT------L--D-
------FP---------RLRAL---------------LE------L--A-
------YP-IAKET---FEEAN--------------------------D-
------ND-QATEI---LTSAA---------------KT------L--D-
------YP-EMRQQ---FVAAD---------------KV------F--A-
------LP-GAEER---F-------------------AL------A--S-
------AE-I-RDT---FAEAS--------------------------D-
------ND-QATEI---LTSAA---------------NT------L--D-
------HA-IVKNT---FAEAS----------------------------
------HP-VVGET---FAEAS--------------------------E-
------HA-IVKNT---FAEAS----------------------------
------YP-LVKTR---FHQAS----------------------------
------FK-----------ELT---------------DQ------A--D-
------HP-AVAEA---VQEAS--------------------------D-
------HP-LILDT---FEQAS---------------EA------L--D-
------LP-VVQHT---FEEAS----------------------------
------FP-VAKRI---YEEAS----------------------------
------FK-LLKSH---LTHC----------------HE------T--S-
------LP-GAEER---F-------------------AL------A--S-
------YD-IVKQT---VAEAN---------------DA------L--G-
------HP-IVKTT---FDEAS----------------------------
------NA-AVADV---VARAS---------------AA------L--G-
------NA-AVADV---VARAS---------------AA------L--G-
------FP----EQ---VAQAD----------------------------
------FH-AYAHA---FDTIT---------------AQ------L--D-
------HP-AVQQV---LAAMD---------------PI------A--H-
------YP-AARAV---FEEVD--------------------------E-
------FP-----T---MRRLH---------------GC------M--D-
-----------DKD---VMDLW---------------KK------A--E-
------SD-IVKST---FAEAS----------------------------
------YA-EADEV---FDECS--------------------------D-
------KP-EY--------------------------EL------Y--F-
------LS-GANER---FSQAS---------------EL------L--G-
------YG-AAKDL---IKKIG----------------------------
------SL-AARHV---FEEVD---------------EA------L--K-
------YP-----------EIV---------------EA------A--D-
------FE-EARQT---FAEAD---------------AA------L--G-
------SG-AAKRV---FDEAS--------------------------D-
------YP-AARAV---FDEVD--------------------------E-
------FK-IAQET---FEEGS---------------EA------L--K-
------SD-IVKAT---FSEAS----------------------------
------NE-VFRNT---IKVCA---------------NA------L--K-
------SP-AAAQM---MSEAD---------------AA------M--R-
------FP-EFGER---YFRLL---------------EQ------A--A-
------LD-GASER---F-------------------EL------A--S-
------NE-IFRKS---IDECS---------------DF------L--D-
------NE-IFRKS---IDECS---------------DF------L--D-
----------FRRQ---T-------------------EI------A--S-
------LP-EAGEH---FEEGL----------------------------
---------ALRRR---FTEID---------------DV------Y--R-
------DK-KATNI---LNSAQ---------------EA------M--D-
------HV-IVKNT---FDEAS----------------------------
------YP-AARAV---FEEVD--------------------------E-
------IN-VCKEI---FQQAD---------------NE------L--G-
------YS-LVQDL---FKEAD--------------------------E-
------LK-GAIER---FKSASEiL-G---------rDL------L--A-
------NS-AAADV---LARAG---------------QA------L--G-
------NA-VAKSV---IDEAS---------------DA------L--N-
------YP-EAAEV---F-------------------AL------A--D-
------FP-SVMQA---AADMD---------------SE------F--T-
------HP-EVRAT---LQEAS--------------------------E-
------FS-GVGQT---FAEAS--------------------------D-
------AP-AFAEA---MRACD---------------EA------L--A-
------HP-AVAQT---LQEAS---------------EA------L--G-
------FQ-----------DLT---------------RQ------A--D-
------FD-KSKKI---FDLAN----------------------------
------FP-----------AMT---------------NM------A--D-
------EP-VVRDC---LAQAA---------------DC------L--G-
------YP-EAAEV---F-------------------SL------A--D-
------IP-ECKEI---LDRSE---------------EI------L--N-
------FP-IVRDT---FQEAS---------------EA------V--Q-
------EP-IFKEW---IDRID---------------EI------L--K-
------AP-----------------------------QL------L--A-
------YP-IVAKT---FAEAD---------------EA------F--L-
------FP-VAKVV---FDEVD---------------AA------L--G-
------EP-TFRHH---VDRFD---------------EV------T--R-
------AP-V---------HAD--------------------------R-
------AP-V---------HAD--------------------------R-
------YS-LVQDL---FKEAD--------------------------D-
------SS-LLRSH---IDECD---------------KI------L--R-
------SR-RLQAY---VDECN---------------AV------L--V-
------EP-VFKRT---LERCD---------------EI------V--R-
--------------------------------------------------
------YP-IVKET---FAEAS---------------EA------L--G-
------EA-VVRDC---LQEAA--------------------------D-
------FE-ESKEV---FKRSS---------------EA------L--G-
------LP-AYQAT---IDEAN----------------------------
------YP-LVKQI---FQEAE----------------------------
------LP-GSRDR---FELAS---------------QI------L--R-
-----------------MSQCN--------------------------R-
------YE-SFRSE---LGQAD---------------AY------L--R-
------DP-VVRDC---LQNAA--------------------------D-
------SL-LFQTH---LHQCE---------------EV------M--Q-
------FE-ESKEV---FKRSS---------------EA------L--G-
------YP-V---------------------------RK------L--L-
------DD-VFKEI---ITKCN---------------DI------L--K-
------AD-I-RAT---FAEAS--------------------------D-
------SS-SFRET---FDQAK----------------------------
------EK-TF--------------------------SE------A--S-
------MS-GANER---FSQAS---------------EL------L--G-
------NP-----------------------------KS------A--V-
------EP-LVRAC---LEEAS--------------------------D-
------KP-NAKRI---FDEAD---------------KV------L--D-
------ES-S--------KEIF---------------ER------A--K-
------EP-P--------EEML---------------PA------I--R-
------DP-VVHDC---LQDAA--------------------------D-
------ES-S--------KEIF---------------ER------S--K-
------NS-LFRHH---MNYCS---------------NQ------L--K-
------FP-----------DLV---------------AQ------A--D-
------FD-----------------------------RN------L--K-
-------------------------------------AA------L--E-
------AS-W---------------------------EY------Y--A-
------LP-EYKST---IDRAS----------------------------
------WD-YFGRR---AEEVL----------------------------
------YP-----E---VRELF---------------DF------A--N-
------YP-----E---VRELV---------------DF------A--N-
------LP-GSRER---FELAS---------------QI------L--G-
------NS-LFRHH---MNYCS---------------NQ------L--K-
------FA-----------DLT---------------AQ------A--D-
------QS-LVRDT---FAEAS----------------------------
------YP-AAREL---YHRAS---------------EI------L--E-
------FP-ELMQQ---FHKAD---------------QV------F--T-
------ES-LGKEM---MERAS---------------EA------L--G-
------YP-AAKAV---FDEVD--------------------------E-
------LP-NTKER---FNYAS---------------EI------F--E-
------FK-----------DLT---------------EQ------A--D-
------LP-ITKER---F-------------------SY------A--S-
------YP-AARAV---FDEVD--------------------------E-
------FS-----------YIT---------------KE------A--D-
------LA-VIKDT---FVEAS----------------------------
------FA-----------DLT---------------AQ------A--D-
------LP-NAKFR---FNYAS---------------EV------F--E-
------FA-----------DLT---------------AQ------A--D-
------FA-----------DLT---------------AQ------A--D-
------EP-VFRKW---MVYLD---------------YI------C--K-
------FA-VARYV---FHEVD---------------DI------L--N-
------LP-NAKNR---FNYAS---------------EL------F--G-
------FA-VARYV---FHEVD---------------DI------L--N-
------FA-----------DLT---------------AQ------A--D-
------SS-SFRET---FDQAK----------------------------
------YP-AKKSL---FTKAD---------------EL------T--Q-
------YP-LVKET---FSEVS----------------------------
------YP-IANEL---FDEAA---------------DV------L--G-
------TV-VFSKE---LYEAS---------------SI------L--R-
------EP-PVRAC---LEQAA---------------DC------L--G-
------FK-ESKEV---FKRSS---------------EA------L--G-
------FA-QAAEV---HERAG----------------------------
------NA-VFRHW---MQAGD---------------AI------V--A-
------HP-SVALT---IDEAS--------------------------Q-
------YP--------------HlI-Ap-------lwRE------A--D-
------EP-PVRAC---LEQAA---------------DC------L--G-
------GG-ALRRR---FSEVE----------------------------
-------------------------------------KA------A--G-
------FK-SAKET---FQTID---------------EA------L--N-
------SP-KAAEL---FQRAA----------------------------
--------------------------------------------------
-------P-----------------------------EH------A--R-
------NT-A---------------------------SI------S--Q-
------LP-GAADR---VAAWS---------------DA------I--G-
------FP--------------NiI------------EA------A--N-
------NT-LVEQT---FGEAS----------------------------
------AK-S-KAV---WDCAC----------------------------
------YK-EAREI---FNQAN--------------------------D-
------FK-SAKET---FQTID---------------EA------L--N-
------YP-IYAQT---LAECD---------------RA------L--Q-
------YG-IVRKI---YDDAN---------------EI------L--N-
------FP-VVKET---FTEAS--------------------------D-
------LT-TFKAD---IDQLD---------------NI------A--R-
-------------S---LEMAG---------------AY------L--E-
------YP-QVRTL---FDEAS---------------QI------T--E-
------YL-IVKEI---FTEAS--------------------------D-
------YQ-IARDL---YNEAS---------------DI------L--G-
------FA-VARYV---FHEVD---------------DI------L--N-
------LP-GAADR---VAAWS---------------DA------I--G-
------LP-GAADR---VAAWS---------------DA------I--G-
------FS-VARQV---FNEVD---------------SI------L--D-
------LP-NTKER---F-------------------RF------A--S-
------FP-VARDV---FHEVN---------------DI------I--A-
------YH-AIRDT---FYEAS---------------EI------L--N-
------HD-IVAHT---FSEAS----------------------------
------YP-AARAV---FDEVD--------------------------E-
------FP-SGRGQ---LARLD---------------RA------L--Q-
------LP-----A---VAKMC---------------EV------A--R-
------LP-GAADR---VAAWS---------------DA------I--G-
------LP-GAADR---VAAWS---------------DA------I--G-
------YP----NI---FVPLF---------------EE------A--N-
------VP-AAAKL---FDKAN--------------------------D-
------VP-AAAKL---FDKAN--------------------------D-
------FN-RFQEI---VMDFD---------------RI------V--Q-
------VP-AAAKL---FDKAN--------------------------D-
------EP-VFKKW---TDDID---------------NI------L--K-
------AP-EVAAT---LAEAS--------------------------A-
--------------------------------------------------
------FK-AARLT---FEEAN---------------DV------L--K-
------EP-AYRAL---VDEAS---------------QI------L--G-
------LD-AFAAQ---IDELS----------------------------
------SP-DAEKW---LTTLQ---------------MA------L--D-
-------------------------------------SH------L--S-
------LP-PVAGH---L-------------------AS------L--S-
------EP-RYRQV---ISAAS----------------------------
------NT-VFRQS---MLEMD---------------AI------A--A-
------EP-VARAV---LDRCD---------------AA------M--R-
------FR-ISKEI---FLESS---------------DA------I--H-
------LP-----A---VSAMC---------------ET------A--N-
------YP-ESRDV---FAEVD---------------EA------L--G-
--------------------ID---------------AV------S--V-
------DE-TFHAW---MKSLD---------------DN------V--R-
------SA-FASQR---LFELD---------------EA------L--S-
------YP-EYRER---LQEVS---------------EL------S--Q-
------LP-----S---VEGQL---------------AA------L--S-
------SP-WLRRR---MAELE---------------ES------L--S-
------LP-GAADR---VAAWS--------------------------D-
------FP-VAREI---FEEAS---------------DT------L--K-
------SE-LAKEM---FEEAG---------------KR------V--G-
------FS-LAQLT---FEEAD---------------DI------L--K-
m-mslwEK-A---------------------------ES------I--S-
------FP----RT---VKPIL---------------EE------I--D-
------FP-EFRRA---LDEAC---------------AA------L--D-
------YP-----------------------------EL------I--H-
------FP-VAREI---FEEAS---------------DT------L--K-
------FP-VAREI---FEEAS---------------DT------L--K-
------FA-----------DLT---------------AQ------A--D-
------LP---RET---LIEAS----------------------------
------SA-----------------------------TL------L--E-
------VP-AAAVL---FNKAN--------------------------D-
------NS------------------------------------------
------EP-TFRDA---VLKCE---------------RA------L--A-
------FK-PAKEA---FQIVD---------------EA------L--N-
------DP-LFKET---IDQAS---------------QA------C--G-
------LP-----------------------------GM------A--E-
------LP-----------------------------GA------A--E-
------SG----------QLLE---------------EA------S--D-
-------------------KLA---------------HI------S--K-
-------------------------------------AA------L--R-
-------------------------------------AT------F--S-
-------------------------------------RT------L--E-
--------------------------------------------------
---------------------C---------------GQ------L--L-
------NA-LVRDA---LDEAS----------------------------
------FA-----------DLT---------------AQ------A--D-
------FA-----------DLT---------------AQ------A--D-
------FK-PAKET---FQVVN---------------EV------L--N-
------VA-AAGEL---YNKAN--------------------------H-
------LP-VASEV---IATAA--------------------------S-
------FP-VVREW---FDFLD---------------SA------L--G-
------SL-LFRTH---LHRCE---------------DV------V--H-
------AP-V---------------------------RA------E--L-
------SV-GAAGE---LYKKA--------------------------N-
--------------------CD----------------------------
------FS-CVRDL---YERAS---------------QA------M--G-
------FA-----------DLT---------------AQ------A--D-
------FA-----------DLT---------------AQ------A--D-
------HR-AVAAV---LAEAA---------------EV------L--Q-
------HT-LAKEL---FERAS---------------NA------L--K-
------AP-V--------------------------------------R-
--------------------------------------------------
------NK-VFKES---MDKLD---------------CF------I--Kn
---------------------A--------------------------N-
------FP-LTQWR---LQQAE----------------------------
------AP-AAAAV---LASAQ--------------------------R-
------HT-LAKEL---FERAS---------------NV------L--K-
------LK-PAKET---FQIID---------------EV------L--N-
------AP-AAAAV---FASAQ---------------RV------L--G-
------FQ-L---------------------------HI------I--E-
------HT-LAKEL---FERAS---------------NA------L--K-
------VP-AAAEL---YKRAN--------------------------D-
------VP-AAAKL---FDKAN--------------------------D-
------YT-----------KLV---------------AE------A--E-
------FK-PAKET---FQTID---------------EA------L--N-
------HT-LAKEL---FERAS---------------NA------L--K-
------RE-VLGAE---VDSLD----------------------------
------GP-V----------LE---------------EA------S--D-
------FA-CAREL---LESAS---------------DR------L--K-
------FK-PAKET---FQIVD---------------EV------L--N-
------QP-QFRSI---LEDCD---------------RL------L--Q-
------LK-PAKET---FQIID---------------TV------L--N-
-------------------------------------RA------A--A-
------YP-GV--------------------------RT------L--Y-
------FI-IVKEV---FEESS---------------EI------L--K-
------FK-PAKET---FQIVD---------------EV------L--N-
------YP-----R---VRELY---------------AA------A--R-
-------------------------------------DA------W--T-
------SP-QTRAC---LQEAS--------------------------D-
------YP-----R---VRELY---------------AA------A--H-
------YP-----R---VRELY---------------AA------A--R-
------------GN---VKEMF---------------SV------A--Q-
------YP-----R---VRELY---------------AA------A--R-
------HP-AIRAT---LAEAS---------------DV------L--G-
------EI-IFRNE---MDRVD---------------NW------L--N-
------------GN---VKEMF---------------SV------A--Q-
-------------------------------------PR------I--A-
------EK-V--------KECV---------------TI------A--S-
------HR-AVRDT---LEEAS--------------------------Q-
------YT-LAKEL---FEKAS---------------NT------L--K-
------AP--FRDQ---LTGIS--------------------------D-
------LP-----------------------------GA------A--Q-
------FK-PAKET---FQIVD---------------EV------L--N-
------FP-----N---VREMF---------------DV------A--H-
------FP-R-ARE---LYAAA--------------------------R-
------FP-R-ARE---LYAAA--------------------------R-
------YP-TFLSS---IRRMD----------------L------V--L-
------VP-AVAGV---LRGVD---------------AH------S--A-
------FP-----N---VREMF---------------AV------A--H-
------DP-DLGDE---LQGVA---------------AA------C--R-
------SN-KAKEM---FEEAS---------------DA------I--K-
------LP-----------------------------GV------A--D-
------FP-GARRI---FELAN---------------EV------L--K-
------FPsTARPI---IQEID----------------------------
------CP-AAKAM---FDTAS---------------GV------L--G-
------HP-LVDRY---LEQAS----------------------------
------LP-----------------------------GA------A--D-
------DP-TFASR---F-------------------AW------L--S-
------FP-S----------------------------------------
----------FSSA---KLLLN--------------------------D-
------DP-AVAQT---LSEAG--------------------------D-
------FP-AYAEA---VAAIA---------------DA------I--R-
------DS-LFSRI---VSQASAvC-------------------------
-------P-----------------------------AA------L--K-
--------------------------------------------------
------LP-----------------------------GA------A--D-
------FP-----N---VREMF---------------AV------A--H-
------NR-MFYDT---VASLD---------------PI------V--K-
------EI-VYREW---FLKCC---------------KI------I--D-
------EI-VYREW---FLKCC---------------KI------I--D-
------EI-IFKNE---MDRID---------------NW------L--N-
------YP-VFAAA---FDEVA---------------AL------L--P-
------VP-SVSRV---LGTVD---------------AH------G--T-
------LP-----------------------------GS------H--D-
------SP-TTHRW---MERLE---------------DL------F--G-
------SA-I-RET---LKPAL---------------DQ------L--K-
------YP-GARDI---F-------------------AL------A--N-
--------------------------------------------------
------EA-ILTQA---RAVLG----------------------------
------FP-GARHI---FELAN--------------------------Q-
------NK-AFRTD---VQRFD---------------TL------V--K-
------FP-AYAHA---FDTIT---------------AQ------L--D-
------YP-----R---VRELY---------------DA------A--R-
------LP-LGKLR---LKQAE---------------NI------L--G-
------YP-----N---VREMF---------------RV------A--Q-
------YP-----------------------------EL------I--H-
------LP-----------------------------GA------N--D-
------YP-RMRQW---FDLVD---------------GA------F--A-
------IP-GLRER---M-------------------GW------L--S-
------EA-ILTQA---RAVLG----------------------------
------SP-W--------LELD---------------GV------E--E-
------FP-EVRQC---FDIAD---------------RA------T--L-
------YP-G-VRD---MYRLA---------------EK------V--L-
--------------------------------------------------
------EP-VFHDA---FIKCD---------------RL------F--Q-
------SP-IFKDC---VDKAS---------------EI------A--D-
------FP-GARDI---FALAN--------------------------E-
------LS-----------------------------GA------A--E-
------EP-VVRAV---LDRCD---------------AV------L--R-
------FPdIAGSF---LDEMD--------------------------S-
------YP-----N---VKDMF---------------TA------A--K-
------------------------------------------------A-
------SK-TA--------------------------KE------L--L-
------LP-G----------AE---------------ER------L--R-
------------------DSVC---------------AV------A--D-
------FPnTARPF---LEEMD--------------------------D-
------VA-ILQKH---LDTVD---------------AA------A--R-
------EA-EFAPR---CADVA----------------------------
------EA-EFAPR---LDDVC--------------------------A-
------FA-VA--------------------------KE------L--F-
------SI-KAKEF---LQNAS----------------------------
------SA-T-RRV---LDEAS---------------DA------L--G-
------YP-M-ARD---LFELA---------------NY------I--L-
------FP----AT---AKPIL---------------EE------I--D-
------LP-----------------------------GT------E--A-
------FD--FKSS---LERHC----------------K------T--A-
---------------------A--------------------------N-
-------------------------------------EV------L--P-
------LP-----------------------------GT------E--A-
------SE-----------------------------TA------L--E-
------ES-VFREA---FGRCD---------------RL------F--Q-
------QA-LVRDT---FAEAS----------------------------
------SP-W--------LELD---------------GA------A--D-
------ES-VFREA---FGRCD---------------RL------F--Q-
------SP-KAKAL---LDEAS----------------------------
------IP--AAAE---LYEKA--------------------------S-
-------------------------------------PA------L--K-
------YP-GVRDM---YRLAE----------------------------
------EG------------AE---------------ER------L--R-
------FP-----R---VRQLY---------------EA------A--H-
------FP-YISKI---YNHSD---------------KI------L--N-
------EL-DFRNS---MDEKN---------------EI------F--K-
------NP-----R---HNELS---------------QL------A--S-
------SI-KA--------------------------KE------L--L-
------FP----ST---ASQLR---------------DE------I--D-
------LP-VFAQA---FDAVA---------------DE------L--D-
------SI-KA--------------------------KE------L--L-
------YA-AFKSN---IEAAD---------------SY------I--R-
------LP-----------------------------GA------A--D-
------FP----KI---SNRFL---------------DE------M--D-
------LP-GAADQ---IATWS----------------------------
------NN-LFKKI---FDEAS----------------------------
------VP-KAKEM---FEQAS--------------------------D-
------SI-KA--------------------------KE------L--L-
-----------------LDGVE---------------SR------L--R-
------RP-VL--------------------------DA------T--S-
------SI-KA--------------------------KE------L--L-
------ST-AFADT---LDRCF---------------SA------C--S-
--------------------------------------------------
------LP-----R---VRQLY---------------EA------A--H-
------SE-AFHRA---LQQCQ---------------EA------F--S-
--------------------------------------------------
------WP-AAAPV---FAAAE---------------RI------L--G-
------QG-VF--------------------------EQ------A--S-
------EP-VF----------A---------------AA------A--R-
------SR-LFLNE---MNDIL----------------------------
--------------------------------------------------
------AP-LF--------------------------AH------A--A-
------FP-VTATS---I---I---------------QE------I--D-
------SP-----------------------------TM------F--D-
------AP-LF--------------------------AH------A--A-
------AP-LF--------------------------AH------A--A-
------DP-MAADA---LHAMG----------------------------
------AP-LF--------------------------AH------A--A-
------AP-LF--------------------------AH------A--A-
------FK-AAKDL---LDSAS---------------DF------C--K-
------YP-----N---VEDMF---------------AV------A--S-
-------------------------------------AH------A--A-
------AP-LF--------------------------AH------A--A-
------FPgTARPF---LDEMD--------------------------D-
-----------QQH---KDWSQ---------------KL------V--N-
------EP-VF--------------------------VA------A--T-
--------------------------------------------------
------EP-VFRQS---LEACD---------------AA------F--R-
------QH-HFQQH---LEIVD---------------EA------L--G-
--------------------------------------------------
------FP-AFRNA---LDEVC---------------TV------L--D-
------VP-KAQAL---FDQAS--------------------------E-
------AG-----------------------------RL------L--G-
------AP-LF--------------------------AH------A--A-
--------------------------------------------------
------DP---RDW---VRDAG--CdAl-------hgNF------A--A-
-----------AAH---WQQVQ----------------------------
------AG-----------------------------RL------L--G-
------NR-IFRES---MDRID---------------NY------L--Ki
------NK-IFRES---MDKID---------------NY------L--Ki
------------------------------------------------A-
------EE-NYQDT---VFIQL---------------AL------L--T-
------ED-KFSPR---IDDVC----------------A------H--F-
------GN-NFKST---IMEID---------------NI------F--N-
------LP-GAAPQ---ADALF---------------AH------A--G-
------LP-----------------------------GA------A--E-
------YP-GFRQT---LDHCC---------------EI------I--N-
------------------------------------------------A-
------IV-SWASD---VCELD----------------------------
------------------------------------------------A-
------------------------------------------------D-
------EA-V----------------------------------------
------EP-LF--------------------------AH------A--G-
------SA-R---------------------------TR------G--R-
------------------ARVS---------------QL------L--Q-
------WP-GILRS---QDENN---------------LY------L--R-
-------------------------------------QY------L--N-
--------------------------------------------------
------FP-GVARQ---LDAEA----Rklkd--rflpEY------F--F-
------YP-AMRET---LEGLD---------------AA------A--H-
------LP-----------------------------GS------L--E-
------LP-----------------------------GS------L--E-
------EA-EFVPN---SEDVA----------------------------
------SL-LFQTH---LHKCD---------------DV------I--R-
------HK-ESKEI---YERAS----------------------------
------WP-EVLRQ---QNQEN---------------HR------L--K-
------AD-AYLVS---LAVVG---------------GS------G--S-
------WP-----------------------------EV------F--R-
------WP-EVFRR---RDADN---------------LY------L--R-
--------------------------------------------------
------LP----DI---FEQWQ---------------SF------V--K-
------VP-KAKEL---FDKAA--------------------------D-
elvktqKS-LFQHY---LDELD---------------AA------L--N-
------SS-FFLSEk-nLKEII---------------DK------G--S-
------FR-SARSI---WHQAE---------------EA------L--I-
------NL-FFRNT---LNNLN---------------NK------V--K-
------HR-P-----------N---------------AE------L--L-
------ED-KFTPR---IDDVC---------------EH------F--G-
------WP----QH---VAPVL---------------EE------A--E-
------YK-ESKEI---YERAS----------------------------
------EP-AARPV---LAATA----------------------------
------YA-KFQHH---FQDSL---------------EI------I--D-
------CP-SLGES---VRAGH---------------RA------I--G-
------LP-HARDV---ISQLD---------------QS------L--S-
------YP-IVIET---FKQAS----------------------------
------NN-IVQNT---LKEAE----------------------------
------ED-KFAPR---IDDVC---------------DH------F--G-
------IP-AARRV---FDEAS---------------EV------L--G-
------SP------------------------------------------
-----tLP-V-DDD---FSAIA---------------GM------V--R-
--------------------------------------------------
------YK-ECKEL---YNDAS----------------------------
------SK-TASRI---IETLE---------------QS------L--A-
------FA-GFHKHknlFKRFL---------------DE------V--D-
-------P-L---------------------------TF------E--T-
------VP-AAKRI---FDEAS--------------------------E-
------ES----------------------------------------S-
------SA-AAREV---WRRAD---------------RH------T--R-
---------------------A--------------------------S-
------FP-SYLRT---IRELD---------------ST------L--Q-
------LP-AAREL---FDKAS----------------------------
------SG-T--------KELF---------------EI------A--N-
--------------------------------------------------
------WP-----------------------------EI------F--E-
------FP-----------DCH---------------RL------L--E-
--------------------------------------------------
-------------------------------------AH------V--Q-
------LP-LMKDY---LDEVD---------------EA------L--G-
------SA-TARAI---WDEAE----------------------------
------EA-VFREE---VERCT---------------RL------L--Q-
------SE-VARAV---WDAAD---------------AH------L--T-
------SK-KAKEL---LDNAS---------------DF------C--K-
------SP-SAEEV---WRRAD---------------KY------F--E-
------SA-AARAV---WERAD---------------KH------T--R-
------SP-AARAI---WDRAD---------------AH------T--R-
------ST-PDDAD---FRAIA---------------EL------C--R-
------FP-VFATA---MDEVG----------------------------
------FP-QLWNR---IASLV----Nd-------pnQF------L--Q-
------SA-TVRNV---WDRAE---------------DY------L--R-
------FP-ELLAD---F-------------------EA------E--C-
------SQ-AARAI---WDRAD---------------AH------T--R-
------SQ-AARAI---WDRAD---------------AH------T--R-
------SE-VARAV---WDVAD---------------AH------L--T-
------SE-VARAV---WDVAD---------------AH------L--T-
------FP-QLWNR---I-------------------AS------L--V-
------YK-PFAMA---ILRAE---------------RY------L--Q-
------SA-AARAI---WDRAD---------------AH------T--R-
------SA-AARAI---WDAAD---------------KF------F--I-
------DE-------------E---------------RL------I--D-
------DT-VFRAA---LEEVE---------------QL------L--T-
------FP-AFAEA---LDEAL---------------QA------V--H-
------SS-VVRAT---FDEAS---------------AA------L--A-
------FP-IVTQT---FEQAS----------------------------
------VP------------------------------------------
-------------------------------------RA------W--Q-
--------------------------------------------------
------FP-AFALA---LDEAL---------------QA------V--L-
------NP-SAKSL---FDEAN----------------------------
------SS-VVRAT---FDEAS---------------AA------L--A-
------HP-QVRDA---FVEAS----------------------------
------SP-VLRAT---FDEAS---------------AA------L--S-
------NP-SAKSL---FDEAN----------------------------
------SS-VVRAT---FDEAS---------------AA------L--A-
------SS-VVRAT---FDEAS---------------AA------L--A-
------HP-QVRDA---FVEAS----------------------------
--------------------------------------------------
------SP-VLRAT---FDEAS---------------AA------L--S-
------SP-----------------------------AA------A--E-
------SP-AFRAA---FDSAA----------------------------
--------------------------------------------------
------NP-----------------------------AR------L--G-
------SR-KAKDI---FDMAS----------------E------L--L-
------MP-NAKAV---IDLAS----------------------------
------SP-LAKEV---FDKSC---------------EI------L--G-
------YD-TAKDV---FDSAG----------------------------
------YE-KAKQI---YDYAS---------------EI------C--N-
--------------------------------------------------
------EN-----------------------------EH------L--D-
------GP------------------------------------------
------SP-----------------------------AA------A--E-
------NS-VFCEA---LTQCN---------------DA------I--K-
------EP-VFREA---VDACA---------------EA------L--E-
------QP-VFREE---VDRCA---------------EI------A--G-
------VP-VFKDA---FDECD---------------AL------L--Q-
[truncated: 6,219,108 more chars]
