# Supplementary material for: A Computational Screen for Type I Polyketide Synthases in Metagenomics Shotgun Data
Source: PLoS One. 2008 Oct 27;3(10):e3515. doi: 10.1371/journal.pone.0003515 (PMC2568958; doi:10.1371/journal.pone.0003515)
Supplement: Methods S7 — Sequences, alignment and tree files of the different domains. (6.92 MB ZIP) [file pone.0003515.s007.zip › sequences_alignments_and_trees/PKS_DH_ref_tree_and_pullouts.fa]

>pikro_002_DH_001.seq_from_7_to_172 (HMM "PKS_DH" in sequence "pikro_002_DH_001.seq", bitscore: 314.8, e-value: 1.9e-93, length: 166)
HPLLGAAVALADSDGCLLTGSLSLRTHPWLADHAVAGTVLLPGTAFVELAFRAGDQVGCDLVEELTLDAPLVLPRRGAVR
VQLSVGASDESGRRTFGLYAHPEDAPGEAEWTRHATGVLAARADRTAPVADPEAWPPPGAEPVDVDGLYERFAANGYGYG
PLFQGV
>pimar_003_DH_001.seq_from_7_to_169 (HMM "PKS_DH" in sequence "pimar_003_DH_001.seq", bitscore: 310.0, e-value: 5.3e-92, length: 163)
HPLLTAAVSVANSDGLLLTGRLSRRTHPWLADHAVRGTVLLPGTAFLELAVRAGDEAGCGRVEELTLAAPLVLPEEGGVQ
VQVWVGSPDASGRRAVSVHSRPDGPEELPWTQHAAGTLVAGEHHAGFDATVWPPADATPLDLDGFYARMADTGFGYGPLF
QGL
>nysta_003_DH_001.seq_from_7_to_171 (HMM "PKS_DH" in sequence "nysta_003_DH_001.seq", bitscore: 307.0, e-value: 4.2e-91, length: 165)
HPLLGATVELADGAGYLFTSRLSVRTHPWLADHGVQGRALLPGTAFVELAVRAGDEAGCDRVEELTLAAPLVLPERGGVQ
LQVRVGAPDAAGRRTLGIFSRVEDGFDLPWSQHATGVLTAGAGAPDPTFDATVWPPSGAEPVDLTGAYERLAALGFQYGP
AFQGL
>ampho_003_DH_002.seq_from_7_to_170 (HMM "PKS_DH" in sequence "ampho_003_DH_002.seq", bitscore: 305.1, e-value: 1.6e-90, length: 164)
HPLLGAAVELPGGEGVLLTGRLSLQSHPWLADHAVHGTVLLPGTALLDLAIRAGDEAGCGHLEDLTLAAPLTLPQDGAVL
LQVRVGAADDAGRRTVTVHARPEDATDGVWTLHATGTLSDTAATGTALDTTVWPPAGAQALDTEGCYQRFAAHGFAYGPL
FQGL
>ampho_003_DH_006.seq_from_7_to_171 (HMM "PKS_DH" in sequence "ampho_003_DH_006.seq", bitscore: 302.4, e-value: 1.1e-89, length: 165)
HPLLGAAVELAAGEGVLFTGRLSLSSHPWLADHVVMGTVLLPGTALLEMAVRAGDEVGCGRVEELTLAAPLVLPERGALQ
VQVAVAAPDDSGRRTVGVYSRLEGADESVWAQHAAGVLAPGAGAPETGLGTEVWPPRDAESLDTEDCYQAFAEAGFAYGP
LFQGL
>ampho_003_DH_003.seq_from_8_to_172 (HMM "PKS_DH" in sequence "ampho_003_DH_003.seq", bitscore: 301.4, e-value: 2.1e-89, length: 165)
HPLLNGSVQLAEGEGVLFTGRLSLQSHPWLADHAVHGTVLLPGTALLDLAFRAGDEVGCDRVEELTLAAPLVLPERGAVQ
TQVRVGVADDTGRRTVTVHSRPEDATDVSWTQHATGTLMPGGTARDTGFDATVWPPTGAEALDTEGCYERFTALGFGYGP
VFQGL
>ampho_004_DH_001.seq_from_8_to_170 (HMM "PKS_DH" in sequence "ampho_004_DH_001.seq", bitscore: 301.0, e-value: 2.7e-89, length: 163)
HPLLSAAVSLADSEGALLTGRISLLSHPWLADHTVRGATLLPGTAFLELAVRAGDEVGCDRVDELTLAAPLVLPEQGGVQ
VQLWIGNPDASGRRSVTVYGRPDADEDAPWTSHATGVLSASRTTSDFDATVWPPADAETLPVDGLYERLAEGGFGYGPLF
QGL
>ampho_003_DH_004.seq_from_8_to_172 (HMM "PKS_DH" in sequence "ampho_003_DH_004.seq", bitscore: 298.0, e-value: 2.3e-88, length: 165)
HPLLNAVVELAEGEGLVFTGRLSLNSHTWLADHAVMGTVLLPGTALLELALRAGDEVGCDHVEELTLAAPLVLTEQGAVR
TQVRVGAEDAAGRRTVTIHSRPERSTDAPWTQHATGVLATGLPTAAAPFDATVWPPADAEPVDLTGFYEAREAEGFAYGQ
AFQGL
>nysta_003_DH_003.seq_from_8_to_172 (HMM "PKS_DH" in sequence "nysta_003_DH_003.seq", bitscore: 297.6, e-value: 2.9e-88, length: 165)
HPLLNGSVELAEGEGVLFTGRLSLQSHPWLADHAVMGQVLLPGTALLELAFRAGDEAGCDRVEELTLAAPLVLPERGAVQ
TQVRVGVADDTGRRTVTVHSRPEHATDVSWTQHATGTLTMGSAPADTGFDATAWPPADAEPLATDDCYARFTTLGFAYGP
VFQGL
>nysta_003_DH_002.seq_from_7_to_170 (HMM "PKS_DH" in sequence "nysta_003_DH_002.seq", bitscore: 296.9, e-value: 4.6e-88, length: 164)
HPLLGAAVQLPDDDGALFTGRLSLRTHPWLADHTVLGTVLLPGTALVELAVRAGDETGSGHLEELTLAAPLTLPEDGATL
LQVRVGSADDTGRRTVTVHARPDDTADRTWTLHATGVLATTPPAAAAFDTTVWPPADAEPLTTDDCYAHFTTHRFAYGPA
FQGL
>ampho_003_DH_001.seq_from_7_to_171 (HMM "PKS_DH" in sequence "ampho_003_DH_001.seq", bitscore: 296.2, e-value: 7.5e-88, length: 165)
HPLLGAAVELADGEGFLFTSRLSVHSHPWLADHGVQAAPCVPGTAFVELAIRAGDEAGCDRVEELTLAAPLVLPERGAVQ
LQVRVGAPDPAGRRTLGIFSRVEDGFDLPWSQHATGVLTTGAGAPDAAFDATVWPPAGAEQVDLDGCYERLAGLGFDYGP
AFRAL
>ampho_003_DH_005.seq_from_7_to_172 (HMM "PKS_DH" in sequence "ampho_003_DH_005.seq", bitscore: 295.1, e-value: 1.7e-87, length: 166)
HPLLGAAVELAAGEGVLFTGRLALHSHPWLADHTVDGTVLLPGTALLELAIRAGDEVGSDQVEELTITAPLVLPERGAVQ
VQVAVEAPDAAGRRVVGVYARPEGTGDTAWSQHAAGVLAPAGSRPAPAAFDTAVWPPEGAQAVDADGCYEEFAAAGFGYG
PLFQGL
>rifam_005_DH_001.seq_from_8_to_171 (HMM "PKS_DH" in sequence "rifam_005_DH_001.seq", bitscore: 294.8, e-value: 2.1e-87, length: 164)
HPLLGAVVRLPQSDGLVFTSRLSLKSHPWLADHVIGGVVLVAGTGLVELAVRAGDEAGCPVLEELVIEAPLVVPDHGGVR
IQVVVGAPGETGSRAVEVYSLREDAGAEVWARHATGFLAATPSQHKPFDFTAWPPPGVERVDVEDFYDGLVDRGYAYGPS
FRGL
>spino_005_DH_001.seq_from_8_to_173 (HMM "PKS_DH" in sequence "spino_005_DH_001.seq", bitscore: 294.7, e-value: 2.2e-87, length: 166)
HPLLGAAVTLADAGGFLLTGKLSVKTQPWLADHVVGGAILLPGTAFVEMLIRAADQVGCDLIEELSLTTPLVLPATGAVQ
VQIAVGGPDEAGRRSVRVHSCRDDAVPQDSWTCHATGTLTSSDHQDAGQGPDGIWPPNDAVAVPLDSFYARAAERGFDFG
PAFQGL
>pimar_002_DH_002.seq_from_7_to_167 (HMM "PKS_DH" in sequence "pimar_002_DH_002.seq", bitscore: 293.3, e-value: 5.5e-87, length: 161)
HPLLGAAVELAGSGGLLFTGRLSVSSHPWLADHVVLGSVLVPGTALVELVLRAADEAGCDLLEELTLAAPLVLPASGAAV
qVQVAVGEPDEAGRRPVSVHAREGEGPWTLHASGAVTSGAEVPPFDATVWPPKGAEPVDVADCYDVLADAGLTYGPAFHG
L
>nysta_003_DH_004.seq_from_8_to_183 (HMM "PKS_DH" in sequence "nysta_003_DH_004.seq", bitscore: 293.0, e-value: 7e-87, length: 176)
HPLLNGIVELADEEGLLFTGRLSLQSHPWLADHAVMGQVLLPGTALLELALRAGDEVGCDHVEELTLAAPLVLPERGAVQ
TQVRVGVADTTGRRTVTIHSRPARATtTDSDTHTGTDTPWTQHATGVLVAGLPATATVPFDATVWPPAHAEPVDLADFYA
SRAGEGFGYGPAFQGL
>nysta_004_DH_001.seq_from_8_to_189 (HMM "PKS_DH" in sequence "nysta_004_DH_001.seq", bitscore: 292.6, e-value: 9.2e-87, length: 182)
HPLLSAAVSLADAGGTLLTGRLSRQTHPWLADHTVRGTTLLPGTAFLELAVRAGDEVGCDRVEELTLAAPLLLPEQGGVQ
VQLWIGNPDVSGRRTVNVHARPDTGDDTPWTAHATGVLttadasrqlpasseqgGTPLAGDPHPALDAAQWPPAGAEPLP
LDGHYDRLADGGFGYGPVFQGL
>spino_002_DH_001.seq_from_7_to_169 (HMM "PKS_DH" in sequence "spino_002_DH_001.seq", bitscore: 289.9, e-value: 6e-86, length: 163)
HPLLGAVVPVAGGDEVLLTGRISVRTHPWLAEHRVLGEVIVAGTALLEIALHAGERLGCERVEELTLEAPLVLPERGAIQ
VQLRVGAPENSGRRPMALYSRPEGAAEHDWTRHATGRLAPGRGEAAGDLADWPAPGALPVDLDEFYRDLAELGLEYGPIF
QGL
>spino_005_DH_003.seq_from_8_to_169 (HMM "PKS_DH" in sequence "spino_005_DH_003.seq", bitscore: 289.6, e-value: 7.5e-86, length: 162)
HPLLGAVVPVAGGDEVLLTGRLSVGTHPWLAEHRVLGEVVVPGTALLEMAWRAGSQVGCERVEELTLEAPLVLPERGAAA
VQLAVGAPDEAGRRSLQLYSRGADEDGDWRRIASGLLAQANAVPPADSTAWPPDGAGQVDLAEFYERLAERGLTYGPVFQ
GL
>averm_004_DH_001.seq_from_7_to_184 (HMM "PKS_DH" in sequence "averm_004_DH_001.seq", bitscore: 288.7, e-value: 1.4e-85, length: 178)
HPLLGSAVALAESQELLFTGRLSLRTHPWLADHAIFGTVLLPGTAILELAVRAGDEVDCGTVEELTLRTPLVLPEQGSVI
LQLSVGAPQGPQTPEEPERRTFALYAREDDGLSSSSAAATGTEWTCHATGVLTGTARPAEEHTQEPWPPADAAPVDLDGW
YEQLAGAGLGYGPVFQGL
>rifam_002_DH_003.seq_from_8_to_170 (HMM "PKS_DH" in sequence "rifam_002_DH_003.seq", bitscore: 288.2, e-value: 2e-85, length: 163)
HPLLGAVVELPQSDGLVFTSRLSVRTHPWLADHAVGGVVILPGSGLAELAVRAGDEAGCTALDELIIEAPLVVPAQGAVR
VQVALSGPDETGSRTVDLYSQRDGGAGTWTRHATGVPSTAPAQEPEFDFHAWPPADAERIDVETFYTDLAERGYGYGPAF
QGL
>rapam_001_DH_004.seq_from_1_to_162 (HMM "PKS_DH" in sequence "rapam_001_DH_004.seq", bitscore: 287.2, e-value: 3.9e-85, length: 162)
HPLLGAVVELPESDGVLLTGRVSLATHAWLADHAVWGRVLLPGTAFVELVVHAAGEVGCDVVDELVIETPLLLPQTGGVQ
LSVSVGEADESGHRVVTVFSRADNADTWTRHVSATVRVSDTTVPPSDLTAWPPAQAKPVDVAGFYDQLTGMGYEYGPAFQ
GL
>rifam_003_DH_001.seq_from_8_to_167 (HMM "PKS_DH" in sequence "rifam_003_DH_001.seq", bitscore: 285.5, e-value: 1.3e-84, length: 160)
HPLLGAVVRLPQSDGLVFTSRLSLRTHPWLADHTIGGVVLFPGTGLVELAVRAGDEAGCPVLDELVTEAPLVVPGQGGVN
VQVTVSGPDQNGLRTVDIHSQRDDVWTRHATGTVSATPASSPGFDFTAWPPPDGQRVEIGDFYADLAERGYAYGPLFQGV
>pimar_002_DH_003.seq_from_7_to_167 (HMM "PKS_DH" in sequence "pimar_002_DH_003.seq", bitscore: 285.2, e-value: 1.6e-84, length: 161)
HPLLGAAVELAGSGGRLLTGRLSLSSHPWLADHVVLGSVLVPGTALMELVLRAADEVDCAAVDELTLAAPLVLPASGAAI
qVQVWVGEPDEAGRRPVSVHAREGEGPWTLHADGALAPAAETVPFDTAIWPPQGAEHLDAAGCYERFADAGFAYGPVFQG
L
>nysta_005_DH_001.seq_from_8_to_170 (HMM "PKS_DH" in sequence "nysta_005_DH_001.seq", bitscore: 285.0, e-value: 1.8e-84, length: 163)
HPLLGAAMSVAGSDELLLTGTLSLATHPWLADHVVGGMVFFPGTGFLELAVRAADQVGCDRVEELMLAAPLILPATGTVQ
MQIAVGAADDDGGRDLRFFTRPGDDPDAAWAQHATGRITEGERVLALDTTTWPPRDAEPVDIDGLYDRYRANGLDYGPVF
RGL
>ampho_005_DH_002.seq_from_8_to_170 (HMM "PKS_DH" in sequence "ampho_005_DH_002.seq", bitscore: 284.1, e-value: 3.3e-84, length: 163)
HPLLGAAMSVAGSDELLLTGSLSAATHPWLADHVVGGMIFFPGTGFLELAVRAADQAGCDRVEELMIAAPLVLPATGAVQ
VQISVGAADEEGSRELRFFTRPGEDFDAEWTQHATGRIGSGEQVIDFDATVWPPRDAEAIDIDGMFERYAADGLEYGPVF
RGL
>rifam_005_DH_002.seq_from_8_to_171 (HMM "PKS_DH" in sequence "rifam_005_DH_002.seq", bitscore: 282.8, e-value: 8.6e-84, length: 164)
HPLLGAVVQLPQSDGLVFTSRLSLRSHPWLADHAVRDVVIVPGTGLVELAVRAGDEAGCPVLDELVIEAPLVVPRRGGVR
VQVALGGPADDGSRTVDVFSLREDADSWLRHATGVLVPENRPRGTAAFDFAAWPPPEAKPVDLTGAYDVLADVGYGYGPT
FRAV
>pimar_002_DH_001.seq_from_8_to_174 (HMM "PKS_DH" in sequence "pimar_002_DH_001.seq", bitscore: 282.0, e-value: 1.5e-83, length: 167)
HPLLSAAVELPDGEGLLFTTRLSLQTHPWLAGHVVMGSVLLPGTAFAELALRAADEVGCDRVDELTLAAPLVLPEHGGVQ
LQLRVGPADASGRRTLTARSRAEGDGDRPWVQHATGVLaEGESTPEPGYDFHTESWPPADAAPVELSGLYPDFAAHGFDY
GPHFQGL
>nysta_003_DH_005.seq_from_8_to_173 (HMM "PKS_DH" in sequence "nysta_003_DH_005.seq", bitscore: 281.1, e-value: 2.6e-83, length: 166)
HPLLGAAVELAAGAGVVLTGRLSLSSHGWLADHAVMGRVFVPGTALLEMVMRAGDEVGCGRVEELTLAAPLVLPERGGVR
VQVAVDAPDAAGRRGVGVYSCPDGVGQAVWSQHAVGVLASGVADQVGGFGDGGVWPPQGAVSVDAEGCYELFADAGFGYG
PVFQGL
>ampho_005_DH_001.seq_from_8_to_170 (HMM "PKS_DH" in sequence "ampho_005_DH_001.seq", bitscore: 280.3, e-value: 4.6e-83, length: 163)
HPLLGAAMSVAGSDELLLTGTLSLATHPWLADHSVDGMVVFPGTGFLELAVRAADQAGCDRVQELTVATPLVLPATGAVQ
MQISVGAAGEDGSRELRFFTRPGEDFDAEWTQHATGRIASGEHVLGFDTTVWPPRDSEAVDIEELFDRFASDGLEYGPVF
RGL
>rifam_002_DH_001.seq_from_8_to_170 (HMM "PKS_DH" in sequence "rifam_002_DH_001.seq", bitscore: 279.2, e-value: 1e-82, length: 163)
HPLLGAVVPLPQSDGLVFTSRLSLKSHPWLAGHAIGGVVLIPGTVYVDLALRAGDELGFGVLEELVIEAPLVLGERGGVR
VQVAVSGPNETGSRAVDVFSMREDGDEWTRHATGLLGASTSREPSRFDFAAWPPAGAEPIDVENFYTDLTERGYAYSGAF
QGM
>rapam_002_DH_006.seq_from_7_to_168 (HMM "PKS_DH" in sequence "rapam_002_DH_006.seq", bitscore: 279.2, e-value: 1e-82, length: 162)
HPLLGAVLAMPGSDGVMLTGRVSLATHAWLADHAVRGSVLLPGTGFVELVVRAADEVACDVVDELIVEAPLLLPQTGGVQ
LSVSVGEADESGHRAVTVFSRADSADAWVRHVSATVSVSDTTVPTSDLTAWPPAQAKPVDVAGFYDQLTRAGYEYGPAFQ
GL
>nysta_003_DH_006.seq_from_8_to_173 (HMM "PKS_DH" in sequence "nysta_003_DH_006.seq", bitscore: 279.0, e-value: 1.1e-82, length: 166)
HPLLGAAVELAAGAGVVLTGRLSLSSHGWLADHAVMGRVFAPGTALLEMVMRAGDEVGCGRVEELTLAAPLVLPERGGVR
VQVAVDAPDAAGRRGVGVYSCPDGVGQAVWSQHAVGVLASGAADQVGGFGDGGVWPPQGAVSVDAEGCYELFADAGFGYG
PVFQGL
>rapam_002_DH_003.seq_from_1_to_162 (HMM "PKS_DH" in sequence "rapam_002_DH_003.seq", bitscore: 279.0, e-value: 1.2e-82, length: 162)
HPLLGVAVELPESDGVLLTGRVSLATHAWLADHAVRGSVLLPGTGFVELVVRAADEVGCDVVDELVIETPLLLPSSASVH
LSVSVGEADESGRRGVTVFSRADGADAWTRHVSATIGVSGAALSLPELAAWPPAQAQPVGLGDFYDRLTGAGYEYGPAFQ
GL
>sorap_001_DH_001.seq_from_7_to_170 (HMM "PKS_DH" in sequence "sorap_001_DH_001.seq", bitscore: 278.9, e-value: 1.2e-82, length: 164)
HPLLGAGVPLADRDGFLFTGRLSLSEHPWLADHVVFGTPILPGTAFLELALFVAGRVGLDTVEELTLETPLALPSEGALL
VQVSVGPLDDAGRRPLSLHSRPQGAPQDAPWTRHASGSLAPATPSPSFDLHDWPPSGATQVDTQGLYATLESAGLAYGPQ
FQGL
>averm_003_DH_002.seq_from_7_to_179 (HMM "PKS_DH" in sequence "averm_003_DH_002.seq", bitscore: 278.7, e-value: 1.4e-82, length: 173)
HPLLGATLELAEGDGCLLTGRLSLRTHPWLAGHAVGGVVLLPGTAFAELALHAGESVGCDHVDELTLHTPLVIPEVGDVT
LQVAIAAPDESGRRMMTIHSRGEGGSGGADASASAWTRHAAGVLsPAKDDDTASYELLAGPWPPVGATPVDLNTAYDQMA
DAGFAYGLAFQGL
>olean_002_DH_001.seq_from_8_to_175 (HMM "PKS_DH" in sequence "olean_002_DH_001.seq", bitscore: 278.6, e-value: 1.5e-82, length: 168)
HPLLGAVVEMPDSDGLVLTGQISLRTHPWLADHEVLGSVLLPGTAFVELAVQAADRAGYDVLDELTLEAPLVLPDRGGIQ
VRLALGPSEADGRRSLQLHSRPEEAAGFHRWTRHASGFVVPGGTGAARPTEPAGVWPPAGAEPVALASDRYARLVERGYT
YGPSFQGL
>ascom_002_DH_001.seq_from_7_to_169 (HMM "PKS_DH" in sequence "ascom_002_DH_001.seq", bitscore: 277.2, e-value: 4e-82, length: 163)
HPMLAAvtALPADDGGGVVLTGRISLRTHPWLADHAVRGTVLLPGTAFVELVIRAGDETGCGVVDELVIETPLVVPVTGA
VDVSVTVEGADEAGRRRVTVHARTEGTDSWTRHASGTLGRAGSVAAVPPPAWPPPGARRVDVSAFYERLAETGYSYGPAF
QGL
>rapam_002_DH_005.seq_from_7_to_168 (HMM "PKS_DH" in sequence "rapam_002_DH_005.seq", bitscore: 275.7, e-value: 1.1e-81, length: 162)
HPLLGAVVALPGSDGVLLTGRVSLATHAWLADHAVRGSVLLPGTGFVELVVRAADEVGCDVVDELIVEAPLLLPQTGGVQ
VSVSVGEADESGHRVVTIFSRADNADTWVRHVSAVISTSDSTVSLSEFASWPPAQAQPVDVTGFYDPLMAEGYEYGPAFQ
GL
>rapam_001_DH_003.seq_from_1_to_162 (HMM "PKS_DH" in sequence "rapam_001_DH_003.seq", bitscore: 274.0, e-value: 3.8e-81, length: 162)
HPLLGVAVELPDSNGVVLTGRVSLATHTWLADHAVRGSVLLPGTAFVELVVRAADEVECDVIDELVIETPLLLPQTGGVQ
LSVSVAEADESGHRAVTVFSRADNADTWTRHVSATISASDAPLSLPEFASWPPAQAQPTNVGDLYDRLAAAGTEYGPAFQ
GL
>ascom_003_DH_001.seq_from_7_to_168 (HMM "PKS_DH" in sequence "ascom_003_DH_001.seq", bitscore: 273.7, e-value: 4.6e-81, length: 162)
HPLLGAAVALPGTGGVVLTGRLSLASHPWLGEHAVDGTVLLPGAAFLELAARAGDEVGCDLLHELVIETPLVLPATGGVA
VSVEIAEPDDTGRRAVTVHARADGSGLWTRHAGGFLGTAPAPATATDPAPWPPAEAGPVDVADVYDRFEDIGYSYGPGFR
GL
>rapam_003_DH_003.seq_from_1_to_162 (HMM "PKS_DH" in sequence "rapam_003_DH_003.seq", bitscore: 273.6, e-value: 4.9e-81, length: 162)
HPLLGTVVALPGSDGVVLTGRVSLATHTWLADHAVRGSVLLPGTAFVELVVRAADEVECDVVDELVIETPLLLPQTGGVQ
LSVSVAEADESGHRTVTVFSQADNTDAWIRHVSATISTSDTPLSLPESDTWPPAQAQPMNVADFYDRLMAEGYEYGPAFQ
GL
>rapam_002_DH_004.seq_from_1_to_162 (HMM "PKS_DH" in sequence "rapam_002_DH_004.seq", bitscore: 273.6, e-value: 4.9e-81, length: 162)
HPLLGEAVAVPGSDGVLLTGRVSLATHPWLADHAVRGSVLLPGTGFVELVVRAADEVGCDVIDELVIETPLLLPQTGGVQ
LSVAVAESDDSGRRAVTVFSRADNVDTWTRHATVTVSNSDTTLSLPDLSAWPPAQAQPVNVADFYDQLTVVAYEYGPAFQ
GL
>nysta_001_DH_001.seq_from_1_to_168 (HMM "PKS_DH" in sequence "nysta_001_DH_001.seq", bitscore: 272.3, e-value: 1.2e-80, length: 168)
HPLLGSAVELADGGGTVCSGALSLRTHPWLADHTVAGRVVLPATALLELAVRAGDEAGCDVLHELHLTTPPALPDDAALH
VQVHVGPADTTGRRAVTVHTRPDHHPAGDWTRCATGTLgsTPPSAAEAATGGTPAAWPPADAEPLDLADHYERLADRGFD
YGPTFRGL
>pimar_004_DH_001.seq_from_7_to_164 (HMM "PKS_DH" in sequence "pimar_004_DH_001.seq", bitscore: 270.0, e-value: 5.7e-80, length: 158)
HPLLGATLTLAESGEVVLTGRLSLQTHPWLTDHAIGGNVFFPGTGFLELAMHAADQAGCDRVEDLVLMTPLVLAEENGTQ
VQVLVGPADEAGTRTISIHARPEDDPDQPWMQHAGGTLTSGERVVDFGSTVWPPQDAVAVDLEGFYEGTGYGPAFQGL
>rapam_001_DH_001.seq_from_1_to_163 (HMM "PKS_DH" in sequence "rapam_001_DH_001.seq", bitscore: 269.7, e-value: 7.5e-80, length: 163)
HPLLGTVVALPGSDGVVLTGRVSLATHAWLADHAVRGSVLLPGTAFVELVVRAAGEVGCDVVDELVIETPLLLPQTGGVQ
MSVSVAEADESGHRAVMVFSQADNTDTWTRHVTATVSTSDSTVSQPEFAAWPPPAGAEPLDLSDFYDQLTGAGYEYGPAF
QGL
>ascom_001_DH_001.seq_from_7_to_173 (HMM "PKS_DH" in sequence "ascom_001_DH_001.seq", bitscore: 267.7, e-value: 3e-79, length: 167)
HPMLAAvtALPADDGGGVVLTGRISLRTHPWLADHAVRGTVLLPGTAFVELVIRAGDETGCGVVDELVIESPLVVPVTAA
VDVSVTVEGADEAGRRPVTVHARTEGTGSWTRHASGTLtPDTPDTSNASGEPFSQWPPATAAAVDVSGFYDELRDAGYEY
GSAFQGL
>rapam_002_DH_002.seq_from_1_to_162 (HMM "PKS_DH" in sequence "rapam_002_DH_002.seq", bitscore: 265.7, e-value: 1.2e-78, length: 162)
HPLLGTVVDLPASDGVVLTGRVSLATHTWLADHAVRGSVLLPGTAFVDLVVRAADEVESDVVDELVIETPLLLPQTGGVQ
LSVSVGGADESGHRAVMVFSQADNTDTWTRHVTATVSTSDSTVSLPEFASWPPAQARPVSVADFYDRLAAAGTEYGPAFQ
GL
>pikro_001_DH_001.seq_from_8_to_182 (HMM "PKS_DH" in sequence "pikro_001_DH_001.seq", bitscore: 263.6, e-value: 5.1e-78, length: 175)
HPLLGAVVSLPDRDGLLLTGRLSLRTHPWLADHAVLGSVLLPGAAMVELAAHAAESAGLRDVRELTLLEPLVLPEHGGVE
LRVTVgAPAGEPGGESAGdGARPVSLHSRLADAPAGTAWSCHATGLLATDRPELPVAPDRAAMWPPQGAEEVPLDGLYER
LDGNGLAFGPLFQGL
>spino_004_DH_001.seq_from_7_to_169 (HMM "PKS_DH" in sequence "spino_004_DH_001.seq", bitscore: 260.8, e-value: 3.6e-77, length: 163)
HPLLGAVVALADGEGVVLTGRLTAGSHPWLSDHRVLGEIVVPGTAIVELVWHVGERLGCGRVEELALEAPLILPDHGAVQ
VQVLVGPPGESGARSVALYSCPGEAIEPEWKKHATGVLLPPVAAENHELTAWPPENATEIDADGVYAFLEGHGFAYGPAF
RCL
>pimar_005_DH_001.seq_from_7_to_164 (HMM "PKS_DH" in sequence "pimar_005_DH_001.seq", bitscore: 260.4, e-value: 4.7e-77, length: 158)
HPLLGATLTLAESGEVVLTGRLSLQAYPWLTDHTMGGSVLFPATGFLELAMRAADQVGCDRVDEFVLMTPLVLAEESGTQ
VQVLVGPADEAGTRTISIHARPDGDPDQPWMQHAGGTLTSGERIVDFGSTVWPPQGAEAVDLEGFYDTTGYGPAFQGL
>ascom_001_DH_004.seq_from_8_to_168 (HMM "PKS_DH" in sequence "ascom_001_DH_004.seq", bitscore: 259.4, e-value: 9e-77, length: 161)
HPLLAASVALPDSDEVLLTGRFSLATHPWLAGHSVDGAVLLPGPAFLELAGRGADEAGCDLLDELVVETPLVLPATGAVQ
VRVTVAAPDDTGRRAVRVHARTDGDRTWTRHASGFAGIATTEPATTPGPWPPEHAEPVDVAAFYQRLDDAGYEFGPEFRG
M
>ascom_002_DH_002.seq_from_7_to_173 (HMM "PKS_DH" in sequence "ascom_002_DH_002.seq", bitscore: 259.4, e-value: 9.4e-77, length: 167)
HPMLAAvTALPADDGGVVLTGRISLRTHPWLADHAVRGTVLLPGTAFVELVIRAGDETGCGIVDELVIESPLVVPVTAAV
DVSVTVEGADEAGRRPVTVHARTEGTGSWTRHASGTLtpDTPDTPGVVGVEPFSQWPPVTAVAVDVSGFYDELRDAGYEY
GSAFQGL
>sorap_002_DH_001.seq_from_4_to_167 (HMM "PKS_DH" in sequence "sorap_002_DH_001.seq", bitscore: 253.8, e-value: 4.4e-75, length: 164)
IPLLGAAVAFADRGGFLFTGRLSLAEHPWLEGHAVFGTPILPGTGFLELALHVAHRVGLDTVEELTLEAPLALPSQDTVL
LQISVGPVDDAGRRALSFHSRQEDALQDGPWTRHASGSLSPATPSLSADLHEWPPSSAIPVDLEGLYATLANLGLAYGPE
FQGL
>sorap_001_DH_002.seq_from_7_to_170 (HMM "PKS_DH" in sequence "sorap_001_DH_002.seq", bitscore: 253.7, e-value: 4.8e-75, length: 164)
HPLLGAAVRLADTDAFLFTGRLSLQSHPWLAEHAAFGIPILPGTAFLELALLAADRVGLDTVEEVTLEAPLALPSQGTIL
IQISVGPMDEAGRRSLSLHGRTEDAPQDAPWTRHASGSLAKAAPSLSFDLHEWAPPGGTPVDTQGSYAGLESGGLAYGPQ
FQGL
>spino_005_DH_002.seq_from_8_to_197 (HMM "PKS_DH" in sequence "spino_005_DH_002.seq", bitscore: 252.4, e-value: 1.2e-74, length: 190)
HPLLGAVVALADGDGMVLTGRLSVGTHPWLAQHRVLGEVVVPGTAILEMALHAGARLGCDRVEELTLETPLVVPERAAGA
gsrgpaggttvsietaeervrtndaieIQLLVNAPDEGGRRRVSLYSRPAGGSRGGGWTRHATGELVVGTTGGRAVPDWS
AEGAESIALDEFYVALAGNGFEYGPLFQGL
>ascom_003_DH_003.seq_from_7_to_176 (HMM "PKS_DH" in sequence "ascom_003_DH_003.seq", bitscore: 250.2, e-value: 5.3e-74, length: 170)
HPMLAAiTALPADDGGVVLTGRISLRTHPWLADHAVRGTVLLPGTAFVELVIRAGDETGCGIVDELVIESPLVVPATAAV
DLSVTVEGADEAGRRRVTVHARTEGTGSWTRHASGTLtpdtpDTPNASGVVGAEPFSQWPPATAAAVDTSEFYLRLDALG
YRFGPMFRGM
>averm_002_DH_001.seq_from_7_to_180 (HMM "PKS_DH" in sequence "averm_002_DH_001.seq", bitscore: 246.9, e-value: 5.1e-73, length: 174)
HPLLTATLTLADNNTQLLTGRLSLRTHPWLTDHTVAGMVLLPGTALLELALQAGERVDCPRVEELTLHAPLVIPHTEDVT
LQVTVRAADESGHRALAIHSYSGTASSADREWTRHATGLLthhadTDHRADTHTDACLGGSWPPPGAQPIELGDVYGRMA
AdSDIAYGPVFQGL
>nidda_001_DH_001.seq_from_8_to_176 (HMM "PKS_DH" in sequence "nidda_001_DH_001.seq", bitscore: 245.1, e-value: 1.8e-72, length: 169)
HPFLTGATSIVGSGATLLTGRVSLAAHPWLADHTVAGAVLFPGTAFADLLLHVAEETGSGTVEELTLHVPLVLPAQGAVQ
LQVLVEAPDERGRRAATVAARPEEETGAEWTTHAAGVLagaEPAAPAVDWADWAAGAWPPPGAEAVDVDELYAEFAAAGY
DYGPAFTGL
>averm_001_DH_001.seq_from_7_to_178 (HMM "PKS_DH" in sequence "averm_001_DH_001.seq", bitscore: 243.6, e-value: 5.1e-72, length: 172)
HPLLGATLELATDGGALLAGRLSLRSHPWLADHAVGGTVLLSGATFLELALHAGTYVGCDRVDELTLHAPLVVPVDGGVS
VQVGVAAADGEGRRLVSVYARGGSACGGGGASGGVWTCHASGVLVEAAAGGVVVDGLAGVWPPRGAVAVDVDGVRDRLAG
AGCVLGPVFSGL
>nidda_003_DH_001.seq_from_8_to_170 (HMM "PKS_DH" in sequence "nidda_003_DH_001.seq", bitscore: 238.6, e-value: 1.7e-70, length: 163)
HPLLGGGVELPDSGGHVYTARIGVDEFPWMADHTLLGAVLLPGAAFADLALWAGRQSGAGRIEELTLSSPLTVPADGGVR
LRLSVAGRGPGGDRRFTVHARPEDAADWSLHAEGLLSPDEGAGEDAGAGAAAVAPGAEPLDVSDFYDRFAERGYGYGPVF
RGL
>tylac_002_DH_001.seq_from_7_to_165 (HMM "PKS_DH" in sequence "tylac_002_DH_001.seq", bitscore: 237.8, e-value: 3e-70, length: 159)
HPLLSAALDLPGGRGTVWTGALSAATLPWAADHSVHGRTVLPGTALLDLALHAAPRVGELTFEAPLVLPEDGEVRLRVVL
AEPDASGVRELSVHSAGEDGGWTRHATAVLdTGTTTAGEPAGAPPAAWPPGDAEPLDLAAEYERFADAGIGYGPAFRGL
>eryth_002_DH_001.seq_from_8_to_171 (HMM "PKS_DH" in sequence "eryth_002_DH_001.seq", bitscore: 236.7, e-value: 6.3e-70, length: 164)
HPLLLAAVDVPGHGGAVFTGRLSTDEQPWLAEHVVGGRTLVPGSVLVDLALAAGEDVGLPVLEELVLQRPLVLAGAGALL
RMSVGAPDESGRRTIDVHAAEDVADLADAQWSQHATGTLAQGVAAGPRDTEQWPPEDAVRIPLDDHYDGLAEQGYEYGPS
FQAL
>averm_003_DH_001.seq_from_7_to_179 (HMM "PKS_DH" in sequence "averm_003_DH_001.seq", bitscore: 226.1, e-value: 9.7e-67, length: 173)
HPLLAATVQLADTDGCLLTGRLSLRSHPWLGDYEVGGAVLLSGSAFVELAVQVGERVGCTRIEQLTVHAPLVVPVGGGVS
VQVGVAAADGEGRRLVSVYARGGSACGGGGASGGVWTCHASGVLvEAAAGGGVVVDGLAGVWPPRGAVAVDVDGVRDRLA
GAGCVLGPVFSGL
>averm_003_DH_003.seq_from_7_to_175 (HMM "PKS_DH" in sequence "averm_003_DH_003.seq", bitscore: 223.5, e-value: 5.9e-66, length: 169)
HPLLTATLTLANNNTQLLTGRLSLRTHPWLTDHTVVGTTLVPGTALLELALQATTTDHLEELALHTPLVIPREGAVDVQV
HINPPDDTDTRSLTIYSRSENAPAAAPWRHHATAVLgtKTSRIETGRSHDDLSMWPPAGAVRCADEELAALYGDYEANGF
VYGPAFRGL
>megal_002_DH_001.seq_from_8_to_171 (HMM "PKS_DH" in sequence "megal_002_DH_001.seq", bitscore: 222.1, e-value: 1.5e-65, length: 164)
HPLLHAAVDVPGHGGAVFTGRLSPDEQQWLTQHVVGGRNLVPGSVLVDLALTAGADVGVPVLEELVLQQPLVLTAAGALL
RLSVGAADEDGRRPVEIHAAEDVSDPAEARWSAYATGTLAVGVAGGGRDGTQWPPPGATALTLTDHYDTLAELGYEYGPA
FQAL
>ampho_001_DH_001.seq_from_7_to_172 (HMM "PKS_DH" in sequence "ampho_001_DH_001.seq", bitscore: 221.7, e-value: 2e-65, length: 166)
HPLLGPAVELADGGTVSGATLSVATHPWLADHVVAGRVLLPAAVLVELAVRAGDDTGCDVLHELALVEAPVLEAGDTLDL
QVRVGSADEAGRRTLTVHSRPGNSPAEPWTQRAGGLLgTAPRTAAAPDTSFAVAWPPPGAEPLDLGDHYERLVDDGFDLG
PAFRGL
>tylac_001_DH_001.seq_from_7_to_177 (HMM "PKS_DH" in sequence "tylac_001_DH_001.seq", bitscore: 219.2, e-value: 1.2e-64, length: 171)
HPFLRGGLPLADSGERVFAGRLAGSEHDWLTDHAVSGVTLLPGTAFVEFALHAGAATGCGRLEELSVEAPLVLPAAGGVR
VQMRVSAADESGRRRVAIHSAPEAAVHSAAEGGDSAGVWTRHGEGTLVPDPEPTPPDADWARAWPPAGERVEPAELYERF
GALGYEYGEAF
>tylac_003_DH_001.seq_from_7_to_167 (HMM "PKS_DH" in sequence "tylac_003_DH_001.seq", bitscore: 215.6, e-value: 1.4e-63, length: 161)
HPLLGAGVELPETGGTVYTARFGPDSRPWLADHALLGTVLLPGTAILDLVLWAGERSGCGRVGELALQAPLVLPDSGDVE
LRLLVGGPDEEKRRTVTVHARPAAAGAEAPWTRHAEAVVLPATGEEPTPAPRPVPEPAGTTDPAAFYAEFAERGYDYGPA
F
>myxal_003_DH_001.seq_from_1_to_165 (HMM "PKS_DH" in sequence "myxal_003_DH_001.seq", bitscore: 214.9, e-value: 2.3e-63, length: 165)
HPLLGAHVALAGQEGSHLWQTELFADSPSYLGDHVVHGEVVLPGTGYLEMALAGAAEALGSGKHALEDVIFQEMMVLPRE
EALSVQMSFVSDDDGAKRFRIFSRPADAGEGWTLHAEGRIRQGVEAEAFALEEARARCTERMDGETHYQLMKERGVDFGP
SFRLL
>sorap_002_DH_002.seq_from_7_to_171 (HMM "PKS_DH" in sequence "sorap_002_DH_002.seq", bitscore: 210.9, e-value: 3.7e-62, length: 165)
HPLLGAAVALADRDGFVFTGRLSLAEHPWLEDHVVFGIPCPARRRLLELALHVAHLVGLDTVEDVTLDPPLALPSQGAVL
LQISVGPADGAGRRALSVHSRRHDALQDGPWTRHASGSLAQASPSHCLRCSANGPPSGATQVDTQGFYAALESAGLAYGP
EFQGL
>nysta_006_DH_001.seq_from_8_to_175 (HMM "PKS_DH" in sequence "nysta_006_DH_001.seq", bitscore: 204.0, e-value: 4.5e-60, length: 168)
HPLLGAAVTLADADETVLTGRLALPSHPWLGDHRSDGRITVPGVAFAELAVRAGDLSGTPHLARLDLPAPLTLGDGDTVT
LQVRVGAPDPAGHRPLTVHARLAATEDAPWTTCATGLLapDAPEAPADPIGPADAGWPPRDARPVPVADLDAAATAAGRH
YGPHFQGL
>ampho_006_DH_001.seq_from_8_to_168 (HMM "PKS_DH" in sequence "ampho_006_DH_001.seq", bitscore: 201.6, e-value: 2.3e-59, length: 161)
HPLLSATVTLAEADESVLTGRLSPLTHPWLTEHRVDGRITVPGTALVEIAVRAGDENGTPRLDRLDLLAPLTLGDRDAVL
LQVRVGPEDASGRRTLSVHARPATADDAPWTTYARGVLAPDEGAEDTAADLVEWPPADARQVPLTELESEGRALGPLFSG
L
>nidda_002_DH_001.seq_from_7_to_173 (HMM "PKS_DH" in sequence "nidda_002_DH_001.seq", bitscore: 197.0, e-value: 5.6e-58, length: 167)
HPLLAAVTEVPETDTTVWTGMLSARALPWLADHLVWDRGVAPGTAVLEIVLEIGERIGLPCIGELVLEAPLSWGADAPAV
VRTVVGALSPEGTREVSLYSRPEDEAVWTRHASGRLaraGSEEMGSGVFAELSGVWPPPGAQEVDISGQYELFAAAGVGY
GGAFRGL
>myxal_001_DH_001.seq_from_1_to_168 (HMM "PKS_DH" in sequence "myxal_001_DH_001.seq", bitscore: 192.5, e-value: 1.3e-56, length: 168)
HPFLGSSLSSSVQPGAHFWERAVSAEAFPYLADHCVWGDIVFPGAGYVEMALSAGAEVLGETGLVLENVSISEMLALKAG
ESRRVQVVLNEEGTGQASFQISSRAEGDKSWRKHAAGSLRREENATLQLTAEPPELLRERLEVEISSEVHYQRRQDQGLV
YGPTFQGL
>epoth_002_DH_001.seq_from_7_to_175 (HMM "PKS_DH" in sequence "epoth_002_DH_001.seq", bitscore: 181.8, e-value: 2.1e-53, length: 169)
HPLLGEMQTLSTQTSTRLWETTLDLKRLPWLGDHRVQGAVVFPGAAYLEMAISSGAEALGDGPLQITDVVLAEALAFAGD
AAVLVQVVTTEQPSGRLQFQIASRAPGAGHASFRVHARGALLRVERTEVPAGLTLSAVRARLQASMPAAATYAELTEMGL
QYGPAFQGI
>rifam_002_DH_002.seq_from_8_to_142 (HMM "PKS_DH" in sequence "rifam_002_DH_002.seq", bitscore: 175.2, e-value: 2.1e-51, length: 135)
HPLLGAVLPLPQSDGLVFTSRLSVRTHPWLADGVPAAALVELAVRAGDEAGCPVLADLTVEKLLVLPESGGLRVQVIVSG
ERTVEVYSQLEGAEDWIRNATGHLSATAPAHEAFDFTAWPPAGAQQVDGLWRRGD
>epoth_004_DH_001.seq_from_2_to_169 (HMM "PKS_DH" in sequence "epoth_004_DH_001.seq", bitscore: 171.7, e-value: 2.3e-50, length: 168)
HPLLGAPLLVSARPGAHLWEQALSDERLSYLSEHRVHGEAVLPSAAYVEMALAAGVDLYGAATLVLEQLALERALAVPSE
GGRIVQVALSEEGPGRASFQVSSREEAGRSWVRHATGHVCSDQSSAVGALKEAPWEIQQRCPSVLSSEALYPLLNEHALD
YGPCFQGV
>epoth_005_DH_001.seq_from_5_to_173 (HMM "PKS_DH" in sequence "epoth_005_DH_001.seq", bitscore: 166.5, e-value: 8.7e-49, length: 169)
HPLLGEAFSVSTHAGLRLWETTLDRKRLPWLGEHRAQGEVVFPGAGYLEMALSSGAEILGDGPIQVTDVVLIETLTFAGD
TAVPVQVVTTEERPGRLRFQVASREPGARRASFRIHARGVLRRVGRAETPARLNLAALRARLHAAVPAAAIYGALAEMGL
QYGPALRGL
>nysta_005_DH_003.seq_from_8_to_145 (HMM "PKS_DH" in sequence "nysta_005_DH_003.seq", bitscore: 166.2, e-value: 1e-48, length: 138)
HPLLGAATTVAGSAEILLTGRLSTTAQPWLAVYEADGRTVLPAAVLAELAVRAGDQADCPTVAELTVAAPLVLTGAAAQR
LQVRVAAPDDTGRRALSVHARPDDSPDSPWTLHATAVLTHDTPQPPAPDTGWPPERAV
>ascom_001_DH_002.seq_from_1_to_155 (HMM "PKS_DH" in sequence "ascom_001_DH_002.seq", bitscore: 164.6, e-value: 3.3e-48, length: 155)
HPLLGSWVDLARRRGRAGHRGVSVRRQPWLADHEVDGRVIVPGSALVELLAEAGARLGTPEIAELTIVAPVVVDGDGDTE
IQATVGTEVSGRRSVSLHSRTGTGPWALSATGALSVDTGGPAEPVDWPPADADPADLTGFYDALPLSYGPAFRAM
>myxot_002_DH_001.seq_from_1_to_171 (HMM "PKS_DH" in sequence "myxot_002_DH_001.seq", bitscore: 164.5, e-value: 3.3e-48, length: 171)
LLGRRMSSPALKETVFESFVGTRALPFIDDHRVNGTVVLPATVYMEMAQAAAVELFGAGPHTVESLLIHEALVLQDETER
ALQLVLTPGGEGEFSFQVFSAQGSPAEPQREASWTLHTAGTIRRAEKATSQPKPMSIEGLQSWCAQTVPVTALYENFEAR
GITYGTTFRGV
>stigm_006_DH_001.seq_from_1_to_176 (HMM "PKS_DH" in sequence "stigm_006_DH_001.seq", bitscore: 156.9, e-value: 6.5e-46, length: 176)
HPLLGSRLRVATVDGTLFESKFRADEPSFFSEHRVYGMSTVPATAYLEGALAAAEEIFGAGEHALESVDIQEALVLSDAP
RTVQYLIGSREEGGTARFQVFSLASSGSGSEGVWTTHSSGQIRIASGAEPLSGTPLTPEQALEAIRTRCPRGLEPRAFYD
WLEGQGLEYGPRFRGV
>rifam_004_DH_001.seq_from_1_to_129 (HMM "PKS_DH" in sequence "rifam_004_DH_001.seq", bitscore: 155.9, e-value: 1.3e-45, length: 129)
VRLPQTGGLVFTTEWSLKSQPWLAEHTLEDLVVVPGAALVELAVRAGDEAGTPVLDELVIETPLVVPERGAIRVQVTVSG
PDDGTRTLEVHSQPEDATDEWTRHATGTLSATPDESSGFDFTAWPPPGA
>myxot_001_DH_001.seq_from_1_to_167 (HMM "PKS_DH" in sequence "myxot_001_DH_001.seq", bitscore: 148.2, e-value: 2.8e-43, length: 167)
HPLLGRRVDAPPGQTVFEATFRSDRLQLLSDHRLYGTVVVAGASMLGMMLVAARQLWGEAPCALQDVLFLQPLVLGDTED
RLVQVSIATDGAFRILSWAGQGGEGTSSHWIEHATGRLERGGAEETEAGREVLSEVEARCRPLASAESFYEGIARQGLGL
GRQFRWL
>rapam_001_DH_002.seq_from_1_to_138 (HMM "PKS_DH" in sequence "rapam_001_DH_002.seq", bitscore: 146.9, e-value: 6.6e-43, length: 138)
HPLLGSVVRLAEASGVLFTARVSRSGDLWLRDQTVLPATVFVEMALAAADEVGCGLVEDLSVEALLLLPDDGAVEVQTWV
GEPDEGGRRRLSVHARYGDGEPWTCLATATLatTTGVAAAAVGWQAGGVWPPAGAVPV
>ascom_001_DH_003.seq_from_1_to_156 (HMM "PKS_DH" in sequence "ascom_001_DH_003.seq", bitscore: 144.0, e-value: 5e-42, length: 156)
HPALTAAVTLPGTGDLVLTGRVDAADPLAHSLHGLAVLPAAALLDLAIRAGDEAGCGALDTFTVDTPLTLPRSGALALSV
TVSAPGADGRRAVTVHTRHAAGEWTEHAHGILAPDPRTAPAVREMPSTWPPATARPVDPDDIADRLARAGYTDGPA
>rapam_003_DH_001.seq_from_1_to_138 (HMM "PKS_DH" in sequence "rapam_003_DH_001.seq", bitscore: 143.8, e-value: 5.8e-42, length: 138)
HPLLGSVVRLAEASGVLFTARVSRSGDLWLRDQTVLPATVFVEMALAAADEVGCGLVEDLSVEALLLLPDDGAVEVQTWV
GEPDEGGRRRLSVHARYGDGEPWTCLATATLatTTGVAAAAVGWQAGGVWPPAGPVPV
>myxal_004_DH_001.seq_from_11_to_185 (HMM "PKS_DH" in sequence "myxal_004_DH_001.seq", bitscore: 143.7, e-value: 6.1e-42, length: 175)
HPLIGERIDLSAQGEVSRLWQVQLGPKHFPLLAEHRVQGVPALPAAAMADMALSAAKQTLGEPVSLEDVSFSALLSFPED
EERVLQLWLSTERPGASAFRLFSAPVMRETPSDELTWALHAEGSLrhgDASVVEKAAPVALDELRARCGEEASVEAHYQT
LKEIGLEYGPSFRVV
>rapam_002_DH_001.seq_from_1_to_135 (HMM "PKS_DH" in sequence "rapam_002_DH_001.seq", bitscore: 143.5, e-value: 7.1e-42, length: 135)
HPLLGPAVGLAEASGVLFTSQVSRSGDLWLQDQTVLPATAFAEMALAAADETGCGLVEELTVEALLLLPDDGAVQVQTWV
SEPDDAGRRQLSIHARYSDDELWTRLATATLATTTGRVSGWQAGEAWPPAGAVPV
>rapam_003_DH_002.seq_from_1_to_134 (HMM "PKS_DH" in sequence "rapam_003_DH_002.seq", bitscore: 143.2, e-value: 8.8e-42, length: 134)
HPLLGSAVRLAEASGVLFTARVSRSGDLWLRDQTVLPATVFVEMALAAADEAGCGLVEDLNVEALLLLPDDGAVQVQTWV
SEPDEAGRHRLSIHARYSDSEPWTRLATATLATRGTVSGWQAGEAWPPTGAVPV
>stigm_003_DH_001.seq_from_1_to_171 (HMM "PKS_DH" in sequence "stigm_003_DH_001.seq", bitscore: 142.4, e-value: 1.5e-41, length: 171)
LLGRRVRSPALEQIVFESEFNTARLPFLSDHRIYGEVVVPGACHLAMVISAGLELFGAGPLVLKDVVFPQPLIVPEGRSR
WVQLILgTPCEPGTPVSFRIVSAAEGEHTWVEHAVGGLlreravSPLEAATRDPSFEMGKTPDEEAVSALEVFYRPFLEA
GLALGPSFQWL
>ampho_005_DH_003.seq_from_8_to_146 (HMM "PKS_DH" in sequence "ampho_005_DH_003.seq", bitscore: 140.1, e-value: 7.5e-41, length: 139)
HPLLTAATSVAGSDETLLSGRLSAAAQPWLTGRTENGTTILPTAVLAELALHAAEACDRTTVENLTVGAPLALTGNRPQR
LQVLVGVPDETGRRTLTVHTRADGDDAPWVERATAMLTDAPAAATPDTVWPPADATPVD
>stigm_001_DH_001.seq_from_4_to_175 (HMM "PKS_DH" in sequence "stigm_001_DH_001.seq", bitscore: 138.5, e-value: 2.3e-40, length: 172)
HPLLGHrlPSLAHAPACHVWENKLSRSAVSYLDDHRVGGTVVLPGTSYIEMALAAAAKGSGKKTVSLRDVELREKMSFLE
TASRTVQLSLiQEEAGHSSFRLHGRSTPDEPWTLHGGGTVHVEEGDGPPSADPVLWAAVETVRLQGKEVSASDAYEAMHA
QGNEYGPLFRGI
>epoth_003_DH_002.seq_from_1_to_152 (HMM "PKS_DH" in sequence "epoth_003_DH_002.seq", bitscore: 132.8, e-value: 1.2e-38, length: 152)
VWETTLDLKRLPWLGDHRVQGAVVFPGAAYLEMALSSGAEALGDGPLQVSDVVLAEALAFADDTPVAVQVMATEERPGRL
QFHVASRVPGHGRAAFRSHARGVLRQTERAEVPARLDLAALRARLQASAPAAATYAALAEMGLEYGPAFQGL
>myxal_006_DH_001.seq_from_1_to_151 (HMM "PKS_DH" in sequence "myxal_006_DH_001.seq", bitscore: 112.3, e-value: 1.7e-32, length: 151)
LSAKEPSYLADHRVGGAVVVPGAAYLEMALSAARELSGEKAYELVDTSFKEGLLLPEGQERVVQMALsGEGGDALSFQLS
SQKASTEPNAPAGWMAHVVGQIRPIEGGPSTQTPESFEAIRERCSEVIAQAAHYEELASRGVAYGPAFQGV
>stigm_007_DH_001.seq_from_1_to_148 (HMM "PKS_DH" in sequence "stigm_007_DH_001.seq", bitscore: 95.3, e-value: 2.4e-27, length: 148)
LDPEAQPFLFEHRIKGAALLPGSVFLEMALAAAKEALGWQPLVVSEMELHRALVLPKHGTCAVQLLIEPVREGRAGFQIY
GRASASESWSLHVTGTLrekHGELESLTKEELALSAIEARCDTEVPGERFYERIASMGVQLGSSQQLI
>epoth_003_DH_001.seq_from_6_to_172 (HMM "PKS_DH" in sequence "epoth_003_DH_001.seq", bitscore: 92.9, e-value: 1.2e-26, length: 167)
WPLAGVGLCMPGAVLHHVLSIGPRHQPFLGDHLVFGKVVVPGAFHVAVILSIAAERWPERAIELTGVEFLKAIAMEPDQE
VELHAVLtPEAAGDGYLFELATLAAPETERRWTTHARGRVQPTDGAPGALPRLEVLEDRAIQPLDFAGFLDRLSAVRIGW
GPLWRWL
>myxal_002_DH_001.seq_from_3_to_138 (HMM "PKS_DH" in sequence "myxal_002_DH_001.seq", bitscore: 77.7, e-value: 4.7e-22, length: 136)
DGEIFELELSGTSLPWLSAHRLGGVAVVPASALVELGLSAAAEALGAGARELSDVEFERALVLTEADRRLVQVHLSPASG
GQHVFHIHSRAVGGTSPGAGWVRHCRGQIRAANTPSGSPEVLDAVRSRCAQHVQGA
>ascom_003_DH_002.seq_from_3_to_124 (HMM "PKS_DH" in sequence "ascom_003_DH_002.seq", bitscore: 73.9, e-value: 6.5e-21, length: 122)
HPVLGSGIALAGSPGRVFTGSVPTGADRAVFVAELALAAADAVDCATVERLDIASVPGRPGHGRTTVQTWVDEPADDGRR
RFTVHTRTGDAPWTLHAEGVLRPHGTALPDAADAEWPPPGAV
>rifam_001_DH_001.seq_from_3_to_118 (HMM "PKS_DH" in sequence "rifam_001_DH_001.seq", bitscore: 72.6, e-value: 1.5e-20, length: 116)
DPLLGTVVSTPGSDRLTAVAQWSRRAQPWAVDGLVPNAALVEAAIRLGDLAGTPVVGELVVDAPVVLPRRGSREVQLIVG
EPGEQRRRPIEVFSREADEPWTRHAHGTLAPAAAAV
>myxal_004_DH_002.seq_from_1_to_115 (HMM "PKS_DH" in sequence "myxal_004_DH_002.seq", bitscore: 50.1, e-value: 9.1e-14, length: 115)
PLNKSIVFEGRYSAQSLPFLDDHRLYGTVVVPGSCHIARIIATAAQSFGTGPYTIEKCLFSQPIVLADDEEQLVQLVLAP
KGQGRYDFEIYSLSPTADEETEGWLLNGTGTLQVG
>myxot_001_DH_002.seq_from_1_to_101 (HMM "PKS_DH" in sequence "myxot_001_DH_002.seq", bitscore: -7.8, e-value: 1.4e-06, length: 101)
SLFETDLSVEKMPFLREHLLHGALVVAGAAHVALALSALRELRGTAPVRLADIVFPRPLVLKEGVENPVSVVVGREQGGR
SALRIQSPQGSEPEWVTHAEG
>UniRef100_Q52V50_from_6579_to_6742 (HMM "PKS_DH" in sequence "UniRef100_Q52V50", bitscore: 320.9, e-value: 1.3e-90, length: 164)
HPLLDATIELPDSDGFLFTSRLSLDTQPWLADHAVLGSVLLPGTAFVEIAVRAGDQVGCDVLEELTLEAPLVVPERGGVQ
LRLTVAAADESGRRGLSLYSRDEDAPADEPWTRHASGVLATGAAAPDFDLAAWPPAGAEPVDIDGLYEGLAAAGFDYGPA
FQGL
>UniRef100_Q9ZGI4_from_2428_to_2593 (HMM "PKS_DH" in sequence "UniRef100_Q9ZGI4", bitscore: 314.8, e-value: 8.3e-89, length: 166)
HPLLGAAVALADSDGCLLTGSLSLRTHPWLADHAVAGTVLLPGTAFVELAFRAGDQVGCDLVEELTLDAPLVLPRRGAVR
VQLSVGASDESGRRTFGLYAHPEDAPGEAEWTRHATGVLAARADRTAPVADPEAWPPPGAEPVDVDGLYERFAANGYGYG
PLFQGV
>UniRef100_Q6JHN7_from_2616_to_2780 (HMM "PKS_DH" in sequence "UniRef100_Q6JHN7", bitscore: 314.4, e-value: 1.1e-88, length: 165)
HPLLGAGVELPGTDGYVFTGRLSLRTHPWLADHAVAGAVLFPGTGYVELAVRAGDQTGCDHLEELTLEKPLVFPGTGGVR
IQVAVESPDESGRRVFGVYSRADDETETVWVCHATGVLRTGTPTTLPQPEPGVWPPPGAEPIDLDGFYQRLADADFGYGP
AFQGL
>UniRef100_Q6JHN6_from_4670_to_4834 (HMM "PKS_DH" in sequence "UniRef100_Q6JHN6", bitscore: 314.4, e-value: 1.1e-88, length: 165)
HPLLGAGVELPGTDGYVFTGRLSLRTHPWLADHAVAGAVLFPGTGYVELAVRAGDQTGCDHLEELTLEKPLVFPGTGGVR
IQVAVESPDESGRRVFGVYSRADDETETVWVCHATGVLRTGTPTTLPQPEPGVWPPPGAEPIDLDGFYQRLADADFGYGP
AFQGL
>UniRef100_Q6JHN8_from_5159_to_5323 (HMM "PKS_DH" in sequence "UniRef100_Q6JHN8", bitscore: 314.4, e-value: 1.1e-88, length: 165)
HPLLGAGVELPGTDGYVFTGRLSLRTHPWLADHAVAGAVLFPGTGYVELAVRAGDQTGCDHLEELTLEKPLVFPGTGGVR
IQVAVESPDESGRRVFGVYSRADDETETVWVCHATGVLRTGTPTTLPQPEPGVWPPPGAEPIDLDGFYQRLADADFGYGP
AFQGL
>UniRef100_Q52V52_from_933_to_1104 (HMM "PKS_DH" in sequence "UniRef100_Q52V52", bitscore: 310.6, e-value: 1.6e-87, length: 172)
HPLLGAAVALADLDGFLYTGRLSLDTHPWLADHAVMGSAVLPGTAFVELAIRAGDQVGCDLLEELTLHAPLVLPPAGGVQ
VQLWVGAPDATGRRTLGVHSRPEPAPDAVGPDADAAEPWTRHADGVLATGAPQPSFAPDVWPPAGARPLPVDELYAGLAE
AGLEYGPAFQGV
>UniRef100_Q9EWA1_from_935_to_1097 (HMM "PKS_DH" in sequence "UniRef100_Q9EWA1", bitscore: 310.0, e-value: 2.3e-87, length: 163)
HPLLTAAVSVANSDGLLLTGRLSRRTHPWLADHAVRGTVLLPGTAFLELAVRAGDEAGCGRVEELTLAAPLVLPEEGGVQ
VQVWVGSPDASGRRAVSVHSRPDGPEELPWTQHAAGTLVAGEHHAGFDATVWPPADATPLDLDGFYARMADTGFGYGPLF
QGL
>UniRef100_Q52V50_from_961_to_1131 (HMM "PKS_DH" in sequence "UniRef100_Q52V50", bitscore: 309.4, e-value: 3.5e-87, length: 171)
HPLLGAAIALADGDGHLFTGRLSLATHPWLADHTVMDTVLLPGTAFVELALQAGDHTGCDLLDELTLEAPLVLPPHGGVQ
IQLAVGAPDAEGRRSLTLHSRPEDAADDTWGEGAWTRHATGFLATAAQGAREPLADLTSWPPKNATKVDVEGLYAYLTES
GFAYGPVFQGL
>UniRef100_Q6W5Q0_from_2682_to_2849 (HMM "PKS_DH" in sequence "UniRef100_Q6W5Q0", bitscore: 309.1, e-value: 4.3e-87, length: 168)
HPLLGAAVELAGADGLILTGRLSTRSHPWLADHVVQGAVLVPGTALLEMAVRAADEAGCGSVEELTLSAPLVLPERGAVR
VQVGVGEPDESGRRTVAIHSRDDGDERQPWSLHAQGVLapETIDADPAAEGFDASVWPPRDAVPVDVTDCYESLAEAGLR
YGPVFQGL
>UniRef100_Q82QT5_from_931_to_1098 (HMM "PKS_DH" in sequence "UniRef100_Q82QT5", bitscore: 308.2, e-value: 8e-87, length: 168)
HPLLGAAVSLAGGDERLLTGRLSLRTHPWLSDHAVLGTALLPGTAFVELAVRAADEAGCALLEDLTLEAPLVVPEQGGVA
VQVWVGAVDGTGRRPLTVHSRPEDDSDLPWVRHATGFVteGSEEAGAAAADRTLTAWPPTGSEPVDLDGFYDRLAALGLA
YGPAFRGL
>UniRef100_Q52V44_from_926_to_1091 (HMM "PKS_DH" in sequence "UniRef100_Q52V44", bitscore: 307.8, e-value: 1.1e-86, length: 166)
HPLLGAAVPLADSEGFLFTGRLGRTSHPWLADHAVMDTVLLPGTAFVDLAVRAGDQVGCDVVEELTLEAPLVLPERGAVQ
IQMHVGAPDADGTGRRTFTLSSRTQDGAADEPWTRHAGGVLAHGAAQPAFAPVQWPPAGAEPIPTESLYADLAEVGMGYG
PAFRGL
>UniRef100_Q6W5P6_from_933_to_1096 (HMM "PKS_DH" in sequence "UniRef100_Q6W5P6", bitscore: 307.7, e-value: 1.2e-86, length: 164)
HPLLAAAVTLANSDGLLLTGRLSVRTHPWLADHTVRGTVLLPGTAFLELAVRAGDEVGCDRVEELTLAAPLALPEDGGVQ
VQVWIGSPDETGRRALTLYSRPDGDDDRPWTQHAAGTLTNGAHHGEEFDAAVWPPAGAESVGLDGFYEGLAESGFAYGPA
FRGL
>UniRef100_Q52V50_from_4822_to_4985 (HMM "PKS_DH" in sequence "UniRef100_Q52V50", bitscore: 307.6, e-value: 1.3e-86, length: 164)
HPLLSAAVELPDSDGFLFTGRLSLATHPWLADHAVLGSVLLPGTAFVELALRAGDQVGCDLIDELTLEAPLVLPPHGGVQ
LRLAVAAADATGRRTLAFHSRSEDADAGTPWTRHASGVLAVGAERTPQSLTEWPPTGAESVPVDGLYEGLAESGFGYGPV
FQGL
>UniRef100_Q9L4W3_from_903_to_1067 (HMM "PKS_DH" in sequence "UniRef100_Q9L4W3", bitscore: 307.0, e-value: 1.8e-86, length: 165)
HPLLGATVELADGAGYLFTSRLSVRTHPWLADHGVQGRALLPGTAFVELAVRAGDEAGCDRVEELTLAAPLVLPERGGVQ
LQVRVGAPDAAGRRTLGIFSRVEDGFDLPWSQHATGVLTAGAGAPDPTFDATVWPPSGAEPVDLTGAYERLAALGFQYGP
AFQGL
>UniRef100_Q30CS1_from_939_to_1105 (HMM "PKS_DH" in sequence "UniRef100_Q30CS1", bitscore: 306.8, e-value: 2.1e-86, length: 167)
HPLLGAAVALAGNGGTVLTGRLSLDTHLWLADHAVRGVVLVPGTGLVELAVRAGDEVGCGFVEELTLQAPLVLPPEGAVQ
VQVVVGAADDAGVRSVDIYSRPEEPGVDGPWTLHGTGTVTPGASEPADGRADLTVWPPRDAQVLDTDGFYETMAGRGYEY
GPAFQGL
>UniRef100_Q52V49_from_945_to_1108 (HMM "PKS_DH" in sequence "UniRef100_Q52V49", bitscore: 306.5, e-value: 2.6e-86, length: 164)
HPLLGASVALADAEGLLLTGRLSLDTHPWLADHAVAGTVLLPGTAFVELALRAGDQVGCDLIDELTLAAPLVLPEQGGVE
LQITVAAPDESGRRSVAFHSRADSAADDEAWVRHATAVLAEGADTPVFDFGVWPPTGAESVPVDGLYEGLAHSGFGYGPV
FQGL
>UniRef100_Q93NW6_from_2652_to_2815 (HMM "PKS_DH" in sequence "UniRef100_Q93NW6", bitscore: 305.1, e-value: 6.8e-86, length: 164)
HPLLGAAVELPGGEGVLLTGRLSLQSHPWLADHAVHGTVLLPGTALLDLAIRAGDEAGCGHLEDLTLAAPLTLPQDGAVL
LQVRVGAADDAGRRTVTVHARPEDATDGVWTLHATGTLSDTAATGTALDTTVWPPAGAQALDTEGCYQRFAAHGFAYGPL
FQGL
>UniRef100_Q93NW6_from_9980_to_10144 (HMM "PKS_DH" in sequence "UniRef100_Q93NW6", bitscore: 302.4, e-value: 4.7e-85, length: 165)
HPLLGAAVELAAGEGVLFTGRLSLSSHPWLADHVVMGTVLLPGTALLEMAVRAGDEVGCGRVEELTLAAPLVLPERGALQ
VQVAVAAPDDSGRRTVGVYSRLEGADESVWAQHAAGVLAPGAGAPETGLGTEVWPPRDAESLDTEDCYQAFAEAGFAYGP
LFQGL
>UniRef100_Q93NW6_from_4391_to_4555 (HMM "PKS_DH" in sequence "UniRef100_Q93NW6", bitscore: 301.4, e-value: 9.2e-85, length: 165)
HPLLNGSVQLAEGEGVLFTGRLSLQSHPWLADHAVHGTVLLPGTALLDLAFRAGDEVGCDRVEELTLAAPLVLPERGAVQ
TQVRVGVADDTGRRTVTVHSRPEDATDVSWTQHATGTLMPGGTARDTGFDATVWPPTGAEALDTEGCYERFTALGFGYGP
VFQGL
>UniRef100_Q93NX9_from_929_to_1091 (HMM "PKS_DH" in sequence "UniRef100_Q93NX9", bitscore: 301.0, e-value: 1.2e-84, length: 163)
HPLLSAAVSLADSEGALLTGRISLLSHPWLADHTVRGATLLPGTAFLELAVRAGDEVGCDRVDELTLAAPLVLPEQGGVQ
VQLWIGNPDASGRRSVTVYGRPDADEDAPWTSHATGVLSASRTTSDFDATVWPPADAETLPVDGLYERLAEGGFGYGPLF
QGL
>UniRef100_Q52V50_from_2738_to_2901 (HMM "PKS_DH" in sequence "UniRef100_Q52V50", bitscore: 300.9, e-value: 1.3e-84, length: 164)
HPLLGAAVALADGEGFLFTGRLSLDTHPWLADHAVMGNVLLPGTAFVELAIRAGDQAGCDLLEELTLEAPLILAPQAAAR
LQIVVGAPDGSGRRTLDVYSSDPDAPADEPWTRHAGGILATGAQAPAFDLTAWPPPGAEAVGVDGLYEHLGRGGFAYGPV
FQGL
>UniRef100_Q52V52_from_4463_to_4626 (HMM "PKS_DH" in sequence "UniRef100_Q52V52", bitscore: 300.5, e-value: 1.7e-84, length: 164)
HPLLGAAVELPDSDGFLFTGRLSLRTHPWLGDHRVAGTVLLPGAALLELAVRAGDHAGCDLLEDLTLEAPLVLPEAGGVQ
LRLVVAEPDASRRRVFHIYSRPEDAAFEEPWTRHAGGVLAVEGAHPAEAESEWPPAGAVPCPVEDLYPSLDAIGLGYGPA
FRNL
>UniRef100_A4X8L0_from_6299_to_6462 (HMM "PKS_DH" in sequence "UniRef100_A4X8L0", bitscore: 300.2, e-value: 2.1e-84, length: 164)
HPLLGAVVGLAGADGTVLTGRLSLRTHPWLAEHALAGTVLLPGTAFIELAVRAGDQVGCGLVEELTLEAPLIVPAQGGVD
LQVVVGAPDEAGRCPVTVHSRPEEHVQGWTRHATGVLAPAAGTVPDAPTGGAWPPAGATPVDLDGRYDRLADSGYHYGPL
FQGL
>UniRef100_Q82QT5_from_2672_to_2832 (HMM "PKS_DH" in sequence "UniRef100_Q82QT5", bitscore: 299.7, e-value: 2.9e-84, length: 161)
HPFLGAAVELPDAGGHLLTGLLSLQAQPWLADHAVLGTVLLPGTAFVELAAHAAAETGCDLVEELTLQAPLVLPEHGGVA
LQVLVGAQDDSGRRPLSVHSRAGDDGPWIRNATGVLAAGGAPSGTDLSNWPPADARPVDLDGFYDRMADLGLSYGPLFQG
L
>UniRef100_Q3S863_from_946_to_1109 (HMM "PKS_DH" in sequence "UniRef100_Q3S863", bitscore: 299.7, e-value: 2.9e-84, length: 164)
HPLLGAVVALADGDGLLLTGRLATRTHPWLADHAVRDAALLPGTAFLELAVRAGDQVGCGQVEELTLEAPLVLPPEGGVA
VQLAVGAPDRDGRRPLSLHARPDGIDDVPWTCHARGLLSPAAEEAAPGDPAVWPPAGAVPVELDGLYERFAEGGFAYGPA
FQGL
>UniRef100_Q30CS0_from_970_to_1140 (HMM "PKS_DH" in sequence "UniRef100_Q30CS0", bitscore: 299.0, e-value: 5e-84, length: 171)
HPLLGASVALAEGDGVLLTGQLSPAAQTWLTDHTVGGATLVPGAALVELALRAGDEVGCGRVDDLTLEAPLVLPPEGAVQ
VQVTVGAPDERGARPVHVYSRPQPDPRHPRSADTGWTRHATGLLTPGTPALAPSDDFTAWPPRAAEPVGIEGFYEDLADR
GYEYGPAFQGL
>UniRef100_Q3S864_from_4048_to_4211 (HMM "PKS_DH" in sequence "UniRef100_Q3S864", bitscore: 298.6, e-value: 6.5e-84, length: 164)
HPLLGAAVPLADTDGVLFTSRLSVRTHPWLADHGVFGTALFPATALLELAVRAGDQVGCGQVEELTLETPLVIPAQGSVA
LQLTVGAPDSTGARPLSVHTRPGDTDDMGWTCHARGLLVPAADETEPADSVTWPPTGAQPVRIDGLYERFAEGGFGYGPA
FQGL
>UniRef100_Q52V53_from_4256_to_4422 (HMM "PKS_DH" in sequence "UniRef100_Q52V53", bitscore: 298.3, e-value: 7.9e-84, length: 167)
HPLLGATVSLPGSDGLVLTGRLALSTHPWLSDHTVMDTVLLPGTAFVELALRAGELVGCGAVEELALEAPLTLADQGAVQ
FQLAVDAPDGAGRRTLTLHSRRAGAPAEEPWTRHATGVLTPEASAVPAHPFDLTAWPPADAEPVPTDAFYPGAAAAGLGY
GPVFQGL
>UniRef100_Q93NW6_from_6471_to_6635 (HMM "PKS_DH" in sequence "UniRef100_Q93NW6", bitscore: 298.0, e-value: 9.9e-84, length: 165)
HPLLNAVVELAEGEGLVFTGRLSLNSHTWLADHAVMGTVLLPGTALLELALRAGDEVGCDHVEELTLAAPLVLTEQGAVR
TQVRVGAEDAAGRRTVTIHSRPERSTDAPWTQHATGVLATGLPTAAAPFDATVWPPADAEPVDLTGFYEAREAEGFAYGQ
AFQGL
>UniRef100_Q9L4W3_from_4391_to_4555 (HMM "PKS_DH" in sequence "UniRef100_Q9L4W3", bitscore: 297.6, e-value: 1.3e-83, length: 165)
HPLLNGSVELAEGEGVLFTGRLSLQSHPWLADHAVMGQVLLPGTALLELAFRAGDEAGCDRVEELTLAAPLVLPERGAVQ
TQVRVGVADDTGRRTVTVHSRPEHATDVSWTQHATGTLTMGSAPADTGFDATAWPPADAEPLATDDCYARFTTLGFAYGP
VFQGL
>UniRef100_Q52V46_from_4109_to_4280 (HMM "PKS_DH" in sequence "UniRef100_Q52V46", bitscore: 297.3, e-value: 1.6e-83, length: 172)
HPLLGAAVALADSEGVLFTGRLSLDTHPWLADHTILGSVLLPGTAFVDLAIRAGDQVGCDVVEELTLEAPLVVPQRGGVQ
LQLVVEAPSGPGQRPFSVHSRRQDAYAEEPWMRHASGVLtsgvsRRELSVEGGEFEALAVWPPTGAVPVDVRGLYEELAE
AGVAYGPLFQGL
>UniRef100_O52789_from_4216_to_4378 (HMM "PKS_DH" in sequence "UniRef100_O52789", bitscore: 297.0, e-value: 2e-83, length: 163)
HPLLGAVVELPQSDGLVFTSRLSVRTHPWLADHAVGGVVILPGSGLAELAVRAGDEAGCTALDELIIEAPLVVPAQGAVR
VQVALSGPDETGSRTVDLYSQRDGGAGTWTRHATGVLSTAPAQEPEFDFHAWPPADAERIDVETFYTDLAERGYGYGPAF
QGL
>UniRef100_Q9L4W3_from_2649_to_2812 (HMM "PKS_DH" in sequence "UniRef100_Q9L4W3", bitscore: 296.9, e-value: 2e-83, length: 164)
HPLLGAAVQLPDDDGALFTGRLSLRTHPWLADHTVLGTVLLPGTALVELAVRAGDETGSGHLEELTLAAPLTLPEDGATL
LQVRVGSADDTGRRTVTVHARPDDTADRTWTLHATGVLATTPPAAAAFDTTVWPPADAEPLTTDDCYAHFTTHRFAYGPA
FQGL
>UniRef100_Q6W5Q0_from_4419_to_4585 (HMM "PKS_DH" in sequence "UniRef100_Q6W5Q0", bitscore: 296.8, e-value: 2.3e-83, length: 167)
HPLLGAAVELAGAdgaDGVVLTGRLSTRSHPWLADHVVQGTVLVPGTALLEMAVRAADEAGCGSVEELTLSAPLVLPERG
ALQIQIRVAAPDEDGRRALGVHARTEDDDGAPWTVHATGTLAPETLAPDPFDATVWPPRDAAQVDVTDCYERLAEAGFAY
GPAFRGL
>UniRef100_Q76KY0_from_3109_to_3272 (HMM "PKS_DH" in sequence "UniRef100_Q76KY0", bitscore: 296.5, e-value: 2.8e-83, length: 164)
HPLVGAVVGLAGGDGVVLTGRVSLHTHPWLADHQVAGVTLLPGTGFVELAVRAGDEVGCGRLEELTLEAPLVVPDRGAVQ
LQVVVGALETSGVRTVSVYSRVEEESADDTWVRHATGALMAAAEEPGFDLTAWPPAGARAVDVSDAYAGLASQGYGYGPV
FQGL
>UniRef100_Q27W59_from_948_to_1112 (HMM "PKS_DH" in sequence "UniRef100_Q27W59", bitscore: 296.4, e-value: 2.8e-83, length: 165)
HPLLGAAVELAEGGAHLLTGRLSPRTHPWLNDHRVLDTVLLPGTAFAELALHAAARTGCDHVSELTLHAPLVIPQGEAVD
VQIAVAAPDHTGERPITVHSRPAAEGDDGAWTRHATGALATSPPANPVSLSGTWPPPGATPLPVEDFYRQLADHGYHYGP
SFQGL
>UniRef100_Q7WTD6_from_2511_to_2675 (HMM "PKS_DH" in sequence "UniRef100_Q7WTD6", bitscore: 296.4, e-value: 2.9e-83, length: 165)
HPLLGAAVRVAESEEVLLTGRISTAGHSWLADHAVAGSVFLPGTAFVDLAVRAGDEVGCDRVEELVLETPLVLPEDGALQ
LQLVVSAPRQDGGRGFTVHARADGPDDADRPWTRHASGTLTTGARPDDFDFTQWPPAGAEPLSLDGLYAGLAEAGYGYGP
AFRGL
>UniRef100_Q93NW6_from_909_to_1073 (HMM "PKS_DH" in sequence "UniRef100_Q93NW6", bitscore: 296.2, e-value: 3.3e-83, length: 165)
HPLLGAAVELADGEGFLFTSRLSVHSHPWLADHGVQAAPCVPGTAFVELAIRAGDEAGCDRVEELTLAAPLVLPERGAVQ
LQVRVGAPDPAGRRTLGIFSRVEDGFDLPWSQHATGVLTTGAGAPDAAFDATVWPPAGAEQVDLDGCYERLAGLGFDYGP
AFRAL
>UniRef100_Q6W5Q0_from_9692_to_9857 (HMM "PKS_DH" in sequence "UniRef100_Q6W5Q0", bitscore: 295.4, e-value: 6e-83, length: 166)
HPLLGGAVELAGTDGHLFTGRLSQGTHGWISDHRVMGAVLVPGTALLELAVHAGGVLGCDVVEELTLAAPLVLPEQGTVQ
VQVGVGAPDEEGRRGITIHSRPADDSGAPWTSHAEGTLAAGPAQAPATDFDATVWPPEKAEPLDTTGLYERFEDAGFAYG
PVFQGL
>UniRef100_Q93NW6_from_8212_to_8377 (HMM "PKS_DH" in sequence "UniRef100_Q93NW6", bitscore: 295.1, e-value: 7.3e-83, length: 166)
HPLLGAAVELAAGEGVLFTGRLALHSHPWLADHTVDGTVLLPGTALLELAIRAGDEVGSDQVEELTITAPLVLPERGAVQ
VQVAVEAPDAAGRRVVGVYARPEGTGDTAWSQHAAGVLAPAGSRPAPAAFDTAVWPPEGAQAVDADGCYEEFAAAGFGYG
PLFQGL
>UniRef100_O54593_from_918_to_1081 (HMM "PKS_DH" in sequence "UniRef100_O54593", bitscore: 294.8, e-value: 9.1e-83, length: 164)
HPLLGAVVRLPQSDGLVFTSRLSLKSHPWLADHVIGGVVLVAGTGLVELAVRAGDEAGCPVLEELVIEAPLVVPDHGGVR
IQVVVGAPGETGSRAVEVYSLREDAGAEVWARHATGFLAATPSQHKPFDFTAWPPPGVERVDVEDFYDGLVDRGYAYGPS
FRGL
>UniRef100_Q9ALM2_from_928_to_1093 (HMM "PKS_DH" in sequence "UniRef100_Q9ALM2", bitscore: 294.7, e-value: 9.5e-83, length: 166)
HPLLGAAVTLADAGGFLLTGKLSVKTQPWLADHVVGGAILLPGTAFVEMLIRAADQVGCDLIEELSLTTPLVLPATGAVQ
VQIAVGGPDEAGRRSVRVHSCRDDAVPQDSWTCHATGTLTSSDHQDAGQGPDGIWPPNDAVAVPLDSFYARAAERGFDFG
PAFQGL
>UniRef100_Q6JHN6_from_2626_to_2784 (HMM "PKS_DH" in sequence "UniRef100_Q6JHN6", bitscore: 294.5, e-value: 1.1e-82, length: 159)
HPLLGATVELPGSGGFLLTTRLSAALYPWLADHAVADTVLLPGTAFLELVIRAADEAGCGRVEELTLEAPLVLPGQEPVA
VQVVVDAPDESGLRAVAVHSATDDGWTRHASGVLASAGRPAAFDLTVWPPEGAEPVTLDGFYERFAEAGFAYGPAFQGL
>UniRef100_Q73Z07_from_923_to_1087 (HMM "PKS_DH" in sequence "UniRef100_Q73Z07", bitscore: 294.3, e-value: 1.3e-82, length: 165)
HPLLSAVVELPASGGVVLTGRLSPSLQGWLTDHAVSGTVVFPGAGFVELAIRAGDEVGCSTVEELTLQAPLMLPAKDSGI
gsvaVQVVVGEADESGRRDVSIFSRPDSDSPWVCHAQGTLSTGSIEPGADLSAWPPAGATKVDIADGYQRLAARGYGYGP
AFQGL
>UniRef100_A4X8L0_from_2831_to_2994 (HMM "PKS_DH" in sequence "UniRef100_A4X8L0", bitscore: 293.9, e-value: 1.6e-82, length: 164)
HPLWGAAVNLAESGEVLFTGRLSLDAHPWLADHAVSGTVLLPGAGFVELILHAGDHVGCGHVEELTLHAPLLLPERGAVQ
VQLLLGALDDAGRRPVTVHARPEHADPDLPWTRHATAVLTDTPTAADFDLAVWPPPGAVPVSTVGLYDDLVAQGYEYGPV
FQGV
>UniRef100_Q52V49_from_2693_to_2866 (HMM "PKS_DH" in sequence "UniRef100_Q52V49", bitscore: 293.4, e-value: 2.4e-82, length: 174)
HPLLGAAVELPDSDGLLLTGRLSLLSHPWLADHAVAGTVLLPGTAFVELALHAGQRVGSGLLEELTLEAPLVLPERGALQ
LRVSVAAPDEAGRRALHVHSRPEDLGGEDRTGHEVPWTRHAGGVLaAPEAAGAAPEESGLDVWPPADAEPLDAGDLYDRF
AEGGFAYGPVFRNL
>UniRef100_Q9X993_from_4189_to_4349 (HMM "PKS_DH" in sequence "UniRef100_Q9X993", bitscore: 293.3, e-value: 2.4e-82, length: 161)
HPLLGAAVELAGSGGLLFTGRLSVSSHPWLADHVVLGSVLVPGTALVELVLRAADEAGCDLLEELTLAAPLVLPASGAAV
qVQVAVGEPDEAGRRPVSVHAREGEGPWTLHASGAVTSGAEVPPFDATVWPPKGAEPVDVADCYDVLADAGLTYGPAFHG
L
>UniRef100_Q9L4W3_from_6523_to_6698 (HMM "PKS_DH" in sequence "UniRef100_Q9L4W3", bitscore: 293.0, e-value: 3.1e-82, length: 176)
HPLLNGIVELADEEGLLFTGRLSLQSHPWLADHAVMGQVLLPGTALLELALRAGDEVGCDHVEELTLAAPLVLPERGAVQ
TQVRVGVADTTGRRTVTIHSRPARATtTDSDTHTGTDTPWTQHATGVLVAGLPATATVPFDATVWPPAHAEPVDLADFYA
SRAGEGFGYGPAFQGL
>UniRef100_Q27W73_from_939_to_1107 (HMM "PKS_DH" in sequence "UniRef100_Q27W73", bitscore: 292.6, e-value: 4e-82, length: 169)
HPLLSAAVELADGQGHLLTGRLSARSHGWLADHVVAGAVLVPGTALVEWALRAADEVGCGGVEELALQVPLVLPSNGGVR
LQVAVGGPGADGRRDVRMYSRPDEDGGDAAAGWVCHAEGVLSPPPDGSGPVEELGGAWPPAGAKPVEPGDFYEHIAASGY
AYGPAFQGL
>UniRef100_Q9L4X3_from_936_to_1117 (HMM "PKS_DH" in sequence "UniRef100_Q9L4X3", bitscore: 292.6, e-value: 4e-82, length: 182)
HPLLSAAVSLADAGGTLLTGRLSRQTHPWLADHTVRGTTLLPGTAFLELAVRAGDEVGCDRVEELTLAAPLLLPEQGGVQ
VQLWIGNPDVSGRRTVNVHARPDTGDDTPWTAHATGVLttadasrqlpasseqgGTPLAGDPHPALDAAQWPPAGAEPLP
LDGHYDRLADGGFGYGPVFQGL
>UniRef100_Q93HJ1_from_2451_to_2616 (HMM "PKS_DH" in sequence "UniRef100_Q93HJ1", bitscore: 292.2, e-value: 5.3e-82, length: 166)
HPLLGAGVALPDSDGFLFTGRLSLATQPWITDHAMLGTALLPGTAFVELALRAGGQVGCELIEELTLEAPLVLGEQGGRA
VQVLVGGLDETGRRAITLHSRPDGEGDDQPWLRHASGVLAENTGAEPDAEPMTVWPPDGSTAVAVEDFYPDMAEAGFTYG
PVFQGL
>UniRef100_Q84G23_from_939_to_1101 (HMM "PKS_DH" in sequence "UniRef100_Q84G23", bitscore: 292.2, e-value: 5.4e-82, length: 163)
HPLLTAAVHLPDTGGTVLTGRLSLTTHPWLADHTVSGAVLLPGAAMAELAIRAGDETDTPTLEELVIEQPLALPDSGFLD
IRVVVGGPDESGRRDVRIYSRAEEETAQWTEHATGTLAQDTTAPPSPAVAEWPPAGAEPVAVEGLYEQMAEGGYDYGPTF
QGL
>UniRef100_A0QFF5_from_924_to_1088 (HMM "PKS_DH" in sequence "UniRef100_A0QFF5", bitscore: 292.0, e-value: 6.2e-82, length: 165)
HPLLSAVVELPASGGVVLTGRLSPSLQGWLTDHAVSGTVVFPGAGFVELAIRAGDEVGCSTVEELTLQAPLMLPAKDSGI
gsvaVQVLVGEADESGRRDVSIFSRPDSDSPWVCHAQGTLSTGSIEPGADLAAWPPAGATKVDIADGYQRLAARGYGYGP
AFQGL
>UniRef100_Q846X4_from_2873_to_3037 (HMM "PKS_DH" in sequence "UniRef100_Q846X4", bitscore: 291.6, e-value: 8.2e-82, length: 165)
HPLLGACVELAESDSYLFTGRLSRRAPSWLAEHVVAGTVLVPGAALVEWVLRAGDEAGCPTIEELTLQAPLVLPESGGLQ
VQVVVGATDEQSGRRDVHVYSRSEQDASAVWVCHAVGVVSSEMPEAAAELSGQWPPAGAEAVDVEDFYARAAEAGYAYGP
AFQGL
>UniRef100_Q6JHN7_from_897_to_1059 (HMM "PKS_DH" in sequence "UniRef100_Q6JHN7", bitscore: 291.6, e-value: 8.3e-82, length: 163)
HPLLGAAVELPESAGFLLTSRLSVALYPWLADHAVAGAVLLPGTGFLELVIRAGDEAGCGRVEELTLEAPLVLPEHTSVA
VQVVVGGPDGAGRRAVSVYSCADDAVDGEWTRHADGILAPGDHTSGAELDVWPPEGADRVDLAGFYEQFADSGVVYGPAF
QGL
>UniRef100_Q6JHN6_from_928_to_1090 (HMM "PKS_DH" in sequence "UniRef100_Q6JHN6", bitscore: 291.3, e-value: 1e-81, length: 163)
HPMVGAAVELPGADGHVFTGSLSVRSHPWLADHVVAGTVLLPGTALLELALRAGEEVGCGRVEELTLETPVVLAEDIAVA
VQVVVDAPDESGRRALSVYARQSDALDQLWTRHASGALAGAGRPAAEEGGSWPPAGAEPVDITGLYDRLAEAGFDYGPAF
RGL
>UniRef100_Q0PD00_from_929_to_1095 (HMM "PKS_DH" in sequence "UniRef100_Q0PD00", bitscore: 290.9, e-value: 1.4e-81, length: 167)
HPLLGAAVSVAEGDVVVLTGRVSLGSHPWLADHVVLGSVLLPGTAFVELAVRAGDQVGCGRVEELVLHAPLVLTGDEAVD
VQVVVGAEESGFRSVDIYSRPHSESGWQDQDAWTHHAVGTVTAGTEDPADADLSVWPPRDATPVVIEDFYAQLDASGYGY
GPAFRGL
>UniRef100_Q3S869_from_4085_to_4250 (HMM "PKS_DH" in sequence "UniRef100_Q3S869", bitscore: 290.8, e-value: 1.4e-81, length: 166)
HPLLGTAVEVADTGDLVLSGSLSTRTHPWLADHAVSGVVLLPGTGFVELAVRAGDEADCPRVEELTLQAPLVFDRDAAVQ
IQVRVGAPDESGRRTLGVFSRGEDGAGTPWTGHATGVLAPAGSTDPAAHPYGAAWPPAGAEPVSVDGLYERFADAGYGYG
PAFHGL
>UniRef100_Q93H87_from_5162_to_5321 (HMM "PKS_DH" in sequence "UniRef100_Q93H87", bitscore: 290.8, e-value: 1.5e-81, length: 160)
HPLLGAAIATADSDGAVLTGLLSLGTHPWLADHAVNGIVLLPGTAFVELAIRAGDETGCGWIEDLTLELPLVVPERGGVT
LQVAVGPEDESGRRQLSVHSRVDDRSWLRHATGVLSSAEAPSAAKLGAWPPAGAEAVDLTAFYEGMAAAGLDYGPVFQGL
>UniRef100_Q82QT4_from_5162_to_5321 (HMM "PKS_DH" in sequence "UniRef100_Q82QT4", bitscore: 290.8, e-value: 1.5e-81, length: 160)
HPLLGAAIATADSDGAVLTGLLSLGTHPWLADHAVNGIVLLPGTAFVELAIRAGDETGCGWIEDLTLELPLVVPERGGVT
LQVAVGPEDESGRRQLSVHSRVDDRSWLRHATGVLSSAEAPSAAKLGAWPPAGAEAVDLTAFYEGMAAAGLDYGPVFQGL
>UniRef100_Q1L0S7_from_938_to_1107 (HMM "PKS_DH" in sequence "UniRef100_Q1L0S7", bitscore: 290.5, e-value: 1.7e-81, length: 170)
HPLLGAVVPVPETSGVLCTSRLSLRTHPWLADHAVGGVVLVPGTALVELAVRAGDEVGCGTLEELVIETPLVVPAQGSMR
VQVAVGGPEENGARSVAVYSARDDDGGGTGIDGWTRHAAGTLTAAAVPAAGFDFTVWPPVGAERVSFDAVGFYEEMAGRG
YVYGPAFQGL
>UniRef100_A1YAM7_from_2515_to_2675 (HMM "PKS_DH" in sequence "UniRef100_A1YAM7", bitscore: 289.9, e-value: 2.6e-81, length: 161)
HPLLGAAAALPGDGGFLLTGRLSGHAQPWLAEHRVGGVVLLPGTAFVEIALRAGDEAGCGHLEDLTLEAPLVLPERGATQ
LSVLVGAADDTGRRTIEIHSREEGEDGWQRHATGLLSAAGAVEPAGLTTWPPQNAEAVPVGDVYERLAATGLEYGPAFRG
L
>UniRef100_Q9ALM5_from_940_to_1102 (HMM "PKS_DH" in sequence "UniRef100_Q9ALM5", bitscore: 289.9, e-value: 2.6e-81, length: 163)
HPLLGAVVPVAGGDEVLLTGRISVRTHPWLAEHRVLGEVIVAGTALLEIALHAGERLGCERVEELTLEAPLVLPERGAIQ
VQLRVGAPENSGRRPMALYSRPEGAAEHDWTRHATGRLAPGRGEAAGDLADWPAPGALPVDLDEFYRDLAELGLEYGPIF
QGL
>UniRef100_Q0ILD0_from_2435_to_2601 (HMM "PKS_DH" in sequence "UniRef100_Q0ILD0", bitscore: 289.8, e-value: 2.9e-81, length: 167)
HPLLGAGVRLPDSDGFLFTGRLSLATQPWIAQHALLGTALLPGTAFVELALRAGAESGCEVIEELTLEAPLVLEEHGGRA
VHVTVGGLDESGRRTITLHSRPDGADDDESWLRHATGVLVERRETESADAPTEGVWPPDGATQISVQDFYPDMAEAGFTY
GPVFQGL
>UniRef100_Q9ALM2_from_4458_to_4619 (HMM "PKS_DH" in sequence "UniRef100_Q9ALM2", bitscore: 289.6, e-value: 3.3e-81, length: 162)
HPLLGAVVPVAGGDEVLLTGRLSVGTHPWLAEHRVLGEVVVPGTALLEMAWRAGSQVGCERVEELTLEAPLVLPERGAAA
VQLAVGAPDEAGRRSLQLYSRGADEDGDWRRIASGLLAQANAVPPADSTAWPPDGAGQVDLAEFYERLAERGLTYGPVFQ
GL
>UniRef100_Q6JHN8_from_3453_to_3613 (HMM "PKS_DH" in sequence "UniRef100_Q6JHN8", bitscore: 289.0, e-value: 4.9e-81, length: 161)
HPLIGAGVELPGSDGLLFTGLLSLRAQPWLADHTVAGSTLFPGTGFVELAIQAGEKAGCDRVDELTLEASLVLPENDGVQ
VQVALGGPDETGRRVVTFHSRATPEAPWVRHATGVLSPGTPAPDPEIGVWPPAGAEPVSLNGFYAELCDSGFTYGPVFQG
L
>UniRef100_A1GGH3_from_48_to_211 (HMM "PKS_DH" in sequence "UniRef100_A1GGH3", bitscore: 288.9, e-value: 5.2e-81, length: 164)
HPLLGAMVQLPQSDGMVFTSLLSVRSQPWLADHAVGEVVLLPGSGLVELAVRAGDEVGCSVLDELLIEAPLVVPEQGGVR
VQVTLSGPGADGVCTVEVYSRRDDGTGGWTRHATGALSATPNDSGTRFDFTVWPPRDAAPVDIEDFYADLAERGYGYGPA
FQGL
>UniRef100_Q9S0R3_from_3650_to_3827 (HMM "PKS_DH" in sequence "UniRef100_Q9S0R3", bitscore: 288.7, e-value: 6e-81, length: 178)
HPLLGSAVALAESQELLFTGRLSLRTHPWLADHAIFGTVLLPGTAILELAVRAGDEVDCGTVEELTLRTPLVLPEQGSVI
LQLSVGAPQGPQTPEEPERRTFALYAREDDGLSSSSAAATGTEWTCHATGVLTGTARPAEEHTQEPWPPADAAPVDLDGW
YEQLAGAGLGYGPVFQGL
>UniRef100_Q1L0T1_from_939_to_1101 (HMM "PKS_DH" in sequence "UniRef100_Q1L0T1", bitscore: 288.6, e-value: 6.4e-81, length: 163)
HPLLTAAVHLPDTGGSVLTGRLSLTTHPWLADHTVSGAVLLPGAAMAELAIRAGDETDTPTLDELVIEQPLALPDSGFLD
IRVVVGGPDESGRRDVRIYSRAEEETAQWTEHATGTLAQDTTAPPSPAVAEWPPAGAEPVAVEGLYEQMAEGGYDYGPTF
QGL
>UniRef100_A4X8M0_from_2603_to_2763 (HMM "PKS_DH" in sequence "UniRef100_A4X8M0", bitscore: 288.3, e-value: 8e-81, length: 161)
HPLLSAVTTLPDTDGLIATGRLSRRTHPWLADHALGETVVLPGTGLVELAVHAGAQVGCDRLAELVLQAPLVVPDDGGIQ
VQVAVGAPGADGARPVTVYSRHQDEPWTRHASGLVAPAPPTPTADPPAPWPPAAATPVDLDGLYERMADVGLVYGPVFQG
L
>UniRef100_O52545_from_4207_to_4369 (HMM "PKS_DH" in sequence "UniRef100_O52545", bitscore: 288.2, e-value: 8.8e-81, length: 163)
HPLLGAVVELPQSDGLVFTSRLSVRTHPWLADHAVGGVVILPGSGLAELAVRAGDEAGCTALDELIIEAPLVVPAQGAVR
VQVALSGPDETGSRTVDLYSQRDGGAGTWTRHATGVPSTAPAQEPEFDFHAWPPADAERIDVETFYTDLAERGYGYGPAF
QGL
>UniRef100_Q6W5Q0_from_940_to_1102 (HMM "PKS_DH" in sequence "UniRef100_Q6W5Q0", bitscore: 288.0, e-value: 9.7e-81, length: 163)
HPLLSAAVELSDSGGLLLTTRLSLRTHPWLGEHVVMGNALLPGTAFVELAVRAGDEVGCDRVEELTLAAPLVLPEQGGVQ
LHLHVGPADAAGRRVLAARSRAEGADDQPWTEHATGVLAPGERTVEFDTSVWPPADAESLDLTGLYERMAEGGYRYGPLF
QGL
>UniRef100_Q49BE0_from_941_to_1103 (HMM "PKS_DH" in sequence "UniRef100_Q49BE0", bitscore: 287.8, e-value: 1.2e-80, length: 163)
HPLLTAAVHLPDTGGTVLTGRLSLTTHPWLADHTVSGAVLLPGAAMAELAIRAGDETATPTLDELVIEQPLALPDSGFLD
IRVVVGGPDEAGRRDVRIYSRAAEESAQWTVHATGTLAQDTTAPPSPTAAEWPPAGAEPVAVEGLYEQMAEGGYDYGPTF
QGL
>UniRef100_A4FDM8_from_1963_to_2125 (HMM "PKS_DH" in sequence "UniRef100_A4FDM8", bitscore: 287.7, e-value: 1.2e-80, length: 163)
HPLVGAVVSLPESGGVLCTGRLSMRTHPWLADHAVSGTPIVPGAALVELAVRAGDQVGFGVVEELVIEQPLLLPATGGVR
LQVSVSGVDDGGRRQVAIHSRADDGPSDAWSRHATGFLAATGEAPQESSEQWPPRDADPVDVTGFYENQAAAGYGYGPAF
QGV
>UniRef100_Q76KY0_from_1035_to_1194 (HMM "PKS_DH" in sequence "UniRef100_Q76KY0", bitscore: 287.7, e-value: 1.2e-80, length: 160)
HPLVGAVVGLAGGDGVVLTGRVSLHTHPWLADHQVAGVTLLPGTGFVELAVRAGDEVGCGRLEELTLEAPLVVPDRGAVQ
LQVVVGALEESDVRTVSVYSRAEEDDVWTRHATGFVGAAVDGGLNLEAWPPPGARAVDVSDVYAGLADQGYGYGPVFQGL
>UniRef100_A4X8M3_from_2576_to_2741 (HMM "PKS_DH" in sequence "UniRef100_A4X8M3", bitscore: 287.5, e-value: 1.4e-80, length: 166)
HPLLGAVIDLPGTGGVVLTGRLSRTAQPWLADHAVFDTVLVPGTGLVELALRAGDQVGCPVLDELTIGTPLVLPAEGGLA
LRVAVDAADDSGARTLGIWTRPDDAADDAGWTRHAEGVLVRQAGADPAAADLSEWPPPGAEPVDLTGLYDRLLDHGYGYG
PVFQGL
>UniRef100_Q54297_from_7705_to_7866 (HMM "PKS_DH" in sequence "UniRef100_Q54297", bitscore: 287.2, e-value: 1.7e-80, length: 162)
HPLLGAVVELPESDGVLLTGRVSLATHAWLADHAVWGRVLLPGTAFVELVVHAAGEVGCDVVDELVIETPLLLPQTGGVQ
LSVSVGEADESGHRVVTVFSRADNADTWTRHVSATVRVSDTTVPPSDLTAWPPAQAKPVDVAGFYDQLTGMGYEYGPAFQ
GL
>UniRef100_Q5VKR4_from_892_to_1055 (HMM "PKS_DH" in sequence "UniRef100_Q5VKR4", bitscore: 286.7, e-value: 2.5e-80, length: 164)
HPLLDAAISMAGSDRLLLTGRLSVQSQPWLADHVVAGKVLFPGTGFVELAIRAGDRVGCTRIDELTLHAPLPLSETAAMC
LQIEVSAPDESGSRGIEVHSRPDDAQDDDPWTLHASGALSPSTPEAPAAAREWPPSAAEALSVQALYDELEALGLEYGPA
FRGL
>UniRef100_A0PQM7_from_935_to_1101 (HMM "PKS_DH" in sequence "UniRef100_A0PQM7", bitscore: 286.5, e-value: 2.8e-80, length: 167)
HALLGAVVELPESGGVVLTGRLALGAHGWLADHAVSGVVVFPGTGFVELAIRAVDEVGCSVVNELTLRTPLVLPASGSVA
VQVVVGAAADSAERSVSIYSRTDTDTDTDAGSVWVCHAEGTLGADSAQPAADLSAWPPAGAIAVDVADGYERLDARGYGY
GPAFRGL
>UniRef100_A4X8L0_from_4562_to_4722 (HMM "PKS_DH" in sequence "UniRef100_A4X8L0", bitscore: 286.5, e-value: 2.9e-80, length: 161)
HPLWGAAVTMAESGEVLFTGRLSLDAHPWLADHAVSGTVLLPGAGFVELILHAGDHVGCGHVEELTLHAPLLLPERGAVQ
VQLLLGALDDAGRRPVTVHARPEHADSWVQHATGILSAEVIDPGFDLAVWPPPGAVPVSTVGLYDDLVAQGYEYGPVFQG
V
>UniRef100_Q3S863_from_2765_to_2928 (HMM "PKS_DH" in sequence "UniRef100_Q3S863", bitscore: 285.6, e-value: 5.3e-80, length: 164)
HPLLAAAVDLADSGERVLTGRLSTRTHPWLADHVVSGTNLLPGTAFLELALRAADEADSALVDELTLQAPLILPERDAVH
VQLRLGPPDDSGRRTLGLYSRAETDPGADWTPHATGTLAPGDGADGPSAPATWPPAGTEPVDLDGVYDRFAEAGYRYGPA
FQGL
>UniRef100_O52790_from_911_to_1070 (HMM "PKS_DH" in sequence "UniRef100_O52790", bitscore: 285.5, e-value: 5.5e-80, length: 160)
HPLLGAVVRLPQSDGLVFTSRLSLRTHPWLADHTIGGVVLFPGTGLVELAVRAGDEAGCPVLDELVTEAPLVVPGQGGVN
VQVTVSGPDQNGLRTVDIHSQRDDVWTRHATGTVSATPASSPGFDFTAWPPPDGQRVEIGDFYADLAERGYAYGPLFQGV
>UniRef100_Q30CS0_from_2710_to_2875 (HMM "PKS_DH" in sequence "UniRef100_Q30CS0", bitscore: 285.3, e-value: 6.3e-80, length: 166)
HPLLGAAMELAGSDRTVFSGRLSVASHGWLADHTVGGVVLVPGAALVELALRTGDEVGCDRLEELTLQAPLVLPETGAVQ
LQVSVGEADAEGRRTVEIHSRPHDLAGATTAEWAAHADGVLAVADAAPDKHDTPWPPARATSVDVSDVYDTLADKGLVYG
PVFRGL
>UniRef100_Q9X993_from_5903_to_6063 (HMM "PKS_DH" in sequence "UniRef100_Q9X993", bitscore: 285.2, e-value: 6.9e-80, length: 161)
HPLLGAAVELAGSGGRLLTGRLSLSSHPWLADHVVLGSVLVPGTALMELVLRAADEVDCAAVDELTLAAPLVLPASGAAI
qVQVWVGEPDEAGRRPVSVHAREGEGPWTLHADGALAPAAETVPFDTAIWPPQGAEHLDAAGCYERFADAGFAYGPVFQG
L
>UniRef100_Q52V44_from_5767_to_5938 (HMM "PKS_DH" in sequence "UniRef100_Q52V44", bitscore: 285.2, e-value: 6.9e-80, length: 172)
HPLLGAAVELPDSDGFLFTGRLSLRTHPWLADHVVADTVVVPGAAFVELAVRAGDEVGCEEVEELVLEAPLVLPEKGAVQ
LRLSVGGADDQGRRSVHVHSRVEAADGGGVPGGAWSRNATGLLsTGGSGSDVDSGTVIGEWPPAGAEQVDVTAVRERLAA
AGLHHGPGFRTL
>UniRef100_A0QHA4_from_925_to_1085 (HMM "PKS_DH" in sequence "UniRef100_A0QHA4", bitscore: 285.1, e-value: 7.2e-80, length: 161)
HPLLGAVLDRPDSGGVVLTGRLSTAAQPWLADHAVAGTVLFPGAGFVELALRAGDEVGCPVVEELTLSAPLSLPAGGTVQ
LQVVVaDAAGQPGSRSVAVYSRVAQSEWTLHAEGVLSEAAPAPAAELSVWPPADAEAVDVAGGYDDLAGRGYGYGPAFRG
L
>UniRef100_Q9L4X2_from_934_to_1096 (HMM "PKS_DH" in sequence "UniRef100_Q9L4X2", bitscore: 285.0, e-value: 8e-80, length: 163)
HPLLGAAMSVAGSDELLLTGTLSLATHPWLADHVVGGMVFFPGTGFLELAVRAADQVGCDRVEELMLAAPLILPATGTVQ
MQIAVGAADDDGGRDLRFFTRPGDDPDAAWAQHATGRITEGERVLALDTTTWPPRDAEPVDIDGLYDRYRANGLDYGPVF
RGL
>UniRef100_A1GGB3_from_937_to_1100 (HMM "PKS_DH" in sequence "UniRef100_A1GGB3", bitscore: 285.0, e-value: 8e-80, length: 164)
HPLLGAAVRLPQSDGLVFTSLLSLRSHPWLADHAIGGVVLVAGTGLVELAVRAGDEVGCPVLEELVIEAPMTVPERGGVQ
VLVAVGAPEENGTRPVDVYSRRDDGTDAWTRHATGFLSDGPTARGSGFDFVAWPPPGARPVETAAFYADLAERGYAYGPS
FKGL
>UniRef100_Q8GNM9_from_949_to_1115 (HMM "PKS_DH" in sequence "UniRef100_Q8GNM9", bitscore: 284.8, e-value: 9.2e-80, length: 167)
HPLLGAVTEIPGSDGVLFTSRLSLRTHPWLADHAGAGVVLLPGAAFVELAVRAADEVGYGLVGELVIERPLVLPESGGVQ
VRVWVGEPDESGHRTVQVHSRREEAGSRGSWTRHVSGRLVPEDGQAEFDLTQWPPPGATAVDPDAFAHAYDHLAEAGYHY
GPAFQGM
>UniRef100_A1YAM7_from_891_to_1050 (HMM "PKS_DH" in sequence "UniRef100_A1YAM7", bitscore: 284.7, e-value: 9.7e-80, length: 160)
HALLAAAVRPAGEDEILLTGRISLSTLPWLADHVVGGNVLLPGTAFAELALAAADEAGCEAVEELNLEAPLVLPEKGGVQ
LQVAVGAADDQGRRSVTVHARPEDDGFWVRHASGVLGTAVSTQDEMIEWPPSGAEPVDLEGFYPNLAAEGLGYGPAFQGV
>UniRef100_Q52V53_from_2493_to_2657 (HMM "PKS_DH" in sequence "UniRef100_Q52V53", bitscore: 284.6, e-value: 1e-79, length: 165)
HPLLSAGVALPESDGMVFAGRLALSTHAWLADHAILGSVLLPGTAFVELATRAGDQVGCDYLEELTLEAPLVLPEHGGVQ
LRVWVGAADESGRRPFALHSRAEGLPVEEPWTRHAGGVLAEGGRPPADFDLTAWPPPGAVEVDLDGRYDQLDGIGFAYGP
TFRGL
>UniRef100_Q70I00_from_913_to_1076 (HMM "PKS_DH" in sequence "UniRef100_Q70I00", bitscore: 284.4, e-value: 1.2e-79, length: 164)
HPLLGSVVTVAGDDKVVFAGRLALRTHPWLADHTVLDAVLLPATAFLELAVRAGEEVSCPVVHDLTLHRPLVVPERGAVQ
VQMAVGAPEADGRREVRVYSRPDDDAEHEWTLHAAGLLASAATAEPAVAAGAWPPPEAQAVDLDGFYAGLAEHGYHYGPL
FQGV
>UniRef100_A1GFR7_from_939_to_1100 (HMM "PKS_DH" in sequence "UniRef100_A1GFR7", bitscore: 284.2, e-value: 1.3e-79, length: 162)
HPLLGAVLPLPQTDGLVFTSRLSLRSHPWLADHAIGGVVLVPGTVYVDLAVRAGDEFGFGVLEELVIEAPLVLPENTGVR
LQVAVGGPGETGSRPVAVYSLQEGADDWTRHAVGLLSTTTTPETGFDFTAWPPQGVRQVDIEGFYTDLVERGYAYGPAFQ
GL
>UniRef100_Q93NX8_from_2668_to_2830 (HMM "PKS_DH" in sequence "UniRef100_Q93NX8", bitscore: 284.1, e-value: 1.4e-79, length: 163)
HPLLGAAMSVAGSDELLLTGSLSAATHPWLADHVVGGMIFFPGTGFLELAVRAADQAGCDRVEELMIAAPLVLPATGAVQ
VQISVGAADEEGSRELRFFTRPGEDFDAEWTQHATGRIGSGEQVIDFDATVWPPRDAEAIDIDGMFERYAADGLEYGPVF
RGL
>UniRef100_Q27W69_from_2747_to_2914 (HMM "PKS_DH" in sequence "UniRef100_Q27W69", bitscore: 283.6, e-value: 2.2e-79, length: 168)
HPLLGAAVELADGRGHVLTGRISARTHAWLGEHVVADAVLVPGAALAEWMLRAADEVGCGGVEELTLQVPLVLPESGGLR
VQVVVGEAAEDGRRDVRVYSRPAGEGAPATGWVCHAEGVLSPDSDRSDDASGLGGAWPPAGAVSLGVEGFYDRVAASGYA
YGPSFQGL
>UniRef100_Q30CR9_from_917_to_1084 (HMM "PKS_DH" in sequence "UniRef100_Q30CR9", bitscore: 283.3, e-value: 2.6e-79, length: 168)
HPLLGGAITLADRSGVLLTGRLSLATHAWLADHAVHSTVLIPGTALVELALRAGEEVGCDTVEELTLQAPLVLPATGARA
vqVQIVVGEPDARNLRPVDVYARVEDDTGEAPWTCQATGLLAPGTGAPEEATDFAVWPPRDAEPVDIGGFYDAMADRGYD
YGPVFRGL
>UniRef100_Q7X4R4_from_938_to_1107 (HMM "PKS_DH" in sequence "UniRef100_Q7X4R4", bitscore: 283.2, e-value: 2.7e-79, length: 170)
HPLLGAVVPVPETSGVLCTSRLSLRTHPWLADHAVGGVVLVPGTALVELVVRAGDEVGCGTLEELVIETPLVVPAQGSMR
VQFAVGGPEENGARSVAVYSARDDDGRGTGIDGWTRHAXGTLTAAAVPAXXFDFTVWPPVGAERVXFDAAEFYEDLADRG
YVYGPAFQGL
>UniRef100_O54593_from_2585_to_2748 (HMM "PKS_DH" in sequence "UniRef100_O54593", bitscore: 282.8, e-value: 3.8e-79, length: 164)
HPLLGAVVQLPQSDGLVFTSRLSLRSHPWLADHAVRDVVIVPGTGLVELAVRAGDEAGCPVLDELVIEAPLVVPRRGGVR
VQVALGGPADDGSRTVDVFSLREDADSWLRHATGVLVPENRPRGTAAFDFAAWPPPEAKPVDLTGAYDVLADVGYGYGPT
FRAV
>UniRef100_Q82QT4_from_6849_to_7014 (HMM "PKS_DH" in sequence "UniRef100_Q82QT4", bitscore: 282.7, e-value: 3.9e-79, length: 166)
HPLAGAAVALPGAGGFLVTGRLSLRTHPWLADHTVMDSVLLPGTALVELAVRAGEEAGCAQVEDLTLEAPLIVPERGGVA
VQVWVEAEEEPGRCALSVHSRREDAPDDAPWVRHAVGRLTDALPEPPHGADLGAWPPAGAEAVDLTGFYEGLDGLGLGYG
PVFRGL
>UniRef100_Q0R4M3_from_3024_to_3189 (HMM "PKS_DH" in sequence "UniRef100_Q0R4M3", bitscore: 282.4, e-value: 4.7e-79, length: 166)
HALLGAAVELAGDDGWVLTGRVSLRTHPWLADHAVLGTVLLPGTALADLVLHAARHAGCDRVEDLTLLAPLVLAGHDGVR
LQVVVGAPDEAGRRPVGVHARAESAGRHDGWTRHATGVLAAPGTSAARPGELRVWPPDGAEAVAVGEVYDRFAAVGLDYG
PAFQGL
>UniRef100_Q5VKQ3_from_1905_to_2063 (HMM "PKS_DH" in sequence "UniRef100_Q5VKQ3", bitscore: 282.4, e-value: 4.7e-79, length: 159)
HPLLGAATPVAGTGGWMLTGALSTRTSPWLSDHAVLGAVLLPGTAFLELALHAAGQVGCDLVDELTLHSPLVLPDDRGVR
IQLVVGAPESDGRRSLEIHSRPGDDWTHHASCVLSPCDDTTPASDAAWPPVGAQPVDVDDRYDRLAEQGYGYGPVFQGL
>UniRef100_Q93H87_from_3428_to_3599 (HMM "PKS_DH" in sequence "UniRef100_Q93H87", bitscore: 282.3, e-value: 5.1e-79, length: 172)
HPLLGAAVPLADSVGHLLTGRLSKHTHPWLVDHAVSGVALLPGTAFVELAITAADAVGCDLLEELTLETPLLVPERGGVA
LQVHVGADDGSGRRPLTVHSQIDDGDAYAHEDDSERAWVRHASGVLTVATGGPVDGSLTAWPPVGAEPVDVDGFYDRLAG
MALDYGPVFQGL
>UniRef100_Q82QT4_from_3428_to_3599 (HMM "PKS_DH" in sequence "UniRef100_Q82QT4", bitscore: 282.3, e-value: 5.1e-79, length: 172)
HPLLGAAVPLADSVGHLLTGRLSKHTHPWLVDHAVSGVALLPGTAFVELAITAADAVGCDLLEELTLETPLLVPERGGVA
LQVHVGADDGSGRRPLTVHSQIDDGDAYAHEDDSERAWVRHASGVLTVATGGPVDGSLTAWPPVGAEPVDVDGFYDRLAG
MALDYGPVFQGL
>UniRef100_A0FCL2_from_4208_to_4368 (HMM "PKS_DH" in sequence "UniRef100_A0FCL2", bitscore: 282.3, e-value: 5.1e-79, length: 161)
HPLVSAVLPLPESDGCVLTGSLSSATHPWLRDHAVLDKVLLPGTGFVELALQAGLHLGCRTLDELTLQAPLVLPAHGDVQ
IQVAVGGPDDSGRRPVTVYSRPGQDRTWVRHATGSVSPGGETATVDRTVWPPVDATPVDLTGVYAEMNTRGYAYGPVFQG
L
>UniRef100_Q6JHN6_from_6378_to_6536 (HMM "PKS_DH" in sequence "UniRef100_Q6JHN6", bitscore: 282.2, e-value: 5.4e-79, length: 159)
HPLLGAGVELPESGGFLFTSRLSLTSHPWLVEHTIGGVVLLPGTAFLELAVHAGYEVGCGHVDELVLEVPLVLPHDGSVQ
IQVVLGGSDEAGARTVSVYSRGEDVQWTRHARGVVSAEVQPAVEEVPWPPVGAEPIGLDGFYQQLADAGFDYGPLFQGL
>UniRef100_Q9X993_from_2463_to_2629 (HMM "PKS_DH" in sequence "UniRef100_Q9X993", bitscore: 282.0, e-value: 6.4e-79, length: 167)
HPLLSAAVELPDGEGLLFTTRLSLQTHPWLAGHVVMGSVLLPGTAFAELALRAADEVGCDRVDELTLAAPLVLPEHGGVQ
LQLRVGPADASGRRTLTARSRAEGDGDRPWVQHATGVLaEGESTPEPGYDFHTESWPPADAAPVELSGLYPDFAAHGFDY
GPHFQGL
>UniRef100_A0PQM7_from_2970_to_3130 (HMM "PKS_DH" in sequence "UniRef100_A0PQM7", bitscore: 282.0, e-value: 6.5e-79, length: 161)
HALLGAVVELPASGGVVLTGRLSLAAQGWLADHAVGGVVIFPGAGFVELAIRAGDEVGCRVVDELTLAAPLVLPSGGSVA
VQVVVGSPDDSGARAVSVYSRGDAGSDWVLHAEGSLGSGSPEPATDLSTWPPVGAVEVENADGYQQLAERGYGYGPAFRG
L
>UniRef100_Q1PCG2_from_936_to_1097 (HMM "PKS_DH" in sequence "UniRef100_Q1PCG2", bitscore: 281.9, e-value: 7e-79, length: 162)
HPLLGAAVQVAGGGTLFTGRLSVSTTPWLADHAVSGTPLLPGTALVELALSAGHELGYGHVAELTLQAPLVLPGRAAVQF
QVHVAAADEDGHRALTVHSRPEGADDTEWTAHATGLLAPRTAPPGFDLAQWPPRGAEPVLVDDAYDTLAALGYDYGPAFQ
GL
>UniRef100_Q52V52_from_2710_to_2871 (HMM "PKS_DH" in sequence "UniRef100_Q52V52", bitscore: 281.7, e-value: 7.8e-79, length: 162)
HPLLGAAVTLADADGCVLTGRLSLRTHPWLADHAVMGSVLLPGTALVELALHAGERVGTRALDELTLQAPLILPNEGAVQ
LQVVVGAPDAAGHRTVAVYSRPDADGEAWVRHADGLLVDEVRGAAADLGVWPPAGATAVPVDDAYAILETSGLAYGPLFQ
GL
>UniRef100_Q7D6E1_from_449_to_609 (HMM "PKS_DH" in sequence "UniRef100_Q7D6E1", bitscore: 281.5, e-value: 8.9e-79, length: 161)
HALLGAVVERPDSDEVVLTGRLSLADQPWLADHVVNGVVLFPGAGFVELVIRAGDEVGCALIEELVLAAPLVMHPGVGVQ
VQVVVGAADESGHRAVSVYSRGDQSQGWLLNAEGMLGVAAAETPMDLSVWPPEGAESVDISDGYAQLAERGYAYGPAFQG
L
>UniRef100_A5WRJ8_from_445_to_605 (HMM "PKS_DH" in sequence "UniRef100_A5WRJ8", bitscore: 281.5, e-value: 8.9e-79, length: 161)
HALLGAVVERPDSDEVVLTGRLSLADQPWLADHVVNGVVLFPGAGFVELVIRAGDEVGCALIEELVLAAPLVMHPGVGVQ
VQVVVGAADESGHRAVSVYSRGDQSQGWLLNAEGMLGVAAAETPMDLSVWPPEGAESVDISDGYAQLAERGYAYGPAFQG
L
>UniRef100_Q50470_from_414_to_574 (HMM "PKS_DH" in sequence "UniRef100_Q50470", bitscore: 281.5, e-value: 8.9e-79, length: 161)
HALLGAVVERPDSDEVVLTGRLSLADQPWLADHVVNGVVLFPGAGFVELVIRAGDEVGCALIEELVLAAPLVMHPGVGVQ
VQVVVGAADESGHRAVSVYSRGDQSQGWLLNAEGMLGVAAAETPMDLSVWPPEGAESVDISDGYAQLAERGYAYGPAFQG
L
>UniRef100_Q7TXK8_from_941_to_1101 (HMM "PKS_DH" in sequence "UniRef100_Q7TXK8", bitscore: 281.5, e-value: 8.9e-79, length: 161)
HALLGAVVERPDSDEVVLTGRLSLADQPWLADHVVNGVVLFPGAGFVELVIRAGDEVGCALIEELVLAAPLVMHPGVGVQ
VQVVVGAADESGHRAVSVYSRGDQSQGWLLNAEGMLGVAAAETPMDLSVWPPEGAESVDISDGYAQLAERGYAYGPAFQG
L
>UniRef100_UPI00005F6364_from_216_to_376 (HMM "PKS_DH" in sequence "UniRef100_UPI00005F6364", bitscore: 281.5, e-value: 8.9e-79, length: 161)
HALLGAVVERPDSDEVVLTGRLSLADQPWLADHVVNGVVLFPGAGFVELVIRAGDEVGCALIEELVLAAPLVMHPGVGVQ
VQVVVGAADESGHRAVSVYSRGDQSQGWLLNAEGMLGVAAAETPMDLSVWPPEGAESVDISDGYAQLAERGYAYGPAFQG
L
>UniRef100_Q76KZ4_from_928_to_1091 (HMM "PKS_DH" in sequence "UniRef100_Q76KZ4", bitscore: 281.2, e-value: 1.1e-78, length: 164)
HPLLGAVMRRADVDGVVFTGRWSLRSHPWLGEHRVGSSVVFPGTGFVELLMRAGDEVGCGRIEELNQETPLVVPERGALQ
LQVVVGAPEETGLRGVGVYSRAEDADADVPWTRHASGLLSPAVVPADFELTQWPPAGAEALNVEDTYQRLADAGLVYGER
FQGL
>UniRef100_Q9L4W3_from_8299_to_8464 (HMM "PKS_DH" in sequence "UniRef100_Q9L4W3", bitscore: 281.1, e-value: 1.1e-78, length: 166)
HPLLGAAVELAAGAGVVLTGRLSLSSHGWLADHAVMGRVFVPGTALLEMVMRAGDEVGCGRVEELTLAAPLVLPERGGVR
VQVAVDAPDAAGRRGVGVYSCPDGVGQAVWSQHAVGVLASGVADQVGGFGDGGVWPPQGAVSVDAEGCYELFADAGFGYG
PVFQGL
>UniRef100_Q70KH8_from_1015_to_1177 (HMM "PKS_DH" in sequence "UniRef100_Q70KH8", bitscore: 281.1, e-value: 1.2e-78, length: 163)
HPLLGAAVSLPDGGTLFTGTLSARTHPWLTDHGVADVLVVPGTALVDLALHAGGQTGCEVLEELVLHAPLILPEQDTVRV
QLALGAPDESGRRSVTVHARSGEARSDDPWTLHAEGTLARDGERSEDLPQAWPPAGAEEIELDDCYRQLAKNGLHYGAAF
QGL
>UniRef100_Q0RTS4_from_1026_to_1198 (HMM "PKS_DH" in sequence "UniRef100_Q0RTS4", bitscore: 280.9, e-value: 1.4e-78, length: 173)
HPLLGATVRLADSDGAVLTGLLSLRTHPWLADHVVFGSVVLPGTALVELAVRAGDETGVPVVEELIVETPLVLPERGGLQ
VQLTVGAPDEDGLRPVSIHTRAEDASAQAAWTRHAHGVLrapeatDAAVSSGVPSGASPEVWPPAGAVRVDTGDLYPSFA
AAGLVYGPTFQGL
>UniRef100_Q93HJ3_from_939_to_1103 (HMM "PKS_DH" in sequence "UniRef100_Q93HJ3", bitscore: 280.8, e-value: 1.4e-78, length: 165)
HPLLGALVRMADGDGAVLTGRLSLRAQTWLAGHGVSDRVIFPGTGFVELAVLAGDQVGCGRIEELTLHTPLVVPESGAVV
VQAQVEAADETGARAVSVYSRADDASADTVWTRHASGVLVAEPGEEPEGITGTWPPEGAEAVDISGMYDRMAAAGYQYGP
EFRGL
>UniRef100_Q30CS1_from_2678_to_2843 (HMM "PKS_DH" in sequence "UniRef100_Q30CS1", bitscore: 280.8, e-value: 1.5e-78, length: 166)
HPLLGAAVELAGSDRMVFAGRLSAASQGWLVDHAVHGTVLVPGTTLVELALAAGDQMGSGRLEELTLQAPLVLPETGAVQ
LQVSVGEADAEGRRTVEIHSRPERDAAEVAWACNALGALTEAAAEPTPAALGEVWPPQDASAVEVGDFYDDLADRGYEYG
PVFQGL
>UniRef100_A0QFF5_from_2949_to_3109 (HMM "PKS_DH" in sequence "UniRef100_A0QFF5", bitscore: 280.6, e-value: 1.6e-78, length: 161)
HALLGAVVELPASGGVLLTGRLSPASQGWLADHAVGGVVLFPGAGFVELAIRAGDEVGCGIIDELNLAAPLVLPAGGSVA
IQVVVDGPDDSGARAVSVFSRADAGAGWLLHAEGVLRAGSAQPATDLSAWPPVGAVPVDLGDGYEQLAERGYRYGPAFRG
L
>UniRef100_Q0PCZ9_from_936_to_1115 (HMM "PKS_DH" in sequence "UniRef100_Q0PCZ9", bitscore: 280.6, e-value: 1.7e-78, length: 180)
HPLLGAVVAVADRDVAVLTGRVSLRTHPWLADHAVLGTVILPGTAHVELAIRAGDQVGAARLEELVIHSPLLLTDAADET
gqtgqmgdgvdLQVVVGAADGSGYRSIDIHSRPHTDADWSQDDWTHHASGVLTSASGRPAEPSDELAAWPPQGANPVDLD
GIYERLAGAGFGYGPVFQGL
>UniRef100_Q5VKR4_from_2939_to_3100 (HMM "PKS_DH" in sequence "UniRef100_Q5VKR4", bitscore: 280.5, e-value: 1.8e-78, length: 162)
HPLLGAAVPMADEDGFLFTGRLSVASHPWLGDHVVSGRVLLPGTAFVDLALRAGAEVGCGRLAELTIDAPLMLPEHGKVA
LQLVVGPADESGRRALDCYSRPDSAFAVPWTRHASGTIAPVADVAGEADDWPVEDGEELDLDSLYDVFAERGFEYGPAFR
GL
>UniRef100_A0FCL2_from_6272_to_6431 (HMM "PKS_DH" in sequence "UniRef100_A0FCL2", bitscore: 280.4, e-value: 1.9e-78, length: 160)
HPLLGAAVPLPDADGCVLTGALSLAGQPWLADHSVLGMVLLPGTAFVELALQAGARFGCDTLEELTLHEPLVLPEQETVQ
LQVSVGGPDDLGSRPFTVFSRREGDWTRHAGGTLCVGEHGDPPANPSVWPPADARPVDVAELHMTMAERGYQYGPAFQGL
>UniRef100_Q0PD01_from_932_to_1098 (HMM "PKS_DH" in sequence "UniRef100_Q0PD01", bitscore: 280.4, e-value: 1.9e-78, length: 167)
HPLLGAAVSMAEGDVVVLTGRVSLRTHAWLADHAVLGSVLLPGTAFLELAVRAGDQVGCARVEELVIQAPLVLTGDEAVD
VQVMVGADESGYRSVDIYSRHRVEDNWQDQDAWVHHATGTLTSSKTDAQNSDLSVWPPRDAASIEVEDFYAQLAAGGFAY
GPAFRGL
>UniRef100_Q93NX8_from_940_to_1102 (HMM "PKS_DH" in sequence "UniRef100_Q93NX8", bitscore: 280.3, e-value: 2e-78, length: 163)
HPLLGAAMSVAGSDELLLTGTLSLATHPWLADHSVDGMVVFPGTGFLELAVRAADQAGCDRVQELTVATPLVLPATGAVQ
MQISVGAAGEDGSRELRFFTRPGEDFDAEWTQHATGRIASGEHVLGFDTTVWPPRDSEAVDIEELFDRFASDGLEYGPVF
RGL
>UniRef100_Q1L0T0_from_3029_to_3189 (HMM "PKS_DH" in sequence "UniRef100_Q1L0T0", bitscore: 280.2, e-value: 2.3e-78, length: 161)
HPLVGAVVSVPDTGGVLLTGRLSLRSHPWLADHAVSGTVLLPGTAMVELAVRAGDEADTSTLEELVISRPMTVPDEGTLH
VQVLVGGEDRGRRKVGVYSRPEGTRQWTEHATGTLTAGATAPPPEAAQPWPPEGSEPVALEGFYEHLAEVGYEYGPAFRG
L
>UniRef100_Q9CD81_from_931_to_1092 (HMM "PKS_DH" in sequence "UniRef100_Q9CD81", bitscore: 279.9, e-value: 2.8e-78, length: 162)
HALLGAVVERPDSGGVVLTGRLSLANQPWLADHVIGGVVLFPGAGFVELVIRAGDEVGCAGVEELVLAAPLVLHPGSGVQ
VQVVVAAADESSRRAVSVYSRGDQSHGGWLLNAEGLLEVDAAEATVDLSLWPPEGAESVDISDAYPQLAERGYAYGPAFQ
GL
>UniRef100_Q1L0S4_from_950_to_1116 (HMM "PKS_DH" in sequence "UniRef100_Q1L0S4", bitscore: 279.7, e-value: 3.1e-78, length: 167)
HPLLGAVTEIPGSDGVLFTSRLSLRTHPWLADHAGAGVVLLPGAAFVELAVRAADEVGYGLVGELVIERPLVLPESGGVQ
VRVWAGEPDESGHRTVQVHSRREEAGPRGSWTRHVSGRLVPEDGRAEFDLTQWPPPGATAVDPDAFAHAYDHLAEAGYHY
GPAFQGL
>UniRef100_A1YAM6_from_2655_to_2814 (HMM "PKS_DH" in sequence "UniRef100_A1YAM6", bitscore: 279.6, e-value: 3.4e-78, length: 160)
HPLLTAATALPGSGGLLLTGRISTAAQPWLADHAVQGVVLLPGTAFVELALQAGTHAGCGRIDELTLEAPLPLPEQGGVR
VQVVLGSEVNGRREVTVHSQAESGDDTWVRHASGFLTSAETPGEGLTEWPPAGATSADLDGFYADAEAQGYGYGPAFQGL
>UniRef100_A1YAN0_from_4201_to_4360 (HMM "PKS_DH" in sequence "UniRef100_A1YAN0", bitscore: 279.5, e-value: 3.6e-78, length: 160)
HPLLGAAVEAPDSGAVLFTGRLSVQEQPWLADHVVAGTTLLPGTAFVELALRAGELTGCAAVDELTLEAPLVLPDHGGTA
LRIVAAAPDETGRRALDVYSRPDDGDWIRHATGTVSPLAAGAPFDLSAWAAADAETVETDGLYDGLAAAGLEYGPVFQGL
>UniRef100_Q0QMN5_from_3016_to_3178 (HMM "PKS_DH" in sequence "UniRef100_Q0QMN5", bitscore: 279.5, e-value: 3.7e-78, length: 163)
HPLLGAAVALADGTGVLFTGRLSTSTHPWLADHTVAGRTVVPGTALVELVARAGTELGCDRIAELVMDTPLVLPERGATA
VQLVVGTPDDTGRREVTLHSRTETGADDVPWVRHATGVLEPHPGTAPAPVVLPPDGAEPVEPADLYDLLADRGLAYGPVF
RGL
>UniRef100_Q0PCZ9_from_2723_to_2901 (HMM "PKS_DH" in sequence "UniRef100_Q0PCZ9", bitscore: 279.3, e-value: 4.1e-78, length: 179)
HPLLGAAVSVAENGTTLLSGRISLRTHPWLADHAVLGSVLLPGTAFLELAVCAGDQVGCARVEELVIQAPLVLTGDDAAD
LQVVVGAPDGSGLRAVDIYSRPHSGAEWADEAWTLHASGSLaasaatfpdtPDGAAVADAAANDLTVWPPQQATPVEIDG
FYELLGGTGFQYGPLFQGL
>UniRef100_Q846X3_from_2744_to_2910 (HMM "PKS_DH" in sequence "UniRef100_Q846X3", bitscore: 279.3, e-value: 4.1e-78, length: 167)
HPLLGAAVEFADRGGCLLTGRLSRSGVSWLADHVVAGAVLVPGAALVEWALRAGDEVGCVTVEELMLQAPLVVPEASGLR
VQVVVEEAGEDGRRGVQIYSRPDADAVGGDDSWICHATGVLSPESARLDTELGGVWPPAGAEPLDVDGFYAQAGEAGYGY
GPAFRGL
>UniRef100_Q73Z07_from_2948_to_3108 (HMM "PKS_DH" in sequence "UniRef100_Q73Z07", bitscore: 279.2, e-value: 4.3e-78, length: 161)
HALLGAVVELPASGGVLLTGRLSSASQGWLADHAVGGVVLFPGAGFVELAIRAGDEVGCGIIDELNLAAPLVLPAGGSVA
IQVVVDGPDDSGARAVSVFSRADAGAGWLLHAEGVLRAGSAQPATDLSAWPPVGAVPVDLGDGYEQLAERGYRYGPAFRG
L
>UniRef100_Q0RTS6_from_1054_to_1223 (HMM "PKS_DH" in sequence "UniRef100_Q0RTS6", bitscore: 279.2, e-value: 4.3e-78, length: 170)
HPLLGAAIGLADQDGVLFSGRLSLATHPWLADHAVQGNVLVPGTAFVELALRAGDDLGVGALDELVFEAPLILPERAAVA
IQVTVTAADDTGRRPVAVHSRPQDSPDAAWTRHASGVFaaadGDEGAGAGDAPEALTAWPPPGALEVPVGDVYPALAASG
LAYGPAFQGL
>UniRef100_O52545_from_923_to_1085 (HMM "PKS_DH" in sequence "UniRef100_O52545", bitscore: 279.2, e-value: 4.5e-78, length: 163)
HPLLGAVVPLPQSDGLVFTSRLSLKSHPWLAGHAIGGVVLIPGTVYVDLALRAGDELGFGVLEELVIEAPLVLGERGGVR
VQVAVSGPNETGSRAVDVFSMREDGDEWTRHATGLLGASTSREPSRFDFAAWPPAGAEPIDVENFYTDLTERGYAYSGAF
QGM
>UniRef100_O52789_from_932_to_1094 (HMM "PKS_DH" in sequence "UniRef100_O52789", bitscore: 279.2, e-value: 4.5e-78, length: 163)
HPLLGAVVPLPQSDGLVFTSRLSLKSHPWLAGHAIGGVVLIPGTVYVDLALRAGDELGFGVLEELVIEAPLVLGERGGVR
VQVAVSGPNETGSRAVDVFSMREDGDEWTRHATGLLGASTSREPSRFDFAAWPPAGAEPIDVENFYTDLTERGYAYSGAF
QGM
>UniRef100_Q54296_from_9362_to_9523 (HMM "PKS_DH" in sequence "UniRef100_Q54296", bitscore: 279.2, e-value: 4.5e-78, length: 162)
HPLLGAVLAMPGSDGVMLTGRVSLATHAWLADHAVRGSVLLPGTGFVELVVRAADEVACDVVDELIVEAPLLLPQTGGVQ
LSVSVGEADESGHRAVTVFSRADSADAWVRHVSATVSVSDTTVPTSDLTAWPPAQAKPVDVAGFYDQLTRAGYEYGPAFQ
GL
>UniRef100_Q9L4W3_from_10118_to_10283 (HMM "PKS_DH" in sequence "UniRef100_Q9L4W3", bitscore: 279.0, e-value: 4.9e-78, length: 166)
HPLLGAAVELAAGAGVVLTGRLSLSSHGWLADHAVMGRVFAPGTALLEMVMRAGDEVGCGRVEELTLAAPLVLPERGGVR
VQVAVDAPDAAGRRGVGVYSCPDGVGQAVWSQHAVGVLASGAADQVGGFGDGGVWPPQGAVSVDAEGCYELFADAGFGYG
PVFQGL
>UniRef100_Q54296_from_4121_to_4282 (HMM "PKS_DH" in sequence "UniRef100_Q54296", bitscore: 279.0, e-value: 5.1e-78, length: 162)
HPLLGVAVELPESDGVLLTGRVSLATHAWLADHAVRGSVLLPGTGFVELVVRAADEVGCDVVDELVIETPLLLPSSASVH
LSVSVGEADESGRRGVTVFSRADGADAWTRHVSATIGVSGAALSLPELAAWPPAQAQPVGLGDFYDRLTGAGYEYGPAFQ
GL
>UniRef100_Q9ADL6_from_2999_to_3162 (HMM "PKS_DH" in sequence "UniRef100_Q9ADL6", bitscore: 278.9, e-value: 5.4e-78, length: 164)
HPLLGAGVPLADRDGFLFTGRLSLSEHPWLADHVVFGTPILPGTAFLELALFVAGRVGLDTVEELTLETPLALPSEGALL
VQVSVGPLDDAGRRPLSLHSRPQGAPQDAPWTRHASGSLAPATPSPSFDLHDWPPSGATQVDTQGLYATLESAGLAYGPQ
FQGL
>UniRef100_Q9S0R4_from_2797_to_2969 (HMM "PKS_DH" in sequence "UniRef100_Q9S0R4", bitscore: 278.7, e-value: 6.3e-78, length: 173)
HPLLGATLELAEGDGCLLTGRLSLRTHPWLAGHAVGGVVLLPGTAFAELALHAGESVGCDHVDELTLHTPLVIPEVGDVT
LQVAIAAPDESGRRMMTIHSRGEGGSGGADASASAWTRHAAGVLsPAKDDDTASYELLAGPWPPVGATPVDLNTAYDQMA
DAGFAYGLAFQGL
>UniRef100_Q9KIV3_from_2496_to_2663 (HMM "PKS_DH" in sequence "UniRef100_Q9KIV3", bitscore: 278.6, e-value: 6.7e-78, length: 168)
HPLLGAVVEMPDSDGLVLTGQISLRTHPWLADHEVLGSVLLPGTAFVELAVQAADRAGYDVLDELTLEAPLVLPDRGGIQ
VRLALGPSEADGRRSLQLHSRPEEAAGFHRWTRHASGFVVPGGTGAARPTEPAGVWPPAGAEPVALASDRYARLVERGYT
YGPSFQGL
>UniRef100_Q1WEK8_from_6196_to_6355 (HMM "PKS_DH" in sequence "UniRef100_Q1WEK8", bitscore: 278.3, e-value: 7.9e-78, length: 160)
HPLLGAAVPLPDADGCVLTGALSLAGQPWLADHSVLGMVLLPGTAFVELALQAGARFGCGTLEELTLHEPLVLPERETVQ
LQVSVGGSDDFGGRPFTVFSRCEGEWIRHAGGTLRVGERGDPPANPSVWPPADARPVDVAELHTTMAERGYQYGPAFQGL
>UniRef100_Q3S866_from_1931_to_2104 (HMM "PKS_DH" in sequence "UniRef100_Q3S866", bitscore: 278.3, e-value: 8e-78, length: 174)
HPLLGAAVRPADSDTLVLTGRLSLDTHPWLADHTVLGTVLFPGAGLVELALHAARRTGCDLLEELTLQAPLRLPDEGAVE
LQVQVAGADSDGRRSVTVHTRPAAAPARDQENGETDGGDWTLHAAGVLAPAAGAEADADHFANWPPDAEAVDLTEWYDAL
AAQGFGYGPAFRGL
>UniRef100_Q76KZ3_from_2658_to_2824 (HMM "PKS_DH" in sequence "UniRef100_Q76KZ3", bitscore: 277.4, e-value: 1.5e-77, length: 167)
HPLIGAVVGLAGGDGVVLTGRVSLHTHPWLADHQVAGVTLLPGTGFVELAVRAGDEVGCGRLEELTLEAPLVVPDRGAVQ
LQVVVGGLEESGVRTVSVYSRAEDTDNPDTPWTRHASGALGTAADPADFDLTAWPPAGTEAVEIGDFYGELAATpdGLVY
GPLFQGL
>UniRef100_Q9KIE1_from_874_to_1036 (HMM "PKS_DH" in sequence "UniRef100_Q9KIE1", bitscore: 277.2, e-value: 1.7e-77, length: 163)
HPMLAAvtALPADDGGGVVLTGRISLRTHPWLADHAVRGTVLLPGTAFVELVIRAGDETGCGVVDELVIETPLVVPVTGA
VDVSVTVEGADEAGRRRVTVHARTEGTDSWTRHASGTLGRAGSVAAVPPPAWPPPGARRVDVSAFYERLAETGYSYGPAF
QGL
>UniRef100_Q68BG4_from_2480_to_2648 (HMM "PKS_DH" in sequence "UniRef100_Q68BG4", bitscore: 277.2, e-value: 1.7e-77, length: 169)
HPLLGAVVAMAEGDTTVLTGQISLRTHPWLADHAVLGSVLLPGTAFLELAIRAADHVDCPQVEELILQAPLVLAEDRATD
LQIQVGPADGDGIRAVDIYSRPHPEDEPAAQERWTHHASGTLAPTTRTDTEDTGLSVWPPHDATPLPVTDIYPRLNRTGL
EYGPLFQGL
>UniRef100_A4X8M0_from_912_to_1073 (HMM "PKS_DH" in sequence "UniRef100_A4X8M0", bitscore: 277.0, e-value: 2e-77, length: 162)
HPLLGAAVTLANADSAVLTGRLSLDRHPWLADHVVDGAVVFPGTGYVELALHAGAQVGAETVDELTIETPLVLPERGAVQ
LQVVVGAADAGQARSIQVYARSADTDARWTRHASGLLTTGRRSTGTVLTEWPPTGAEPVTTDDLYHHLATGGLVYGPVFQ
GL
>UniRef100_Q0ILD2_from_843_to_1010 (HMM "PKS_DH" in sequence "UniRef100_Q0ILD2", bitscore: 277.0, e-value: 2e-77, length: 168)
HPLLGALVRMADGDGAVLTGRLSLHTHGWLADHGVADQVIFPGTGFVELAVLAGDQVGCGRIEELTLHTPLVVPRTGALV
VQVNVQAADDTGARALGVYSRPDDAGADMVWTRHASGVLvPEDTVDAEDTDGLSGVWPPEGAEPVAISGLYDGMAAAGYQ
YGPGFRGL
>UniRef100_Q6TKG4_from_91_to_282 (HMM "PKS_DH" in sequence "UniRef100_Q6TKG4", bitscore: 276.4, e-value: 3.2e-77, length: 192)
HPLIGAAVALAEGDGCLLTGRLSPRTHPWLADHVIAGTVLLPGTAFVELALRAGAHVGCDRVAELTLHTPLPLPADGEVV
LQVAVGAADESGRRELSIHARPADGARRERSDGSSAVRGAWTRHADGTLaavrdvgpeegtghgGHAPGGDEPFGSWAAA
WPPAGAEPLDVTGVYDRFAEADFGYGATFQGL
>UniRef100_Q84G22_from_3029_to_3197 (HMM "PKS_DH" in sequence "UniRef100_Q84G22", bitscore: 276.3, e-value: 3.2e-77, length: 169)
HPLVGAVVSVPDTGGVLLTGRLSLRSHPWLADHAVSGTVLLPGTAMVELAVRAGDEADTSTLEELVISRPMTVPDEGTLH
VQVLVGGEDRGRRKVGVYSRPEGTRQWTEHATGTLtgratgTLTAGATAPPPEAAQPWPPEGSEPVALEGFYEHLAEVGY
EYGPAFRGL
>UniRef100_Q06BM4_from_2200_to_2362 (HMM "PKS_DH" in sequence "UniRef100_Q06BM4", bitscore: 276.0, e-value: 4.1e-77, length: 163)
HPLVGAVVSVPDTGGVLLTGRLSLPTHPWLADHAVSGTVLLPGTAMVELAVRAGDEADTPVLEELVISRPMTVPDEGTLH
VQVLVGGEERGRRKVGVYSRPEGIREWTEHATGTLTAGAAVPPEEAEAALPWPPEGAEPVALEGFYEHLAEVGYEYGPAF
RGL
>UniRef100_Q76KZ3_from_932_to_1094 (HMM "PKS_DH" in sequence "UniRef100_Q76KZ3", bitscore: 275.9, e-value: 4.3e-77, length: 163)
HPLIGAVVSLAGGDGAVLTGRVSLNTHPWLGDHRVASSVVFPGTGFVELLMRAGDEVGCGRLEELNQEAPLVVPDRGAVQ
IQVTVEAPNAVGERPVAVYSRLEDTDTDAPWTRHASGLLSPTTASADFDFTAWPPAGADPLSVDGMYDRPDSGLVYGPLF
QGL
>UniRef100_Q0R4M8_from_2005_to_2181 (HMM "PKS_DH" in sequence "UniRef100_Q0R4M8", bitscore: 275.8, e-value: 4.6e-77, length: 177)
HPLVAAAVEIAEEDRLVLTGRLSRRTHPWLEDHAVSGTVVVPGAAFVELALCAAGHTDCNRLDDLTLENPLVLPERGEIR
VQVAVGPPDPSGRRPVTVHARPEAAGAEQEPDPRWTRHASGSLaaseggPSRRSREAWPLEPGEAWPPPGATPLAIDDLY
ERLLDQGYEYGPAFQGL
>UniRef100_Q54296_from_7705_to_7866 (HMM "PKS_DH" in sequence "UniRef100_Q54296", bitscore: 275.7, e-value: 4.9e-77, length: 162)
HPLLGAVVALPGSDGVLLTGRVSLATHAWLADHAVRGSVLLPGTGFVELVVRAADEVGCDVVDELIVEAPLLLPQTGGVQ
VSVSVGEADESGHRVVTIFSRADNADTWVRHVSAVISTSDSTVSLSEFASWPPAQAQPVDVTGFYDPLMAEGYEYGPAFQ
GL
>UniRef100_Q0QMQ0_from_2645_to_2810 (HMM "PKS_DH" in sequence "UniRef100_Q0QMQ0", bitscore: 275.3, e-value: 6.6e-77, length: 166)
HPLVGPPVELAGDGGLLLTGRLSLRTHPWLADHAVAGTVLLPGTALLELALHAGHLAGCSHLDELALEAPLVVPDDGAVD
LQVTVGDADDSGRRTVVVHARPHGDPAGEPWSRHATATVQPHTPQEPPPPAGSVWPPAEATPLSLTSLYAHLDATGLTYG
PAFRGL
>UniRef100_Q6GVP0_from_927_to_1088 (HMM "PKS_DH" in sequence "UniRef100_Q6GVP0", bitscore: 275.3, e-value: 6.6e-77, length: 162)
HGLLGAVLPRPDSGGVVLTGRLSTSAQAWLADHAVGDTVLFPGAGFVELAIRAGDEVGCGVIDELTLSAPLPLPASGGVR
LQLVVGAPDEAGRRPLSVYSAAAHQDSEWMLHAEGVLRTGTVTPAGDLSIWPPIGATAVDVTGGYARLAQRGYEYGRAFR
GL
>UniRef100_A0PQ25_from_935_to_1095 (HMM "PKS_DH" in sequence "UniRef100_A0PQ25", bitscore: 275.2, e-value: 7.1e-77, length: 161)
HALLGAVVERPDSGGVVLTGRLALADQPWLADHVIGGVVLFPGAGFVELAIRAGDEVGCAVVEELVLAAPLVLHPGMGVQ
VQVIVGTADDSGNRALSVYSRGDKSEDWLLNAEGMLGVEAASSGADLSVWPPEGAESVDISDGYAQLADRGYAYGPGFQG
L
>UniRef100_A1KK94_from_926_to_1086 (HMM "PKS_DH" in sequence "UniRef100_A1KK94", bitscore: 275.0, e-value: 8e-77, length: 161)
HPLLGAVVDLPASGGVVLTGRLSPNVQPWLADHAVSDVVLFPGTGFVELAIRAGDEVGCSVLDELTLAAPLLLPATGSVA
VQVVVDAGRDSNSRGVSIFSRADAQAGWLLHAEGILRPGSVEPGADLSVWPPAGAVTVDVADGYERLATRGYRYGPAFRG
L
>UniRef100_Q7D7J7_from_926_to_1086 (HMM "PKS_DH" in sequence "UniRef100_Q7D7J7", bitscore: 275.0, e-value: 8e-77, length: 161)
HPLLGAVVDLPASGGVVLTGRLSPNVQPWLADHAVSDVVLFPGTGFVELAIRAGDEVGCSVLDELTLAAPLLLPATGSVA
VQVVVDAGRDSNSRGVSIFSRADAQAGWLLHAEGILRPGSVEPGADLSVWPPAGAVTVDVADGYERLATRGYRYGPAFRG
L
>UniRef100_A2VJF6_from_926_to_1086 (HMM "PKS_DH" in sequence "UniRef100_A2VJF6", bitscore: 275.0, e-value: 8e-77, length: 161)
HPLLGAVVDLPASGGVVLTGRLSPNVQPWLADHAVSDVVLFPGTGFVELAIRAGDEVGCSVLDELTLAAPLLLPATGSVA
VQVVVDAGRDSNSRGVSIFSRADAQAGWLLHAEGILRPGSVEPGADLSVWPPAGAVTVDVADGYERLATRGYRYGPAFRG
L
>UniRef100_Q7VES2_from_926_to_1086 (HMM "PKS_DH" in sequence "UniRef100_Q7VES2", bitscore: 275.0, e-value: 8e-77, length: 161)
HPLLGAVVDLPASGGVVLTGRLSPNVQPWLADHAVSDVVLFPGTGFVELAIRAGDEVGCSVLDELTLAAPLLLPATGSVA
VQVVVDAGRDSNSRGVSIFSRADAQAGWLLHAEGILRPGSVEPGADLSVWPPAGAVTVDVADGYERLATRGYRYGPAFRG
L
>UniRef100_O53490_from_926_to_1086 (HMM "PKS_DH" in sequence "UniRef100_O53490", bitscore: 275.0, e-value: 8e-77, length: 161)
HPLLGAVVDLPASGGVVLTGRLSPNVQPWLADHAVSDVVLFPGTGFVELAIRAGDEVGCSVLDELTLAAPLLLPATGSVA
VQVVVDAGRDSNSRGVSIFSRADAQAGWLLHAEGILRPGSVEPGADLSVWPPAGAVTVDVADGYERLATRGYRYGPAFRG
L
>UniRef100_A1QT50_from_926_to_1086 (HMM "PKS_DH" in sequence "UniRef100_A1QT50", bitscore: 275.0, e-value: 8e-77, length: 161)
HPLLGAVVDLPASGGVVLTGRLSPNVQPWLADHAVSDVVLFPGTGFVELAIRAGDEVGCSVLDELTLAAPLLLPATGSVA
VQVVVDAGRDSNSRGVSIFSRADAQAGWLLHAEGILRPGSVEPGADLSVWPPAGAVTVDVADGYERLATRGYRYGPAFRG
L
>UniRef100_A1YAM9_from_2403_to_2565 (HMM "PKS_DH" in sequence "UniRef100_A1YAM9", bitscore: 274.9, e-value: 8.5e-77, length: 163)
HALLGAAVPVPGGSGISFTGRLSLRAQPWLAEHVVLGTALLPGTAFVDLALHAGDRAGCGTVAELTLEAPLALPESGDVR
LHVTVGEPGEDGGRTIEIHSRAGSAADEEPWTRHATGLLATGTPAASGNLDSWPPDGTEIPVEDFYDRLDGTGFEYGPLF
QGL
>UniRef100_Q846X2_from_2768_to_2935 (HMM "PKS_DH" in sequence "UniRef100_Q846X2", bitscore: 274.9, e-value: 8.8e-77, length: 168)
HPLLGAAVEFADRGGCLLTGRLSRSGVSWLADHVVAGAVLVPGAALVEWALRAGDEVGCVTVEELMLQAPLVVPEASGLR
VQVVVEEAGEDGRRGVQIYSRPDADAVSGDDSWICHATGTLTPQHTDAPNDGLAGAWPAAGAVPVDLAGFYERVADAGYA
YGPGFQGL
>UniRef100_A4X8L0_from_1074_to_1235 (HMM "PKS_DH" in sequence "UniRef100_A4X8L0", bitscore: 274.8, e-value: 9e-77, length: 162)
HPLVSAVVGLAGGDGVVLTGRVSLRSHPWLAEHTISGVALLPGTAFVELAVRAGDQVGCATVEELTLEAPLALDEQGVAL
QVVVSAADPTGRCPLAVYSRPDEPGDQLWTRHVSGFLAPEAADSGTPLTEWPPRGAQPVDLTDIYPELAGQGYGYGPVFQ
GL
>UniRef100_A5U473_from_2940_to_3100 (HMM "PKS_DH" in sequence "UniRef100_A5U473", bitscore: 274.8, e-value: 9.2e-77, length: 161)
HALLGAVIDLPASGGVVLTGRLSPSVQGWLADHSVAGVTIFPGAGFVELAIRAGDEVGCGVVDELTLAAPLVLPASGSVA
VQVVVNGPDESGVRGVSVYSRGDVGTGWVLHAEGALRAGSAEPTADLAMWPPAGAVPVEVADGYQQLAERGYGYGPAFRG
L
>UniRef100_Q7D7J7_from_2940_to_3100 (HMM "PKS_DH" in sequence "UniRef100_Q7D7J7", bitscore: 274.8, e-value: 9.2e-77, length: 161)
HALLGAVIDLPASGGVVLTGRLSPSVQGWLADHSVAGVTIFPGAGFVELAIRAGDEVGCGVVDELTLAAPLVLPASGSVA
VQVVVNGPDESGVRGVSVYSRGDVGTGWVLHAEGALRAGSAEPTADLAMWPPAGAVPVEVADGYQQLAERGYGYGPAFRG
L
>UniRef100_A2VJF6_from_2940_to_3100 (HMM "PKS_DH" in sequence "UniRef100_A2VJF6", bitscore: 274.8, e-value: 9.2e-77, length: 161)
HALLGAVIDLPASGGVVLTGRLSPSVQGWLADHSVAGVTIFPGAGFVELAIRAGDEVGCGVVDELTLAAPLVLPASGSVA
VQVVVNGPDESGVRGVSVYSRGDVGTGWVLHAEGALRAGSAEPTADLAMWPPAGAVPVEVADGYQQLAERGYGYGPAFRG
L
>UniRef100_Q7VES2_from_2940_to_3100 (HMM "PKS_DH" in sequence "UniRef100_Q7VES2", bitscore: 274.8, e-value: 9.2e-77, length: 161)
HALLGAVIDLPASGGVVLTGRLSPSVQGWLADHSVAGVTIFPGAGFVELAIRAGDEVGCGVVDELTLAAPLVLPASGSVA
VQVVVNGPDESGVRGVSVYSRGDVGTGWVLHAEGALRAGSAEPTADLAMWPPAGAVPVEVADGYQQLAERGYGYGPAFRG
L
>UniRef100_A1QT50_from_2940_to_3100 (HMM "PKS_DH" in sequence "UniRef100_A1QT50", bitscore: 274.8, e-value: 9.2e-77, length: 161)
HALLGAVIDLPASGGVVLTGRLSPSVQGWLADHSVAGVTIFPGAGFVELAIRAGDEVGCGVVDELTLAAPLVLPASGSVA
VQVVVNGPDESGVRGVSVYSRGDVGTGWVLHAEGALRAGSAEPTADLAMWPPAGAVPVEVADGYQQLAERGYGYGPAFRG
L
>UniRef100_A0ACI2_from_2341_to_2506 (HMM "PKS_DH" in sequence "UniRef100_A0ACI2", bitscore: 274.7, e-value: 9.8e-77, length: 166)
HPVLAAGVDLADDGGLLFTGRISLRTHPWLAEHRVHGRIVVPGTVFVDLAVRAGDETDCDVVDELVLHTPLVLTAEESVQ
LQVTVGAPGDDGERAITVHSRTSGDTGWFGQPWTRNASGTLRAATTPEAVPELTWPPADARAVPVNDLYPELAAAGLDYG
PVFQGL
>UniRef100_Q6W5P8_from_915_to_1073 (HMM "PKS_DH" in sequence "UniRef100_Q6W5P8", bitscore: 274.6, e-value: 1e-76, length: 159)
HPLLGAAVSLAGSEGVLLTGRVGLRTHPWLADHVMGGLVLFPATAFLELAVRAGDQAGCGRVQELTLTTPLALDPRGAAS
VQVGVGPPDAAGCRPLAIHSRPEDAADDEPWTQHATGVLVAGARQVAFGQSAWPPADATPVDLDGFYERTEYGPLFQGL
>UniRef100_A4X8M3_from_906_to_1065 (HMM "PKS_DH" in sequence "UniRef100_A4X8M3", bitscore: 274.6, e-value: 1.1e-76, length: 160)
HPLLDVTVPLANTDGAVLTGRWSLSTHPWLADHTVGGTVVFPGTGLVELALHAGAQVGADLLDELTLHAPLVVPDSGSVE
VQLTVEAPDPTGRRAVAVHSRERDDAPWTRHATGVLTAGDTPGVALTEWPPADAEPLPLTGLYDDLAIGGLDYGHTFQGL
>UniRef100_Q1WEK8_from_4161_to_4321 (HMM "PKS_DH" in sequence "UniRef100_Q1WEK8", bitscore: 274.6, e-value: 1.1e-76, length: 161)
HPLVSAVLPLPESDGCVLTGSLSSATHPWLRDHAVLDKVLLPGTGFVELALQAGLHLGCRTLDELTLQAPLMLPAHGDVQ
IQVAVGGPDDSGRRPVTVYSRPGKDRTWMRHATGSISPVGETATVDRAVWPPVGATPVELTDVYAEMSTHGYAYGPVFQG
L
>UniRef100_Q0S8W4_from_936_to_1099 (HMM "PKS_DH" in sequence "UniRef100_Q0S8W4", bitscore: 274.6, e-value: 1.1e-76, length: 164)
HPMLAASVELGDGRGAVFTGLLSPQRLPWLSDHGVSGTVILPGTAFVELALHAGNRVGCGRLEELAIEAPLVIPAEGEAA
LQVSVLADGESGRSTVSVHSRPADAAQDTPWTRHATGTLTAAVDTADSPEQQWPPADSTPIDVRGLYDVLDEAGYEYGPA
FRGL
>UniRef100_A0ACI3_from_4539_to_4701 (HMM "PKS_DH" in sequence "UniRef100_A0ACI3", bitscore: 274.4, e-value: 1.2e-76, length: 163)
HPLLTATLTLADGASTVFTGRLSARTQPWLTDHAVLGAVLLPGTAFVEMALHAGAQVQAPVLEELALGTPLVLGEDQAVE
VQLTVGAAGETGRREVAVHARDADLQDAPWVRHATGTLAPAAAPAARSLTTWPPPGAEPVELTGFYEAIADAGYSYGPAF
RAL
>UniRef100_Q5VKQ8_from_2604_to_2765 (HMM "PKS_DH" in sequence "UniRef100_Q5VKQ8", bitscore: 274.3, e-value: 1.3e-76, length: 162)
HPLLGAVVEFAEGNGTIFTGRISRRTHPWLGDHLVHGAVLVPGSALAELALRAAEEAGCGGVEELTLEVPLTLPENGGVQ
LQLRVEEADDAGRRPLTIHARPEPRDHDEGWTCHARGVLGPVAAAAADLTSWPPEAAVVDVSSCYAELADAGLVYGPRFQ
GL
>UniRef100_Q6W5Q0_from_6139_to_6300 (HMM "PKS_DH" in sequence "UniRef100_Q6W5Q0", bitscore: 274.0, e-value: 1.6e-76, length: 162)
HPLLGAVVSLPDSGGVVLTGRLSVEAQPWLADHVVLGRVLLPGTGLVELALAAGDAAGSTALEELTLAAPLVLPEDTGLQ
LRVVAGPKTDGRRTVAVHSRPEGAEDAPWTAHAHGFLTDAPAGSGEALTEWPPPGADPVPVEHAYEEFRHRGYGYGPVFQ
GL
>UniRef100_Q54297_from_5728_to_5889 (HMM "PKS_DH" in sequence "UniRef100_Q54297", bitscore: 274.0, e-value: 1.7e-76, length: 162)
HPLLGVAVELPDSNGVVLTGRVSLATHTWLADHAVRGSVLLPGTAFVELVVRAADEVECDVIDELVIETPLLLPQTGGVQ
LSVSVAEADESGHRAVTVFSRADNADTWTRHVSATISASDAPLSLPEFASWPPAQAQPTNVGDLYDRLAAAGTEYGPAFQ
GL
>UniRef100_Q0QMN5_from_974_to_1137 (HMM "PKS_DH" in sequence "UniRef100_Q0QMN5", bitscore: 273.7, e-value: 2e-76, length: 164)
TPLLGAATPLAGSDGYLLTGRLAVASLPWLADHRVAGEVLLPGAAFAELAVQAADRVGCDHVAELVLQAPLTLTDTTAVR
LQLAVHEADGAGRRSLEIHSRPEDASPDASWTLHATGVLTTTPAEPVRTEDVWPPRDATPLTVDTVYGDLAALGLEYGPA
FQGL
>UniRef100_Q9KID7_from_832_to_993 (HMM "PKS_DH" in sequence "UniRef100_Q9KID7", bitscore: 273.7, e-value: 2e-76, length: 162)
HPLLGAAVALPGTGGVVLTGRLSLASHPWLGEHAVDGTVLLPGAAFLELAARAGDEVGCDLLHELVIETPLVLPATGGVA
VSVEIAEPDDTGRRAVTVHARADGSGLWTRHAGGFLGTAPAPATATDPAPWPPAEAGPVDVADVYDRFEDIGYSYGPGFR
GL
>UniRef100_Q54299_from_4068_to_4229 (HMM "PKS_DH" in sequence "UniRef100_Q54299", bitscore: 273.6, e-value: 2.1e-76, length: 162)
HPLLGTVVALPGSDGVVLTGRVSLATHTWLADHAVRGSVLLPGTAFVELVVRAADEVECDVVDELVIETPLLLPQTGGVQ
LSVSVAEADESGHRTVTVFSQADNTDAWIRHVSATISTSDTPLSLPESDTWPPAQAQPMNVADFYDRLMAEGYEYGPAFQ
GL
>UniRef100_Q54296_from_6072_to_6233 (HMM "PKS_DH" in sequence "UniRef100_Q54296", bitscore: 273.6, e-value: 2.1e-76, length: 162)
HPLLGEAVAVPGSDGVLLTGRVSLATHPWLADHAVRGSVLLPGTGFVELVVRAADEVGCDVIDELVIETPLLLPQTGGVQ
LSVAVAESDDSGRRAVTVFSRADNVDTWTRHATVTVSNSDTTLSLPDLSAWPPAQAQPVNVADFYDQLTVVAYEYGPAFQ
GL
>UniRef100_Q740I1_from_821_to_982 (HMM "PKS_DH" in sequence "UniRef100_Q740I1", bitscore: 273.5, e-value: 2.3e-76, length: 162)
HGLLGAVLPRPDSGGVVLTGRLSTSAQAWLADHAVGDTVLFPGAGFVELAIRAGDEVGCGVIDELTLSAPLPLPASGGVR
LQLVVGAPDEAGRRPLSVYSAAVHQDSEWMLHAEGVLRAGTVTPAGDLSIWPPIGATAVDVTGGYARLAQRGYEYGRAFR
GL
>UniRef100_A1YAM8_from_909_to_1067 (HMM "PKS_DH" in sequence "UniRef100_A1YAM8", bitscore: 273.4, e-value: 2.4e-76, length: 159)
HPLLGAALPLADGDGLVLTGRISPDTQPWLVDHTVLDTVLLPGTAFVELVLRAGREAGCDGVDELTLEAPLVLDGPVALQ
VVLGEPDERGRRAVSVHSRPEDSDEPWTRNAQGTLSAGTPSTVSLAEWPPPGAAEAPESDLYDRFAELGLAYGPVFQGL
>UniRef100_A1GGB3_from_2654_to_2824 (HMM "PKS_DH" in sequence "UniRef100_A1GGB3", bitscore: 273.3, e-value: 2.5e-76, length: 171)
HPMLGAVVHLPQSDGMVFSSRLALRSHPWLADHEVRGVVVVPGAGLVELAVRAGDEAGCSVLDELVIEAPLVVPRHGAVR
VQVAVGGPGENGSRTVEVFSQRDDAAGVGGGDGWVRHATGMLgIPAERGRPAPGFDVTAWPPPGARPLDISAGYERLAQV
GYGYGATFQAV
>UniRef100_A1YAN0_from_903_to_1064 (HMM "PKS_DH" in sequence "UniRef100_A1YAN0", bitscore: 273.3, e-value: 2.7e-76, length: 162)
HPLLGAVVTMADAHGVLLTGRLSLAAQPWLAGHVVAGHVLLPGTAFVDLVLHAGDKVDCGIVEELTLREPLVLPEHDALS
LQLVVGAPDETGRRTVGVHSRPEAADAEWSCHATGVLAPGFPDTDFSLAAWPPEGAAPVAIDGLYGALAEVGLDYGPAFQ
CV
>UniRef100_Q0ILC8_from_937_to_1100 (HMM "PKS_DH" in sequence "UniRef100_Q0ILC8", bitscore: 272.4, e-value: 4.8e-76, length: 164)
HPLLGAAVEPAESDGLVLTGRLSLRDHPWLADHRVAGTVPLPGTAFVELAAVAGDLAECPYIEELTLQTPLTLPETGGVD
LQLTVGAPDDAGRREVGFFARTDEEFTAAEWTRHATGVLCPAGPAPKAEPADWPPRGAERIDIGSLYEDLAGGPLAYGPA
FRGL
>UniRef100_Q9L4W5_from_882_to_1049 (HMM "PKS_DH" in sequence "UniRef100_Q9L4W5", bitscore: 272.3, e-value: 5.3e-76, length: 168)
HPLLGSAVELADGGGTVCSGALSLRTHPWLADHTVAGRVVLPATALLELAVRAGDEAGCDVLHELHLTTPPALPDDAALH
VQVHVGPADTTGRRAVTVHTRPDHHPAGDWTRCATGTLgsTPPSAAEAATGGTPAAWPPADAEPLDLADHYERLADRGFD
YGPTFRGL
>UniRef100_A0ACI3_from_913_to_1084 (HMM "PKS_DH" in sequence "UniRef100_A0ACI3", bitscore: 272.1, e-value: 5.9e-76, length: 172)
HPLLGAGVALAEEDGYLFTARISTATQPWLAEHRVHGRIVVPGTAFVDLAVRAGEQAETERLDELVLEAPLIVPEDGAVQ
VQLAVGAADDEGRRTLTVHSRRGDGGAFDGWPDRPWTRHATGVLVPRPRTVAEDPELVGVWPPQDATPTDPAALYERLAA
AGLEYGELFRGV
>UniRef100_Q93HI8_from_2739_to_2900 (HMM "PKS_DH" in sequence "UniRef100_Q93HI8", bitscore: 271.7, e-value: 8.1e-76, length: 162)
HPLLGAAVSLAGGEGVLLTGRLSGRSHPWLLDHAVSGTVLLPGTAFVDLAIRAGDHLGRPHLEELTLQAPLLLgsGPKDE
VTVQVRATPDGETGTCTVTVHSRTGEDDWTLHATGTLGLDAPEEPAPDPAWPPAGAEPVDTEGVYDGLAEGGYHYGPAFQ
GL
>UniRef100_Q6W5P7_from_914_to_1071 (HMM "PKS_DH" in sequence "UniRef100_Q6W5P7", bitscore: 271.6, e-value: 8.5e-76, length: 158)
HPLLGAAVSLAGSDGVLFTGRLSAQTHPWLLDHTVGGMVAFPGTGFLELAVRAGDQVGCDRVEDLTLAKPLILTENSAAV
VQVHVGAADADGARRVTVYSQAVDDPEQRWTEHASGLLTRGERVTGFDSTVWPPRGAVAADLEGFYARTEYGPVFQGL
>UniRef100_Q70KH5_from_932_to_1096 (HMM "PKS_DH" in sequence "UniRef100_Q70KH5", bitscore: 271.6, e-value: 8.6e-76, length: 165)
HPLLGASLELADAQGAALSGRLSARTESWLADHVVLGSTLVPGTAVVEMAVRAGAETGCGRLAELTQEAPLAVPERGAVH
LQVRVGPAGEQGHRPVGVYSRPEDAEPDEPWACHARGVLAPEAAPVPAGTGGAWPPSGAEPVPLDGFYERLAAEGFAYGP
AFQGL
>UniRef100_A5U473_from_926_to_1086 (HMM "PKS_DH" in sequence "UniRef100_A5U473", bitscore: 271.2, e-value: 1.1e-75, length: 161)
HPLLGAVVDLPASGGVVLTGRLSPNVQPWLADHAVSDVVLFPGTGFVELAIRAGDEVGCSVLDELTLAAPLLLPATGSVA
VQVVVDAGRDSNSRGVSIFSRADAQAGWLLHAEGILRPGSVEPGADLSVWAPAGAVTVDVADGYERLATRGYRYGPAFRG
L
>UniRef100_Q49BD9_from_3029_to_3193 (HMM "PKS_DH" in sequence "UniRef100_Q49BD9", bitscore: 271.1, e-value: 1.2e-75, length: 165)
HPLVGAVVSVPDTDGVLLTGRLSLTTHPWLADHAVSGTVLLPGTAMVELAVRAGDEAEARVLEELIISRPMAVPDEGTLH
VQVLVGGEEGDEGGRRKVGVYSRPEGIRQWTEHATGTLLTGGTATAAATTAHPWPPEGAEPVALEGFYEQLAEAGYEYGP
AFRGL
>UniRef100_Q9EX53_from_942_to_1114 (HMM "PKS_DH" in sequence "UniRef100_Q9EX53", bitscore: 270.7, e-value: 1.5e-75, length: 173)
HPILGATLDLADGEQTLFTSRLSLRTHPWLADHTVAGTTLLPGTGFVELAALAGERLGCPRVEELTLSAPLVLPERDGVR
IQLAVGEADGAGRRVVDVYARPDGGDETPGAVAKARPWTALAKGVLAPATGTGTAADGLPVWPPTGASEVPLDGVYDRLA
AQEYAYGPAFQGL
>UniRef100_Q9ZGA4_from_2022_to_2184 (HMM "PKS_DH" in sequence "UniRef100_Q9ZGA4", bitscore: 270.7, e-value: 1.6e-75, length: 163)
HPFLSSAAVLPGSDGVLLTGKLSLATHPWLADHTVQEVVLLPGTAFLELVVRAGDEVGCDTIDELVIETPHSLPASGAVD
LTVTVDQPDDTGHRPVSVHARPAGTDTWTRHATGTLGRTEDTAPDTNSFPQWPPTGAQPASLDEFYERLAGAGYTYGPAF
QGL
>UniRef100_Q1L0S6_from_933_to_1102 (HMM "PKS_DH" in sequence "UniRef100_Q1L0S6", bitscore: 270.7, e-value: 1.6e-75, length: 170)
HPLLGAVVAVPETDGVLGTSWLSLRTHPWLADHAVGDVVLVPGTGLAELVVRAGDEVGCGTLEELVIETPLVVPAQGGVR
VQVAVGGPEENGTRSVAVYSAREDNGGGTGTDVWPRHAAGTLTAAAVPATGFDFTVWPPSGAERVPFDAAEFYEDLADRG
YVYGPAFQGL
>UniRef100_A1GGB2_from_931_to_1092 (HMM "PKS_DH" in sequence "UniRef100_A1GGB2", bitscore: 270.7, e-value: 1.6e-75, length: 162)
HPLLTAAVPLPRSDGQVFTTRLSPRSHPWLADHVVDGVVLLPGSALVELVVRAGDEVGCPVLDELTTEAPLVVPEHGAVR
VQVALSGPGENGARTVDVYAQREDAHGWTRHATGVLSAAQPPASDFDFTAWPPPGARPVEVADFYPGLTDRGYAHGPALQ
AL
>UniRef100_Q1MX73_from_944_to_1118 (HMM "PKS_DH" in sequence "UniRef100_Q1MX73", bitscore: 270.6, e-value: 1.7e-75, length: 175)
HPLLSAAVQLADTTGAAETGASTmVFtGRLGLATHPWLADHAVAGTVLLPGTALVDLALHTGDHTGATHLEELTLHAPLT
LEEAGARDLQVTAaPIPDGRGGRQVTIHSRPHTDDEAEPESWTCHATGTLTAEPAAAAESLGQWPPAGAQALDVSELYPQ
MAAAGYGYGPAFRGV
>UniRef100_A0FCL3_from_8369_to_8536 (HMM "PKS_DH" in sequence "UniRef100_A0FCL3", bitscore: 270.5, e-value: 1.9e-75, length: 168)
HPLLGAVLPLPGAEGGVLTGLLSLDGQPWLADHMVQGTVVFPGTGFVELALQAGQHFGHPVVEELTLQAPLVVPGQGGVQ
IQVAVSTADERGRRPVTVHSCRAGEWVLHASGTLgamgdlDVTETYPTEVARSLEVWPPEGARRVDVSGMYETMAERGYG
YGPAFQGL
>UniRef100_Q1L0T2_from_2022_to_2188 (HMM "PKS_DH" in sequence "UniRef100_Q1L0T2", bitscore: 270.2, e-value: 2.3e-75, length: 167)
HPLAGAVVSVPDTGGVLLTGQLSVATHPWLADHAVSGTVLLPGTAMAELAIRAGDETDTPTLEELVIGQPMTLPEDGALH
VQVLVGGEEDGRRGVRIYSRPDAAQEQEWLEHASGTLatQPDGSAEGGMENGMAEWPPPGVEPIALDDFYDDLAQAGYEY
GPAFRGL
>UniRef100_Q9EWA2_from_905_to_1062 (HMM "PKS_DH" in sequence "UniRef100_Q9EWA2", bitscore: 270.0, e-value: 2.5e-75, length: 158)
HPLLGATLTLAESGEVVLTGRLSLQTHPWLTDHAIGGNVFFPGTGFLELAMHAADQAGCDRVEDLVLMTPLVLAEENGTQ
VQVLVGPADEAGTRTISIHARPEDDPDQPWMQHAGGTLTSGERVVDFGSTVWPPQDAVAVDLEGFYEGTGYGPAFQGL
>UniRef100_A4F5D6_from_3264_to_3431 (HMM "PKS_DH" in sequence "UniRef100_A4F5D6", bitscore: 270.0, e-value: 2.5e-75, length: 168)
HPLLKASVALAGSDGYLFTGRLSLAEHPWLAGHAVFGEPILPGTAFLDLALAAAHRVGLDAVDELTLEAPLALPATGGVV
VQMALGATDDDGRRSLTVHARPDDAGDDAAWTLHARGQVgSRSARADAATAYDLRAWPPPGAVSVAIDALYDRLARAGLA
YGPDFRGL
>UniRef100_Q49BE1_from_4077_to_4237 (HMM "PKS_DH" in sequence "UniRef100_Q49BE1", bitscore: 269.7, e-value: 3.1e-75, length: 161)
HPLLGAVVSVPDTGGVLLTGRLAPSAQSWLADHMLSGVALVPGTAIVELAVRAGDETGTPVLEELVLGQPMLLPEDGSLQ
VQVLVGAAEDDERRTVRVYSRGDESEPWVEHASGILSAQALIPVEAERQWPPAGAEPVALEGFYDRLAEAGYEYGPVFRG
L
>UniRef100_Q54297_from_2160_to_2322 (HMM "PKS_DH" in sequence "UniRef100_Q54297", bitscore: 269.7, e-value: 3.3e-75, length: 163)
HPLLGTVVALPGSDGVVLTGRVSLATHAWLADHAVRGSVLLPGTAFVELVVRAAGEVGCDVVDELVIETPLLLPQTGGVQ
MSVSVAEADESGHRAVMVFSQADNTDTWTRHVTATVSTSDSTVSQPEFAAWPPPAGAEPLDLSDFYDQLTGAGYEYGPAF
QGL
>UniRef100_Q0PD02_from_4271_to_4438 (HMM "PKS_DH" in sequence "UniRef100_Q0PD02", bitscore: 269.6, e-value: 3.4e-75, length: 168)
HPLLGAAVGIADGDTAVLTGRVSLGSHPWLADHAVLGSVLLPGTALLELAVRAGDQVGCARVEELVLHTPLILTEGAGAD
LQVLVGAADDSGLRTVDIYSRTHTTEQGSYGTEWTQHASGSLAAEATAPDRTGLETWPPKDATAMEVSGHYERVSESGFD
YGPVFQGL
>UniRef100_Q6V1N9_from_931_to_1095 (HMM "PKS_DH" in sequence "UniRef100_Q6V1N9", bitscore: 269.5, e-value: 3.6e-75, length: 165)
HPLLPAETALPGTDGVVLTGSLSLRDHAWLADHAVLGVVLVPGAGLLDMALTAAEHAGCTQVEELTLESPLILPEQGARS
VQVLVGAAQDSGQRAITIHSRLQDGDPHAAWTRHATGLLATGPQEEPATSSEAWPPTGAVPVPVDDLYLRLTEGGVDYGP
SFRGL
>UniRef100_Q06BM4_from_142_to_302 (HMM "PKS_DH" in sequence "UniRef100_Q06BM4", bitscore: 269.5, e-value: 3.7e-75, length: 161)
HPLLGAVVQLPETGGVQLSGRLSVRAQPWLGEHIISGTVLVPGTAMVELAVRAGDETGTPVLEELVIGQPMLLPGDTALS
VQVVVGTDEGGRRTVRIYSRADGATDWTEHATGTLMAQGPAPLDGATGEWPPAEAEPIPVEDFYRSLVDAGYAYGPAFRG
L
>UniRef100_Q0PCZ8_from_956_to_1134 (HMM "PKS_DH" in sequence "UniRef100_Q0PCZ8", bitscore: 269.4, e-value: 3.9e-75, length: 179)
HPLLGAAVSVADNGTTLLTGRVSLRTHPWLADHAVLGTVILPGTAHVELAIRAGDQVGAARLEELVIHSPLLLTDAADET
gqtgqtgdgvdLQVVVGAADGSGYRSIDIHSRPHTDADGSQDDWTHHAGGTLADADSRPVDHTELGTWPPRDAERLDTAG
LYERFDAAGFGYGTAFQGL
>UniRef100_Q7WTD7_from_925_to_1086 (HMM "PKS_DH" in sequence "UniRef100_Q7WTD7", bitscore: 269.3, e-value: 4.1e-75, length: 162)
HPLLGAVTLLAEGDEVVMTGRLGLDTHPWLADHAVAGAVLVPGAVFVELAVRAGDEVGCDHLEEMVLASPLVLPEQGGFD
LQLVVGGAAEDGRRTLGGYARPSGSDRPWVQHVTGTLAPGGAARPFDLAQWPPEGARPVPVEGCYDQLAEGGFRYGPAFR
SL
>UniRef100_Q8CJN6_from_3651_to_3816 (HMM "PKS_DH" in sequence "UniRef100_Q8CJN6", bitscore: 269.1, e-value: 4.8e-75, length: 166)
HPLLGAAVRMAHRDEYLFTGRLSRHSQPWLTEHAVHGTVLVPATGLLELAVRVGGQLGAERVEELMLSAPLVLPEQGGVQ
VQLVVGEADGAGRRTVEVFSRLDDGDVTADRPWTLHASGALAPAAGVLGEPPLPWPPAGAGEVPLDGVYDRLTDVGYAYG
PAFQGL
>UniRef100_Q846X6_from_1978_to_2167 (HMM "PKS_DH" in sequence "UniRef100_Q846X6", bitscore: 268.4, e-value: 8e-75, length: 190)
HPLLGAATEIADGDIRLLTGRISRHSHPWLAQHTLFGAAVVPASVLAEWALRAADEAGCPRVDDLTLRTPLVLPETAGVQ
VQIVVGPADARDGHRDFHVYARPDgKDASEGeGiAeGEGASEGEGASGGTDAPWTCHADGRLVAEPTGTASEDSPDTVWP
PPGAEPVDLGDFYERAAATGVGYGPVFTGL
>UniRef100_A1KK94_from_2940_to_3100 (HMM "PKS_DH" in sequence "UniRef100_A1KK94", bitscore: 268.2, e-value: 9e-75, length: 161)
HALLGAVIDLPASGGVVLTGRLSPRVQGWLADHSVAGVTIFPGAGFVELAIRAGDEVGCGVVDELTLAAPLVLPASGSVA
VQVVVNGPDESGVRGVSVYSRGDVGTGWVLHAEGALRAGSAEPTADLAMWPPAGAVPVEVADGYQQLAERGYGYGLAFRG
L
>UniRef100_A0ACH1_from_2428_to_2587 (HMM "PKS_DH" in sequence "UniRef100_A0ACH1", bitscore: 268.1, e-value: 9.4e-75, length: 160)
HAILGATVALPSGGAVLTGRLSPSSHPWLQDHAVRGQVLVPGTAFAELALRAGDQVGSGFLRELVLQTPLVLSDRAGVAL
QVGIGAPDDSGDRSVEVCSRPSDDAAWVCHATGLLGESAADAPTESTTWPPPGSRPVDLAGFYDGLAEAGYGYGPAFQGL
>UniRef100_A1YAM7_from_4505_to_4666 (HMM "PKS_DH" in sequence "UniRef100_A1YAM7", bitscore: 268.1, e-value: 1e-74, length: 162)
HPLLGAVVPLAGSDGLVATGRISARNQTWLPDHAVGGALLLPGAALVDLALTVGERTGCGRIAELTIEAPLVLGESGSAR
LQVTVGASADDGTREVAVYSRDETAGTDWIRHATGLLAADGETPVADLTQWPPAGAEPISLEGHYEGLAELGYGYGPAFR
GL
>UniRef100_A1YAN0_from_2542_to_2700 (HMM "PKS_DH" in sequence "UniRef100_A1YAN0", bitscore: 267.8, e-value: 1.2e-74, length: 159)
HPLLGGAVTLPDSGGTVFTGRLSLAAQPWLADHAVGETVLLPGTAFVDLALAAGRRHGRVVLDELTLESPLVLPEHGGVD
LRVWVREPDDTGACAVSVHSRADDEPWIRHAVGTLTEDTGATPADLTSWPPAAEETDVDGLYDALADAGLNYGPVFQGV
>UniRef100_Q1L0T2_from_4095_to_4255 (HMM "PKS_DH" in sequence "UniRef100_Q1L0T2", bitscore: 267.7, e-value: 1.3e-74, length: 161)
HPLLGAVVSVPDTGGVLLTGRLAPSAQSWLADHMLSGVALVPGTAIVELAVRAGDETGTPVLEELVLGQPMLLPEDGSLQ
VQVLVGAAEDDERRAVRVYSRGDESEPWVEHASGILSAQALVPVEAERQWPPTGAEPVVLEGFYDRLAQAGYEYGPVFRG
L
>UniRef100_Q9KIE0_from_2006_to_2172 (HMM "PKS_DH" in sequence "UniRef100_Q9KIE0", bitscore: 267.7, e-value: 1.3e-74, length: 167)
HPMLAAvtALPADDGGGVVLTGRISLRTHPWLADHAVRGTVLLPGTAFVELVIRAGDETGCGVVDELVIESPLVVPVTAA
VDVSVTVEGADEAGRRPVTVHARTEGTGSWTRHASGTLtPDTPDTSNASGEPFSQWPPATAAAVDVSGFYDELRDAGYEY
GSAFQGL
>UniRef100_Q1L0T0_from_954_to_1118 (HMM "PKS_DH" in sequence "UniRef100_Q1L0T0", bitscore: 267.2, e-value: 1.8e-74, length: 165)
HPLLGAVVQLPETGGVQLSGRLSVRAQPWLGEHVISGAVLVPGTAMVELAVRAGDETGTPVLEELVIGQPMVLPGDTALS
VQVVVGADEGGRRTVRIYSRTDGGTDWTEHATGTLaaQGPAPLDGAADGAAVEWPPAEAEPIPVEDFYRSLVDAGYAYGP
AFRGL
>UniRef100_P95814_from_832_to_994 (HMM "PKS_DH" in sequence "UniRef100_P95814", bitscore: 267.2, e-value: 1.8e-74, length: 163)
HPLLGAAVALPGTGGTVLTGRVSLASHPWLGGHAVNGTVLLPGAAFLELAVRAGDETGSDLLHELVVETPLTLPATGSVA
ISVEVAEPDDTGRRAVTVHARADGAALWTRHATGFLGKAAATTAETGDPAPWPPAGARQVDVGDVYERFAGIGYAYGSSF
QGL
>UniRef100_Q6JHN8_from_1797_to_1956 (HMM "PKS_DH" in sequence "UniRef100_Q6JHN8", bitscore: 267.1, e-value: 1.9e-74, length: 160)
HPLLGAGVELPESGGYVFTGTLSVGSLPWLADHVVGGSVLLPGTAFLELAVLAGDETGCDRVEELVLEAPLIFTGPDEVG
VQVVVGGAEAAGGRSVGVYSRSGIDGPWVRHATGVLGVRGATTAEAVEWPPAGAVPVNLERFYEDCAEDGFDYGPAFQGL
>UniRef100_Q0PD02_from_2490_to_2665 (HMM "PKS_DH" in sequence "UniRef100_Q0PD02", bitscore: 267.0, e-value: 2.1e-74, length: 176)
HPLLSACVTVAEGDLVLLTGQLSLRNHPWLADHAVLGSVLLPGTAFLELAVRAGDQVGCARVEELVIQAPLILADDDTAA
pqdVQILVGAPQPDSARSVDIYSRPHTDGDAGPDHDAWTHHASGVLttGSRGESSVAPDTSLTTWPPQQAVPIPLDDFYP
RLDRLGFGYGPLFQGL
>UniRef100_Q2PC52_from_931_to_1094 (HMM "PKS_DH" in sequence "UniRef100_Q2PC52", bitscore: 266.9, e-value: 2.2e-74, length: 164)
HPLLGAVVELPQTNGVVCTSRLSLATHPWLAGHRIQDNVLVPGTAYVDLAIQVGDQLGYGVLDELVIEAPLVLAADASVS
LQVAVGAPDATGRRRVEVHSSRADGEWTRHAAGHLqADAHDQTPGGGFDFGQWPPPGAVPEPVDDFYDSLAERGYQYGSA
FAGL
>UniRef100_Q0ILD4_from_4884_to_5053 (HMM "PKS_DH" in sequence "UniRef100_Q0ILD4", bitscore: 266.9, e-value: 2.3e-74, length: 170)
HPLLTAWLPSPEGEDVLCTGRISLATHPWLADHAVLGTVLVPGTAFVDLACWAGHRVGCGALRELTLATPLALAQDMAVR
LRLVLGAPDDTGCRPVALYSQQEGADEGTDGTGWTRHAEGLLAPGGDASVQPPTDFETWPVTGCEPIPLDGFYEELADAG
FSYGPVFRGL
>UniRef100_Q84G24_from_4082_to_4242 (HMM "PKS_DH" in sequence "UniRef100_Q84G24", bitscore: 266.9, e-value: 2.3e-74, length: 161)
HPLLGAVVSVPDTGGVLLTGRLAPSAQSWLADHMLSGVALVPGTAIVELAVRAGDETGTPVLEELVLGQPMLLPEDGSLQ
VQVLVGAAEDDERRAVRVYSRGDESEPWVEHASGILSAHALVPVEAERQWPPTGAEPVVLEGFYDRLAQAGYEYGPVFRG
L
>UniRef100_Q84G24_from_2009_to_2175 (HMM "PKS_DH" in sequence "UniRef100_Q84G24", bitscore: 266.8, e-value: 2.3e-74, length: 167)
HPLAGAVVSVPDTGGVLLTGQLSVATHPWLADHAVSGTVLLPGTAMAELAIRAGDETDTPTLEELVIGQPMTLPEDGALH
VQVLVGGVEDGRRGVRIYSRPDAAQEQEWLEHASGTLatQPDGSAEGGMENGMPEWPPPGVEPIALDDFYDDLAQAGYEY
GPAFRGL
>UniRef100_A0ACI1_from_4089_to_4256 (HMM "PKS_DH" in sequence "UniRef100_A0ACI1", bitscore: 266.8, e-value: 2.3e-74, length: 168)
HPLLGALVSVAGDGGLVLTGRLSRATHPWLDDHRVLGAVLVPGTALVDLALHAGSQVGCAVVDELTLDTPVHLPESGGLR
IQAEVGPPLADGSREIALYTRPDEADGVVGTDGGWVRHATGVLAPARPTAGETLAEWPPRDAEPVVLDDFYATAAAAGLD
YGPLFQGL
>UniRef100_O53490_from_2940_to_3100 (HMM "PKS_DH" in sequence "UniRef100_O53490", bitscore: 266.7, e-value: 2.5e-74, length: 161)
HALLGAVIDLPASGGVVLTGRLSPSVQGWLADHSVAGVTIFPGAGFVELAIRAGDEVGCGVVDESTLAAPLVLPASGSVA
VQVVVNGPDESGVRGVSVYSRGDVGTGWVLHAEGALRAGSAEPTADLAMWPPAGAVPVEVADGYQQLAERGYGYGPAFRG
L
>UniRef100_Q84G22_from_954_to_1118 (HMM "PKS_DH" in sequence "UniRef100_Q84G22", bitscore: 266.6, e-value: 2.7e-74, length: 165)
HPLLGAVVQLPETGGVQLSGRLSVRAQPWLGEHVISGAVLVPGTAMVELAVRAGDETGTPVLEELVIGQPMVLPGDTALS
VQVVVGADEGGRRTVRIYSRTDGGTDWTEHATGTLaaQGPAPLDGAAGGAAVEWPPAEAEPIPVEDFYRSLVDAGYAYGP
AFRGL
>UniRef100_Q5VKQ8_from_915_to_1078 (HMM "PKS_DH" in sequence "UniRef100_Q5VKQ8", bitscore: 266.4, e-value: 3.1e-74, length: 164)
HPLLGALVSMPGETGPVLTGRLSVRTHSWLADHRVLGRSLFPGTAFVELARCAAEVTGASEVEDITLAAPLVLSETGDVA
LRVVVGTADETGRRTVEICSQPGDADVEGPWTTHATGVLADGPERAAPAFQEWPPRGADEIDLVSLRESLADSGLDYGPA
FQGL
>UniRef100_Q8CJN6_from_1914_to_2083 (HMM "PKS_DH" in sequence "UniRef100_Q8CJN6", bitscore: 265.9, e-value: 4.5e-74, length: 170)
HPLLSTSVELAGREDTLFTGRLSLSGHPWLADHTIGSAVLVPATAFVELAMAAGDHLGAGRVADLTLEAPLPLTGRDAVR
VQVAVGAPDASGLRPFSVHARPDTGDDGTDRPWTRHVSGALaTEAEAAVPEPDPVFGVWPPEGAAAEPLDGVYDRLAALG
YHYGPAFQGL
>UniRef100_Q1WEK6_from_548_to_715 (HMM "PKS_DH" in sequence "UniRef100_Q1WEK6", bitscore: 265.8, e-value: 4.8e-74, length: 168)
HPLLGAVLPLPGDEGGVLTGLLSLDGQPWLAHHMVRDTVVFPGTGFVELALQAGQHFGHSVIEELTLHAPLVVPDQGGVQ
VQVAVSAADERGRRPVTVHSCRAGEWLLHASGTLgatgglDVTEPRPADVARPLEVWPPEGARSLDVSGMYEAMAERGYG
YGPAFQGL
>UniRef100_Q54296_from_2478_to_2639 (HMM "PKS_DH" in sequence "UniRef100_Q54296", bitscore: 265.7, e-value: 5.1e-74, length: 162)
HPLLGTVVDLPASDGVVLTGRVSLATHTWLADHAVRGSVLLPGTAFVDLVVRAADEVESDVVDELVIETPLLLPQTGGVQ
LSVSVGGADESGHRAVMVFSQADNTDTWTRHVTATVSTSDSTVSLPEFASWPPAQARPVSVADFYDRLAAAGTEYGPAFQ
GL
>UniRef100_A1YAN1_from_900_to_1059 (HMM "PKS_DH" in sequence "UniRef100_A1YAN1", bitscore: 265.4, e-value: 6.4e-74, length: 160)
HPLLGAVVAVPGTGGLLYTGRISLETHPWLADHAVSGTVLVPGTAFVELALAAGTQVDCALLDELTLEAPLVLEEGTDVR
LSVELGDADVDGRREVGVYSRRGDEPWTRHGNGVLLPETDGVPTPLAEWPPAGAERVGVEALYDELANAGLEYGPAFQGL
>UniRef100_Q68BG4_from_4253_to_4420 (HMM "PKS_DH" in sequence "UniRef100_Q68BG4", bitscore: 265.1, e-value: 7.8e-74, length: 168)
HPLLGASVGVAESDLVVLTGHLSLRTHPWLADHAVLGSVLLPGTAFLELAVRAGDQVGRTRLEELVIQAPLLLADDARDL
QVVVGAADETGRSTVDIYSRPHADGDLDSERAWTHHAGGILAGGPVEEFADADLSIWPPQNATPLDIADFYSQLDLAGYE
YGPAFRGL
>UniRef100_Q93HI9_from_950_to_1113 (HMM "PKS_DH" in sequence "UniRef100_Q93HI9", bitscore: 264.7, e-value: 1e-73, length: 164)
HPLLGAAVEPAESDGLVLTGRVSLREHPWLADHRVMGTVPLPGTAFVELAATAGDLVECPHIEELTMQAPLTLPETGGLD
LQLTVSAPDETGRREIGFFARADDEIAAAAWTRHGTGVLCPAGPVPEAAPAVWPPRGAEPVELGDLYGQLADGPFAYGPA
FHGL
>UniRef100_Q27W60_from_946_to_1121 (HMM "PKS_DH" in sequence "UniRef100_Q27W60", bitscore: 264.7, e-value: 1e-73, length: 176)
HPLLGAAVELADGTTHVLTGRISARSHPWLAEHVVAGAVLAPGAVLVEWALRAADAVGCGGVEELALQVPLALPESGGLR
VQVVVGAAAEDGRREVRMYSSPDhPNslDPGLDSGADTGWVCHAVGVLAPAAEAPAPVEGLGGAWPPPGAEPLDVGAFYE
QVLAAGYGYGPAYQGL
>UniRef100_A4KCE4_from_5136_to_5299 (HMM "PKS_DH" in sequence "UniRef100_A4KCE4", bitscore: 264.6, e-value: 1.1e-73, length: 164)
HPLLGAMLPLPETGGVVFTSRLSLRTQPWLADYAIRGAVVFPGTGYVELAVRAGDSVQCDRVDELVLEAPLVLPAQGGVQ
LQVVVGEAAAGRRSVAVYARPDGQDEWTRHATGVLsASAGPAGPEFTAVGQAWPGPGATELDTREFYAELGTGGFAYGPL
FQGL
>UniRef100_Q6W5P9_from_2506_to_2674 (HMM "PKS_DH" in sequence "UniRef100_Q6W5P9", bitscore: 263.7, e-value: 2.1e-73, length: 169)
HPLLGASVELAGGDGLVATARWSLRTHPWLADHAVSGTVIVPGTALVESVIRAGDVLGCGRIEELALQAPVVLQERGEAQ
VQIGVGEPDASGRRPVTVHTRTTGPDGATEDLWTLRAQGTLTEPGAPAVDRPEEFTSWPPPGATAVAAEGFYELLAGRGY
EFGPVFQGV
>UniRef100_Q9ZGI5_from_3579_to_3753 (HMM "PKS_DH" in sequence "UniRef100_Q9ZGI5", bitscore: 263.6, e-value: 2.3e-73, length: 175)
HPLLGAVVSLPDRDGLLLTGRLSLRTHPWLADHAVLGSVLLPGAAMVELAAHAAESAGLRDVRELTLLEPLVLPEHGGVE
LRVTVgAPAGEPGGESAGdGARPVSLHSRLADAPAGTAWSCHATGLLATDRPELPVAPDRAAMWPPQGAEEVPLDGLYER
LDGNGLAFGPLFQGL
>UniRef100_A1GD39_from_914_to_1080 (HMM "PKS_DH" in sequence "UniRef100_A1GD39", bitscore: 263.2, e-value: 2.9e-73, length: 167)
HPLVTAEIALPAAESVLLTGRLSRHSHPWVADHRVADTVLVPGTALVELAFRAGEVAGCGRIEDLTFQTPLTMPVTGGML
LQVVVGAPGEGGVREVTVHSRPESAEDALEEEWTCHATGLLGPVATTVADASPGPWPPADAQPLAIGDFYPRLAEAGYHY
GPAFQGL
>UniRef100_Q3S868_from_931_to_1098 (HMM "PKS_DH" in sequence "UniRef100_Q3S868", bitscore: 263.0, e-value: 3.3e-73, length: 168)
HPLLTAAVDLPDGDGVLFTGRLSSRTHPWLADHAVSGTVLLPGVAFVEMAAHAAAHVGCTTVEELTLAAPLVLgppAADE
ARRLRLTVDAPDPEGRRAVALYSRPDDPESTEPWVRHAGGTLAGTPASAPGDPGRWPPADGAERLELDSLYADFEAAGVH
YGPLFQGL
>UniRef100_A1GD41_from_924_to_1089 (HMM "PKS_DH" in sequence "UniRef100_A1GD41", bitscore: 263.0, e-value: 3.4e-73, length: 166)
HPLVTAAIALPEPSGQLLTGRLTRRTHPWLADHIVLGAALLPGTAHLELAFRAGDQVGCDTVEELTLQTPLTLPEHDGVA
LQVFVGGPQDDGRRSVAVWSRRDTPDPADDGDEWTCHATGLLGHAAATPVDGLTSWPPAAAAVDIDGLYERLSAAGYGYG
PAFRGL
>UniRef100_Q93HJ5_from_4868_to_5037 (HMM "PKS_DH" in sequence "UniRef100_Q93HJ5", bitscore: 262.9, e-value: 3.5e-73, length: 170)
HPLLTAWLPSPEGDGVLCTGRLSLATHPWLGDHTVLGTVLVPGTAFVDLVGWVGDRVGCGGIRELTLATPLALAEDAAVR
LRVVLGAPDDTGCRPVAVYAQPDTEDEGTDWTRHAEGLLapaDASDTPAAPPGPALDAWPVPGAEPLPMDGFYEGLADAG
FAYGPLFRGL
>UniRef100_A4F5D7_from_2491_to_2659 (HMM "PKS_DH" in sequence "UniRef100_A4F5D7", bitscore: 262.6, e-value: 4.4e-73, length: 169)
HPLLRASVALADADGFLFTGRLALAEQPWLGGHEVFGARVLPGTAFLELAIAAAHRAGLERVEELTLEAPLALPPKGGVA
VQIAIGAPDEAGRRSMTIHARPDAGPDERAPHDGAWTRHASGTLSPKAEQAAFDLRAWPPPLATPITTDGFYDRITDAGI
AYGGEFRGL
>UniRef100_Q49BD9_from_954_to_1122 (HMM "PKS_DH" in sequence "UniRef100_Q49BD9", bitscore: 262.5, e-value: 4.6e-73, length: 169)
HPLLGAVVQLPETGGVQLSGRLSVRAQPWLGEHVISGAVLVPGTAMVELAVRAGDETGTPVLEELVIGQPMVLPGDTALS
VQVVVGADEGGRRTVRIYSRTDGGSDWTEHATGTLaaqgpaPLDGGAYGAGDGAAVQWPPAEAEPIPVEDFYRSLVDAGY
AYGPAFRGL
>UniRef100_Q49BE1_from_1993_to_2159 (HMM "PKS_DH" in sequence "UniRef100_Q49BE1", bitscore: 262.5, e-value: 4.8e-73, length: 167)
HPLAGAVVSVPDTGGVLLTGQLSVATHPWLADHAVSGTVLLPGAAMAELAIRAGDETATPTLEELVIGQPMTLPEDGALH
VQALVGGEEDGRRGVRIYSRPDAAQEQEWLEHASGTLatQPDGSAEGGREDGMAEWPPPGVEPIALDHFYDDLAQAGYEY
GPAFRGL
>UniRef100_A4KCE5_from_5008_to_5166 (HMM "PKS_DH" in sequence "UniRef100_A4KCE5", bitscore: 262.0, e-value: 6.6e-73, length: 159)
HPLLGAMVTLPHSDGVLFTSRLSLRTHPWLADHAVQGTVIFPGTGYVELAVRAGDSVGCDRLDELVLEAPLVLPAQGGVQ
VQLVVDAGGTQRAFAVYARPDGQDEWTRHATGVLsSGAAQAGAEFDPVSQAWPAAGATEMDLSQFYAATDSYGPQFQGL
>UniRef100_A4FCY9_from_1914_to_2082 (HMM "PKS_DH" in sequence "UniRef100_A4FCY9", bitscore: 261.6, e-value: 8.9e-73, length: 169)
HPLLGGMTQLAEGDGVLFTGRLSRHTHAWLADHVVGGTALLPGTAIVELAFAVGDRLGCDRLREVAIEQPLVIPVDGAAR
LQVKVGPANSADERAIAVYSRSEIGDGERSPDTEGWIRHATGVLTADDRPDATASDVWPPQGACPVETDGLYQRLEEIGY
AYGPAFRGL
>UniRef100_Q0ILD2_from_2917_to_3077 (HMM "PKS_DH" in sequence "UniRef100_Q0ILD2", bitscore: 261.5, e-value: 9.6e-73, length: 161)
HPLLGAMVGAAGGDVLFTGELSLAAQPWLADHRVLDAVLFPGTGFLELASWAGSRLDAGDLEELVVHRPLVLPEHGGVTV
QVVVGEATDEDRRPVAVYSRAADDAGWTRHAEGLLATGPAAQPADPSAHWPPQGAERVDLDEFYAGLADAGTAYGPVFQG
L
>UniRef100_Q0RTS5_from_1008_to_1217 (HMM "PKS_DH" in sequence "UniRef100_Q0RTS5", bitscore: 261.4, e-value: 9.7e-73, length: 210)
HPLLGAVVRLATDDTVVHTGRLAAATQPWLADHLVQGSVVVPGTAFVELALHAGDGFGADLLDELVVEAPLVLPERGAVV
IQVTVAAADDDGRRPVTIHSRPQAEADGGAADDADWTRHASGTLvsgrgstgpadqdvtgqdaqspnaqspnagspdags
pdAGSPDAGSPDAGSPDAWPPAEAIAVDLTDGYAKLAASGLGYGAAFQGL
>UniRef100_Q9EX54_from_924_to_1085 (HMM "PKS_DH" in sequence "UniRef100_Q9EX54", bitscore: 261.4, e-value: 1e-72, length: 162)
HPMLGAAVTVAGADQVLFTSRLSLRTHPWLADHVVLDQTLVPATALVEMAIRAGDELGSTVLNDLSVLGPLVLPGKGGVH
VQVSVGSPDASGLRELSIYSRPDNADVPWTLNARGRLSFRGPDAPFSLAQWPPAGAEEVPLDEAYDKLAVQGYVYGPVYR
GL
>UniRef100_A0ACH2_from_919_to_1081 (HMM "PKS_DH" in sequence "UniRef100_A0ACH2", bitscore: 261.3, e-value: 1.1e-72, length: 163)
HPLLGAAVSMAAGGGALLTGRLSAATHGWLTDHTILGGVLVPGTAFVELAWQAGEHVGCGTVADLTLTAPLVLPARGGVQ
IQVSAGAEREDGTRPLEIHSRPDGEEEWTGHAVGLLEAAPAAPAGPAGTVRTWPPEAEPVDLDGFYERATGAGFAYGPVF
QGL
>UniRef100_Q9ALM3_from_942_to_1104 (HMM "PKS_DH" in sequence "UniRef100_Q9ALM3", bitscore: 260.8, e-value: 1.6e-72, length: 163)
HPLLGAVVALADGEGVVLTGRLTAGSHPWLSDHRVLGEIVVPGTAIVELVWHVGERLGCGRVEELALEAPLILPDHGAVQ
VQVLVGPPGESGARSVALYSCPGEAIEPEWKKHATGVLLPPVAAENHELTAWPPENATEIDADGVYAFLEGHGFAYGPAF
RCL
>UniRef100_Q0QMQ1_from_1939_to_2101 (HMM "PKS_DH" in sequence "UniRef100_Q0QMQ1", bitscore: 260.7, e-value: 1.6e-72, length: 163)
HLFLGAPVPLATSGGLVFTADVSLATHPWLADHAVAGTVLLPGTALVELALHAADHVGCDRVDELTLSAPLLLPAAGAVR
LQVTVAAPDAEGRRALGVHARPAADDEAPWTAHAEGVLARTADASATGLPWPPPATAAPVDLSDGYPRLGARGYDYGPAF
QGL
>UniRef100_Q27W72_from_2771_to_2938 (HMM "PKS_DH" in sequence "UniRef100_Q27W72", bitscore: 260.6, e-value: 1.7e-72, length: 168)
HPLLGAAVELADGSTHLLTGRLTAGgGESWLGEHVVAGARLVPGAAQVEWALRAADEAGCGTVEELALQFPLVLPDTGGL
RVQVVVGEAAEDGRRDVRVYSRPDRDAETTADPVWVCHAVGVLGPHGEPAPQPSGVWPPAGAEPVDTDGFYERATAAGYG
YGPAFQGV
>UniRef100_P95814_from_4329_to_4491 (HMM "PKS_DH" in sequence "UniRef100_P95814", bitscore: 260.5, e-value: 1.9e-72, length: 163)
HPMLAATAALPTNDGTVLTGRISLRTHPWLADHTIQDTVLLPGTAFLELVMRAGDEVGCDTIDELVIETPLTLPVTGAVD
LTVTVEQADATGHRPVSVHARPAGTDTWTRHATGTLGRTEDTAPDTNSFPQWPPTGPTALDVTEFYAQLAALGYRFVPTF
RGL
>UniRef100_Q9EWA3_from_904_to_1061 (HMM "PKS_DH" in sequence "UniRef100_Q9EWA3", bitscore: 260.4, e-value: 2.1e-72, length: 158)
HPLLGATLTLAESGEVVLTGRLSLQAYPWLTDHTMGGSVLFPATGFLELAMRAADQVGCDRVDEFVLMTPLVLAEESGTQ
VQVLVGPADEAGTRTISIHARPDGDPDQPWMQHAGGTLTSGERIVDFGSTVWPPQGAEAVDLEGFYDTTGYGPAFQGL
>UniRef100_Q1WEK8_from_922_to_1079 (HMM "PKS_DH" in sequence "UniRef100_Q1WEK8", bitscore: 259.8, e-value: 3e-72, length: 158)
HPLLGATVVLPESGGCLLTGRLSLAGQPWLADHALSGVVLLPGTGFVELVLQAGLRWGCGVVEELTLEGPLVLPERGEVE
VQVSVGGVDGAGCRSVSVFSCRGGEWVRHAVGVLGVGDGAVPVAEVWPPVGAERVGVEGVYEALAERGYAYGPVFQGL
>UniRef100_Q27W72_from_971_to_1141 (HMM "PKS_DH" in sequence "UniRef100_Q27W72", bitscore: 259.5, e-value: 3.8e-72, length: 171)
HPLLQAVVETPDGGLLLTGRLSPHTHAWLADHTIADSVPLPGTALLELALLAAARTGSELIDDLTLETPLILPASGAVRI
QLAVTPPDETGRRTVTIASRPADEGGGALDAPAAWRHHATGVLSDAITPPPDDGPRTAAWPPAGVVPVDVADLYERLAAQ
GYAYGPAFRGL
>UniRef100_Q9KIE0_from_6826_to_6986 (HMM "PKS_DH" in sequence "UniRef100_Q9KIE0", bitscore: 259.4, e-value: 4e-72, length: 161)
HPLLAASVALPDSDEVLLTGRFSLATHPWLAGHSVDGAVLLPGPAFLELAGRGADEAGCDLLDELVVETPLVLPATGAVQ
VRVTVAAPDDTGRRAVRVHARTDGDRTWTRHASGFAGIATTEPATTPGPWPPEHAEPVDVAAFYQRLDDAGYEFGPEFRG
M
>UniRef100_Q9KIE1_from_2485_to_2651 (HMM "PKS_DH" in sequence "UniRef100_Q9KIE1", bitscore: 259.4, e-value: 4.1e-72, length: 167)
HPMLAAvTALPADDGGVVLTGRISLRTHPWLADHAVRGTVLLPGTAFVELVIRAGDETGCGIVDELVIESPLVVPVTAAV
DVSVTVEGADEAGRRPVTVHARTEGTGSWTRHASGTLtpDTPDTPGVVGVEPFSQWPPVTAVAVDVSGFYDELRDAGYEY
GSAFQGL
>UniRef100_A1GFR7_from_2655_to_2818 (HMM "PKS_DH" in sequence "UniRef100_A1GFR7", bitscore: 259.1, e-value: 4.9e-72, length: 164)
HPMLGAVVRLPWSDGLVFTSRLSLRSHPWLADHEVGGVVVVPGAGLVELAVRAGDEAGCPHLDELVIETPLVVPTHGGVR
VQVALSGPGENDARTVDVYALREDDSDDGWTRHATGVLSSTPGPQDPFDATAWPPPGAHRVDVEALYSDLAGHDLAYGQS
FRAV
>UniRef100_Q6W5P7_from_6527_to_6684 (HMM "PKS_DH" in sequence "UniRef100_Q6W5P7", bitscore: 259.0, e-value: 5.1e-72, length: 158)
HPLLGAAVPLADSEGVLFTSQISMQVHPWLLDHRVGGTVIMPGTGYLEMAIRAADQVGCARVEELVLAAPMVLDEKHPVS
VQVVVGAPDDTGTRPVTFYSRPSDAVDAPWSRHADGFLAVQERTDSFEAPVWPPADAVSVEFDGDYSRTGYGPSFQGL
>UniRef100_A1KJ79_from_920_to_1080 (HMM "PKS_DH" in sequence "UniRef100_A1KJ79", bitscore: 258.9, e-value: 5.5e-72, length: 161)
HGLLGAVVEQPDSDVVVLTGRLSVGEQRWLADHVIAGVVLLAGAAFVELALRAADQVDCGVVEELTVVTPLVLPTVGGVQ
LQVVVGVGEMGQRPVSIYSRNAESDSGWVLHARGVLGAKAVAPAADLSVWPPLGAAPVDVDGAYQRFAELGYEYGRAFQG
L
>UniRef100_Q7D874_from_921_to_1081 (HMM "PKS_DH" in sequence "UniRef100_Q7D874", bitscore: 258.9, e-value: 5.5e-72, length: 161)
HGLLGAVVEQPDSDVVVLTGRLSVGEQRWLADHVIAGVVLLAGAAFVELALRAADQVDCGVVEELTVVTPLVLPTVGGVQ
LQVVVGVGEMGQRPVSIYSRNAESDSGWVLHARGVLGAKAVAPAADLSVWPPLGAAPVDVDGAYQRFAELGYEYGRAFQG
L
>UniRef100_O65933_from_921_to_1081 (HMM "PKS_DH" in sequence "UniRef100_O65933", bitscore: 258.9, e-value: 5.5e-72, length: 161)
HGLLGAVVEQPDSDVVVLTGRLSVGEQRWLADHVIAGVVLLAGAAFVELALRAADQVDCGVVEELTVVTPLVLPTVGGVQ
LQVVVGVGEMGQRPVSIYSRNAESDSGWVLHARGVLGAKAVAPAADLSVWPPLGAAPVDVDGAYQRFAELGYEYGRAFQG
L
>UniRef100_Q7VEV0_from_921_to_1081 (HMM "PKS_DH" in sequence "UniRef100_Q7VEV0", bitscore: 258.9, e-value: 5.5e-72, length: 161)
HGLLGAVVEQPDSDVVVLTGRLSVGEQRWLADHVIAGVVLLAGAAFVELALRAADQVDCGVVEELTVVTPLVLPTVGGVQ
LQVVVGVGEMGQRPVSIYSRNAESDSGWVLHARGVLGAKAVAPAADLSVWPPLGAAPVDVDGAYQRFAELGYEYGRAFQG
L
>UniRef100_A1QS16_from_921_to_1081 (HMM "PKS_DH" in sequence "UniRef100_A1QS16", bitscore: 258.9, e-value: 5.5e-72, length: 161)
HGLLGAVVEQPDSDVVVLTGRLSVGEQRWLADHVIAGVVLLAGAAFVELALRAADQVDCGVVEELTVVTPLVLPTVGGVQ
LQVVVGVGEMGQRPVSIYSRNAESDSGWVLHARGVLGAKAVAPAADLSVWPPLGAAPVDVDGAYQRFAELGYEYGRAFQG
L
>UniRef100_UPI00005F6237_from_181_to_341 (HMM "PKS_DH" in sequence "UniRef100_UPI00005F6237", bitscore: 258.9, e-value: 5.5e-72, length: 161)
HGLLGAVVEQPDSDVVVLTGRLSVGEQRWLADHVIAGVVLLAGAAFVELALRAADQVDCGVVEELTVVTPLVLPTVGGVQ
LQVVVGVGEMGQRPVSIYSRNAESDSGWVLHARGVLGAKAVAPAADLSVWPPLGAAPVDVDGAYQRFAELGYEYGRAFQG
L
>UniRef100_O30482_from_906_to_1062 (HMM "PKS_DH" in sequence "UniRef100_O30482", bitscore: 258.6, e-value: 7.2e-72, length: 157)
YPLLGAVTTIAGSGAVVLSGRLSVASMPWLADHAVAGTVVLPGTALVDMVIRAGDEVGCDVLDELVVQTPLVLDRAASVQ
VSVGPTEADGRRPVSVHARRDDGDWVEHAVGSLAEEVNVPVPPPSWPPAGAEEVDLTGLYERLADGGLAYGPAFQGL
>UniRef100_Q7WTF3_from_969_to_1153 (HMM "PKS_DH" in sequence "UniRef100_Q7WTF3", bitscore: 258.1, e-value: 9.7e-72, length: 185)
HPLLRAALEPADGGLLLTGRLSLRGQPWLADHAIVDAVPLPGTLFVELALQAGERVGCDLIDDLTLEAPLLLPPVGAVDL
QVAVGATDAAGRRAVTVYSRPSGgGSeGwESSADPGVADEPGDGPYGPWRRHATATLGTAPTGVPEPAASPAQWPPAGAE
AIDVAGLYERLAAEGYRYGPAFTGL
>UniRef100_A4KCE5_from_977_to_1143 (HMM "PKS_DH" in sequence "UniRef100_A4KCE5", bitscore: 258.0, e-value: 1e-71, length: 167)
HPLLGAVVPLPHTDGVVFTSRLSLRTHPWLADHAVRGTVLLPGTGFVELAVLAGDSVRCDRVDELVLEAPLVLPAQGGVQ
LQVVVGEAEPDTSRRGVAVYARPDGQEEWTRHATGTVsAGAAGAGAEFDPVSRDWPVPGATEIDTGEFYEQLDAGGfLAY
GPVFRGL
>UniRef100_Q93HJ3_from_3004_to_3166 (HMM "PKS_DH" in sequence "UniRef100_Q93HJ3", bitscore: 257.7, e-value: 1.3e-71, length: 163)
HPLLGAMVGSASGGDTLFTGELSLAAQPWLADHRILDSVLFPGTGFLVLALWAGSRLDAGEVEELVVHSPLILPEHGGVT
VQVVVGETTREESRPVAVYSRAASGTEWTKHAEGLLAAGPPPEQPATPPAVWPPDGAEPVRLEDFYADLTTTGTAYGPVF
QGL
>UniRef100_A4F5D6_from_1500_to_1663 (HMM "PKS_DH" in sequence "UniRef100_A4F5D6", bitscore: 257.4, e-value: 1.6e-71, length: 164)
HPLLGAAVAVADSGAYLLTGRLSLGAHPFLAGHAVFGAPILPGTAFLELALVAAHGVGLDRVEELTLEAPLALPATGGVA
VQIHVGPPDARGARSFALHARDDAAAPDAPWTRNARGILGARAAAPAVDLGEWPPPGAEPIAIDGLYDRLAEAGLAYGPD
FRGL
>UniRef100_Q6JHN7_from_4298_to_4464 (HMM "PKS_DH" in sequence "UniRef100_Q6JHN7", bitscore: 257.4, e-value: 1.6e-71, length: 167)
HPLLGMALQTPGSGGLVFTSRLSVHSHPWLADRVVAGSVLVPGAAFVELAIRAGDEAGYGRIGELTLEAPLVLPENGAVL
LQVTVGGEDSAGRQVHVFSRADNDSGQSGQSWVRHATGVLVPADRSGPAFDTSVWPPTGAEPVDLEGFFDEVAfDAGFNY
GPVFRGL
>UniRef100_Q7WTF1_from_955_to_1125 (HMM "PKS_DH" in sequence "UniRef100_Q7WTF1", bitscore: 257.3, e-value: 1.7e-71, length: 171)
HPLLAAAVSLPDGGMVLTGRLSATtGAGWLADHVVGDTTLLPGAAMVEWALQAAHEAGCAAVEELALQTPFVLPASGALR
VRVAVGPADDEGRRTVDVYSRPDELDTETPDGWVCHAMGVLapEAPEDRTAPPDAPAAPWPPRGAEPLDVTDFYERAAAG
GYGYGPAFRGL
>UniRef100_Q93HI8_from_968_to_1130 (HMM "PKS_DH" in sequence "UniRef100_Q93HI8", bitscore: 256.9, e-value: 2.3e-71, length: 163)
HPLLGAVLVPAAGGGRLFTGRLSTDSLPWLADHAIGDTVLLPGTAVAELALWAGTYLGLDSVGDLTLELPLVLPSSGGLR
VQLAVGAPDESGEREFALYAQAEESAEEVWTRHAGGTLTTARTRPGDELTAWPPAGAEELDVDGFYADLADAGFQYGPAF
QGL
>UniRef100_A4F5C6_from_2502_to_2665 (HMM "PKS_DH" in sequence "UniRef100_A4F5C6", bitscore: 256.0, e-value: 4.2e-71, length: 164)
HPLLKASVALAGSDGYLFTGRLSLAEHPWLAGHAVFGEPILPGTAFLDLALAAAHRVGLDAVDELTLEAPLALPATGGVV
VQMALGATDDDGRRSLTVHARPDDAGDDAAWTRHATGALGPRAAGASLDVGAFPPGDATPLATAGLYDRLARAGLAYGTD
FQGL
>UniRef100_Q6W5Q0_from_7857_to_8019 (HMM "PKS_DH" in sequence "UniRef100_Q6W5Q0", bitscore: 255.5, e-value: 6e-71, length: 163)
HPLLGAVVSLPDSGGAVLTGLLSVEAQPWLADHVVLGRVMLPGAVLVELALAAGESVDCAVLDELTLATPLVLPEHGGAQ
VRVVVGPRTAERRTVAVYSRPEGTGQEWATHATGFLTDNALVAGAEAALEQWPPTGAASVPVDSAYQIFRERGYGYGPVF
QGL
>UniRef100_A4KCE4_from_8463_to_8626 (HMM "PKS_DH" in sequence "UniRef100_A4KCE4", bitscore: 255.0, e-value: 8.7e-71, length: 164)
HPLLGAMVPLPHSDGVLFTSRLSLRTHPWLADHAVRGTVIFPGTGYVELAARAGDSVGCAKLDELVLEAPLVLPAQGGVQ
VQVVVDAGETQRAVSVYARPEGQEEWTRHATGLLsADAPETGDEFDAVRGNWPAPGGTELDTAGFYEQLTAAGfLVYGPI
FQGL
>UniRef100_Q1MX73_from_4760_to_4936 (HMM "PKS_DH" in sequence "UniRef100_Q1MX73", bitscore: 254.7, e-value: 1.1e-70, length: 177)
HPLLHAAVQLADGvdesaATTVFTGRVSLKTHPWLADHAVAGTVLLPGTALVDLALHAGDHTGATHLEELTLHAPLTLDE
AGTHDLQVTASVRGGSDDEGEGaGRWQVTVHSRRTSDNAEPEPWTHHATGALTTEPAEQAAPLAQWPPTGAEPVEVTDLY
PRLLAAGYEYGPAFQGV
>UniRef100_Q6W5P7_from_2960_to_3118 (HMM "PKS_DH" in sequence "UniRef100_Q6W5P7", bitscore: 254.5, e-value: 1.2e-70, length: 159)
HPLLGAATGLAASEGVLFTGRLSLTTHPWLADHTVgGGMVLFPATGFLELAVRAADEVGCDRVEEFTLATPLLLPADTAV
VVQVWAGAPDESGARTVSLYSRSADVPDATWTQHATGVLTSGAVTLPAVAEIWPPKGAVAVGLEDFYDRTEYGPVFRTI
>UniRef100_Q0QMN6_from_919_to_1087 (HMM "PKS_DH" in sequence "UniRef100_Q0QMN6", bitscore: 254.1, e-value: 1.6e-70, length: 169)
HPLLGALVPMPGELGSVFTGRLGLRGQPWIADHRVTGAAVLPGTAFLELARRAGELLGDLRVEELVLEVPLTLPAEGDTA
LRVVVGEPDAAGRRTVEAHTRPEEPGSPWTRHATGVLvedtDDTPAAGGSPVAELVQWPPTAAEAVDLDDLYPRLAGTGL
EYGPAFQGL
>UniRef100_Q53840_from_2493_to_2656 (HMM "PKS_DH" in sequence "UniRef100_Q53840", bitscore: 253.8, e-value: 1.9e-70, length: 164)
IPLLGAAVAFADRGGFLFTGRLSLAEHPWLEGHAVFGTPILPGTGFLELALHVAHRVGLDTVEELTLEAPLALPSQDTVL
LQISVGPVDDAGRRALSFHSRQEDALQDGPWTRHASGSLSPATPSLSADLHEWPPSSAIPVDLEGLYATLANLGLAYGPE
FQGL
>UniRef100_Q9ADL6_from_5073_to_5236 (HMM "PKS_DH" in sequence "UniRef100_Q9ADL6", bitscore: 253.7, e-value: 2.1e-70, length: 164)
HPLLGAAVRLADTDAFLFTGRLSLQSHPWLAEHAAFGIPILPGTAFLELALLAADRVGLDTVEEVTLEAPLALPSQGTIL
IQISVGPMDEAGRRSLSLHGRTEDAPQDAPWTRHASGSLAKAAPSLSFDLHEWAPPGGTPVDTQGSYAGLESGGLAYGPQ
FQGL
>UniRef100_Q0RMN8_from_943_to_1113 (HMM "PKS_DH" in sequence "UniRef100_Q0RMN8", bitscore: 253.5, e-value: 2.4e-70, length: 171)
HPLLGAVVEHPGTGEVVCTDRWSLRTHGWLADHAVFGAVVLPATAHLDLALWVGDLVGCATVEDLLLEVPLLLPATGDVQ
VRVVAGAADEDGRREVRVYSRAGTQAGTEGGWTRHATGNLapaAPPGTEWTRDARALAVWPPVGARPLDIDGLHDSFAAA
GFDYGPAFRGL
>UniRef100_Q1MX72_from_3008_to_3179 (HMM "PKS_DH" in sequence "UniRef100_Q1MX72", bitscore: 253.4, e-value: 2.6e-70, length: 172)
HPLLHAAVQLADEAGTGAAGAVVfTGRVGLSTHSWLADHAVAGTVLLPGTALVDLALHTGDHTGATHLEELTLQAPLVLQ
ESGARDLQVTAsPHPEADGWQVTIHSRPHTDDEAEPEPWTCHATGTLTAEPAVKAEALDQWPPAGAQALDVSEIYPRLAA
GGYEYGPAFRGV
>UniRef100_A4KCE5_from_2978_to_3142 (HMM "PKS_DH" in sequence "UniRef100_A4KCE5", bitscore: 253.3, e-value: 2.8e-70, length: 165)
HPLLGAVLPLPQFDGVVFTSRLSLRTHPWLADHAVRGVAVFPGAGFVELAVRAGDSVGCDHVDELVLEAPLVLPAQGGVQ
VQVLVGAEADARRSIAVHARPDGEETWTRHATGTIsATVAEAGPEFAPFARPWPGPEATELDTAGFYERVREGGlLAYGP
MFQGL
>UniRef100_Q1MX72_from_5066_to_5240 (HMM "PKS_DH" in sequence "UniRef100_Q1MX72", bitscore: 252.9, e-value: 3.8e-70, length: 175)
HPLLHAAVQLADGadggaGTTVFTGRVGLSTHPWLADHAVTGTVLLPGTGLVDLALHAGDHTGATHLEELTLQAPLVLEE
TGARDLQVTAAPQGGSDAGGTGRWQVTIHSRPHTGDAEPEPWTCHATGTLTAEAAEAAEALTEWPPTGAEAFDVGALYPE
LAAAGYEYGPVFQGV
>UniRef100_Q0QMP8_from_924_to_1098 (HMM "PKS_DH" in sequence "UniRef100_Q0QMP8", bitscore: 252.8, e-value: 4e-70, length: 175)
HPLLGAVVELADAtaDGLVLTGRLSLHTHAWLADHAVGDTVLLPGTALVELALHAAQQLGGGHVEELTLAVPLRVPATGA
LDIQVAVGAGDADDRRPVTVHSRPAAGAGDDDGAPWTRHAEGMLlpaPGPHAGTHPAPPADAAWPPAGADAVDLTGAYPE
LAERGYRYGPTFRGL
>UniRef100_Q7X4R3_from_909_to_1078 (HMM "PKS_DH" in sequence "UniRef100_Q7X4R3", bitscore: 252.7, e-value: 4.1e-70, length: 170)
HPLLGAVVAVPETGGVLGTSWLSLRTHPWLADHAVGXVVLVPGTXLXELVVRAGDEVGCGTLEELVIEXPLVVPAQGXXR
VQXAVGGPEENGXRSVAVYSARDDBGXGTGXDGWTRHAAGTLTAAAVPADGFDFTVWPPVGAERVSFDAVGFYEEMAGRG
YVYGPAFQGL
>UniRef100_Q9ALM2_from_2685_to_2874 (HMM "PKS_DH" in sequence "UniRef100_Q9ALM2", bitscore: 252.4, e-value: 5.3e-70, length: 190)
HPLLGAVVALADGDGMVLTGRLSVGTHPWLAQHRVLGEVVVPGTAILEMALHAGARLGCDRVEELTLETPLVVPERAAGA
gsrgpaggttvsietaeervrtndaieIQLLVNAPDEGGRRRVSLYSRPAGGSRGGGWTRHATGELVVGTTGGRAVPDWS
AEGAESIALDEFYVALAGNGFEYGPLFQGL
>UniRef100_Q27W74_from_1950_to_2118 (HMM "PKS_DH" in sequence "UniRef100_Q27W74", bitscore: 252.3, e-value: 5.3e-70, length: 169)
HPLLGAAVRLADGSGHVLTGRLSPQTHGWLADHVVAGVALVPAAALMEWALRAADESGCGAVEELALRLPLVMPTTGGRC
VQVMVGPPADDGRRDLAIYSLPEEALRTGGDTDWMCHAVGVLGPAVPESGATEPPGTWPPPEAELMDTDGFYERIAASGY
AYGAAFQGL
>UniRef100_Q52V45_from_939_to_1101 (HMM "PKS_DH" in sequence "UniRef100_Q52V45", bitscore: 251.8, e-value: 7.6e-70, length: 163)
HPLLGAAVTLAGSDSVLFTGRLSLRTQPWLADHTVSGTTVLPGAAFVELAVRAGDQAGCERVEALVLDAPLALPAEGAVR
VQVLVEAPDEQGRRPFTVSSQPETAPADTPWGRHARGVLAPTAPAPSFDLAQWPPAGAEAVDITDLYASHDTPGAHGPER
GGL
>UniRef100_Q846X3_from_959_to_1133 (HMM "PKS_DH" in sequence "UniRef100_Q846X3", bitscore: 251.8, e-value: 7.7e-70, length: 175)
HPLLGASVGLASGDVHLLSGRVSRQSAAWLDDHVVAGQALVPGAAQVEWVLRAGDDAGCSALEELTLQTPLVLPDTGGLR
IQVVVEAADAHGRRDVRLFSRPDDDDAFASTHPWTCHATGVLapaptDGTNGTRDAADTLDGAWPPADAEPVPADDLYAQ
ADRTGYGYGPAFRGV
>UniRef100_Q0R4M5_from_3034_to_3202 (HMM "PKS_DH" in sequence "UniRef100_Q0R4M5", bitscore: 251.7, e-value: 8.5e-70, length: 169)
HPFLGAALELPDANGHLFTGRLSTNELPWLADHVVLGVTVVPGTALLDLALHVAQRTDAPHIDELALQSPLVLNEDHAAQ
LHITVGPRSDGGTRPLSIHSRPYDTTGLDGEAAPWTLHATGVLTSTPAEQPTTTLTTWPPSDATPLDTTDLYDRLNDLGL
TYGPTFQGL
>UniRef100_Q0QMN7_from_1958_to_2117 (HMM "PKS_DH" in sequence "UniRef100_Q0QMN7", bitscore: 251.6, e-value: 9e-70, length: 160)
HPLLGAAATVATTGEVLLTGELSRQRQPWLADHGVHGTVVLPGAAFVELAVHAGDETGCTELEELTVHRPLPLPERGGVR
VQTVVGAPDDDGGRTVDVYARTTDRPDWTHHATGRLGTARTPAPDTVDGPPTGTASAEPAFRYRELAGLGYEYGPAFQGL
>UniRef100_Q1MX72_from_931_to_1111 (HMM "PKS_DH" in sequence "UniRef100_Q1MX72", bitscore: 251.3, e-value: 1.1e-69, length: 181)
HALLGAAVQLADTTGSGAGSAGTtVFtGRVGLNTHPWLADHAVAGTVLLPGTALVDLALHAGDHTGATHLQELTLHAPLV
LDGAGTHDVQVTTapqPGPEGEDAGRWQVTIHSRRHTADDAEPEPWTCHATGILTADDPAAGTAPALAQWPPSGAEPVEV
ADLYPRLLAAGYEYGPAFQGV
>UniRef100_Q0R4M5_from_925_to_1087 (HMM "PKS_DH" in sequence "UniRef100_Q0R4M5", bitscore: 251.1, e-value: 1.3e-69, length: 163)
HPLLSASLELPDGEVQVFTGRLSTATHPWLAQHTVHGSAIVPGTALLDLVLHAARHVGTPCVEELMLQAPLVVPERDAVH
LQVQVDTVDGGGRRRLTLHSRVASRPEAGWVRHGSATLSDAPAVVPEPSAVWPPAGAAVLDTAGLYDRLADLGLGYGPVF
RGL
>UniRef100_Q3W1C2_from_88_to_261 (HMM "PKS_DH" in sequence "UniRef100_Q3W1C2", bitscore: 250.3, e-value: 2.3e-69, length: 174)
HPFLGAALELAGGAPTVLTGRVALREQPWLVDHAVAGTVLLPGAAVVELALRAGAQTGYEDLDELVIEAPLALPDPGDVR
LQVQVGEVDETGRRPVSVHSRRAGVEGPWIRHAAGHLvartreddiQEPGTTSARRGAEPGMWPPAGARSLPVEEFYRRL
AEGGYRYGPAFQGV
>UniRef100_Q9KID7_from_4288_to_4457 (HMM "PKS_DH" in sequence "UniRef100_Q9KID7", bitscore: 250.2, e-value: 2.3e-69, length: 170)
HPMLAAiTALPADDGGVVLTGRISLRTHPWLADHAVRGTVLLPGTAFVELVIRAGDETGCGIVDELVIESPLVVPATAAV
DLSVTVEGADEAGRRRVTVHARTEGTGSWTRHASGTLtpdtpDTPNASGVVGAEPFSQWPPATAAAVDTSEFYLRLDALG
YRFGPMFRGM
>UniRef100_Q67G57_from_931_to_1091 (HMM "PKS_DH" in sequence "UniRef100_Q67G57", bitscore: 250.1, e-value: 2.5e-69, length: 161)
HPFLGATTELAADRTTLFSGRVSVQDHPWLADHRIDGVVLLPGTALLELALHAGRHTGCPHIEELTLTAPVVLGEEDARA
VQLLVGAPDSAGRRSLTVHTRPQDGDEPWTTHAAAVLAPNGPSASVDPVELPPDAEDVAFEDLYSRCASAGYGYGPAFRR
V
>UniRef100_Q27W69_from_934_to_1108 (HMM "PKS_DH" in sequence "UniRef100_Q27W69", bitscore: 250.1, e-value: 2.6e-69, length: 175)
HPLLRAAVGLAGGGLVLTGRVSATgGDGWLGDHVVAGASLVPGAALVEWALRAADEAGCGGVEELALQVPLVLPESGGLR
VQIVVGEAAEDGRRDVRVYSRSDRDAEPGADPDWVSHAEGVLcpsspSSPSTAPSAAEGLVGVWPPEGAKPMDVEGFYER
AVAAGYAYGPSFQGV
>UniRef100_Q7VEV1_from_934_to_1096 (HMM "PKS_DH" in sequence "UniRef100_Q7VEV1", bitscore: 249.9, e-value: 2.9e-69, length: 163)
HGLLAAVVQRPDSGGVVLTGRISVVAAPWLADHAVGPVVLFPGTGFVELALRAGDEVGCSVLQELTLQAPLVLPADGVRV
QVVVGGVEQSGTRNVWVYSAAGQADSSPGWTLHAQGVLGVGSVQPAAELSVWPPVGARAMDVADGYQVLAARGYGYGPAF
RGL
>UniRef100_A4KHH9_from_934_to_1096 (HMM "PKS_DH" in sequence "UniRef100_A4KHH9", bitscore: 249.9, e-value: 2.9e-69, length: 163)
HGLLAAVVQRPDSGGVVLTGRISVVAAPWLADHAVGPVVLFPGTGFVELALRAGDEVGCSVLQELTLQAPLVLPADGVRV
QVVVGGVEQSGTRNVWVYSAAGQADSSPGWTLHAQGVLGVGSVQPAAELSVWPPVGARAMDVADGYQVLAARGYGYGPAF
RGL
>UniRef100_A2VIE7_from_934_to_1096 (HMM "PKS_DH" in sequence "UniRef100_A2VIE7", bitscore: 249.9, e-value: 2.9e-69, length: 163)
HGLLAAVVQRPDSGGVVLTGRISVVAAPWLADHAVGPVVLFPGTGFVELALRAGDEVGCSVLQELTLQAPLVLPADGVRV
QVVVGGVEQSGTRNVWVYSAAGQADSSPGWTLHAQGVLGVGSVQPAAELSVWPPVGARAMDVADGYQVLAARGYGYGPAF
RGL
>UniRef100_Q846X2_from_927_to_1097 (HMM "PKS_DH" in sequence "UniRef100_Q846X2", bitscore: 249.2, e-value: 4.7e-69, length: 171)
HSLLPAALGLADGALVLTGRLAASggGGGWLADHAVAGTTLVPGAALVEWALRAADEAGCPSLEELTLQAPLVLPGSGGL
QVQVVVGPADGQGGRREVRVFSRVDSDDEAAGQDEGWSCHATGVLSPEPGAVPDGLSGQWPPTGAEPLEISDLYEQAASA
GYEYGPSFRGL
>UniRef100_A1YBQ4_from_2720_to_2884 (HMM "PKS_DH" in sequence "UniRef100_A1YBQ4", bitscore: 248.0, e-value: 1.1e-68, length: 165)
HPWLGAAVRLADRDGYVLSGRLSTLDHPWVLDHVVAGTVILPGTAFVDLAWAAAEVVGAAAVSEVTFTTPLVLPPRSVVE
LQVRIGEPDASGRRTFAAYSRPDAASEAEWTQHATGVLSAQAAAGADVADLSVWPPPGAEVVALDGGYAWLAAQGYGYGP
AFQAL
>UniRef100_Q1MX81_from_1961_to_2126 (HMM "PKS_DH" in sequence "UniRef100_Q1MX81", bitscore: 247.7, e-value: 1.4e-68, length: 166)
HGLLGAAVTSASSGAVVLTGRISRAGDGWLTGHRIQGRVLVPGAALVEMALRAGDEAGCPVLDDLTLEAPLELPETGGVQ
IQVTVdPAEDGEPARTVIVHARPDDGTDGPFIRHATGRLTPATDDTAGEPWQGAWPPPGGEAVDLAGAYDLLAEQGYEYG
SGFRGL
>UniRef100_Q6MZA4_from_4542_to_4715 (HMM "PKS_DH" in sequence "UniRef100_Q6MZA4", bitscore: 247.6, e-value: 1.4e-68, length: 174)
HPLLDTATELAENRGWVFTGRISPRTQPWLNEHAVESAVLFPGTGFVELALHVADRAGYSSVNELIVHTPLLLAGHDTAD
LQITVTDTDDMGRQSLNIHSRPHIGHDNTTTGDEQPEWVLHASAVLTAQTTDHNHLPLTPVPWPPPGTAAIEVDDFYDDL
AAQGYNYGPTFQGV
>UniRef100_Q6MZA4_from_6663_to_6836 (HMM "PKS_DH" in sequence "UniRef100_Q6MZA4", bitscore: 247.6, e-value: 1.4e-68, length: 174)
HPLLDTATELAENRGWVFTGRISPRTQPWLNEHAVESAVLFPGTGFVELALHVADRAGYSSVNELIVHTPLLLAGHDTAD
LQITVTDTDDMGRQSLNIHSRPHIGHDNTTTGDEQPEWVLHASAVLTAQTTDHNHLPLTPVPWPPPGTAAIEVDDFYDDL
AAQGYNYGPTFQGV
>UniRef100_Q6MZA4_from_13908_to_14081 (HMM "PKS_DH" in sequence "UniRef100_Q6MZA4", bitscore: 247.6, e-value: 1.4e-68, length: 174)
HPLLDTATELAENRGWVFTGRISPRTQPWLNEHAVESAVLFPGTGFVELALHVADRAGYSSVNELIVHTPLLLAGHDTAD
LQITVTDTDDMGRQSLNIHSRPHIGHDNTTTGDEQPEWVLHASAVLTAQTTDHNHLPLTPVPWPPPGTAAIEVDDFYDDL
AAQGYNYGPTFQGV
>UniRef100_Q6WG26_from_490_to_663 (HMM "PKS_DH" in sequence "UniRef100_Q6WG26", bitscore: 247.6, e-value: 1.4e-68, length: 174)
HPLLDTATELAENRGWVFTGRISPRTQPWLNEHAVESAVLFPGTGFVELALHVADRAGYSSVNELIVHTPLLLAGHDTAD
LQITVTDTDDMGRQSLNIHSRPHIGHDNTTTGDEQPEWVLHASAVLTAQTTDHNHLPLTPVPWPPPGTAAIEVDDFYDDL
AAQGYNYGPTFQGV
>UniRef100_Q32YM8_from_484_to_657 (HMM "PKS_DH" in sequence "UniRef100_Q32YM8", bitscore: 247.6, e-value: 1.5e-68, length: 174)
HPLLDTATELAENRGWVFTGRISPRTQPWLNEHAVESAVLFPGTGFVELALHVADRAGYSSVNELIVHTPLLLAGHDTAD
LQITVTDTDDMGRQSLNIHSRPHIGHDNTTTGDEQPEWVLHASAVLTAQTADHNHLPLTPVPWPPPGTAAIEVDDFYDDL
AAQGYNYGPTFQGV
>UniRef100_Q6V0K4_from_103_to_276 (HMM "PKS_DH" in sequence "UniRef100_Q6V0K4", bitscore: 247.5, e-value: 1.5e-68, length: 174)
HPLLDTATELAENRGWVFTGRISPRTQPWLNEHAVESAVLFPGTGFVELALHVADRAGYSSVNELIVHTPLLLAGHDTAD
LQITVTDTDDMGRQSLNIHSRPHIGHDNTTTGDEQPEWVLHASAVLTAQTTDHNHFPLTPVPWPPPGTAAIEVDDFYDDL
AAQGYNYGPTFQGV
>UniRef100_A1YBQ5_from_950_to_1115 (HMM "PKS_DH" in sequence "UniRef100_A1YBQ5", bitscore: 247.4, e-value: 1.6e-68, length: 166)
HPWLGAAVRLADRDVHVLSGRLSTVDHPWILDHVVAGTPLMPGTGFVELAWATAQAVDAAAIAELTLTTPLVLPARGAVQ
LQVTVDEADANGRRAFAIHSRPHGPGDLAWTQHATGVLSAEEPAGADEAAGLSEWPPPGAEAVALDGGYEQLSEHGYGHG
PAFQGL
>UniRef100_Q70HZ8_from_941_to_1098 (HMM "PKS_DH" in sequence "UniRef100_Q70HZ8", bitscore: 247.4, e-value: 1.6e-68, length: 158)
HEILPAAVELPGEQWVWTGELSLSAYPWLADHQVLGQTLVPGVAWVELALHAGHQLGFGSVEELTLQAPLVLGESDAVQV
RVVVSDLGESDRRAVSVHSRGDDQTWVTHAEGFLTAKGAQPETMAVWPPSGAEPVEADGFYERLADAGYHYGPVFQGV
>UniRef100_Q0QMQ0_from_904_to_1078 (HMM "PKS_DH" in sequence "UniRef100_Q0QMQ0", bitscore: 247.4, e-value: 1.7e-68, length: 175)
HPFVETATRPADGDRLVLTGRLSLRTHPWLAGHAVAGRVLLPGTAYVDMALAAGARLEGPGLGVgvgvgVEELTLHAPLV
LPAAGAVEFQVLVAEADAAGRREIRIHARPEPAGVAPGPWTEHASGHLAALPAPPAGVVDLTAWPPAGAEPVAVDGLYPR
LASLGLAYGPVFTGV
>UniRef100_A0ACI1_from_5821_to_5984 (HMM "PKS_DH" in sequence "UniRef100_A0ACI1", bitscore: 247.2, e-value: 1.9e-68, length: 164)
HPMLGAAVPVAGTDGVLLTGRIAADTHPWIADHVLLGTVLLPGTALVELAVRAGTSAGCPHLDDLALEAPLTLPEGRAVV
LQAVIaDSVPTDSTRSLTLYSRIEGDDGPWTRNARGTVRAADPAGYVPEPVPWPPTDAEPVDLTGFYEPAADSGYGYGPA
FRGL
>UniRef100_Q9S0R7_from_5189_to_5362 (HMM "PKS_DH" in sequence "UniRef100_Q9S0R7", bitscore: 246.9, e-value: 2.3e-68, length: 174)
HPLLTATLTLADNNTQLLTGRLSLRTHPWLTDHTVAGMVLLPGTALLELALQAGERVDCPRVEELTLHAPLVIPHTEDVT
LQVTVRAADESGHRALAIHSYSGTASSADREWTRHATGLLthhadTDHRADTHTDACLGGSWPPPGAQPIELGDVYGRMA
AdSDIAYGPVFQGL
>UniRef100_Q0R4M7_from_932_to_1099 (HMM "PKS_DH" in sequence "UniRef100_Q0R4M7", bitscore: 246.8, e-value: 2.5e-68, length: 168)
HPLLGAMTELPGNAHLFTGRISLDSHPWLADHAIEGTAVVPGTALVDLALHAAHHTGHNHIEELAVHAPLVLPERDRVRI
RVTVDAAGDGRHELTIDSHPEGDLPAADAEWTRHAVATVtTVGRTGAAEAAFQSADWPPAQATPLDITDLYEGLAHRGYA
YGEVFQGL
>UniRef100_A1GGE4_from_3565_to_3724 (HMM "PKS_DH" in sequence "UniRef100_A1GGE4", bitscore: 246.8, e-value: 2.5e-68, length: 160)
HPLLLGAVAVAEGDTVLFTGSLSVTAHPWLADHRVGDAIVLPAAAFVELAIRAADHVGGDLLEELTLQAPLVVPESGAVR
FQLMVaGAVNGSGRRFLTVHSQQGDDQPWTRHATGTIGCGTATAAPALPWPPPGERIDLTDAYDRLAAHGLSYGPQFQGL
>UniRef100_Q93HE5_from_3678_to_3837 (HMM "PKS_DH" in sequence "UniRef100_Q93HE5", bitscore: 246.6, e-value: 2.8e-68, length: 160)
HPLLGAVVEGAAGTVFTGRVSLATHPWLADHQVAGTLVVPGAAFVELAVYAADRVGAGSIRELTVRSPLVLPEHGAVRLR
VEVsEPAAGESGRTVRIDARPDMGTATSWTCHATGVLDAETPSPDWDLTAWPPAGARPVDVSYETLAAQGYHYGAVFQGL
>UniRef100_Q1MX73_from_3017_to_3197 (HMM "PKS_DH" in sequence "UniRef100_Q1MX73", bitscore: 246.1, e-value: 4.1e-68, length: 181)
HALLSAAVQLADGNEDSGDGTRGaYTtTvfTGRVSLGTHSWLADHAVAGTVLLPGTALIDLALHAGDHTGATHLEELTLQ
APLLLDEAARDLQVTTSPEAGAEDGGpVRRQVTIHSRPHTDDAEPEPWTCHATGTLTAEPAEAAQPLTQWPPTGAQRLDT
TGLYARMAAAGYEYGPAFQGV
>UniRef100_Q1WEK9_from_3392_to_3549 (HMM "PKS_DH" in sequence "UniRef100_Q1WEK9", bitscore: 245.9, e-value: 4.5e-68, length: 158)
HPLLGAVLPLPDSGGGLLTGVLTLAGQPWLAEHSVAGVVLFPGTGFVELVLQAGLRWGCGVVEELTLEGPLVLPERGEVE
VQVSVGGVDGAGCRSVSVFSCRGGEWVRHAVGVLGVGDGVVPGVEVWPPVGAERVGVEGVYEVLAERGYVYGPVFQGL
>UniRef100_Q0ILC7_from_953_to_1115 (HMM "PKS_DH" in sequence "UniRef100_Q0ILC7", bitscore: 245.9, e-value: 4.8e-68, length: 163)
HPLLGATLVPAVGGGRLFTGRLSVEAQPWLADHAIDDAVLLPGTAVAELALWAARHVGLNHVADLVLEVPLALPRGGGLR
VQLAVDSPDASGDRGFGLYTQPEGSADDVWTRHAGGTLTAVRTASAEELTVWPPAGAEKLDTDGCYADFAAAGVRYGPAF
QGL
>UniRef100_Q1PCG3_from_691_to_854 (HMM "PKS_DH" in sequence "UniRef100_Q1PCG3", bitscore: 245.6, e-value: 5.7e-68, length: 164)
HPFVSARLDLPGDGGTLLTGRISTATHPVLAQHAVLGSVLVPGAALVDLALYASGLTGRPVLEELTLQAPLALPGNGAVR
IQVALRPDGGVEIHSRPADAPEDGSWTRHATGTLtvTDPASGLPASSVPSAAWPPPGAVPLDTDGLYERLRGEGYDYGPV
FQGV
>UniRef100_Q8KUH3_from_1879_to_2037 (HMM "PKS_DH" in sequence "UniRef100_Q8KUH3", bitscore: 245.4, e-value: 6.6e-68, length: 159)
HPLLTSATDLAGGEDLVCQARLSTARHPWLADHAVRGSAVLPGTCWAELAIRAGDEVGAPALDELLVEAPLVLPERGAVE
VQLRIGAPDAAGRRPLEAHARAEGGAWTRHASGSLAADRSTPVPLTEWPPTGAREVDLAGFYDSRAAEGYDYGPALRGL
>UniRef100_Q0R4M7_from_2685_to_2857 (HMM "PKS_DH" in sequence "UniRef100_Q0R4M7", bitscore: 245.2, e-value: 7.4e-68, length: 173)
HPLLAAMTELPDKAGYLFTGSLSLAAHPWLADHEVHGVTVVPGTALLDLALHAGRHTDAPRVEELTLHTPLTLSADDHAR
hLHVAVGAPEDTGARSLTIHSRPRPAMDDPSGDAERPWILHATGTLTADDSAAPAAAEGTGRPPATASPLAVDEVHAHLA
GLGLSYGPAFQGL
>UniRef100_O30764_from_3354_to_3522 (HMM "PKS_DH" in sequence "UniRef100_O30764", bitscore: 245.1, e-value: 8e-68, length: 169)
HPFLTGATSIVGSGATLLTGRVSLAAHPWLADHTVAGAVLFPGTAFADLLLHVAEETGSGTVEELTLHVPLVLPAQGAVQ
LQVLVEAPDERGRRAATVAARPEEETGAEWTTHAAGVLagaEPAAPAVDWADWAAGAWPPPGAEAVDVDELYAEFAAAGY
DYGPAFTGL
>UniRef100_Q1MX81_from_3706_to_3870 (HMM "PKS_DH" in sequence "UniRef100_Q1MX81", bitscore: 245.1, e-value: 8.3e-68, length: 165)
HGLLGAAVTSASSGAVVLTGRVSRAGDGWLTGHRIQGRVLVPGAALVEMALRAGDEAGCPVLDDLTLEAPLELPETGGVQ
IQVTVdPAEDGEPARTVIVHARPDDGTDGPFIRHATGRLIAADDTAGEPWQGAWPPAGGEAVDLAGAYDLLAEQGYEYGS
GFRGL
>UniRef100_Q7WTF3_from_2774_to_2939 (HMM "PKS_DH" in sequence "UniRef100_Q7WTF3", bitscore: 245.0, e-value: 8.4e-68, length: 166)
HAQIGAAVELADGGLVMTGRLPAAgSGGWLDDHVVADTPLVPGTALVEWVLRAADEAGCGGIEELALHVPMTLPASGGLR
IQVVAYAPDGDGRREVRVHSRPDAEDGSSPWTCHATGHLSPTAPGAADPAPAGVWPPRDAEQVDVADFYGRAEAIGYGYG
PAFRGL
>UniRef100_Q76KY0_from_4881_to_5045 (HMM "PKS_DH" in sequence "UniRef100_Q76KY0", bitscore: 245.0, e-value: 8.5e-68, length: 165)
HPLLGAGVGVAGeGGGVLFTGRLGLGSHPWLGDHAVSGVVLLPGAAFVELVVRAGDEVGCGRLEELTLAAPLVVPERGSV
RIQVVVGAGDGSGARSVGVWSSVGDEGVGGEWVCHASGLLTADVGVAPVLGGVWPPVGGVAVDVSGVYEGLALEGYEYGS
VFRGL
>UniRef100_Q76KZ5_from_975_to_1139 (HMM "PKS_DH" in sequence "UniRef100_Q76KZ5", bitscore: 245.0, e-value: 8.5e-68, length: 165)
HPLLGAGVGVAGeGGGVLFTGRLGLGSHPWLGDHAVSGVVLLPGAAFVELVVRAGDEVGCGRLEELTLAAPLVVPERGSV
RIQVVVGAGDGSGARSVGVWSSVGDEGVGGEWVCHASGLLTADVGVAPVLGGVWPPVGGVAVDVSGVYEGLALEGYEYGS
VFRGL
>UniRef100_Q6MZA4_from_8461_to_8634 (HMM "PKS_DH" in sequence "UniRef100_Q6MZA4", bitscore: 244.1, e-value: 1.7e-67, length: 174)
HPLLDTATELAENRGWVFTGRISPRTQPWLNEHAVESAVLFPGTGFVELALHVADRAGYSSVNELIVHTPLLLAGHDTAD
LQITVTDTDDMGRQSLNIHSHPHIGHDNTTTGDEQPEWVLHASAVLTAQTTDHNHLPLTPVPWPPPGTAAIEVDDFYDDL
AAQGYNYGPTFQGV
>UniRef100_Q6MZA4_from_12115_to_12288 (HMM "PKS_DH" in sequence "UniRef100_Q6MZA4", bitscore: 244.1, e-value: 1.7e-67, length: 174)
HPLLDTATELAENRGWVFTGRISPRTQPWLNEHAVESAVLFPGTGFVELALHVADRAGYSSVNELIVHTPLLLAGHDTAD
LQITVTDTDDMGRQSLNIHSHPHIGHDNTTTGDEQPEWVLHASAVLTAQTTDHNHLPLTPVPWPPPGTAAIEVDDFYDDL
AAQGYNYGPTFQGV
>UniRef100_Q6RC07_from_195_to_368 (HMM "PKS_DH" in sequence "UniRef100_Q6RC07", bitscore: 244.0, e-value: 1.8e-67, length: 174)
HPLLDTATELAENRGWVFTGRISPRTQPWLNEHAVESAVLFPNTGFVELALHVADRAGYSSVNELVVHTPLLLAGHDTAD
LQITVTDTDDMGRQSLNIHSRPHIGHDNTTTGDEQPEWVLHASAVLTAQTTDHNHLPLTPVPWPPPGTAAIEVDDFYDDL
AAQGYNYGPTFQGV
>UniRef100_A1YBT7_from_941_to_1106 (HMM "PKS_DH" in sequence "UniRef100_A1YBT7", bitscore: 243.8, e-value: 2e-67, length: 166)
HPWLGAAVRLADRDVYVLSGRLSTVDHPWILDHVVTGTALMPGTGFVELAWATAQAVNAAAIAELTLTTPLVLPARGAVQ
LQVTVDEADADGRRAFAIHSRPHGPVDLEWTQHATGVLSAEAPAGADEAAGLSEWPPPGAEAVALDGGYEQLSEHGYGHG
PAFQGL
>UniRef100_Q0R4M5_from_4789_to_4958 (HMM "PKS_DH" in sequence "UniRef100_Q0R4M5", bitscore: 243.8, e-value: 2e-67, length: 170)
HAVLAAAVELPGDAHLFTGRLSLDTHPWLADHTLHGTTIVPGTALLDLVLHAADHTGSEHVEELTLHSPLVLPDDKALRL
RLHVEPDGESEDTKPaPRQRLTLHSQAEDAAPGTPWDLHATGVLTSTPAEQPTTTLTTWPPSDATPLDTTDLYDRLNDLG
LTYGPTFQGL
>UniRef100_Q9S0R8_from_3005_to_3176 (HMM "PKS_DH" in sequence "UniRef100_Q9S0R8", bitscore: 243.6, e-value: 2.2e-67, length: 172)
HPLLGATLELATDGGALLAGRLSLRSHPWLADHAVGGTVLLSGATFLELALHAGTYVGCDRVDELTLHAPLVVPVDGGVS
VQVGVAAADGEGRRLVSVYARGGSACGGGGASGGVWTCHASGVLVEAAAGGVVVDGLAGVWPPRGAVAVDVDGVRDRLAG
AGCVLGPVFSGL
>UniRef100_Q9F7T9_from_2972_to_3143 (HMM "PKS_DH" in sequence "UniRef100_Q9F7T9", bitscore: 243.5, e-value: 2.4e-67, length: 172)
HPLLGATLELATDGGALLAGRLSLRSHPWLADHAVGGTVLLSGATFLELALHAGTYVGCDRVDELTLHAPLVVPVDGGVS
VQVGVAAADGKGRRLVSVYARGGSACGGGGASGGVWTCHASGVLVEAAAGGVVVDGLAGVWPPRGAVAVDVDGVRDRLAG
AGCVLGPVFSGL
>UniRef100_Q846X5_from_927_to_1090 (HMM "PKS_DH" in sequence "UniRef100_Q846X5", bitscore: 243.5, e-value: 2.5e-67, length: 164)
HAQLPTAVALADGGVVLNGRVSAERGGWLGGHVVAGTVLVPGAALVEWVLRAGDEAGCPSLEELTLQAPLVLPESGGLQV
QVVVGAADEQGGRRDVHVYSRSEQDASAVWQCHAVGELGRASVARPVRQAGQWPPAGAEPVEVGGFYEGVAAAGYEYGPA
FRGL
>UniRef100_Q70I00_from_2603_to_2760 (HMM "PKS_DH" in sequence "UniRef100_Q70I00", bitscore: 243.3, e-value: 2.9e-67, length: 158)
HAFVPAAVDLPDGQRVWTGRLSLPSYPWLADHQVLGQVLLPGVVWVELALHAGHQAGCDSVDELTLQSPLVLGASDTVQV
RVVVTETEEPGTRTVSMHSRRDDGSWVTHAEGILGAGGPPPEPLPEWPPTGAMPLDVEGFYDELAAGGYHYGPQFRCL
>UniRef100_Q6WG27_from_434_to_607 (HMM "PKS_DH" in sequence "UniRef100_Q6WG27", bitscore: 243.1, e-value: 3.3e-67, length: 174)
HPLLDTATELAENRGWVFTGRISPRTQPWLNEHAVESAVLFPNTGFVELALHVADRAGYSSVNELIVHTPLLLAGHDTAD
LQITVTDTDDMGRQSLNIHSRPHIGHDNTTTGDEQPEWVLHASAVLTAQTTDHNHLPLTPVPWPPPGTAAIEVDDFYDDL
AAQGYNYGPTFQGV
>UniRef100_Q6MZA4_from_2737_to_2910 (HMM "PKS_DH" in sequence "UniRef100_Q6MZA4", bitscore: 243.1, e-value: 3.3e-67, length: 174)
HPLLDTATELAENRGWVFTGRISPRTQPWLNEHAVESAVLFPNTGFVELALHVADRAGYSSVNELIVHTPLLLAGHDTAD
LQITVTDTDDMGRQSLNIHSRPHIGHDNTTTGDEQPEWVLHASAVLTAQTTDHNHLPLTPVPWPPPGTAAIEVDDFYDDL
AAQGYNYGPTFQGV
>UniRef100_Q6MZA4_from_16028_to_16201 (HMM "PKS_DH" in sequence "UniRef100_Q6MZA4", bitscore: 243.1, e-value: 3.3e-67, length: 174)
HPLLDTATELAENRGWVFTGRISPRTQPWLNEHAVESAVLFPNTGFVELALHVADRAGYSSVNELIVHTPLLLAGHDTAD
LQITVTDTDDMGRQSLNIHSRPHIGHDNTTTGDEQPEWVLHASAVLTAQTTDHNHLPLTPVPWPPPGTAAIEVDDFYDDL
AAQGYNYGPTFQGV
>UniRef100_Q6RC12_from_164_to_337 (HMM "PKS_DH" in sequence "UniRef100_Q6RC12", bitscore: 242.3, e-value: 5.8e-67, length: 174)
HPLLDTATELAENRGWVFTGRISPRTQPWLNEHAVESAVLFPNTGFVELALHVADRAGYSSVNELIVHTPLLLAGHDTAD
LQITVTDTDDMGRQSLNIHSRPHIGHDNTTTGDEQPEWVLHASAVLTAQTTDHNHLPLTPVLWPPPGTAAIEVDDFYDDL
AAQGYNYGPTFQGV
>UniRef100_Q93HE5_from_1895_to_2054 (HMM "PKS_DH" in sequence "UniRef100_Q93HE5", bitscore: 242.2, e-value: 6.2e-67, length: 160)
HPLLGAVTEGATSLVLTGRISLATHPWLADHQVAGTLVVPGAAFAELAVYAADRVGAGSIRELTVRSPLVLPEHGAVRLR
VEVsEPAAGESGRTVRIDARPDMGTATSWTCHATGVLDAETPSPDWDLTAWPPAGARPVDVSYETLAAQGYHYGAVFQGL
>UniRef100_A1YBT6_from_2722_to_2886 (HMM "PKS_DH" in sequence "UniRef100_A1YBT6", bitscore: 241.8, e-value: 8e-67, length: 165)
HPWLGAAVRLADRDGYVLSGRLSTIDHPWVLDHVVAGTVILPGTAFVELAWAAAEVVGAAAVSEVTFTTPLVLPPRSVVE
LQVRIGEPDASGRRTFAAYSRADAAIEAEWTQHATGVLSAQAAAGADVADLSVWPPPGAEVVALDGGYAWLAAQGYGYGP
AFQAL
>UniRef100_Q8KUH4_from_1004_to_1158 (HMM "PKS_DH" in sequence "UniRef100_Q8KUH4", bitscore: 241.1, e-value: 1.3e-66, length: 155)
HPLLGALVPLADGAVLTGRLSLSAQPWLADHRVLGAVVVPGVALVELAVRAGDEVGCPALEELVVAAPLVVPESGDVAVR
VVVGPRGADGTRPVDVLSGDQPPVLHARGVLGPPRAPEPVGGQWPPAGAEPVDLAGLYPDFAAKGLEYGPHFQRL
>UniRef100_Q8KUF6_from_907_to_1064 (HMM "PKS_DH" in sequence "UniRef100_Q8KUF6", bitscore: 241.1, e-value: 1.3e-66, length: 158)
HPLLDTVVVLAGDDGVVCTGSASTRAHPWLADHAVSGTALLPGACWVELAVRAGDEVGLPVLDELVVEQPLPLGPRTTPL
QVRVGPPDATGRRPVELHSGEGGDWTRHARGHLAAAAPVTAEDPAEWPPPGAREVDLTGFYERQATTGYGYGPAFRGL
>UniRef100_Q8KPW4_from_959_to_1139 (HMM "PKS_DH" in sequence "UniRef100_Q8KPW4", bitscore: 240.7, e-value: 1.7e-66, length: 181)
QPLLPAAIDLPDGEGTVRTGLLSVRTHPWIADHRVQNRTVVPGAALLDIAAWAGTEAGCPRVAELTFATPLVLPESGEGV
rLRVTLSGPDAEGIRTIRIDSRPADAARAADAPSDWTRHASGTLtpgtEEAGDGADVPADLLGVWPPADATPVALDADAV
AAEYRRLADAGVTYGPVFRGL
>UniRef100_A0FCL2_from_921_to_1083 (HMM "PKS_DH" in sequence "UniRef100_A0FCL2", bitscore: 239.8, e-value: 3.3e-66, length: 163)
HPLLGATAVLPESGGCLLTGRLSLATHPWLADHALSGVVLFPGAGFVELVLQAGLWLGCGVVEELTLEGPLVFSERGGVE
VQVVVGGVGEGGVGGGGCRSVSVFSCRGGEWVRHAVGVLGVGAGVVSGVEVWPPVGAVRVGVEGVYEGLAERGYVYGPVF
QGL
>UniRef100_A0FCL1_from_3396_to_3554 (HMM "PKS_DH" in sequence "UniRef100_A0FCL1", bitscore: 239.7, e-value: 3.5e-66, length: 159)
HPLLGALVPLPESGGGLLTGVLTLAGQPWLAEHSVSGVVLFPGAGFVELVLQAGLWLGCEVVEELTLEGPLVFSERGGVE
VQVVVGGVGEGGCRSVSVFSCRGGEWVRHAVGVLGVGAGVVSGVEVVWPPVGAVRVGVEGVYEGLAERGYVYGPVFQGL
>UniRef100_Q6MZA4_from_932_to_1105 (HMM "PKS_DH" in sequence "UniRef100_Q6MZA4", bitscore: 239.5, e-value: 3.9e-66, length: 174)
HPLLDTATELAENRGWVFTGRISPRTQPWLNEHAVESAVLFPNTGFVELALHVADRAGYSSVNELIVHTPLLLAGHDTAD
LQITVTDTDDMGRQSLNIHSHPHIGHDNTTTGDEQPEWVLHASAVLTAQTTDHNHLPLTPVPWPPPGTAAIEVDDFYDDL
AAQGYNYGPTFQGV
>UniRef100_Q3VXK7_from_15_to_178 (HMM "PKS_DH" in sequence "UniRef100_Q3VXK7", bitscore: 239.0, e-value: 5.6e-66, length: 164)
PPLLGASVERADDGGLLFTGTLDLDRRPWLADHEILGATPLPGAALVDLALTAGEQVGLARVEELTLHAPLLLTAAGGRA
LQLTVAPPGPDGARALTVHSRPQGSDEPWTHHATGLLAPPVETPARGGPDTEWPPTGAEPLDADTLYAELADLGYHYGPA
FRGV
>UniRef100_Q3VYH9_from_1267_to_1446 (HMM "PKS_DH" in sequence "UniRef100_Q3VYH9", bitscore: 238.8, e-value: 6.6e-66, length: 180)
HPLLGAAVDLPGSapdaAEVAFTARLSARTHPWLADHAVRGVRLLPATAWIEIGLHAGDRVGHPVLDELLIEAPLAVPAE
GSVTLRVIVDGPDADGRRPVRLYARPDGAAAPGDGDGDGTEGTGTRWTRHGTGLLSAEVTEPGHGYEAWPPADARPVDLA
DFYPRLADRGYDYGPAFTGL
>UniRef100_Q5SFB4_from_3458_to_3624 (HMM "PKS_DH" in sequence "UniRef100_Q5SFB4", bitscore: 238.6, e-value: 7.2e-66, length: 167)
HPLLGGALPLADSGELLLVGRISPASHSWIADHTVAGTALLPGTAFVDMALHAAAVAGCAGVEELSIEAPLPVHGGIRLQ
VVIDEPDSSARRRVSVFARPEEEDGDAGRWTRHATGVLtPDVAPEPGRPQWCRQAWPPSGSVRVEASELYDRFSALGYDY
GEVFAGV
>UniRef100_O30766_from_2374_to_2536 (HMM "PKS_DH" in sequence "UniRef100_O30766", bitscore: 238.6, e-value: 7.4e-66, length: 163)
HPLLGGGVELPDSGGHVYTARIGVDEFPWMADHTLLGAVLLPGAAFADLALWAGRQSGAGRIEELTLSSPLTVPADGGVR
LRLSVAGRGPGGDRRFTVHARPEDAADWSLHAEGLLSPDEGAGEDAGAGAAAVAPGAEPLDVSDFYDRFAERGYGYGPVF
RGL
>UniRef100_A4KCE4_from_6761_to_6928 (HMM "PKS_DH" in sequence "UniRef100_A4KCE4", bitscore: 238.3, e-value: 8.9e-66, length: 168)
HPLLGAMLPLPRTNGAVFTSRLSLRTHPWLAEHTVDGAAVFPGSGYVELAVRAGDGVGCGHLDELVLEEPLVLPAQGGVQ
LQVVVgDDPAEAGTSRRSVTVYARRDDAESWTRHATGAVtatpaqATPAQAGPELDLVTGAWPGPGATELDLAGFYDSVE
YGPLFQGV
>UniRef100_O33955_from_957_to_1115 (HMM "PKS_DH" in sequence "UniRef100_O33955", bitscore: 237.8, e-value: 1.3e-65, length: 159)
HPLLSAALDLPGGRGTVWTGALSAATLPWAADHSVHGRTVLPGTALLDLALHAAPRVGELTFEAPLVLPEDGEVRLRVVL
AEPDASGVRELSVHSAGEDGGWTRHATAVLdTGTTTAGEPAGAPPAAWPPGDAEPLDLAAEYERFADAGIGYGPAFRGL
>UniRef100_Q0R4M3_from_924_to_1096 (HMM "PKS_DH" in sequence "UniRef100_Q0R4M3", bitscore: 236.8, e-value: 2.6e-65, length: 173)
HPFLGAIAELPNITHLFTGRLSLSDHPWLADHSLQGIAVLPGTALLDLALHAAHHTGHNHIEELTLHAPLVLPERAAVRL
RVTVEPSDDGQEDGPELRRLAVHSQGAAAEAGGEWTLHATGVLttTAAAPADLLDEPFGDAWPPAGATPLPVDEVYPRFA
DLGLPYGPAFQGL
>UniRef100_Q03132_from_2377_to_2540 (HMM "PKS_DH" in sequence "UniRef100_Q03132", bitscore: 236.7, e-value: 2.8e-65, length: 164)
HPLLLAAVDVPGHGGAVFTGRLSTDEQPWLAEHVVGGRTLVPGSVLVDLALAAGEDVGLPVLEELVLQRPLVLAGAGALL
RMSVGAPDESGRRTIDVHAAEDVADLADAQWSQHATGTLAQGVAAGPRDTEQWPPEDAVRIPLDDHYDGLAEQGYEYGPS
FQAL
>UniRef100_Q5UNP5_from_2377_to_2540 (HMM "PKS_DH" in sequence "UniRef100_Q5UNP5", bitscore: 236.7, e-value: 2.8e-65, length: 164)
HPLLLAAVDVPGHGGAVFTGRLSTDEQPWLAEHVVGGRTLVPGSVLVDLALAAGEDVGLPVLEELVLQRPLVLAGAGALL
RMSVGAPDESGRRTIDVHAAEDVADLADAQWSQHATGTLAQGVAAGPRDTEQWPPEDAVRIPLDDHYDGLAEQGYEYGPS
FQAL
>UniRef100_Q846X4_from_981_to_1198 (HMM "PKS_DH" in sequence "UniRef100_Q846X4", bitscore: 236.5, e-value: 3.1e-65, length: 218)
HPLLPAVIRQADGGILLAGRLSLRTHPWLADHTIAGGVPLPATAFVELALLAGRHAACDTIDDLTLETPLLLDDTGTGVg
aavgagadalvdaieVQLALGAPDGSGRRALTVHSRPAdDAaddgdaadaaDAAgRggpGgSgDLGDPGDPGDLGDGGGS
RGWRRHATGILSAGPAAEPAAPDAAPWPPADATALDVDALYARLDAQGYSYGPAFRAV
>UniRef100_Q0ILC7_from_2682_to_2843 (HMM "PKS_DH" in sequence "UniRef100_Q0ILC7", bitscore: 236.1, e-value: 4e-65, length: 162)
HPLLGAAVTLADGEGVLLTGRLSGRAQPWLLDHALLGQVLLPGSAFVDLVIRAGDLLNRPYLEVLTPHTPLLLGAGPEDE
VTVQVRATPDSDSGRCTVTLHSRTSDGDWTLHATGTLSADAPAEPAPLPSWPPAGAEAVETDGVYQELAASGYHYGPAFQ
CL
>UniRef100_Q0QMP9_from_913_to_1077 (HMM "PKS_DH" in sequence "UniRef100_Q0QMP9", bitscore: 235.9, e-value: 4.8e-65, length: 165)
HPLIGPAVALADRDGATVFAGTLSLRTHPWLADHAVGDTVLLPGTAFLELALHAARQAGRAALDELVLTAPLAIPAAGAV
ELQVTVEGAEVAVHSRPAGDDGNRAPWTRHAHGTAaeTAPPAPAPALEPATAAWPPPGAVPVPPEELYERLDAAGLRYGP
AFRGL
>UniRef100_O30481_from_929_to_1087 (HMM "PKS_DH" in sequence "UniRef100_O30481", bitscore: 234.5, e-value: 1.3e-64, length: 159)
HPLLGATTTLAHSGETVLTGRLSLTHHGWIADHAVNGTPLLPGTALVDMALHAGDHTDHTTLDELIIHTPITLTHPTTIQ
LTTTPTHDDNTLNLTIYTRTAPEQPWIQHAAGTLTRANTAPSSPETIWPPTNAEPIPLDGTYQRLATTGLEYGPAFQGL
>UniRef100_Q0RIF6_from_2281_to_2447 (HMM "PKS_DH" in sequence "UniRef100_Q0RIF6", bitscore: 234.1, e-value: 1.7e-64, length: 167)
HPLLTSALRPAHGPELLLLGRLGLASQPWLSDHAVAGTVLVPGALFAELAASAGDVVEAGRVDELVLRTPLVLADGQDVE
IQVTLGAPAADGAREVGIHSRAVPAPGSLGASWTEHASGTLTPAAAADLGALPGAWPPPGAQPLATDRVYDELAAAGYHY
GPAFRGL
>UniRef100_O33954_from_3514_to_3687 (HMM "PKS_DH" in sequence "UniRef100_O33954", bitscore: 233.8, e-value: 2e-64, length: 174)
HPFLRGGLPLADSGERVFAGRLAGSEHDWLTDHAVSGVTLLPGTAFVEFALHAGAATGCGRLEELSVEAPLVLPAAGGVR
VQMRVSAADESGRRRVAIHSAPEAAVHSAAEGGDSAGVWTRHGEGTLVPDPEPTPPDADWARAWPPAGERVEPAELYERF
GALGYEYGEAFAGV
>UniRef100_Q83WE8_from_2405_to_2566 (HMM "PKS_DH" in sequence "UniRef100_Q83WE8", bitscore: 233.4, e-value: 2.7e-64, length: 162)
HPLLAAAVDLPDDHGLVFTGRLSRASVPWLADHALLGVSVLPGTAFVEMALWAGRRAGFGQLEELTLTTPLPLPESGAQL
LVRIDTVDGSGDRTITFHSRVPGDDGSERWTKHAQGTLVTPTGSARDQAEWKYPDGPDLSVEEFYTRLAERGYHYGPVFR
GL
>UniRef100_Q83WE6_from_926_to_1085 (HMM "PKS_DH" in sequence "UniRef100_Q83WE6", bitscore: 232.9, e-value: 3.7e-64, length: 160)
HAVLAEALPLAGSDETVVTGRLSLAALPWLADHVVAGRILFPGTGFVDLALHAGGRVGYPRLRDLTLHAPLVLDPAQTVR
VQVRItPGAGGQDGAAVAVYARADEDGWTCHASGGLESRASAEFDLRRWPPPDAVPVDITGLYGALAERGYDFGAAFRGL
>UniRef100_Q0QMN6_from_2579_to_2741 (HMM "PKS_DH" in sequence "UniRef100_Q0QMN6", bitscore: 232.7, e-value: 4.3e-64, length: 163)
HPLLDATVELAEEDGFVLSGRLDTRSQTWLADHTVLGSTVVPGSVFAELALHAAAEAGLAGVVELTLERPLLLPEDTSIE
MQLRVGAPGATGERPLAVHARPTGETAPWTTCARAVLGSVTETPRAGAAAAWPPLDATPIDVGTAYADFAAAGLEYGPAF
QGL
>UniRef100_Q8KPW5_from_3401_to_3567 (HMM "PKS_DH" in sequence "UniRef100_Q8KPW5", bitscore: 232.2, e-value: 6.3e-64, length: 167)
HPLLSGALPLAESGELLLVGRISPASHSWIADHTVAGTALLPGTAFVGMALHAAAVVGCAGVEELSIEAPLPVHGGIRLQ
VVIDEPDSSDRRRVSVFARPEAEDGDTGRWTRHATGVLtPAAAPDPGRPQWSREAWPPSGSVRAEAAELYDRFSALGYEY
GEVFAGV
>UniRef100_A4FCY9_from_3694_to_3856 (HMM "PKS_DH" in sequence "UniRef100_A4FCY9", bitscore: 232.0, e-value: 7e-64, length: 163)
HPLVPGSVELAGGQGWLFTGRLGLDTHPWLAEHSVQGATLLPGAAIAELALYAAGRAGDNQVADLTLEAPLALDDTVDVQ
LVVGPVTAGGVRSLTLHSRPANSPEGDWTRHAVGTSGGGQAAPADVADLAVWPPREATAVPIDDLYARLARRGYEYGPAF
QGL
>UniRef100_Q846W6_from_2485_to_2652 (HMM "PKS_DH" in sequence "UniRef100_Q846W6", bitscore: 231.6, e-value: 9.6e-64, length: 168)
HPLLGAAVELADGGSHLLTGRISPRDQAWLAEHRVMDTVLLPGSAFVELALQAAVRAGCAELAELTLHTPLAFGDEGAGA
vdVQVVVGSVAEDGRRPVTVHSRPTGEGEEAVWTRHAAGVVAPPGPDAGDASFGGTWPPPGATPVGEQDPYGELASYGYD
FGPGSQGL
>UniRef100_Q0R4M8_from_3785_to_3949 (HMM "PKS_DH" in sequence "UniRef100_Q0R4M8", bitscore: 231.4, e-value: 1.1e-63, length: 165)
HPLLAATADLPNGVSLFTGRLSLSEHPWLADHTVLGTTILPGAALLDLALHAAHHTGHNHVEELTLHTPLALLGHTAMRL
RLTTAPTGDGDRDKTEFTLHSQPENSAHGSDWTLHATGTLTTTQPRQGTGHTAWPPADVTPVDVEELYRYLADLGLGYGS
AFRGM
>UniRef100_O33956_from_2463_to_2626 (HMM "PKS_DH" in sequence "UniRef100_O33956", bitscore: 231.2, e-value: 1.2e-63, length: 164)
HPLLGAGVELPETGGTVYTARFGPDSRPWLADHALLGTVLLPGTAILDLVLWAGERSGCGRVGELALQAPLVLPDSGDVE
LRLLVGGPDEEKRRTVTVHARPAAAGAEAPWTRHAEAVVLPATGEEPTPAPRPVPEPAGTTDPAAFYAEFAERGYDYGPA
FQGF
>UniRef100_Q6V1M7_from_908_to_1075 (HMM "PKS_DH" in sequence "UniRef100_Q6V1M7", bitscore: 230.9, e-value: 1.5e-63, length: 168)
HPLLSGIVELPGQGGVVLSGRIAPDRDPWLADHAVSGAVLFPGTGFLELALRAAHQVGCRQVADLVVQTPLVLPAAGADI
QVWVEPPGEPERALVIRGRSGDGDWVQYATGRLaeeppepSPQGNPPADAEWAVGQWPPRGAEEMPVEELYDTLAARGYG
YGPVFRGL
>UniRef100_Q8GBX4_from_941_to_1104 (HMM "PKS_DH" in sequence "UniRef100_Q8GBX4", bitscore: 230.3, e-value: 2.3e-63, length: 164)
HPLLAAVTPVAGEDAVLFTGRISLTEHPWLEGHSVFGAPILPATAFLDLALAAARHLGLARVDELTLEAPLALAGGGLLL
QLHVAPPDARGVRAIAVHARPEADEGAPWTRHATGLLAPLRDLDASASDLRAWPPPGAAPQSIDGLYARLADAGLAYGDA
FRGL
>UniRef100_Q6TEI0_from_887_to_1042 (HMM "PKS_DH" in sequence "UniRef100_Q6TEI0", bitscore: 230.0, e-value: 2.8e-63, length: 156)
HPMLDSVVQLAGGGLVATCRLSLTRHPWLAEHGVRGTVLLPGAAFVELALHAGERAGLPMLDELVLESPLVLSERGETEL
QIAIGETDPGSLAMYARSAPDAPWTRYATGALRAAEAGGATLTEWPPAGAEEIDLDGEYAQLDERGYEYGPAFQGL
>UniRef100_Q6D9L1_from_1465_to_1633 (HMM "PKS_DH" in sequence "UniRef100_Q6D9L1", bitscore: 229.8, e-value: 3.3e-63, length: 169)
HALLSAIIDLPDDEGVLLTGRIGLASQPWLADHAATGVALVPGTAYLDMVRYAALLTDYPTIEELVIQTPLVLPEQGELD
LQLRVGRPDDRGQRTVTIHARRHSDEEIDPPEWTLYANALLQRDASRQEQRPFDNADWPPVGSEPLDLAQLHQRLSAAGY
EYGAAFKGL
>UniRef100_Q83X70_from_2426_to_2584 (HMM "PKS_DH" in sequence "UniRef100_Q83X70", bitscore: 229.0, e-value: 5.5e-63, length: 159)
HPVLSAALETPDGGHVLTGRITLGDQPWLADHAVGGETLLPGSALVDLALTAGRHAGTPAVAELVLCAPLLPGAATAVRV
TVGAPAADGTRTVDIHARDTDAPGTPWTRHATGVLGEAAPPPATPAVWPPADARPIDLDAAYARLADRGYGYGPAFRAL
>UniRef100_Q3W1C5_from_997_to_1161 (HMM "PKS_DH" in sequence "UniRef100_Q3W1C5", bitscore: 227.9, e-value: 1.2e-62, length: 165)
EYLLGAAVERADDGGLLFTGTLDLDRHPWLADHVIGGRPLVPGSLFVDLALRAGLRADAPVLDELTLQTPLLLPERGTLS
VQVSVGGVDEHGRRALTVHSRPGEEDPWALHATGALrQEEIAGADSPAPAADPWPPAGADPLDVADVYQRLGALGYDYGA
GLRNV
>UniRef100_Q1MX74_from_940_to_1115 (HMM "PKS_DH" in sequence "UniRef100_Q1MX74", bitscore: 227.7, e-value: 1.4e-62, length: 176)
HPLLGAvlETADAERPGAVFTGRISARTPGWLPDHVLGTTVVLPGTGTVEVALCAARHVGCARVEELTLRHPVVLPAEGA
LQLQVAVAAPDAAGRRSLSLYARPEPDADEDSPELAADAAWTLHATGVLAPGATAAADAWDGAAWPPAGEPAAVVDDLYD
RLHERGMRFGPAFRSL
>UniRef100_A1GD41_from_2573_to_2740 (HMM "PKS_DH" in sequence "UniRef100_A1GD41", bitscore: 226.3, e-value: 3.8e-62, length: 168)
HPMLAAEVPLSDSGALLLTGRLSVHDQTWLGDHVVSGMTIVPGTAFMEIAFKAAERVGCPRVEELAVQAPLLLDPDVPTA
LQVVIAAPLDTGQRQLTVYARPEPAGDGLDEDWTLHATCWLTAATPAAPDTSDLLVWPPRDTVPFAAQECYRQLVAAGYA
FGPTFQGL
>UniRef100_Q9S0R4_from_976_to_1148 (HMM "PKS_DH" in sequence "UniRef100_Q9S0R4", bitscore: 226.1, e-value: 4.3e-62, length: 173)
HPLLAATVQLADTDGCLLTGRLSLRSHPWLGDYEVGGAVLLSGSAFVELAVQVGERVGCTRIEQLTVHAPLVVPVGGGVS
VQVGVAAADGEGRRLVSVYARGGSACGGGGASGGVWTCHASGVLvEAAAGGGVVVDGLAGVWPPRGAVAVDVDGVRDRLA
GAGCVLGPVFSGL
>UniRef100_O30480_from_902_to_1058 (HMM "PKS_DH" in sequence "UniRef100_O30480", bitscore: 225.7, e-value: 5.6e-62, length: 157)
HPLLGAVTTVADTGELILSGRLSTSTHPWLTDHTVNGTVIVPGTALIDLALHAAEHTDHTTVDELVIHTPLALTHPTPSQ
STVGAETDTGHRPIALHSRDTTGTWTRHTTGTLSNQTHPAAELSTWSPTDAHQIDLTTAYQQLADTGLHYGPAFQGL
>UniRef100_Q5SFB3_from_961_to_1141 (HMM "PKS_DH" in sequence "UniRef100_Q5SFB3", bitscore: 224.9, e-value: 9.5e-62, length: 181)
QPLLPAVIDLPDGEGTVRTGLLSLRTHPWIADHRVRDHAVVPGAALLDVAAWAGTEAGCPRVAELTFATPLVLPENGEGV
rLRVTVSGPDAEGIRSLRIDSRPADTVRTADAPSDWTRHASGTLvpapEEAGDGTGVPTELLGAWPPADATPVALDADAV
AAEYQRLAAGGVTYGPAFRAL
>UniRef100_Q5SFB2_from_2436_to_2635 (HMM "PKS_DH" in sequence "UniRef100_Q5SFB2", bitscore: 224.9, e-value: 9.5e-62, length: 200)
HPLLDAGTELPESGEHLYTARLAADSHPWLLEHTLLGAPLLPGAAFVDLVLWAGGEVGCDLIEELTLTSPLLLSDSAALQ
LRLVVGTADAEGRRTITVHSRPDGdpRttrtPaAsSETSPDAESDTEIRRDTSAWTKHAQATVapAPDVPPSGVDAEGDA
VRPAVEWSVAATESDAFQAEDFYASFAAHGYGYGPLFQGV
>UniRef100_A4FCY8_from_942_to_1101 (HMM "PKS_DH" in sequence "UniRef100_A4FCY8", bitscore: 224.3, e-value: 1.5e-61, length: 160)
HPVLTAAVDLPEPEGLLLTGRLSLASHPWLADHRVAGQVLVPGTALLDLAVRAVEETGGDPVEELVLETPLAVAEDAEIQ
LRVFVAASGDITVHSRVEGGTEPWKCHARGSVARSAAMPSAPDLGTWPPRDAEPVPMPAADLYAGLAQSGLVYGPVYRGV
>UniRef100_Q8KPW3_from_2402_to_2597 (HMM "PKS_DH" in sequence "UniRef100_Q8KPW3", bitscore: 224.3, e-value: 1.5e-61, length: 196)
HPLLDAGTELPEGGEHLYTARLTADSHPWLLEHTLLGTPLLPGAAFVDLVLWAGGELGCELVEELTLTSPLLLSDSAAVQ
LRLVVGATDAEGRRTITIHSRPDAhpGtTrTPAAPPEAGSEAEVRRDAADWTKHAQATVAPAPAAPASVVGADGNPGLPA
AEWSSAATESDTfRAEDFYASFAARGYGYGPLFQGV
>UniRef100_Q9S0R4_from_4585_to_4753 (HMM "PKS_DH" in sequence "UniRef100_Q9S0R4", bitscore: 223.5, e-value: 2.6e-61, length: 169)
HPLLTATLTLANNNTQLLTGRLSLRTHPWLTDHTVVGTTLVPGTALLELALQATTTDHLEELALHTPLVIPREGAVDVQV
HINPPDDTDTRSLTIYSRSENAPAAAPWRHHATAVLgtKTSRIETGRSHDDLSMWPPAGAVRCADEELAALYGDYEANGF
VYGPAFRGL
>UniRef100_A0ACH3_from_1892_to_2047 (HMM "PKS_DH" in sequence "UniRef100_A0ACH3", bitscore: 222.9, e-value: 3.9e-61, length: 156)
HPLLGAVVPLAGDGGLVWTGVVGLATHPWLADHMVHGRIVLPGTALVDLALHAGTGAGLPGLAELTLREPLVLPEQGAVQ
LQMTVADRAVEIHSRPDGDSGALWTTHAAGVLEPVRRPVDAPGTRDPWHPTGTATAPGYDALAAAGLFYGPAFRGL
>UniRef100_Q9F829_from_2374_to_2537 (HMM "PKS_DH" in sequence "UniRef100_Q9F829", bitscore: 222.1, e-value: 6.6e-61, length: 164)
HPLLHAAVDVPGHGGAVFTGRLSPDEQQWLTQHVVGGRNLVPGSVLVDLALTAGADVGVPVLEELVLQQPLVLTAAGALL
RLSVGAADEDGRRPVEIHAAEDVSDPAEARWSAYATGTLAVGVAGGGRDGTQWPPPGATALTLTDHYDTLAELGYEYGPA
FQAL
>UniRef100_Q93NW8_from_931_to_1096 (HMM "PKS_DH" in sequence "UniRef100_Q93NW8", bitscore: 221.7, e-value: 8.9e-61, length: 166)
HPLLGPAVELADGGTVSGATLSVATHPWLADHVVAGRVLLPAAVLVELAVRAGDDTGCDVLHELALVEAPVLEAGDTLDL
QVRVGSADEAGRRTLTVHSRPGNSPAEPWTQRAGGLLgTAPRTAAAPDTSFAVAWPPPGAEPLDLGDHYERLVDDGFDLG
PAFRGL
>UniRef100_Q0RIF5_from_1904_to_2071 (HMM "PKS_DH" in sequence "UniRef100_Q0RIF5", bitscore: 221.6, e-value: 9.8e-61, length: 168)
HPLAGVQVELADGGAVLTGTIDLTAQSWLADHRVFGTVLVPGTAFAELAAHAGGAVGSPDVVGITLTAPLALTPERPVQV
QVRVGGAGPDGRRELGVYARSSADGAWNRHASAVVadaapVAEGERPGHGSGDLAVWPPAGADPVDLTDVYGRLFALGYD
YGPAFQGL
>UniRef100_Q7WTF2_from_966_to_1134 (HMM "PKS_DH" in sequence "UniRef100_Q7WTF2", bitscore: 220.9, e-value: 1.6e-60, length: 169)
HPQLSAATGLADGGLLLTGRLPAAgDAGWLGEHEFADVVLVPSTALVEWTLRAADEAGCGGVEELTLEVPLTLSAASELR
VQVVVDAPDEDGRRAVRVSSQPAVDTPDRADGQDTWTCHATGTLMAAAAAGTELAGAWPPAGAEPVDLTNLYARAEAAGY
RYGPTFQGV
>UniRef100_O30479_from_1874_to_2032 (HMM "PKS_DH" in sequence "UniRef100_O30479", bitscore: 220.3, e-value: 2.3e-60, length: 159)
HPLVPATTTLAETGATILTGHINPAHHPWTTDHAVNGTPLLPGTALVDMALHAGDHTDHTTLDELIIHTPITLTHPTTIQ
LTISPPDNTNTHTLTVHTRNSPDGPWTAHATGTLTQHQHTPDPPQTTWPPTDAEPIPLDGTYQRLATTGLEYGPTFQGL
>UniRef100_A1YBQ6_from_933_to_1098 (HMM "PKS_DH" in sequence "UniRef100_A1YBQ6", bitscore: 218.9, e-value: 6.1e-60, length: 166)
RPLLGAATRVAGTDSYILAGRLSTAEHPWLSGQVVFERTLFPATGFLELALEAADAMGVAGVTELVVPAPLILPARGAVH
VQVAVQGPDEAGRRPFSVYSRAETAGLDAEWTLHATGLLGGARASAAADTGLEAWPPEGAAPVDVSDAYARLEDAGVRYA
PSLRAL
>UniRef100_A1YAM6_from_1009_to_1159 (HMM "PKS_DH" in sequence "UniRef100_A1YAM6", bitscore: 218.0, e-value: 1.2e-59, length: 151)
HPLLRASVTTAEDGALLLSGRLSPLTQPWLADHVVGGDVVLPGTALLELALRAAELAGAGGVEELTLEVPMVLSEAGVQV
QVSVRDSGLLIFFRDTEDDEWTRCASGTLGAAAPAPGFGAWPPAGEPLDLSDLYDRLADSGLDYGPAFRCL
>UniRef100_A1GGE4_from_1874_to_2032 (HMM "PKS_DH" in sequence "UniRef100_A1GGE4", bitscore: 217.1, e-value: 2.2e-59, length: 159)
HPLLGAVLGLAGTGTTVFTGRLGLRTHPWLAGHVIAATPVLPGTAFTELAVRAGDEIGCPNVVELTLRTPLTLPPDGSIR
LQIVTGLPDERDGSRTVDIWSAADGRDDWTRHATGVLAPAGTPAPAPVVGRPGIGPVPEDLYDRLAAHGYGYNGPFRAL
>UniRef100_Q6V1M8_from_1534_to_1698 (HMM "PKS_DH" in sequence "UniRef100_Q6V1M8", bitscore: 216.8, e-value: 2.8e-59, length: 165)
HPMLTSRTDLPGDGGLLLSGRLAPGSDPWLSHHVVMGTVLLPGTGFVELALEAARAAGAGSVDELVLRAPMVFAEGKPRD
LQVWVGPGQDAERELQIRTRETGGDWTLHATGLLaarTADTAGFRDGDWTGGVWPPAGARQLVGRSFYEELAARGYEYGP
AFRGT
>UniRef100_A1YBT6_from_936_to_1097 (HMM "PKS_DH" in sequence "UniRef100_A1YBT6", bitscore: 215.4, e-value: 7.2e-59, length: 162)
HPWLSAAVRLADRDGYVLSGRLSTVEHAWVLDHVVLGTVILPGTAFVELALAAADAVGLPSVSELTIEAPLALPARGAVA
LQVTVEAPDATGRRGFAVYSRPDGAHDAPWTAHARGVLGAAPAAATTAWAAGAWPPAGAEPVDVTRWVEALDAWVGPAFR
GV
>UniRef100_Q93TW8_from_911_to_1075 (HMM "PKS_DH" in sequence "UniRef100_Q93TW8", bitscore: 214.9, e-value: 1e-58, length: 165)
HPLLGAHVALAGQEGSHLWQTELFADSPSYLGDHVVHGEVVLPGTGYLEMALAGAAEALGSGKHALEDVIFQEMMVLPRE
EALSVQMSFVSDDDGAKRFRIFSRPADAGEGWTLHAEGRIRQGVEAEAFALEEARARCTERMDGETHYQLMKERGVDFGP
SFRLL
>UniRef100_Q9ZGA4_from_6871_to_7030 (HMM "PKS_DH" in sequence "UniRef100_Q9ZGA4", bitscore: 212.6, e-value: 5e-58, length: 160)
HPLLAASVALPDSDEVLLTGRLSLATHPWLAGHTVDGEVLLPGPVFVELAGRGADEARCDLLDELVIETPLALPATGAVQ
VRVTVAAADDAGRRAVRIHARAHGGRTWTRHASGIAAIATTESATADGPWPPARAERIDIADFYRRLDEARTSSAPSSGM
>UniRef100_Q27W71_from_2746_to_2916 (HMM "PKS_DH" in sequence "UniRef100_Q27W71", bitscore: 212.0, e-value: 7.7e-58, length: 171)
HAHLPAAVGLADGALVLTGRTPGGgDGGWLAEHVMAGAVLAPGAALVEWALRAADEAGCGGVEELALQVPLVLPASGGLR
VQVVAGAATGDGRRDVRVYSRPDRDVEPGADPGWVCHAEGVLgPPSLRSPGLVDEPVTAWPPAGAEPVRLDGFYEHAAAS
GYAYGPSFRGL
>UniRef100_Q7WTF4_from_945_to_1112 (HMM "PKS_DH" in sequence "UniRef100_Q7WTF4", bitscore: 211.8, e-value: 8.8e-58, length: 168)
HALLPVSVRLADGSLVLTGRLPEAaRAGWLAEHLVADLPLLPGTVLVEWVLRAADEAGCGGVEELALQVPVALPVSGGLV
IQVVVDAAEGDGRRPVRVHSRPEEDSGAPDAWVCHVSGTLLPGVAGPVPPSGPGGAWPPPGARPAAIDGFYERAEAAGYG
YGAFFRGL
>UniRef100_Q87W70_from_1489_to_1651 (HMM "PKS_DH" in sequence "UniRef100_Q87W70", bitscore: 211.2, e-value: 1.3e-57, length: 163)
HPLLSAAVDLPEGGMLLTGTLGLGAHPWLADHAAAGVVLLPGTAYLDMLLFAAAQTDCTQLLELTLQAPLVLEQQGQIDL
LLTVSRAEAEGLRQASLHARRHGDATAGWTLHASAQLVPMPPQTLIPLDQAWPPTAAIPLDSAALYQRLSEAGYEYGLAF
RGL
>UniRef100_Q53840_from_7678_to_7842 (HMM "PKS_DH" in sequence "UniRef100_Q53840", bitscore: 210.9, e-value: 1.6e-57, length: 165)
HPLLGAAVALADRDGFVFTGRLSLAEHPWLEDHVVFGIPCPARRRLLELALHVAHLVGLDTVEDVTLDPPLALPSQGAVL
LQISVGPADGAGRRALSVHSRRHDALQDGPWTRHASGSLAQASPSHCLRCSANGPPSGATQVDTQGFYAALESAGLAYGP
EFQGL
>UniRef100_Q0R4M4_from_929_to_1093 (HMM "PKS_DH" in sequence "UniRef100_Q0R4M4", bitscore: 210.8, e-value: 1.7e-57, length: 165)
HPLLAATAQLSNGAHLFTGRLSLATHPWLAHHTIRGTVVLPAAALVDLALHASHHTGHGGIGDLTLHTPLALAEGAAVRL
RITVETANGDAPATLSIDSQPESDPESAWTTHASATLGLSPAEGVNEQPLSVNWPPREARSRAVDDLYEDLTDVGLAYAP
AFQGV
>UniRef100_A1YBQ4_from_936_to_1097 (HMM "PKS_DH" in sequence "UniRef100_A1YBQ4", bitscore: 210.7, e-value: 1.8e-57, length: 162)
HPWLSAAVRLADRDGYVLSGRLSTVEHAWVLDHVVLGTVILPGTAFVELALAAADAVGLPSVSELTIEAPLALPARGAVT
LQVTVEALDATGRRGFAVHSRPDGAHDAPWTAHARGVLGAAPAAATTAWAAGAWPPAGAEPVDVTRWVEALDAWVGPAFR
GV
>UniRef100_A6G5B7_from_2981_to_3147 (HMM "PKS_DH" in sequence "UniRef100_A6G5B7", bitscore: 208.4, e-value: 9.3e-57, length: 167)
HPLLGAKVQLADSDAVLFTSRLSMAEHPMLGGHVVFDATIIPGTAFLELAMIATLRVGLDRVEELTIERPLKLPAKGGLL
LQLSLSPANEAGSRELTIYARSTASEHAGWLRHASGSIGQGPRSADFALDAWPPPGATPLPVAEDLESAYAILEEIGLRY
EGAFRGL
>UniRef100_Q27W71_from_943_to_1112 (HMM "PKS_DH" in sequence "UniRef100_Q27W71", bitscore: 207.9, e-value: 1.3e-56, length: 170)
WPMAAPICSPGVSRPLAVAVAVASGGWLGEHIVANAVLAPGAALVEWALRAADEVGCGGVEELTLQVPLVLPESGGLRVQ
VVVGAAAEDGRRDVRIYSRPGGEADSGVADVGWVCHAEGVLsPASEGVGQSAEGLGGTWPPASAQPVDLEGFYERSAAAG
YAYGPSFQGV
>UniRef100_Q0RTS3_from_2057_to_2236 (HMM "PKS_DH" in sequence "UniRef100_Q0RTS3", bitscore: 207.7, e-value: 1.5e-56, length: 180)
HPVLTGAVELADGGLVLTGRLDPAALPWLADHAVRDTVLLPGTALLDLVLSAARHCGAHRVEELALTAPLALSAAGTLDV
QVLVAPVDPAGGGGPDgvERRAVTVHARPVADQTDPPGPWQRHATGFLrtddGAAADDRGGADDRGGAWPQPDAVSIDVS
GLYPRLAGDGYQYGPAFRGL
>UniRef100_Q7WTF2_from_2724_to_2889 (HMM "PKS_DH" in sequence "UniRef100_Q7WTF2", bitscore: 205.8, e-value: 5.4e-56, length: 166)
HPLLDTAAALADGGMVLTGSVPPAdHDSWLTERAIAGTVVLPGTALLELALRCAEDTRSPHVEELLLHHPLTLHPTAHLD
LQVVIGAADDDARRTLHLYTRPQSDSSAEWTRHATATLTGEPTDDRPPAEGEAAWPPAGAEPVDLTGFYDRAASNGYAYG
PSLRGL
>UniRef100_Q5Y9G5_from_2376_to_2539 (HMM "PKS_DH" in sequence "UniRef100_Q5Y9G5", bitscore: 204.8, e-value: 1.1e-55, length: 164)
HPVLSTVVEVPGSGERVLVGRLDPHAHPWLAEHVVEGRRLVPGSVLVELALATGELVGLPVLEELLLQEPLELPAAGGLR
LRLVVGPDDGGRCDLQVHAAPDGMQDPTWTLQASGVLGADASTSRPTSGGSAWPPADADAIELAGHYDTLAGLGFEYGPA
FRGL
>UniRef100_Q9Z3T9_from_1501_to_1663 (HMM "PKS_DH" in sequence "UniRef100_Q9Z3T9", bitscore: 204.1, e-value: 1.8e-55, length: 163)
HPLLSAAVDLPEGGLLLTGTLGLGAHPWLADHAAAGVVLLPGTAYLDMLVFAAAQTDCTQLLELTLQAPLVLEQQGQIDL
LLTVSRAEAEGLRQASLYARRHGDATAGWTLHANAQMVPMPPQILIPLDQAWPPTAAIPLDSAALYERLSEAGYEYGLAF
RGL
>UniRef100_Q9L4X1_from_929_to_1096 (HMM "PKS_DH" in sequence "UniRef100_Q9L4X1", bitscore: 204.0, e-value: 2e-55, length: 168)
HPLLGAAVTLADADETVLTGRLALPSHPWLGDHRSDGRITVPGVAFAELAVRAGDLSGTPHLARLDLPAPLTLGDGDTVT
LQVRVGAPDPAGHRPLTVHARLAATEDAPWTTCATGLLapDAPEAPADPIGPADAGWPPRDARPVPVADLDAAATAAGRH
YGPHFQGL
>UniRef100_A1YBQ3_from_2426_to_2587 (HMM "PKS_DH" in sequence "UniRef100_A1YBQ3", bitscore: 202.1, e-value: 7.2e-55, length: 162)
HPWLGAAVRLADRDGYVLSGRLSTSDHPWVLDHVVLGTALLPGTGFVELAWAAAEAVGLSGVSELAIEAPLALPARGAVA
LQVAIEAPDPAGRRGIAIYSRPDGAADAPWTAHARGVLGAAASDRDAAWAQGAWPPPGAVPVDVTQWLEIVDAWVGPAFR
GV
>UniRef100_Q83WE9_from_939_to_1100 (HMM "PKS_DH" in sequence "UniRef100_Q83WE9", bitscore: 202.0, e-value: 7.8e-55, length: 162)
HPLLAAATDLPDAEGTVSTGLLRVRDHPWLADHTVAGRIVLPGTALLDLASAGRARIVELTHQAPLVLPPEGAVKVRVRL
GAADHAGLRTVRIDSCPTTGTSGWTRHATAVVaepSPDPSGEPVGGDLGGAWPPVGAVPVDMTGAYEELAAGIGYGPAFH
GL
>UniRef100_Q93NX7_from_915_to_1075 (HMM "PKS_DH" in sequence "UniRef100_Q93NX7", bitscore: 201.6, e-value: 1e-54, length: 161)
HPLLSATVTLAEADESVLTGRLSPLTHPWLTEHRVDGRITVPGTALVEIAVRAGDENGTPRLDRLDLLAPLTLGDRDAVL
LQVRVGPEDASGRRTLSVHARPATADDAPWTTYARGVLAPDEGAEDTAADLVEWPPADARQVPLTELESEGRALGPLFSG
L
>UniRef100_Q8KUH3_from_3915_to_4077 (HMM "PKS_DH" in sequence "UniRef100_Q8KUH3", bitscore: 199.8, e-value: 3.5e-54, length: 163)
HPLLTGELEIPGSDTAAFTGRAATGAHPWLADHRLLDAVVVPGTALLDLVRAAGRQLGLPEVAELVNEVPLVLGDGAALL
RVTAAAPGPDGRREVAVHSRPESAGPRSPWTRHVTGQLAPESGPLAFDLAQWPPPGALPLPVADHRAAMAATGHGYGPAF
LGL
>UniRef100_Q1D3S7_from_928_to_1092 (HMM "PKS_DH" in sequence "UniRef100_Q1D3S7", bitscore: 198.6, e-value: 8.2e-54, length: 165)
HPLLGTHLSLAGQDGAHLWQTELYADSPSYLADHVVHGEVVLPGTGYLEMALAGASEAFGPARLALEDVIFQEMMVLPRE
EALSVQMRViPEADGTRRFQVFGRPVDGAGAWTLHAEGRMCESTSAEPFALDEARARCPELLEGEKHYQLMLERGVDFGP
SFRLV
>UniRef100_Q26Q16_from_907_to_1074 (HMM "PKS_DH" in sequence "UniRef100_Q26Q16", bitscore: 197.3, e-value: 1.9e-53, length: 168)
HPLLGQRLRQAGTKEVRFEAALNATDPAFLTDHRVFDAVVLPATGYLEMALAGGAHLFATDELTLEDISFKQVMTLPDAG
ERIVQAVFvPASGKAYSFEIFSGDAAGNEWTLHCSGTVkpAEDDTDLPADDETLDAARRRCDAPVPVASVYENYLKRGLA
YGPAFRGI
>UniRef100_Q7WTF1_from_2723_to_2888 (HMM "PKS_DH" in sequence "UniRef100_Q7WTF1", bitscore: 197.0, e-value: 2.4e-53, length: 166)
HPFLAATAPLADGGLLLTGQVPSADHAGWHTEHTIAGATLLPATALLEIALHAADHTTTPHIDELILQHPLTLDPSHPLA
LQAIVSPADDSGHRALHIYTRAPSSPTAEWTHHATATLGGEPTAERPTTEAEAAWPPPGAKAVDITGFYDRAAADGYHYG
PSYQGL
>UniRef100_O30765_from_923_to_1089 (HMM "PKS_DH" in sequence "UniRef100_O30765", bitscore: 197.0, e-value: 2.4e-53, length: 167)
HPLLAAVTEVPETDTTVWTGMLSARALPWLADHLVWDRGVAPGTAVLEIVLEIGERIGLPCIGELVLEAPLSWGADAPAV
VRTVVGALSPEGTREVSLYSRPEDEAVWTRHASGRLaraGSEEMGSGVFAELSGVWPPPGAQEVDISGQYELFAAAGVGY
GGAFRGL
>UniRef100_A1YBT5_from_2418_to_2579 (HMM "PKS_DH" in sequence "UniRef100_A1YBT5", bitscore: 195.8, e-value: 5.7e-53, length: 162)
HPWLGAAVRLADRDGYVLSGRLSTIDHPWVLDHVVLGTALLPGTGFVELAWAAAEAVGLPGVSELAIEAPLALPARGAVA
LQIAIEAPDPAGRRGVAIYSRPDGAADAPWTAHARGVLGAAAPDRDAAWAQGAWPPPGAVPVDVTQRIEIVDAWVGPAFR
GV
>UniRef100_Q1D3S5_from_1478_to_1643 (HMM "PKS_DH" in sequence "UniRef100_Q1D3S5", bitscore: 195.2, e-value: 8.5e-53, length: 166)
HPLIGGSLSSSVQPGTHFWERTVSTAAFPYLADHCVWGDVVFPGAGYVEMALSAGAEVLGETGLVLEDVSFSEMLALEPG
QSRRVQVVLTEEEPGRATFQIASRAEGEMSWRKHAAGTVRRDARAAAVVESPEALRARVTVAVSAEAHYQRRQAQGLMYG
PTFQGL
>UniRef100_Q26Q18_from_939_to_1102 (HMM "PKS_DH" in sequence "UniRef100_Q26Q18", bitscore: 194.3, e-value: 1.6e-52, length: 164)
HPLLGAPFAAAQGGAHFWDGEIDSSSLPWLGDHALSGVPVLPGAAYLEMALAAVREALPGQALVLEDARFEKMLLLPEGE
ARRLQVTLTRTGGDGAEVAVLSRPVQGEDDWTLHARIGVRRSGPEAPAGPVPVVDEAAAPVDLAGFYRQFAAGGLDYGPA
FRGV
>UniRef100_Q93TW6_from_1426_to_1593 (HMM "PKS_DH" in sequence "UniRef100_Q93TW6", bitscore: 192.5, e-value: 5.6e-52, length: 168)
HPFLGSSLSSSVQPGAHFWERAVSAEAFPYLADHCVWGDIVFPGAGYVEMALSAGAEVLGETGLVLENVSISEMLALKAG
ESRRVQVVLNEEGTGQASFQISSRAEGDKSWRKHAAGSLRREENATLQLTAEPPELLRERLEVEISSEVHYQRRQDQGLV
YGPTFQGL
>UniRef100_Q93H85_from_920_to_1071 (HMM "PKS_DH" in sequence "UniRef100_Q93H85", bitscore: 192.3, e-value: 6.2e-52, length: 152)
HALLGAVVETAGAQDVLFTGRLSPADLPWIAEHTVGGVPVLPVAAFVELALSAGRQAGFPYLEQLDVDAPLVLAEQGAVR
IQVQIGADDDPDRRSVRVFSRPAAGSSGEPWVRHVTGKLTRNAPAPEFDQMIWPPTGAEPGDVEGRPGLRAA
>UniRef100_Q9ZGA4_from_3639_to_3792 (HMM "PKS_DH" in sequence "UniRef100_Q9ZGA4", bitscore: 191.9, e-value: 8.3e-52, length: 154)
HPLLGSLVERADGEGAFATALFSVRRQPWLADHEVDGRIIVPGSALVELLAEAGARLGTPTIAELTIVAPVVVDEERDTE
IQLTVATEVSGRRAVRLHSRTGAGPWTVGATGALSADTRDPEPVEWPPADAEPVDLTGFYDTLPISYGPAFRAM
>UniRef100_A0FCL3_from_10451_to_10597 (HMM "PKS_DH" in sequence "UniRef100_A0FCL3", bitscore: 190.5, e-value: 2.3e-51, length: 147)
HPLVGARVPLPDADGVLLTGRVSADAHPWLTGRRVLGVPLFPATGFLELVLQAGLQYDCRTVDELTIHEPLVLPERGAVE
VQVSVRGADESGRRPVTVYCRRDQRWVRYATAVLGADRPPAPEHPETWPPTGARPLESGGTPAWRRG
>UniRef100_Q08PV2_from_932_to_1102 (HMM "PKS_DH" in sequence "UniRef100_Q08PV2", bitscore: 190.1, e-value: 3e-51, length: 171)
HPLLGSPLSLAALRGARCWEQTLGTDTLPYLADHRVQGEIVVPGAAYLELGLAAAAAAYGTAPCMLETVSFQRMLALPPE
QERTLQVVLTEKEAGQASFDVYSQRPGDTGSPWLHHATGLLRRADAIPRAESERVTPHALRQRLPEHWSASEHYQRMTAM
GLEYGDCFQGV
>UniRef100_Q3VZE6_from_96_to_260 (HMM "PKS_DH" in sequence "UniRef100_Q3VZE6", bitscore: 189.3, e-value: 5.2e-51, length: 165)
HPLVTAAVPMADGSLLLTARISPAAQPWLAGRTVAGVPVVPDGVLLELAIQAGDEVGCPEVTDLALTGPLVLPESGALRL
QLHAGAPDGTGNRALTVHARTDGAPADAPWTAHATATLAGTADPAASVPDPRAWPPPGAVPVDVDRLYGELLAAGHGHGP
DGPRL
>UniRef100_Q0LLS1_from_968_to_1133 (HMM "PKS_DH" in sequence "UniRef100_Q0LLS1", bitscore: 189.1, e-value: 6e-51, length: 166)
HPLLGRHMRVAGSPATHYWEQTINSELLPYLSDHCVEGMVVVPGAAYVEMGLAAARAVWADTRYRLGDVRFKQMLSLRPD
ESRVVQVALRESGDTAMFQIFSRGAENESWQEHATGEVVRGALPVLDGPESFDAVAARCDKTMSAATYYAQLAEQGLEYG
PAFQGI
>UniRef100_Q0LP30_from_1006_to_1176 (HMM "PKS_DH" in sequence "UniRef100_Q0LP30", bitscore: 189.0, e-value: 6.5e-51, length: 171)
HPLLGSHVALAHPVGQHLWELDLNANNPSYLRDHQVQGVVVLPGAAYLEMALAAAQSAFGKGSYCLDQVVFKQAMVLAPN
ALRRIEVIIAPESASSKFQIFSALTKPGQTDQAWTLHATGQLIKQPDGQLPLESVSLQHLQARCQEPFSSQAHYQAMAQR
GLNYGPAFQAV
>UniRef100_Q7WTF5_from_1966_to_2138 (HMM "PKS_DH" in sequence "UniRef100_Q7WTF5", bitscore: 187.0, e-value: 2.5e-50, length: 173)
HALLSSAVELADGGLVLSGRLPGDAAWVGAHTVAGVQLVPGAVLVDWALLAADEAGGASLEELLLRAPLELsgpsglsEP
SAGVLAQVAVGAPDESGRRELRISSRPADAGAGEGWTCHAVGSLaPGGPPAPADTGTATVPWPPAGAEALDPAGLYERAE
RRGYGYGPALRGV
>UniRef100_Q08PI2_from_930_to_1099 (HMM "PKS_DH" in sequence "UniRef100_Q08PI2", bitscore: 185.3, e-value: 8.3e-50, length: 170)
HPLLGRRQASPAQVRQFESSLGPSKLPFLRDHGVYGQIVMPGAAYVEMGLAAGAALFGEASSTVDALAFSQALFLPEEGD
RRVHLLYtPEGERSGRFEIFSQDEEAGDGGAEPSWTLHAHGKLASAASVPGERLDLQGLRAEFVQEVPVEAYYEKLGQAG
LSYGPSFRAI
>UniRef100_Q9L8C8_from_903_to_1071 (HMM "PKS_DH" in sequence "UniRef100_Q9L8C8", bitscore: 182.2, e-value: 6.8e-49, length: 169)
HPLLGEMQTLSTQTSTRLWETTLDLKRLPWLGDHRVQGAVVFPGAAYLEMAISSGAEALGDGPLQITDVVLAEALAFAGD
AAVLVQVVTTEQPSGRLQFQIASRAPGAGHASFRVHARGALLRVERTEVPAGLTLSAVRARLQASIPAAATYAELTEMGL
QYGPAFQGI
>UniRef100_Q9KIZ8_from_903_to_1071 (HMM "PKS_DH" in sequence "UniRef100_Q9KIZ8", bitscore: 181.8, e-value: 9.1e-49, length: 169)
HPLLGEMQTLSTQTSTRLWETTLDLKRLPWLGDHRVQGAVVFPGAAYLEMAISSGAEALGDGPLQITDVVLAEALAFAGD
AAVLVQVVTTEQPSGRLQFQIASRAPGAGHASFRVHARGALLRVERTEVPAGLTLSAVRARLQASMPAAATYAELTEMGL
QYGPAFQGI
>UniRef100_Q1D4F6_from_935_to_1102 (HMM "PKS_DH" in sequence "UniRef100_Q1D4F6", bitscore: 181.6, e-value: 1.1e-48, length: 168)
HPLLGHPHASPSQVRQFESSVGAAKPAFLKDHGVYGQILMPGAAYVEMGLAAGASLFGAVGGTVDEITFSQALFLPEEGA
RRVHLLYsPEGERAGRFEIHSQEERTGEGEPAWILHAHGKLSATTAAPAERVDVERLRASLTREVPVEGYYAKLGQAGLA
YGPSFRGI
>UniRef100_Q9KIZ7_from_5998_to_6166 (HMM "PKS_DH" in sequence "UniRef100_Q9KIZ7", bitscore: 181.3, e-value: 1.3e-48, length: 169)
HPLLGEMQTLSTQRSTRVWETTLDLKRLPWLGDHRVQGAVVFPGAAYLEMALSSGAEALGDGPLQVSDVVLAEALAFADD
TPVAVQVMATEERPGRLQFHVASRVPGHGRAAFRSHARGVLRQTERAEVPARLDLAALRARLQASAPAAATYAALAEMGL
EYGPAFQGL
>UniRef100_Q08PV3_from_928_to_1095 (HMM "PKS_DH" in sequence "UniRef100_Q08PV3", bitscore: 180.5, e-value: 2.3e-48, length: 168)
HALLGRPFSLSVLPGVRGWENTVSTTTLPYLDDHRVQGEAVMPIAAYVEMGLAAGTVAFGNKPYVLEGAAFERMLALPAK
QARTVQVVLTEKNGGEASFQVSSQTEPGAAWARHATAQLRPLSAPPEPALGEEPRLIRQRCTDAIDVGEGYRSLQEQGLE
YGPNFQGV
>UniRef100_UPI000038D5E0_from_947_to_1115 (HMM "PKS_DH" in sequence "UniRef100_UPI000038D5E0", bitscore: 180.4, e-value: 2.5e-48, length: 169)
HPLLGQRLPLATSQSIHFESQISAASPTFLQDHCIYDATILPATAYIEMALSAGAIVFKTDRVQLEAVSIQQALVFSGDE
PKTLQVVLTPENTRVYSWQVLSYLEDESNVDNWTLHASGKVGLGNAETHSAAVDLAGLLSEDSTEISVKEYYQSLHDRGF
DYGEQFQAI
>UniRef100_Q83WF0_from_3378_to_3540 (HMM "PKS_DH" in sequence "UniRef100_Q83WF0", bitscore: 179.1, e-value: 6.1e-48, length: 163)
HPLLGGALSVAGSEDLIFTGRLSLAAQPWIAGHRVGERAAARYAFLEVASRAGRAVGGDRVRDLQIEAPLVVPDRGAVQV
QVVLTGGDEPDGRQVRVFARPEGSTAPWTRHATGNGDAAGGSGRRPGVGALVAPEGAVPLDVGDLYRRFAAQHLEYDGVF
TGV
>UniRef100_Q0VZ73_from_3220_to_3388 (HMM "PKS_DH" in sequence "UniRef100_Q0VZ73", bitscore: 179.1, e-value: 6.1e-48, length: 169)
HPLLGEALSVSTLSGLRVWETTLDLGRLPWLRDHRVQDLVVFPGAGYLEMALCAGRTLWGERPFAVTDVALVEALTLTDD
ETTPVQLVTtPQADGNVQMQVASRRGAGQDGDWTVHARGTLGLVAPAEAPARVDLGAVRARLRKVLSGEAIHALLSEMGL
VYGPAFRGL
>UniRef100_Q0RIF5_from_5470_to_5631 (HMM "PKS_DH" in sequence "UniRef100_Q0RIF5", bitscore: 178.9, e-value: 6.8e-48, length: 162)
HPLLSAAVEMPGGAHSVYTGVLSTRRQPWLADHALHGAPLLPAAAVVDLFGWLAGRVGTTAVEELTLLAPVLLGGGDVRL
RVTLeRTPDGAAARIFGRVPGAEDWTLHAQASLvAAADAGGPAAGEPWSGEPSPAARPVDVAGVYPALAERGYDYGPSFQ
GL
>UniRef100_Q9L8C7_from_5998_to_6166 (HMM "PKS_DH" in sequence "UniRef100_Q9L8C7", bitscore: 178.6, e-value: 8.7e-48, length: 169)
HPLLGEMQTLSTQRSTRVWETTLDLKRLPWLGDHRVQGAVVFPGAAYLEMALSSGAEALGDGPLQVSDVVLAEALAFADD
TPAAVQVMATEERPGRLQFHVASRVPGHGGAAFRSHARGVLRQIERAEVPARLDLAALRARLQASAPAAATYAALAEMGL
EYGPAFQGL
>UniRef100_O54591_from_911_to_1107 (HMM "PKS_DH" in sequence "UniRef100_O54591", bitscore: 178.0, e-value: 1.3e-47, length: 197)
TDAAGPVVRLPQTGGLVFTTEWSLKSQPWLAEHTLEDLVVVPGAALVELAVRAGDEAGTPVLDELVIETPLVVPERGAIR
VQVTVSGPDDGTRTLEVHSQPEDATDEWTRHATGTLSATPDESSGFDFTAWPPPGARQLDGVPAIWRAGDeiFAEVSLpD
DADaeAFGihPALLDAALHPALPGDDGLTQPMEWRGL
>UniRef100_Q1WEK6_from_2644_to_2791 (HMM "PKS_DH" in sequence "UniRef100_Q1WEK6", bitscore: 175.8, e-value: 5.9e-47, length: 148)
HPLVGARVPLPDADGVLLTGRISAEAHSWLIGQRALGVPLFPATGFLELVLQAGLQCDSRTVDELTIHEPLVLPERGGVE
VQVSVRGADESGRRPATVYCRRDQRWVRHATAVLGADRPPAPEPRPEPWPPTGARPLESGGTPAWRRD
>UniRef100_O52545_from_2592_to_2726 (HMM "PKS_DH" in sequence "UniRef100_O52545", bitscore: 175.2, e-value: 9.2e-47, length: 135)
HPLLGAVLPLPQSDGLVFTSRLSVRTHPWLADGVPAAALVELAVRAGDEAGCPVLADLTVEKLLVLPESGGLRVQVIVSG
ERTVEVYSQLEGAEDWIRNATGHLSATAPAHEAFDFTAWPPAGAQQVDGLWRRGD
>UniRef100_O52789_from_2601_to_2735 (HMM "PKS_DH" in sequence "UniRef100_O52789", bitscore: 175.2, e-value: 9.2e-47, length: 135)
HPLLGAVLPLPQSDGLVFTSRLSVRTHPWLADGVPAAALVELAVRAGDEAGCPVLADLTVEKLLVLPESGGLRVQVIVSG
ERTVEVYSQLEGAEDWIRNATGHLSATAPAHEAFDFTAWPPAGAQQVDGLWRRGD
>UniRef100_Q82UT4_from_928_to_1085 (HMM "PKS_DH" in sequence "UniRef100_Q82UT4", bitscore: 175.1, e-value: 9.5e-47, length: 158)
HPLLGWRIPGVDTLWENTLDPVTLPWLADHKVGGAIVYPGAAYAEMSLAAAREWLGGKHFTVEQLDIISPMVFDGEHART
THLILNPRDGGFQIKSRQRLSDDEWTLHASGRILEAVNRIPVARIDAPAVSAEHVGHEIHYQRASQLGLDYGPGFQGV
>UniRef100_Q1D4E9_from_2043_to_2213 (HMM "PKS_DH" in sequence "UniRef100_Q1D4E9", bitscore: 174.8, e-value: 1.2e-46, length: 171)
HPLIGERVPLAvlEAGELLFEATLGPASQAFLGQHRVFGTPTLPATGYVEMALAAGTRLLGTTALELTDLAILNAMTFPK
DAERKVQCAVRRDGEGRAAVRIFSRTGEGSERAWSLHATGTLaVLGDDATATEAHDLDSVLRDLQTPLPVEDYYQRARNA
GVDFGPEFQGI
>UniRef100_Q1D3S9_from_934_to_1101 (HMM "PKS_DH" in sequence "UniRef100_Q1D3S9", bitscore: 174.6, e-value: 1.4e-46, length: 168)
HPLLGVSFTTSVQQETRFWESTLSASEPPFLADHRVAGSVVVPGAAYLEMALSAAHAMSGGTAHELVDTSFKEGLLLPEG
QERTVQLALhGEQGRTLTFQLSSQKAEAAGWMTHVVGRLRLLDAGQAGQASESLEAIRERCPDVLTQAAHYETLARNGVA
YGPAFQGV
>UniRef100_Q0RIF5_from_3671_to_3841 (HMM "PKS_DH" in sequence "UniRef100_Q0RIF5", bitscore: 173.8, e-value: 2.3e-46, length: 171)
HPLLAAAVELPNGAGSMFTGLLSSHTQPWLADHRIDGRTLVPAAVLLELVRAAGASTGRPGVDDFVVHSPLVLDGEGQAA
FQATVAPSGECVLRARSGRPDGRAAWTTCATALLTDQGPAGEAPGPSDAGSRAPAESWERRGerLDLGDATATYELLAEH
GYQYGPAFRGL
>UniRef100_Q93TX1_from_8_to_180 (HMM "PKS_DH" in sequence "UniRef100_Q93TX1", bitscore: 173.2, e-value: 3.5e-46, length: 173)
HPLLGVSFTTSVQKENRFWESALSAKEPSYLADHRVGGAVVVPGAAYLEMALSAARELSGEKAYELVDTSFKEGLLLPEG
QERVVQMALsGEGGDALSFQLSSQKASTEPNAPAGWMAHVVGQIRPIEGGPSTQTPESFEAIRERCSEVIAQAAHYEELA
SRGVAYGPAFQGV
>UniRef100_Q9L8C6_from_2421_to_2588 (HMM "PKS_DH" in sequence "UniRef100_Q9L8C6", bitscore: 173.0, e-value: 4.1e-46, length: 168)
HPLLGAPLLVSARPGAHLWEQALSDERLSYLSEHRVHGEAVLPSAAYVEMALAAGVDLYGTATLVLEQLALERALAVPSE
GGRIVQVALSEEGPGRASFQVSSREEAGRSWVRHATGHVCSGQSSAVGALKEAPWEIQRRCPSVLSSEALYPLLNEHALD
YGPCFQGV
>UniRef100_Q0VZ72_from_928_to_1096 (HMM "PKS_DH" in sequence "UniRef100_Q0VZ72", bitscore: 172.5, e-value: 5.7e-46, length: 169)
HPLLGEGLSVSASAGMHLWETTLDHDRLPWLQDHRVQGLLVFPGAGYLEMALSAGRSLWGEHPLAVTDVALIEALTPADD
EPTTVQMVTstqGEALARFQIASQRPAATSAGWTVHARGMLRRLDHASAPDRVDLGALRARFDQVLAGEEIYRLLSARGL
DYGPTFRGL
>UniRef100_Q08W69_from_419_to_586 (HMM "PKS_DH" in sequence "UniRef100_Q08W69", bitscore: 172.1, e-value: 7.6e-46, length: 168)
HPLMGRSLSLSTLPGTRCWEQPLSVEAVPYLADHRVQGEVVVPGAAYVEMGLAAGAAAFGSKPYVLEGATFDRMLALPAK
QARTVQVVLTEKTGGEAFFQVSSQTEGSSAWVRHATGNLRLLSDAQEPVRGEEPRLIRQRCPVSMQGSAYYPIVEKQHIQ
YGLSFQGV
>UniRef100_Q9KIZ6_from_2421_to_2588 (HMM "PKS_DH" in sequence "UniRef100_Q9KIZ6", bitscore: 171.7, e-value: 1e-45, length: 168)
HPLLGAPLLVSARPGAHLWEQALSDERLSYLSEHRVHGEAVLPSAAYVEMALAAGVDLYGAATLVLEQLALERALAVPSE
GGRIVQVALSEEGPGRASFQVSSREEAGRSWVRHATGHVCSDQSSAVGALKEAPWEIQQRCPSVLSSEALYPLLNEHALD
YGPCFQGV
>UniRef100_Q49HL2_from_18738_to_18909 (HMM "PKS_DH" in sequence "UniRef100_Q49HL2", bitscore: 170.7, e-value: 2.1e-45, length: 172)
HPLLGVRRDSAGGETTFETDLFATDPTWLADHRVFGRVVAPGALYGALAAAAASSLGSQTGAVaVDDMRLHSPLVLPEGG
EDGeqvrgrtLQVAVsPDEQGTASSVRIYSRDTQEESWTLHAEAQVAPTVRPVTPEVDLGEMATRTTEVDLTGFYEAFLS
SGVEYGPTFRGV
>UniRef100_Q9RFK8_from_2348_to_2520 (HMM "PKS_DH" in sequence "UniRef100_Q9RFK8", bitscore: 170.7, e-value: 2.1e-45, length: 173)
RRLLGRRMSSPALKETVFESFVGTRALPFIDDHRVNGTVVLPATVYMEMAQAAAVELFGAGPHTVESLLIHEALVLQDET
ERALQLVLTPGGEGEFSFQVFSAQGSPAEPQREASWTLHTAGTIRRAEKATSQPKPMSIEGLQSWCAQTVPVTALYENFE
ARGITYGTTFRGV
>UniRef100_Q49HL2_from_9941_to_10110 (HMM "PKS_DH" in sequence "UniRef100_Q49HL2", bitscore: 170.4, e-value: 2.4e-45, length: 170)
HPLLGTRRDLAGGEVTFETEMLAADPAWLGDHRVFGRVVAPGALYGSLLATAGFVADGAAALTVENLRLHAPLIIPDGSG
GEegrtVQVVAGRAEDGTARTVEIYSRGQDGDAWTLHAQGRVSAGAGRSDGVERIDLDALRAGQTARSVETVYDGFVAAG
VDFGPSFRVL
>UniRef100_Q091C3_from_1964_to_2134 (HMM "PKS_DH" in sequence "UniRef100_Q091C3", bitscore: 170.0, e-value: 3.2e-45, length: 171)
HPLLGNRVQLAvlGTGEVLFEAKLGPSAPGFLGQHRVFGTPMLPATAYVEMALAAGARLLGTKELSLTNLSILGAMTFPQ
DAERKIQCAVSREAEGGASVRIFSRAGDGAAGEWVLHATGTLaVLRDGEKPTAEQDLPGVLAGIQTALPVEEYYQRARES
GVDFGPEFRGI
>UniRef100_Q9L4X2_from_4518_to_4676 (HMM "PKS_DH" in sequence "UniRef100_Q9L4X2", bitscore: 168.2, e-value: 1.1e-44, length: 159)
HPLLGAATTVAGSAEILLTGRLSTTAQPWLAVYEADGRTVLPAAVLAELAVRAGDQADCPTVAELTVAAPLVLTGAAAQR
LQVRVAAPDDTGRRALSVHARPDDSPDSPWTLHATAVLTHDTPQPPAPDTGWPPERAVPLDALPTATGPARIAAAWQWG
>UniRef100_Q848A3_from_49_to_207 (HMM "PKS_DH" in sequence "UniRef100_Q848A3", bitscore: 167.9, e-value: 1.4e-44, length: 159)
RRAECCVRRGCRFVHIRGLRITLWAGVVLVPGTALVELVVRAGDKVGCGTLEELVIETPLVVPAQGSMRVQFAVGGPEEN
GARSVAVYSARDDDGRGTGIDGWTRHAAGTLTAAAVPADGFDFTVWPPVGAERVSFDAVGFYEEMAGRGYVYGPAFQGL
>UniRef100_Q1D4F0_from_925_to_1099 (HMM "PKS_DH" in sequence "UniRef100_Q1D4F0", bitscore: 167.9, e-value: 1.4e-44, length: 175)
HPLLGTRLESAAlkEGTTVFSSELSAGTVPFVADHRVYGKAVVPAAAYVEMLASAAAQVLGTESLRLEDISLLQPLVLPE
QQTRVVQTLLEDQGEAGLACKVVSRGDERSEEGGGGSRAAWVTHVTCRVSALSTVAPSVDREAWGRDCATPVSIDELSAV
FTHHGLDYGPSLRVL
>UniRef100_Q3VYH8_from_997_to_1195 (HMM "PKS_DH" in sequence "UniRef100_Q3VYH8", bitscore: 167.7, e-value: 1.7e-44, length: 199)
HPLLGAGVTVAGESFPDTSPDPLaAGlTeggPggdgrllytGRLTTDRHPWLADHRVGGAVVLPGSALLDVLAWIGDRVG
RPVLAELTISAPILIDEPAENTaanpaagtdIQIVVGPPDGERSRPVTVHSRTSPDEAWTENARGILaqpagtaTGGPTD
PTGRPGWAASWPPAAASPVDIDECYDRLPVDYGPAFHAL
>UniRef100_Q70P96_from_2339_to_2510 (HMM "PKS_DH" in sequence "UniRef100_Q70P96", bitscore: 167.2, e-value: 2.3e-44, length: 172)
PRLLGRRISSPALKETVFECTVSTGLFPFLADHQVHGATVLPSTVYMEVVRAAARELLGEGAHALEDVLIQEVLVLRDDA
EHTLQLVLSPRGDDTRSFQLFSARADLAESSNEPWVLHATGTLrVAPRGAPAPEPVSPDVLRSRCARDVPAATLRAHFQS
LGIHYGPGFQGI
>UniRef100_Q93HH0_from_2924_to_3093 (HMM "PKS_DH" in sequence "UniRef100_Q93HH0", bitscore: 166.7, e-value: 3.1e-44, length: 170)
GPLLGTHVEASDEPDRHLFQSDLDLRdsRFAYLTDHRVTGDVWLPGAAFLDMALEAASALQDGGEVRLADVRFLRPLRLD
EGRPVRLQLVLRPAEDGVRDFTIASAVTGERRTRWERHVSGRVTVTAGEPMADARLAVLREQCTEQVDLPGVYARLAALG
IDYGPAFRGL
>UniRef100_Q9KIZ5_from_921_to_1089 (HMM "PKS_DH" in sequence "UniRef100_Q9KIZ5", bitscore: 166.5, e-value: 3.8e-44, length: 169)
HPLLGEAFSVSTHAGLRLWETTLDRKRLPWLGEHRAQGEVVFPGAGYLEMALSSGAEILGDGPIQVTDVVLIETLTFAGD
TAVPVQVVTTEERPGRLRFQVASREPGARRASFRIHARGVLRRVGRAETPARLNLAALRARLHAAVPAAAIYGALAEMGL
QYGPALRGL
>UniRef100_Q9L8C5_from_921_to_1089 (HMM "PKS_DH" in sequence "UniRef100_Q9L8C5", bitscore: 166.1, e-value: 4.8e-44, length: 169)
HPLLGEVFSVSTHAGLRLWETTLDRKRLPWLGEHRAQGEVVFPGAGYLEMALSSGAEILGDGPIQVTDVVLIETLTFAGD
TAVPVQVVTTEERPGRLRFQVASREPGERRAPFRIHARGVLRRIGRVETPARSNLAALRARLHAAVPAAAIYGALAEMGL
QYGPALRGL
>UniRef100_Q49HL0_from_997_to_1168 (HMM "PKS_DH" in sequence "UniRef100_Q49HL0", bitscore: 166.1, e-value: 4.9e-44, length: 172)
DPLLGVRRDSAAGEITFETEMLPSAPEWLADHQVYGMVVAPGALHASLAATAASLASGPTTTVIDDFQLHAPLILARASE
TEelqeltVQTVVSRANEAGSRTVRIYSRNRDDEAWVLHAEGQFRSGSAEADVAERVDIESLKARLPEMDVLEFYNSLAS
VGIEHGPAFRVL
>UniRef100_Q54296_from_858_to_1002 (HMM "PKS_DH" in sequence "UniRef100_Q54296", bitscore: 165.2, e-value: 9.1e-44, length: 145)
HPLLGPAVGLAEASGVLFTSQVSRSGDLWLQDQTVLPATAFAEMALAAADETGCGLVEELTVEALLLLPDDGAVQVQTWV
SEPDDAGRRQLSIHARYSDDELWTRLATATLATTTGRVSGWQAGEAWPPAGAVPVEARVPSLRGV
>UniRef100_Q54299_from_2447_to_2590 (HMM "PKS_DH" in sequence "UniRef100_Q54299", bitscore: 164.8, e-value: 1.2e-43, length: 144)
HPLLGSAVRLAEASGVLFTARVSRSGDLWLRDQTVLPATVFVEMALAAADEAGCGLVEDLNVEALLLLPDDGAVQVQTWV
SEPDEAGRHRLSIHARYSDSEPWTRLATATLATRGTVSGWQAGEAWPPTGAVPVETGVPSLRGV
>UniRef100_Q49HL2_from_7877_to_8046 (HMM "PKS_DH" in sequence "UniRef100_Q49HL2", bitscore: 164.6, e-value: 1.4e-43, length: 170)
HPLLGTRRDLAGGEVTFETEMLAADPAWLGDHRVFGRVVAPGALQGSLALTAGFLADGAAALTVENLRLHAPLIFPDRSG
GEegrtVQVVAGRAEDGLARTVEIYSRGRDRDAWTLHAEGRVSAGGGRSDGSERVDLDALRAGLAAGSVDSVYEGLAANG
VDLGGSFRVL
>UniRef100_Q9KIE0_from_3618_to_3772 (HMM "PKS_DH" in sequence "UniRef100_Q9KIE0", bitscore: 164.6, e-value: 1.4e-43, length: 155)
HPLLGSWVDLARRRGRAGHRGVSVRRQPWLADHEVDGRVIVPGSALVELLAEAGARLGTPEIAELTIVAPVVVDGDGDTE
IQATVGTEVSGRRSVSLHSRTGTGPWALSATGALSVDTGGPAEPVDWPPADADPADLTGFYDALPLSYGPAFRAM
>UniRef100_Q49HL2_from_21315_to_21488 (HMM "PKS_DH" in sequence "UniRef100_Q49HL2", bitscore: 164.3, e-value: 1.8e-43, length: 174)
HPLLGVRRDSAGGETTFETDLFATDPAWLADHRVFGRVVAPGALYGALAAAAASSLGSQAGAVaVDDMRLHSPLVLPEGG
EDGervrgrtLQVAVSPDEQGTASNVRIYSRDTHEESWTLHAEARAATGSGIPEVGERSDPETLKARIPERDVAAVYQQF
GDAEITFGPAFRGI
>UniRef100_A4KCE4_from_1973_to_2120 (HMM "PKS_DH" in sequence "UniRef100_A4KCE4", bitscore: 163.1, e-value: 4e-43, length: 148)
HPLLGAMLTLPQTDGVVFTSRLSLRTHPWLAAPAGEDVAVFPATGWVELALRAGDSVGSDRIDELVVEAPLVLPAQGGVQ
LQVALGAPGPGTSRRTVTVHARPDGQDEWTRLVSGVLSAGGARETGAWGDGWPAPGATELDVESQPGL
>UniRef100_Q1L0S8_from_1983_to_2148 (HMM "PKS_DH" in sequence "UniRef100_Q1L0S8", bitscore: 163.1, e-value: 4e-43, length: 166)
HPLIGAIVGRPDSGGLMTTSRWSAATHPWLGDHTVGDVVVVPSAALVELAIRLGDEVGSPVIEELTVDRPILLPLRGGGR
aVQMTVGKADEQGRRPVEAYSRPDDASPDAVWTRHAHGTLMPGPVTPPASSSRWPTTSPTTDVALHEAIGDADRYGLHPA
LLdAAI
>UniRef100_Q54297_from_4111_to_4258 (HMM "PKS_DH" in sequence "UniRef100_Q54297", bitscore: 162.9, e-value: 4.6e-43, length: 148)
HPLLGSVVRLAEASGVLFTARVSRSGDLWLRDQTVLPATVFVEMALAAADEVGCGLVEDLSVEALLLLPDDGAVEVQTWV
GEPDEGGRRRLSVHARYGDGEPWTCLATATLatTTGVAAAAVGWQAGGVWPPAGAVPVGTSAPSLRAV
>UniRef100_Q6RKK4_from_980_to_1152 (HMM "PKS_DH" in sequence "UniRef100_Q6RKK4", bitscore: 162.1, e-value: 7.9e-43, length: 173)
HELLGSRTLESSSLQPEWRNLIRLDGIPWLRDHQVLNDVVFPCAGYLAMAVEAVRQVAGTSEIGgftLKSVVVQSALVLT
ESKPVEVLTSLRPVRLTNTlDSAWWEFSIVAHNGTSWIKHCEGQVRPGQDAHQKTAVLPQSEPISQHYPRLVDNLYPELL
RIGLRYGPSFRGL
>UniRef100_Q9Y8A2_from_980_to_1152 (HMM "PKS_DH" in sequence "UniRef100_Q9Y8A2", bitscore: 162.1, e-value: 8e-43, length: 173)
HELLGSRTLESSSLQPEWRNLIRLDGIPWLRDHQVLNDVVFPCAGYLAMAVEAVRQVAGTSEIGsftLKSVVVQSALVLT
ESKPVEVLTSLRPVRLTNTlDSAWWEFSIVAHNGTSWIKHCEGQVRPGQDAHQKTAVLPQSEPISQHYPRLVDNLYPELL
RIGLRYGPSFRGL
>UniRef100_A0PQ36_from_909_to_1070 (HMM "PKS_DH" in sequence "UniRef100_A0PQ36", bitscore: 162.0, e-value: 8.7e-43, length: 162)
HPLLGVHIEVPSGHDHVWQADVGTKACPWLGDHKVFGQAIMPAAGFAEIALAAASEAFDLPVDAlsINQLEIEQMLDLDE
HTQVTTQLTRRADDKTRIEIYSRSASGWRRHAVAKAETSTPSAAPVLEERTSRQDETDIKPADLYALLRQAGQNHGPAFA
AL
>UniRef100_Q49HL2_from_16648_to_16817 (HMM "PKS_DH" in sequence "UniRef100_Q49HL2", bitscore: 161.9, e-value: 9e-43, length: 170)
HPLLGTRRDLAGGEVTFETEMLAADPAWLGDHRVFGRVVAPGALYGSLAATAGFVADGAAALTVENLRLHAPLIFPDGSG
GEegrtVQVVAGRAEDGLARTVEIYSRGQDGDAWTLHAQGRVLAGAGRSNGSERVDLDALGRDLMAGSVDSVYEGAAASG
VALGPSFRVL
>UniRef100_A6GKH8_from_106_to_268 (HMM "PKS_DH" in sequence "UniRef100_A6GKH8", bitscore: 161.6, e-value: 1.1e-42, length: 163)
HPFLRAHTAVLGDDRRLFTGTVDLGRASWLGDHRVFERVILPGAGFADLALSAARHSWPEASALaLDELVLLAPLVLDAG
PVDLQVVLEAPDPQTGARALAVHSRDAAGDAGQVHARGKVRAIEAETQRVEPSKPPADGLALEPTYAALEALGLRYGPAF
RGL
>UniRef100_A1G8U9_from_456_to_615 (HMM "PKS_DH" in sequence "UniRef100_A1G8U9", bitscore: 161.4, e-value: 1.3e-42, length: 160)
HPLLGRRLATAGPVWEVKLDTEIAPYLDDHRIQGNVVFPAAGYIEMAAQAARAVTGGAGTTLTGIELRKALFLTSGDTRT
VQTTITAEDGGFTVASLTADPAEPTVHASGALTAGRSHGHAPPLDVTAIRDRAALHLSSEACYTGLAAQGYGYGPAFQAI
>UniRef100_Q0LLS2_from_936_to_1109 (HMM "PKS_DH" in sequence "UniRef100_Q0LLS2", bitscore: 161.0, e-value: 1.7e-42, length: 174)
HVLLGTRVQVATTPDTWVWENVLDLKQMPYLAEHQVQDIVVLSASAYIEIAFAAARAVFDAGNHMIGDMRLLHMLVLSED
EPVSTQVVLtvdGPTAGTVRIFSHSRADEEGDGEWTLHAAALIKRAVEEQEAGPEVALALHAIKARLPETISGEAHYRAM
AAHGLVYGPRFRGL
>UniRef100_Q5MD34_from_2343_to_2514 (HMM "PKS_DH" in sequence "UniRef100_Q5MD34", bitscore: 160.2, e-value: 2.8e-42, length: 172)
PRLLGRRISSPALKEAVFECAVSTELFPFLAEHQVQGVTVLPSTVYMEMVRAAASELFGEGAHALEDVLIQEVLALRDDS
EHTLQLVLTPQGDEARSFQLFSARADAADSRGEPWVLHATGTVRKLAKGALAPEPLALDALRSRCTQDMPAATLQARFQA
LGIHYGPGFHGI
>UniRef100_Q1L0S5_from_937_to_1098 (HMM "PKS_DH" in sequence "UniRef100_Q1L0S5", bitscore: 159.9, e-value: 3.6e-42, length: 162)
HPLLGAVTSLPGSGGVLFASRWSRRTHPWLSDHAAGTELVFAEAFVEVLLRAADEVGCGLLAELDVEVPLRLPQHGGVRV
HIEIGEPDESGERRAHVYSRCEDAAEQEDWTRHITALIAPDSSLPDFELTQWPPQGSTAVDVLGHEGLDAVWTRGGEIFA
EV
>UniRef100_Q49HL2_from_14590_to_14758 (HMM "PKS_DH" in sequence "UniRef100_Q49HL2", bitscore: 159.8, e-value: 4e-42, length: 169)
HPLLGSRRDLAGGEVTFETEMLAADPAWLGDHRVFGRVVAPGALQGSLALTAGFLAGGAAAVSVENLRLHAPLIFADGSE
GErprtVQVVAGRAEDGLARTVEIYSRGRDGDAWTLHAQGRVSVGGRSGGAERVDLDALRAGLSAGSVDSVYEGLAANGV
DLGGSFRVL
>UniRef100_Q54299_from_860_to_1007 (HMM "PKS_DH" in sequence "UniRef100_Q54299", bitscore: 159.7, e-value: 4.3e-42, length: 148)
HPLLGSVVRLAEASGVLFTARVSRSGDLWLRDQTVLPATVFVEMALAAADEVGCGLVEDLSVEALLLLPDDGAVEVQTWV
GEPDEGGRRRLSVHARYGDGEPWTCLATATLatTTGVAAAAVGWQAGGVWPPAGPVPVGTSAPSLRAV
>UniRef100_A0QF84_from_889_to_1049 (HMM "PKS_DH" in sequence "UniRef100_A0QF84", bitscore: 159.4, e-value: 5.3e-42, length: 161)
HPLLGPHVHLQEEPERHLWQADVGTAAQPWLADHQIRNVVVLPGAAYCEMALAAARSVLGATAEVRDIRFEQALLLDEQT
TVDASASVSSPGVLHFTVQSHQGGEQARHASAVLGAATDEQPAAHDLSALLTAHPHDDDGDEVRRRMDRRGVQYGPAFAG
L
>UniRef100_UPI000038D516_from_924_to_1095 (HMM "PKS_DH" in sequence "UniRef100_UPI000038D516", bitscore: 159.1, e-value: 6.3e-42, length: 172)
QPLLGEsLPSLAHLPEMRIWQTQLDLRSLPYLNDHRVQGVMVLPGSGYVEMVLAAATEIFGAGKHTLEVLHFQQGLFIPE
AETQTVQICLQPGNTPDTLNFDCYSRLSINPETKWRHHASGTVCRGDGEITPTIPVTVAEIQARCQEVISGTQHYQQMAE
QGLLYGASFQGV
>UniRef100_Q2Q3Z3_from_946_to_1115 (HMM "PKS_DH" in sequence "UniRef100_Q2Q3Z3", bitscore: 159.0, e-value: 6.6e-42, length: 170)
HPLLGARHESARGEITFETDVFPADPAWMADHRVFGRVVAPGALYGAMTIAASLLEEGGSVVVEELQLHNPLVFDEDEDE
TdaagrtLQVVLDAPDPSAPRGVQIFSRGAEGVWTVHVEGRLAAGVPDPEDSSRIDLESLRADLSPVEVADYYRHRASTG
VDLGPSFRTL
>UniRef100_Q93HH0_from_1017_to_1179 (HMM "PKS_DH" in sequence "UniRef100_Q93HH0", bitscore: 158.7, e-value: 8.1e-42, length: 163)
HPLLGIQLQSADETRWTFRNEWSPATADWLPDHAVFGRTVVSGTTLMELCRAALAVARPDAPGDVTDLFLLTPLTLPGSG
TVEvsVEVVTAGPVPEITVHSRPRGQEGTGWTLHATASAAEAAPVTQGPLPVWPEAAGTAWSPKTYERLARLGLGYGPAF
QGV
>UniRef100_Q49HL2_from_5732_to_5901 (HMM "PKS_DH" in sequence "UniRef100_Q49HL2", bitscore: 157.3, e-value: 2.2e-41, length: 170)
HPLLGSRRDLAGGEVTFETEMLAADPAWLGDHRVFGRVVAPGSLFGSMAVEALSLTLGSRQVAVEDMRLHAPLVFAEEEP
GRteartVQVVVSSPGSGSATEVRIHSRGGPEVAWTLHAEVRALHADAEIGSGGAEPERLRVGVIADGMDRFYAIRAEEG
ITYGPAFQVV
>UniRef100_Q9KIE0_from_5203_to_5365 (HMM "PKS_DH" in sequence "UniRef100_Q9KIE0", bitscore: 157.0, e-value: 2.7e-41, length: 163)
HPALTAAVTLPGTGDLVLTGRVDAADPLAHSLHGLAVLPAAALLDLAIRAGDEAGCGALDTFTVDTPLTLPRSGALALSV
TVSAPGADGRRAVTVHTRHAAGEWTEHAHGILAPDPRTAPAVREMPSTWPPATARPVDPDDIADRLARAGYTDGPALPRp
RAV
>UniRef100_Q8RJY1_from_918_to_1093 (HMM "PKS_DH" in sequence "UniRef100_Q8RJY1", bitscore: 156.9, e-value: 2.9e-41, length: 176)
HPLLGSRLRVATVDGTLFESKFRADEPSFFSEHRVYGMSTVPATAYLEGALAAAEEIFGAGEHALESVDIQEALVLSDAP
RTVQYLIGSREEGGTARFQVFSLASSGSGSEGVWTTHSSGQIRIASGAEPLSGTPLTPEQALEAIRTRCPRGLEPRAFYD
WLEGQGLEYGPRFRGV
>UniRef100_Q8RJY0_from_945_to_1114 (HMM "PKS_DH" in sequence "UniRef100_Q8RJY0", bitscore: 156.0, e-value: 5.3e-41, length: 170)
HPLLGGYLPLARPEGTHAWEIVLDPEAQPFLFEHRIKGAALLPGSVFLEMALAAAKEALGWQPLVVSEMELHRALVLPKH
GTCAVQLLIEPVREGRAGFQIYGRASASESWSLHVTGTLrekHGELESLTKEELALSAIEARCDTEVPGERFYERIASMG
VQLGSSQQLI
>UniRef100_A1T9S6_from_913_to_1071 (HMM "PKS_DH" in sequence "UniRef100_A1T9S6", bitscore: 156.0, e-value: 5.5e-41, length: 159)
HPLLGLHVELPSGTGHVWQSDVGVQAHPWLADHIVHGLAVMPGAGFAEIALAAGREALGLPATGvEVQLEVEQMLPLDDH
TKLTTQLTRDDEENLRVEIHSRSDAGSWTRHAVGTVKAAAGPAPAKVVPASDGTPVSPSDFYTALRRTGAHHAHAFAAL
>UniRef100_A1T3U1_from_2467_to_2634 (HMM "PKS_DH" in sequence "UniRef100_A1T3U1", bitscore: 155.9, e-value: 5.9e-41, length: 168)
SGLLGSAQDLASGDIVHTSRLSVKTQPWLSDHVIYGTVVVPGATYAAMALAAMPTPARVQEVFFYEPIILGDKDSREVQL
MLHRTDDADGWTFEVHSRPYGDRDADWSRNASGTVAAGVGDAAPDAAADPVDNAIERLTRTRPQQLFDAFADNDLAWGPA
WcssLRSL
>UniRef100_Q1D3S8_from_4253_to_4421 (HMM "PKS_DH" in sequence "UniRef100_Q1D3S8", bitscore: 155.6, e-value: 7e-41, length: 169)
QALVGQRVRSPLSKSLVFEGRYSAQSLPFLEDHRLYGTIVVPGSCHIARIIATAAQSFGAGPYTIEKCVFSQPIVLADDE
EQLVQLVLAPKGQGRYDFELYSLSATADEETEGWLLNGTGTLVVGDGPARPEPLSRKDIEARCARQLDGGLYERNWDIGF
NLGHAFRWI
>UniRef100_Q3L885_from_2460_to_2625 (HMM "PKS_DH" in sequence "UniRef100_Q3L885", bitscore: 154.9, e-value: 1.1e-40, length: 166)
SGILGSGKDLASGDTIYTSRLSVKSQPWLADHVIYGTVVVPGATYAAMALAAVGTPARLKDVFFYEPIILPEKASREVQL
TLHPADGGSVLSFQIHSRPYGERGADWSLNAEGTVDTAGSDPDAAADEQSDPVDEVIERLERMRPQDLFETFADLELAWG
PTWSGS
>UniRef100_Q26Q19_from_792_to_947 (HMM "PKS_DH" in sequence "UniRef100_Q26Q19", bitscore: 154.9, e-value: 1.2e-40, length: 156)
RGLAGSRVDLAGRDEVRFTLILGGERHRFLLDHRFGGRATFPMAAFAEVALQNGRAALGAGAGVEDLAILRPLVLPDRGG
IELQTVVGADGAWQVFARDADGNWTLHATARLVSAPAPEAAWDAGLAAPANPTPGAAVYGGLTQFGFDYRPAFRGL
>UniRef100_Q73YT8_from_864_to_1024 (HMM "PKS_DH" in sequence "UniRef100_Q73YT8", bitscore: 154.4, e-value: 1.6e-40, length: 161)
HPLLGPHVHLQEEPERHLWQADVGTAAQPWLADHQIRNVVVLPGAAYCEMALAAARSVLGAAAEVRDIRFEQALLLDEQT
TIDASASVSSPGVLHFTVQSHQGGEQARHASAVLGAAVDEQPAAHDLSALLAAHPHDDDGAEVRRRMDRRGVQYGPAFAG
L
>UniRef100_A1T1R8_from_2461_to_2623 (HMM "PKS_DH" in sequence "UniRef100_A1T1R8", bitscore: 154.3, e-value: 1.7e-40, length: 163)
SGILGSAKDLASGDTVYTSRWSVRSQPWLADHVIYGTVVVPGATYAAMALAAVGTPARVKDVFFYEPIILPEKASREVQL
TLhPSEDGGQKFQVHSREYGERGTEWSLNAEGTVASGVDENPQAEPSGPVDEAIERLNRMRPQDLFETFADMELAWGPTW
SGS
>UniRef100_UPI000038D51E_from_940_to_1110 (HMM "PKS_DH" in sequence "UniRef100_UPI000038D51E", bitscore: 154.3, e-value: 1.8e-40, length: 171)
HPLLGQRLRSPLADTIIFERQLSTADVPFIDDHRIYGMVVVPTVAYLEMAWAAATEVIGKGVCVLEQVAIREAFVLAEGE
TRTTQLLLTPDDKGYTFQIFSLASPEKEDGTAWNLHASGKLrvEPIPEHQIIADFSPTALQERSLQELSGGVFYPCLHKR
GLEFGSSFLGI
>UniRef100_Q1D518_from_904_to_1064 (HMM "PKS_DH" in sequence "UniRef100_Q1D518", bitscore: 154.0, e-value: 2.1e-40, length: 161)
HSLLGPRVSAPLPTWERGLNARFLPCLQDHRVRGSLVVPGATYVELALAVRRAMGLSEPHALEEVRFENALVVTGHDEPV
VRTTYDEAAQTVTIYSRPRDNRTAWTRHATARIRRNVHTPPETQARVSELAIHAEAPLDTEALYRMLATRGLEYGPSLRG
I
>UniRef100_Q0CDR2_from_935_to_1099 (HMM "PKS_DH" in sequence "UniRef100_Q0CDR2", bitscore: 153.8, e-value: 2.5e-40, length: 165)
HEILGSRITDGSGLEPIWRNMLRTEECPWVRDHQISSDIIFPGAGYIAMAGEAIRQLTGAEDFTVREVTFASAMVISESQ
ATEIITSVRPLRLTDSaDSVWHEFSITSYNGASWTKHCSGQVRPGPDHELKAPALQALPRVVSSAKWYQAMRNVGLNYGP
SFQGL
>UniRef100_A3ZMA9_from_900_to_1063 (HMM "PKS_DH" in sequence "UniRef100_A3ZMA9", bitscore: 153.7, e-value: 2.6e-40, length: 164)
HPLLGVLHPTALDEKLYESTLSASRPAYLRDHQLFGQPVFPATGYIEIALAAGREHFAAANVAIEGLNIHQPLVLDESLR
SVQTLISPGDAVCDFRILSCETSGETNAVWKLHASGKLALTDAAPIELKLQDVYYKMEGEVDVEPFYAACRASGLDYGRA
FRGV
>UniRef100_A5NRQ0_from_264_to_431 (HMM "PKS_DH" in sequence "UniRef100_A5NRQ0", bitscore: 153.4, e-value: 3.2e-40, length: 168)
HPLLASSVESAVAPGTTIAIAELEPGAPEYLADHRVYGRVLVPAAAFLEIALAAGAESLRADELAISDVVFEQACILEEG
AGRQLQCVLTREEGSDAHDFQLLGKGQGWSRHASGRIaavAGEDSLALKPDQDLDAIRARCAEDLVGEQCYERFQTTGIA
YGPAFQGL
>UniRef100_Q5ATG8_from_948_to_1126 (HMM "PKS_DH" in sequence "UniRef100_Q5ATG8", bitscore: 153.3, e-value: 3.4e-40, length: 179)
HELLGRRVPDDSDDSRRWRNVLRLSELPWIRGHVFQGQVLFPGAGYVAMALEAARELTEGRPATlfeIENVSLRRALVIS
EQAGIETAFTARVIDAKEGRNDTNRLEadFACYFCSAEGNEPLVKACTGRLIINYGDPAAEALPQRTRLPSNNVPVDMGR
FYDAMNSVGLDYQGIFRGL
>UniRef100_Q1D4F1_from_925_to_1091 (HMM "PKS_DH" in sequence "UniRef100_Q1D4F1", bitscore: 153.1, e-value: 3.9e-40, length: 167)
HSLPGTPLSLAGAKETRFAARLSRHEPAFIEEHRVLGNPVLPAACYVEMALGAAHHATSGGKPLeLTAIELERALVFAEG
QSQDVQTVLTPEEQGSRFEIFGQATGTADRNWARLAQGRItegRMNPEHVALESELLQAFPRQGSVSAHYDMMARGGLEY
GPSFRGI
>UniRef100_Q1D3S8_from_923_to_1094 (HMM "PKS_DH" in sequence "UniRef100_Q1D3S8", bitscore: 153.1, e-value: 3.9e-40, length: 172)
HPLIGERIDLSAQGDVSRLWQVQLGPKHFPLLSEHRVQGVPALPAAAMADMALSAARQTLGAPVSLEEVSFSALMAFPED
EERVLQLWLsTERSGPHAFRLFSAPVLRETPSDELNWTLHAEGTLRQGDSAIAEPAGLEALRARLSTPVSVDAHYQGLRD
IGLDYGPSYRVI
>UniRef100_A0PQ30_from_899_to_1060 (HMM "PKS_DH" in sequence "UniRef100_A0PQ30", bitscore: 152.9, e-value: 4.6e-40, length: 162)
HPLLGAHVRLSEQPERHVWQTDVGTDTLSWLSDHQVRNVAALPGAAYCEMALAAAGEVFGEAFEVRDLAFEQMLLLDEET
PIDAVASLDSPGAANFVVQTHVDGETTRHATAALRASDDESVPPAYDIAALLAAHPVSVNGAELREAFVERGIQHGPAFS
GL
>UniRef100_Q2PC52_from_2670_to_2819 (HMM "PKS_DH" in sequence "UniRef100_Q2PC52", bitscore: 151.3, e-value: 1.4e-39, length: 150)
HPLLSAIVPVPDTGGLIGTARLALTTHPWLAAHRLHEVETLPAAALVDLAVRVGDELGYGVLGNLTLETPLTIPAETTVR
LEIVVGADDGGSAPFTVYGARDSEENWVRHAGGTLEAGAVTDPGPVQPWPPSGAEQVTSGPETPERSRLL
>UniRef100_Q1BYU4_from_907_to_1069 (HMM "PKS_DH" in sequence "UniRef100_Q1BYU4", bitscore: 151.3, e-value: 1.4e-39, length: 163)
HPLLGYRLHEHAFGWENQLDPAKLPMLADHVVDGGVAFPGAGYVEMALAAARTFFDTPDAALENVEIRTPVVFQPQQATL
FRLVIEPRTATFTIETRDRMSDGAWTLNVTGRMleSGNALGAASIVPAATLERLLGLPAADGDTLYANTAAIGLHYGPAF
RWV
>UniRef100_A0K4V8_from_907_to_1069 (HMM "PKS_DH" in sequence "UniRef100_A0K4V8", bitscore: 151.3, e-value: 1.4e-39, length: 163)
HPLLGYRLHEHAFGWENQLDPAKLPMLADHVVDGGVAFPGAGYVEMALAAARTFFDTPDAALENVEIRTPVVFQPQQATL
FRLVIEPRTATFTIETRDRMSDGAWTLNVTGRMleSGNALGAASIVPAATLERLLGLPAADGDTLYANTAAIGLHYGPAF
RWV
>UniRef100_P96203_from_910_to_1076 (HMM "PKS_DH" in sequence "UniRef100_P96203", bitscore: 151.0, e-value: 1.8e-39, length: 167)
HPLLGAHIEMPRNGDHVWQTDVGTEVCPWLADHKVFGQPIMPAAGFAEIALAAASEALGTAADAvapnivINQFEVEQML
PLDGHTPLTTQLIRGGDSQIRVEIYSRTRGGEFCRHATAKVEQSPRECAHAHPEAQGPATGTTVSPADFYALLRQTGQHH
GPAFAAL
>UniRef100_Q7TXL7_from_910_to_1076 (HMM "PKS_DH" in sequence "UniRef100_Q7TXL7", bitscore: 151.0, e-value: 1.8e-39, length: 167)
HPLLGAHIEMPRNGDHVWQTDVGTEVCPWLADHKVFGQPIMPAAGFAEIALAAASEALGTAADAvapnivINQFEVEQML
PLDGHTPLTTQLIRGGDSQIRVEIYSRTRGGEFCRHATAKVEQSPRECAHAHPEAQGPATGTTVSPADFYALLRQTGQHH
GPAFAAL
>UniRef100_A4KKJ4_from_568_to_734 (HMM "PKS_DH" in sequence "UniRef100_A4KKJ4", bitscore: 151.0, e-value: 1.8e-39, length: 167)
HPLLGAHIEMPRNGDHVWQTDVGTEVCPWLADHKVFGQPIMPAAGFAEIALAAASEALGTAADAvapnivINQFEVEQML
PLDGHTPLTTQLIRGGDSQIRVEIYSRTRGGEFCRHATAKVEQSPRECAHAHPEAQGPATGTTVSPADFYALLRQTGQHH
GPAFAAL
>UniRef100_Q49HL1_from_3590_to_3762 (HMM "PKS_DH" in sequence "UniRef100_Q49HL1", bitscore: 150.7, e-value: 2.1e-39, length: 173)
HPLLGARHELPRGEITFERGLRHSDPAWLADHRVFGHLVVPGALHGSLAMAAAGSTGPAPWSVERLRLHAPLVLGDGETA
SaeegsgrlLQVVLGSSGNGPSRSLEVFSRGGGEEAWTLHAECDLVPGLDAAGGAGSIDPESLKDALTPSTVSALYGALA
RMGVEHGPAFRSV
>UniRef100_Q0CWP0_from_925_to_1103 (HMM "PKS_DH" in sequence "UniRef100_Q0CWP0", bitscore: 150.6, e-value: 2.3e-39, length: 179)
HDLLGRQVTGLSTKSRVWRNVLRHRDLPWLKDHALGGAAIFPAAGHMSLAIEALRQVADAEQWPvgqvlLRDVNISTALV
VPETDAGVEIILrldALADEQLGVDNTtPWYAFSVESLSEGKWVSHCRGKISSGPENPEKGQCDHPVDPSRLTQRVPSKR
WYEAFRRVGFYYGPAFQQL
>UniRef100_Q091C1_from_886_to_1051 (HMM "PKS_DH" in sequence "UniRef100_Q091C1", bitscore: 150.5, e-value: 2.4e-39, length: 166)
HPLAGVALSLAGSKETRFAARLSIREPAFIAEHRILGMTVLPAACYVEMALGAVYHADSRERPIeLKAIELERPLVFTEA
EGCDVQTVLTPEEANSRFEIYAQGAGSERRWARLAQGRVEEGSGWAGRIDLKAELFERFPQQGSVVALYELMDRSGLEYG
PSFRAI
>UniRef100_A4U8T3_from_963_to_1134 (HMM "PKS_DH" in sequence "UniRef100_A4U8T3", bitscore: 149.4, e-value: 5.1e-39, length: 172)
HPLLGIRQESASGEITFETEVFHSDPEWLSDHRVFGRIIAPGALYGAMAASACLAEGRGSVVVEEMQLHNALIFPEEDFE
DgtgeegrkVQVVLDPSEQANLRRVQIFSKGSEEGWTLHVEGRVSPGAPMPEAGGGTDLDSLKASLSPVDVASYYRARAG
TGIDLGPFFRTL
>UniRef100_Q091C2_from_926_to_1099 (HMM "PKS_DH" in sequence "UniRef100_Q091C2", bitscore: 149.3, e-value: 5.6e-39, length: 174)
HPLLGSRWDSAAlrEGTTVFSQDLTAGAVSLLADHRVYGKAVVPAAAFLEMVAAAAAQVLGTDAMALEDVSFQQPLILPD
QQVRAVQTILESQGEAGFTCTVVSKGEGPSEERRGMHASWTTHLTCRVSALRALHPPVELETWRRSCPSAVSIDELSAAI
RQRGLEYGPSLQVL
>UniRef100_Q7TVK8_from_914_to_1077 (HMM "PKS_DH" in sequence "UniRef100_Q7TVK8", bitscore: 148.8, e-value: 8e-39, length: 164)
HPLLGAHVRLPEEPERHAWQADVGTATLPWLGDHRIHNVAALPGAAYCEMALSAARAVLGEQSEVRDMRFEAMLLLDDQT
PVSTVATVTSPGVVDFAVEALQEGVGHHLRRASAVLQQVSGECEPPAYDMASLLEAHPCRVDGEDLRRQFDKHGVQYGPA
FTGL
>UniRef100_A2VMK1_from_914_to_1077 (HMM "PKS_DH" in sequence "UniRef100_A2VMK1", bitscore: 148.8, e-value: 8e-39, length: 164)
HPLLGAHVRLPEEPERHAWQADVGTATLPWLGDHRIHNVAALPGAAYCEMALSAARAVLGEQSEVRDMRFEAMLLLDDQT
PVSTVATVTSPGVVDFAVEALQEGVGHHLRRASAVLQQVSGECEPPAYDMASLLEAHPCRVDGEDLRRQFDKHGVQYGPA
FTGL
>UniRef100_A1KQG0_from_914_to_1077 (HMM "PKS_DH" in sequence "UniRef100_A1KQG0", bitscore: 148.8, e-value: 8e-39, length: 164)
HPLLGAHVRLPEEPERHAWQADVGTATLPWLGDHRIHNVAALPGAAYCEMALSAARAVLGEQSEVRDMRFEAMLLLDDQT
PVSTVATVTSPGVVDFAVEALQEGVGHHLRRASAVLQQVSGECEPPAYDMASLLEAHPCRVDGEDLRRQFDKHGVQYGPA
FTGL
>UniRef100_A1QY57_from_914_to_1077 (HMM "PKS_DH" in sequence "UniRef100_A1QY57", bitscore: 148.8, e-value: 8e-39, length: 164)
HPLLGAHVRLPEEPERHAWQADVGTATLPWLGDHRIHNVAALPGAAYCEMALSAARAVLGEQSEVRDMRFEAMLLLDDQT
PVSTVATVTSPGVVDFAVEALQEGVGHHLRRASAVLQQVSGECEPPAYDMASLLEAHPCRVDGEDLRRQFDKHGVQYGPA
FTGL
>UniRef100_UPI00005EE8D7_from_883_to_1046 (HMM "PKS_DH" in sequence "UniRef100_UPI00005EE8D7", bitscore: 148.8, e-value: 8e-39, length: 164)
HPLLGAHVRLPEEPERHAWQADVGTATLPWLGDHRIHNVAALPGAAYCEMALSAARAVLGEQSEVRDMRFEAMLLLDDQT
PVSTVATVTSPGVVDFAVEALQEGVGHHLRRASAVLQQVSGECEPPAYDMASLLEAHPCRVDGEDLRRQFDKHGVQYGPA
FTGL
>UniRef100_UPI00005F63AC_from_883_to_1046 (HMM "PKS_DH" in sequence "UniRef100_UPI00005F63AC", bitscore: 148.8, e-value: 8e-39, length: 164)
HPLLGAHVRLPEEPERHAWQADVGTATLPWLGDHRIHNVAALPGAAYCEMALSAARAVLGEQSEVRDMRFEAMLLLDDQT
PVSTVATVTSPGVVDFAVEALQEGVGHHLRRASAVLQQVSGECEPPAYDMASLLEAHPCRVDGEDLRRQFDKHGVQYGPA
FTGL
>UniRef100_Q0LKI5_from_1018_to_1183 (HMM "PKS_DH" in sequence "UniRef100_Q0LKI5", bitscore: 148.6, e-value: 9.1e-39, length: 166)
HPLLGLSIASAVNQSQFWQTNLAANYPAYLADHVVQEQVLLPGAAYVEMIVSALRSRGQHHVTINNLVFKQPLILPNQGQ
RTVQLVCNADDNGVNLQILSQAAEPDSPWELHATANALDNATPVNHSAYLALDELQARCTESIAVSEHYARMQAVQLVYG
PAFQSL
>UniRef100_Q93TW9_from_4263_to_4432 (HMM "PKS_DH" in sequence "UniRef100_Q93TW9", bitscore: 148.6, e-value: 9.2e-39, length: 170)
QSLVGQRVRSPLNKSIVFEGRYSAQSLPFLDDHRLYGTVVVPGSCHIARIIATAAQSFGTGPYTIEKCLFSQPIVLADDE
EQLVQLVLAPKGQGRYDFEIYSLSPTADEETEGWLLNGTGTLQVGGDGHSRPEPISRQDIEARCTRLMESGLYEKNWDIG
FNLGHAFRWI
>UniRef100_Q49HL2_from_3591_to_3763 (HMM "PKS_DH" in sequence "UniRef100_Q49HL2", bitscore: 148.5, e-value: 9.4e-39, length: 173)
HALLGERRDSASGEVTFETDLFATDPSWLADHQVFGLVVAPGSLFGSMAAEAFSQTLGPGRVAIRDLRLHSPLIFaaeew
dsPGTGEARtVQVVVSRLKSGSAIDVRIHSRGGPGEAWILHAEAQAVHADADVDGGGVDAEALSPDLATDRVDRFYAIRA
EEGLQYGPAFQVV
>UniRef100_Q49HL2_from_12033_to_12205 (HMM "PKS_DH" in sequence "UniRef100_Q49HL2", bitscore: 148.4, e-value: 1e-38, length: 173)
HPLLGVRRDSAGGETTFETDLCVTDPAWLADHRVFGLAVAPESLFGALAAEAASIANAGSVGFaVNDFHLREPLILPDAD
EEGdtevigrtVQVVLSQLQGSDAHGVQIFSRSGDDEPWTLNAEGQVSADDSAVGAPVDLETLKANLSVAEVATLYQDLA
AAGIDYGPAFQGL
>UniRef100_Q7UJD0_from_960_to_1129 (HMM "PKS_DH" in sequence "UniRef100_Q7UJD0", bitscore: 148.4, e-value: 1e-38, length: 170)
HPMLGRFQPSALRSRLYENALSARSPEFLADHAVQGSVNLPGAAFVEVAFAAARDRFGPGKHAVTDANIEQAMFVSEDRW
KTFQTIVDESLSLEVYSRDRVDANDSWQRHMSASLVPAEQVGDSVDVEVVPPPPGLATVAQrfVGGKDHDEFYDLMSHRR
LEYGPRFRML
>UniRef100_Q8RJY4_from_925_to_1097 (HMM "PKS_DH" in sequence "UniRef100_Q8RJY4", bitscore: 148.3, e-value: 1.1e-38, length: 173)
SVLLGRRVRSPALEQIVFESEFNTARLPFLSDHRIYGEVVVPGACHLAMVISAGLELFGAGPLVLKDVVFPQPLIVPEGR
SRWVQLILgTPCEPGTPVSFRIVSAAEGEHTWVEHAVGGLlreravSPLEAATRDPSFEMGKTPDEEAVSALEVFYRPFL
EAGLALGPSFQWL
>UniRef100_Q0CI04_from_849_to_1018 (HMM "PKS_DH" in sequence "UniRef100_Q0CI04", bitscore: 148.2, e-value: 1.2e-38, length: 170)
HDLLGVRTLEGTDLAPTWRNDLRIVNVPWLRDHCVGNDIIFPAAAYIAMAGEAAFQLGDGKKRDytLKSMDLHQALILHE
DKPVELVTTLRPQRLTASlNSAWSEFQIVSFDGEEWIKHCSGLVRTGLASSRPASTRKIPVALPRKISSSRWYETMARAG
LNYGPRFSGL
>UniRef100_Q9RFL0_from_1344_to_1510 (HMM "PKS_DH" in sequence "UniRef100_Q9RFL0", bitscore: 148.2, e-value: 1.2e-38, length: 167)
HPLLGRRVDAPPGQTVFEATFRSDRLQLLSDHRLYGTVVVAGASMLGMMLVAARQLWGEAPCALQDVLFLQPLVLGDTED
RLVQVSIATDGAFRILSWAGQGGEGTSSHWIEHATGRLERGGAEETEAGREVLSEVEARCRPLASAESFYEGIARQGLGL
GRQFRWL
>UniRef100_A4U8R3_from_953_to_1125 (HMM "PKS_DH" in sequence "UniRef100_A4U8R3", bitscore: 147.6, e-value: 1.9e-38, length: 173)
HPLLGTRHESASGEVAFDTEVFASDPTWLNDHRVFGRLIAPGALYGAMAATGIRGDGGGEAAVEDFQIQNALVFPEDDAE
ErsndrgrrMQVLLDDDDHGSRRIRILSRGDSEDTWTLHAEGRIpTDASGSTRTPSRLDVEGVKAGLVPVDLAAYYRSKA
AVGIDLGPSFRTL
>UniRef100_Q2SYW1_from_901_to_1063 (HMM "PKS_DH" in sequence "UniRef100_Q2SYW1", bitscore: 147.0, e-value: 2.8e-38, length: 163)
HPLLGYRLREHAFAWENQLDPARVPMLADHVVDGGVTFPGAGYVEMALAAACAFFGTSDCALENLEIRAPVVFQPQQAKL
FRFTIEPRTASFRIETRERMSDAPWVENVVGRLLASGNTLDASSAASSETLARLYAQPASNADALYDCAAALGLAYGPAF
RWV
>UniRef100_A2VSM5_from_908_to_1070 (HMM "PKS_DH" in sequence "UniRef100_A2VSM5", bitscore: 146.4, e-value: 4.1e-38, length: 163)
HPLLGYRLHEHAFGWENPLDPAKLPMLADHVVDGGVAFPGAGYVEMALAAARTFFDTPDAALENVEIRTPVVFQPQQAKL
FRLVIEPRTATFTIETRDRMSDGAWTLNVTGRMlesgnalGAASVVPAATLEHLLALPAADGDTLYANTAAIGLGYGPAF
RWV
>UniRef100_Q3LRL4_from_2336_to_2505 (HMM "PKS_DH" in sequence "UniRef100_Q3LRL4", bitscore: 146.1, e-value: 5.1e-38, length: 170)
QALVGQRVRSPLNKALVFEGRYSARSLPFLEEHRLYGTIVVPGSCHIARILATAAQSFGAGPYTIEKCLFSQPIVLADEE
EQLVQLILTPKGPGRYDFELYSLSASADEETEGWLLNGTGTLQVGGEGPARPAPLSRREIEARCSRQVDSGIYERNWDIG
FHLGHAFRWI
>UniRef100_A4TA92_from_910_to_1068 (HMM "PKS_DH" in sequence "UniRef100_A4TA92", bitscore: 145.6, e-value: 7.1e-38, length: 159)
HPLLGLHVELPAGAGHVWQSDVGLEAHPWLADHIVHGLPVMPGAGFAEIALAAAQEALGLPATGvEVALEVQEMLLLDAH
TTLTTQVSTAEDGTLRVEIHSRSEAGTWTRHAAGSVRAAAGATPPRPAPLSEGTPVSPADFYTALRRTGAHHAHAFAAL
>UniRef100_A1U9G3_from_2486_to_2647 (HMM "PKS_DH" in sequence "UniRef100_A1U9G3", bitscore: 145.6, e-value: 7.2e-38, length: 162)
SGILGSAKDLASGDTVYTSRLSVKSQPWLSDHVIYGTVVVPGATYAAMALAAVGTPARVKDVFFYEPIILPEKSSREVQL
TLHILGDGEQKFQVHSRSYGVRDAEWSLNAEGTVVRGVDDAPVSQDDPVDEAIERCNRMRPQELFETFADMELAWGPTWS
GS
>UniRef100_Q39J94_from_910_to_1072 (HMM "PKS_DH" in sequence "UniRef100_Q39J94", bitscore: 145.3, e-value: 9.2e-38, length: 163)
HPLLGYRLHEHAFAWENQLDPAKLPMLADHVVDGGVAFPGAGYVEMALAAARTFFDTPDAALENVEIRTPVVFQPQQAKL
FRLVIEPRTATFTIETRDRMSDGAWTLNVTGRMlesgnTLGDASIVPSGVLDRLLALPAADGATLYANTAAIGLSYGPAF
RWV
>UniRef100_Q93NX8_from_4725_to_4888 (HMM "PKS_DH" in sequence "UniRef100_Q93NX8", bitscore: 145.2, e-value: 9.3e-38, length: 164)
HPLLTAATSVAGSDETLLSGRLSAAAQPWLTGRTENGTTILPTAVLAELALHAAEACDRTTVENLTVGAPLALTGNRPQR
LQVLVGVPDETGRRTLTVHTRADGDDAPWVERATAMLTDAPAAATPDTVWPPADATPVDELPEPTGPSVLRAAWRRGGDV
FAEV
>UniRef100_A6GK65_from_1382_to_1540 (HMM "PKS_DH" in sequence "UniRef100_A6GK65", bitscore: 145.2, e-value: 9.5e-38, length: 159)
RGLLGEgRQDAGAPERWTWEGLVGPDAPAYLADHRVGGQSVLPGAAFVELIFAAAAERWPEGAARVDGLELRAALVFEDA
EPRRVQVVLEHGRARVYSAGSETSTWTLHASATVRPADAQEFADVDPASLAAGEAVDLDRLYAELSAVGIDYGPRFRGL
>UniRef100_P96202_from_928_to_1093 (HMM "PKS_DH" in sequence "UniRef100_P96202", bitscore: 145.1, e-value: 1.1e-37, length: 166)
HPLLGVGVTDPTNGTRVWESELDPDLLWLADHVIDDLVVLPGAAYAEIALAAATDTFAVEQDQpwmISELDLRQMLHVTP
GTVLVTTLTGDEQRCQVEIRTRSGSSGWTTHATATVARAEPLAPLDHEGQRREVTTADLEDQLDPDDLYQRLRGAGQQHG
PAFQGI
>UniRef100_Q7D6F1_from_928_to_1093 (HMM "PKS_DH" in sequence "UniRef100_Q7D6F1", bitscore: 145.1, e-value: 1.1e-37, length: 166)
HPLLGVGVTDPTNGTRVWESELDPDLLWLADHVIDDLVVLPGAAYAEIALAAATDTFAVEQDQpwmISELDLRQMLHVTP
GTVLVTTLTGDEQRCQVEIRTRSGSSGWTTHATATVARAEPLAPLDHEGQRREVTTADLEDQLDPDDLYQRLRGAGQQHG
PAFQGI
>UniRef100_A1DDM6_from_481_to_650 (HMM "PKS_DH" in sequence "UniRef100_A1DDM6", bitscore: 144.7, e-value: 1.4e-37, length: 170)
HDLLGVRTLEGTDLVPTWRNEVRIVDVPWLRDHCVGNDIIFPAAGYIAMAGEAVYQLGDDTTRDytVKNVDLRQALVLHE
EQATEMVTTLRPQRLTTSlDSDWYEFQIVSYDGAGWNKHCSGLVRKGRASARPASATRIPETLPRKVSSPRWYATMARVG
LNYGPRFVGL
>UniRef100_Q9L1V8_from_918_to_1083 (HMM "PKS_DH" in sequence "UniRef100_Q9L1V8", bitscore: 144.6, e-value: 1.5e-37, length: 166)
HPLLGKPSPTEDATRTWQGPLRLADHPYLRDHCIQDTIILPGTAHLELVSAAARTELGSGALSVSEVRYHRALFLDEDGP
APeVQVTVtPRPDSSLHCRILSRESADDDWALHTEATARAVEGDTPRAGESLQSIRARLPQHQDADDFYAWNAARGNQWN
GTFQGI
>UniRef100_A1C9K7_from_945_to_1109 (HMM "PKS_DH" in sequence "UniRef100_A1C9K7", bitscore: 144.6, e-value: 1.5e-37, length: 165)
HDLLGLRILEGSELSPTWRNELRLMDLPWLKDHCVGNDIVFPGAGYVAMAGEAIFQINDVREYTVREVELSKALVLYDDK
PVEIMTTLHPQRLTATlDSAWYEFQIVSYDGAAWNKHCSGLVRSGRASATPPWKTESLDRHVSSNRWYTTMARAGLNYGP
RFKGL
>UniRef100_A4T3X4_from_2477_to_2641 (HMM "PKS_DH" in sequence "UniRef100_A4T3X4", bitscore: 144.1, e-value: 2e-37, length: 165)
SGILGSGKDLASGDSVYTSRLSVKTQPWLSDHVIYGTVVVPGATYAAMALAAVGTPAHAKDVFFYEPIILPEKSSREVQL
TVhPSVDGESKFQVHSRPYGERGAEWALNAEGVVASGVGDSPAAAGDLEDPVDEAIerLNRMRPQELFETFADLELAWGP
TWSGS
>UniRef100_Q21E99_from_903_to_1062 (HMM "PKS_DH" in sequence "UniRef100_Q21E99", bitscore: 144.0, e-value: 2.1e-37, length: 160)
HPLLGRRLASASPAWETLLDIEQQPYLSDHRIQGNVLFPAAGYVEMAAQAMKDLTGDTAAVIADINLLKALYLPEADTKA
VQFNFDADSARFTVTTMPNGEQDPVIHASGCLRTSQTQRTLNTLDLKAIQARSSSALNTEKCYASLTSMGYHYGPAFQPI
>UniRef100_Q49HL1_from_979_to_1147 (HMM "PKS_DH" in sequence "UniRef100_Q49HL1", bitscore: 144.0, e-value: 2.2e-37, length: 169)
SFLLGNRRDSANGEITFETELFASDPDWLGDHRVFGRVVAPGALQGALAAAAASAVIGSESIRVSDLRLHAPLIFpepPD
ESGRILQVVLGRAGSAATRPLEVFTKGADETAWTLHAEGEVSEGEGLRPGEARVDLVQVQAGLAEKASSDFYDAVASADV
DYGPSFRGV
>UniRef100_Q93TW9_from_922_to_1096 (HMM "PKS_DH" in sequence "UniRef100_Q93TW9", bitscore: 143.7, e-value: 2.7e-37, length: 175)
HPLIGERIDLSAQGEVSRLWQVQLGPKHFPLLAEHRVQGVPALPAAAMADMALSAAKQTLGEPVSLEDVSFSALLSFPED
EERVLQLWLSTERPGASAFRLFSAPVMRETPSDELTWALHAEGSLrhgDASVVEKAAPVALDELRARCGEEASVEAHYQT
LKEIGLEYGPSFRVV
>UniRef100_A1CCB3_from_955_to_1142 (HMM "PKS_DH" in sequence "UniRef100_A1CCB3", bitscore: 143.5, e-value: 3.2e-37, length: 188)
HELLGTPLNGSNALTPTWRNFLRLSEIEWLKDHQIDDTVVFPGAGYIAMAIEAIRLITDPSESTirkyrLRDIDIMNALV
LPDSEMGVeVQLQLRRCSDRELDHeGWYQFELFSLASADAPWIEHCKGYVTVETESETRIIALNDGREISREDAFFADGV
DPCPIDIDSLFAGLRKRGIYHGPLFQNI
>UniRef100_A1DA69_from_1008_to_1186 (HMM "PKS_DH" in sequence "UniRef100_A1DA69", bitscore: 143.2, e-value: 4e-37, length: 179)
HDLLGRQITGLSTQSRLWRNVLRHRDLPWLKDHALGGASIFPAAGHMSLAIEALRQVAETEQWQvgqvfLRDIDISTALV
VPETEAGVEIVLRLDAVSHQQPtAGNSTPWYAFSVESLSEGKWVSHCRGKISASPEDCDKDPYEHPVDPSQLTQRVPGKR
WYEAFRRVGFYYGPTFQQL
>UniRef100_A3PT20_from_2486_to_2647 (HMM "PKS_DH" in sequence "UniRef100_A3PT20", bitscore: 142.9, e-value: 4.8e-37, length: 162)
SGILGSAKDLASGDTVYASRLSVKSQPWLSDHVIYGTVVVPGATYAAMALAAVGTPARVKDVFFYEPIILPEKSSREVQL
TLHMLGDGEQKFQVHSRSYGVRDAEWSLNAEGTVVRGVDDAPVSQDDPVDEAIERCNRMRPQELFETFADMELAWGPTWS
GS
>UniRef100_Q49HL1_from_6185_to_6354 (HMM "PKS_DH" in sequence "UniRef100_Q49HL1", bitscore: 142.8, e-value: 5e-37, length: 170)
HPLLGLRHDSPRGETSFETELFASDPQWLSDHRVFGRVAAPAALQGVLAAACVHGGNGPAVVTEFQLHAPLLFPESAAGP
esdepgraIQVVLGQTERGAARRIEIFSKGSESDVWTLHAEGSVSGRSVDPGSPIDLEALKSGLSPEPVSEFYAGMASKG
IEYGPAFRRV
>UniRef100_Q6D9L2_from_954_to_1126 (HMM "PKS_DH" in sequence "UniRef100_Q6D9L2", bitscore: 142.8, e-value: 5.1e-37, length: 173)
HPFLHAGIDNAAQQSWIFTGQLDAARQPWILEHRVADIPAGAGTMTAEMILSIGEQVGCQRLDDLFLHAILPLNECIPTS
IQLHVSPPEADGGRTVEAYFHQPGDPEPREYQMAPWKRYATCRLvPDEKLSPEWPDFHNDNWPPADAKPVDFTPIYEHLA
AQGVILGNAFQRL
>UniRef100_A1UHR5_from_888_to_1049 (HMM "PKS_DH" in sequence "UniRef100_A1UHR5", bitscore: 142.7, e-value: 5.3e-37, length: 162)
HPLLGAHVRLPEEPERHVWQVDVGTVAQPWLGDHQVHNVAALPGAAYCEMALAASRTVFGDSAEVRDITFEAMLLLEDQT
PVSSVATVkRPGVADFVVETYDEGAEVRRATAVLHGDDTAEAPAAYDVDELLTAHPERREGADLHSWFAERGISYGQAFS
GL
>UniRef100_A3Q182_from_888_to_1049 (HMM "PKS_DH" in sequence "UniRef100_A3Q182", bitscore: 142.7, e-value: 5.3e-37, length: 162)
HPLLGAHVRLPEEPERHVWQVDVGTVAQPWLGDHQVHNVAALPGAAYCEMALAASRTVFGDSAEVRDITFEAMLLLEDQT
PVSSVATVkRPGVADFVVETYDEGAEVRRATAVLHGDDTAEAPAAYDVDELLTAHPERREGADLHSWFAERGISYGQAFS
GL
>UniRef100_Q2SHY7_from_1655_to_1827 (HMM "PKS_DH" in sequence "UniRef100_Q2SHY7", bitscore: 142.6, e-value: 5.9e-37, length: 173)
HPLLGRSTALAEPAGALYDQHLDAGAHAYLAGHKVSGAVVFPGAAYIDMALSAAARHWPDAGARCRNMQFHAPLVVDELD
HWRLQTQFiqsGANAAQIKIFARRDGLNESEAPWRLHASCEVSRQDAAADQAEQYPLPTETALAQYENSLSGEQFYAQWR
QRGNDWSGQFQGI
>UniRef100_Q6W5P9_from_4601_to_4766 (HMM "PKS_DH" in sequence "UniRef100_Q6W5P9", bitscore: 142.2, e-value: 7.6e-37, length: 166)
DPAgLDSVVRLADGGAVLSGSLSLTTQPWLDAHRTHGAAVVPTTALLDWAVRAGDETGLPVVAALDEHSPLVVPEEGHVE
IQLTVSAADTDSRPFSVHSRLHAADAGEPATPWTRNATGDLTDRPTTTPQASGTWPPADAVAADPAPVRALAEDRGLDLA
APFDTV
>UniRef100_Q02251_from_896_to_1057 (HMM "PKS_DH" in sequence "UniRef100_Q02251", bitscore: 142.2, e-value: 7.7e-37, length: 162)
HPLLGSHVRLTEEPERHVWQGDVGTSVLSWLSDHQVHNVAALPGAAYCEMALAAAAEVFGEAAEVRDITFEQMLLLDEQT
PIDAVASIDAPGVVNFTVETNRDGETTRHATAALRAAEDDCPPPGYDITALLQAHPHAVNGTAMRESFAERGVTLGAAFG
GL
>UniRef100_A2VLR6_from_896_to_1057 (HMM "PKS_DH" in sequence "UniRef100_A2VLR6", bitscore: 142.2, e-value: 7.7e-37, length: 162)
HPLLGSHVRLTEEPERHVWQGDVGTSVLSWLSDHQVHNVAALPGAAYCEMALAAAAEVFGEAAEVRDITFEQMLLLDEQT
PIDAVASIDAPGVVNFTVETNRDGETTRHATAALRAAEDDCPPPGYDITALLQAHPHAVNGTAMRESFAERGVTLGAAFG
GL
>UniRef100_Q9EX53_from_2690_to_2848 (HMM "PKS_DH" in sequence "UniRef100_Q9EX53", bitscore: 142.2, e-value: 7.8e-37, length: 159)
HPLLGAAVTVAGADQVLFTSRLSAHGHPWLAEQAVFDAPVLPVSALVELALRAGDELGVPGGLAELDLRTPVVLPEQGFM
QLQLGVGPADEAGRRPFTVHSRVDDADAPWKVHAHGAFESADGGAPLPGPSSDADATDVRLAEELLPDAARYELHPALL
>UniRef100_Q0RIF6_from_954_to_1111 (HMM "PKS_DH" in sequence "UniRef100_Q0RIF6", bitscore: 141.9, e-value: 9.2e-37, length: 158)
HPVLGIVVDQASGVLLTGRLPGGPGWARQHRLGERTLLSGAALAELALAAGDWLGVPALEELVLLAPVDMPDGPVEAQVS
VGEDSRFTIHTRVGGQSPGATWRRHATGSLAASDESGGAVATGPASWPPPGAEAIDLPAAYAALSGFGVHYGPALRAV
>UniRef100_A6GJX8_from_1803_to_1981 (HMM "PKS_DH" in sequence "UniRef100_A6GJX8", bitscore: 141.4, e-value: 1.3e-36, length: 179)
HPILRAYFTVAGEPVKRVASTSLAEDSLGWLADHRVHGRTVFPGAGLVDLGLSAALELWPQASGLrLDELLFAAPLILDA
APLELQVVLEGDDPRRRLLSVHTRRarSrTqGAGLPADELDAGWVEHARGSVSLPASLEGAEAPSWPVDESGREPVDLEA
CYARALALGLDYGPAFRGL
>UniRef100_A1CMV8_from_964_to_1154 (HMM "PKS_DH" in sequence "UniRef100_A1CMV8", bitscore: 141.1, e-value: 1.6e-36, length: 191)
HHLLGAPTADHNTLEPRWRNYLRVSDSPWIREHVVQSRIIYPGAGFIVMAIEAASQLADASKTVkgfeLRDVQINRALQV
PEDEEGVETMLHLRPYKANGHaKGATWEEFVIYSYQSKQGWQDHARGLIVTHYHTNKPGFDQPREAEIELRNHREQYLRS
ARSCSstIAIDDFYDRLGQMGMQFGPGFRNM
>UniRef100_Q49940_from_915_to_1081 (HMM "PKS_DH" in sequence "UniRef100_Q49940", bitscore: 140.8, e-value: 2e-36, length: 167)
HPLLGVHVEMPGSGDHGWQADVGTDVCPWLADHKVFGQPIMPAAAFAEIAVAAADEALGVPAGTsganivIHQFEVEQML
SLDNHTPLTTQLTYHGNSKIRVEIYSRSPRGDFSRHATANVEHVSHNAVQPFQQAPGSSNGVTVSPADFYAVLRQTGQHH
GPVFAVL
>UniRef100_A1DJJ7_from_999_to_1179 (HMM "PKS_DH" in sequence "UniRef100_A1DJJ7", bitscore: 140.8, e-value: 2e-36, length: 181)
TDLLGALDRLSCPFEPHWRNFVRVSEVPWLKDHKVQSNIVYPAAGYIAMAIEAASQHLLEQEANkdmsafiiLRDVEIRA
ALVIQENSAAEVMTSLRAWQGSTNvSERLYEFNVYSVTAEDRWTEHCRGLVGVHDLSLDTEYETSSQVPEIASDLGVIDT
STFYEKLASIGLEYGPCFANL
>UniRef100_A1DNL6_from_935_to_1101 (HMM "PKS_DH" in sequence "UniRef100_A1DNL6", bitscore: 140.7, e-value: 2.2e-36, length: 167)
HELLGSRALESTDIEPMWRNLLKLDNVLWLLDHRLSGEVVFPCAGYIAMVGEAIRQTSGSNGYSIRNMFIRTALVLSHEE
HGEVEIITSLRPARIADNvDSVWYDFTITAHQDSVWTKHCLGQVCAGHDRQHAPIQLSPHSRHVSSDKWYEALEAKGLEY
GPRFRGL
>UniRef100_Q5YRL8_from_889_to_1045 (HMM "PKS_DH" in sequence "UniRef100_Q5YRL8", bitscore: 140.6, e-value: 2.3e-36, length: 157)
YPMLGDPDLGDPRTTWTVQLSVGAMPWLADHVVGGTRILPGAAYLDAALSAAAVRTETTRVAVEEVRFVAPLVVEDGDAP
VMELRVAESTGQFVIRSRGAAADAWTVNATGRLVDGVFAPTEVRLPDTAGMHEIAPEDFYGGLAERGLQYGPAFRRA
>UniRef100_UPI000038D517_from_942_to_1106 (HMM "PKS_DH" in sequence "UniRef100_UPI000038D517", bitscore: 140.6, e-value: 2.3e-36, length: 165)
HPLLGYQLRSPSLKDIVFETHLNTASLPFLDDHQIYDTVVVPGASHISMLLLAGQEILGTGAISLNNITFREALTVGDRQ
TINVQLILqPEAAGKYKFELFSFNKQIDNWLVHATGRVSQDVGDIEKPVSWAELQTRCSQILAGSDFYAQVREQGLQLGQ
RFQWV
>UniRef100_Q7W6G2_from_894_to_1053 (HMM "PKS_DH" in sequence "UniRef100_Q7W6G2", bitscore: 140.5, e-value: 2.5e-36, length: 160)
HPLLGYPLRQHESTWENQLDCSTHPALADHVVGQAVVFPGAGFAEMALAAAQARHEDGEYVeLEDLEIHAPLLLAAGAAK
VTRCAVDPQDGRWHVRARDQGSDGAWTTHATARILSEPGAALLGERAPALPERPADFDAASHLALTESVGLSYGPAFRAV
>UniRef100_Q7WID3_from_894_to_1053 (HMM "PKS_DH" in sequence "UniRef100_Q7WID3", bitscore: 140.5, e-value: 2.5e-36, length: 160)
HPLLGYPLRQHESTWENQLDCSTHPALADHVVGQAVVFPGAGFAEMALAAAQARHEDGEYVeLEDLEIHAPLLLAAGAAK
VTRCAVDPQDGRWHVRARDQGSDGAWTTHATARILSEPGAALLGERAPALPERPADFDAASHLALTESVGLSYGPAFRAV
>UniRef100_Q6RKF2_from_911_to_1082 (HMM "PKS_DH" in sequence "UniRef100_Q6RKF2", bitscore: 140.1, e-value: 3.4e-36, length: 172)
HELLGSLVLENNDDQPSFRNLLQLENAPWIRDHNIDGDVVFPGAAYVTMAGEACRRQCLPDQDHtffgfsVKNMVIGAAL
ILQENKPVEIVTSLRRWRITDHlESSGWEFMISSFSGTTWTTHCSGCVEAIYSSPPPPAVPETAFPRRTDAKKWYQAMWH
LGARYGPCFQGL
>UniRef100_A4MEM8_from_912_to_1074 (HMM "PKS_DH" in sequence "UniRef100_A4MEM8", bitscore: 139.8, e-value: 4e-36, length: 163)
HPLLGYRLHEHAFAWENQLDPAKLPMLADHVVDGGVAFPGAGYVEMALAAACAFFDTPDAALENVEIRMPVVFQPQQAKL
FRLVIEPRTATFTIETRDRMSDGAWTLNVTGRMlesgnALGAASVVPSDMLERLLALPAADGDMLYANTAAIGLGYGPAF
RWV
>UniRef100_A3NYT7_from_912_to_1074 (HMM "PKS_DH" in sequence "UniRef100_A3NYT7", bitscore: 139.8, e-value: 4e-36, length: 163)
HPLLGYRLHEHAFAWENQLDPAKLPMLADHVVDGGVAFPGAGYVEMALAAACAFFDTPDAALENVEIRMPVVFQPQQAKL
FRLVIEPRTATFTIETRDRMSDGAWTLNVTGRMlesgnALGAASVVPSDMLERLLALPAADGDMLYANTAAIGLGYGPAF
RWV
>UniRef100_UPI000055BBB8_from_824_to_986 (HMM "PKS_DH" in sequence "UniRef100_UPI000055BBB8", bitscore: 139.8, e-value: 4e-36, length: 163)
HPLLGYRLHEHAFAWENQLDPAKLPMLADHVVDGGVAFPGAGYVEMALAAACAFFDTPDAALENVEIRMPVVFQPQQAKL
FRLVIEPRTATFTIETRDRMSDGAWTLNVTGRMlesgnALGAASVVPSDMLERLLALPAADGDMLYANTAAIGLGYGPAF
RWV
>UniRef100_UPI00005FAB8C_from_824_to_986 (HMM "PKS_DH" in sequence "UniRef100_UPI00005FAB8C", bitscore: 139.8, e-value: 4e-36, length: 163)
HPLLGYRLHEHAFAWENQLDPAKLPMLADHVVDGGVAFPGAGYVEMALAAACAFFDTPDAALENVEIRMPVVFQPQQAKL
FRLVIEPRTATFTIETRDRMSDGAWTLNVTGRMlesgnALGAASVVPSDMLERLLALPAADGDMLYANTAAIGLGYGPAF
RWV
>UniRef100_Q73WQ7_from_115_to_280 (HMM "PKS_DH" in sequence "UniRef100_Q73WQ7", bitscore: 139.6, e-value: 4.5e-36, length: 166)
HPLLGAHVHLREEPERHVWQGEVGTDAHPWLADHQIHGVAAFPGAGYCEMALAAAAATLGERAEVRDVTFEQTLLLAGRT
EVSSTATVTGPGRLEFTVDTHEDGERIRRAGAVLhalPPEHGGETGPPAHDVATLIADHPSRIEGAELRKAFGAIGIQYG
PAFSGL
>UniRef100_A5J8L4_from_912_to_1074 (HMM "PKS_DH" in sequence "UniRef100_A5J8L4", bitscore: 139.3, e-value: 5.6e-36, length: 163)
HPLLGYRLHEHAFAWENQLDPAKLPMLADHVVDGGVAFPGAGYVEMALAAACTFFDTPDAALENVEIRMPVVFQPQQAKL
FRLVIEPRTATFTIETRDRMSDGAWTLNVTGRMlesgnALGTASVVPSDMLERLLALPAADGDMLYANTAAIGLGYGPAF
RWV
>UniRef100_UPI0000558D66_from_824_to_986 (HMM "PKS_DH" in sequence "UniRef100_UPI0000558D66", bitscore: 139.3, e-value: 5.6e-36, length: 163)
HPLLGYRLHEHAFAWENQLDPAKLPMLADHVVDGGVAFPGAGYVEMALAAACTFFDTPDAALENVEIRMPVVFQPQQAKL
FRLVIEPRTATFTIETRDRMSDGAWTLNVTGRMlesgnALGTASVVPSDMLERLLALPAADGDMLYANTAAIGLGYGPAF
RWV
>UniRef100_Q5B768_from_908_to_1071 (HMM "PKS_DH" in sequence "UniRef100_Q5B768", bitscore: 139.1, e-value: 6.6e-36, length: 164)
HELLGSRILEGSDVEPIWRNLLRLKDAPWLSDHRVLQDVVFPCAGYIAMVGEAIRQITHCDDFSIRHLSISTAMILGDEK
TVEVMTSLRPSRRMSTQWYEFAIYSYNGNTWTTHCDGQAKGGRDDKAVDLQMPGLYTQLPRQVQSPYPIFTRAGLHYGPA
FQGL
>UniRef100_A3ND25_from_912_to_1074 (HMM "PKS_DH" in sequence "UniRef100_A3ND25", bitscore: 139.0, e-value: 7e-36, length: 163)
HPLLGYRLHEHAFAWENQLDPAKLPMLADHVVDGGVAFPGAGYVEMALAAACTFFDTPDAALENVEIRMPVVFQPQQAKL
FRLVIEPRTATFTIETRDRMSDGAWTLNVTGRMlesgnALGAASVVPSDMLERLLALPAADGDMLYANTAAIGLGYGPAF
RWV
>UniRef100_A1V0Y5_from_912_to_1074 (HMM "PKS_DH" in sequence "UniRef100_A1V0Y5", bitscore: 139.0, e-value: 7e-36, length: 163)
HPLLGYRLHEHAFAWENQLDPAKLPMLADHVVDGGVAFPGAGYVEMALAAACTFFDTPDAALENVEIRMPVVFQPQQAKL
FRLVIEPRTATFTIETRDRMSDGAWTLNVTGRMlesgnALGAASVVPSDMLERLLALPAADGDMLYANTAAIGLGYGPAF
RWV
>UniRef100_A3MN59_from_885_to_1047 (HMM "PKS_DH" in sequence "UniRef100_A3MN59", bitscore: 139.0, e-value: 7e-36, length: 163)
HPLLGYRLHEHAFAWENQLDPAKLPMLADHVVDGGVAFPGAGYVEMALAAACTFFDTPDAALENVEIRMPVVFQPQQAKL
FRLVIEPRTATFTIETRDRMSDGAWTLNVTGRMlesgnALGAASVVPSDMLERLLALPAADGDMLYANTAAIGLGYGPAF
RWV
>UniRef100_UPI0000558A95_from_824_to_986 (HMM "PKS_DH" in sequence "UniRef100_UPI0000558A95", bitscore: 139.0, e-value: 7e-36, length: 163)
HPLLGYRLHEHAFAWENQLDPAKLPMLADHVVDGGVAFPGAGYVEMALAAACTFFDTPDAALENVEIRMPVVFQPQQAKL
FRLVIEPRTATFTIETRDRMSDGAWTLNVTGRMlesgnALGAASVVPSDMLERLLALPAADGDMLYANTAAIGLGYGPAF
RWV
>UniRef100_Q0U070_from_878_to_1041 (HMM "PKS_DH" in sequence "UniRef100_Q0U070", bitscore: 139.0, e-value: 7.2e-36, length: 164)
HGLLGARVLEGNDIEPAWRNLLDMQHVSWLADHIVAGQIVYPGAAFIAMIGEAIRQVSGGIESYtMQNFHLTAPLVLDVD
KVIELQTRLvPQNAETNHAKWYEFKILSNDGIAWTSHCTGMIRSGTTAVVPPVDGPLPRHLPTTIWYDTAKAVGLDYGTA
FRGL
>UniRef100_Q0RMN9_from_959_to_1120 (HMM "PKS_DH" in sequence "UniRef100_Q0RMN9", bitscore: 138.9, e-value: 7.4e-36, length: 162)
HPLLDAVIDLPGdaaGGALVGSGRLSPQQHAWLADNPVHGALVVPATVVMELALWAARRAGAEVVDELTLEAPLVLSRAA
ERELRVVVDDAGAFSVHSRAEGETVWTRNAVGVLgaPGPGTGPDRGAADLASWPPAGAVEMPVDDAFATSVASGVDAGAR
GV
>UniRef100_Q3JP47_from_912_to_1074 (HMM "PKS_DH" in sequence "UniRef100_Q3JP47", bitscore: 138.9, e-value: 7.6e-36, length: 163)
HPLLGYRLHEHAFAWENQLDPAKLPMLADHVVDGGVAFPGAGYVEMALAAACTFFDTPDAALENVEIRMPVVFQPQQAKL
FRLVIEPRTATFTIETRDRMSDGAWTLNVTGRMlesgnALGAAGVVPSDMLERLLALPAADGDMLYANTAAIGLGYGPAF
RWV
>UniRef100_UPI000055A05E_from_824_to_986 (HMM "PKS_DH" in sequence "UniRef100_UPI000055A05E", bitscore: 138.9, e-value: 7.6e-36, length: 163)
HPLLGYRLHEHAFAWENQLDPAKLPMLADHVVDGGVAFPGAGYVEMALAAACTFFDTPDAALENVEIRMPVVFQPQQAKL
FRLVIEPRTATFTIETRDRMSDGAWTLNVTGRMlesgnALGAAGVVPSDMLERLLALPAADGDMLYANTAAIGLGYGPAF
RWV
>UniRef100_Q9CB70_from_915_to_1081 (HMM "PKS_DH" in sequence "UniRef100_Q9CB70", bitscore: 138.7, e-value: 8.8e-36, length: 167)
HPLLGVHVEMPGSGDHGWQADVGTDVCPWLADHKVFGQPIMPAAAFAEIAVAAASEALGVPAGTsganivIHQFEVEQML
SLDNHTPLTTQLTYHGNSKIRVEIYSRSPRGDFSRHATANVEHVSHNAVQPFQQAPGSSNGVTVSPADFYAVLRQTGQHH
GPVFAVL
>UniRef100_A0UQE4_from_895_to_1054 (HMM "PKS_DH" in sequence "UniRef100_A0UQE4", bitscore: 138.7, e-value: 8.9e-36, length: 160)
HPLLGYKMSQQTQPAWENQLDTLLQPWLADHVVGHATVFPGSGFAEIALAAALQWYPGDYADIEELEIHAPLLLSAAPSK
ITRLSLDDSDGRFRLRSKQVGSTDPWTVHASGRLLSGANPQQLIETAPALPAREPDFTGETHLALTRAAELDYGPAFQAV
>UniRef100_A1GFR6_from_1547_to_1701 (HMM "PKS_DH" in sequence "UniRef100_A1GFR6", bitscore: 138.6, e-value: 9.1e-36, length: 155)
HPLLDAVVGSPRSTGFTATSRWSVRSHPWLADHLVTDTVLVPNAALVEAAIRLGDLAATPVLEDLTVDVPVLLPARDGRD
IQALVGEPDETRRRPVEIFSRAAEAPLDAAWTRHAHGTLAPAASRSARPEPGAATEIAVDGAALRDADRYGMHPV
>UniRef100_Q8RJY6_from_1416_to_1587 (HMM "PKS_DH" in sequence "UniRef100_Q8RJY6", bitscore: 138.5, e-value: 1e-35, length: 172)
HPLLGHrlPSLAHAPACHVWENKLSRSAVSYLDDHRVGGTVVLPGTSYIEMALAAAAKGSGKKTVSLRDVELREKMSFLE
TASRTVQLSLiQEEAGHSSFRLHGRSTPDEPWTLHGGGTVHVEEGDGPPSADPVLWAAVETVRLQGKEVSASDAYEAMHA
QGNEYGPLFRGI
>UniRef100_UPI0000559408_from_824_to_986 (HMM "PKS_DH" in sequence "UniRef100_UPI0000559408", bitscore: 138.4, e-value: 1.1e-35, length: 163)
HPLLGYRLHEHAFAWENQLDPAKLPMLADHVVDGGVAFPGAGYVEMALAAACAFFDTPDAALENVEIRMPVVFQPQQAKL
FRLVIEPRTATFTIETRDRMSDGAWTLNVTGRMlesgnALGAASVVPSDMLERLLALPAAHGDMLYANTAAIGLGYGPAF
RWV
>UniRef100_Q63R84_from_912_to_1074 (HMM "PKS_DH" in sequence "UniRef100_Q63R84", bitscore: 138.3, e-value: 1.2e-35, length: 163)
HPLLGYRLHEHAFAWENQLDPAKLPMLADHVVDGGVAFPGAGYVEMALAAACAFFDTPDAALENVEIRMPVVFQPQQAKL
FRLVIEPRTATFTIETRDRMSDGAWTLNVTGRMlesgnALGAAGVVPSDMLERLLALPAAHGDMLYANTAAIGLGYGPAF
RWV
>UniRef100_UPI0000674014_from_885_to_1047 (HMM "PKS_DH" in sequence "UniRef100_UPI0000674014", bitscore: 138.3, e-value: 1.2e-35, length: 163)
HPLLGYRLHEHAFAWENQLDPAKLPMLADHVVDGGVAFPGAGYVEMALAAACAFFDTPDAALENVEIRMPVVFQPQQAKL
FRLVIEPRTATFTIETRDRMSDGAWTLNVTGRMlesgnALGAAGVVPSDMLERLLALPAAHGDMLYANTAAIGLGYGPAF
RWV
>UniRef100_Q49933_from_938_to_1104 (HMM "PKS_DH" in sequence "UniRef100_Q49933", bitscore: 138.0, e-value: 1.4e-35, length: 167)
HPLLGVGVTDPTSGTRVWESQLGPDLLWLGDHVIDDLCVLPGAAYAEVALAAATDTFPNERVEgdqpwmIYELDLHQVLH
VTEGTVLVTTLTGDQQRCRIEMRTRNGFSGWTTHATATVGPAESVQPSDREERTATPVDVVDELGPEDLYQRLCSAGQQH
GPAFQGI
>UniRef100_Q87W69_from_945_to_1112 (HMM "PKS_DH" in sequence "UniRef100_Q87W69", bitscore: 138.0, e-value: 1.4e-35, length: 168)
HPLLAHGLERADGQGWVFWGQLDGSRQPWLLEHRVGGQAYGAGAMTAECILTIGNRLGCPWLQDLTLQRLVPLPEQGAVD
IQIYLDVPDAQGVRNVAAYYRPAEPDATGGWQHFASCQLlPDPTEPPLWPDLQTAVWPPAHAEPTAFADLYARLAEQGVV
LEGSFRRI
>UniRef100_A0QCC7_from_868_to_1033 (HMM "PKS_DH" in sequence "UniRef100_A0QCC7", bitscore: 137.9, e-value: 1.5e-35, length: 166)
HPLLGAHVHLREEPERHVWQGEVGTDAHPWLADHQIHGVAAFPGAGYCEMALAAAAATLGERAEVRDVTFEQTLLLAGRT
EVSSTATVTGPGRLEFTVDTHEDGERIRRAGAVLhalPPEHGGETGPPAHDVATLIADHPSRIEGAELRKAFGAVGIQYG
PAFSGL
>UniRef100_A5A9V0_from_2468_to_2636 (HMM "PKS_DH" in sequence "UniRef100_A5A9V0", bitscore: 137.5, e-value: 2e-35, length: 169)
SGILGRGEDLASGDSVYISRLSVRSQPWLSDHVIYGTVVVPGATYAAMALAAVGTPARAKDVFFYEPIILPEKSSREVQL
TLhPLEDGSGSKFQVHSRPYGERDVDWSLNAEGTVVTGIGDDAEPAPEAAEPAEPVDAAIerMERMRPMELFEIFADLEL
AWGPTWSGS
>UniRef100_Q0B308_from_501_to_662 (HMM "PKS_DH" in sequence "UniRef100_Q0B308", bitscore: 137.2, e-value: 2.4e-35, length: 162)
HPFFATSMNEPDGGSLLAGELSLARQPFLRDHVVAGEVVLPASCFVDMVVHACAAALGAPARIEQMSLLQPCVLGETPLG
LYCRVGPRGGDTLAVDILTRRAGREDWQHHVRASVRAVPAAAARQHDLAADRAACPEPVSPEALRREAREAGVAYGPAFR
AI
>UniRef100_Q3VXM8_from_1020_to_1183 (HMM "PKS_DH" in sequence "UniRef100_Q3VXM8", bitscore: 136.9, e-value: 3.1e-35, length: 164)
HPVLRAATTLGNGQGLLLTGRVSARTHSLLAGHTVAGTAVLPPAATLDLAFHAARLLGGLDVEELTISTPVVLPAADGVD
LQLIVEAERDDSRRPFTVRARPDQpSArAaDGTAAAGEDDDLGEQLNRPWTTHAVGVLaPASCRCCPGPPRAPESWPPRG
CRGD
>UniRef100_UPI000038D518_from_1928_to_2091 (HMM "PKS_DH" in sequence "UniRef100_UPI000038D518", bitscore: 136.7, e-value: 3.4e-35, length: 164)
HPLLGQRLHSPLFKSLVFESEFHTDNLPFLADHRIYGSIVAPGASYIAMLTLAGRQIFGTNAVSLQQITFREPLIIPEDG
SIKVQLILqLGKNQDYSFELFSLEGNEQWCLHATGELSTLYTTRETCSWTEIQARCPEKSTGLQVFYQDVGDTGLDLGVT
FQWI
>UniRef100_Q7NJ78_from_897_to_1061 (HMM "PKS_DH" in sequence "UniRef100_Q7NJ78", bitscore: 136.6, e-value: 3.7e-35, length: 165)
QAMLGGRLPSPLKQVQFQARVGVARQPFLDDHRLHGVVVVPGASYISMAIAAAGAVLGEGAYTLQDVLIQEAFTLFDGEE
RLVQLIFEPDGADRATFQVCCGKERAEAGEADWKVLATGELVRATDTQKLYRPDFAAPLSPESVEAFYRRIREAGLDLGP
KLQGV
>UniRef100_Q0CB34_from_835_to_999 (HMM "PKS_DH" in sequence "UniRef100_Q0CB34", bitscore: 136.6, e-value: 3.8e-35, length: 165)
HELLGSRTLESSDLEPSWRNMLQLVDVPWLGDHRIGGDIIFPCAGYVAMVGEAIRQATGSEAYSVKNLFMRTALVLDPSG
TTEIITHLRPTKLSDNvDSVWYDFTITAFHEDTWKKHCTGQVRPASDKDYSPVTTKTYPRPIQSKKWYDALEKRGLEYGI
QFRRL
>UniRef100_Q0CB46_from_827_to_1001 (HMM "PKS_DH" in sequence "UniRef100_Q0CB46", bitscore: 136.3, e-value: 4.6e-35, length: 175)
TDLLGAPDTSSCPFEPRWRNIVRLSELPWLQDHRIQSSIVYPAAAYIAMVIEAMLQVTSEAAESesrgfvlLEDVSIKSA
LIIPEHSAVEMLTSFrPWDSNPQSEPKYEFHIYSATDDNKWTEHCTGLVGFRHVADEMDTSLAGAGLELSALNVKQFYER
LSSIGLEYGPYFSNI
>UniRef100_Q08N47_from_1178_to_1348 (HMM "PKS_DH" in sequence "UniRef100_Q08N47", bitscore: 135.9, e-value: 6.2e-35, length: 171)
HGLFGAPVSSSLNDGIWLWEGAVSNELVPYLGEHVVDGRVIVPGAAYPAMVLDAIEGTPWAGSSVIEALELHAALDVSPP
TERTVQLALiTAGDGLTSFRISSRDSSGDSAARSWVLHASGVLRQASGPPGAALHDVLAIQARCPQRITAEEHYATLRAW
KLGYGRGFAGV
>UniRef100_Q7S0T8_from_966_to_1147 (HMM "PKS_DH" in sequence "UniRef100_Q7S0T8", bitscore: 135.9, e-value: 6.2e-35, length: 182)
HDLLGSKVVGNAKLRPQWRNILRMKDVPWLGDHRLVPDAVLPGAAYIAMAVEAASRIYDEFPKPfevkgfsLRDVVIKKS
LVIPEDDYGVEILTSMELVDLATAQSpAWATFSISSVGRETNEWTEHCTGRVkvVVQETGYDIDVEHGRVAAPYAPRAVD
VKAWYKKFLDIGLGYGPVFQPL
>UniRef100_A4U8P6_from_960_to_1129 (HMM "PKS_DH" in sequence "UniRef100_A4U8P6", bitscore: 135.8, e-value: 6.6e-35, length: 170)
HPLLGTRHESPRGEVLFETEMFPSEPSWLDDHRVFGRVIMPGAVYGVMAAAVSLAEGARLVDVADLQLHSPMVFAEEEPD
NesgrrVQAVLcASDNGSSRRIEIFSKGEPEDGWTLHAEARVSPAAKAGGTGGRIAIDDVKSGMAAQDVAAFYRARADAN
INLGAMFRTL
>UniRef100_Q6E7K0_from_1634_to_1802 (HMM "PKS_DH" in sequence "UniRef100_Q6E7K0", bitscore: 135.7, e-value: 6.9e-35, length: 169)
HPLLGQKLNCASEQQIFQSVLGEGSPAYLSQHRVFDQALFPTTAYLEMATAAGNYQLKTSHLVVEDFLIRQGCILPPGEL
VSAQTILtPADNQGYQFQIFTQQEQKKQEEQKWVLHATGKIRSDQTETTPTPVDLEKYQRECNHSIEISQHYQQCRQIGI
DYGSSFQGI
>UniRef100_Q099Y5_from_1050_to_1218 (HMM "PKS_DH" in sequence "UniRef100_Q099Y5", bitscore: 135.4, e-value: 8.7e-35, length: 169)
HPLLGIQVQVPDDTGEGVRHVWKGDVGTAPHPWLGDHRVRKVPVFPGAAYIEMAIAAACEVFHCAPEHvrVTNVELQQLL
LLTEHVEVCTVASPHRGKLRFEVLTRGAAGTWVCHARAELAHETNDVLATRSEREDLTAVHDTGGHETSALYRRLHKLGL
NYGPAFSGL
>UniRef100_Q0CF75_from_969_to_1156 (HMM "PKS_DH" in sequence "UniRef100_Q0CF75", bitscore: 135.3, e-value: 9.3e-35, length: 188)
HDLLGVLVPGTNPDAASWRHIVRLSEAPWLRDHVVQGNILYPGAGFVCLAIEAIKMQTAMASATpdagelagfkLRDVEI
HQALVIADTADGVeVQTILRPVDGKTIGARGWKQFEIWSVTADSEWTEHARGLITVQMAADTAKTNATSHSSASFLDESG
YTRRIDPQDMFASLRAKGLNHGPMFQNT
>UniRef100_Q49HL2_from_23917_to_24090 (HMM "PKS_DH" in sequence "UniRef100_Q49HL2", bitscore: 134.9, e-value: 1.2e-34, length: 174)
HPLLGLRHDSPRGQVSFETDLYPSDPAWVGDRRVFGRIVAPEASLGALAVEAASLVSGGLPVSVQGLRLHSPLLLaeaag
sgsPATHGRRLQVVLGQAGRDSSRTIEIFSKGENERAWTLHAEGEVSNAPLGGDAEVPADVVGRRAEVSATDGRDWYGSL
SEIGIEYGPALRAV
>UniRef100_A5A9S2_from_2476_to_2644 (HMM "PKS_DH" in sequence "UniRef100_A5A9S2", bitscore: 134.7, e-value: 1.4e-34, length: 169)
AGILGRGEDLASGDSVYISRLSVRSQPWLSDHVIYGTVVVPGATYAAMALAAVGTPARAKDVFFYEPIILPEKSSREVQL
TLhPLEDGSGSKFQVHSRPYGERDVDWSLNAEGTVVPGIDDSADDAAGQTSEAEPVDAAIerMERMRPHELFETFADLEL
SWGPTWSGS
>UniRef100_A0R737_from_903_to_1059 (HMM "PKS_DH" in sequence "UniRef100_A0R737", bitscore: 134.7, e-value: 1.4e-34, length: 157)
HPLLGQPVRAVHPTWEAEFSTLTVPFLADHQVQGSVVVPGAVYVEMALAAGRETYGSDLSVDNLVLHRAVILDDTCDPVI
RTTVDQDDGSVEFAALIATADTDLKWVITATAELNTLPRAPRAGDTGGGAVTSTDGDTFYQRTQALGFDYGEAFRSV
>UniRef100_Q0CJS8_from_963_to_1140 (HMM "PKS_DH" in sequence "UniRef100_Q0CJS8", bitscore: 134.6, e-value: 1.5e-34, length: 178)
HDLLGSKVVGNAKLRPQWRNILRLKDVPWLSDHRLVPDAVLPGAAYMAMAVEAASRIHEEFPEPprikgysLLDVAIKRS
LTIPEDDYGVEILTSMELVDVATAKSpAWASFSISSVDRETDQWAEHCTGLVkVEVAEVDLMPGVQDIGDPPRRADAQAW
YKRFAAIGLGYGPAFQPL
>UniRef100_Q5AY39_from_949_to_1130 (HMM "PKS_DH" in sequence "UniRef100_Q5AY39", bitscore: 134.4, e-value: 1.7e-34, length: 182)
HDLLGSLVLGTDPNSPTWRHILKLKDAPWLREHVVQEDILFPGAGFICLAIEAIKMLPELQSKApqaaagyrLRDVDLLQ
GLVIPDNDDGVeIQTSLSEVSDKEMGNrGWKRFEVSSVSADNQWSTHARGLITMEPEDAPDKTITKSRPADLSgyTRRFG
PSDLYDMMRERGIYHGPAFQII
>UniRef100_A0PQ37_from_930_to_1112 (HMM "PKS_DH" in sequence "UniRef100_A0PQ37", bitscore: 134.2, e-value: 1.9e-34, length: 183)
HPLLGIGVTDPTNGTRVWESQLGPDLLWLGDHVIDDLCVLPGSAYAEVALAAAMDTFKDAEGDqgsadpagpdgsvasna
hqpwvIRELSLHQLLHVTDGTKLVTTLTGDEHTCRIEISTQSGASGWVKHASATLARHDASDSDAPRPAVEKAGAPTDEL
DPEQLYQRLRGAGQQHGPAFRGI
>UniRef100_Q10Y11_from_919_to_1085 (HMM "PKS_DH" in sequence "UniRef100_Q10Y11", bitscore: 134.2, e-value: 1.9e-34, length: 167)
HPLLGYKINIAGQQQIFESFLGAEKPEYLKDHRVFDEPLFPTTGYLEIALAAGQNQYKTSWIEVEDLRIEKGLVLLEGEV
ETVQTILtPQENQTYQFQIFSQEQQGGTQQWVLHVAGKIQQAAQQVEEEKLDIEKYLGECDRSIEIKQHYQRCQSMGISY
GSSFQGI
>UniRef100_Q8L334_from_1595_to_1758 (HMM "PKS_DH" in sequence "UniRef100_Q8L334", bitscore: 134.0, e-value: 2.3e-34, length: 164)
HPLLGQRLHLSRTQEIYFQTFIHSDFPIWVADHKVFGNVIIPGVAYFEMALAAGKALKPDSIFWLEDVSIAQALIIPDEG
QTVQIVLSPQEESAYFFEILSLEKENSWVLHASGKLVAQEQVLETELIDLIALQAHCSEEVSVDVLYQEEMARRLDMGPM
MRGV
>UniRef100_A1DK13_from_903_to_1068 (HMM "PKS_DH" in sequence "UniRef100_A1DK13", bitscore: 134.0, e-value: 2.3e-34, length: 166)
HELLGSRILEASDLEPGWRNVLETRNVPWLLDHRVSGEVVFPCAGYIAMIHEAMRQLSNNNECTIQNLSMQVPLILPRSE
PIELLTTARHIRVNDRvESEWHEFAIMSYNGTEWIRHAFGRAKSGVNKVDSELRGPQDFPRRVSSELWYRTLEKVGLSYG
PTFRGL
>UniRef100_Q5BEJ4_from_946_to_1123 (HMM "PKS_DH" in sequence "UniRef100_Q5BEJ4", bitscore: 133.8, e-value: 2.6e-34, length: 178)
HELLGVLEPGTNPDAASWRHIIKLSEAPWLRDHVVQGNILYPGAGFVCLAIEAIKMQSAMSGTNdvtgfrLRDVEIHQAL
VIADSADGVeVQTTLRSVGGKVIGArGWKQFEIWSVSADSEWTEHARGLITVDTETKASTLVASTLDESGYTRRIDPQDM
FASLRAKGLNHGPMFQNT
>UniRef100_Q6RKF3_from_1004_to_1178 (HMM "PKS_DH" in sequence "UniRef100_Q6RKF3", bitscore: 133.7, e-value: 2.8e-34, length: 175)
HELLGSKTLESSKLQPEWRNVLKLEAVPWLRDHQVLNDVIFPCAGYLSMAVEAVRQATESTEVDgftLRNVIVRSALVMT
DSKPIELITTLRPVRLTNTlDSNWWEFSIMSHNGSNWMKHCDGQVRTNRDADKFKEATSQHLSTTNNEAYPRAVNDLYPQ
LHRLGLRYGPYFRGL
>UniRef100_Q6RKG1_from_911_to_1088 (HMM "PKS_DH" in sequence "UniRef100_Q6RKG1", bitscore: 133.5, e-value: 3.1e-34, length: 178)
HDLLGSLVTGTNRINPSWRHVIKPSSMPWITDHMLQGTVVYPGAGFICMALEGLLQAQPQTDKVitgyrLRDIDMLAALV
IPEGDNGIeVQLSLKPCGDKAIYArGWREFQVFSVTHDDKWNEHCRGLICIEYDGKSAPKAPVAVREKREYRTRVSPSDV
YGSMHRVGIQHGPIFQNL
>UniRef100_A5NPN2_from_253_to_409 (HMM "PKS_DH" in sequence "UniRef100_A5NPN2", bitscore: 133.5, e-value: 3.1e-34, length: 157)
HPLIGSRLFAGGLEWQAHLDLATNPDLDDHRIDGQAILPGAAFVEMALAVAREHLGSEAVTLADVEIQQPMIFAEEALRE
VQARFAPGVNQVQILSRPRLAQAAWQLHAVAKIVEGERPVPARVEVALPEDQVVSGEELYERARRSGLGFGPSFRQV
>UniRef100_Q73TF4_from_900_to_1061 (HMM "PKS_DH" in sequence "UniRef100_Q73TF4", bitscore: 133.1, e-value: 4.3e-34, length: 162)
HPLLGSHVRLPEEPERHAWQAEVGTATLRWLADHRIHEVAALPAAAYCEIALTAAHTALGDASEVRDLRFDQMLLIEDET
PVFALAVmaSRSAAEFVVETFEEGERVRRATAILAAAGPGERPPAYDVPALLAARSSSVDGAELRNRFAERGVQYGPAFT
GL
>UniRef100_A2R5P7_from_985_to_1162 (HMM "PKS_DH" in sequence "UniRef100_A2R5P7", bitscore: 132.6, e-value: 6.1e-34, length: 178)
HDLLGARVPGTTRLRPQWRNILRLKDLPWLNDHRVPPHVLHPGAAHIVMAMLAAEQAYAEFPDAlpvagltLRNVSIKKT
LVVPQDDKGIEIVLSMELEDGATAASpGWASFSIASVVNDSEQWTEHCSGLVKVDVVAFNAPAAIDTTTMDGRAVDAQAW
YTRFADMGLQFGPSFQGY
>UniRef100_Q2GV57_from_851_to_1043 (HMM "PKS_DH" in sequence "UniRef100_Q2GV57", bitscore: 132.5, e-value: 6.2e-34, length: 193)
GSLLGATSPALVAGEHVWRGHLSLAKEPWIADHKIQNTVLFPAAGFLAMAAEAALFTADTGKEVskfrLRDIHITTPLVL
EETSSIEYSISLRPHLTTNKaTSADWSEFFISSSPDGKALERNCIGLIQLEYHSEKQQDAQENDTKPVDAHQQAWERRLR
QASEqcKSPVKVHHFYQRMASAGLQYGPAFKNL
>UniRef100_A1CCS9_from_995_to_1174 (HMM "PKS_DH" in sequence "UniRef100_A1CCS9", bitscore: 132.2, e-value: 7.9e-34, length: 180)
TDLLGVIDRMSCPFEPRWRNHLRVSELPWLRDHKIQSNIVYPAAGYISMAIEAVNQHISDPEPHlnisgfvLQDVSIQAA
LVIHEGSSIEVMISLKACQSAMSSADQLFGFRVYSVSGENRWTEHCHGLIGAHTTSVYPDFEVPPPQPSKTTDFSIIDMP
DFYERLATIGLEYGPCFTNL
>UniRef100_A1KHX1_from_898_to_1059 (HMM "PKS_DH" in sequence "UniRef100_A1KHX1", bitscore: 132.0, e-value: 8.8e-34, length: 162)
HPLLGAHVHLLEEPERHVWQAGVGTGAHPWLGDHRIHNVAAFPGAAYCEMALAAARTTLGELSEVRDIKFEQTLLLDEQT
VVSSAATIAAPGILQFAVESHQEGEPARRASAMLHALEEMPQPPGYDTNALTAAHESSMSGEELRKMFNSLGIQYGPAFS
GL
>UniRef100_Q8VK52_from_914_to_1075 (HMM "PKS_DH" in sequence "UniRef100_Q8VK52", bitscore: 132.0, e-value: 8.8e-34, length: 162)
HPLLGAHVHLLEEPERHVWQAGVGTGAHPWLGDHRIHNVAAFPGAAYCEMALAAARTTLGELSEVRDIKFEQTLLLDEQT
VVSSAATIAAPGILQFAVESHQEGEPARRASAMLHALEEMPQPPGYDTNALTAAHESSMSGEELRKMFNSLGIQYGPAFS
GL
>UniRef100_A4KGA7_from_898_to_1059 (HMM "PKS_DH" in sequence "UniRef100_A4KGA7", bitscore: 132.0, e-value: 8.8e-34, length: 162)
HPLLGAHVHLLEEPERHVWQAGVGTGAHPWLGDHRIHNVAAFPGAAYCEMALAAARTTLGELSEVRDIKFEQTLLLDEQT
VVSSAATIAAPGILQFAVESHQEGEPARRASAMLHALEEMPQPPGYDTNALTAAHESSMSGEELRKMFNSLGIQYGPAFS
GL
>UniRef100_Q7U0G2_from_898_to_1059 (HMM "PKS_DH" in sequence "UniRef100_Q7U0G2", bitscore: 132.0, e-value: 8.8e-34, length: 162)
HPLLGAHVHLLEEPERHVWQAGVGTGAHPWLGDHRIHNVAAFPGAAYCEMALAAARTTLGELSEVRDIKFEQTLLLDEQT
VVSSAATIAAPGILQFAVESHQEGEPARRASAMLHALEEMPQPPGYDTNALTAAHESSMSGEELRKMFNSLGIQYGPAFS
GL
>UniRef100_O50437_from_395_to_556 (HMM "PKS_DH" in sequence "UniRef100_O50437", bitscore: 132.0, e-value: 8.8e-34, length: 162)
HPLLGAHVHLLEEPERHVWQAGVGTGAHPWLGDHRIHNVAAFPGAAYCEMALAAARTTLGELSEVRDIKFEQTLLLDEQT
VVSSAATIAAPGILQFAVESHQEGEPARRASAMLHALEEMPQPPGYDTNALTAAHESSMSGEELRKMFNSLGIQYGPAFS
GL
>UniRef100_Q6E7J8_from_948_to_1124 (HMM "PKS_DH" in sequence "UniRef100_Q6E7J8", bitscore: 132.0, e-value: 8.8e-34, length: 177)
HPLINQKFCSPLAKEIFFESHFSTTNLPFLADHRIYEKVVVPGASHISLLLAAASLTLPTTACQLEDILFPQALAIPEQG
ARTVQVALTPQDSSYSCQVISFdDSLDSQTHELSNNGNQADSWAVHATGKLALTKAEQSLIPLEEIQDRCLTKIDNTEVY
QYIWDRQIQLGQSFRWI
>UniRef100_A4RNM2_from_938_to_1114 (HMM "PKS_DH" in sequence "UniRef100_A4RNM2", bitscore: 131.0, e-value: 1.8e-33, length: 177)
HEILGGRVVETGDACPSWRCRLQVEDVPWLRDHVVAGEAVFPAAAYVVMAGEALRRLAGAAGAGqgvsMQGVDFVEPLVL
SGESVEVVTALMPVDLRVSSSvAGKWFSFSISSLGCNGSQWVTHATGRCRMGCATDASSTEHIQASEQQLPRAVDPHGFY
QTWKRYGLEYGPMFQRL
>UniRef100_Q2KHB6_from_938_to_1114 (HMM "PKS_DH" in sequence "UniRef100_Q2KHB6", bitscore: 131.0, e-value: 1.8e-33, length: 177)
HEILGGRVVETGDACPSWRCRLQVEDVPWLRDHVVAGEAVFPAAAYVVMAGEALRRLAGAAGAGqgvsMQGVDFVEPLVL
SGESVEVVTALMPVDLRVSSSvAGKWFSFSISSLGCNGSQWVTHATGRCRMGCATDASSTEHIQASEQQLPRAVDPHGFY
QTWKRYGLEYGPMFQRL
>UniRef100_A4RPP6_from_979_to_1167 (HMM "PKS_DH" in sequence "UniRef100_A4RPP6", bitscore: 130.8, e-value: 2.1e-33, length: 189)
SDLLGVEAIYSTDVEPTWRNILRIDEVPWLRQHKVQGLVVYPFAAFVVMALEAVAQRAASQSRQvdsleVRDVTIVKPLV
VGDADVEIITALRSTQEGGEvLAGSWNRFRISSYSPDAGWTEHCVGLVSARAKEINEVDGDREVAAREEELQSIMDSMES
PGTSivQTGSMYSKMAKAGVDFGPLFQGL
>UniRef100_Q9CD78_from_901_to_1062 (HMM "PKS_DH" in sequence "UniRef100_Q9CD78", bitscore: 130.4, e-value: 2.8e-33, length: 162)
HPLLGSHVRLLEEPERHIWQGDVGTAALSWLADHQVHNVAALPGAAYCEMALAAAVEVFGEAAEVRAIAFEQMLLLAAET
PIDAIASVDAPGVINFVVQANQDGEKMRNATATLHAAEDDCPPPAYDIAALLEAHPNSVNGTDLRESFAERGVQLGAAFA
GL
>UniRef100_A1DJB5_from_822_to_989 (HMM "PKS_DH" in sequence "UniRef100_A1DJB5", bitscore: 130.3, e-value: 2.9e-33, length: 168)
HELLGRRVPDDTDDSRRWRNVLRLSELPWIKGHVFQGQVLFPGAGYVAMALEAARALTDGRPATlfeIEDVSLRRALVIP
EQGSVEtvFTARViDAEDGRKATDRLEAEFACYFCSTEGTEPLAKACTGRLIINYGDPAPDALPQRTRLPANNVPVDMGR
FYDAMNNI
>UniRef100_A5W7D5_from_897_to_1055 (HMM "PKS_DH" in sequence "UniRef100_A5W7D5", bitscore: 130.2, e-value: 3.2e-33, length: 159)
HPLLGYPVTDQALTWENRLDTQQYPTLADHKVGESVLFPGAGFTELALAVAQLHQPGEFVDIEELEIHNPLLLSSEVSKK
VRVQVEEADGTLRISSRTLMQREDWVQHVVARLPGEARGVLLDTRAPALPARPADFTGEQHLAMTCAVGLNYGPAYQTV
>UniRef100_Q2TWV3_from_899_to_1063 (HMM "PKS_DH" in sequence "UniRef100_Q2TWV3", bitscore: 130.1, e-value: 3.5e-33, length: 165)
HELLGARTIESSDLEPVWRNILRLGDVSWLRDHCVGSDIVFPAAAYIAMAGHAVWQITNLKDFTVRDISFKTAMVLDDKV
PTEIITRLQPHHLTDSlNSRFFEFSILSHTGSVWTQHCMGLVAGGEISPGGIPTVTSFSRIVDPKRWYRAMSRAGLKYGP
HFAGL
>UniRef100_Q2URK0_from_924_to_1089 (HMM "PKS_DH" in sequence "UniRef100_Q2URK0", bitscore: 130.0, e-value: 3.7e-33, length: 166)
HELLGSRITDSTDTAPSWKNLLSVGGVPWLSDHVVQEEIVYPGAAYIAMAGAAVLQLHSESDSYtIRDLLIMEPLLLDER
SPTEVITSFQPAEIADNvYSDYYSFSIMSYQGSAWVKHCRGRVRPSYEIPPRKQPVVSYGLSCTSDEWYEATKACGITYG
KSFRGL
>UniRef100_Q26PG0_from_908_to_1064 (HMM "PKS_DH" in sequence "UniRef100_Q26PG0", bitscore: 129.9, e-value: 3.9e-33, length: 157)
HPLLGRRVGQNIPDWRSFIDAHIVPYLADHKVEGEPVVPGAALAEMMLAAGRDTLGAGPLELLDFDILRPLTLADGTMRE
VSTRIDEVSRTCEIRARRRLGGGEFLLHAVGRIgRASGSPAHLDRPDPAALKPATPEAVYAAAERCGLGYGPSFRKI
>UniRef100_Q6DNE7_from_1687_to_1858 (HMM "PKS_DH" in sequence "UniRef100_Q6DNE7", bitscore: 129.9, e-value: 3.9e-33, length: 172)
HPLLGEKINLAGiEDQHRFQSYIGAESPGYLNHHQVFGKVLFPSTGYLEIAASAGKSLFTSQEQVvVSDVDILQSLVIPE
TEIKTVQTVVsFAENNSYKFEIFSPSEGENQQTPQWVLHAQGKIYTEPTRNSQAKIDLEKYQAECSQAIEIEEHYREYRS
KGIDYGSSFQGI
>UniRef100_UPI000038CE9A_from_948_to_1111 (HMM "PKS_DH" in sequence "UniRef100_UPI000038CE9A", bitscore: 129.8, e-value: 4.2e-33, length: 164)
HPLLDKQLRSPLSKDIFFESRFGTKLLPFLGDHLVYSEVVVPGACHLSLLLAAAKSTFKNSGCVLENVVFPQALAIAQDK
ERIVQLALTAENVDFAFKLISFEEEEADNWAVHATGKVTTAYGKPSTVSRSEVESRCTRELASIQLYEALRERNIDLGTS
FRWL
>UniRef100_A0R1E8_from_901_to_1062 (HMM "PKS_DH" in sequence "UniRef100_A0R1E8", bitscore: 129.6, e-value: 4.8e-33, length: 162)
HPLLGSHVVLPQEPEEHLWQGDVGTEAHPWLSDHRVHQVAVLPGAAYCEMALAAVTPVLGDTGEVHDLKFHDMLLLDDAT
PVWVSAAVTAPGTAEFGVETHQSGDRTQRATAVLRGDVDAERPAAHSIDALLAAHPNRVDGDELRAGFGTVGIGHGAAFA
GL
>UniRef100_Q50JA4_from_919_to_1079 (HMM "PKS_DH" in sequence "UniRef100_Q50JA4", bitscore: 129.4, e-value: 5.3e-33, length: 161)
HTLLGPRISAPVPAWERALNAWFLPCLQDHRVRGSLVVPGATYVELALGVRRDLGFSEPHMLEDVRFENALVVAGNDEPV
VRTTYDEATQTVAIYSRPRDNRTTWTRHATARLRKSLLVPPQEYIDLASLGAYAAAQVDTETLYRLLGVRGLDYGPSLRG
I
>UniRef100_Q099Z3_from_925_to_1085 (HMM "PKS_DH" in sequence "UniRef100_Q099Z3", bitscore: 129.4, e-value: 5.3e-33, length: 161)
HTLLGPRISAPVPAWERALNAWFLPCLQDHRVRGSLVVPGATYVELALGVRRDLGFSEPHMLEDVRFENALVVAGNDEPV
VRTTYDEATQTVAIYSRPRDNRTTWTRHATARLRKSLLVPPQEYIDLASLGAYAAAQVDTETLYRLLGVRGLDYGPSLRG
I
>UniRef100_Q3M5Z5_from_936_to_1104 (HMM "PKS_DH" in sequence "UniRef100_Q3M5Z5", bitscore: 129.4, e-value: 5.4e-33, length: 169)
HPVLGQRLKLPFSPEIRFETQFSPNSHAYLEDHQLNGVRIVPGASYISMLLSAVREAFPNESCIIEDLLFQNTLVCPDDG
STTVQLVLtPQTTEETSWQIISFLGGEAENEVNAWKTHSTGKVRLFSPVPNFVDVAQVKARCSQVLSGTQFYSNFQAVGY
SWGTSFQWL
>UniRef100_Q6DNE3_from_946_to_1122 (HMM "PKS_DH" in sequence "UniRef100_Q6DNE3", bitscore: 129.3, e-value: 5.7e-33, length: 177)
HPLINQKFQSPLSKEIFFESYFSTENLPFLADHIVYEQVVVPGASHISLLLAAASLTFAATECQIEDILFPQALAIPEQG
VRTVQVVLTPQNNSFSFQVISFDDsLEsqinqvsnngshisDWAVHATGKLSVANAEQSLIPLEEIQARCSQKIDSAEIY
QHLWDRQIHLGQSFRWI
>UniRef100_A2VI44_from_905_to_1070 (HMM "PKS_DH" in sequence "UniRef100_A2VI44", bitscore: 128.8, e-value: 8.1e-33, length: 166)
HPLLGSHVRLPEEPERHVWQGEVGTVTQPWLADHQIHGAAALPGAAYCEMALAAARAVLGEASEVRDIRFEQMLLLDDET
PIGVTATVEAPGVVPLTVETSHDGRYTRQLAAVLhvvREADDAPDQPPQKNIAELLASHPHKVDGAEVRQWLDKRGHRLG
PAFAGL
>UniRef100_Q7VEZ3_from_905_to_1070 (HMM "PKS_DH" in sequence "UniRef100_Q7VEZ3", bitscore: 128.8, e-value: 8.1e-33, length: 166)
HPLLGSHVRLPEEPERHVWQGEVGTVTQPWLADHQIHGAAALPGAAYCEMALAAARAVLGEASEVRDIRFEQMLLLDDET
PIGVTATVEAPGVVPLTVETSHDGRYTRQLAAVLhvvREADDAPDQPPQKNIAELLASHPHKVDGAEVRQWLDKRGHRLG
PAFAGL
>UniRef100_A4KH73_from_108_to_273 (HMM "PKS_DH" in sequence "UniRef100_A4KH73", bitscore: 128.8, e-value: 8.1e-33, length: 166)
HPLLGSHVRLPEEPERHVWQGEVGTVTQPWLADHQIHGAAALPGAAYCEMALAAARAVLGEASEVRDIRFEQMLLLDDET
PIGVTATVEAPGVVPLTVETSHDGRYTRQLAAVLhvvREADDAPDQPPQKNIAELLASHPHKVDGAEVRQWLDKRGHRLG
PAFAGL
>UniRef100_A1QRP8_from_905_to_1070 (HMM "PKS_DH" in sequence "UniRef100_A1QRP8", bitscore: 128.8, e-value: 8.1e-33, length: 166)
HPLLGSHVRLPEEPERHVWQGEVGTVTQPWLADHQIHGAAALPGAAYCEMALAAARAVLGEASEVRDIRFEQMLLLDDET
PIGVTATVEAPGVVPLTVETSHDGRYTRQLAAVLhvvREADDAPDQPPQKNIAELLASHPHKVDGAEVRQWLDKRGHRLG
PAFAGL
>UniRef100_UPI00005EE569_from_884_to_1049 (HMM "PKS_DH" in sequence "UniRef100_UPI00005EE569", bitscore: 128.8, e-value: 8.1e-33, length: 166)
HPLLGSHVRLPEEPERHVWQGEVGTVTQPWLADHQIHGAAALPGAAYCEMALAAARAVLGEASEVRDIRFEQMLLLDDET
PIGVTATVEAPGVVPLTVETSHDGRYTRQLAAVLhvvREADDAPDQPPQKNIAELLASHPHKVDGAEVRQWLDKRGHRLG
PAFAGL
>UniRef100_A2QYV7_from_865_to_1032 (HMM "PKS_DH" in sequence "UniRef100_A2QYV7", bitscore: 128.8, e-value: 8.1e-33, length: 168)
HELLGSRALESSDLEPVWRNMLQAENVPWLLEHKIGGEVVFPGAGYVAMVGEAMRQISQVPEYSVKNVFMRAALVLREAK
LQHVEIITSLRPVKLTDSlDSGWYDFTITAYNEGEWKKHCVGQVRAEPDEFSNEYGTVFSYSRKVLAKEWYDALERRGLE
YGPNFRGL
>UniRef100_Q0RLH1_from_958_to_1150 (HMM "PKS_DH" in sequence "UniRef100_Q0RLH1", bitscore: 128.6, e-value: 9.9e-33, length: 193)
LPLPGTHTEIPGGQVRHLWHADVGTSAVPWLADHRVNGRAVLPGAAYSALALTAAGHTFAAGPQHlrVTDIAFEDLLVLD
AHTALTVTVTPQGSDQARCEIFSRGDGTSGQDDWVRHSVATLHRTPEPARASDAPGRDDTTTGPRAPATGPWAPAGGSlA
ARAAahsrPvDVRRLHDDLLARGIDHGPAFAAL
>UniRef100_Q0C8L6_from_861_to_1040 (HMM "PKS_DH" in sequence "UniRef100_Q0C8L6", bitscore: 128.4, e-value: 1.1e-32, length: 180)
HDLIGLQEPLNLPLARSWHNVLRVSDLPWLRDHVVGSHIVFPGAGFVCMAVIGISTLCSSDHEsadfsyiLRDVNFAQAL
ILPADGEEGidLRLTICAPDQSLGSQDWQRFLVHSITADKNDWTEHCTGLVRVDMDQPASSLSNPQRADPRPWSRKTAPQ
DLWDSLHRVGIRHGPLFQNI
>UniRef100_Q2PC52_from_4349_to_4494 (HMM "PKS_DH" in sequence "UniRef100_Q2PC52", bitscore: 128.2, e-value: 1.3e-32, length: 146)
HPLLTTVAALPGSGGVLAAGRLSANHPWLTGAVPASTWIELVIRAGDEVDCGTVAELDLVEPLRLDRSDARQVQVVVARA
DLTGRRPVQVRTGSDRSGWTLNATGVLspGPAAAAPAETGTGPLSWPPAGADPVTPAGLPDCVRGV
>UniRef100_Q73XS9_from_2459_to_2621 (HMM "PKS_DH" in sequence "UniRef100_Q73XS9", bitscore: 126.8, e-value: 3.3e-32, length: 163)
SGLLGSAKELASGDCVYTSRLSVKSQPWLADHVIYGTVVVPGATYAAMALAAVGPPARVQNVYFYEPIILPDKASREVQL
SLHPLQEGGWSFRVDSRPYGVPDAEWSLNADGTVVAGIEDEPAADPADHIDAVIERLDRSRPQLLFDSFAESELEWGTTW
STS
>UniRef100_Q5BBP5_from_948_to_1122 (HMM "PKS_DH" in sequence "UniRef100_Q5BBP5", bitscore: 126.7, e-value: 3.6e-32, length: 175)
HELLGMPVAGNDPSASVWRRVLRVTETPWLRDHMVQGSIVYPGAGYICLAIEAVRQLTDQDKSVsglrLRDINFLFALVI
PDNADGVeIRTTLQSVPEREIGAqGWWRFEVSSVTLENRWTLHATGMVGIEESAVLETERRRRPLSIYTRQPNPQDLFAN
LRAHSVYHGPLFQNT
>UniRef100_Q6DNE2_from_963_to_1134 (HMM "PKS_DH" in sequence "UniRef100_Q6DNE2", bitscore: 126.7, e-value: 3.7e-32, length: 172)
HPLLGEKLNLARiENQHHFQSYLTAESPAYLSQHQVFNKVLFPATGYLEIAAAVGKNLLTTGEQVvVSDVTIVRGLVIPE
TDIKTVQTVIsTLENNSYKLEIFSTSEGDNQQANQWTLHAEGKIFLDSTTNTKAKIDLEQYQRECSQVIDIQQHYQQFKS
RGIDYGNSFQGI
>UniRef100_A1C588_from_1001_to_1191 (HMM "PKS_DH" in sequence "UniRef100_A1C588", bitscore: 126.4, e-value: 4.3e-32, length: 191)
HDLFGAPVPDWNPNSPRWRHFLRVSENPWLKEHVIDDDFVFPGAGYVVMAVEGMKQITDHAEMVgisLRDVKFKAMLVVP
DDTQGVEVCLSFYPVPESKTsLSTAWKRFEVASYNQETEEWIEHCTGEVspdfkkplnpidgsRPEEAEKAQWSAFAESR
ENTCKVPIDFTPVYNHLREIGVNHGPSFRNL
>UniRef100_A0QDK0_from_2459_to_2621 (HMM "PKS_DH" in sequence "UniRef100_A0QDK0", bitscore: 126.4, e-value: 4.4e-32, length: 163)
SGLLGSAKELASGDSVYTSRLSVKSQPWLADHVIYGTVVVPGATYAAMALAAVGPPARVQNVYFYEPIILPDKASREVQL
SLHPLQEGGWSFRVDSRPYGVPDAEWSLNADGTVVAGIEDEPAADPADHIDAVIERLDRNRPQLLFDSFAESELEWGTTW
STS
>UniRef100_A1C8I8_from_932_to_1097 (HMM "PKS_DH" in sequence "UniRef100_A1C8I8", bitscore: 125.6, e-value: 7.7e-32, length: 166)
HDLLGARVAESSDSEPVWRNLFHVTNAPWIRDHKVGENIVFPFCGYIALAGEAVRQLTGVEEGFsVRNIIVSTALVLSEG
KPTEMMASFRPHRLTNSlNSAWWEFSVSAYNGRNWTKHCTGEVCAQSSAPEQAQDPEALPRKLNVRKWYEKMGKGGLNLG
GSFQTL
>UniRef100_Q49HL2_from_1002_to_1175 (HMM "PKS_DH" in sequence "UniRef100_Q49HL2", bitscore: 125.4, e-value: 8.5e-32, length: 174)
HALLGVPRDSAAGEVTFETEMSSGDPTWLSEYRVHGRIMAPAALQGAFALAAAAEVFNTREISVEAMRLHKPMVFPDEAS
ASgawtwsrtVQVVVAPSDRAESRVIRVFSSGGRDQPWLLHSESQVSPCPASLGAAPKSDIETLRSDLSPVDLPAFHAVP
AKVGIECGPAFRSV
>UniRef100_Q3S2U6_from_941_to_1121 (HMM "PKS_DH" in sequence "UniRef100_Q3S2U6", bitscore: 125.3, e-value: 9.4e-32, length: 181)
HDLIGVQEPLCPPLLHLWQNVLRISDVPWIRDHVVGSRILFPGAGFISMVIDGLSQICNHDPETcglsyiLRDVDLAQAL
ILptDGDEGVDLRLTIRAADQKSLGMRDWQRFSVYSIAGDKDDWTEHCTGLIRAQVDHPVSSSSIQQKTNPPQWSRKMAP
QDLWASLHATGICHGPLFQNI
>UniRef100_Q0CS88_from_993_to_1183 (HMM "PKS_DH" in sequence "UniRef100_Q0CS88", bitscore: 125.2, e-value: 9.8e-32, length: 191)
HDLFGAPVPDWNPNSPRWRHFLRVSENPWLKEHVIGDEFVFPGAGYMVMAVEGMKQITDPAEMVgifLRDVKFKAMLVVP
DDTQGVEVCLsfyPVPESRTSLSTAWKRFEVASYNQKTEEWIEHCTGEVspdlkkslnpidgtRTQEAEKAQFSAFAQSR
QDVCTAPVDFTPVYDHLRKIGVNHGPSFRNL
>UniRef100_Q9Z3T8_from_945_to_1112 (HMM "PKS_DH" in sequence "UniRef100_Q9Z3T8", bitscore: 125.2, e-value: 9.8e-32, length: 168)
HPLLAHGLERADGQGWVFWGQLDGSCQPWLLEHRVGGLAYGAGAMTAECILTIGNRLGCPLLQDLNTATPGALQEQGAVD
IQIHLDVPDAQGVRNVAAYYRPAEPDATGGWQHFASCQLlPDPTEPPLWSDLQTAVWPPAHAEPTAFADLYVRLAEQGVE
LEGSFRRI
>UniRef100_Q49624_from_897_to_1060 (HMM "PKS_DH" in sequence "UniRef100_Q49624", bitscore: 125.0, e-value: 1.2e-31, length: 164)
HPLLGAHVHLFEEPERHVWQGRVGTEAHPWLGDHQIHDVAAFPGAAYCEMALTAARVTLGEASEVRDIKFEQTLLLDRET
MASSAATVSAPGVLEFAVETYEEGERVRRASAVLRALEDRVNQQPASHSIDALIASHPLRTEGADLRATFDAIGIQYGLA
FSGL
>UniRef100_A2QM70_from_916_to_1081 (HMM "PKS_DH" in sequence "UniRef100_A2QM70", bitscore: 124.6, e-value: 1.6e-31, length: 166)
HELLGSPVLEASDLEPAWRNILRLEDVPWLKDHRVGGDIVFPDAEYVAMVGEAMRRITGIPEYTVHQLHINNALLLQAGT
PVELITnLRPARTTSVSDSAAYGFTISSLTNEHWTKHCTGLVRSGIGARNPDCCLLDPSPRRIDSIVWYRALSTRGLTYG
PTFHGL
>UniRef100_Q6RKF7_from_985_to_1166 (HMM "PKS_DH" in sequence "UniRef100_Q6RKF7", bitscore: 124.2, e-value: 2e-31, length: 182)
VDILGVRDENSDPLQLSWRNHLRTSEIPWLLQHKIQSSVVFPAAGFIAMAIEAAAQRSKERFAKkisgyqLREVNIGTAL
LLPEQESVETILTLKPIRDSSKrHSDTWSEFHIYSVTNDNHWTEHCHGLIyvqhQKQQESSRETHLTIQPAVEEFRTTLP
MPEFYEHLSSIGLEYGEVFQNL
>UniRef100_Q4WFQ3_from_1000_to_1178 (HMM "PKS_DH" in sequence "UniRef100_Q4WFQ3", bitscore: 124.2, e-value: 2.1e-31, length: 179)
DPLGALDRLSCPFEPRWRNFMRVSEIPWLKDHKIQSNIVYPAAGYIVMAIEAASQHLLDQYGNkdmsafiLRDIEIKAAL
VLQENSAAEVMTSLRAWQGSTKaSERLYEFNVYSVTAENRWTEHCRGLVGASDLSLDTEYETSSQVPKQASDLSVIDTST
FYEKLASIGLEYGPCFANL
>UniRef100_Q9Y7D5_from_941_to_1120 (HMM "PKS_DH" in sequence "UniRef100_Q9Y7D5", bitscore: 124.0, e-value: 2.3e-31, length: 180)
HDLIGLQEPLNLPLARSWHNVLRVSDLPWLRDHVVGSHIVFPGAGFVCMAVMGISTLCSSDHESddisyiLRDVNFAQAL
ILPADGEEGidLRLTICAPDQSLGSQDWQRFLVHSITADKNDWTEHCTGLVRAEMDQPPSSLSNQQRIDPRPWSRKTAPQ
ELWDSLHRVGIRHGPFFRNI
>UniRef100_Q8J0F5_from_966_to_1148 (HMM "PKS_DH" in sequence "UniRef100_Q8J0F5", bitscore: 123.9, e-value: 2.4e-31, length: 183)
HTLIGSRESLSPQFAPKWKHVLRLSDIPWIRDHVVGSSIIFPGAGFISMAIEGFSQVCPPVAGAsinynLRDVELAQALI
IPADAEAEvdLRLTIRSCEERSLGTkNWHQFSVHSISGENNTWTEHCTGLIRSESERSHLDCSTVEASRRLNLGSDNRSI
DPNDLWESLHANGICHGPIFQNI
>UniRef100_Q6RKK3_from_923_to_1088 (HMM "PKS_DH" in sequence "UniRef100_Q6RKK3", bitscore: 123.8, e-value: 2.7e-31, length: 166)
HCLLGSRNFDGSDLEPQWRNILSLEDLPWLMDHKLKRDVVFPFAGYIAMAGEAVRQVTRSPLGGgyrLRHVIVHRALLLS
DSVEVSTSLRIHQLNDLeESKWYTFTISSYDSSCWTKHCTGQVSVLEKARPTGWTPEVLPRQVDCARIYSQLAHIGFVYG
PEFRGL
>UniRef100_A2QTF6_from_971_to_1149 (HMM "PKS_DH" in sequence "UniRef100_A2QTF6", bitscore: 123.1, e-value: 4.3e-31, length: 179)
SDLVGYSQPSITPLAHTWRHIIRLTDLPWLGDHRVQSSIVFPGAGLISMAIEGMRQVAAGRQQTvsayeLRDVDIAKALT
VPEADEGVeVQLNIRPCDEQMLGTKDWLAFQIFSVSGDSRWTEHCSGRIsvIATSDSTPLPSAIPSQSEDLYNRRIDPRY
MWAAMRSVGIYHGPLFQNI
>UniRef100_UPI000038D25F_from_910_to_1080 (HMM "PKS_DH" in sequence "UniRef100_UPI000038D25F", bitscore: 123.1, e-value: 4.4e-31, length: 171)
HPLLGQRLQSAALKnnEIQFESKISENFPAFLEHHRIYQQTIFPASGYLEMALFAGAEVFKSDKLILEEFVIHQVLILPP
NQEKTLQLILTPTGNLEYSFQIFSFNQVAEQSADLWILHASAKLLLSEKGLEIPHVNLEQLTQRSEEISPEDYYQKCCDQ
GIDYGASFQGI
>UniRef100_A2QWL0_from_910_to_1078 (HMM "PKS_DH" in sequence "UniRef100_A2QWL0", bitscore: 122.3, e-value: 7.6e-31, length: 169)
HPLLGDRQLLGTDLEPSWRNMMRVEDSDWLRDHKVEVDIILPCAGYLSMVGEAIRQITGSQESYtLRGVVISSALVLREG
TPTEVVTTFHPHRLTDSlDSQWWEFTIASYNGQTWTRHCTGQASGTAAEERHTRTAALRSSLPRKLQAKKYYDLLDRAGL
NFGPMFKRL
>UniRef100_Q2U5B5_from_961_to_1139 (HMM "PKS_DH" in sequence "UniRef100_Q2U5B5", bitscore: 122.2, e-value: 7.9e-31, length: 179)
HTLLGAKLPGCVEQRPIWRNYLRIKDIAWLADHVIDGKILFPAAGYISMAIEAMCNVGDLGATPdssilLRNITISSPLV
LDNSDMGTEVLVELHAPMTSAKsRSGTWYEFTIFSYQARQGCVEHCTGQVCFGDEPQESKAYDSVHQLLSKSTSSTPAST
YYRHLTEFGLAYGIPFQLL
>UniRef100_Q5YVB9_from_889_to_1044 (HMM "PKS_DH" in sequence "UniRef100_Q5YVB9", bitscore: 122.1, e-value: 8.8e-31, length: 156)
YAMLGDPDAEGRPGWLLQVGTEVLPWLADHVVGGVRIMPGAAYLDAALSAAASRSGDKRVAVANVRFVAPLIMGQPDVPF
LETSVEEGSGRFLIRSRSATGTVWTVNATGRLLTGAYEPEPVPVPEIETEVDFDPDLFYAALAARGLHYGPSFRRV
>UniRef100_Q4WKW9_from_871_to_1041 (HMM "PKS_DH" in sequence "UniRef100_Q4WKW9", bitscore: 121.5, e-value: 1.3e-30, length: 171)
HSLLGERTVDSPDFSPIWRNMLSLEDVTWIADHKIRRDVVFPLAGYIAMAGEAIRQTTGVDVGYrLRDVEARKALVLTDF
KATEVVTVLhAHTGVPAEGPSWYDFSIASCHGGSWLIHCTGQVSPLAETLSLSWEPESASQRSLPRELTPMRFYEAMARV
GVVFGPEFQRL
>UniRef100_Q0B309_from_855_to_1017 (HMM "PKS_DH" in sequence "UniRef100_Q0B309", bitscore: 121.0, e-value: 1.9e-30, length: 163)
HPVLRSLFACPSGARNFSGELSLTALPYLAAHRILGEIVLPASAQFDLIATAGRACWPGQPLLIDELQLPNRCVLGDEPL
EVYCHLRPADGRVELHGRPRGAPGWTLHARARIapDEAHAANAPATVDPAAWRAACAEPVPVRRHYHAIAQVGLEYEADF
QGI
>UniRef100_Q0RR72_from_953_to_1121 (HMM "PKS_DH" in sequence "UniRef100_Q0RR72", bitscore: 120.7, e-value: 2.3e-30, length: 169)
APLPGLHSEVPSGPVRHLWRCDVGTAAVGWLADHRVHGRAVLPGAAYCAFALSAAAEVFPDAAPAevvLTETAFEELLDL
DDHTDALMTATPKDPDRTLIEIFARSDGTENGWSRRMSGVLRRTTAPAPDGGAALLDLAVAHPRRVGPSEVYRNLRGRGI
DHGPAFAAI
>UniRef100_Q2GN07_from_1066_to_1242 (HMM "PKS_DH" in sequence "UniRef100_Q2GN07", bitscore: 120.6, e-value: 2.4e-30, length: 177)
HDLLGSEVLGSGKLQPQWRNVLRAKDLPWLSDHRLAPDAVFPAAGFIAVGVEAATRVYRGLPDAleitgysFRNVDIDTA
LRIPEDDYGVEVIISLDVVDTSTAKSpAWAKFTVTSVTRDSSEWTQHCTGLVRVEVSSPAQRAKISTEMDPRFPSTQSWY
DKFQQIGLEYRTTFQPL
>UniRef100_Q1D5F8_from_7278_to_7449 (HMM "PKS_DH" in sequence "UniRef100_Q1D5F8", bitscore: 120.6, e-value: 2.4e-30, length: 172)
HPLVQRNTSTLSELRFTSTFTGDEPFLAEHRVAGRRVMPAAAQLEMARAAVVALLGAGERTkrvqLANVVWPRALVVETG
ATDIHIGLkPQPDGDLAFRIYSSPEYDSGMAVLFCQGTARLKTADMPGAAERSRVERNTLLRECGVDSLDGEACYRRFRA
AGLEHGPSFQAL
>UniRef100_Q1D5G0_from_1061_to_1224 (HMM "PKS_DH" in sequence "UniRef100_Q1D5G0", bitscore: 120.4, e-value: 2.8e-30, length: 164)
HPLVHRNSSVLAEQRYSSTLRGDAFYLADHQVNGRKVLPAAAYLEMARFAASDAWADEAVGripvLRNMVWTSPLVVDDA
AEVGVALHAQDAGRLTFEIHSAPDAAGERTVHCRGLAELQERVAPRHDLRRLEADCTLRVLSREQCYETFARLGLNYGPG
HRAL
>UniRef100_Q93TW7_from_923_to_1092 (HMM "PKS_DH" in sequence "UniRef100_Q93TW7", bitscore: 120.3, e-value: 3e-30, length: 170)
TSLKGRPVSVAHGvDGEIFELELSGTSLPWLSAHRLGGVAVVPASALVELGLSAAAEALGAGARELSDVEFERALVLTEA
DRRLVQVHLSPASGGQHVFHIHSRAVGGTSPGAGWVRHCRGQIRAANTPSGSPEVLDAVRSRCAQHVQGAAVYEQLERCN
VQYEAPLRTL
>UniRef100_Q6DNE5_from_939_to_1101 (HMM "PKS_DH" in sequence "UniRef100_Q6DNE5", bitscore: 119.8, e-value: 4.4e-30, length: 163)
HRLLGNKLELASTGQTIYHQDINLNNHPWIGDHRVYDTPVIPGVSYIAMTLAAVGVPAAVEDINFQQPLFLAESNTTReT
QLMLHTADNVGKQFVEVFSRDGAKQEEWQQHASMSVSENPPPPPTLSVDIPALCEQLRPLDTDTLTEIYASISLVYGPML
QAV
>UniRef100_A1HLA8_from_904_to_1065 (HMM "PKS_DH" in sequence "UniRef100_A1HLA8", bitscore: 119.4, e-value: 5.5e-30, length: 162)
HPLLGYRLKDCAAAWENQIDPVKLPMLASHVVDGAVTFPGAGYAEMALAAARSYFGTVTCAVENLEIRTPVVFQPQQGRL
FRFTLDPRTAGFVIETRPRVSDDPWTINVAGRLlIGGPSQTAPAIEPQSMAALEEQAPIAGSTLYQAALAIGLEFGEAFR
WV
>UniRef100_A2Q979_from_937_to_1109 (HMM "PKS_DH" in sequence "UniRef100_A2Q979", bitscore: 119.2, e-value: 6.3e-30, length: 173)
HDLLGRRVAGLSNTIYVWKNILRLRDVPWLRDHRVGSEVLLPGAAYIAIAIEALRQISDTLFSPsngtcLKNIEFQQGLV
IPDTDNGIEVVTRLSRQSNKGSDWFTFTVESLLDNNWTTHCSGHITPRKTKLNVSRQCHQQVIKKLHQRTHPDRWYKTFD
RVGVFYGHAFQRL
>UniRef100_Q0VZ73_from_1421_to_1584 (HMM "PKS_DH" in sequence "UniRef100_Q0VZ73", bitscore: 119.1, e-value: 6.7e-30, length: 164)
HPLLGAPFTSSRHPGEQFWQQNDVSRRVPWLSDHRIGDDEILPGSATLEMVLAAGASLYGSSGFEISELRLEKMLSLPCA
ILELSIvrSDAGAAVEIASRARAAVAWERYGRAELrQVRGEEQTSAGETLSRIQERCRRELDVAEHHARLERLGVIYGPR
LQSV
>UniRef100_Q2T4N2_from_1844_to_2010 (HMM "PKS_DH" in sequence "UniRef100_Q2T4N2", bitscore: 119.0, e-value: 7.5e-30, length: 167)
HPLLHRNVSTLSQVAFTSTFDGGEPFLRDHLLHGRRVLPGAAYLEMIHAAAERALAPAAGAgagvaLANVVWVRPVEVVD
ASVTVRLAFAPADDDGLVAFEIRSETAGGGGALHCRGHVQRIAEPAPGQIDLHALRERCAAPRLSAARCYETYARLGLDY
GPSHRGV
>UniRef100_Q5B857_from_183_to_358 (HMM "PKS_DH" in sequence "UniRef100_Q5B857", bitscore: 118.6, e-value: 9.6e-30, length: 176)
HDLLGSPLIGGNALSPTWRHIIRVSDTPWLRAHKVQNNIIYPGAGYICMAIEAVSQLSRGQGHTisslsLKDVEILKALI
VPDTGAGVEVHLTLHEGSEKALTGqPWQEFHVYSCDDTGKWSEHCKGFIARNQGNDAYKKNANSDDEVYLRRLNPQELYR
TLQAKGIYHGDVFQNL
>UniRef100_Q3WGZ2_from_966_to_1133 (HMM "PKS_DH" in sequence "UniRef100_Q3WGZ2", bitscore: 118.3, e-value: 1.2e-29, length: 168)
RSLPGEhLVVPGEHLRHVWRADTGTAVIPWLADHLVHDRVVLPGAAYCSLAVTAAAEVFEVGPARvrVTGIAFEEVLYLG
EHTEITMTAAVTGPGEAECEIHARNGDGAWTRHMAATVTCADDDPPPDTAAGGLAELAGAHPRRVGPARLYEAMRERGIH
HGPAFTAL
>UniRef100_A2R9X2_from_893_to_1069 (HMM "PKS_DH" in sequence "UniRef100_A2R9X2", bitscore: 118.0, e-value: 1.5e-29, length: 177)
HSLLGHQMAGSIDNHVRWRNYLRLRELPWLADHVIDGKVLFPAAGYMSLAFEAVARTREGIQPTqgfaLRNVSIKAALVL
DDSDMGTELIVDLHPQVTSAVsRSDTWYEFKIFSYDGQYNCTEHCSGLVAIDQPSTTLAAPDRDHRLKSSTVSAPVSRYY
RHLSDIGLQYGDEFRLL
>UniRef100_Q2GZ99_from_968_to_1154 (HMM "PKS_DH" in sequence "UniRef100_Q2GZ99", bitscore: 117.4, e-value: 2.2e-29, length: 187)
HDLLGSLVLGTNLSAPSWRHFVRINDVPWIRDHVVQNTIIYPAAGYLSMAIEGASYLASRQFPDrkllgyqLRDVDILNA
LVVPETSEGIeLQLSLRPCGDRALDTkDYSEFQVQSVTSDNKWTDHCKGLIMVEYGPAGGEQDARKPRWNVTPAADDSAY
RVRISPRDIYASLKSGGISHGPIFQNL
>UniRef100_Q0D1A2_from_923_to_1105 (HMM "PKS_DH" in sequence "UniRef100_Q0D1A2", bitscore: 117.2, e-value: 2.5e-29, length: 183)
HTLLGAPVPGAAKSMPRFRNYIRLSEIPWLKDHVIDSKVVFPAAGFVCMAIEAGARLESERVRIkkikLRDVIVKSALTL
KEDSDQGCEILLeLHPVTSSSRTTSdDWHEFTISSYNESNEYADHCHGRICVEYGAPAALKPARKYPDPEELYARSDRRM
NPVALYSCLGELNSHYGPRFALL
>UniRef100_Q5AV42_from_743_to_928 (HMM "PKS_DH" in sequence "UniRef100_Q5AV42", bitscore: 116.9, e-value: 3.3e-29, length: 186)
TDLLGVPVNGQNKFEPRWRNLLSIAENPWLADHTITGVCLYPAAGYLVMALEAVVSQAPTPAAIraveFTNVTFETGLAL
QDSGPAVdISLTLlPHTVMDGVYSFSIYSESPDSTRRLAYGSVATVCHVGNLLDPVEMAAQEQEWEAAQSVLREARENTT
VHIDHRTFYKSLAALGLNYGPTFRGL
>UniRef100_A0W4S9_from_888_to_1046 (HMM "PKS_DH" in sequence "UniRef100_A0W4S9", bitscore: 115.9, e-value: 6.4e-29, length: 159)
HAFLGYRLAQHELTWENQLDTRLIPLLADHQVGDAVVFPAAGFAELTLAASHAWQPAEYCEIEELEIHAPLLIKDNHSKL
IRVAVDPARGDLTIKGRELTSTEPWELHVSARILQGSPVRIHQEQRITLPERFPDFSGAEHHQLTTAAGLGYGPAFQVI
>UniRef100_A5P4N6_from_905_to_1075 (HMM "PKS_DH" in sequence "UniRef100_A5P4N6", bitscore: 115.7, e-value: 7.5e-29, length: 171)
HPWIGKTLASASRPGEVTCEAEIDTTRFAFLADHAVLGRIVFPAAGFLELVAEAVTVRWGKGAACvLRDVHFATPLVLDP
AKRYRLQCVLtAGPAPGVEAEFAVLGCEGELTAPWTSHASGRIEILGAEPAAAAAAPDALRARCPEVLTADHCFATFAAQ
GIAYGPGFRGV
>UniRef100_A6G5B6_from_959_to_1122 (HMM "PKS_DH" in sequence "UniRef100_A6G5B6", bitscore: 115.5, e-value: 8.3e-29, length: 164)
HPILAETAPLSGTTGVRVWEGQLDGERLPWVHDHQVGGATLFPGAGTMELLLGVGQALGPSAVELRDLELLEPLVLGEDA
ARLQVVTQESGPNEWRATLSVADSSGDAGWTALARATLHRANPDAAAPGSLDALRGRLEVQRVEDLYDRLRAAGLEYGSA
FQGL
>UniRef100_Q1D5G0_from_2547_to_2711 (HMM "PKS_DH" in sequence "UniRef100_Q1D5G0", bitscore: 115.4, e-value: 9.1e-29, length: 165)
HPLLRRNVSDLRQQGYEAVFSADQFFLADHVILGKRVVPGVVYLEMARAALQLAEGEEAAVvrpvrVTNVTWPQPQVVEG
PTTELRVSLfPEDDGRVRFDIHSGSDDTHVCHSQGLVTFFEPKPAAAVDVAALKSQCQRGELSAEQCYQAFASLGAAYGP
GHRAL
>UniRef100_Q2UV28_from_935_to_1099 (HMM "PKS_DH" in sequence "UniRef100_Q2UV28", bitscore: 115.2, e-value: 1e-28, length: 165)
HELLGSRVLESSSVEPSWRNILHIDQVPWLGDHKIGKDVVFPCAGYVAMVGEAIRQITELTEYSVRNVFMRAALTLETSI
ATEIITSLRPARLADNiDSVWYDFTISAYQNSTWKKHCIGQVRPTSDQTFKAKRITPYPRLVRSEKWYNALEKRGLEYGP
QFRGL
>UniRef100_Q0UAY8_from_530_to_696 (HMM "PKS_DH" in sequence "UniRef100_Q0UAY8", bitscore: 115.1, e-value: 1.1e-28, length: 167)
HPLLGRRQLESTSLEPSWRNLINIEDAPWLRDHQIQGAIIFPAAGYFAIAGEAIRQLSGVENSYsLRHLVLNQALMMQEG
VDTELVTNLRPVRLTDSeDSQWWEFSIASYNGSSWSKHCVGQVSATPSIEPSQADTVEALPRKLDNFKVFNTLAKSGMQY
GPAFQRL
>UniRef100_A4RJ28_from_882_to_1073 (HMM "PKS_DH" in sequence "UniRef100_A4RJ28", bitscore: 114.9, e-value: 1.3e-28, length: 192)
RGLLGAPMPSTDQAQRVWRGFIRLDEEPWLRGHKVGGTVLLPAAAMLSIAIEGGRQLAEPGRTLhavrLRDVSFFAALAL
PESAATEVVLTMRPHLLGTAgHNSTTSWWELLISSSAGTGPLRDNCRGLLSLDYKEDRGEHMEREDGHIAAERLDGYRRV
LDECGSdsYAEEDFYEHLAGLGFQYSGHFRSV
>UniRef100_Q4C7P4_from_922_to_1088 (HMM "PKS_DH" in sequence "UniRef100_Q4C7P4", bitscore: 114.1, e-value: 2.2e-28, length: 167)
HPLLGQKINLAGSKNIYFENQISENIPIFLREHRVFDTAILPLAGFLEIALTAGINIFKTQECYLEDVVIQQGLILPPDT
IKTIQINLvSETTNNYSFEIYSLNNEQDQDNDWILHSSGQLKQKQIVTSTINLEEEKERFSQGLQIDDYYQKCQERGINY
GKRFQGI
>UniRef100_A1D5V0_from_936_to_1101 (HMM "PKS_DH" in sequence "UniRef100_A1D5V0", bitscore: 113.8, e-value: 2.6e-28, length: 166)
HDLLGARVAESSDGEPAWRNMFHVTNTPWMRDHKVGENIVFPFCGYIALAGEAIRQLTNVEEGFsVRNIIVSTALVLSEG
KPTEMMATFRPHRLTNFlNSAWWEFTVSAYNGRNWTKHCTGEVCAQSSAPEQTQDPAGLPRKLNVRKWYEKMGKGGLNLG
GSFQTL
>UniRef100_Q4WYY6_from_950_to_1115 (HMM "PKS_DH" in sequence "UniRef100_Q4WYY6", bitscore: 113.0, e-value: 4.6e-28, length: 166)
HDLLGARVAESSDGEPAWRNMFHVTNTPWMRDHKVGEHIVFPFCGYIALAGEAIRQLTNVEEGFsVRNIIVSTALVLSEG
KPTEMMATFRPHRLTNFlNSAWWEFTVSAYNGRNWTKHCTGEVCAQSSAPEQTQDPAGLPRTLNVRKWYEKMGKGGLNLG
GSFQTL
>UniRef100_Q4WAZ9_from_969_to_1147 (HMM "PKS_DH" in sequence "UniRef100_Q4WAZ9", bitscore: 111.2, e-value: 1.6e-27, length: 179)
HPLLGSRTPDDTDYEPRWRNFLIMEELPWLRDHCVQGQIIVPAATYSVMALEAAKVLCRGKHVQsieLSDVAILRPIVLD
EASDGTeTLFSVRSDLDSNKKHEDeIHAQFTLSAGAMDDRHLRTAATGHIRITLAAEAPSSFPNGPRPTELDLLPTSVDR
FYASMDEIGLSYSGPFRAM
>UniRef100_Q86ZD9_from_1000_to_1184 (HMM "PKS_DH" in sequence "UniRef100_Q86ZD9", bitscore: 110.6, e-value: 2.6e-27, length: 185)
HDLLGSLIVGRDLREPTWRHFIRVQDIPWIRDHVVQSALVYPGAGFICMAMEAMVQLHELRDSQsrkvagyrLAEVDILR
AMLIPDTSEGLEAHISLRPCSTKLLLTnEWYDFCVSSVGDDDKFVDHCRGRItiefdTSGSADTPRTSLRERSRSTGLMR
SVDPSNLYSFLRAQGIYHGPIFQNL
>UniRef100_A2QIQ4_from_935_to_1107 (HMM "PKS_DH" in sequence "UniRef100_A2QIQ4", bitscore: 110.5, e-value: 2.6e-27, length: 173)
HPLLGALTPETGEAEWRWRNFLRVQDLDWMDGHQVQSQVVFPATGYLVMALEAARIIADQRPLQlveIRDLTIDRAITVP
DNASGVEMLFtfyRTDNDNHKFTGAFTCQSSHDNDAFRGCASGRLEVTFGESDATLLPSLGPTASGLRSVDSGEFYQKLD
VLGYGYSGIFRTL
>UniRef100_Q2W5X2_from_896_to_1058 (HMM "PKS_DH" in sequence "UniRef100_Q2W5X2", bitscore: 110.4, e-value: 2.8e-27, length: 163)
TGLTGRRLPSPLAAHQFETEFSRQRFGWLDDHRVHGAVVLPTTAGLLAALEGARAKLGEGPLEVAGFSHGDALVLADDEA
RLGHLVVEANGDGAGFSLSSRGGDEDKWRTHMRGEIRRAKPGKASTFDAKALKRRCHLPVKADSYYAGMRSLGLAYGPSF
RAI
>UniRef100_A5ABG0_from_945_to_1126 (HMM "PKS_DH" in sequence "UniRef100_A5ABG0", bitscore: 110.1, e-value: 3.4e-27, length: 182)
HSILGARMPGIPERTPHWRNYLRLKEIPWLADHVIDGNAVFPAAGYFSMAIEAAVSMCAEDSVIkeiaLRDLNVQSALLL
SDSEEGTEVIMELRPATQSAKsKSALWYEFTIYSYGESKILNEHCSGLVsvetnalTLPMRWESSKTFDDLAKESQESIP
AETLYDHLTALGLQYGPSFQLL
>UniRef100_Q6RKF9_from_1009_to_1200 (HMM "PKS_DH" in sequence "UniRef100_Q6RKF9", bitscore: 110.0, e-value: 3.7e-27, length: 192)
HDLFGAPVPDWNKERPQWRNVLRLNEQPWLRDHIVTNSHVYPGVGYLIMAIEAIQQIADEGLEItsfrLRDISIKRAMIV
PDSKDGLEVMLsMNRVDESSITVSnTWRRFQISSYNPAGDDWIEHCTGYIAVEYATTTGPVDDGLEAREESARRRRELQD
AEHRCQatfDMFRAYENMATVGLQFGPLFRNG
>UniRef100_A2QHC4_from_960_to_1125 (HMM "PKS_DH" in sequence "UniRef100_A2QHC4", bitscore: 110.0, e-value: 3.8e-27, length: 166)
HELLGSRTLESGDLEPCWRNILRLDEVPWIWDHNVSGQIVFPCAGYIAMVAEAARQITGSDKILLRNILIRNALLLEPSL
EYELLTSMRPVTVNDLvESSWYEFTVCSYDGSSWKKHCSGQVMSGTPSDPPPLSRPLVYPRPLSSPYLYRQLKKAGLKYG
TTFQGL
>UniRef100_A1CD09_from_921_to_1096 (HMM "PKS_DH" in sequence "UniRef100_A1CD09", bitscore: 110.0, e-value: 3.8e-27, length: 176)
HDLLGSPLIGGNALSPTWRHIIRLSDTPWLRAHKVQSNIIYPGTGYICMAIEAVHQLSQGQSHAmssvsLKDVEILKILI
VPETEAGVEVHLTLHESSDKVLTGqLWQEFHIYSCDNSGKWSEHCKGLIarnQGNEAYQRNASSDDNVYLRQLKPQELYR
TLQAKGIYHGKAFQNL
>UniRef100_A1CUS7_from_1002_to_1185 (HMM "PKS_DH" in sequence "UniRef100_A1CUS7", bitscore: 109.6, e-value: 4.9e-27, length: 184)
LDLLGAPVPDWNPREAKWRNVILASEMPWVQDHKINGTTLYPAAGMIVMAIEAAKQTADRPRDVtgfrIRDITIQRALAI
PSDQEGIETMFylRSAQEATDKDPSWSEFRLFSIKDDGWVEHCRGAIQVEYETDHGALEATQMESALKQTYEHDVAISTA
VDAEHIYDALDRCGLNYGPAFRPL
>UniRef100_P40806_from_2376_to_2542 (HMM "PKS_DH" in sequence "UniRef100_P40806", bitscore: 109.6, e-value: 5.1e-27, length: 167)
HPLLHQNTSDFSEQKFSSVFTGDEFFLRDHVVRGKPVLPGVAYLEMAYAAINQAAGSEIGQdvrirLNHTVWVQPVVVDR
HSAQVDISLfPEEDGKITFDIYSTQEDGDDPVIHSQGSAELASAAETPVADLTEMSRRCGKGKMSPDQFYEEGRSRGMFH
GPAFQGI
>UniRef100_Q2U7I5_from_959_to_1138 (HMM "PKS_DH" in sequence "UniRef100_Q2U7I5", bitscore: 108.9, e-value: 8.3e-27, length: 180)
HELLGSLVPGTNPEAPVWRHILRASESPWVQDHVIQSMMLYPGCGFICLAIEAATQQLLIAEEQedreisgykIQDVNVQ
QALVIPDTAEGIeIQTALRPVSDKAIGLqGWKEFEVFSITSENRWMRHAQGLIMVEFNNVQKDVCSTEQEIRHARLIDAN
DMWSTLEPLGIKYGPTFRNI
>UniRef100_A3VIG0_from_855_to_1013 (HMM "PKS_DH" in sequence "UniRef100_A3VIG0", bitscore: 108.4, e-value: 1.2e-26, length: 159)
HPLLGAPLAGESGVWRRDLDDNLFPALADHKVGDSVLLPGTAFAEMAYAAASVEAKGQTVEIYDMDLFAPIVLSTSTGVE
IQTEADANAGTIRIMSRARLSKDAFRENMRARFVMHSKPPVAPALDAPGEIAPNEDISNWVYEDAERIGLYYGPNFKGL
>UniRef100_Q2UV44_from_993_to_1169 (HMM "PKS_DH" in sequence "UniRef100_Q2UV44", bitscore: 108.3, e-value: 1.2e-26, length: 177)
TDLLGVIDRMACSFQPLWRNFLRVSENPWLLDHRIESNIVYPAAGYIVMAIEAFLQHTLIGTTAdekptiyIRDISIQSA
LVLHETAAVETLLILNQCESNSRGSHQAHKFHIYSVTQDNIWTEHCNGLIGAQNGDQVESGLESERAAHNFTSLDIPSFY
KALASVGLEYGPCFANI
>UniRef100_Q26N07_from_930_to_1088 (HMM "PKS_DH" in sequence "UniRef100_Q26N07", bitscore: 108.0, e-value: 1.5e-26, length: 159)
HPLLGWREIGPDPAWTNEITLKSAKYLADHRPGGDCLFPTVGYVEMMAGALRALFGEAPVELRDFRIYEALSIGGDDVVL
LRTTYDPTTSRLRISSMKRDTEEDWRLRVEAYGWQHAFAVPPASFDPAILETRPAIEREDFYRLTARHGLDYGPTFQAV
>UniRef100_Q08N10_from_997_to_1162 (HMM "PKS_DH" in sequence "UniRef100_Q08N10", bitscore: 108.0, e-value: 1.5e-26, length: 166)
GVLHGRRVRSPLAESLFETDLSVEKMPFLREHLLHGALVVAGAAHVALALSALRELRGTAPVRLADIVFPRPLVLKEGVE
NPVSVVVGREQGGRSALRIQSPQGSEPEWVTHAEGWVLPASSQVEGPAQVALEELRARCPNGLEVSPVYKAMDAEGIGLG
RRFQWV
>UniRef100_Q9RFL0_from_3117_to_3282 (HMM "PKS_DH" in sequence "UniRef100_Q9RFL0", bitscore: 108.0, e-value: 1.5e-26, length: 166)
GVLHGRRVRSPLAESLFETDLSVEKMPFLREHLLHGALVVAGAAHVALALSALRELRGTAPVRLADIVFPRPLVLKEGVE
NPVSVVVGREQGGRSALRIQSPQGSEPEWVTHAEGWVLPASSQVEGPAQVALEELRARCPNGLEVSPVYKAMDAEGIGLG
RRFQWV
>UniRef100_A0Z9Q2_from_919_to_1090 (HMM "PKS_DH" in sequence "UniRef100_A0Z9Q2", bitscore: 107.3, e-value: 2.5e-26, length: 172)
HPLLGEKLQIAKTENIYFQNKISQNYPEYLPQHQILGKIIMPAAGYVEIAIAAAEKIFKSHSYHIQNLEILQALPLPETT
DITIQITLtPSENQTYKIEILSFhTSSLCASAPLREPKTHATGIIQTSPPSSPPPPDITQIQKTCNQEINVNTYYQTCKQ
VGIEYGKSFQAI
>UniRef100_Q4U446_from_1307_to_1465 (HMM "PKS_DH" in sequence "UniRef100_Q4U446", bitscore: 107.2, e-value: 2.5e-26, length: 159)
HPFLDANVSTLEELAFEKTFARGDLVLRDHVIAGRPVLPAAVYLEIARAAGHHAGPGPVSGVQDATWARPIVATGDSVTL
RVSLARERQSVIYRVTSQPEGQPVVHGSGHLTFAAPAAAPPPASLRDIIARCPRQISADDLYRSFEALGIHYGPAFRPV
>UniRef100_Q1E349_from_1106_to_1298 (HMM "PKS_DH" in sequence "UniRef100_Q1E349", bitscore: 107.2, e-value: 2.6e-26, length: 193)
HQLLGAPVQDWTRFNRKWRQFFRLSENPWLRDHVVTDNCIFPGAGYLVMALEAVKQTAGEAVEItgirFKDVSIKAALLI
PDTNNGVEVSLSVFPVNESNQwTSTVWKYFQVSSYIPSYNDWVEHCSGYValeyeasapdvvgngREGKAAKQAWDDALD
QAAEVCQTPLDAGKVYENLETIGMKYGPLFRNL
>UniRef100_A2QT95_from_862_to_1036 (HMM "PKS_DH" in sequence "UniRef100_A2QT95", bitscore: 107.1, e-value: 2.7e-26, length: 175)
HELLGSLAMEATTLEPSWRNVLRLDDVPWLSDHVLHGEVVFPAAGYIAMAGEAIRQLNILNNQResssegysIQNIQFES
PLMLASDAAIEVISSLKPIELADGvSSGWYNFSVCAYDGAKWTVHCKGCVRAGSDYPISGNYKEIRPLPRVVEPLRWYRT
VQRCGLQYGPQFQRL
>UniRef100_Q1D5G1_from_1109_to_1276 (HMM "PKS_DH" in sequence "UniRef100_Q1D5G1", bitscore: 107.1, e-value: 2.8e-26, length: 168)
HPMLHRNGAGPDGTGYASTLNGNEPFLADHQVNGNRVLPAVAYLEMARAAVVHRTGATSTGdirLSNVVWSQPIVVNGVN
REIHLTLdGASEGGGAFSFEVQTAGAGQGSRAVLHSQGQAQRMALPRPQRVDLGALRAACGREVVAGGTLYTNYQRLGLQ
YGPAHQSV
>UniRef100_Q2U334_from_965_to_1129 (HMM "PKS_DH" in sequence "UniRef100_Q2U334", bitscore: 106.7, e-value: 3.8e-26, length: 165)
HELLGSRMFGATDLEPMWSNLLRPDDVPWLFDHELTKKIVFPAAGFVAMIGEAIRQIDGSESYSLHHVLLKAPMLLEEGH
TVEVVTSLRPVKVSDFlDSHWYEFTISAYDGEDWVKHCQGQACASFGKNMESKKISPLSRKVCSETWYRLMATHGLRYGQ
RFKGL
>UniRef100_Q4C7P3_from_975_to_1137 (HMM "PKS_DH" in sequence "UniRef100_Q4C7P3", bitscore: 106.5, e-value: 4.1e-26, length: 163)
HPLLGNQLILAKSDTILFESEISQDEPNFLQDHRVFDKVILPGAGFLEMALSAGIKALNTQAIILESVAIQKPLILQEDS
EKKIQTFLtPKEDENTYIYEIFSQEESNWKLHAKGQFLSTENKIIKANLNDIKEECNILVDTVEYYQKLAQRGVHLDTNF
QAI
>UniRef100_Q5BCE6_from_965_to_1137 (HMM "PKS_DH" in sequence "UniRef100_Q5BCE6", bitscore: 106.0, e-value: 6.2e-26, length: 173)
HPLLGSLEPESADGEWRWRHYIRQKDLDWLNGHCIQAQPVFPATGYIVMALEAASSLSSRSIQSiqLGDVAIHQAITLPE
NEAEGVETLFRFNRMETTDEmTSGTFHIHASTGDAFQLRASGQMIISWGAPNPDLLAQSSGSGSAGMSAVDVDELYAFLA
KVGYGYSGVFRGI
>UniRef100_Q1D5F8_from_5005_to_5171 (HMM "PKS_DH" in sequence "UniRef100_Q1D5F8", bitscore: 105.9, e-value: 6.4e-26, length: 167)
HPLLHENQSTLAGPCFVTHFSGDEPFLADHVVRGQKVLPGVGYLELAHEAVLRSLEPAERGstairLEQVVWLRPFVYsA
ENASLTVRLSLVADESLSFRITSTGRSGETMLHAQGRARRGPGGVIAERVDIPGALAGCTRKVVNGEALYDVFQSIGIDY
GPAHRVI
>UniRef100_Q4KCD8_from_5888_to_6049 (HMM "PKS_DH" in sequence "UniRef100_Q4KCD8", bitscore: 105.9, e-value: 6.4e-26, length: 162)
HPLLHRNSSTLDRQQFTSLFRGDEPWLLDHLVQGRKTLPGAACLEIIRAAASHARAPGEAGgmvIEQLHWLAPWTLESAP
RGLRVTLQTVDDQLAVTLLSDDGEQPLVHCQARVTAEAAPVAEPLDLGYWRNRPWQRRLDRDDVYRLFDAMGLAYGPSHR
GI
>UniRef100_Q090E1_from_984_to_1151 (HMM "PKS_DH" in sequence "UniRef100_Q090E1", bitscore: 105.5, e-value: 8.7e-26, length: 168)
SSLAGQQVLSPGDEVHFVDRFQLAEYPYLEDHRIFDDVVVPGAFHLAAVLSVARELVGSDHCVLEAVTFPQALVAGPNDS
PAIHLTALPRDGGKTRFRRASLAVPPKRSGSWDDHVTGFITRLEPAVERAAWAPGRAASAAVTEIEPAAFYERNTRRGIE
LGPTFRWI
>UniRef100_Q1D3S6_from_923_to_1092 (HMM "PKS_DH" in sequence "UniRef100_Q1D3S6", bitscore: 105.4, e-value: 8.9e-26, length: 170)
TSLKGRPVSVAHGvDGQVFELELGSNSLPWLGAHRLGGVAVVPASALVELGLSAAADALGPGGRGLSGVEFERALVLPET
PRRLVQVHLSSEAGGKHEFHIHSRAVGGASSEAGWVRHCRGHVQVLSAAMGALASIDAVRARCVEHVPGAAVYGELERCN
VQYDEPLRTL
>UniRef100_A4QV34_from_974_to_1169 (HMM "PKS_DH" in sequence "UniRef100_A4QV34", bitscore: 105.4, e-value: 9.2e-26, length: 196)
HDVLGAPVRDWDPDAPRWRNHLRVAEVPWLRDHKVTDSIVVAGVTYLVMAVEAVRQLYGDRGEAplgfnLRDVSISRALQ
VGEDEHAETMFSMRRVAESRQaDSSTWWEWKVTSFSPHDDAWLEHSRGQIAAETSASTATGVIDDGREEEARRRRFGKLL
STATQActapQTEALPSKYAELERIGLGFGPLFRNV
>UniRef100_UPI000038CE98_from_925_to_1093 (HMM "PKS_DH" in sequence "UniRef100_UPI000038CE98", bitscore: 105.4, e-value: 9.2e-26, length: 169)
HPLVDKQLRSPLSKQTFFETRFNTELVPFIADHLVYNEIVVPGASHLSLLLAAAELTFGKPGCLLENIVFPKALAIAKGK
ERTVQLALTPEESGNLAAQVLSFENPSHPQEQVSWIVHAIAQVSANNTTLKPVSWSEIQKRCNQEIPGADLYQAQWERQI
ELGASFRWL
>UniRef100_Q1L0S8_from_3684_to_3837 (HMM "PKS_DH" in sequence "UniRef100_Q1L0S8", bitscore: 105.3, e-value: 9.6e-26, length: 154)
HPLLSTAVEIPGDGptCLVLTGRLDRRALGRLLDPGTGAVPAAALLDLLVHAGTVAGSGAVEQIIIDSPLTVPEHSHLQL
RVRVDGPGRDGLRPVVIHSRRSGDEDSTWTRHARALLRPGLPTPSFDLRTWPAAGADALADLLDPQESGGIHGL
>UniRef100_Q7UQ60_from_960_to_1130 (HMM "PKS_DH" in sequence "UniRef100_Q7UQ60", bitscore: 105.3, e-value: 1e-25, length: 171)
HPLLGDPGSSADPVFRGRIDGDNQAYLFDHRVRSAAMFPAAAGLEMSLagtlsvlsRASELAGDPAPNRirLQRLQLLNA
LILDESQPHRLETSLAGDRRSIEIRYREIPGEAWTSLLAATHGTPSPIDADTKRAELVAGRERCLQSFNAKDCYDYCQSI
GLNYGPAFQGI
>UniRef100_A4F5C7_from_4041_to_4207 (HMM "PKS_DH" in sequence "UniRef100_A4F5C7", bitscore: 104.7, e-value: 1.5e-25, length: 167)
YPLAGTRLDLPDGSAVHTLDIGPGAQPYLADHSVYGRIVVPGAFHLAVLLAVAESHWPDSPLELRDVEFVRALTFEEPSE
TVaVRVHLTPAGGDGKGFHATVATQTEGAWTTHATATLGAAPPSALARHPRAAHEPLAGDEPSRAVARLMASFEAFNVEW
GPKWRWL
>UniRef100_Q8GBX6_from_4053_to_4219 (HMM "PKS_DH" in sequence "UniRef100_Q8GBX6", bitscore: 104.7, e-value: 1.5e-25, length: 167)
YPLAGTRLDLPDGSAVHTLDIGPGAQPYLADHSVYGRIVVPGAFHLAVLLAVAESHWPDSPLELRDVEFVRALTFEEPSE
TVaVRVHLTPAGGDGKGFHATVATQTEGAWTTHATATLGAAPPSALARHPRAAHEPLAGDEPSRAVARLMASFEAFNVEW
GPKWRWL
>UniRef100_Q6RKI9_from_970_to_1153 (HMM "PKS_DH" in sequence "UniRef100_Q6RKI9", bitscore: 104.5, e-value: 1.7e-25, length: 184)
HELLGSLVHDNNPQEPRWRCFLNLKDVPWLSGHIIQGQTIFPATAYLAMVFQAARQDTAMRNPQatinrfiLRNVNMSQA
LVMENNKPDLEISLSLRPQAVSARkSSQLWQEFRIFSTSAEDIWTEHCRGLVqvvlKSESATQDDSIVPTRVTLPPHAHH
IQAKQFYHRARDIGVNWSAPFDNL
>UniRef100_A5G644_from_2693_to_2859 (HMM "PKS_DH" in sequence "UniRef100_A5G644", bitscore: 103.4, e-value: 3.7e-25, length: 167)
HPLLHQNTSDFSEQRFSSTFTGEEFFLTDHVVQGRKVLPGVAYLEMARAALEQAAGAEEGNagvrLKNVVWARPIAVEGQ
PVRVHISLIPLDTGEITYEIYSDSQEDRAEPLVHGQGAAELLAACERSSLDIQALQAECTKESLTPSQCYETFKQMGIEY
GPGHRGI
>UniRef100_UPI00006B2BBC_from_450_to_616 (HMM "PKS_DH" in sequence "UniRef100_UPI00006B2BBC", bitscore: 103.4, e-value: 3.7e-25, length: 167)
HPLLHQNTSDFSEQRFSSTFTGEEFFLTDHVVQGRKVLPGVAYLEMARAALEQAAGAEEGNagvrLKNVVWARPIAVEGQ
PVRVHISLIPLDTGEITYEIYSDSQEDRAEPLVHGQGAAELLAACERSSLDIQALQAECTKESLTPSQCYETFKQMGIEY
GPGHRGI
>UniRef100_A0NU18_from_869_to_1026 (HMM "PKS_DH" in sequence "UniRef100_A0NU18", bitscore: 103.3, e-value: 3.9e-25, length: 158)
WPLLGYRLRQDTAEWFSHIDSGALPFLQDHKVEESIVFPAAGYIEMSLRAALRWSRSDQIELRDFDILRPLVIEGDEVWE
TQVRISPDDHVIEILSRPRLSDNDWSLNARGTFLTPSTTSRIPWVKTSDCVVSELDHETLYTVTKSFGLNYGPAFRRA
>UniRef100_A2QUE2_from_880_to_1045 (HMM "PKS_DH" in sequence "UniRef100_A2QUE2", bitscore: 102.7, e-value: 5.8e-25, length: 166)
HELLGSRMLESSDIEPSWRNLLSLGDVPWLGDHCIMGEIQFPCAGYIGMINEAVRQISSMQECTIRNLCIQAPLLLHQWG
KIEIVTSAKPIKISDRvVSSSYEFSIMSYNGIEWIKHAVCQAAAGTAPLSRDLDSDNEFARPVSSEKLYQELRKLGLEYG
PFFRGL
>UniRef100_A0ABX6_from_891_to_1050 (HMM "PKS_DH" in sequence "UniRef100_A0ABX6", bitscore: 102.7, e-value: 6e-25, length: 160)
HPLVGERMPAPHPMWHGTIEPQLVPWLGDHRIGDDVLMPAAAYVEMALSAGRRAMDRPVEVRHLEIGRPLSLrwPDPTPV
ALQTAVTSGDGAVTISVREEHGGECLPVVRAQVRTLLGTAPAPLDVGAIRARCDRSVDGPVFYRMSQGIGLHCGPDFQLV
>UniRef100_Q7S380_from_964_to_1142 (HMM "PKS_DH" in sequence "UniRef100_Q7S380", bitscore: 102.6, e-value: 6.4e-25, length: 179)
HDLLGSLVLGCDPSAPTWRHIVRLGDLPWAKDHCVQGNMIYPAAGYIAMAVEGMQRFASRQAGDkkiagyqLRDVDILNA
LVVPETSEGIeMQLSLRPGSERDLSTkGWTEFTVQSVNLDNKWTDHCKGLIWVQFGAAPKHAVNQPTQDSHYRIRINPND
IWAGMRSGGINHGPIFRNM
>UniRef100_Q6VT93_from_853_to_1028 (HMM "PKS_DH" in sequence "UniRef100_Q6VT93", bitscore: 102.6, e-value: 6.4e-25, length: 176)
YPLLQRTVADPAKRCYGCVLTGEEFFLTDHQVKGNKVLPGVAYLEMARAAVERISAHDARDkaplyLKNVVWARPLMVNG
ATSLYISLAPEQDGRVAYRIYSEGEGESTEILHSQGSAILRGSESGSEVATARLDLDELRERITGGAPNAQRLESARCYE
AFRAMGIDYGPAHRCL
>UniRef100_Q0C9L7_from_866_to_1044 (HMM "PKS_DH" in sequence "UniRef100_Q0C9L7", bitscore: 102.3, e-value: 7.9e-25, length: 179)
HPLLGSLSEDLGEGELRWNHYLSPRRIRWLDGHRVQGQIVVPATAYIVMALEAALALAVVKEKSlhlirIDDLIIGQAIS
FqDERDEVETLFHLPPMLENRDDNTAvGRFRCQMAASGGHIKTCAEGILTVTWGSPQDDVLPCPVFPSPAGLADVTDMEE
YYASLRTLGYEYTGVFQGI
>UniRef100_Q4U446_from_4511_to_4668 (HMM "PKS_DH" in sequence "UniRef100_Q4U446", bitscore: 102.0, e-value: 9.6e-25, length: 158)
HPLLSRNTSTFREQRFATTFTGEEILLSDHRIRGRALLPGTAYLEMARVAGELSAEGRVGRFTEVTWLQPIQVDRGPVEA
TLdLRPTETGCQFRVCTQDGALVHVRGQLhVEPQPPGGEPTVDLAAIKARCPEPLLRQDCYRALREQGFEYGPAFQVI
>UniRef100_Q0CGB0_from_947_to_1137 (HMM "PKS_DH" in sequence "UniRef100_Q0CGB0", bitscore: 101.8, e-value: 1.1e-24, length: 191)
KDLLGLRDNEDNDNHPRWRHFLRLSENPWMEDHQVQGKVIYPAAGMLAMALEASREIADADRAVenfeLRDVSIKAAIMI
PSGEEGVETMLhMHPRASAGQDTGlARKEFSIYSRQAHNPWTLNCTGLVRIQYKFDASTEWFVDETKEASAMYRSGYQRA
RQNCRqsIRTDAFYSEQSELGLEFGGTFQNV
>UniRef100_A5NZ92_from_1709_to_1876 (HMM "PKS_DH" in sequence "UniRef100_A5NZ92", bitscore: 101.7, e-value: 1.2e-24, length: 168)
RPLLGTRLESPVLSDKAVHEVELAAESFDFVRDHVVASAAtgpVFPAAGFIEMMLEAGREASPATPVGLEAVAFENPAML
RPGESHRLQCVVSPRAAGDRTSGEIEIHFKDGPWTRCATGRFGPGAAARADAVDIEDVRRRCRSAPSADLYAVFDRMGLR
YGPALRRI
>UniRef100_Q4WAY3_from_988_to_1183 (HMM "PKS_DH" in sequence "UniRef100_Q4WAY3", bitscore: 100.9, e-value: 2e-24, length: 196)
HDLLGSKVIGTLWQSPSWHKMLRLSDVPWLRDHRIGSEILFPAAGYLAMAMEAVRQAALSTATAearellktrhyrycLR
DVQFPRGLVLEDDAEVHIMLLLvpMAKLGQGWWEYKITSLAESDSVASSSSSTLSPEKWNINSTGLVrleTILEASSSRA
PEHTCSLPLDNPTPGQMWYKSLRDAGYSYGPSFQRL
>UniRef100_A2QYW3_from_932_to_1115 (HMM "PKS_DH" in sequence "UniRef100_A2QYW3", bitscore: 100.8, e-value: 2.2e-24, length: 184)
HDLLGVACDYQNNIEPRWRNFLRLSEHPWLADHVVAGSIVLPAAGMVAIVAEAARQLADSTNLAgieFHDLEFFRGMVIs
SEENGLEILLQVAPHAVAGWYQFGIFSRPENSPWVQHAKGSFtieyageeeqleeSTTALNWAQMVQQARQTQAAANMAV
DGEAVYSWLSDTGgVTMGPTFRTI
>UniRef100_Q2PC83_from_1904_to_2085 (HMM "PKS_DH" in sequence "UniRef100_Q2PC83", bitscore: 100.6, e-value: 2.6e-24, length: 182)
HPLLGALVRLPESGGLVATGRWSASTLAWAAgteatdgsDGAPVRVPEAVLVELALWAGGEADAPVVEELTIDPAVVLPR
HGGRDIRIVVGRPDASRRRPITVYSGPPGAAVTQEWTRHATGTVTPSAGPPGEFSLGPAAEVALDDAEQPDAHRYGIhpA
LLDAAVRAVVSPDERPKTWRGV
>UniRef100_UPI0000383D74_from_294_to_456 (HMM "PKS_DH" in sequence "UniRef100_UPI0000383D74", bitscore: 100.5, e-value: 2.8e-24, length: 163)
IGLTGRRLSSPLAAHQYETEFSRERFSWLDDHRVHGSVVLPTTAGLLAALEGARPRLGDGPLEVAGFAHGDALVLGDDEV
RLGHLVVEPHGEGAGFFLSSRGGDDEKWRTHMRGEIRRATPGKAKAFDAKALKRRCHLPVKADSYYAGMRSLGLAYGPSF
RAI
>UniRef100_A2QW90_from_939_to_1119 (HMM "PKS_DH" in sequence "UniRef100_A2QW90", bitscore: 100.4, e-value: 2.9e-24, length: 181)
HDLLGMPWDYQNELEPRWRNFLRVSELPWLADHVVAGSIVYPAAGMVSMVAEAARQLADTTKWLegieFYDLDFFRGVVI
PPDERGLEIVLHVAPHHGMNGWYEFGIFSLPENSSWVQHAKGAFAPQYADEDGVGCAADWQCTVQRVRQTQALAkKAEIE
AVYEWLSETGgVTLGPTFRSM
>UniRef100_Q2T4N1_from_3621_to_3786 (HMM "PKS_DH" in sequence "UniRef100_Q2T4N1", bitscore: 100.4, e-value: 2.9e-24, length: 166)
HPMLDANRSEFGRQRFVVEFDGREPWLADHRVDGRRVLPGVAYLEMARAALAASAPDMHADggatLEDVRWLRPCIVPDG
GATLEIALERDGDGIAFSISQTSAHAQPALCCTGRSpSRAARGGGERIDVDAMRDAFRAAPAFDADACYRAFARRGVQYG
PSHRTI
>UniRef100_Q2T4P0_from_2481_to_2651 (HMM "PKS_DH" in sequence "UniRef100_Q2T4P0", bitscore: 100.4, e-value: 3e-24, length: 171)
HPLLHRNRSTFGAYRFESHWRDSDPLVRDHRVQGRAVVPGVAQLELACAAFARLQPEGADAprgvvrLADVAWVRPLVVA
PHAHVRVDVAPPGETAHGGAASWRVHASAHGGDWQLCSQGDIRRVDAAAPAERADLAALRARCAGRAIDADTLYRAFASL
GIEYGPAYRAL
>UniRef100_Q1RS70_from_3197_to_3361 (HMM "PKS_DH" in sequence "UniRef100_Q1RS70", bitscore: 99.6, e-value: 5e-24, length: 165)
HPLLHRNTSNLAEQRFSSIYTGKEFYLADHVVKGVPILPGVAHLEMARAAMEQASEVPAGQgsvkLKNTVWVRPITIEDE
PVHVNIRLiPETANDVQFDIYSGRETDQPSVYSQGAVSVRPDAEAPVIDLQKLRSQSAETPFSADEVYDMYRKIGFDYGP
AFRGV
>UniRef100_Q2U1I6_from_935_to_1110 (HMM "PKS_DH" in sequence "UniRef100_Q2U1I6", bitscore: 99.4, e-value: 6e-24, length: 176)
HDLLGSKILGTSWLHPTFKKTMDLSHLPWLRDHRIGTDVVFPASGYIAMAVEAMYQTSCMRKPTrpfplpnelgyqLRNI
RFNAALVLEEDVDSEIYLTMNPFPGGNENWSEFSISSHRDGAITHHATGLIRLQEPVIDPADETDIAPFEHASPGHLWTK
ACAELGYHYGPAFHLL
>UniRef100_Q2H7K7_from_943_to_1121 (HMM "PKS_DH" in sequence "UniRef100_Q2H7K7", bitscore: 99.2, e-value: 6.8e-24, length: 179)
HPLLGKrQAEQETPLEIRWRNIFKLKELSWMSGHKLQDQIVVPAAAFVAMAVEAITAVAAGNGLSislitLEDLSIDRGI
AFDDDASNIEVVFSVSVNQRNDQsIRASFSCSSGPAHYAGKPLLLNARGTITAMFGEPDADQLPFVQKEDWNLTSIEVDR
FYEQFDNLGYGYAQPFRGV
>UniRef100_A5G642_from_1486_to_1652 (HMM "PKS_DH" in sequence "UniRef100_A5G642", bitscore: 99.0, e-value: 7.9e-24, length: 167)
HPLLHQNASDFSEQRFSSTFTGEEFFLTDHVVRGRKVLPGVAYLEMARAALEQAAGAEEPKagirLKNVVWARPIAVDAQ
PVRVHIGLVPNDTGEITYEIYSDSQANGAEPLVHGQGAAEFLSTRETSTLDIEALQAECTQESLSSSQCYEAFLQMGFEY
GPGHRGI
>UniRef100_A0ZEC2_from_2978_to_3137 (HMM "PKS_DH" in sequence "UniRef100_A0ZEC2", bitscore: 98.9, e-value: 8e-24, length: 160)
HPFISDFKKLATGEIIFEGEISADSPDYLQEHKVFGKTLFPATGFIEAILAASQKILTGNGAIIQNVSIHQGLVLSQSPT
TVQIIFkPQKSHYSFEIFSQTSAANNWILHVNGEIKPNHQPAPASVHNWSDIAGESVAISKFYQLYDQMGISYGQRFQAI
>UniRef100_P40872_from_1009_to_1176 (HMM "PKS_DH" in sequence "UniRef100_P40872", bitscore: 98.6, e-value: 9.9e-24, length: 168)
HPLVHRNTSDFTEQRFSSVFTGTEFFLSDHVVQGQKILPGVAYLEMAREAAEKAAGDLDGEqrvvsLKDIVWVRPITIES
EPKEIHIGLfPEDNGDISFDIYSSSEHKEEALTIHCQGRAVISDEAETSILNLSSIQTECSLDTVTSEQCYAAFRKIGLD
YGEGYQGI
>UniRef100_Q6VT93_from_2510_to_2674 (HMM "PKS_DH" in sequence "UniRef100_Q6VT93", bitscore: 98.1, e-value: 1.4e-23, length: 165)
HPLVHESLCGPGLTRFKSRFEGTEFFLDDHRVKGRKVMPGVAYLEMAHAAAHLAQAIAPSSrvcLQDVAWISPLLVDQPQ
EVLIDIEPGQGERRSFSVYCMAGDGRRLHSQGGLlyVPQDSAQSRPCLELQALLAQSGMRLINADHCYERLAAGGLEYGP
GHRGI
>UniRef100_Q2GTF8_from_960_to_1145 (HMM "PKS_DH" in sequence "UniRef100_Q2GTF8", bitscore: 97.8, e-value: 1.8e-23, length: 186)
NDILGALANYSNDLEPTWRNIVRLDDLPWLQHHKIQSLTIFPMAGFIAMALEAAAQRAATKTTSldrfeLKGVSITKPLV
ILDKDIEMTITLRPRQEPISDTWDEFRICSWSSDQGWTEHCIGLIAALEADENDVDGARQACDTESRLRSALSRTGRpeA
SSLSPNAMYDSLAELGVAYGSLFQGV
>UniRef100_O54666_from_1489_to_1634 (HMM "PKS_DH" in sequence "UniRef100_O54666", bitscore: 97.6, e-value: 2.1e-23, length: 146)
DPLLGTVVSTPGSDRLTAVAQWSRRAQPWAVDGLVPNAALVEAAIRLGDLAGTPVVGELVVDAPVVLPRRGSREVQLIVG
EPGEQRRRPIEVFSREADEPWTRHAHGTLAPAAAAVPEPAAAGDATDVTVAGLRDADRYGIHPALL
>UniRef100_Q4U446_from_2977_to_3138 (HMM "PKS_DH" in sequence "UniRef100_Q4U446", bitscore: 97.1, e-value: 2.9e-23, length: 162)
HPLVQANTSTFHAHTYSSRLRGDAFYLADHLVHGQKLLPAAAFLEMARAAGEMASGRPVRDILDVVWTAPVVVGAEPREI
EITLRPAAGAIDFAVSSAAERAVISHAQGRMRLDEGDPAEEAAPPLPLDDILSRCSRVTGGDACYRRLQQLGLHHGGSMR
AL
>UniRef100_Q4KCD6_from_645_to_811 (HMM "PKS_DH" in sequence "UniRef100_Q4KCD6", bitscore: 96.5, e-value: 4.3e-23, length: 167)
HPFLARNTSDLQRQRFTSRFDGEEFFLKQHVVGGQRIFPGVAHLEMARAAVAMATPGQQPTLTQVVWLRPLIVGAQPRQV
DIELiQDEDGAIRFEISSRELDPLTGQATAEALLHSQGLAAFTSPPARQVDLAALKARMNGGQLSAEQCYEAYRAMSFAH
GPAYQGL
>UniRef100_Q847C5_from_2978_to_3137 (HMM "PKS_DH" in sequence "UniRef100_Q847C5", bitscore: 96.4, e-value: 4.8e-23, length: 160)
HPFISDFKKLATGEIIFEGEISADSPDYLQEHKVFGKTLFPATGFIEAILAASQKILTGNGAIIQNVSIHQGLVLSQSPT
TVQIIFKPQKSHYIFEIFSQTSAANNWILHVNGEIKPNHQPAPASVHNWSDIAGESVAISKFYQLYDQMGISYGQRFQAI
>UniRef100_Q1DVU4_from_955_to_1134 (HMM "PKS_DH" in sequence "UniRef100_Q1DVU4", bitscore: 96.3, e-value: 4.9e-23, length: 180)
HELLGSLVPGTNPEAPVWRHILRATESPWVQDHVIQSKMLYPGCGFICLAIEAATQQLAIAEEQegreisgyqIRDMSVQ
QALVIPDTAEGIeIQTALrPVSDKAVGLRGWKKFEVLSITSENRWMRHAQGLVMVEFNNVQNGVSSLDQEIQHARLIDAI
DMWSTLESLGIKYGLTFRNI
>UniRef100_A3MDI6_from_725_to_899 (HMM "PKS_DH" in sequence "UniRef100_A3MDI6", bitscore: 96.0, e-value: 6.2e-23, length: 175)
HPLVHDDRSDGARRRFAATYSGEEFFLADHLIRGKRILPGVAYLEMARMAAVRAHGDGALSLHDVVWMTPIVVDGPCEVE
LSLEAaERAEAEGAAEAAaGVRTMRFNVTSGGGAGARRTNSQGTIrlAPGAAAPAAARVDVAALLARCTREIGAQRFYTF
LDSGGGHYGPTFRSV
>UniRef100_A1UUX8_from_725_to_899 (HMM "PKS_DH" in sequence "UniRef100_A1UUX8", bitscore: 96.0, e-value: 6.2e-23, length: 175)
HPLVHDDRSDGARRRFAATYSGEEFFLADHLIRGKRILPGVAYLEMARMAAVRAHGDGALSLHDVVWMTPIVVDGPCEVE
LSLEAaERAEAEGAAEAAaGVRTMRFNVTSGGGAGARRTNSQGTIrlAPGAAAPAAARVDVAALLARCTREIGAQRFYTF
LDSGGGHYGPTFRSV
>UniRef100_A3NJF5_from_1799_to_1973 (HMM "PKS_DH" in sequence "UniRef100_A3NJF5", bitscore: 96.0, e-value: 6.2e-23, length: 175)
HPLVHDDRSDGARRRFAATYSGEEFFLADHLIRGKRILPGVAYLEMARMAAVRAHGDGALSLHDVVWMTPIVVDGPCEVE
LSLEAaERAEAEGAAEAAaGVRTMRFNVTSGGGAGARRTNSQGTIrlAPGAAAPAAARVDVAALLARCTREIGAQRFYTF
LDSGGGHYGPTFRSV
>UniRef100_A3P519_from_1799_to_1973 (HMM "PKS_DH" in sequence "UniRef100_A3P519", bitscore: 96.0, e-value: 6.2e-23, length: 175)
HPLVHDDRSDGARRRFAATYSGEEFFLADHLIRGKRILPGVAYLEMARMAAVRAHGDGALSLHDVVWMTPIVVDGPCEVE
LSLEAaERAEAEGAAEAAaGVRTMRFNVTSGGGAGARRTNSQGTIrlAPGAAAPAAARVDVAALLARCTREIGAQRFYTF
LDSGGGHYGPTFRSV
>UniRef100_Q63LK7_from_1799_to_1973 (HMM "PKS_DH" in sequence "UniRef100_Q63LK7", bitscore: 96.0, e-value: 6.2e-23, length: 175)
HPLVHDDRSDGARRRFAATYSGEEFFLADHLIRGKRILPGVAYLEMARMAAVRAHGDGALSLHDVVWMTPIVVDGPCEVE
LSLEAaERAEAEGAAEAAaGVRTMRFNVTSGGGAGARRTNSQGTIrlAPGAAAPAAARVDVAALLARCTREIGAQRFYTF
LDSGGGHYGPTFRSV
>UniRef100_UPI0000558FFD_from_725_to_899 (HMM "PKS_DH" in sequence "UniRef100_UPI0000558FFD", bitscore: 96.0, e-value: 6.2e-23, length: 175)
HPLVHDDRSDGARRRFAATYSGEEFFLADHLIRGKRILPGVAYLEMARMAAVRAHGDGALSLHDVVWMTPIVVDGPCEVE
LSLEAaERAEAEGAAEAAaGVRTMRFNVTSGGGAGARRTNSQGTIrlAPGAAAPAAARVDVAALLARCTREIGAQRFYTF
LDSGGGHYGPTFRSV
>UniRef100_UPI0000559E5B_from_474_to_648 (HMM "PKS_DH" in sequence "UniRef100_UPI0000559E5B", bitscore: 96.0, e-value: 6.2e-23, length: 175)
HPLVHDDRSDGARRRFAATYSGEEFFLADHLIRGKRILPGVAYLEMARMAAVRAHGDGALSLHDVVWMTPIVVDGPCEVE
LSLEAaERAEAEGAAEAAaGVRTMRFNVTSGGGAGARRTNSQGTIrlAPGAAAPAAARVDVAALLARCTREIGAQRFYTF
LDSGGGHYGPTFRSV
>UniRef100_UPI000055BFF0_from_1799_to_1973 (HMM "PKS_DH" in sequence "UniRef100_UPI000055BFF0", bitscore: 96.0, e-value: 6.2e-23, length: 175)
HPLVHDDRSDGARRRFAATYSGEEFFLADHLIRGKRILPGVAYLEMARMAAVRAHGDGALSLHDVVWMTPIVVDGPCEVE
LSLEAaERAEAEGAAEAAaGVRTMRFNVTSGGGAGARRTNSQGTIrlAPGAAAPAAARVDVAALLARCTREIGAQRFYTF
LDSGGGHYGPTFRSV
>UniRef100_UPI0000673238_from_725_to_899 (HMM "PKS_DH" in sequence "UniRef100_UPI0000673238", bitscore: 96.0, e-value: 6.2e-23, length: 175)
HPLVHDDRSDGARRRFAATYSGEEFFLADHLIRGKRILPGVAYLEMARMAAVRAHGDGALSLHDVVWMTPIVVDGPCEVE
LSLEAaERAEAEGAAEAAaGVRTMRFNVTSGGGAGARRTNSQGTIrlAPGAAAPAAARVDVAALLARCTREIGAQRFYTF
LDSGGGHYGPTFRSV
>UniRef100_UPI0000674386_from_650_to_824 (HMM "PKS_DH" in sequence "UniRef100_UPI0000674386", bitscore: 96.0, e-value: 6.2e-23, length: 175)
HPLVHDDRSDGARRRFAATYSGEEFFLADHLIRGKRILPGVAYLEMARMAAVRAHGDGALSLHDVVWMTPIVVDGPCEVE
LSLEAaERAEAEGAAEAAaGVRTMRFNVTSGGGAGARRTNSQGTIrlAPGAAAPAAARVDVAALLARCTREIGAQRFYTF
LDSGGGHYGPTFRSV
>UniRef100_UPI00006DD0FF_from_725_to_899 (HMM "PKS_DH" in sequence "UniRef100_UPI00006DD0FF", bitscore: 96.0, e-value: 6.2e-23, length: 175)
HPLVHDDRSDGARRRFAATYSGEEFFLADHLIRGKRILPGVAYLEMARMAAVRAHGDGALSLHDVVWMTPIVVDGPCEVE
LSLEAaERAEAEGAAEAAaGVRTMRFNVTSGGGAGARRTNSQGTIrlAPGAAAPAAARVDVAALLARCTREIGAQRFYTF
LDSGGGHYGPTFRSV
>UniRef100_Q5B770_from_955_to_1146 (HMM "PKS_DH" in sequence "UniRef100_Q5B770", bitscore: 95.9, e-value: 6.9e-23, length: 192)
HDLLGLRLDGTSTIEPIFRHVLSVDELPWLQEHIIDGFALYPGSAFLCMAIEALKQVSQDRGGKrkiakyvFRDVSFSKA
LVVPSSPASIEVLISLKPSRLLKGrMGVAWEEFRVTSVSADGTWNEHCRGSIhaefheeheledRTGSAGRSLEQTRLEE
MRQRCQDIINPQHLYTQLRQNGIDYGDSFAVI
>UniRef100_A1GFR6_from_3211_to_3361 (HMM "PKS_DH" in sequence "UniRef100_A1GFR6", bitscore: 95.8, e-value: 7.3e-23, length: 151)
HPLLGTVIEVPDTGGLVLTGRLSPLSPGLLPgsGNRVPVAVLLELLVRAGSEVGCGSLDQIVVEVPLAVSEHGHTQVRVT
VDAPGLDGRRGVTVHGRLDGGQRGAWTRHVRAVLVPGMPQPSFDLRDLSGPEITLPDELTEQAATFALHPL
>UniRef100_A5G642_from_4505_to_4670 (HMM "PKS_DH" in sequence "UniRef100_A5G642", bitscore: 95.6, e-value: 7.9e-23, length: 166)
HPLLHQNTSDLTEQRFSSTFTGQEFFLSDHVVRGERVFPGVAYLEMARAAVDRAAGGLKQAltgisLKHVVWARPIIVND
RPVQVHIGLfPEDNGEIGYEVYSESPEAGTVVHSQGQAKLLPSSGKSTLDISALRAACNLGTLTPAQCYGGFRAMGIEYG
SGHRGI
>UniRef100_A2QE52_from_924_to_1088 (HMM "PKS_DH" in sequence "UniRef100_A2QE52", bitscore: 95.6, e-value: 8e-23, length: 165)
HELLGARCLESNDFEPAWRNILKGEEVPWINHHRMMGLVVFPAVGYVALASEAIRQITGLTACTLEQVMLMEALVRDEND
IEIMTTLRKLTMNATmDSDWYEFTVCSYNGQGWTKHCSGKAMGGTDQPLPTNTISEPFTRQISSYRWYRRCEKKGLEYGS
LFEGL
>UniRef100_A1CLP0_from_943_to_1124 (HMM "PKS_DH" in sequence "UniRef100_A1CLP0", bitscore: 95.4, e-value: 9.7e-23, length: 182)
HDLLGVPSPDNTDQDLRWTNFLKTSEISWLDGHQLQGQTVFPAAGYVAMALEAAKWLAGDRSVQvleVRNLTIDRAITFD
DGAGFAVETLValTGISPRSASTNNsSSQMADFAVYACPNTGSLGMELVSSGQVHVVYGAPSFSVLASTPLDDSNMTAID
RERFYSTLSDLGYGYNGPFHTL
>UniRef100_Q3JMN8_from_3204_to_3362 (HMM "PKS_DH" in sequence "UniRef100_Q3JMN8", bitscore: 95.0, e-value: 1.2e-22, length: 159)
HPLRRDAADGRFLLDLDGDEAFLADHRVDGRRVLPGVAHLEIAYEAARRTFGPADAIrIRNLGWIRPIVADGALRIGVEL
SVtGAAEGAFRLYTTDPQHGRLTHSEGAIGRADVAQSARALDLGALRDAFATAERVDPAVWYDGFSRAGIDYGPSHRCL
>UniRef100_UPI000055B8C7_from_1033_to_1191 (HMM "PKS_DH" in sequence "UniRef100_UPI000055B8C7", bitscore: 95.0, e-value: 1.2e-22, length: 159)
HPLRRDAADGRFLLDLDGDEAFLADHRVDGRRVLPGVAHLEIAYEAARRTFGPADAIrIRNLGWIRPIVADGALRIGVEL
SVtGAAEGAFRLYTTDPQHGRLTHSEGAIGRADVAQSARALDLGALRDAFATAERVDPAVWYDGFSRAGIDYGPSHRCL
>UniRef100_UPI0000D72341_from_2776_to_2934 (HMM "PKS_DH" in sequence "UniRef100_UPI0000D72341", bitscore: 95.0, e-value: 1.2e-22, length: 159)
HPLRRDAADGRFLLDLDGDEAFLADHRVDGRRVLPGVAHLEIAYEAARRTFGPADAIrIRNLGWIRPIVADGALRIGVEL
SVtGAAEGAFRLYTTDPQHGRLTHSEGAIGRADVAQSARALDLGALRDAFATAERVDPAVWYDGFSRAGIDYGPSHRCL
>UniRef100_Q5ARS5_from_827_to_992 (HMM "PKS_DH" in sequence "UniRef100_Q5ARS5", bitscore: 94.9, e-value: 1.3e-22, length: 166)
HELLGARSVESSELEPAWRNLLRLEDVPWVSEHALQGNVIFPAAGYISMAGEAVCQLIPEASDFsIKNMLIKNPLLMKES
AEYEIITTLKPVKITDLvESDWYSFSIVSFDGASWTKHCHGQVRAGSDYPPKGRKIKQYARVLDVGTCYRFVERLGFAYG
PLFRRF
>UniRef100_A5HSI5_from_1028_to_1219 (HMM "PKS_DH" in sequence "UniRef100_A5HSI5", bitscore: 94.6, e-value: 1.6e-22, length: 192)
HDLFGAPVPDWNSETPRWRNILRLAEQPWLRDHIVTNQVVLPGVGYLIAAIEASRQMADPDRKLvafrLRDISLKRALII
PDNKDGVETMLSLTRMDESSLqASKVWHKFAMSSYNPLGEDWIEHCTGYITLDYEAPQNPIDNGLEAREESLIWERQLHH
VKEkcvvpIEIDDVYDNLVTTGLEFGPLFKNL
>UniRef100_Q1JTE1_from_3786_to_3949 (HMM "PKS_DH" in sequence "UniRef100_Q1JTE1", bitscore: 94.6, e-value: 1.7e-22, length: 164)
HPLLGGKNTRPDGSVVYSALLRDLVKALFLDHVVYGKALLPATCLIEMMASATTHMISNHDEEklvaLSQVVFEKPLLVP
DETSLSVLVTVETRGQVRVASQVSNSEEEAEDHAVCQVNIVDALPAAPALTEIRARCKTEIEASQLYAQLHNVGLQYGPR
FQTI
>UniRef100_Q7WRN5_from_2969_to_3131 (HMM "PKS_DH" in sequence "UniRef100_Q7WRN5", bitscore: 94.4, e-value: 1.9e-22, length: 163)
HPFIHEVKKLATGEIIVEGEISSEYPDYLEGHKVFGKILFPATGFIETILVASRQIFTDDLAIIQNVAIHQGLVLSQSQT
KLQLIFkSKKSSGYSFEIFSSDSAKDSWVLHVTGEINVNERHEKLTHRRRDAKDERRESVDLARFYEFYEQMGISYGQRF
QAI
>UniRef100_A0Z9Q1_from_920_to_1083 (HMM "PKS_DH" in sequence "UniRef100_A0Z9Q1", bitscore: 94.3, e-value: 2e-22, length: 164)
HPLLGEKLNLAKSTKIYFQQQLSDSYPVYLQHHRVFNQIILPGAAYLEMALSAGKEIFKDNKFYLETISFQQPCILNPDN
SRNIQLILNNNQDFEIVSTEINPVENNWITHATGKIKPHIHIPQNQVINFVELQNQFTKITDIADFYENLKQVGIDYGET
FQAI
>UniRef100_Q08QP4_from_234_to_406 (HMM "PKS_DH" in sequence "UniRef100_Q08QP4", bitscore: 94.3, e-value: 2e-22, length: 173)
HPLLGERLKLPGREIHFTNRLSAAHPEELNEHRVYGQVVVPAALYVAAFLAAVRELSGGAAIEDVAFTRALAIPEKSKAE
gapVAVVVtpGEPAARLSFFGEGTEPAAEWTLHASAMASLRPVNAATAKLHELRGRCQQAAIPEKVLASVWTDGGADHAP
APTMSLGPRFRRI
>UniRef100_A4R5I7_from_593_to_773 (HMM "PKS_DH" in sequence "UniRef100_A4R5I7", bitscore: 94.0, e-value: 2.5e-22, length: 181)
AFLLGRRCPDDTDAEPRWRNMLSLAELPWLRGHAFEGEALYPAAAYLVMLLEVAQFLAAGREVAfvqLSDVSFNRTLAIP
EGGRAVEIITSAKVEERKGLRDgIRASVGFSVCRDPVSGAVDTNMCTGSVevfLAGPDEGPADFFMPRAASPNTKTRVDV
DDLYSMFDKAGIEYRGVFRGL
>UniRef100_Q5XF88_from_973_to_1153 (HMM "PKS_DH" in sequence "UniRef100_Q5XF88", bitscore: 94.0, e-value: 2.5e-22, length: 181)
AFLLGRRCPDDTDAEPRWRNMLSLAELPWLRGHAFEGEALYPAAAYLVMLLEVAQFLAAGREVAfvqLSDVSFNRTLAIP
EGGRAVEIITSAKVEERKGLRDgIRASVGFSVCRDPVSGAVDTNMCTGSVevfLAGPDEGPADFFMPRAASPNTKTRVDV
DDLYSMFDKAGIEYRGVFRGL
>UniRef100_Q1D8K8_from_1345_to_1509 (HMM "PKS_DH" in sequence "UniRef100_Q1D8K8", bitscore: 94.0, e-value: 2.5e-22, length: 165)
HPLLQRRVEAPEGHHVFRAIYDAKAHWVLDEHRMrGGGPVLPGTAYVELARAAWALARPGEPLELSQLSLVSPLDVPDGE
VREVEIGLAPEGDGFTFRVRSRAAGNAWTEHATARLHQATGQRPTALNVSAAKVRCGERPLTFGEGEQSLPQDALIAFGP
RWKVL
>UniRef100_Q8GBX5_from_2515_to_2679 (HMM "PKS_DH" in sequence "UniRef100_Q8GBX5", bitscore: 93.9, e-value: 2.7e-22, length: 165)
YPLAGTRLDLPDGSAVHTLDIGPGAQPYLADHSVYGRIVVPGAFYVAIFLAVAESHWPDSPLELRDVEFVRALSFQHASD
IVaVHVHLtPSRSEGAGFTATLSTRAADVWTTHATASLAPIAPSALARRVPPEALSRSGDPGVVGHLIESFESFQIGWGP
QWRWL
>UniRef100_UPI0000674386_from_2252_to_2409 (HMM "PKS_DH" in sequence "UniRef100_UPI0000674386", bitscore: 93.6, e-value: 3.2e-22, length: 158)
HPLRRAADGRFLLDLDGDEAFLADHRVDGRRVLPGVAHLEIAYEAARRTFGPADAIrIRNLGWIRPIVADGALRIGVELS
VtGAAEGAFRLYTTDPQHGRLTHSEGAIGRADVAQSARALDLGALRDAFATAERVDPAVWYDGFSRAGIDYGPSHRCL
>UniRef100_Q3JMN8_from_1623_to_1797 (HMM "PKS_DH" in sequence "UniRef100_Q3JMN8", bitscore: 93.4, e-value: 3.7e-22, length: 175)
HPLVHDDRSDGARRRFAATYSGEEFFLADHLIRGKRILPGVAYLEMARMAAVRAHGDGALSLHDVVWMTPIVVDGPCEVE
LSLEAaERVEAEGAAEAAaGVRTMRFNVTSGGGAGARRTNSQGTIrlAPGAAAPAAARVDVAALLARCTREIGAQRFYTF
LDSGGGHYGPTFRSV
>UniRef100_UPI000055B8C6_from_671_to_845 (HMM "PKS_DH" in sequence "UniRef100_UPI000055B8C6", bitscore: 93.4, e-value: 3.7e-22, length: 175)
HPLVHDDRSDGARRRFAATYSGEEFFLADHLIRGKRILPGVAYLEMARMAAVRAHGDGALSLHDVVWMTPIVVDGPCEVE
LSLEAaERVEAEGAAEAAaGVRTMRFNVTSGGGAGARRTNSQGTIrlAPGAAAPAAARVDVAALLARCTREIGAQRFYTF
LDSGGGHYGPTFRSV
>UniRef100_UPI0000D72341_from_1195_to_1369 (HMM "PKS_DH" in sequence "UniRef100_UPI0000D72341", bitscore: 93.4, e-value: 3.7e-22, length: 175)
HPLVHDDRSDGARRRFAATYSGEEFFLADHLIRGKRILPGVAYLEMARMAAVRAHGDGALSLHDVVWMTPIVVDGPCEVE
LSLEAaERVEAEGAAEAAaGVRTMRFNVTSGGGAGARRTNSQGTIrlAPGAAAPAAARVDVAALLARCTREIGAQRFYTF
LDSGGGHYGPTFRSV
>UniRef100_Q6RKF5_from_996_to_1181 (HMM "PKS_DH" in sequence "UniRef100_Q6RKF5", bitscore: 93.3, e-value: 3.9e-22, length: 186)
HELLGSRTPDWNELEARWTNRILLDQSPYLKDHVINGLCLMPAAGMLVMAIEAVRQFYGDAGADasgyrMKDVSFTRPMT
LSENPRGTeIQLTLRPGSVDVRDTkPGSSWSHFSLYVYENDTWHLCCSGSIliaydnpRETSAEQTERVEKFITTTKQCR
TDISHEEIYNAFNKAGLSYGPTFRSM
>UniRef100_A3NJF5_from_3353_to_3511 (HMM "PKS_DH" in sequence "UniRef100_A3NJF5", bitscore: 93.2, e-value: 4.3e-22, length: 159)
HPLRRDAADGRFLLDLDGDEAFLADHRVDGRRVLPGVAHLEIAYEAARRTFGPADAIrIRNLGWIRPIVADGALRIGVEL
STsGAAEGAFRLYTTDPQHGRLTHSEGAIGRADVAQSARALDLGALRDAFATAERVDPAVWYDGFSRAGIDYGPSHRCL
>UniRef100_A3P519_from_3354_to_3512 (HMM "PKS_DH" in sequence "UniRef100_A3P519", bitscore: 93.2, e-value: 4.3e-22, length: 159)
HPLRRDAADGRFLLDLDGDEAFLADHRVDGRRVLPGVAHLEIAYEAARRTFGPADAIrIRNLGWIRPIVADGALRIGVEL
STsGAAEGAFRLYTTDPQHGRLTHSEGAIGRADVAQSARALDLGALRDAFATAERVDPAVWYDGFSRAGIDYGPSHRCL
>UniRef100_Q63LK7_from_3398_to_3556 (HMM "PKS_DH" in sequence "UniRef100_Q63LK7", bitscore: 93.2, e-value: 4.3e-22, length: 159)
HPLRRDAADGRFLLDLDGDEAFLADHRVDGRRVLPGVAHLEIAYEAARRTFGPADAIrIRNLGWIRPIVADGALRIGVEL
STsGAAEGAFRLYTTDPQHGRLTHSEGAIGRADVAQSARALDLGALRDAFATAERVDPAVWYDGFSRAGIDYGPSHRCL
>UniRef100_UPI000055BFF0_from_3372_to_3530 (HMM "PKS_DH" in sequence "UniRef100_UPI000055BFF0", bitscore: 93.2, e-value: 4.3e-22, length: 159)
HPLRRDAADGRFLLDLDGDEAFLADHRVDGRRVLPGVAHLEIAYEAARRTFGPADAIrIRNLGWIRPIVADGALRIGVEL
STsGAAEGAFRLYTTDPQHGRLTHSEGAIGRADVAQSARALDLGALRDAFATAERVDPAVWYDGFSRAGIDYGPSHRCL
>UniRef100_Q2N3T0_from_3637_to_3804 (HMM "PKS_DH" in sequence "UniRef100_Q2N3T0", bitscore: 93.1, e-value: 4.5e-22, length: 168)
HPLIDRVVPRLGAGEVVFQRTLWPEEPIVRDHLLHGRPALPAAAYLEMARAAAALVEAPGAAPaaastaptwPADVVFLQ
PLWVDQPVDVRVVLTEASGRRSFEIRSEAGGRQIVHARGALLPAAVGPAPARLSVAQVEDGARLSSGEALRARARAAGLH
HGPTLHCL
>UniRef100_Q9KIZ7_from_3917_to_4083 (HMM "PKS_DH" in sequence "UniRef100_Q9KIZ7", bitscore: 92.9, e-value: 5.3e-22, length: 167)
WPLAGVGLCMPGAVLHHVLSIGPRHQPFLGDHLVFGKVVVPGAFHVAVILSIAAERWPERAIELTGVEFLKAIAMEPDQE
VELHAVLtPEAAGDGYLFELATLAAPETERRWTTHARGRVQPTDGAPGALPRLEVLEDRAIQPLDFAGFLDRLSAVRIGW
GPLWRWL
>UniRef100_Q9L8C7_from_3917_to_4083 (HMM "PKS_DH" in sequence "UniRef100_Q9L8C7", bitscore: 92.9, e-value: 5.3e-22, length: 167)
WPLAGVGLCMPGAVLHHVLSIGPRHQPFLGDHLVFGKVVVPGAFHVAVILSIAAERWPERAIELTGVEFLKAIAMEPDQE
VELHAVLtPEAAGDGYLFELATLAAPETERRWTTHARGRVQPTDGAPGALPRLEVLEDRAIQPLDFAGFLDRLSAVRIGW
GPLWRWL
>UniRef100_Q0C2Y5_from_1342_to_1498 (HMM "PKS_DH" in sequence "UniRef100_Q0C2Y5", bitscore: 92.8, e-value: 5.5e-22, length: 157)
HPLLGVRQETRDGTVQFAETYSEATLWTLSEHRIGDITVLPGAAYVEISSAAALSVGLGDQVDISQLSYVAPLAIRPRQS
RQVRTTLTPLEGDGFRIEVESRAHAGEGWLLHFDAQLSKRTSAPDPVSAVACETEIDAERLTLTERGVGFGPRWSNV
>UniRef100_Q0S8W4_from_2649_to_2809 (HMM "PKS_DH" in sequence "UniRef100_Q0S8W4", bitscore: 92.5, e-value: 7.1e-22, length: 161)
HPLLGAAVTLDDDATLFTGQLSLHRDPWLVpptiddgdqpaaGAAKTLLPAVPVELALHAAHHVGLDHIDELTLDHPLVL
PPSGLASIRVLVSPPGTDGARTVTISSKSGDLDGPDSWVRNASATIDDVVGPVAAVPQQDPGDTETEVRLDDGTDTTGFG
I
>UniRef100_Q4U447_from_5705_to_5866 (HMM "PKS_DH" in sequence "UniRef100_Q4U447", bitscore: 92.3, e-value: 7.8e-22, length: 162)
RPTLDAARSSPERPVFQKELEADAFYLRDHVIAGNIILPGVGHLELARAAGELAGGRPVRVIRDVLWAKPILLDGPRLDV
QVAVshDRQGAEYQIRHEGEGREVLYSRGRLayePAPRRDGEPERRDVKAIRSRCHDRKDHDTFYRRYREAGFRYGPSFR
VV
>UniRef100_Q5AX96_from_947_to_1119 (HMM "PKS_DH" in sequence "UniRef100_Q5AX96", bitscore: 92.3, e-value: 7.9e-22, length: 173)
HDLLGSKILGTSWFAPSFKKVLRLADLPWLRDHRVAGQPLFPAAGYIAMAVEAAYQTGQRSGMIdtglkvsqvpyrFRNI
KFVRALVLDEAAPSTLMLSMSPERGWYKFSVYTADGESVPTIHCEGLVslhVEVGKAPPSSAFKQLLYPTPARLWYKAMD
KVGYNFGSAFQTQ
>UniRef100_Q2N3S7_from_3431_to_3596 (HMM "PKS_DH" in sequence "UniRef100_Q2N3S7", bitscore: 92.1, e-value: 9.2e-22, length: 166)
HPLLARlDGASSLGQGLTFRGGLGADAPLLTDHRVASRAILPGVAHLEMAFAAARHIWGAQRVALAKVYWVRPAALEGAR
LDLRLAVREEDGAAMFEVLGGDPAAPVLHAKGKLVLDGASSDAEEGEMVEAIESIQTRCRDRVEGEALYARYRQMGMDYG
PHCRAV
>UniRef100_A2QW54_from_1017_to_1232 (HMM "PKS_DH" in sequence "UniRef100_A2QW54", bitscore: 91.8, e-value: 1.1e-21, length: 216)
SKLLGEAAVDWNALEARWGNFLKRSEHPWIEDHQINGTILFPAAGMMAMAVEAMQQQVQLAGAAsinrpilgyeLRDIHL
STALVIPDHERGVeVQFILrRQQQQQPGAGAGgGSRDGGWWSdFRLCAYLEGEWEEICTGSIRVDFGVAESGIGTQRVAQ
ARLRSLQDRHAsLqQqQqqeqpqWEERGeHHGLEIAAFYERLAQHGLEFGPAFRTL
>UniRef100_Q0V0A3_from_926_to_1112 (HMM "PKS_DH" in sequence "UniRef100_Q0V0A3", bitscore: 91.8, e-value: 1.2e-21, length: 187)
HELLGLPVPGSNPLQPKFRNVLRAEDVSWLADHQLQGETVLPAAGYVSMAIEALHFVNRAAGIDkllvgykLRNVDITSA
LVVPALSSGVDIVFSLRPCSKKELDHeSWYEFDLFSVDNSIWVQHCRGYVgaekksasktgfSVSNSQPNVDNFLTGYEE
PNLVTADAVFSSLRGMEFYHGPCFQNL
>UniRef100_A4ZPY2_from_710_to_864 (HMM "PKS_DH" in sequence "UniRef100_A4ZPY2", bitscore: 91.3, e-value: 1.6e-21, length: 155)
TPFLGRRTDAPALDATFFDAEWSVAALPFLQDHVIYDKVVVSGAALAVMIADGARELTGSDACVLSDLRFPAALVIPPDA
ARKVQLQLvRDGDGFEATVLTLESADVHATARVDAGEAPGVAPSEPVRGEAISTELMDSWLRARSVVMGPTFRRL
>UniRef100_Q0CNL6_from_959_to_1137 (HMM "PKS_DH" in sequence "UniRef100_Q0CNL6", bitscore: 91.2, e-value: 1.8e-21, length: 179)
HDLLGSKILGSPWTNPTWKNVLRLSDTTWLRDHLLGDSVIFPAAGYIAMAIEAIYQKTYATGQIpegtaiselpfkLRNV
TFPRMLTLDANGGTKILLSLQPCSSTKESWHEFTVSTITKDGSIEEHCRGLVSVAKQSLPRPPVNASDIAPLQHPVPGAV
WYKAMRRVGYHFGPAFQPC
>UniRef100_Q2ABP6_from_984_to_1176 (HMM "PKS_DH" in sequence "UniRef100_Q2ABP6", bitscore: 90.9, e-value: 2.1e-21, length: 193)
HELLGSRTPDWNEHEARWTNRILLDQSPYLHDHQINGLCLMPAAGMLTMAIEATRQYYGHRAENasgykLKDVTFTKAMT
LSADARGTeIQLTLrPAAAESRDVQPGsLWNQFSLFVHEDGGWHLCCKGYVaieyddrressgelAESATAMEEKKQAFL
AASQECRIAIDSADIYGAFGQAGLTYGPTFKGM
>UniRef100_A2QQV0_from_943_to_1126 (HMM "PKS_DH" in sequence "UniRef100_A2QQV0", bitscore: 90.9, e-value: 2.1e-21, length: 184)
HELLGVPSPDNTDQDLRWTNFLKSSEIPWLDGHKLQGQTVFPAAGYVAMALEAGKWLAGDRSVQvleVRNLTIDRAITFD
DGAGFAVETLVALTGISPMSAAKnNSSSSSQMAdFAVYACPNTGSLGLELVSSGQVHIVYGAPSFSVLASTPLDDSNMTS
IDCEQFYSTLSGLGYGYNGPFHTL
>UniRef100_Q7S0Q5_from_959_to_1148 (HMM "PKS_DH" in sequence "UniRef100_Q7S0Q5", bitscore: 90.9, e-value: 2.2e-21, length: 190)
SDIIGTLASYSSDLEPTWRNIVRLDDLPWLRHHKIQSLIMYPMSAFLAMAVEAASQRARSKHCSfdrfqMRDIAIKKPLA
IPDNDIEVTISLRPHQEGIFvSSETWDEFRVCSWSSGQGWIEHCVGLIatvkitendvvQGPQTDDGFEDHLHSVVPTID
NAQWASIDPQHMYETLNKLGVVYGPTFQGL
>UniRef100_A1KQR9_from_652_to_824 (HMM "PKS_DH" in sequence "UniRef100_A1KQR9", bitscore: 90.8, e-value: 2.3e-21, length: 173)
HPFLTQNTSDLLSQRFTTVFDGEEFFLKQHVVGGKQIFPGVGHLEMARAAVAMAANGLAGTaqqpvLSDVVWLRPLIIDG
QARQIDVALtLEEDNQIRFEITSRDYDPPSGLVSGEPVLHSQGLASFVEPAAQRQVDLAALKARMDGGQLSAEQCYQAYR
AMTFEHGPAYQGL
>UniRef100_A3MDI6_from_2286_to_2444 (HMM "PKS_DH" in sequence "UniRef100_A3MDI6", bitscore: 90.7, e-value: 2.5e-21, length: 159)
HPLRRDAADGRFLLDLDGDEAFLADHRVDGRRVLPGVAHLEIAYEAARRTFGPADAIrIRNLGWIRPIVADGALRIGVEL
SMtGAAEGAFRLYTTDPQHGRLTHSEGAIGRADVAQSARALDLGALRDAFATAERVDPAVWYDGFSRAGIDYGPSHRCL
>UniRef100_A1UUX8_from_2292_to_2450 (HMM "PKS_DH" in sequence "UniRef100_A1UUX8", bitscore: 90.7, e-value: 2.5e-21, length: 159)
HPLRRDAADGRFLLDLDGDEAFLADHRVDGRRVLPGVAHLEIAYEAARRTFGPADAIrIRNLGWIRPIVADGALRIGVEL
SMtGAAEGAFRLYTTDPQHGRLTHSEGAIGRADVAQSARALDLGALRDAFATAERVDPAVWYDGFSRAGIDYGPSHRCL
>UniRef100_UPI0000558FFC_from_678_to_836 (HMM "PKS_DH" in sequence "UniRef100_UPI0000558FFC", bitscore: 90.7, e-value: 2.5e-21, length: 159)
HPLRRDAADGRFLLDLDGDEAFLADHRVDGRRVLPGVAHLEIAYEAARRTFGPADAIrIRNLGWIRPIVADGALRIGVEL
SMtGAAEGAFRLYTTDPQHGRLTHSEGAIGRADVAQSARALDLGALRDAFATAERVDPAVWYDGFSRAGIDYGPSHRCL
>UniRef100_UPI0000559E5B_from_2052_to_2210 (HMM "PKS_DH" in sequence "UniRef100_UPI0000559E5B", bitscore: 90.7, e-value: 2.5e-21, length: 159)
HPLRRDAADGRFLLDLDGDEAFLADHRVDGRRVLPGVAHLEIAYEAARRTFGPADAIrIRNLGWIRPIVADGALRIGVEL
SMtGAAEGAFRLYTTDPQHGRLTHSEGAIGRADVAQSARALDLGALRDAFATAERVDPAVWYDGFSRAGIDYGPSHRCL
>UniRef100_UPI00006DD0FF_from_2292_to_2450 (HMM "PKS_DH" in sequence "UniRef100_UPI00006DD0FF", bitscore: 90.7, e-value: 2.5e-21, length: 159)
HPLRRDAADGRFLLDLDGDEAFLADHRVDGRRVLPGVAHLEIAYEAARRTFGPADAIrIRNLGWIRPIVADGALRIGVEL
SMtGAAEGAFRLYTTDPQHGRLTHSEGAIGRADVAQSARALDLGALRDAFATAERVDPAVWYDGFSRAGIDYGPSHRCL
>UniRef100_A4D934_from_2518_to_2688 (HMM "PKS_DH" in sequence "UniRef100_A4D934", bitscore: 90.6, e-value: 2.6e-21, length: 171)
HPLLGQRLHLAALEQQIRFECQISASQPTYLQHHCVFSQPVFPAAAYLEIALAAGSILFNSDDLILEDIAIQKVLILSKD
EINTIQIVLnLQLVQSYKFQIFSLDINTNSSEPKWILHIEGKILVGNKDPQLETTNLKAIKDEYNQQILPTEFYQKFEEW
GLNYGSSFQAV
>UniRef100_Q5KTM9_from_960_to_1149 (HMM "PKS_DH" in sequence "UniRef100_Q5KTM9", bitscore: 90.4, e-value: 3e-21, length: 190)
TDLVGYRLLGTPEHTWRNFLRCNENPWIREHKVQGDILYPGAGMLVMAIEAAHQLAQETSADeiygfeLRDVSIDTALRV
PDTEKGIEVMTQLHNRRTGTRAApSSTLYEFTVSSWSEEMSSWSTHARGLVsitfktfspsmeREVALGNERYMSSLAEV
RRVCQTPARSFLYDTVETIGMQYGPTFRNM
>UniRef100_Q08QP5_from_886_to_1050 (HMM "PKS_DH" in sequence "UniRef100_Q08QP5", bitscore: 90.1, e-value: 3.6e-21, length: 165)
GGFLGTGIESSVGGRTALWQRWWSGDNAAFLGEHSVSGTPFVPSTLFPLLAVEAARRAGDASSQAISEFVFGAPLELgps
sEQGREVQLAWLVANKPGHFRVSSRRAGEAWTVHASGRVAPAAASTASETLETVRGRLSRGVPGAELYRAMEARGIVNGP
SLRPI
>UniRef100_A1KQS1_from_2121_to_2288 (HMM "PKS_DH" in sequence "UniRef100_A1KQS1", bitscore: 90.1, e-value: 3.8e-21, length: 168)
HPLVHHNISTLATQRFVSRFSGRETFLADHRIGDQLIFPGAAYLELAREAIVRASELPPQQvtLQNVVWLRPLAFAVGGG
DRdvelyCELAVnGNDSVSFRIYSLDGGTQQLHAQGDAqLAAVAAPLPQPVDLAQWAARCNVSERSHDVLYHDFDTMGVH
YGVTFRAA
>UniRef100_Q2SW12_from_709_to_863 (HMM "PKS_DH" in sequence "UniRef100_Q2SW12", bitscore: 89.4, e-value: 5.9e-21, length: 155)
SPFLGRRTDAPALNATLFDADWSVATLPFLQDHVIYGKIVVSGAALAVMIADGVRELTGADACVLSDLRFPAALVIPAGA
ARRVQLQLVRDGDGFEAAVLTPEPFETHATARAEAGADQDVAPSAQVRGEAISTDLLDTWLRARSVVMGPTFRRL
>UniRef100_A4FCW1_from_909_to_1068 (HMM "PKS_DH" in sequence "UniRef100_A4FCW1", bitscore: 89.2, e-value: 6.9e-21, length: 160)
GPRLGGrAVAAATPVRDVELSAAEFPYLADHRIGQTVVFPGSGYLEAALAMFPDDVPCVLEDVVFQRPLALQARSITTLR
IGYDPDHRLVTLHSRGQDDEAVWTLHAQLRRPDLARPRLPQPRTETLAELTRALTPVGHDEVYAQLDGSNLNYGPAFRAV
>UniRef100_Q0UF41_from_908_to_1072 (HMM "PKS_DH" in sequence "UniRef100_Q0UF41", bitscore: 89.1, e-value: 7.5e-21, length: 165)
HDLIGSRVIESTDQNPSWRNILRSDEIRWVKEHEVTGDVVLPGVGYVCMAGEAVRQLTGISDYTVRKVNIKAACVIQSGQ
DVEIITHLSRARVTDSlESLWYDFTVSSLNKDTWIQHAFGQIRPGSEIERENIEIKPLPRQLSKRTWYRKMQQMGLNYGT
RFRAI
>UniRef100_A2R6H1_from_959_to_1133 (HMM "PKS_DH" in sequence "UniRef100_A2R6H1", bitscore: 89.1, e-value: 7.5e-21, length: 175)
HELLGVPVEDSNPYEQRWRNVLRPDDLPWLRMNRMKGQIHFPGVAYILMATEALQQRVARTMTIprvrIANMSILAPLQV
PDSPSGVeIQVSIyPTNVRANGATDWATFRIISYDTAEKTWVEHCVGSVRAETGPPDLCVNTALRKQCAEPVDIAQMYHG
FTAAGMDFGENLRNI
>UniRef100_Q6J228_from_935_to_1110 (HMM "PKS_DH" in sequence "UniRef100_Q6J228", bitscore: 88.3, e-value: 1.3e-20, length: 176)
HPLLGARSVEDTADSMRWINYLRLDDVPWLEGHKVEGQVVYPAAGYLVMAMEAARAIDASKEIQlteLSDVHILSAIQLT
EGSQALETVFTLQVERNEPTfATASWTLSTPMSGRNDSWKSNAKGQLrVEFSSLDDAARLPSRSKPIASLTSVDMERFYS
ALANIGLEYTGEFKQL
>UniRef100_Q6RKK5_from_935_to_1110 (HMM "PKS_DH" in sequence "UniRef100_Q6RKK5", bitscore: 88.3, e-value: 1.3e-20, length: 176)
HPLLGARSVEDTADSMRWINYLRLDDVPWLEGHKVEGQVVYPAAGYLVMAMEAARAIDASKEIQlteLSDVHILSAIQLT
EGSQALETVFTLQVERNEPTfATASWTLSTPMSGRNDSWKSNAKGQLrVEFSSLDDAARLPSRSKPIASLTSVDMERFYS
ALANIGLEYTGEFKQL
>UniRef100_A4RIU0_from_150_to_325 (HMM "PKS_DH" in sequence "UniRef100_A4RIU0", bitscore: 88.2, e-value: 1.4e-20, length: 176)
HLLLGKLSADSTSTALHWRNSIRPRDMAWLDGHQLQGQTVFPGAGYVVMAAEAAMHVANGRSVRlveFLDVEISKAVTFE
NEDGLVELNLSLQVDAGLSSAQhTAASFRIDCCLSREDAMSPSSSGRVIITYGPGAGDTLPTAQDEPPHMRSISVETFYE
ELAAVGYGYANDFRGI
>UniRef100_Q5XF87_from_951_to_1126 (HMM "PKS_DH" in sequence "UniRef100_Q5XF87", bitscore: 88.2, e-value: 1.4e-20, length: 176)
HLLLGKLSADSTSTALHWRNSIRPRDMAWLDGHQLQGQTVFPGAGYVVMAAEAAMHVANGRSVRlveFLDVEISKAVTFE
NEDGLVELNLSLQVDAGLSSAQhTAASFRIDCCLSREDAMSPSSSGRVIITYGPGAGDTLPTAQDEPPHMRSISVETFYE
ELAAVGYGYANDFRGI
>UniRef100_Q8YTN4_from_929_to_1089 (HMM "PKS_DH" in sequence "UniRef100_Q8YTN4", bitscore: 88.0, e-value: 1.6e-20, length: 161)
HPLLGQQLNLAKSSDIYFEQQLTNNNPDYLQDHKVFNQIILPGAAYLEMSLAAAKTIFKNNSISVETVSFQETCILTPDN
PKNIQFILKNNHEFEIVSTTSNHDWITHATGKIKPHNNIPQPQQINLGELQNTFTKIIDITDFYQNLTQVGIEYGETFQA
I
>UniRef100_Q6RKK9_from_1069_to_1256 (HMM "PKS_DH" in sequence "UniRef100_Q6RKK9", bitscore: 87.8, e-value: 1.9e-20, length: 188)
LELLGVRDPRSTKAEPAWHNYLRISEQPWIEHHQFQNTNIYPMAGMIVMAIEGLRQVETRTDVEgytIRDVNIGSALVVP
LDQTIETRLQLtPWRSGPNVSWSHWTEFTVSSRNESGSWTTNCTGLVstsykretnstflDEEAAANALLSQEYKAISNS
DLPSVDPTVFYTKLDESGFSLGPAFRGV
>UniRef100_Q2UFM3_from_968_to_1142 (HMM "PKS_DH" in sequence "UniRef100_Q2UFM3", bitscore: 87.4, e-value: 2.5e-20, length: 175)
HELLGREVPGGNKTTFGWRNLLQVENVPWLRDHKLGDTVVFPATGYLSMAVEALMQKALPVGADgagksvaLRHVDLLKA
LPLPEQGSIELYTELRPLAISNIRDSkFWWEFQISSISDDGPTVRAKGSIRLEQIAACGTQVPSRECRLAPQSRKLWYES
IANSGLAFGPTFQHM
>UniRef100_A4RFV7_from_947_to_1146 (HMM "PKS_DH" in sequence "UniRef100_A4RFV7", bitscore: 87.0, e-value: 3.2e-20, length: 200)
SRFLGTPLPTLVEGEHLWRALIRPSDEDWLLDHKIQGVIVYPAVGYIAMAVEAARQLAADTTGQdgsgdssspklrafhF
REVEFLAATTAPGEDQVIeITICVRPAPGSLGTSsDWHHYTISSCTDGKTITKVCTGLFkveYEPAAGSAEAYELAEADR
EVQARLLRARAdcRRRENPESFYMELSRIGLEFGPAFRNM
>UniRef100_UPI000023D46F_from_1013_to_1191 (HMM "PKS_DH" in sequence "UniRef100_UPI000023D46F", bitscore: 86.4, e-value: 4.9e-20, length: 179)
VDLLGAPVSDVVDGDPAWRNLLRTSEMPWIRDHKVQSSILYPAAGMICMVIEAVLQIYDPTTLPdqveLRNVQLERPMII
PDGDTGIetkLQLLRPKLMTSAEDCYEFRISSGLEGTPLQLNCYGYViakfASDHPPINSFKTELQNTESACQSPLAVEH
FYSKTKQIGLEYGPSFQNM
>UniRef100_Q6RKF8_from_959_to_1148 (HMM "PKS_DH" in sequence "UniRef100_Q6RKF8", bitscore: 86.3, e-value: 5e-20, length: 190)
TDLLGYRLPGTPEYTWRNFLRCNENPWIREHKVQGDILYPGAGMLVMAIEAAHQVAQETSVDevhgfeLRDVSIDTALRV
PDTEMGIEVMTQLHNRRTGTRAApSSALYEFTISSWNKEMSCWSAHARGLISITYKTFSTAMEHELALENGRCMTSMIEA
rkaCQKPARSFLYDTVETIGMQYGPTFRNM
>UniRef100_A4LGP3_from_1478_to_1650 (HMM "PKS_DH" in sequence "UniRef100_A4LGP3", bitscore: 86.1, e-value: 6.1e-20, length: 173)
HPLLREIDSAQSAACFGATLAGDEPFLRDHRIDGRPVMPSSAYLEMVREAAARALGEPADAmlvIEGIAWRNPLTVSGGA
RQLQLRARAEPGARALRFDVSSQAAGDAAAEPLAHCDGVAryVPRAPAGAPDLAALRARLASGPRAADEAACAALHARFA
RLGIEYGATHRVL
>UniRef100_Q9KID7_from_2720_to_2853 (HMM "PKS_DH" in sequence "UniRef100_Q9KID7", bitscore: 85.7, e-value: 7.6e-20, length: 134)
HPVLGSGIALAGSPGRVFTGSVPTGADRAVFVAELALAAADAVDCATVERLDIASVPGRPGHGRTTVQTWVDEPADDGRR
RFTVHTRTGDAPWTLHAEGVLRPHGTALPDAADAEWPPPGAVPADGLPGVWRRG
>UniRef100_Q5AZ49_from_847_to_1016 (HMM "PKS_DH" in sequence "UniRef100_Q5AZ49", bitscore: 85.7, e-value: 7.8e-20, length: 170)
HELLGSRVLGSTDIEPSWRNNLSLDDAPWLYGHRIMGKTLFPGAGYIAMAGEAIQQLVSRPNVSyqISHLVLKHALFLDS
NECVELITNLRPVRISDIqDSEWHEFSITAVQAGEATRLCLGQVRVAPPSVAPTMPLTGSTKLKRRVMSAAWYKALREAG
MDYNREFRGL
>UniRef100_A1UUY0_from_1473_to_1645 (HMM "PKS_DH" in sequence "UniRef100_A1UUY0", bitscore: 85.4, e-value: 9.5e-20, length: 173)
HPLLREIDSAQSAACFGATLAGDEPFLRDHRIDGRPVMPSSAYLEMVREAAARALGEPADAmlvIEGIAWRNPLTVSGGA
RRLQLRARAEPGARALRFDVSSQAAGDAAAEPLAHCDGVAryVPRAPAGAPDLAALRARLASGPRSADEAACAALHARFA
RLGIEYGATHRVL
>UniRef100_A2RX48_from_1423_to_1595 (HMM "PKS_DH" in sequence "UniRef100_A2RX48", bitscore: 85.4, e-value: 9.5e-20, length: 173)
HPLLREIDSAQSAACFGATLAGDEPFLRDHRIDGRPVMPSSAYLEMVREAAARALGEPADAmlvIEGIAWRNPLTVSGGA
RRLQLRARAEPGARALRFDVSSQAAGDAAAEPLAHCDGVAryVPRAPAGAPDLAALRARLASGPRSADEAACAALHARFA
RLGIEYGATHRVL
>UniRef100_A3MDI4_from_1493_to_1665 (HMM "PKS_DH" in sequence "UniRef100_A3MDI4", bitscore: 85.4, e-value: 9.5e-20, length: 173)
HPLLREIDSAQSAACFGATLAGDEPFLRDHRIDGRPVMPSSAYLEMVREAAARALGEPADAmlvIEGIAWRNPLTVSGGA
RRLQLRARAEPGARALRFDVSSQAAGDAAAEPLAHCDGVAryVPRAPAGAPDLAALRARLASGPRSADEAACAALHARFA
RLGIEYGATHRVL
>UniRef100_UPI0000559048_from_372_to_544 (HMM "PKS_DH" in sequence "UniRef100_UPI0000559048", bitscore: 85.4, e-value: 9.5e-20, length: 173)
HPLLREIDSAQSAACFGATLAGDEPFLRDHRIDGRPVMPSSAYLEMVREAAARALGEPADAmlvIEGIAWRNPLTVSGGA
RRLQLRARAEPGARALRFDVSSQAAGDAAAEPLAHCDGVAryVPRAPAGAPDLAALRARLASGPRSADEAACAALHARFA
RLGIEYGATHRVL
>UniRef100_UPI00006DD10E_from_1050_to_1222 (HMM "PKS_DH" in sequence "UniRef100_UPI00006DD10E", bitscore: 85.4, e-value: 9.5e-20, length: 173)
HPLLREIDSAQSAACFGATLAGDEPFLRDHRIDGRPVMPSSAYLEMVREAAARALGEPADAmlvIEGIAWRNPLTVSGGA
RRLQLRARAEPGARALRFDVSSQAAGDAAAEPLAHCDGVAryVPRAPAGAPDLAALRARLASGPRSADEAACAALHARFA
RLGIEYGATHRVL
>UniRef100_Q2UN49_from_961_to_1150 (HMM "PKS_DH" in sequence "UniRef100_Q2UN49", bitscore: 85.3, e-value: 1e-19, length: 190)
NDLLGTPDPNWNPLEPRWRNIIKLSEMPWVRDHQINGTILYPAAGMVIMAVEAAKQLAITGRQIssfnIKDVTLHAAIPI
QEQNETVETAFHMRPVKALTSaASHWYEFALYMNTDSSWVSNCTGTIQVAYYPEKPDPVDCGHLERDLASQQIDAYLQAs
kECTSpAEVEALYSHLKACGYEYGDAFQGI
>UniRef100_Q4KCD8_from_2435_to_2599 (HMM "PKS_DH" in sequence "UniRef100_Q4KCD8", bitscore: 85.2, e-value: 1.1e-19, length: 165)
HPLLHRNVSDLAQQKFTAVFSGAEFFLRDHRVGRQKVLPGVAYLEMAREALSRSLGDRASSatlsLCHLVWSQPLTLSEQ
GTEPatLEIHINSLAPQRLTFEIRQQPQRTLCCQGEALLHNNRVQAPASLASLQGAIHGHRLDAEGLYRLFDSIDIHYGP
SHRAV
>UniRef100_A3P518_from_1449_to_1621 (HMM "PKS_DH" in sequence "UniRef100_A3P518", bitscore: 85.1, e-value: 1.2e-19, length: 173)
HPLLREIDSAQSAACFGATLAGDEPFLRDHRIDGRPVMPSSAYLEMVREAAARALGEPADAmlvIEGIAWRNPLTVSGGA
RRLQLRAQAEPGARALRFDVSSQAAGDAAAEPLAHCDGVAryVPRAPAGAPDLAALRARLASGPRAADEAACAALHARFA
RLGIEYGATHRVL
>UniRef100_Q63LK8_from_1437_to_1609 (HMM "PKS_DH" in sequence "UniRef100_Q63LK8", bitscore: 85.1, e-value: 1.2e-19, length: 173)
HPLLREIDSAQSAACFGATLAGDEPFLRDHRIDGRPVMPSSAYLEMVREAAARALGEPADAmlvIEGIAWRNPLTVSGGA
RRLQLRAQAEPGARALRFDVSSQAAGDAAAEPLAHCDGVAryVPRAPAGAPDLAALRARLASGPRAADEAACAALHARFA
RLGIEYGATHRVL
>UniRef100_UPI00005FB064_from_1449_to_1621 (HMM "PKS_DH" in sequence "UniRef100_UPI00005FB064", bitscore: 85.1, e-value: 1.2e-19, length: 173)
HPLLREIDSAQSAACFGATLAGDEPFLRDHRIDGRPVMPSSAYLEMVREAAARALGEPADAmlvIEGIAWRNPLTVSGGA
RRLQLRAQAEPGARALRFDVSSQAAGDAAAEPLAHCDGVAryVPRAPAGAPDLAALRARLASGPRAADEAACAALHARFA
RLGIEYGATHRVL
>UniRef100_UPI0000D72370_from_1076_to_1248 (HMM "PKS_DH" in sequence "UniRef100_UPI0000D72370", bitscore: 85.1, e-value: 1.2e-19, length: 173)
HPLLREIDSAQSAACFGATLAGDEPFLRDHRIDGRPVMPSSAYLEMVREAAARALGEPADAmlvIEGIAWRNPLTVSGGA
RRLQLRAQAEPGARALRFDVSSQAAGDAAAEPLAHCDGVAryVPRAPAGAPDLAALRARLASGPRAADEAACAALHARFA
RLGIEYGATHRVL
>UniRef100_UPI0000D7233F_from_1473_to_1645 (HMM "PKS_DH" in sequence "UniRef100_UPI0000D7233F", bitscore: 84.6, e-value: 1.7e-19, length: 173)
HPLLREIDSAQSAACFGATLAGDEPFLRDHRIDGRPVMPSSAYLEMVREAAARALGEPADAmlvIEGIAWRNPLTVSGGA
RRLQLRAQAEPGARALRFDVSSQAAGDAAAEPLAHCDGVAryVPRAPAGAPDLAXLRARXASGPRAXDZAACAALHARFA
RLGIZYGATHRVL
>UniRef100_Q1D5G0_from_3615_to_3781 (HMM "PKS_DH" in sequence "UniRef100_Q1D5G0", bitscore: 84.3, e-value: 2e-19, length: 167)
HPLVHENSSDLRGQRYSAHLTGEEFFLRDHVVGQDKVLPGVAFLEMARAAVVNASGLTPPGkvtLRNVVWSRPIIVTDAP
VQVHIgLEAEQDGSVVFEIYGGTDEAPLLFCQGRAriGAGTDEEATAPCVDLSVLQSGCQDRRQSGAAVYQTFASAGLTY
GPTLRAL
>UniRef100_A3NJF4_from_1467_to_1639 (HMM "PKS_DH" in sequence "UniRef100_A3NJF4", bitscore: 83.8, e-value: 2.9e-19, length: 173)
HPLLREIDSAQSAACFGATLAGDEPFLRDHRIDGRPVMPSSAYLEMVREAAARALGEPADAmlvIEGIAWRNPLTVSGGA
RRLQLRARAEPGARALRFDVSSQAAGDAAAAPLAHCDGVAryVPRAPAGAPDLAALRARLASGPRAADEAACAALHARFA
RLGIEYGATHRVL
>UniRef100_A0JJU1_from_993_to_1184 (HMM "PKS_DH" in sequence "UniRef100_A0JJU1", bitscore: 83.7, e-value: 3.1e-19, length: 192)
HELLGRRTPDDNEREIRWRNLLKVSELPWTQGHRVLGEVLLPGAAYISMAIEAGRRLALDQGREarlleVSDVDILRPVV
VADNKEGTetlFTVRLlDEYASTGKKSDElITASFSFYIYNSPASTSIVHTCEGRIAVQLGAKLGSEAGANSMPQLPHRE
PSIsnLQQLDCEKLYSVFETIGLEYSGAFRRI
>UniRef100_Q1RS71_from_992_to_1156 (HMM "PKS_DH" in sequence "UniRef100_Q1RS71", bitscore: 83.7, e-value: 3.2e-19, length: 165)
HPLLQENTSDFSQQRFTSLFTGDEFFLSDHVVNGQKILPGVAYLEMAAEAVKKAAAVTEKDhsvtLRQVVWVRPVMIEDK
PKEIHIALyPEDNGEITYEIYSEAENGEDPVIHSQGEAVITEPGSAQIDIESVKASCNLGIVTAEECYGAFEKIGLDYGE
AYRGV
>UniRef100_A1C5U4_from_969_to_1146 (HMM "PKS_DH" in sequence "UniRef100_A1C5U4", bitscore: 83.3, e-value: 4.1e-19, length: 178)
HPLLGSRTPDDTDYEPRWRNFFIMDELPWLQDHCVQGQSIVPAATYCVMALEAAKVLCRGKNVHsieLFNVAILRPIVLD
EGSDGTETLFSVRSDIDSNKnENEIHAQFSLSAGAMDDRHPRTAATGQIRITLGSESPILFPDRRLETELDLLPTSVDRF
YASMDEIGLSYSGPFRAM
>UniRef100_Q68CH8_from_919_to_1076 (HMM "PKS_DH" in sequence "UniRef100_Q68CH8", bitscore: 83.3, e-value: 4.2e-19, length: 158)
APLAPAPGRPGVWHGALELSPLTQPWLTDHKLYDTALLPGTGMLALALHTATARTGALPGRLVDVSFRKEVTIGADPVRF
TTEWQDAPGGGAFRLLSLPPGATEWDVVATAGAEPGTDAPEGFGLPAWADEVAAEDPGEFYRRCSARGQNYGPAFQVV
>UniRef100_UPI000067452C_from_1492_to_1664 (HMM "PKS_DH" in sequence "UniRef100_UPI000067452C", bitscore: 83.0, e-value: 5e-19, length: 173)
HPLLREIDSAQSAACFGATLAGDEPFLRDHRIDGRPVMPSSAYLEMVREAAARALGEPADAmlvIEGIAWRNPLTVSGGA
RRLQLRAQAEPGARALRFDVSSQAAGDAAAXPLAHCDGVAryVPRAPAGAPDLAALRARLASGPRAADEAACAALHARFA
RLGIEYGATHRVL
>UniRef100_Q6RKK6_from_951_to_1136 (HMM "PKS_DH" in sequence "UniRef100_Q6RKK6", bitscore: 82.6, e-value: 6.6e-19, length: 186)
HPILGRrMVENSVPGMTQWRNILRAREIPWLRGHRLQGQVIFPGCGYAAMALEAAMILVRDLKDSptvrllsLYDLTMDQ
AIVFNDDSSSVETLVTMKTVESSHDELVvdFVCCSYHTHGLAPAVTSTHAHGRVvarlGAPSADAIPGQTAQDPARQFNL
APIEMDRFYTELAKHGYQYSPPFKGI
>UniRef100_Q49B92_from_975_to_1149 (HMM "PKS_DH" in sequence "UniRef100_Q49B92", bitscore: 82.4, e-value: 7.5e-19, length: 175)
HDLVGSKMGATGWHAPVFKGVLKLANLPWLRDHKLGSDVVFPAAGYVAMAVEAMYQTAMITQWKkqapsryrfrLRDVRL
LRALVLAEDNETRVTLALTPVKGGSTRSWYEYRMCSVQEGVDVDFVHSTGLVCVETDYQDTFKVVEPLELATSARIWYKT
LAEMGYNFGPSFQKH
>UniRef100_Q2HEW5_from_1644_to_1820 (HMM "PKS_DH" in sequence "UniRef100_Q2HEW5", bitscore: 82.0, e-value: 1e-18, length: 177)
NELLGTRIMDNSPSEARWRNRLSANEVPWLRDHRVQNQAIFPGAGYIATGLEAVRELLGNEPLLlvnMQDIFIGQALIIP
EPGSVETLVSVTNIVRGADKiTARFTFFADEGRADSVSMAEKASANLIISLGEPDPDALPPRPEPGRDYHMLDVPAERFY
DAVGSLGFGYTGPFRAL
>UniRef100_Q2T4N1_from_1969_to_2140 (HMM "PKS_DH" in sequence "UniRef100_Q2T4N1", bitscore: 81.9, e-value: 1.1e-18, length: 172)
EPGARERAEAAAAPHVVVLTLTgSEPYLRDHLIDGQRVLPGAAHLDMARAAFERVRAAGGRAarfvaLRDVVWRAPLVAG
DAGAEVHVELTPSGTAFAYRILSRPADRAAAVGAALTLHSEGVVDELNEPAPEPLDLDGWRAACAGERVDGAALHARFAS
LGIGYGPSHRGV
>UniRef100_A2QXP7_from_939_to_1110 (HMM "PKS_DH" in sequence "UniRef100_A2QXP7", bitscore: 81.9, e-value: 1.1e-18, length: 172)
HPLLGTLSPETGEDEWRWRNYLSRTELDWLNNHQVQSQAVFPAAGYISMALEAAAKFARGQPLRlveFDNVRIHCAVPIP
DDPRGVEIISKVVIVKSENNvIVAAFQCYASVAEKLKTCASGKLTLSLGEQDVMLLPPRSSISALSQSVEISAFYASLER
LGLGYSGPFQGL
>UniRef100_Q4KCD8_from_4373_to_4534 (HMM "PKS_DH" in sequence "UniRef100_Q4KCD8", bitscore: 81.4, e-value: 1.5e-18, length: 162)
HPLLHRNVSDLRGLRYLSRFSGDESVLAEHRVNGQAVLAGAAMIVMIQAALTDALGGAVPAgrglvISDLSWRQPFSVDA
ANNGElfLELSMPAAGDYRIGIYAYDQAAQLQLHCQARASTAEVQAAWLDFSSLGAQVVDVEACYQRFAAMGIEYGAGHR
RL
>UniRef100_A4QV22_from_895_to_1080 (HMM "PKS_DH" in sequence "UniRef100_A4QV22", bitscore: 81.3, e-value: 1.6e-18, length: 186)
NDLIGVEAIYSTDVEPTWRNIVALDDLPWLRHHRIQSLTIFPFSGFVAMALEAAAQQALKREAKydrfeLRRVVVSKPLA
MGDGDVEMDISLRPHSDSQKHQAGWRQFRIASWTKNGGWAEHCTGEVAALSDDDNEVDGERQKQAIRRRVEAASTMGEDA
VDVaEVDMYNCLEDLGVTFGAAFQGV
>UniRef100_Q8YTN5_from_954_to_1115 (HMM "PKS_DH" in sequence "UniRef100_Q8YTN5", bitscore: 81.0, e-value: 2e-18, length: 162)
HPLLGQKLKLAKSEKIYYQNKISPKKPDFLQQHQVQSNSIMPAAGYIEIAITAAEQIFPSHSYNLQNIQIIQPLPTTQEI
TLQLILTPLEKQTYQFEILSLCAFAPLREKETTHATGIIQTSPPLPNSPQLPTTCTQKIDPTTYYQTCQKLGIEYGKYFQ
AI
>UniRef100_Q4KCD4_from_2266_to_2433 (HMM "PKS_DH" in sequence "UniRef100_Q4KCD4", bitscore: 81.0, e-value: 2e-18, length: 168)
HPLLQRNVSTLARQCFVSRFSGRERFLADHRMGDQQIFPGAAYLEMAREAIVRASERPMQqvtLRNLVWLRPLAFAQGAG
AgevelfCELTLsSGDSLSFRIYSLDGTVQQLHAQGDALLADVAPPMPAALDLSQLAAECNLGERSHDALYRDFESMDVH
YGSSFRAA
>UniRef100_Q6RKK1_from_968_to_1153 (HMM "PKS_DH" in sequence "UniRef100_Q6RKK1", bitscore: 81.0, e-value: 2.1e-18, length: 186)
HELLGARALTGNDIDYTWRNLLRLGEIPWLKDHCLEDQIVFPATGYMAMAIEALSQILDAKEKPvdevsfeFRNVNISAA
LQIPNQERDVysrdtdLELHTTMSGSKISNTsSSVDWHEFSISSWQAERTMLHCRGSICLAKPLTARDSHSVALSETEGF
DKWSMNKWYTKWHEEGLCFGPHFRSL
>UniRef100_A6GKJ3_from_925_to_1040 (HMM "PKS_DH" in sequence "UniRef100_A6GKJ3", bitscore: 80.8, e-value: 2.3e-18, length: 116)
HALLGAVTRVGQRDELVLTTNLSLRRHPWLGDHRVQGSALLPGAGFIDLALSAARLAWPDSKALgIDELLLTSPLVLDDA
DQTLQVVLDAPDAQGRRALQIVSRPSSEPLDGEVTL
>UniRef100_A2QBL3_from_935_to_1122 (HMM "PKS_DH" in sequence "UniRef100_A2QBL3", bitscore: 80.8, e-value: 2.4e-18, length: 188)
HELGTPDPSWNPHQPRWRHIIRTSSIPWVQDHQVNGSVVYPGAGMILMAVEAGKQLCRDGRQIysfeVLDTTLHAAIQIP
GHGDVETSFSMQPVSSRRAKNsDFFEFGLYTALVSSWTTNCTGSIRVTYEAQEPDPIKNSQVHQMLNTQHQQSlLqAqQn
cgsTmDISTLYKNLRQCGYEYGESFQGI
>UniRef100_A1C9J6_from_903_to_1078 (HMM "PKS_DH" in sequence "UniRef100_A1C9J6", bitscore: 80.8, e-value: 2.4e-18, length: 176)
HLLLGKQLVHSSPSSILWQNFIRQRDIEWLDGHSLQGQTVFPGAGYVVMAMEAAMKLAGDQEVRlleVLNLSIDKAVTFE
DENSMVEINLSLDIDPSQTTDTyAVYSFVINSCLARETGLTRSAAGTVAVTYGPGAPETLPPPQGEPPHLNNVSIDRFYN
MLGEIGYGYTKQFRGV
>UniRef100_Q3KRU6_from_1053_to_1230 (HMM "PKS_DH" in sequence "UniRef100_Q3KRU6", bitscore: 80.6, e-value: 2.8e-18, length: 178)
HELLGAPVPDWNRNSAIWRHRISASENPWLMDHKVSDDVLYPAAGMLAMAIEASRQVSNVENNLkgfrFSDVSFRQALKV
PSDGGVEsrFYLRPcPGANAAHGLGWNEFQLFTLSGDEWIEHCRGYVhpdYEVEVSNMANKFHEETQKCDGLRVISKKQI
YRAFRNSGNDFGPQFQTL
>UniRef100_A1D5E5_from_957_to_1135 (HMM "PKS_DH" in sequence "UniRef100_A1D5E5", bitscore: 80.3, e-value: 3.3e-18, length: 179)
HDLLGSKILGSPWTNPTWKNVLRLSDTTWLRDHLLGDSVIFPAAGYIAMAIEAIYQKTYAMGQIpegtsiselpfkLRNV
AFPRMLTLDTNSGTKILLSLQPCSSTKESWHEFTVSTITKDGSIEEHCRGLVSVGNQNLPRPPPSASDIAPLQHPVPGAV
WYKAMRRVGYHFGPAFQPC
>UniRef100_A4TU83_from_743_to_895 (HMM "PKS_DH" in sequence "UniRef100_A4TU83", bitscore: 80.1, e-value: 3.8e-18, length: 153)
LPQPQSGFDLRSSGTDCWRLTLKgTEFFLADHRLNGIPVLPGVAYLELARLAATQADLPSTALRNVVWVQPLMVAVPTEV
EITLDRAGMRLEIASLPTGGRVLHAQIRLGEGAAEPAAPVDLTDLPGRKFSATEIYAAFDRLGLNYGPGHRAI
>UniRef100_O31782_from_4706_to_4871 (HMM "PKS_DH" in sequence "UniRef100_O31782", bitscore: 79.9, e-value: 4.2e-18, length: 166)
HPLIHVNTSDLSEQRFSSAFTGAEFFFADHKVKGKPVMPGVAYLEMVHAAVTRAVRRTEDQqsvihIKNVVWVQPIVADG
QPVQVDISLnPQQDGEIAFNVYTEAAHNDRKIHCQGSASIRGAGDIPVQDISALQDQCSLSTLSHDQCYELFKAIGIDYG
PGFQGI
>UniRef100_Q2HFI3_from_870_to_1029 (HMM "PKS_DH" in sequence "UniRef100_Q2HFI3", bitscore: 79.8, e-value: 4.7e-18, length: 160)
HDLLGARLAGASDGSPIWKHLIRTGELPWVRDHVVQGDAVYPAAGFIAMAIEAVRQLHSSEAGSisgylLGDVEILKALV
IPESEKGVeVQLFLEAPSEKRLAQGKRVFRIYSAPSVAEGSLVRDGQGALsrgGEESKSTLEICDSAALMPCQHQQPHVI
>UniRef100_Q6RKJ8_from_945_to_1138 (HMM "PKS_DH" in sequence "UniRef100_Q6RKJ8", bitscore: 79.4, e-value: 6.1e-18, length: 194)
HDLLGVCIVGGTPYTPHWRHLVSIEKLPWLADHVIDGSIIFPGAGYLCMAIEAIRGLLREQGRHhdtilryvLRNISFSK
SLTIPSSSNHVEIQLGFDLGKNQNDRTLVDWIgFDVSSFQNNSWKQHCSGNIKVEFHMPADEVEELREATFVAASETEML
QECSDggAEPYEASEFYAKIKALGNDYGPKFATI
>UniRef100_Q6RKJ0_from_919_to_1094 (HMM "PKS_DH" in sequence "UniRef100_Q6RKJ0", bitscore: 79.3, e-value: 6.6e-18, length: 176)
HDLLGSKVIGTTWKSPTWRKLLNLADVPWLKDHKMGSDVLMPGAGFIAMAVEALYQKTRSTATEdiiisspnelsyrFRN
IRFDKALVLEDDKESPVLLSLTQQHGSKDWQEFRISSTTGDLLIEHCSGLIriqDPVDEHLADSDNTSLQYPTSGKVWYK
AQEEAGYGFGPSFQKL
>UniRef100_UPI000023CB38_from_959_to_1135 (HMM "PKS_DH" in sequence "UniRef100_UPI000023CB38", bitscore: 79.2, e-value: 7.3e-18, length: 177)
HEILGTRCRGANPSAPTWRNRVSVEDAPWLVDHQVNGIVTLSFTTGIAMVVEAMMQLQEENKEAdwanysfeLEDFVFSN
SIILPDENAIELFLTLiPRSDNTRSDGTRYDFTISSLRGDVDIRHCHGKAAALESNDGAFSQSRTSWHHMPLEVPLKSYY
KTLERVGYGYGPKFQLL
>UniRef100_A4RE14_from_1163_to_1348 (HMM "PKS_DH" in sequence "UniRef100_A4RE14", bitscore: 79.1, e-value: 7.6e-18, length: 186)
HELLGAPVPDWDKNDAVWRNYIRITENPWVEHHKVSGEILYPAAGMLVMAIEASRQLVDKDQQVagfrFKDVSFHLALLI
PTNDVGVETRFRLRSVSAGKLaGWSEFQLSTSENDDWKEHCRGFVRTEYSQTGSNTESDSSRLVHSQCEQEIVQAKKSCT
SmVHADKVYRKLSNIGLDFGTTFRTL
>UniRef100_Q2T4N9_from_3376_to_3560 (HMM "PKS_DH" in sequence "UniRef100_Q2T4N9", bitscore: 78.7, e-value: 9.7e-18, length: 185)
HPLLQRNTSTLERVSFASVFGGDEAFLRDHRVSGRPVLPAVAYIEIAYRALREAGVPGDAVrLTDLVWMRPAIVEGEPLH
VRVELaSEASEASEASDTsDTSDTSDAAgdtlaLTIGAAAPSGRGQPGFATVFARARARRVRVAAPAALPLARWRAQCGA
AMTADDCYRVFERVGLAYGPAFRTL
>UniRef100_Q6RKG3_from_958_to_1152 (HMM "PKS_DH" in sequence "UniRef100_Q6RKG3", bitscore: 78.7, e-value: 1e-17, length: 195)
MSLIGVLDVQSSALEPRWRQILRISELPWLRDHNIQSNVVYPAAGYLTMAIEAAAQRNAVRAPGtkiegfqFREVNISSA
LIIPETPGEVEVFItLKAFSESLRSPSnLWDEFSVSSVSESNRWTEHCRGLIavktvsrspnlvsgeAQEASDVEVYKGH
VDDFEAACQSSWDAKEMYNGLWQTGMHFGPTFANI
>UniRef100_A2Q977_from_938_to_1122 (HMM "PKS_DH" in sequence "UniRef100_A2Q977", bitscore: 78.2, e-value: 1.5e-17, length: 185)
HELLGSRILEGNDLQPEWRNVLRLEDVPWLRDHQVINDIIFPCAGYLGMAGEAIRQISSAHESTFRDVVVHTALVLTESK
AIEMITSLRPVRLTTTlDSVWWEFSIFSYNKTAWVKHclvstmghasadyptslvcrtrttASARLLPTAVSESTYAVHP
TTIDHCLQLLFPASCDGIYRRVTRL
>UniRef100_A4QU80_from_1019_to_1203 (HMM "PKS_DH" in sequence "UniRef100_A4QU80", bitscore: 77.7, e-value: 2e-17, length: 185)
HDLLGSRVPGGDGITRQWRNVLRAADLAWLVGHKLDTTTVLPAAGYLAMAVEAACQSTGLSLERygrgsprcsfaLRHVH
VEKALMVPDDQQSGIEVFTtlqPTTAPRTATAGSgGWYKFIVSSFVAGESTRHAHGLVKLTQNEDRPPARRLPVEDEAME
QSAPRTWYRRFVQEGLNFSGPLQSL
>UniRef100_Q1RS45_from_2692_to_2855 (HMM "PKS_DH" in sequence "UniRef100_Q1RS45", bitscore: 77.4, e-value: 2.4e-17, length: 164)
HPLLHANTSTFTAQRFTSVFSGHEPFFADHIVNGKPVLPGAAALEMARAAVTLAAEDLPGGktgvrLKQIVWLRPVTALS
EGVTLHVkLQPEENGDIAFEAYAEGEEPLVFFQGKAVLEETERAPVLDVEAVQARCGGRRMSKAECYEAFDSLGITYGPS
HQAL
>UniRef100_Q1D5F7_from_640_to_787 (HMM "PKS_DH" in sequence "UniRef100_Q1D5F7", bitscore: 77.1, e-value: 3.1e-17, length: 148)
HQVRVSFDGGEFLFRDHQVATTPILPGAAYLELARAAAVACDFTHPSELTDVVWQHPLREDARGDVRVVFSEAGTGQVSF
QVVSQSHGTVGGETVHVRGQLASSSHPREAPRRLPELEGRCPERLDGDAAYQWLTQAGLEYGPGFRGI
>UniRef100_Q7WRN5_from_841_to_992 (HMM "PKS_DH" in sequence "UniRef100_Q7WRN5", bitscore: 76.8, e-value: 3.6e-17, length: 152)
HPLLGDRFPSPLSSIQYRASISQNNPEFLTEHQVFDKPIFPGAAFIEMALAAAQSQAVILENIEFQKALLLQEQEDTLQL
IIEQNCFQIYQQSNNNWDVLVTGGIDSLNILDANRQNLEQIAANCPEQMEINSFYERYQKSGVNYGSSFQII
>UniRef100_Q6RKF4_from_969_to_1164 (HMM "PKS_DH" in sequence "UniRef100_Q6RKF4", bitscore: 75.6, e-value: 8.4e-17, length: 196)
HELLGAPVTDWDAkHDAIWRNWIRLSENPWVEDHAVSGAVLYPAAGMLVMAIEACKQLAEISNPGkaikairFHEVSFHS
ALQVPDNNLGVeSHLHLRPVKQAARETKAsPWCEFQVLTAQEDDQFREHCCGQVLVEYEESPTAVDAGREDQALRDHAQV
RISDAQQKCKirVTPEQIYQAWKDVGLSFGPTFQTL
>UniRef100_Q6RKF6_from_1061_to_1251 (HMM "PKS_DH" in sequence "UniRef100_Q6RKF6", bitscore: 75.4, e-value: 1e-16, length: 191)
HALLGLRENDFNSAQPTWHHKIRLAEAPWIVDHALEGSPLYPGTGMLVMAIEAARQLLPPSAEIsgyrLENVRFMRSIPV
NESEKGTeakiyLQPRRhTAKDAAQRLYDWRVFTLGGDEWIECAYGSIRVELEEAEASLETAARKARWASAVSQEHASTA
GQCtlsvQSGQLYENLSkKSGFDYGPYFQGL
>UniRef100_Q9FDU1_from_2999_to_3166 (HMM "PKS_DH" in sequence "UniRef100_Q9FDU1", bitscore: 75.3, e-value: 1.1e-16, length: 168)
HPFIRDFKKLATGDMIFEGEVSSLNPSYLEEHKVFENIVFPATGFIEAILAASQKIFNGHFVTLENVSIHQGLILSPTPS
IIQIIFkPKKSSQLIYTFEIFSSDSAQEQWLLHVTGEVKPKDIQSLAASELTQTKLERENPKESISIREFYELYQQMGIR
YGEQFQAI
>UniRef100_Q8RL74_from_632_to_798 (HMM "PKS_DH" in sequence "UniRef100_Q8RL74", bitscore: 75.2, e-value: 1.1e-16, length: 167)
HPLLSRQITAGDSQQFEVQFCGDEFFLDHHRVNGRKVLPGVVYLEMALAALSRVSGQADLALNSILWVRPFECFNDPVTL
TLAVEQARKGSGWEFEFFAWLTREPGGEPVRQVYCRGQASVPAEPAPLAHLDVNALAALAQGAASTTEFYRHFAAVGIEY
GPGHQGL
>UniRef100_A2QKB6_from_971_to_1174 (HMM "PKS_DH" in sequence "UniRef100_A2QKB6", bitscore: 75.2, e-value: 1.1e-16, length: 204)
HELLGAPFPDSTPLESRWRKIFDATETPWLLDHAVNGKAIYPATGMIVMAIEGAQQLAEKGRVIsgyfLHDSVFVNPIVI
RPGGDKTvTHLHMrPSRQTQDQLSHAYDFQIYTEVGDRWQTNCRGQIsiqyegkstgatiaeqqqqqqvtradTVALQLQ
QEEAFYKEQWETARRECHMHVPTSKIYKTFQANGLHYGPSFQVM
>UniRef100_Q1E4W5_from_974_to_1149 (HMM "PKS_DH" in sequence "UniRef100_Q1E4W5", bitscore: 75.1, e-value: 1.3e-16, length: 176)
HDVLGRKLLGGSKTEPTWRNILRVKDLPWLKDHSLGGDVIFPAAAYFSMAMEAVTQVNETSTAPtkidgytLRDISIKTA
LIVPEDDDGIetiftMHPSIHGEGGSQNVWWDFNIYSISQGGIQKAHMTGMIGVNIRPRGEKPRDVPNMPQRASGKLWNQ
SLRAVGFDYGPTFQDM
>UniRef100_A4RIQ8_from_957_to_1129 (HMM "PKS_DH" in sequence "UniRef100_A4RIQ8", bitscore: 75.0, e-value: 1.3e-16, length: 173)
NELLGTRLPDDTAGEVRWRNSLHPGELPWLLQHSAQGQTVFPGTGYIATTLEAVKQLFDSSGVQtveIRDMVIGNALVIE
ANTGVETLFSLTFINTQtDRITAHFSFCSQQGGSTKLVENASGDLVVLLGEPSEDALPRSFHPGTQMKDIDEERFYEAID
KLGYGYEGPFRAL
>UniRef100_Q6ZX14_from_951_to_1123 (HMM "PKS_DH" in sequence "UniRef100_Q6ZX14", bitscore: 75.0, e-value: 1.3e-16, length: 173)
NELLGTRLPDDTAGEVRWRNSLHPGELPWLLQHSAQGQTVFPGTGYIATTLEAVKQLFDSSGVQtveIRDMVIGNALVIE
ANTGVETLFSLTFINTQtDRITAHFSFCSQQGGSTKLVENASGDLVVLLGEPSEDALPRSFHPGTQMKDIDEERFYEAID
KLGYGYEGPFRAL
>UniRef100_Q1DST4_from_926_to_1100 (HMM "PKS_DH" in sequence "UniRef100_Q1DST4", bitscore: 74.9, e-value: 1.4e-16, length: 175)
HPLLGTRLPDGIKEEIRWRNLLKPSELSWIHGHQLQGQMVFPAAGYISTAIEAALSLAGNLPTAiieVSNFVIGRPLTFD
DNESGIETLFTLFNISREEGnFSASFSYHACTNQEADTLSSLATGTILVTTGDSRSNLLPARGPERPNMIPVPTDQFYQS
LDDLGYGYSGDFRSL
>UniRef100_A5G642_from_2998_to_3164 (HMM "PKS_DH" in sequence "UniRef100_A5G642", bitscore: 74.8, e-value: 1.5e-16, length: 167)
HPLLHQNTSDLTEQRFSSIFTGEEFFLADHAVSGEKILPVAAYLEMARAAVDRAAGSWNPSqkgisLKNIVWARPITVTG
QPVQVHVglfPKDNGEIGYEIYSESTEHSAETIINSQGSALFGPVADIPVINLLDVQSECDRELSSAQCYDAFKTMGSEY
GARHRGI
>UniRef100_Q6RKL0_from_987_to_1161 (HMM "PKS_DH" in sequence "UniRef100_Q6RKL0", bitscore: 74.5, e-value: 1.9e-16, length: 175)
HELFGAPVPDWDPANAVWRNYMRLSENPWVKHHRITGATIYPVAGMLVMAIEASRQMADITRVVkgfrILDARFNVALRV
PATQNGLETHFyMQPSRDYSDTVArTVRKFSLSSYEGGEWREHCHGLVVTEYEQPYTVNRLADVEKASKVETSFRQLYEH
LSTVGLDFGATFQTL
>UniRef100_Q92217_from_954_to_1148 (HMM "PKS_DH" in sequence "UniRef100_Q92217", bitscore: 74.4, e-value: 1.9e-16, length: 195)
LDLIGVFDVHSSVLEPRWRQVIRLSELPWLQDHKIQSSILYPVAGYIAMAIEAATQRNQMREMGndilgyqFRDVAISSA
LTIPDMPGQVEVFITLRSFSESVRsPSNLWDEFSISSVNDENRWTEHCRGLIsvlkssklsnlvngkMQDASTIACQHDL
REVFATCCKTEWDVKDMYEHFWETGMQYGPTFANL
>UniRef100_Q6RKJ2_from_996_to_1173 (HMM "PKS_DH" in sequence "UniRef100_Q6RKJ2", bitscore: 74.4, e-value: 2e-16, length: 178)
HDLLGTLANYSNDLEPTWRNILRIDDVPWLRHHKIQSLTLFPMSAFIEIAIEAASQKAASNSIQydkfeLRDVFVTKPLM
LTEEPVEITLQLRSRTPDNSASdIWDEFKVHSWAANKGWTLHCQGIIatKTGNHDLGLKMKSNIEKITEAAKHVINKTEI
YDSLSNIGVSYGSSFQGM
>UniRef100_A1KQR7_from_4356_to_4517 (HMM "PKS_DH" in sequence "UniRef100_A1KQR7", bitscore: 74.1, e-value: 2.4e-16, length: 162)
HPLLHRNVSDLRGLRYLSRFSGQESFLSGHRINGRGVLPGAAMIGMIDAALTDALGDERPAgtarvIRDLFWYQPFSVEA
TNHGELFVELAAQPDGECQIGICSYDFAGQLQLHCRAVAGTAVAQPAKLDFMTGDARPMDVDACYQRFTAMGIEYGISHR
RI
>UniRef100_Q847C5_from_844_to_1000 (HMM "PKS_DH" in sequence "UniRef100_Q847C5", bitscore: 74.1, e-value: 2.5e-16, length: 157)
HPLLGERLPSPLSSIQYRASISQNNPAFLAEHQVFEQAIFPGAAFIEMALAAAEGKAVSLANLEFTKALLLGKPENVLQL
IIEQKLGNQDSFSIYNQVDKSWDILVTGKLEKLKAIDAIKQNLTERQAECPENLDINSFYHTYKKSGVNYGKSFQLI
>UniRef100_A1KQR7_from_5904_to_6065 (HMM "PKS_DH" in sequence "UniRef100_A1KQR7", bitscore: 74.0, e-value: 2.5e-16, length: 162)
HPLVHQNSSRFEQQQFVTEFSGDEPWLKDHKVSGRKTLPGVAYLEMIRVAVMHSLAHGKADamvIEQLHWLAPLTVESNP
RRMQISLARVDERIRVKWFTNEGDLSVLHGQATAITGLSLHEEPLDLAYWQGLNWRLRLDSDEVYRLFSEMGIDYGDSHR
GI
>UniRef100_Q5EGQ8_from_892_to_1050 (HMM "PKS_DH" in sequence "UniRef100_Q5EGQ8", bitscore: 73.9, e-value: 2.9e-16, length: 159)
YRLTGWRGDPNSGSWKNHVDAHLFPDLAEHVVDGKAILPGSGFIEIAVSAAQQYYGSDEVEITNLEIVRPLELSDSRIME
LSTILSPETGDIEIRSRERLSEDDWTVHAVARSRKPIAGANARHPSISGLAKTGIVTPAKAYDTAKQFGLDYGPHFQLL
>UniRef100_Q1RS54_from_2710_to_2873 (HMM "PKS_DH" in sequence "UniRef100_Q1RS54", bitscore: 73.5, e-value: 3.6e-16, length: 164)
HPLLHANTSTFTAQRFTSVFSGHEPFFADHIVNGKPVLPGAAALEMARAAVTLAAEDLPGGktgvrLKQIVWLRPVTALS
EGVTLHVkLQPEENGDIAFEAYAEGEEPLVFFQGKAVLEETERAPVLDVEAVQARCGGRHLSKAECYKAFDSLGITYGPS
HQAL
>UniRef100_Q7SHI6_from_971_to_1147 (HMM "PKS_DH" in sequence "UniRef100_Q7SHI6", bitscore: 73.5, e-value: 3.6e-16, length: 177)
HDLLGSQVHGGNGISTNWRNVVKAKDIPWMEGHKLDTTTVFPAAGYLAMAVEAMCQVADVTKEQepalsLRNVNITKALT
LgseETDAGVELFTTLyPAQLPGGATDAGWYQFNISSYTNGTATTHANGLVkidsAPAPLEVNLPIVPSTMEPQAPRTWY
GKFAKGGLNFQGQFQSL
>UniRef100_Q1RS73_from_2358_to_2523 (HMM "PKS_DH" in sequence "UniRef100_Q1RS73", bitscore: 73.3, e-value: 4.1e-16, length: 166)
HPLVQQNTSDLAVQRFSSRFTGSEFFLKDHVVREKAVLPGAAYLEMSYEAVKRALGGLLKDqdritLHHTIWMKPIVVHE
QERQVHIALfPEEDGIISYDIYSVNADGEEVLHSQGRAEIIKAEREPEADLSAIQNRCTADILDPAAFYREGRSRGMFHG
KAFQGI
>UniRef100_Q2GR19_from_740_to_898 (HMM "PKS_DH" in sequence "UniRef100_Q2GR19", bitscore: 73.3, e-value: 4.3e-16, length: 159)
HDLLGSLVDGSNPDAPSWRHILRITDAPWTQDHVIQSSIVFPAAGYICLAIEAVRQLSMIEGASdrsisgyrLRDIDFMQ
ALLIPSSSDGIeIQTQLrTASNRDLGARGWKHFEVWTVTADNRWTQHAKGLVSVEFDKTPTAEAVEPSGSGSGSSHSVV
>UniRef100_A2Q7L3_from_942_to_1118 (HMM "PKS_DH" in sequence "UniRef100_A2Q7L3", bitscore: 73.2, e-value: 4.4e-16, length: 177)
HELLGTEVPGGSPASFAWRNLLHLDHVPWLRDHRLGDTPVFPAAGYTAMAVEALIQKALPSGTDltskrviLRQVALLKA
LPLKDDDSIELFTELRPLPISNVrDSQHWWEFQIFTVLDGSTYTLHAKGMIRLDCGPDGTSHAVPSPNCRLTGRSKHVWY
DVIARGGLKYYSAFQRI
>UniRef100_A0ZEC2_from_844_to_1000 (HMM "PKS_DH" in sequence "UniRef100_A0ZEC2", bitscore: 73.2, e-value: 4.5e-16, length: 157)
HPLLGERLPSPLSSIQYRASISQNNPAFLAEHQVFEQAIFPGAAFIEMALAAAEGKAVSLANIEFTKALLLGNTENVLQL
IIEQNLGNQDSFSIYNQVDKSWDILVTGKLEKLKAIDAIKQNLTEIQAECPENLDINSFYHTYQKSGVNYGKSFQLI
>UniRef100_A2R022_from_938_to_1131 (HMM "PKS_DH" in sequence "UniRef100_A2R022", bitscore: 73.1, e-value: 4.8e-16, length: 194)
NDILGTEAFYSNDLEPTWRNIVRLDDIPWLRDHKMQDMIVYPIAGYISMAIEAARTRAEKSGTVaaelqfeLREVSVGTA
LVLTDDLDTEITITLRSHVEGTRGTSNAWDEFRICSWNSKRNWIDHCTGLVrarpnrknrkqnpVANCVEVEEEIFRRKT
SEVMGAATYEIDVENMYRVLTDVGAGYGVTFQGV
>UniRef100_A2QWP6_from_967_to_1150 (HMM "PKS_DH" in sequence "UniRef100_A2QWP6", bitscore: 73.1, e-value: 4.8e-16, length: 184)
KDLLGIRDNEGNNAHARWRHFLRPSENPWIEDHQVQGKVIYPAAGMLVMVLEAVKETADPDRAInayeIRDVSIKNAIII
PRGEEGTETMVhFHRKSSGWQEFSIYSRVGHNPWSQNCTGIVrlqckvdqdigsftNEEEETNRLYRSGYEQVKKRSSRS
ISSETFYAEQSELDLQFGETFQNV
>UniRef100_Q9RNB2_from_869_to_1020 (HMM "PKS_DH" in sequence "UniRef100_Q9RNB2", bitscore: 73.1, e-value: 4.9e-16, length: 152)
HPLLGDHFPSPLALRQYRGSISQHKPAFLGEHQVFDQAILPASALIEMALAAGENQRVILENVEFKKALILKDTEDTLQL
IIEQKSFKIYHALEPNWEVLVTGTIEELKSTNLTNCDLEEIAKNCPEEVDINSFYETYQKSGINYGSNFRLI
>UniRef100_A4RG00_from_337_to_516 (HMM "PKS_DH" in sequence "UniRef100_A4RG00", bitscore: 73.0, e-value: 5.2e-16, length: 180)
HELLGVRTRDDTEFELRWRNIIKLETVPWIEHHCFQGQALLPASAYCVMALDAARVLLKGRDAMmveLENLEFLSGMTVE
AGNYGVetlFTLTVLPPSKDHQDESTITANFTLTSAYADGSSPMRMNFRGSMTITLGAPSSDALPFKVAIQPETTSVSPE
GFYQMMKDLDLEYTGPFQGI
>UniRef100_A4QSF1_from_769_to_948 (HMM "PKS_DH" in sequence "UniRef100_A4QSF1", bitscore: 73.0, e-value: 5.2e-16, length: 180)
HELLGVRTRDDTEFELRWRNIIKLETVPWIEHHCFQGQALLPASAYCVMALDAARVLLKGRDAMmveLENLEFLSGMTVE
AGNYGVetlFTLTVLPPSKDHQDESTITANFTLTSAYADGSSPMRMNFRGSMTITLGAPSSDALPFKVAIQPETTSVSPE
GFYQMMKDLDLEYTGPFQGI
>UniRef100_A1CPQ3_from_933_to_1109 (HMM "PKS_DH" in sequence "UniRef100_A1CPQ3", bitscore: 73.0, e-value: 5.2e-16, length: 177)
HPILGKrCVDRETSDEIQWRNILSPKEIPWLKGHRIQGGIVFPAAGFVAMAVESTKALAGKSSISlikIENLFIGRAIAF
nDESSSVEslFSLTIiPSGENTIKAKFTCHSGPPHEPKTPMGLNAEGLVTVTLAEPDADAIPFFEPEDFNMTEIEPARFY
DQFQKLEYEYSPPFRGM
>UniRef100_Q1RS72_from_1029_to_1192 (HMM "PKS_DH" in sequence "UniRef100_Q1RS72", bitscore: 72.8, e-value: 6.1e-16, length: 164)
HPLLHENVSNMSGVRFRSSFSGGEFFLKDHVVKNERTLPGAAYLEMVRAAVEHAAETKEEGtvrLKHVVWIRPFTAADES
ADLYLRLyDEENGEMGFTVYSESASSEEEPVLYAQGSAAFVRAGEPAKIEIDKLRESRRLITPDACYQAYKQMGIEYGDA
HKAV
>UniRef100_Q3L7Y0_from_952_to_1131 (HMM "PKS_DH" in sequence "UniRef100_Q3L7Y0", bitscore: 72.6, e-value: 7e-16, length: 180)
HDILGRLWNDSGSEQTWRNTLRLSEMPWLKGHVFQNQVLFPATGYISLAVDAAKVFAKDQSIKlveLRNMSIPAALPISD
GDGVEilftIRSSVsPGSAADQSDSGVIEAEFTCFSYANNNLEADKTCEGQLIIHLGEPEPTDLAPMYISDVELTPSNVD
RFYNGALEIGFEYQGAFRAL
>UniRef100_Q0U5R7_from_912_to_1098 (HMM "PKS_DH" in sequence "UniRef100_Q0U5R7", bitscore: 72.5, e-value: 7.4e-16, length: 187)
NDFLGIAEDAQISHEPRWRNYLRVPENPWIEHHTVTGTVLYPGSGMLVMALEGALLTADSSKTVkgfrMNDVMFARGMVI
slDDSAPVETRLSFhPHSTKPGSFEFSIFSMTNGPPWVKHCTGTITLVYEQEASEIEEDGLDVVWQRQLTVWKALLHEAG
SvslNVNDFYKNLDTIGMQYGPTFRNT
>UniRef100_Q5BA83_from_973_to_1157 (HMM "PKS_DH" in sequence "UniRef100_Q5BA83", bitscore: 72.3, e-value: 8.6e-16, length: 185)
HELLGTLSADVNKLEPRWRRFVSLKETPWLRNHIIQGLITFPAAGYITMAIQAIRQHMHTANPAstiqfirLRDVSFGKG
LVLPDENAEVEISLSLRPQARTAReSSGIWNEFRIFTVTPDQKWTEHCRGLVQAEVDSVEGFRSIFTPADISRIDSECTH
gtIPQKFYAVGKRNGLDWQHPFNNL
>UniRef100_Q1RS43_from_1264_to_1431 (HMM "PKS_DH" in sequence "UniRef100_Q1RS43", bitscore: 72.3, e-value: 8.6e-16, length: 168)
HPLLHENTSDLWELKFTSVFTGREFFFTDHTVNGEKVLPGAAVIEMARAAVERAAYAVPDGrkgmyLKDLIWMRPVVHKG
TDVEVHISLiLKGNEDIEFTIYSLSEEPGGERIIYSKGTAVSGEIAAVPSVHLEGWLSGCSQSVMTSDEVYQAFRHAGMI
YGPSHQGI
>UniRef100_A5AC09_from_952_to_1143 (HMM "PKS_DH" in sequence "UniRef100_A5AC09", bitscore: 72.2, e-value: 9.3e-16, length: 192)
HELVGIPTNDWNPLEPKFRFTIRVSDLPWLTDHRLNGSPVYPAAGMAVMAIEAARHLAKPGHAVrgyrLRNIRIFSALVV
PETPEGVeSQIFLrNAENSRTTGVQTIECREFNVYVYSDNEWREVCAGSVvteyeetpdevygedERSLTKDYYQSMYQQ
ALDRCSATSTQQVFYDAGHKIGYGFGPLFNTL
>UniRef100_Q9RNB2_from_2999_to_3166 (HMM "PKS_DH" in sequence "UniRef100_Q9RNB2", bitscore: 71.7, e-value: 1.3e-15, length: 168)
HPFIRDFKKLATGDMIFEGEVSSLNPSYLEEHKVFENIVFPATGFIEAILAASQKIFNGHFVTLENVYIHQGLILSPTPS
IIQIIFkPKKSSQLIYTFEIFSSDSAQEQWVLHVTGEVKPKDIQSLAASELTQTKLERENPKESIFIREFYELYQQMGIR
YGEQFQAI
>UniRef100_O31782_from_3207_to_3373 (HMM "PKS_DH" in sequence "UniRef100_O31782", bitscore: 71.3, e-value: 1.7e-15, length: 167)
HPLMHQNTSNLSEQRFSSIYTGEEFFLADHVVKGQRILPGVAHLELARAAVEQAAEVQGVPrimkLKNAVWVRPIVVEDQ
PQQVHIRLlPGENGEISYEIYGHSDVTGEQSIVYSQGSAVLNPAENLPAVDLQSLREQCQESHFSVNEVYDTYRMIGFEY
GPAYRGV
>UniRef100_Q5SBL2_from_935_to_1110 (HMM "PKS_DH" in sequence "UniRef100_Q5SBL2", bitscore: 71.2, e-value: 1.8e-15, length: 176)
NPVLGMpNVTTTTSSEAQWRNMLSPKEVPWMQGHKLQGQIIFPATGYIAMAIEAVKALAGGKCLSqirVEDLLLERAIAF
NDDSATTetlFSVNIDDSDHDSISATFACYSCPDGDHSMIRNAVGRIYVKLGPSEASSLPFTSAEAGFNMVDVGIDRFYK
ELSRIGYNYAEPFKGM
>UniRef100_Q8RL72_from_4004_to_4171 (HMM "PKS_DH" in sequence "UniRef100_Q8RL72", bitscore: 71.2, e-value: 1.8e-15, length: 168)
APLSVLNCSDLTGLGFTCQVSGRDSFLADHHVQGKAMMAGSAFLELARKAAVAVATPDQQGalvrLSDVVWLAPLVLEDG
DAQLRVRLFPDDTARVRFEIATSGAQAQALNVRGVIEQVPMPTRPQVDLPALLARLRSSADFHERNPGQLYDAYAGLGID
YGATHRCL
>UniRef100_Q6RKG0_from_958_to_1141 (HMM "PKS_DH" in sequence "UniRef100_Q6RKG0", bitscore: 71.1, e-value: 2e-15, length: 184)
HDLLGVPTADSIKSEPTWRNYLRSAEIPWLKDHCIGGQNLFPGAGYITMVIEALREIHMLSRDTawkgsvilFKDINFEN
PLVTAHDDPAGVETFLhirPETKTASRSSNTWKEFRIFSMSDEGESVQHCRGLVsiAPRHQDQSKASTHRNDTPSEQWVD
VSPSKFYRDMHVLGNEYSGSFSII
>UniRef100_Q6RKE8_from_931_to_1109 (HMM "PKS_DH" in sequence "UniRef100_Q6RKE8", bitscore: 70.4, e-value: 3.2e-15, length: 179)
HPLLGKRAVDDIDEEKRWENCLRLQDLPWLSGHVVQGQVVYPAAAYLVMALAASRTLVSEQEVAfyeLSDVEIDSAILLG
ENDANVRTLFTLNTVSVRRSVSdIQAEWACRSVSADDNNAKWRVNAKGKVrLLLKSKCAEKLPLRIAVAQTLLTRVGSDR
LYSNIERLGMSYSGPFRRL
>UniRef100_Q6VT95_from_5287_to_5452 (HMM "PKS_DH" in sequence "UniRef100_Q6VT95", bitscore: 70.3, e-value: 3.5e-15, length: 166)
HPLVQRNTSTLDRHCFESSFDGSEFFFRDHRVQGQPLLPAVAYLEWARAAAQIALGNACPdvalkLSNVVWIGPLLAEQP
IVGTITLqAREDRGIDYQISSVSAAGQQPVVHCQGIATTETEKEAAPVLDLDALRSRLTQKEIGVERCYAALEAAGVNHG
PAMRGL
>UniRef100_Q0MNS3_from_892_to_1050 (HMM "PKS_DH" in sequence "UniRef100_Q0MNS3", bitscore: 70.2, e-value: 3.6e-15, length: 159)
YRLNGWRGDPNAGSWKNHVDAHLFPDLAEHVVDGKAILPGSGFIEIAVSAAQQYHGSDEVEITNLEIVRPLELSDSRIME
LSTILSPETGDIEIRSRERLSEDDWTVHAVARSRKPLPATRNECPSTKGLARTASVSAAKAYGTAKQFGLDYGPRFQLL
>UniRef100_A1CLY8_from_944_to_1119 (HMM "PKS_DH" in sequence "UniRef100_A1CLY8", bitscore: 69.9, e-value: 4.4e-15, length: 176)
NELLGRQVLDGAPNQLRWRNILRPREIAWLEGHQVQGQMVFPCAGYVSACAEASMRLAVGQNVEsieLEEFVVGQAIVFN
DSNSEVETLATLTEVVHRQQtISANFAFYSCPTGGESLELVRNASCRLRITVGDSAVDLLQPQAEADFALLEVESDRFYN
ALGQLGFGYTGPFRSL
>UniRef100_Q5AR63_from_1707_to_1884 (HMM "PKS_DH" in sequence "UniRef100_Q5AR63", bitscore: 69.9, e-value: 4.4e-15, length: 178)
NDLLGVPVAQQNPFERCWQNYLSVSECPWQKDHVITGTVLYPGAGHLIMAFEAAIRLAADNRPLkgvsFSDVHFDKGLVI
PSDDHGVETRLcTRPHESLLDWYHYTLYSINATGDWTKHSWGSFslhyedAVSVQQAKRSKGEYDDINTRACRKLDVESF
YEQLLSIGTEYGPTFRNL
>UniRef100_Q6RKJ1_from_975_to_1149 (HMM "PKS_DH" in sequence "UniRef100_Q6RKJ1", bitscore: 69.2, e-value: 7.2e-15, length: 175)
HDLLGAILPGSSVEQRQWRNMLDSKNFPWLEEHKLGPQPVLPGTGYLAIATEAARQFFHDKLTVsgafryfFPNISITSA
LNIPPSGSQVEIVTTMKFATITASiTSKTIAEFTISSIQAGNWTNHCVGTVTKKKAVTMAPRFDESKLQEPKAARTWYRG
FQKVSLNYGPAFNGL
>UniRef100_P95814_from_2748_to_2881 (HMM "PKS_DH" in sequence "UniRef100_P95814", bitscore: 69.2, e-value: 7.4e-15, length: 134)
HPVLGTGVAVAGSPGRVFTGPVPAGADRAVFIAELALAAADATDCATVEQLDVTSVPGGSARGratAQTWVDEPAADGRR
RFTVHTRVGDAPWTLHAEGVLRPGRVPQPEAVDTAWPPPGAVPADGLPGAWRRA
>UniRef100_Q6RKF0_from_920_to_1079 (HMM "PKS_DH" in sequence "UniRef100_Q6RKF0", bitscore: 68.9, e-value: 9e-15, length: 160)
HETLGVRLPGSSHLMPTWRKVLRLGDVPWIRDHVIGSDTVFPAVGYVSMAGEAIRQLTGRSDYSMREFSIRSAMIVNDTR
PVDIVTTFKRSKVTTTIDtDWWDFRITSFNGSTWSEHCSGQVKSGPARPNMQPEPQPNYLRKVSAEGWYRIMERIGFXXX
>UniRef100_Q8G987_from_2997_to_3161 (HMM "PKS_DH" in sequence "UniRef100_Q8G987", bitscore: 68.8, e-value: 9.7e-15, length: 165)
HPFIRDFKKLATGEIVFEGEISSDQPNYLQEHKVFEKVLFPATGFIEAILAASQKILPDNLIILQNVSIHQGLLLSETPI
ILQMIFkPQKLSKQSYSFEIFSHNPTVDQWILHVTGEVESNNLKGVAESEFKKDATEEGEAVSISRFSELYQQMGISYGK
GFQGI
>UniRef100_A1KQR9_from_2187_to_2350 (HMM "PKS_DH" in sequence "UniRef100_A1KQR9", bitscore: 68.6, e-value: 1.1e-14, length: 164)
HPMLERNTSDFYRQRFSSRWRGQECWFADHQVNGRPTMPGVGYLEMARAAIAQSWDSKQLAagwlqFKNIVWLAPYTLAS
QHNELHIELALEQQTINFRIYSQVQGDEVEHCKGSAQVIPAATVTPLDLEALAAGPWQRSVEAEQLYSLFEPINIDYGPS
HRGV
>UniRef100_Q9FDU1_from_869_to_1020 (HMM "PKS_DH" in sequence "UniRef100_Q9FDU1", bitscore: 68.6, e-value: 1.1e-14, length: 152)
HPLLGDRFPSPLALRQYRGSISQHKPAFLGEHQVFDQAILPASALIEMALAAGENQRVILENVEFKKALILKDTEDALQL
IIEQKSFKIYHELEPNWEILVTGKIEELKSTNLTHCHLEEIAKNCPEEVDINSFYETYQKSGINYGSNFRLI
>UniRef100_Q2VLJ2_from_916_to_1105 (HMM "PKS_DH" in sequence "UniRef100_Q2VLJ2", bitscore: 68.5, e-value: 1.2e-14, length: 190)
RSIIGAPVPKMNESQRVWRGFIRLDDEPWIRGHTVGTTVLFPGAGMVSIVLEAAQQMVDPGKVArafrLRDVSFSAAMAL
PEDQATEVIIqmKPQLVATSGSTPATWWEFTVSSCAGTDQLRDNCRGLITIDYEGNTSQQMAHEDSQVVSGRISDYHQIL
EECPAtYAKDRFYKHMMKAAWRYGETFQGV
>UniRef100_UPI000023F3E9_from_916_to_1105 (HMM "PKS_DH" in sequence "UniRef100_UPI000023F3E9", bitscore: 68.5, e-value: 1.2e-14, length: 190)
RSIIGAPVPKMNESQRVWRGFIRLDDEPWIRGHTVGTTVLFPGAGMVSIVLEAAQQMVDPGKVArafrLRDVSFSAAMAL
PEDQATEVIIqmKPQLVATSGSTPATWWEFTVSSCAGTDQLRDNCRGLITIDYEGNTSQQMAHEDSQVVSGRISDYHQIL
EECPAtYAKDRFYKHMMKAAWRYGETFQGV
>UniRef100_Q2UV23_from_150_to_339 (HMM "PKS_DH" in sequence "UniRef100_Q2UV23", bitscore: 68.3, e-value: 1.3e-14, length: 190)
DDILGTMALFSNNLEPTWRNIVRLDDVPWLREQRIQGMSVYPMAGYLAMAIEAAERRAQQHEAIfsrfeFRELKVGAALV
LTDDVDTEAVITLRPYTEGTRgNSDIWDEFRICSWNTKRAWTEHCTGHVRVRINGKQQTLVSNVAETGLKHMSIQTkkVm
TAATYRIDTQNMYRVLSGVGAGYGPCFQGL
>UniRef100_Q86ZP9_from_309_to_500 (HMM "PKS_DH" in sequence "UniRef100_Q86ZP9", bitscore: 68.2, e-value: 1.4e-14, length: 192)
HELLGAPVEDTNKFEQRWRNIIRPDDITWLRmnrvstsykimspsnvsqmDGSIHFPGVAYLLMAMEAIMQRTGMTECVt
girIGNVAMLAPLPVPDTPEGVEIIFsiYPMNESARATDDWCTFRVISHEGVENSWIEHCVGSVRIETGEQRISAPPVDS
QLSICSEAVDINQMYRDFASAGMEFGDFLKNI
>UniRef100_Q3W495_from_932_to_1105 (HMM "PKS_DH" in sequence "UniRef100_Q3W495", bitscore: 68.1, e-value: 1.5e-14, length: 174)
HPLLGQEQSPGERRPGEAREFVAEYSPERPAYLADHPGpDGEVVVPVAAYVELLLALQDAAFGHTRGTISDLRVQDPLRL
VGEGRVQVRTRLSARADGRFDVVVSSGRPDQPTPHASAVLaeedveSAVLSGVGAALRDRARSPGAVEDRVSHEDLYTDL
AAVGREYGERFRLV
>UniRef100_Q52932_from_13_to_171 (HMM "PKS_DH" in sequence "UniRef100_Q52932", bitscore: 68.0, e-value: 1.7e-14, length: 159)
YRLNGWRGDPNAGSWKNHVDAHLFPDLAEHVVDGKAILPGSGFIEIAVSAAQQYHGSDEVEITNLEIVRPLELSDSRIME
LSTILSPETGDIEIRSRERLSEDDWTVHAVARSRKPLPTTSNDCPSTKGLAKTATVTAAKAYETAKQFGLDYGPQFQLL
>UniRef100_Q92S51_from_892_to_1050 (HMM "PKS_DH" in sequence "UniRef100_Q92S51", bitscore: 68.0, e-value: 1.7e-14, length: 159)
YRLNGWRGDPNAGSWKNHVDAHLFPDLAEHVVDGKAILPGSGFIEIAVSAAQQYHGSDEVEITNLEIVRPLELSDSRIME
LSTILSPETGDIEIRSRERLSEDDWTVHAVARSRKPLPTTSNDCPSTKGLAKTATVTAAKAYETAKQFGLDYGPQFQLL
>UniRef100_Q0CGB3_from_820_to_1003 (HMM "PKS_DH" in sequence "UniRef100_Q0CGB3", bitscore: 67.5, e-value: 2.3e-14, length: 184)
HDIFGAPKNDWDPRYPSFRHFLRLKESPWLKEYMVHGQYIYPPAGFLVMAVESSMQMADKETSIrginVSRVDFSAPLSI
PDHAEGVEVSLsyaPADDGSGMRRFRVNSYNEEQEQWTEHCSGYISVEYAESEGRLEIDGEANTEWLDSLRDsERQlTES
VERRRVFEQLESCGLHLGPLFQHL
>UniRef100_Q93HJ4_from_3951_to_4097 (HMM "PKS_DH" in sequence "UniRef100_Q93HJ4", bitscore: 67.3, e-value: 2.8e-14, length: 147)
HPLLTAAVPLPGTGGSLFSGSLPGIDEERPPSRGdILDLVLWAAGSLGCDRIAELDVPAALPGGPHAPLQLVVAAPDEDG
DRDFTLHVGPTDSGDAGDESWTRIAHGTVGGAAARPEPDPAAWPPADAEPVGADAVWRRADELFAEL
>UniRef100_A2R1U2_from_899_to_1096 (HMM "PKS_DH" in sequence "UniRef100_A2R1U2", bitscore: 67.0, e-value: 3.4e-14, length: 198)
HDLLGRlEASTREDEQPVWRNSVSLDSVPWLRGHRMQSMTTFPMAGYISMAVEAASQRAQLRGLSpsqiagyrLREFHAS
SAFTLEENVEYETWLSLSSFTEGTRsYSSEWDEFRIASWAAGRGWREHCRGLVgirrqesSTTNPVSQRRPFHASLERRE
EAKQGDHRPVSLKTFYSDLEGRGAGYSDAFtLDSdSGV
>UniRef100_Q5AS20_from_890_to_1049 (HMM "PKS_DH" in sequence "UniRef100_Q5AS20", bitscore: 66.9, e-value: 3.5e-14, length: 160)
HDILGSQIPDGNEMEPLWRSLIHLDSVPWLRDHVIDGKTVFPRSSYISMAGEAIRQLTGSSDVSLRRVSFLEDITFDGKH
PTEVLTQFRPIQGTEWYDFTLTSQFEGKWTKLCMGQARRGYDLPSDIKQLCPGHRKVKPETFNRAMERLRIIYGPRFRAL
>UniRef100_Q4KCD3_from_635_to_795 (HMM "PKS_DH" in sequence "UniRef100_Q4KCD3", bitscore: 66.6, e-value: 4.3e-14, length: 161)
HPLVQRNTSDLAGQRFSSRFDGNEWFFSGHRVNGRKVLPGVAYLEMARAAVERSMVDADAVvaLKHVAWRQPMVHDGGDL
DIDIELVEQGEGQIRFEIRGSAADGPSYCTGVALVGSAERLVPLDLGTIAGVTNQQRLTPEQCYQVFGEMGLAYGESFRR
I
>UniRef100_Q6RKF1_from_1016_to_1173 (HMM "PKS_DH" in sequence "UniRef100_Q6RKF1", bitscore: 66.3, e-value: 5.2e-14, length: 158)
XXXXXXXXXXXXITIEDAPWLRDHQVQSAIVFPAAGYFAMAGEAIRQLTGIEEAYsLSHMVLSQALMLQEGVDTEIVTNL
RPIRLTDTaDSQWWEFSIASYNGNAWVKHCVGRVSAVPSTGPKQAEEVKSLPRKLDTFKVFNTLAKSGMQYGPAFQRL
>UniRef100_Q0TWN6_from_911_to_1085 (HMM "PKS_DH" in sequence "UniRef100_Q0TWN6", bitscore: 65.9, e-value: 6.9e-14, length: 175)
HDLLGSKLLGTSWNNPTWKNHLDVANVPWLLDHKMGGDAIMPGAGFVTMALEAMWQKHCALLPDaagiapndlsyrFRNV
KFNRALVVEAGKSAVTYVTLNQVPGGKDWHEFRISSTLGDAVQEHVVGLARIQEPFSDIIDGADAEPLKSPQASKLWYKA
EREIAMDFGPAFQRL
>UniRef100_Q2H171_from_890_to_1048 (HMM "PKS_DH" in sequence "UniRef100_Q2H171", bitscore: 65.8, e-value: 7.6e-14, length: 159)
HELLGTLSIDVNRVEPRWRRFLSLKETPWLRKHIIQGQIVFPAAGYLTMAVQAARQHLMATSPTthaeaisLRNVNIGKA
LVLSDDEADVEISLSLRPQARTAReSSGVWNEFRIFTVAQTGEWTEHCRGLDEPAYDVLVSSRGNEATENGMTLHAQGI
>UniRef100_Q2N3S8_from_3391_to_3552 (HMM "PKS_DH" in sequence "UniRef100_Q2N3S8", bitscore: 65.8, e-value: 7.8e-14, length: 162)
HPLVDGVDLAESLGAGLTFRKTFYPGDRVVRDHRVHDAAVLPGVGFLEMASAAASRLLPGGRASLRRVFWLNRLEVTGPV
DVRIRVYPEREHHRFQIASGGDEPTVFAEGELhPAAPAPEASGERLALQDIQARCAELADGEQFYRGLEGSILRYGPYFR
VI
>UniRef100_Q50LG3_from_821_to_989 (HMM "PKS_DH" in sequence "UniRef100_Q50LG3", bitscore: 65.8, e-value: 7.8e-14, length: 169)
HDLLGLKMTDHTPLRPSWRYLVGVEGLPWLKDHIVDGTIIFPGSGYLCMVMEAAETSFTKALIIPESPSRVeLQLNFcpv
GPTNGNAFHFVITAVSAAGIWAEHCKGSVevKYAAANRPRKALDIPVTFDQISEGLDVESEAIEKISSQELYDELSAVGN
TYGPMFRGI
>UniRef100_A1KQR7_from_2393_to_2557 (HMM "PKS_DH" in sequence "UniRef100_A1KQR7", bitscore: 65.6, e-value: 8.9e-14, length: 165)
HPLLHTNVSDLSQQKFISIFDGREFFLRDHLIRDHKVLPGVAYLEMAREAIIRSLGEQVPTgvlsLRNLVWSQPVMLsqQ
SDDSVEVEIRIDSPDEHRLTFDILERKQQAVCCQGEAAFVQDADEPAESLTSLQAAIGGHMLDADALYRLFDSMQIYYGP
WHRSV
>UniRef100_A0UWE4_from_5522_to_5682 (HMM "PKS_DH" in sequence "UniRef100_A0UWE4", bitscore: 65.3, e-value: 1.1e-13, length: 161)
HPLLDKNTSTLREQRFTTVLNGKEFFLENHTVGGKKVLPGAVYIEMARAAGTYAGEQEAVAVSGIAWAKPIVVDETPKEV
NIGLyPDEDKVDFEVYTIGDNGVRLVHSEGSISFEPSSDDSVTSIDLDAIKKRCTNSISGEDLYKGFERSGFGYGQSFRA
I
>UniRef100_Q2U4V7_from_928_to_1118 (HMM "PKS_DH" in sequence "UniRef100_Q2U4V7", bitscore: 65.0, e-value: 1.3e-13, length: 191)
NDLLGSLSVDSDSIETKWRNVIRVDDHPWIRQHQAQGKNIYPFMGYVAMAIEALSQSARMRNVSidnycLREVAVDKALI
IPEASTVEMMTTLRPFAEGTRASSEIWyeFRVSAICDEQEWMEHCRGLIsgtrekepnpvdgaREIFEKELDGKRRESMV
DAPGMSAVDSEEMYGVIAASGMQYGDMFKGM
>UniRef100_Q4WLD4_from_936_to_1107 (HMM "PKS_DH" in sequence "UniRef100_Q4WLD4", bitscore: 64.7, e-value: 1.7e-13, length: 172)
NALLGVLSPETGPGEFRWRNYLRPEELPWLADRRVGSRSVFPETGYISMALEAARMMVETQGLRllsVKDFTVHTPLPIQ
NDAIGTeILVTVndiFSHDGVISALFRCEAAVSDEFVKCATAKMIMHPGDPDRALLPTQGQRALAVGPVDINGFYNSLRC
VDYHCTGPFAGL
>UniRef100_A1DA81_from_872_to_1019 (HMM "PKS_DH" in sequence "UniRef100_A1DA81", bitscore: 63.9, e-value: 2.9e-13, length: 148)
HDLLGSKVLGTLWQSPSWHRMLRLSDVPWLRDHRIGSEILFPAAGYLAMAMEAVRQTALSTATAqdrdvlktrkyrycLR
DVQFPRGLVLEDDVEIHIMLLLMNLDASSSRAPEDICSLPLDNPTPGQMWYKSLSDAGYSYGPDFQKL
>UniRef100_Q2H9K3_from_1622_to_1812 (HMM "PKS_DH" in sequence "UniRef100_Q2H9K3", bitscore: 63.8, e-value: 3.1e-13, length: 191)
TDLLGQKTSEYSTISPSWKNYLCPSEVPWLLDHKVHGLLVMPGAVYIAMTMEACRDTADPNKTLegfeFRDIVWHKPIIF
ESPDAHVEISLQLSPYKIGTKaATTTWTRFSISTIDANNKTSEHCSGLVerkyvtlpgqiEKGMEAVAEWDGHRAEYEAM
QARPTVTLPVHNMYDRLNRNGLQFGATFRNL
>UniRef100_Q4KCD6_from_2151_to_2314 (HMM "PKS_DH" in sequence "UniRef100_Q4KCD6", bitscore: 63.6, e-value: 3.4e-13, length: 164)
HPMLERNTSDFYQQRFSSRWQGDEGWFVDHRVNQCNTMPGVGYLEMARAAVVRSLDRQAAQsgtlqLNNVVWLTPYTPtP
EHSELHVALTLEQHKIDFRIYSDAEGGVLEHCKGSAQVIAAAEVPALDLATLRAAPWQRSLEAHELYPLFAAMGIDYGPG
HRGV
>UniRef100_Q2H7S9_from_913_to_1088 (HMM "PKS_DH" in sequence "UniRef100_Q2H7S9", bitscore: 62.8, e-value: 6.2e-13, length: 176)
HPLLGTICPDGTMQEIKFRNYSSPQQQPWLSHHKIQGQVVFPAAAYISSALEAIAQLYPEEKELveLADIHIGKAIMFPD
NGTSIETALSLKILEDNpERLDAEFIFHSEAVEKRSNQMVENARGRIrVIRNGPVKSLPVPNPDQDIGGFVDVDPERFYD
WASEKGYGYEGAFRSL
>UniRef100_Q3KRU5_from_992_to_1183 (HMM "PKS_DH" in sequence "UniRef100_Q3KRU5", bitscore: 62.7, e-value: 6.7e-13, length: 192)
HDILGSRDVFSGDAEPAWRNYLRTSEIPWARHHGVQDIFLFSAAGFLTMVVEAMRQIAEPGKVVegiqFRDVFPGAPIIL
TDNEDQPVETKLQLRNWRLASRsLTTYWKEFSISSRTRDGTWTQHSTGLVSLKYAADNHASSFADEQAANNEVYKNEYAR
IQATQLapHTGDEFYAKFEKLGMRWGETFKTL
>UniRef100_Q0UAZ8_from_599_to_784 (HMM "PKS_DH" in sequence "UniRef100_Q0UAZ8", bitscore: 62.6, e-value: 6.9e-13, length: 186)
NDLLGVLAPYSDDIEPTWRNVLRLDDVPWLRHHQMQGVTIFPISGFLVMALEAMGQQAQALNLEydsfqVQDLSVKVPAL
LTEEDLEMTTtLQPRLQVRGTPSFYFHIRSWSKNKGWTENCTGIVsayldqvnevdgqRLVDMKQRRLHSRITRTMHSAA
EPAHMKAIYKRLADIGVSYGTTLQGL
>UniRef100_Q0UFH3_from_230_to_405 (HMM "PKS_DH" in sequence "UniRef100_Q0UFH3", bitscore: 62.4, e-value: 7.8e-13, length: 176)
HDLLGARVVGTIRSQMQWRNLLDVSDLPWLEHHCLGPQPVLPGMAYPCIAVEAARQFFSEFRPLegnfcyvIPQLTVKAP
LNLPPTGTTIEIMTSMQFQQLSNSsLSRSVASWNIQTYAKGLWTDVAFGTIKITEDQLELPLLFDEATVQEPKDTQIWYD
RFASVSLNYGPAFRGL
>UniRef100_Q6RKK2_from_944_to_1121 (HMM "PKS_DH" in sequence "UniRef100_Q6RKK2", bitscore: 62.3, e-value: 8.9e-13, length: 178)
HEILGSRCRGVNPSAPTWRNKVSIEDAPWLVDHQVNGIVTFSFTTGIAMVVEAMMQVQEENKEIdwtnhsfeLQDFVFSN
SIILPDESHIDLFLTLiPDNDNAKSEETWYDFTISSLRGDVDIRHCHGRAAVLETGKDTVALRRRTSWHHMPLKVPLKSY
YKTLERVGYGYGPKFQLL
>UniRef100_Q8GGP2_from_2384_to_2549 (HMM "PKS_DH" in sequence "UniRef100_Q8GGP2", bitscore: 62.2, e-value: 9.3e-13, length: 166)
HPLLGAVSGAPGDPDGARFPVPvpaAHWVLDHHRIGDRPVLPGAAGLDLAVAAARRCGLRGTVRLHGVQWLRLIDAEAAG
TLRLTLTSDGEGYRFALSTGDDGTVCSRGSLtvrpdaqDAAAPAASSETLDVAEIAARCPYEVPAERFYDDFRSGGIAYG
PSFRVL
>UniRef100_UPI000023D853_from_939_to_1102 (HMM "PKS_DH" in sequence "UniRef100_UPI000023D853", bitscore: 62.0, e-value: 1e-12, length: 164)
HDLLGLLDPASTVHEPRWRYHINLDDLPWLRDHVVEGFTLYPGAGYLTMAIEAMKQIVQLRDTGrsisrfiLREVTISKS
IVLndsdsdGQSGEVEVQLSMSNSRQYEGSRWETFRIWSYDNSSESWIEHCSGEITVEYESTENDEVNGTREADLRRDES
MQLL
>UniRef100_A1CFW1_from_984_to_1173 (HMM "PKS_DH" in sequence "UniRef100_A1CFW1", bitscore: 62.0, e-value: 1.1e-12, length: 190)
LDLLGTPDPDCNPMEASWRNIIRTSEMPWVQDHKINNAILYPAAGMLVMAVEAIKQLADPNRLIagfdLKDAVFSSALHI
PTHMQGIETTIhmkrikEARSDSTGWYEFRICSYDNNIWIENSLGSIQAVYETSEAGLDTKGQVERNWQESLIGSYQDAI
QTCtktIDPDDFYKNLFACGYHYGPAFKAI
>UniRef100_Q5ZPA8_from_1391_to_1554 (HMM "PKS_DH" in sequence "UniRef100_Q5ZPA8", bitscore: 61.8, e-value: 1.2e-12, length: 164)
HPLFDCEQREPGGTHWLGLTLRGGEDWVVDEHRLQGVPTLPGVAYLELARAACAQALGAEAVELAELLLLEPLTVPRGES
RQVRVVLQPEGQAHALRVESRSEEARGWNEHARGRVRAVPRLAERIQPELLRAACEHEQPVPGEPQEQGPVHAGARWHGL
FQWV
>UniRef100_A1CYH3_from_982_to_1171 (HMM "PKS_DH" in sequence "UniRef100_A1CYH3", bitscore: 61.5, e-value: 1.5e-12, length: 190)
LDLVGIPDADGNPMEATWRNIIRVSEMPWVQDHKINNTILYPAAGMLVMAVEAIKQLVEPDKVIvgfnIKDAVFSSALHI
PTHADGIetnihmKRVREGKADSSGWYEFRICSYDNNTWIENSTGSIQAAFEAGEMGLNTSGRVEREWQEGLVQSYQNAA
YTCaesIDASQFYEDIFACGYHYGPDFKAI
>UniRef100_Q2H2C8_from_1004_to_1210 (HMM "PKS_DH" in sequence "UniRef100_Q2H2C8", bitscore: 61.4, e-value: 1.6e-12, length: 207)
HELLGHPVVYGGGArdskrEVHWKQVLRLQELPWLAGHVIQGEVLFPASGYLSMAYEAALQLALDDDEKkqrrvqlveLH
DVDIVRAMRLEQDSGLElvLTVRVtSQSDDCITAQVACYSGPVDAPQPLDAPQTSLSAHFTGGVrlwlGGFESDKEEEGN
VLPQRAGESARPLPMDALDMDKLYSSLAEVGLQYASPFkakAILRRL
>UniRef100_Q0CGX5_from_919_to_1106 (HMM "PKS_DH" in sequence "UniRef100_Q0CGX5", bitscore: 61.3, e-value: 1.7e-12, length: 188)
HDLLGTLEDTYSEAAPTWRNVISTDDLPWLRGHKMQSLTTFPLAGYISIAIEAASQRIQLRGVSadqiagfrLREVQASK
ALILDDGPPYETLVALKAYSEGTRtYSKDWDEFTISSWTSGRGWLEHCRGLIsvkkVQSANPVKAAQLQGVIGRREHASR
LIDSDLSLDRFYEELHSHGAGYSSHFTI
>UniRef100_A4R449_from_817_to_1002 (HMM "PKS_DH" in sequence "UniRef100_A4R449", bitscore: 61.2, e-value: 1.8e-12, length: 186)
HPLLGTLSPDSSATDLAWHNLVRLADLPWLRGHRLQGQVVYPAAAYMAGAIDAALHVAGEMGREvraieFRHVWIGKAIA
FdddSASGGVEVYTTLTINDDRVDEKAVlDARFRVRSSVFGSASTDAAMNFSGSMlitMLDPGGQAWPLLLPQKQPPALL
VQVGHEGFYQELDQIGYQYTDSFRTL
>UniRef100_Q0CRW0_from_53_to_232 (HMM "PKS_DH" in sequence "UniRef100_Q0CRW0", bitscore: 61.1, e-value: 2e-12, length: 180)
NPLLGWKIPSEGNDHIFRQVFTLDEMPWIRDHEVAGDAIFPFVGFVRQAVEAFKAIPKTTSEVssvsLRELHIKRSLRVD
NAGRVDMITkLRPAETGMGAFSSTIWVFEVMTWTESAGWTVHAHGRIGSEAVDFAAGGGPERTMAEEVLSMAqPTATDAE
REYKILQESGISFGPRFRNM
>UniRef100_Q0U5D2_from_932_to_1079 (HMM "PKS_DH" in sequence "UniRef100_Q0U5D2", bitscore: 61.0, e-value: 2.2e-12, length: 148)
HALLGERTVDSPDFSPIWRNMLSLEDVPWIIDHKIGHDVVFPLAGYISMAGEAIRQTTRVETGYhLRNVEARGAAESESW
YNFSIASCNGDSWLIHCTGQVspLSESQTQVLPQIATLSKLPRKLTSMRFYEAMARVGVVFGPEFQRL
>UniRef100_A6FZ63_from_1426_to_1616 (HMM "PKS_DH" in sequence "UniRef100_A6FZ63", bitscore: 60.9, e-value: 2.2e-12, length: 191)
HPLRKIRCWIPEGTQATAEPVVAqTsaPavmqvqrgqidgrpaALLELDPQAWVLdDHRVEGRAIFPGAAYIEFARAAAE
LLEGRRVAGVHELVWLRPLSPEGPGARVVLswRGDAEAGHFEVRSCGPKDPLDGASLPVHARGRVSWGEPEASLAEAPRP
TGDERELPAGPELYRAFASMGLGYGPSFQVI
>UniRef100_Q2U3D3_from_962_to_1151 (HMM "PKS_DH" in sequence "UniRef100_Q2U3D3", bitscore: 60.1, e-value: 4e-12, length: 190)
NDLLGMPDSNWNPLEPRWRHIIWASDLPWIKDHQISGTIIYPGAVMLVMPIEAAKQLASPGRVIsgfkLEDISLLASIRI
PQGEGGVETNLyMRPDDSMENkYSHLFSFKLCTYVNDCWTENCRGRIhilyqpdepdpvngdRLEREDLADSLYSFSKAP
DGCGSTVYSDVIYDHMARCGFEYGKTFRQI
>UniRef100_Q0UTP6_from_622_to_800 (HMM "PKS_DH" in sequence "UniRef100_Q0UTP6", bitscore: 60.1, e-value: 4.1e-12, length: 179)
HPLLGRKISPNASQERTYRQVFTLDEMPWIRDHVVGGATIFPMTGYMSCAIEAARRTLSTTAAAflVTDFHVVRSLEIHE
ETTVDMTTKLkPAVIGEGSFSTKAWSFEIMTWAEESGWTKHSWGQIepemnEMSMDTPTFRASLPLVNTTTGLKEHDINA
EYETAGLRATLYGPSFRNN
>UniRef100_Q8G987_from_861_to_1012 (HMM "PKS_DH" in sequence "UniRef100_Q8G987", bitscore: 59.9, e-value: 4.6e-12, length: 152)
HPLLGDRFPSPLSDLQYRGSISQRQPAFLQEHQVFNQSIFPGSALIEMALAATQNQTIILENIQFKKALILTNKEDILQL
IVTDKSWQIYHQVEQNWEILVTGEIDQSKSINSTVDNLEKIKVNCPEEVEINSFYQTYQKAGVNYGSNFQLI
>UniRef100_A4RC46_from_793_to_984 (HMM "PKS_DH" in sequence "UniRef100_A4RC46", bitscore: 59.4, e-value: 6.6e-12, length: 192)
EDLIGAPFDLGIKTEKSWRGFFRLKENPWIEHHQVQKSILYPAAGMIAMAIQAGQQLAELGRQEvvafeIKSFSILAPIV
IPTSTDGLehaISTKLakSESSEPLQGVAIYHFSIYTKPDGVATTKHAEGQLHIIYGDVASSTLEEMQIEDSAHRSVYDQ
YKEtsDEEVSPRQLYEDLNNLGLNYGPLFRNI
>UniRef100_Q2KGA7_from_956_to_1147 (HMM "PKS_DH" in sequence "UniRef100_Q2KGA7", bitscore: 59.4, e-value: 6.6e-12, length: 192)
EDLIGAPFDLGIKTEKSWRGFFRLKENPWIEHHQVQKSILYPAAGMIAMAIQAGQQLAELGRQEvvafeIKSFSILAPIV
IPTSTDGLehaISTKLakSESSEPLQGVAIYHFSIYTKPDGVATTKHAEGQLHIIYGDVASSTLEEMQIEDSAHRSVYDQ
YKEtsDEEVSPRQLYEDLNNLGLNYGPLFRNI
>UniRef100_UPI000023E5A9_from_934_to_1122 (HMM "PKS_DH" in sequence "UniRef100_UPI000023E5A9", bitscore: 59.0, e-value: 8.3e-12, length: 189)
HDLLGIQTADGTAEEWRWQNILKTKELPWMVGHALQGQIVFPGTGYIALAMEASLQIAQGRPVSkidLYDLEIRKAIAVN
ESASGTellvtmtnvsaihpdVETITADFATYSTISRESGSMALNCCGKVciflqtetvtTTGSDGHAAEQFATRSTPVP
GMAGIDVERFYSAMqHDLGYMYSGPFRGL
>UniRef100_Q0UAE2_from_929_to_1103 (HMM "PKS_DH" in sequence "UniRef100_Q0UAE2", bitscore: 58.8, e-value: 1e-11, length: 175)
HDLLGSILPGAMDSQRQWRNLLDIKNFHWLEEHKLGSQPVLPATGYLAIAVEAARQYFHGRAKLdgpfryfFPHITIKAA
LNLPPAGTTVEILTSVRFKKVSDSvSSKQQLTFTIASCFESIWTEHCVGTVQREAVFSPDPIFDVTALAEPKTSHTWYNG
FKKISLNYGPPFAGL
>UniRef100_Q05470_from_1051_to_1216 (HMM "PKS_DH" in sequence "UniRef100_Q05470", bitscore: 58.7, e-value: 1.1e-11, length: 166)
HPLLHQNVSDISGVRFRSAFTGREFFLKDHVIKGEHVLPGAALLEMVRAAVERAAADQFPTgfrLRNIVWVRPFAVTEQQ
KDIDVRLyPEENGEITFEICRDPESAEESPIVYGQGSAVLCEAGENPVINIEELKASYNGRTLSPFDCYEAYTEMGIHYG
DSHRAI
>UniRef100_Q8KUF6_from_2592_to_2732 (HMM "PKS_DH" in sequence "UniRef100_Q8KUF6", bitscore: 58.4, e-value: 1.3e-11, length: 141)
HPLVDALDVLPGDEVLLSARWHAGRAGLGATPLAALLEPVIRAGDEVGCPVVAELDLATPVPLDAGPRHVRVRVTAPDAD
GRRAVTVHSRPDDEPAWTGHATGVLapaghpePLPHDSEALAVGTNGAWPPAGADVPAAGA
>UniRef100_Q6RKL4_from_928_to_1103 (HMM "PKS_DH" in sequence "UniRef100_Q6RKL4", bitscore: 58.3, e-value: 1.4e-11, length: 176)
HPILGRrCHDRETSDTVHWRNVLNPKEIPWLHGHQIQGQIIFPATGYISMAVEALNIVAESNLGLvtIEDLRVGRALAFS
DDDASVESTFDLRIISRSETeIEADFSCYSGHPQNHTTSMVLNATAHIKASLSAPTAHELPNIKVDDFNLREVEVDRFYN
FLGRLGYNYSWPFHGT
>UniRef100_UPI0000E48CBD_from_992_to_1170 (HMM "PKS_DH" in sequence "UniRef100_UPI0000E48CBD", bitscore: 58.0, e-value: 1.7e-11, length: 179)
HPLLGKQQHLSHFSGenspRVWRSKFSKSTVPWLRDHKLQGNIVIPAAAHTETMIAAAREVYPDSEVVtLRDVKFERFVF
ASELEGVLEISLETRSREALFALRSYNQTDRSWTLHskssidapgkVRNSIHQIEEGFHSVKLATDDIRRKCPYETDQQE
FYARLWRGGFHLGETFKCV
>UniRef100_A2QDU0_from_963_to_1143 (HMM "PKS_DH" in sequence "UniRef100_A2QDU0", bitscore: 57.6, e-value: 2.3e-11, length: 181)
HELLGACTERSEGQICWRNIFHVHEISWLRDHKVHGEVVFPAAGYCVMAIEAAMAFLAQPIRlieLQQLVIHRGVRIEDN
SIGTemiSTLSLAPTGNDSRSSPDlSTAAFNFSLTAGKADGTEQSSIRFetkisvtlgNPHIATLPASQRNSAEWPAADV
DRFYLSMQEIGLEYTGVFRSM
>UniRef100_Q9Y8A5_from_953_to_1138 (HMM "PKS_DH" in sequence "UniRef100_Q9Y8A5", bitscore: 57.2, e-value: 3e-11, length: 186)
HLLLGKLSEYSTPLSFQWLNFVRPRDIEWLDGHALQGQTVFPAAGYIVMAMEAALMIAGTHAKQvklleILDMSIDKAVI
FDDEDSLVELNLTADVSRNAGEaGSMTISFKIDSCLSKEGNLSLSAKGQLaltIEDVNPRTTSASDQHHLPPPEEEHPHM
NRVNINAFYHELGLMGYNYSKDFRRL
>UniRef100_Q2UNQ1_from_945_to_1110 (HMM "PKS_DH" in sequence "UniRef100_Q2UNQ1", bitscore: 57.0, e-value: 3.5e-11, length: 166)
HELLGRRAPDDSDSEMRWRNVLRLSELEWIRGHEFQGQALFPAMGYIAMALEAVTIATKGQQISlvdIEDFHVLQAVVLE
EEHPGVEIVFSLKQTGDCKWDFNCYTCSDEWKDLTKTSTGRLILFKGEGSASELPSRPKKRANLSPLDREMFYRKLSSLG
LSYHGL
>UniRef100_Q6RKK0_from_935_to_1105 (HMM "PKS_DH" in sequence "UniRef100_Q6RKK0", bitscore: 56.7, e-value: 4.1e-11, length: 171)
HDLLGSLTPGSALSTHIWRNVLSLNHVPWMADHRVGEHYIFPAAGFISMAIEAMRQIRDVAHEVfvLEDVSIGAAMMVDE
DIEVFLTMRKQALSNNvSSAFFWEFNISSVKEGISTEHAKGRISNVAKGPQHGVKPLQAVNMALAAPIPESLWYETLTAS
KVMNGDVTSAM
>UniRef100_UPI000023DFC5_from_935_to_1117 (HMM "PKS_DH" in sequence "UniRef100_UPI000023DFC5", bitscore: 56.4, e-value: 5.1e-11, length: 183)
QDLIGAPTADAISFEPRWRGFLRISENPWIQDHQVQKTIIYPAAGMVTMALQGASQLTKETENLlgfeITNMRIEKAMIV
PNTTHGLEMAMnFKRLSTSGDQHQDLAfdFCIYSKQLNSPWEQNASGSIevrykrRHWGAAFRQHHKTFESLRTTCKEWI
VPRQLYELLDIVGMNYGPTFQNL
>UniRef100_Q0D1P0_from_14_to_182 (HMM "PKS_DH" in sequence "UniRef100_Q0D1P0", bitscore: 56.3, e-value: 5.4e-11, length: 169)
QRLLGSRAPQSNDNELSWTSVLNSEEDPWLYDQILFGRRTFPVAGYVAIAGECMRQLSDSKLEffstkDLSIGSSLVFDP
DDKLELHTTLrPQRLDEENRQWYEIEIASRNGGQSTALCTGLVAREVLDTQILPDLTRHGDSNWPVSPDYWYDMVADRGI
EYGASQRGL
>UniRef100_Q2GPL2_from_958_to_1132 (HMM "PKS_DH" in sequence "UniRef100_Q2GPL2", bitscore: 55.6, e-value: 9e-11, length: 175)
HELLGVRTRDDNKHQLRWRNVLKFDKIPWAKHHSFQGEALLPASAYMVMALDASRVALAGRQASvveLRDLKFFSGVILE
PNAPGVEVLFnltieHESRDTIEATFMLTSAIADGRSDMRKNMSGRVTMTLGEPSADVLPSRPLDRAETVHANPKGFYHM
MADTGLVYTSPFRGL
>UniRef100_Q6RKK7_from_853_to_1039 (HMM "PKS_DH" in sequence "UniRef100_Q6RKK7", bitscore: 55.4, e-value: 1e-10, length: 187)
HQLLGNasTFGTGKQREVHWKQVLRLEEIPWLFGHTIQGESLFPATCYVTMAYEAAVRLVSPAQEIqlieVHDIDVFRAL
SLKPDSPGTEVLFAVRITSQSDEAITASWSCYsspvdfehgqnlgnmpaqadshVEGFLRIELGAPRDDILPPRSEPILP
LIPLDIEELYDTLAGLGHGYTEHFQAP
>UniRef100_Q0B306_from_750_to_919 (HMM "PKS_DH" in sequence "UniRef100_Q0B306", bitscore: 55.3, e-value: 1.1e-10, length: 170)
HPLVRDRLAQPDGRVSCRLRTATAWLDfidGHRVQGHRLLPASLLLELMRTAAADARGAAVTLSDARFRRPFDLDAAACD
YLVQVDAPGEGARVALWGRPADDAAAPWVEHASAACrlaettDAQDAPPAEVEAEGRDWPAEGWHELDVGALYARHQAGD
IVLGEDFRCL
>UniRef100_Q0UNI9_from_107_to_282 (HMM "PKS_DH" in sequence "UniRef100_Q0UNI9", bitscore: 55.3, e-value: 1.1e-10, length: 176)
HDILGQLTIGGSLAEPTWRNILRIKDLPWLRDHALGGEAFFPAAGYLSMAMEAVTQIISTAEKPveiksyvFRDVTIQQA
LVTLDDENVIEVLFNMRTSRLGTEeGDKQWWEFNVSSVSFEGHRKSHMAGSVSINVNSSRVVPRKVPNLLQRASSRLWNQ
ALKQVGFNYGPTFQDM
>UniRef100_A2QWU2_from_927_to_1107 (HMM "PKS_DH" in sequence "UniRef100_A2QWU2", bitscore: 55.3, e-value: 1.1e-10, length: 181)
HELLGVCVEQSEHLWRWRNILHPQEISWLHDHRFQGEMLFPAAGYCTMAMEAALRFSYPRPVHlleLHKLDIRRGISIDG
SADGIeVHCHLAPGSTQESKESSFLEIVNLTfTcTAGHVDGSDALTTRFTTRIRLQLGSPDLTVLPRKQQQSSGKSPVDI
ERFYGFMSQLGLDYTGPFRSL
>UniRef100_A1CLJ5_from_936_to_1107 (HMM "PKS_DH" in sequence "UniRef100_A1CLJ5", bitscore: 55.2, e-value: 1.2e-10, length: 172)
NALLGTLSAETGLGESRWRNYFRLQELPWLAERRIKSEVMFPEMGYVSMALEAGLSVAKTDGVRlleVTDMAIHTSLPVV
DDPIGTevLTIVTGIASRDGIIEARCSVQSVVAGELVECATANICMHSGATKQSLLPPRGALDPAMRPVETTGFYDILRR
RDYHCTGSFAGL
>UniRef100_A1CN13_from_941_to_1118 (HMM "PKS_DH" in sequence "UniRef100_A1CN13", bitscore: 55.2, e-value: 1.2e-10, length: 178)
HDLLGIQTADGATEEWRWRNLLNMNELRWLSGHSLQGQVVFPATAYICLAMEAAMQLAQGKPVQaidLFDLEIRKAIAIH
DSTGTELLVSMTKVSTLDTEPEeITADFAAYSTISKDSNNLALNCCGHVRVLLGGGSKFQFSPRQPPLGKLTAVDVDSFY
KILREdFGFGYDGPFRAL
>UniRef100_Q0C8M3_from_953_to_1138 (HMM "PKS_DH" in sequence "UniRef100_Q0C8M3", bitscore: 55.1, e-value: 1.3e-10, length: 186)
HLLLGKLSEYSTPLSFQWLNFVRPRDIEWLDGHALQGQTVFPAAGYIVMAMEAALMIAGTHAKQvqlleILDMSIDKAVI
FDDEDSLVELNLTADVSRNAGEaGSMTISFKIDSCLSKEGNLSLSAKGQLalmIGDVNSRTTSASDQHHLPPPEEEHPHM
NRVNIKAFYHELGLMGYNYSKDFRRL
>UniRef100_UPI0000E2B3E9_from_953_to_1138 (HMM "PKS_DH" in sequence "UniRef100_UPI0000E2B3E9", bitscore: 55.1, e-value: 1.3e-10, length: 186)
HLLLGKLSEYSTPLSFQWLNFVRPRDIEWLDGHALQGQTVFPAAGYIVMAMEAALMIAGTHAKQvqlleILDMSIDKAVI
FDDEDSLVELNLTADVSRNAGEaGSMTISFKIDSCLSKEGNLSLSAKGQLalmIGDVNSRTTSASDQHHLPPPEEEHPHM
NRVNIKAFYHELGLMGYNYSKDFRRL
>UniRef100_A5G644_from_1161_to_1327 (HMM "PKS_DH" in sequence "UniRef100_A5G644", bitscore: 54.6, e-value: 1.8e-10, length: 167)
HPLLHQNTSNLSEQRFSSSFTGAEFFVNEPVGTGGKVLAAAACLEMVRAAVEEAAVTEEGGagirLKNVAWTRPIALNGQ
PVQVHIGLYLEDSGEIGFEIYSQAEGNQTEPLLHSRGTALLGPAGEAPRVDLEALQARCSRSALNAEQCYEAFRSMGIEY
GLGQRGI
>UniRef100_A1DC25_from_936_to_1107 (HMM "PKS_DH" in sequence "UniRef100_A1DC25", bitscore: 54.1, e-value: 2.6e-10, length: 172)
NALLGVLSPETGPGEFRWRNYLRPEELPWLADRHVGSRSVFPETGYISMALEAGRIIVETKGLRllsIKDLTVHTPLPIQ
NDPIGTeVLVTVDGIFSHDGIISAlFRCEAAVSSEFVECATAKMIMHPGDPDRALLPTQGQLAPALAAVNINGFYNSLRC
VDYHCTGPFAGL
>UniRef100_Q1MX64_from_828_to_1003 (HMM "PKS_DH" in sequence "UniRef100_Q1MX64", bitscore: 53.2, e-value: 4.7e-10, length: 176)
VGTLGLrQVASPLAQRQYTTAVSRAVLPELADTAgvlhvgyYQELLAAAARTGTGLRLDDVRFERALTLSRGQERTVHLA
VGPADGDGWAEFSVHSRDAGGAPAEQPGDEGWHRHAAGRLRPDGGGAEGDAPTEATLPEAARAEIRERCPVRFEGAEFYR
QMAERGVPLGPSVEWV
>UniRef100_Q4V2I7_from_1473_to_1631 (HMM "PKS_DH" in sequence "UniRef100_Q4V2I7", bitscore: 52.4, e-value: 8.2e-10, length: 159)
HPLLREIDSAQSAACFGATLAGDEPFLRDHRIDGRPVMPSSAYLEMVREAAARALGEPADAmlvIEGIAWRNPLTVSGGA
RRLQLRARAEPGARALRFDVSSQAAGDAAAEPLAHCDGVAryVPRAPAGAPDLAALRARLASGPRSADEAACAALLRAS
>UniRef100_A4PHN0_from_5108_to_5258 (HMM "PKS_DH" in sequence "UniRef100_A4PHN0", bitscore: 52.0, e-value: 1.1e-09, length: 151)
PDLAPDnRSPEAATDALPVRTVRPGDPLAADHLVGGLPVFPAAAQIDLALTAAGRLAGGPAAGLADLAFRRTVEVVDPVE
LRVEIEDGQVRVASTDVHSQARLLPAGAPERPAPLDLAALRRSYPESAEPEALYRYFADNGVGYGPAFRVL
>UniRef100_Q6WVH2_from_1449_to_1603 (HMM "PKS_DH" in sequence "UniRef100_Q6WVH2", bitscore: 51.7, e-value: 1.4e-09, length: 155)
HRFLRRVRAWTPGVELVAEAELSLADDPYLDDHRIDGVAVLPAVCVLEAMAQAASALTGRPVAGVADSRFDRPVVVPEHG
TRTLRVCAlAREDGDVDVAVRSDETGFAVDHFAGTVTAADAEPPENPAAAARTPAHTGDDLYGPLFFHGRRFRRL
>UniRef100_Q6ZX13_from_951_to_1130 (HMM "PKS_DH" in sequence "UniRef100_Q6ZX13", bitscore: 51.3, e-value: 1.8e-09, length: 180)
HELLGRQLLDGVPDRLRWRNIIKRSEIDWLEGHQVQGQIVFPAAGYISACVEACMLAFARDESPvqcieLLDFDIGHAMV
IEEDDSLGVDATIELSDMTRSDKtIEARFGFHSTASNDSLAMNTHASCRVvvnlgisdcnVLPPKPHDHDKVFLLDVEAE
RFYNNLDGLGFNYSGPFRAL
>UniRef100_A4RIS4_from_71_to_250 (HMM "PKS_DH" in sequence "UniRef100_A4RIS4", bitscore: 51.3, e-value: 1.8e-09, length: 180)
HELLGRQLLDGVPDRLRWRNIIKRSEIDWLEGHQVQGQIVFPAAGYISACVEACMLAFARDESPvqcieLLDFDIGHAMV
IEEDDSLGVDATIELSDMTRSDKtIEARFGFHSTASNDSLAMNTHASCRVvvnlgisdcnVLPPKPHDHDKVFLLDVEAE
RFYNNLDGLGFNYSGPFRAL
>UniRef100_UPI000023D164_from_959_to_1141 (HMM "PKS_DH" in sequence "UniRef100_UPI000023D164", bitscore: 51.2, e-value: 1.9e-09, length: 183)
GELLGVRVSDWNPLEPRWRNFWSIDSSAWTGDHKISDTVLFPASGMLLMAIEAAQEMVPSDRAVfgynIEKAEFMNPIIV
PETWEDRletqVHLRVVEKQLAAKFDVSIFTYSHNEWVECFTANIsvefqdndsnGERRVSHEHIQRQHQDVAHTCTLPI
DPRVFYRDAAAVGLQYGDWFQLM
>UniRef100_Q1RS70_from_4669_to_4836 (HMM "PKS_DH" in sequence "UniRef100_Q1RS70", bitscore: 51.1, e-value: 2e-09, length: 168)
HPLLHENVSDLTEQRYRSEFTGQETIFTDHLIKGKPVMPGVAYLEMARAAVAQAVKGQKERpsvtrLKNIVWVRPIEAGN
RPIEAQISLnPRENGEIVYDVYTNSQTEASGRQIHCQGAAGILSAGEAPHRDIGALKAQCGLSILTSEQCYGLFSKIGID
YGPGQQGI
>UniRef100_A0UWE2_from_1280_to_1440 (HMM "PKS_DH" in sequence "UniRef100_A0UWE2", bitscore: 50.9, e-value: 2.3e-09, length: 161)
HPLIDRNESTLDEQCFKKILTGSEFYMRDHVIGGENMLPGSVYIEMARAAGDLANKAGKVIaIKDIVWARPVTVSEEPKE
ITVSLfPEGNDVEFEISGVTQSGNNIIHSQGKLIYGTLEDEPGHINIEEIKSRCTTDKDIDTFYDEFAKKGFNYGDGMRA
V
>UniRef100_Q8RL72_from_2455_to_2612 (HMM "PKS_DH" in sequence "UniRef100_Q8RL72", bitscore: 50.9, e-value: 2.4e-09, length: 158)
HPLSAAMMPNDGAAMVLRLEGDEYFLDQHRINGEPVVPGVAFLEVLALARAAHTPLTPLSLINLVWQAPLRVVSEPVEVR
VTLdVQSRHTGLGGVEVHSGHPAQVHCAGHYAAPATAPAALDLAALREACRTAPHSAHDCYRHFTGLGVDYGVNFRCL
>UniRef100_Q5ZTH6_from_2445_to_2604 (HMM "PKS_DH" in sequence "UniRef100_Q5ZTH6", bitscore: 50.3, e-value: 3.6e-09, length: 160)
HPLLGQMLAMPGNEYLFHQKLDLENLAYIKQHSVFEKVIFPATAYIESGLAAAKSIFQSSAFQIEKFNIERPLHPKQGQE
FQLQVkPKMDGQYKINLFAKQENDWQTFCEMEIHAKPTAARESIHIDVLKSSFGDKVELSDIYEQFQKSSLFYGDEFRVL
>UniRef100_Q4WIM8_from_983_to_1172 (HMM "PKS_DH" in sequence "UniRef100_Q4WIM8", bitscore: 50.0, e-value: 4.3e-09, length: 190)
LDLVGIPDPDGNPMEATWRNIIRVSEMPWVHDHKINNTILYPAAGMLVMAVEAIKQLVEPDKVIvgfnIKDAVFSSALHI
PTHADGIetnlhmKRVREGKADSSGWYEFRICSYDNNTWIENSTGSIqaafesgemglntngRVEHEWQKGLVQSYQNAA
YKCSEPIDASQFYEDIFACGYHYGPNFKAI
>UniRef100_Q5X3A0_from_2445_to_2604 (HMM "PKS_DH" in sequence "UniRef100_Q5X3A0", bitscore: 50.0, e-value: 4.4e-09, length: 160)
HPLLGQMLAMPGNEYLFHQKLDLENLAYIKQHSVFEKVIFPATAYIESGLAAAKSIFQSSAFQIEKFNIERPLHPKQGQE
FQLQVkPKMDGQYKINLFAKQENDWQTFCEMEIHAKPTAARESIHIDVLKSSFGDRVELSDIYEQFQKSSLFYGDEFHVL
>UniRef100_A1KQS2_from_639_to_799 (HMM "PKS_DH" in sequence "UniRef100_A1KQS2", bitscore: 49.5, e-value: 6.1e-09, length: 161)
HPLVQRNTSDLAGQRFSSRFNGNEFFFDEHRVNGVKILPGVAYLEMARAAVELSLADDEALvqFKHIAWQHPMRHDGGEL
AIDIELSEQDNGEILFEILGATVDGPSYCRGVALLGTAQALPQLNLPAIAAATEQQRLEPQQCYQILGKMGLNYGEHFRG
I
>UniRef100_Q8J0F7_from_953_to_1132 (HMM "PKS_DH" in sequence "UniRef100_Q8J0F7", bitscore: 49.2, e-value: 7.5e-09, length: 180)
HLLLGKLSSYSTASTFQWTNFIRPRDLEWLDGHALQGQTVFPAAGYIIMAMEAAMKVAGERAAQvqlleILDMSINKAIV
FEDENTSVELNLTAEVTSDNDAdGQVTVKFVIDSCLAKESELSTSAKGQIVITLGEASPSSQLLPPPEEEYPQMNNVNID
FFYRELDLLGYDYSKDFRRL
>UniRef100_A5IDY4_from_2445_to_2604 (HMM "PKS_DH" in sequence "UniRef100_A5IDY4", bitscore: 49.0, e-value: 8.9e-09, length: 160)
HPLLGQMLAMPGNEYLFHQKLDLENLAYIKQHSVFEKVIFPATAYIESGLAAAKSIFQSSVFQIEKFNIERPLHPKQGQE
FQLQVkPKMDGQYKINLFAKQENDWQTFCEMEIHAKPTAARESIHIDVLKSSFGDRVELSDIYEQFQKSSLFYGDEFHVL
>UniRef100_Q5WUQ7_from_2445_to_2604 (HMM "PKS_DH" in sequence "UniRef100_Q5WUQ7", bitscore: 49.0, e-value: 9e-09, length: 160)
HPLLGQMLTMPGNEYLFHQKLDLENLAYIKQHSVFEKVIFPATAYIESGLAAAKSIFQSSTFQIEKFNIERPLHPKQGQE
FQLQVkPKMDGQYKINLFAKQENDWQTFCEMEIHARPTAARESIHIDVLKSSFGNKVELSDIYEQFQKSSLFYGDEFRVL
>UniRef100_A4PHN0_from_2517_to_2687 (HMM "PKS_DH" in sequence "UniRef100_A4PHN0", bitscore: 48.0, e-value: 1.7e-08, length: 171)
DPLLGAPIDLPLADSVRIpATrTvTARLGGASRWVADHVVDGTALLPGAFHPELVHEALLTAGESPYRQvIRDLMWPAPA
AGLPMTVRAELAEPGADGTRSFTVEAVTAADGERTAARGWTEAAVADRVQPSLRYRPEDLARHLAEGVDAEDFYRVFAGH
GFAYGPLYRTV
>UniRef100_A4RJ82_from_961_to_1156 (HMM "PKS_DH" in sequence "UniRef100_A4RJ82", bitscore: 47.8, e-value: 2e-08, length: 196)
HALLGIRDTDWNESEGSWKHTITMDENPWIRDHGLNGSPIYPGSGMLVMAIEAVRQLAHPHKDRvkgyhLSSVRMLRPIQ
VDSSEHGAEAKIHLRPRKLMAPtGQMPWYDFRIYTIQAEEWTEVAFGSVkvdlEPEELTRQQKEAARIREAKFAAELRDE
YESTARTCTliAHSKQFYTNLsTKSGFDYGPYFQLL
>UniRef100_UPI0000559FF4_from_174_to_320 (HMM "PKS_DH" in sequence "UniRef100_UPI0000559FF4", bitscore: 47.8, e-value: 2.1e-08, length: 147)
HPLLREIDSAQSAACFGATLAGDEPFLRDHRIDGRPVMPSSAYLEMVREAAARALGEPADAmlvIEGIAWRNPLTVSGGA
RRLQLRARAEPGARALRFDVSSQAAGDAAAEPLAHCDGVARYVPRAPAGAPDLAALRARLASGPRAA
>UniRef100_A6GKJ2_from_1_to_142 (HMM "PKS_DH" in sequence "UniRef100_A6GKJ2", bitscore: 47.3, e-value: 2.8e-08, length: 142)
TAATPWLADHQVEEAVIFPGAGFVDIALSCGRELAGAQAQLvVEDFAFDQALVLRDGGSTLQVALTAEGSGSWRVACSEA
HGDEWRPLCSAQVGLAHDAAQPVDGPALEELRARLQRGPTKAEHYARAGRQGLRFGPAFCGV
>UniRef100_Q7SC21_from_964_to_1140 (HMM "PKS_DH" in sequence "UniRef100_Q7SC21", bitscore: 47.3, e-value: 2.9e-08, length: 177)
HELLGIRTRDDNEHELRWRNIMKYAKLPWAQGHKFQGQALLPASAYCIMVLDAARVLSGNRAASvveLRDLKFMAGITLe
PESPGVEtlFSLVVsnSPKNASTIEALFTLTSAPADGTIDMKLNFSGQLHIVLGEKSPNALSRRPAQRAETLTAQPEAFY
KMMAGTGLDYNGPFKGL
>UniRef100_Q3S2T9_from_997_to_1182 (HMM "PKS_DH" in sequence "UniRef100_Q3S2T9", bitscore: 46.9, e-value: 3.7e-08, length: 186)
HLLLGKLSEYSTPLTFQWLNFVRPRDIEWLDGHALQGQVVFPAAGYIVMAMEAAMEIANSHQVQvqlleILDMSIDKAVV
FDDEDSLVELNLTAEVTSGIGKGDrMILSFIIDSCLSREGDLSTSAKGQLvvtLDEGHLQVTPDNEKQLLPPPEEEHPHM
NRVNINSFYHELDLMGYDYSKDFRRL
>UniRef100_Q71EH9_from_448_to_614 (HMM "PKS_DH" in sequence "UniRef100_Q71EH9", bitscore: 46.8, e-value: 3.9e-08, length: 167)
HPLLHRNTSDLLEQKFSTILNGDEFFLADHIVRNKRVLPGAAYLEMARAAAELAAAPLAAEYTAKTGISLryiswirqAV
HKKEPLRMTTGLSLEDNGNVSFQVYSNENDSDIYCEGSAVIEPLSEAPVLHIEQLKARCRKKVLSKEDCYAAFAKAEIVY
GPSHQGI
>UniRef100_Q0B303_from_1716_to_1886 (HMM "PKS_DH" in sequence "UniRef100_Q0B303", bitscore: 46.8, e-value: 4.1e-08, length: 171)
PSQAGSRVEPNVDAAARTEVRIDPAldRAPWAHVIGRHSVFPAGGYLGLAIEAALRWLDRPAGVvLRGLRVEQMLRLAED
GAYRLEATArpGDPGEGGDPARAAILVRSAGGTGAAWTTHARATAEPLAAGTAASVLAAPADTQAVAMDGASFYRRVAAL
GYDYAAPFRGI
>UniRef100_Q0FMP5_from_1387_to_1553 (HMM "PKS_DH" in sequence "UniRef100_Q0FMP5", bitscore: 46.7, e-value: 4.4e-08, length: 167)
VPMLDDKSFDAQGNRLFTARYSADDWFIDEHRTrAGDALLPGTGYLALAAEALRAQHETGAFEIRDLTFLRPLRVAEGGA
RDVRLRLSRRDEGYGFEVLADATLAGKRGHALTAQATLALLPMRRPEPLDLAAIRARCGKPVVAADGGKLATAQEVQLAF
GPRWRVL
>UniRef100_A0UWE4_from_4462_to_4623 (HMM "PKS_DH" in sequence "UniRef100_A0UWE4", bitscore: 46.6, e-value: 4.6e-08, length: 162)
HPLIDTNESTLQEQCFKKLLTGSEFYLRDHSVGGEMLLPGAVYIEMARVAGNLANKEGSVVsIRDITWIRPIAVGTTPKE
AYISLyPVKDGIEYEVSTRGEGGIRLVHAGGMLSYGDLGEIQSERIELEEIKARCNLSMNGEECYKVFKDKGFNYGPGFK
TI
>UniRef100_A3KLM1_from_894_to_1076 (HMM "PKS_DH" in sequence "UniRef100_A3KLM1", bitscore: 46.6, e-value: 4.6e-08, length: 183)
HELLGVPVEDTNKFEQRWRNIIRPDDITWLRmnrvstsykimspsnvsqmDGSIHFPGVAYLLMAMEAIMQRTGMTECVt
girIGNVAMLAPLPVPDTPEGVEIIFsiYPMNESARATDDWCTFRVISHGGVENSWIEHCVGSVRIETGEQRISAPPVDS
QLSICSEAVDINQMYRDFASAGM
>UniRef100_Q5XF86_from_895_to_1066 (HMM "PKS_DH" in sequence "UniRef100_Q5XF86", bitscore: 46.3, e-value: 5.5e-08, length: 172)
HLILGTLLPSSTATRLQWRNFIRPRDHEWMQGHELQNQAVFPAAGYVILAMEGALHIAGDKPIGlveVLDLTIDKAVTFD
DADDMAELTLTANITSTTTEqIEMDFVIASCLSRENSLSVSAQGKIVVTLSDPVSLPAPGPAPPHANPVDIKLFYKELDS
VGYSYSGNYRCI
>UniRef100_Q1RS46_from_1166_to_1332 (HMM "PKS_DH" in sequence "UniRef100_Q1RS46", bitscore: 45.0, e-value: 1.4e-07, length: 167)
HPLLHRNTSDLLEQKFSTILNGDEFFLADHIVRNKRVLPGAAYLEMARAAAELAAAPLAAGytaktgisLRYISWIRQAV
HKKEPLRMTTGLSLEDNGNVSFQVYSNENDSDIYCEGSAVIEPLSEAPVLHIEQLKARCRKKVLSKEDCYAAFAKAEIVY
GPSHQGI
>UniRef100_Q0IDS9_from_638_to_797 (HMM "PKS_DH" in sequence "UniRef100_Q0IDS9", bitscore: 45.0, e-value: 1.4e-07, length: 160)
QGALQLqRLDLPGETQHWNAELDADSVPDLKHHRLGGQPVFAAAGYLALVLDWLKERKQAlqLGAVQLERPLWLHDGPVR
LQALLHGQELSLHSRPVSGDDSSDWQLHGQVQLAVEAGEASLLPEQGFIPSSEAERQAPEELYGALKRLGLSYGQTYRPI
>UniRef100_A4R6A3_from_658_to_854 (HMM "PKS_DH" in sequence "UniRef100_A4R6A3", bitscore: 44.9, e-value: 1.5e-07, length: 197)
HELFGKPVNDWNGKHDAIWHNWIRLSENPWAEHHTINGSVLYPAAGMLVMAIEGCKQLAQLDNPErklisgfrFREVSFH
SALKVPVGAMGVESHLylRPAKQAALESKPsAWREFQVCTAQDDDSFREHCCGQVLIEYQEASSAVDDGREKQAFKEHCR
VRIRDAKARCKtrGTSKDFYDAWGAVGLTFGPTFQTV
>UniRef100_A4D933_from_1595_to_1735 (HMM "PKS_DH" in sequence "UniRef100_A4D933", bitscore: 43.7, e-value: 3.5e-07, length: 141)
YPLLGIKVELPSTEQIIYHQHINLTSHPWIRDHKLYETDVIPGVSYIAMTFAAVGTPVAVEEVNFIQPLILaTANTTRET
ELLIHPADTTQTKQKVQVFSRDTTSKDQWEQHAEMTLVKTPPSLPVLNLDIKALKQKLRAI
>UniRef100_Q6RKK8_from_948_to_1131 (HMM "PKS_DH" in sequence "UniRef100_Q6RKK8", bitscore: 42.6, e-value: 7.1e-07, length: 184)
QDLIGAPTADAISFEPRWRGFLRIAENPWIQDHQIQKTTIYPAAGMISMALQGAFQATKDQENIlgyeIINMRIERAMIV
PTTAHGLemamnfksVSCTSAHSLQDTAFEFCIYSKQLNCSWEQNATGRIevrykrgnwKIAFQKHHEEYELLKESCLES
VVPRQFYELLDIVGMNYGSLFQNI
>UniRef100_Q6RKJ3_from_1249_to_1462 (HMM "PKS_DH" in sequence "UniRef100_Q6RKJ3", bitscore: 42.6, e-value: 7.5e-07, length: 214)
HELLGYPSSNGDIRELHWRNILRLADVEWLQGHQFQHQVLFPAAAYLVMAVKAALHLFEHAKQSfqlveLQDVVIHNAIT
LEEGSSGTetnlVIKVVEESSTGALAEFSCRSNNADTGLPDFNKEIFTGRVVVKFDAPTEDTLPGRSMPNLPMTDVNTNR
FYSWMSKIGLQYAKPFVlnsikrrsnlatvtavgnmsgeypihpatfdslLQGL
>UniRef100_A0UWE4_from_2827_to_2988 (HMM "PKS_DH" in sequence "UniRef100_A0UWE4", bitscore: 42.4, e-value: 8.4e-07, length: 162)
HPMIDSNVSTFEEQCFMKTLTEGDFYIKDHVIGQDMMLPGVAYIEMARAAGTLASRRESVRvIKNIVWAKPVTLTDGSKE
VYISLYPKNEYIDYEVFSIPDDGRRVIHSQGRLAYGDHELSQPEVIDIEGIKKACTMMVKGKDCYTEFEASGFNYGESFK
TL
>UniRef100_Q2HBN0_from_936_to_1113 (HMM "PKS_DH" in sequence "UniRef100_Q2HBN0", bitscore: 42.2, e-value: 9.5e-07, length: 178)
NPILGRrCVETETADEVSWRNILKSGEISWLQGHQLQGQTVFPAMGYIAMCVEAAAVLAGPERPLglvtLEDVIIGRALA
FQNESVGmeskVTVKIdHTSDDELRGHIACHSGLPFDSAAPLALNFSATLHVRFHEPRADTLPAVRADEISLVKTDPGRL
YSQFTQLGYNYSPPFTGV
>UniRef100_A2QWP8_from_937_to_1112 (HMM "PKS_DH" in sequence "UniRef100_A2QWP8", bitscore: 42.2, e-value: 9.8e-07, length: 176)
HDIFGAPVSDWNPRYPKWRHFLRLSENPWHRQYKLDGQYVFPPVGYIAMAIESVMQVNSGEMTMkglhLERITLGPLLAL
PDEAQGVEISLshyPVGDGSELTRFQVSSYNESQENWTEHCSGYFsieYDDTHKVEGLKEDLSYQRHGCQRHVKFDDMCR
SLSSSGLELGPIFQNL
>UniRef100_A0UWE4_from_1299_to_1460 (HMM "PKS_DH" in sequence "UniRef100_A0UWE4", bitscore: 41.3, e-value: 1.8e-06, length: 162)
HPLIDSNQSTLQEQCFIKSLTKNDFVLRDHIVSDNMILPGVAYLEMAYAAGALANGVQKVKtLRNIIWAKPIVYQAPSTD
VRVSLYPDNGNVEYEVTTLAEDGIRIVHSQGRIDYKDDSENRDEFIDIEDIKKRCSLLATGEQCYDKFSEAGFRYGPGFK
AI
>UniRef100_Q6RKG2_from_921_to_1099 (HMM "PKS_DH" in sequence "UniRef100_Q6RKG2", bitscore: 40.4, e-value: 3.4e-06, length: 179)
HDLLGSINSSWGSKELVWKNNLDVENVPWLRDYQVASSITYPLAGYVCAAIEASKQFAMTRNLFldrafkgftVRDMIID
ESLVMKEGIPVELVTklRSLPGTNFEEFEVLSWDEGQRAWKRCCRALVKCEATTDGVEQVEEMKWAESRAACHSCVGSPL
LYQRLSKVGPRRTGKFRNV
>UniRef100_Q2XW08_from_924_to_1102 (HMM "PKS_DH" in sequence "UniRef100_Q2XW08", bitscore: 40.4, e-value: 3.4e-06, length: 179)
HDLLGSINSSWGSKELVWKNNLDVENVPWLRDYQVASSITYPLAGYVCAAIEASKQFAMTRNLFldrafkgftVRDMIID
ESLVMKEGIPVELVTklRSLPGTNFEEFEVLSWDEGQRAWKRCCRALVKCEATTDGVEQVEEMKWAESRAACHSCVGSPL
LYQRLSKVGPRRTGKFRNV
>UniRef100_Q2SGN0_from_1377_to_1553 (HMM "PKS_DH" in sequence "UniRef100_Q2SGN0", bitscore: 40.2, e-value: 3.8e-06, length: 177)
DDALKQPVRSEAEHASLWRRSLDARRDWWLDEHRMdAATTVMPAMGMVTLAYRAIAEQALAQRFSLHGVAIERPLVVQDG
VALDVAVAFSDDHAAFTIFSGVGAFSAESWTRHATGKIrlgdsaissQQAGPEPVGGKETVGDEESVGEREPLFRVRDGV
GVSpkGALAFGPRWRNV
>UniRef100_Q6RKE9_from_950_to_1126 (HMM "PKS_DH" in sequence "UniRef100_Q6RKE9", bitscore: 40.0, e-value: 4.5e-06, length: 177)
HQLLGDVSPDSAPHILRWKNVLKPREMTWLEGHQVQNQVVLPAASYVSTAIEAAQSLARDKHIQlieLRNFHIHNAITFD
QNDVGIEVHIELSNISIQGNqVHANFTYSAALGDEINDLALAANGELkvFLVDETPDLSLFPKRQIPPPHMIPVHPSRLY
NFMKSLEYDFSGAFQSL
>UniRef100_A4LU41_from_3111_to_3287 (HMM "PKS_DH" in sequence "UniRef100_A4LU41", bitscore: 39.7, e-value: 5.5e-06, length: 177)
VPMRRGEDAADGSLTVSFALHERLWFLDEHRIfDGAPVLPGTACIELVRRAYSLVRPGAAVTMRDVYFPTALILSTDESR
NVRVVFRPPERVSDGAAAgGDLAFVLESNDANGPAGWTPHASGRIGDDPPACAAPASLAALDAPAALREQWGLTALDDVA
ALSAQAFADYGARWRGV
>UniRef100_A3P5Y3_from_3128_to_3304 (HMM "PKS_DH" in sequence "UniRef100_A3P5Y3", bitscore: 39.7, e-value: 5.5e-06, length: 177)
VPMRRGEDAADGSLTVSFALHERLWFLDEHRIfDGAPVLPGTACIELVRRAYSLVRPGAAVTMRDVYFPTALILSTDESR
NVRVVFRPPERVSDGAAAgGDLAFVLESNDANGPAGWTPHASGRIGDDPPACAAPASLAALDAPAALREQWGLTALDDVA
ALSAQAFADYGARWRGV
>UniRef100_UPI000055A01F_from_3087_to_3263 (HMM "PKS_DH" in sequence "UniRef100_UPI000055A01F", bitscore: 39.7, e-value: 5.5e-06, length: 177)
VPMRRGEDAADGSLTVSFALHERLWFLDEHRIfDGAPVLPGTACIELVRRAYSLVRPGAAVTMRDVYFPTALILSTDESR
NVRVVFRPPERVSDGAAAgGDLAFVLESNDANGPAGWTPHASGRIGDDPPACAAPASLAALDAPAALREQWGLTALDDVA
ALSAQAFADYGARWRGV
>UniRef100_A4R5T1_from_1002_to_1191 (HMM "PKS_DH" in sequence "UniRef100_A4R5T1", bitscore: 39.7, e-value: 5.6e-06, length: 190)
GDFLGARFYDWNPLEPRWRSFWSVESAPWTGDHVVSGTVILPGAAMLIMAIEAVQEMGISNREVlgydVHEAEFTAPVII
rqrwEERTEVMVRLRPIKSATNEINAaAQSEVVIFAYLDDQWADCFRARLSVRYGGVSRTQTDEWKLAHNRLVDELGRAD
KSCTrpISPQVFYDDAAELGIEWKDWFRHL
>UniRef100_A6FZ62_from_592_to_764 (HMM "PKS_DH" in sequence "UniRef100_A6FZ62", bitscore: 39.6, e-value: 5.8e-06, length: 173)
WWLVGGevdWARGASTPGPRRMSLPTYPFARerywigeealgkaeasswmlgaddwrtqEHRIQGRALLPAAGLIALLLE
GGGQLEELELLAPMVAGADGLALALnRGADGRVEIRSDDSSCATVHVRPELEGEAGRVDLQAIAARCGAPTHDDPYAAFA
AAGIEYGPRFRLL
>UniRef100_A4R3Y5_from_1119_to_1346 (HMM "PKS_DH" in sequence "UniRef100_A4R3Y5", bitscore: 38.9, e-value: 9.8e-06, length: 228)
SDVVGSLADWSNDLEPTWRNVVRADDMPWVRGHFMQDMIVYPMAGYLSMAVEAAAQRAVVAGVGqrqdgaghedqdddal
aaidryvFRDVTISRPFVIQEGVDAEINITMRPNPEGTRESSAIWDEFRIFSWNREREWVEHCRGLIrvehkssrmvggd
rpgsprtvgtgvlgqvnnvhDAKADEAARFEAKKHAISRACTETVAAEDIYRDLDRVTAKYSREFRSM
>UniRef100_A6GIB1_from_1023_to_1181 (HMM "PKS_DH" in sequence "UniRef100_A6GIB1", bitscore: 38.8, e-value: 9.9e-06, length: 159)
YGLLAGGPAFRVRVSGDDPMLAEHRVAGRAILPGVASVELALAALDRVAPGQARGgagvrLEQLMWLRPLVAEGPGGLEa
yvttraieggVELRVETQAETGERQLHTQVFARWGVPGVGVGVAASTPVASLDSSVEVEDFYGRLGRAHIDYGPWYRCV
>UniRef100_Q97DW5_from_898_to_1058 (HMM "PKS_DH" in sequence "UniRef100_Q97DW5", bitscore: 38.1, e-value: 1.7e-05, length: 161)
DSILGRPLRSEKPSWETEMSEFRNPFLSGHKIQGAILFPATGYIELAFACAKKVVKDSEFYMKDIQFSRALFLNNDDAPI
VRTSYNPSDRTIEVFSRPTSNTNKWTSHCISKLGRSINFYESRLLSIDEIKDRCTETISKDEFYKYISDYGFQYGTSFQG
V
>UniRef100_A3P517_from_1436_to_1606 (HMM "PKS_DH" in sequence "UniRef100_A3P517", bitscore: 37.8, e-value: 2.1e-05, length: 171)
APRLEAESRDAAGASFRVRLDGDASFLTDHRLRGRKILPGVVHFELahAAWAALARADAPAIEFRDLAWTHPVDVATPER
VLGVRLrRVAARPGAHAYEAYSPPDAAGGGERVHARGTVLDVAGPPEPALDLDALRARFDGEPGAHERDAHDCHRAFERM
GFGYGPAHRGL
>UniRef100_A4LGP4_from_1411_to_1581 (HMM "PKS_DH" in sequence "UniRef100_A4LGP4", bitscore: 37.8, e-value: 2.1e-05, length: 171)
APRLEAESRDAAGASFRVRLDGDASFLTDHRLRGRKILPGVVHFELahAAWAALARADAPAIEFRDLAWTHPVDVATPER
VLGVRLrRVAARPGAHAYEAYSPPDAAGGGERVHARGTVLDVAGPPEPALDLDALRARFDGEPGAHERDAHDCHRAFERM
GFGYGPAHRGL
>UniRef100_A3NJF3_from_1430_to_1600 (HMM "PKS_DH" in sequence "UniRef100_A3NJF3", bitscore: 37.8, e-value: 2.1e-05, length: 171)
APRLEAESRDAAGASFRVRLDGDASFLTDHRLRGRKILPGVVHFELahAAWAALARADAPAIEFRDLAWTHPVDVATPER
VLGVRLrRVAARPGAHAYEAYSPPDAAGGGERVHARGTVLDVAGPPEPALDLDALRARFDGEPGAHERDAHDCHRAFERM
GFGYGPAHRGL
>UniRef100_Q63LK9_from_1407_to_1577 (HMM "PKS_DH" in sequence "UniRef100_Q63LK9", bitscore: 37.8, e-value: 2.1e-05, length: 171)
APRLEAESRDAAGASFRVRLDGDASFLTDHRLRGRKILPGVVHFELahAAWAALARADAPAIEFRDLAWTHPVDVATPER
VLGVRLrRVAARPGAHAYEAYSPPDAAGGGERVHARGTVLDVAGPPEPALDLDALRARFDGEPGAHERDAHDCHRAFERM
GFGYGPAHRGL
>UniRef100_UPI000055A01E_from_1433_to_1603 (HMM "PKS_DH" in sequence "UniRef100_UPI000055A01E", bitscore: 37.8, e-value: 2.1e-05, length: 171)
APRLEAESRDAAGASFRVRLDGDASFLTDHRLRGRKILPGVVHFELahAAWAALARADAPAIEFRDLAWTHPVDVATPER
VLGVRLrRVAARPGAHAYEAYSPPDAAGGGERVHARGTVLDVAGPPEPALDLDALRARFDGEPGAHERDAHDCHRAFERM
GFGYGPAHRGL
>UniRef100_UPI00005FB065_from_1394_to_1564 (HMM "PKS_DH" in sequence "UniRef100_UPI00005FB065", bitscore: 37.8, e-value: 2.1e-05, length: 171)
APRLEAESRDAAGASFRVRLDGDASFLTDHRLRGRKILPGVVHFELahAAWAALARADAPAIEFRDLAWTHPVDVATPER
VLGVRLrRVAARPGAHAYEAYSPPDAAGGGERVHARGTVLDVAGPPEPALDLDALRARFDGEPGAHERDAHDCHRAFERM
GFGYGPAHRGL
>UniRef100_UPI00006744CF_from_722_to_892 (HMM "PKS_DH" in sequence "UniRef100_UPI00006744CF", bitscore: 37.8, e-value: 2.1e-05, length: 171)
APRLEAESRDAAGASFRVRLDGDASFLTDHRLRGRKILPGVVHFELahAAWAALARADAPAIEFRDLAWTHPVDVATPER
VLGVRLrRVAARPGAHAYEAYSPPDAAGGGERVHARGTVLDVAGPPEPALDLDALRARFDGEPGAHERDAHDCHRAFERM
GFGYGPAHRGL
>UniRef100_UPI0000D7236F_from_1394_to_1564 (HMM "PKS_DH" in sequence "UniRef100_UPI0000D7236F", bitscore: 37.8, e-value: 2.1e-05, length: 171)
APRLEAESRDAAGASFRVRLDGDASFLTDHRLRGRKILPGVVHFELahAAWAALARADAPAIEFRDLAWTHPVDVATPER
VLGVRLrRVAARPGAHAYEAYSPPDAAGGGERVHARGTVLDVAGPPEPALDLDALRARFDGEPGAHERDAHDCHRAFERM
GFGYGPAHRGL
>UniRef100_Q63KU5_from_3096_to_3275 (HMM "PKS_DH" in sequence "UniRef100_Q63KU5", bitscore: 37.5, e-value: 2.6e-05, length: 180)
VPMRRGEDAADGSLTVSFALHERLWFLDEHRIfDGAPVLPGTACIELVRRAYSLVRPGAAMTMRDVYFPTALILSTDESR
NVRVVFRPPERVSDGAAAgGDLAFVLESNDANGPAGWTPHASGRIgddPPACAAPASLAALAALDAPAALREQWGLTALD
DVAALSAQAFADYGARWRGV
>UniRef100_UPI000055B93C_from_3080_to_3259 (HMM "PKS_DH" in sequence "UniRef100_UPI000055B93C", bitscore: 37.5, e-value: 2.6e-05, length: 180)
VPMRRGEDAADGSLTVSFALHERLWFLDEHRIfDGAPVLPGTACIELVRRAYSLVRPGAAMTMRDVYFPTALILSTDESR
NVRVVFRPPERVSDGAAAgGDLAFVLESNDANGPAGWTPHASGRIgddPPACAAPASLAALAALDAPAALREQWGLTALD
DVAALSAQAFADYGARWRGV
>UniRef100_UPI000067452B_from_3122_to_3301 (HMM "PKS_DH" in sequence "UniRef100_UPI000067452B", bitscore: 37.5, e-value: 2.6e-05, length: 180)
VPMRRGEDAADGSLTVSFALHERLWFLDEHRIfDGAPVLPGTACIELVRRAYSLVRPGAAMTMRDVYFPTALILSTDESR
NVRVVFRPPERVSDGAAAgGDLAFVLESNDANGPAGWTPHASGRIgddPPACAAPASLAALAALDAPAALREQWGLTALD
DVAALSAQAFADYGARWRGV
>UniRef100_Q2T4P0_from_962_to_1123 (HMM "PKS_DH" in sequence "UniRef100_Q2T4P0", bitscore: 37.4, e-value: 2.8e-05, length: 162)
AAVVAAADDAAAATPFEQRASIPADAPCFVDHVIDGERVLPGSAYLELVRAALADARREPASGclvLSDVRWRRTLQAGG
GVRLRVVLSARGAPAAWKVVSADDGAIVYCSGSAQWEALAGARVDIDALRARVASATAVDANACYRRFASLGIEYGASHR
LI
>UniRef100_Q0UK48_from_913_to_1089 (HMM "PKS_DH" in sequence "UniRef100_Q0UK48", bitscore: 37.4, e-value: 2.8e-05, length: 177)
HQLLGNVSPDSAPHILRWKNVLKPKEMTWLEGHQVQNQVVLPAATYICTAIEAARSLAQGKNIQlieLSNFCIHNAITFD
QNDVGVEVLVELSRINVKENhVNATFTYTAGLGDETNDLALAANGELniLLVDDDPSLALFPERQEPPPHMIPVQPSRLY
DFMKGLEYDFSGPFQSL
>UniRef100_Q8GGP2_from_2_to_166 (HMM "PKS_DH" in sequence "UniRef100_Q8GGP2", bitscore: 37.3, e-value: 3e-05, length: 165)
NVPSAPQPGHELVCHLVLEhSDFIMQNHRVHGVSVMPGVTFLDIVFRILRDRGFDTARAeLRNVLFHEAIATSEGCDRDI
RITVSTSTDGSRWITAESRRREGGESAADYQENFRGELVLHDVPEPGPLDVDRLRTTARRVADLDEMYARARAEEIRHGS
AMRCF
>UniRef100_Q10Y09_from_929_to_1103 (HMM "PKS_DH" in sequence "UniRef100_Q10Y09", bitscore: 37.2, e-value: 3.2e-05, length: 175)
NPLLGRKLLLPFAQQFRFQTKLTPEFPSYVKDHRYYGKIVVAGASHIVLGLLAGKEALNSDSCVVENIEFLQILGADETS
SRTVQILLdQEKETEYTYQLISCEAGTEYDPSTVWTVHAKAKVRSVNNSELPKENIDIAAVKNRCIQSLSSDEYYSTALE
pmkGDFHLGPTFQWT
>UniRef100_A3NKB9_from_3123_to_3302 (HMM "PKS_DH" in sequence "UniRef100_A3NKB9", bitscore: 37.1, e-value: 3.2e-05, length: 180)
VPMRRGEDAADGSLTVSFALHERLWFLDEHRIfDGAPVLPGTACIELVRRAYSLVRPGAAVTMRDVYFPTALILSTDESR
NVRVVFRPPERVSDGAAAgGDLAFVLESNDANGPAGWTPHASGRIgddPPACAAPASLAALAALDAPAALREQWGLTALD
DVAALSAQAFADYGARWRGV
>UniRef100_UPI000055BFEF_from_3122_to_3301 (HMM "PKS_DH" in sequence "UniRef100_UPI000055BFEF", bitscore: 37.1, e-value: 3.2e-05, length: 180)
VPMRRGEDAADGSLTVSFALHERLWFLDEHRIfDGAPVLPGTACIELVRRAYSLVRPGAAVTMRDVYFPTALILSTDESR
NVRVVFRPPERVSDGAAAgGDLAFVLESNDANGPAGWTPHASGRIgddPPACAAPASLAALAALDAPAALREQWGLTALD
DVAALSAQAFADYGARWRGV
>UniRef100_Q7RWC7_from_969_to_1248 (HMM "PKS_DH" in sequence "UniRef100_Q7RWC7", bitscore: 37.1, e-value: 3.2e-05, length: 280)
HDLLGVLADWSSDIEPTWRNVLSGGVLPWLKDYAVQGqgqrrRTVFPVSGFVAMVVEAAWQLHLMRLEGdaskfeVKDLR
VQEQLWLEDEEKEyeVLLTIRPGDDTGRQDSFRITSFEESRGWREHCTGFVkadstspvrqplglSRPRAQSHPKTVTFG
EDTVTSASSVDGQSDSASGSSsPKPASssAsDsGstyvdntteadapaaqaqcsttpgtppcsghrasasasldkkkleq
kLEhARAthphnLELHSSETIYGHLAsSVGAQYPSSFKTL
>UniRef100_A0UWE1_from_1286_to_1447 (HMM "PKS_DH" in sequence "UniRef100_A0UWE1", bitscore: 36.9, e-value: 3.3e-05, length: 162)
HALLGVNISNLKEQMFKTEFIGDELLLSEHIVGGQKLLPGAAYIEMALVAAEISAESKVARIKNIVWAKPFVIGEKPKDI
HISLHAKGGEVEYEVFTATEfDRIVHSKGRIsfSPHNNSVYGKGHIDIEAIKSRCFSVTSTEECYKRFSGLGFDYGNSFR
TI
>UniRef100_Q2UNN5_from_986_to_1163 (HMM "PKS_DH" in sequence "UniRef100_Q2UNN5", bitscore: 36.3, e-value: 3.7e-05, length: 178)
NPILGFrCLEAATPGSFQWRNILQPTEIGWLSGHQLQGQIVFPAMGYVSMSVEAIQLVLADIRPNdsirlfrLTDLEISR
AIVFNTDDAAIetifslfliakTEYSVRAEWRCYSSTSSSSMTLNAKGCVSAQFGSPSAEALPFKTTESFGLVSVKDADF
YSNLSHLGYNYAPPFRGV
>UniRef100_Q1JTE1_from_1634_to_1943 (HMM "PKS_DH" in sequence "UniRef100_Q1JTE1", bitscore: 35.9, e-value: 3.9e-05, length: 310)
HPFLSGHKFTEKDDVVFENAFPRRAIPLIADHAVNGTAMMPGAGMLEMVGAAALALDLRTTSGavsLENISFERPMLIGA
HRVTyeynRRHSLGEGGGAGTSPRTVRTPRLVNHaytrlgfreksaekaisetagpasteggrtpvaghhhgsytkagvl
edikdyahnvlrraaqhaeeidvhtpvppsmappsivarhpregsygsmsrtsgimgsndrgdgltvplsvemaircrvt
kmkevelstvwddevtdhcfATIVIADKKQETYSSLQEVRCRCTERMDVNEYYDMLYDAGLQYGPRFRTI
>UniRef100_A1YBQ6_from_2696_to_2851 (HMM "PKS_DH" in sequence "UniRef100_A1YBQ6", bitscore: 35.9, e-value: 3.9e-05, length: 156)
SPRPAEVRAPDTTRTRVHVSADDPTVRGHVVGSQTLYPAASYIDLALRVAASAGQACVRAANMAWFAPAIVPPEGLSLdV
QLRRTKAGLECEVSSGDSDQRTIHFQGTLLGGDPGPWPAVDLRRIIGECSLRLDRAHLYGIFANYGFGYDRAFQSV
>UniRef100_A3K8W2_from_1392_to_1557 (HMM "PKS_DH" in sequence "UniRef100_A3K8W2", bitscore: 35.9, e-value: 3.9e-05, length: 166)
LPMLDTATFDDLGNRVFRADWSVDDWWIGEHRTrAGDALLPGTGYLTLAAHALRAHREDGPFEVRDLNFLRPLKVAEQGT
REVKVRLERTDSGYDFAVLANVSLNGRQGYAAHAEGALSLMPLARPEALDLDAIRARCTLKRDGDGGKMTAAQEVHLAFG
PRWKVL
>UniRef100_Q5ZPA6_from_1730_to_1871 (HMM "PKS_DH" in sequence "UniRef100_Q5ZPA6", bitscore: 35.2, e-value: 4.4e-05, length: 142)
LGLAAGALGLQRTAPGEYTVRWQAERCWWLDEHRLEGRATLPGVAYLELVRAALVQELGEAPVELEQLVLLSLLEAPAGE
EVEVRFHLRPEDEGYALEIRSRAGGLANGGWRSHAMGRVRMLPRGSARPTHPLRELEERLGL
>UniRef100_A4EWL2_from_1400_to_1562 (HMM "PKS_DH" in sequence "UniRef100_A4EWL2", bitscore: 35.2, e-value: 4.4e-05, length: 163)
QPLLQEEGFDVEGNPIFATALRADRDWIVDEHRTkAGTALVPGTGYIEYAAEALSALGMEGPFDLHDLYFLRPLVVSQDS
EQDLVLRLTAHDTGYDFSLLSHHSEGGYRLHAEAQIALLPDAMPLPPLDLEAIKARCREQTSGQNLRSPQEAHLQFGPRW
HVL
>UniRef100_Q2SGI8_from_21_to_178 (HMM "PKS_DH" in sequence "UniRef100_Q2SGI8", bitscore: 34.8, e-value: 4.7e-05, length: 158)
GQWRSLPAGDGFRVSLRdDHPYFSHHRVRGWKVLPGVVYLELALSAIAKARPDFKTGfIDDVVWLRPVLASTPVTDIDVQ
LAPISPTRFEFRIEHggemcGGGVVnaQTASGSADPLATPLCVRSQVGAETRDHFPRSEVYAAFADMGIVYGPYFQRI
>UniRef100_Q6RKJ5_from_942_to_1119 (HMM "PKS_DH" in sequence "UniRef100_Q6RKJ5", bitscore: 33.8, e-value: 5.6e-05, length: 178)
HPLLGRrSVEIETDHQISWRQLLKPNEISWIQGHQLQGQAVFPAMGFVAMAIEAAKTVTGVDRELglltLENVIISRALT
FSSDDAGIECRITMTITSNTKDEFRGQIacysgVPYGSGAPLVLNFSTDVTVAFHTPMPNTLPASRLDEinlgYADEKRL
YAQFTSLGYNYSTPFTGI
>UniRef100_Q0D159_from_942_to_1108 (HMM "PKS_DH" in sequence "UniRef100_Q0D159", bitscore: 33.4, e-value: 6e-05, length: 167)
HELLGHpLPAGSSEDGLRWRNILRIEEVPWIGDHRFQGQALLPTSAFCSMAVDAALKLAAGSVDPvadgieLHDLVIHNA
VSIPDGSQGVeiitsiqrLEVTNHPLDAEVTVLFGPPDGSKVLKKAASARVILLHANSVDEPATLQAREKNLSSIDVPQF
YQSIALV
>UniRef100_Q5LV53_from_1389_to_1551 (HMM "PKS_DH" in sequence "UniRef100_Q5LV53", bitscore: 33.3, e-value: 6.1e-05, length: 163)
LPLLHEaGFDEAGNRLFVSRLSAEDWVFDEHRTaDGTALLPGTGYLELAAQALHAQGITHPYDIRDLYFFRPLRVNGTPR
EVVVRLeDAPDGVAFSVWSALPGGGYAQNAQARLVPAPGAQAEPLDLAAIATRCPEAQSAAPNAVLHSPQERHLQFGPRW
QVL
>UniRef100_UPI0000558ED6_from_38_to_217 (HMM "PKS_DH" in sequence "UniRef100_UPI0000558ED6", bitscore: 33.3, e-value: 6.1e-05, length: 180)
VPMRRGEDAADGSLTVSFALHERLWFLDEHRIfDGAPVLPGTACIELVRRAYSLVRPGAAVTMRDVYFPTALILSTDESR
NVRVVFRPPERVSDGAAAgGDLAFVLESNDANGPAGWTPHASGRIgddPPACAAPASLAALAALDAPAALREQWGLTALD
DVAALSAQAFADYGARWHGV
>UniRef100_UPI0000558FD7_from_38_to_217 (HMM "PKS_DH" in sequence "UniRef100_UPI0000558FD7", bitscore: 33.3, e-value: 6.1e-05, length: 180)
VPMRRGEDAADGSLTVSFALHERLWFLDEHRIfDGAPVLPGTACIELVRRAYSLVRPGAAVTMRDVYFPTALILSTDESR
NVRVVFRPPERVSDGAAAgGDLAFVLESNDANGPAGWTPHASGRIgddPPACAAPASLAALAALDAPAALREQWGLTALD
DVAALSAQAFADYGARWHGV
>UniRef100_Q7N5R3_from_3038_to_3200 (HMM "PKS_DH" in sequence "UniRef100_Q7N5R3", bitscore: 33.0, e-value: 6.4e-05, length: 163)
RKLPTFTRSSDKEGITRFTCKLDDNVWFIDEHRIfEGQGVLPGTGCLELVRRVFNELQPGGTATFSEVYFPSPLVLSSGV
ERQIRISLTAIDNSLAFTLESHDDGNDMWQLHANGNVTAVCSPPAEIVSPYELRRNLQLEEVAEAPERFNQAFADYGPRW
QCI
>UniRef100_Q0B1F1_from_1344_to_1473 (HMM "PKS_DH" in sequence "UniRef100_Q0B1F1", bitscore: 32.8, e-value: 6.6e-05, length: 130)
HPLLGRLMEQHAHAPATWIWQSRLDAPATTFLSGHRVKGSPVLPYSAYVEMALAATSEIGAASHTTLKDLALHAPLPLHP
HASHSVQTVLSRRSWGPFSFAVYHRIEDTRAAASWQICASAEIHESDRSH
>UniRef100_Q6RKJ9_from_880_to_1068 (HMM "PKS_DH" in sequence "UniRef100_Q6RKJ9", bitscore: 32.7, e-value: 6.8e-05, length: 189)
LELLGTPMSDGNPLESRWRKIFDPARVSWIQDHKVNGKVIYPATGMIVMAIEASKQMAPKDQKIngfrLRDIIISNPIQI
SSQDPKTeAQLCMrPLQNSSDKNCTSYDFRIHAINNGYWKEVCRGIIQVEYETDITEVDHGKVERDEQEDYTLKHEAAAR
ECIesISKEALYQCTSDMGVELGLSFKRL
>UniRef100_Q3JF86_from_1430_to_1600 (HMM "PKS_DH" in sequence "UniRef100_Q3JF86", bitscore: 32.7, e-value: 6.8e-05, length: 171)
APRLEAESRDAAGASFRVRLVGDASFLTDHRLRGRKILPGVVHFELahAAWAALARADAPAIEFRDLAWTHPVDVATPER
VLGVRLrRVAARPGAHAYEAYSPPDAAGGGERVHARGTVLDVAGPPEPALDLDALRARFDGEPGAHERDAHDCHRAFERM
GFGYGPAHRGL
>UniRef100_UPI000055B889_from_82_to_252 (HMM "PKS_DH" in sequence "UniRef100_UPI000055B889", bitscore: 32.7, e-value: 6.8e-05, length: 171)
APRLEAESRDAAGASFRVRLVGDASFLTDHRLRGRKILPGVVHFELahAAWAALARADAPAIEFRDLAWTHPVDVATPER
VLGVRLrRVAARPGAHAYEAYSPPDAAGGGERVHARGTVLDVAGPPEPALDLDALRARFDGEPGAHERDAHDCHRAFERM
GFGYGPAHRGL
>UniRef100_UPI0000D722F8_from_730_to_900 (HMM "PKS_DH" in sequence "UniRef100_UPI0000D722F8", bitscore: 32.7, e-value: 6.8e-05, length: 171)
APRLEAESRDAAGASFRVRLVGDASFLTDHRLRGRKILPGVVHFELahAAWAALARADAPAIEFRDLAWTHPVDVATPER
VLGVRLrRVAARPGAHAYEAYSPPDAAGGGERVHARGTVLDVAGPPEPALDLDALRARFDGEPGAHERDAHDCHRAFERM
GFGYGPAHRGL
>UniRef100_Q3JLX2_from_3090_to_3278 (HMM "PKS_DH" in sequence "UniRef100_Q3JLX2", bitscore: 32.5, e-value: 6.9e-05, length: 189)
VPMRRGEDAADGSLTVSFALHERLWFLDEHRIfDGAPVLPGTACIELVRRAYSLVRPGAAVTMRDVYFPTALILSTDESR
NVRVVFLPPERVSDGAAAgGDLAFVLESNDANGPAGWTPHASGRIgddPPACAAPASLAALAAPASLAALAALDAPAALR
EQWGlTALDDVAALSAQAFADYGARWRGV
>UniRef100_A2R2T7_from_943_to_1118 (HMM "PKS_DH" in sequence "UniRef100_A2R2T7", bitscore: 31.8, e-value: 7.8e-05, length: 176)
NPLLGSvlATTRSSSNAQWKNILKPTEIPWLQGHRLQNQLILPATAYIVMALEAITAVAGDAAIAlfrMTDVLLRRAIVF
nDDNSSVEcissLRILESNESRIRAKFTVESASQGDLSLRLNVESFIEVELGGSIPDKLPLLEHDRYYNINEQNAERFYS
EMQMIGYHYSPPFRGI
>UniRef100_A3SPZ2_from_1379_to_1540 (HMM "PKS_DH" in sequence "UniRef100_A3SPZ2", bitscore: 31.3, e-value: 8.6e-05, length: 162)
LPLLRELTPGPEGDRLRAELDGARDWVLSEHKTrRGQIILPGTGTVELAAEALAAKGFGAPYALRDLMFLRPLDVAGRRR
IEIALTPEADGLRFELSAEAQAEGRRGQVAIAEAQLAPLDPAERPGRVDPPAIEKRCAEILPQPLRSPQMAHLEFGPRWD
VV
>UniRef100_Q2IGF2_from_1464_to_1625 (HMM "PKS_DH" in sequence "UniRef100_Q2IGF2", bitscore: 31.2, e-value: 8.6e-05, length: 162)
SPLVDAAEPRPGGGLVARTRLRADAPFLAQHRVDGRPILPGAFALELLAEAAALARPGERVAeVTGFRIEAPVALARAAL
DVRAVVEPGEGGVLGVRLVSSLPVAVPGGSERVHARAAVRLETGTPEARRHALPESDGLVRARSFYRLSRDPVELGPLFC
RV
>UniRef100_A0UXC9_from_657_to_819 (HMM "PKS_DH" in sequence "UniRef100_A0UXC9", bitscore: 31.1, e-value: 8.8e-05, length: 163)
HPLIDKHILESVDLDVFSTTFKVDRQWVLNEHQIGSNYVAPGTTYLEMIREASRKHFGNHPLKMQQVTFIHPLILKADEE
KEVHTIIKRDEDTLEYTIASKQKENGQWLKHSTGAVaGIPKEDASSLSFDFEKIKEACPNVIDIGNMGSREGILRLGPRW
DTL
>UniRef100_A2R4Z4_from_999_to_1192 (HMM "PKS_DH" in sequence "UniRef100_A2R4Z4", bitscore: 31.0, e-value: 9e-05, length: 194)
SDFHGTRSNDWNRSDARWNWKMDLSDMPWVEHHIVNGMTLYPATGMLVMAIEAGKELCEEEGYAvnaftFEDVHFKTPIN
FTASNDGPeAQVSLREELPQDRSSASKFSFIIRTFGNDDWSENCQGHITIHHRGKEEGWLSDHEARQQKNMAKTLLDNAS
ACSQqISAKQMYEYLKETGYEYGPIFarcdEQRI
>UniRef100_Q68CH7_from_2178_to_2342 (HMM "PKS_DH" in sequence "UniRef100_Q68CH7", bitscore: 29.4, e-value: 0.00012, length: 165)
GPPWGTELRSPAIQGRVFVTERSTVYPPHLDDHRLFGTVQVAGASQTATVLSALGRDGDRVVLEDLHFPRALVLHDGERY
ELQIIERDGERGARTVSVQSLLDPERHLWQEHLTARRIPADPAGHRTAPDPREFIAHADRHLGGEAFYRHLRGIGYLLGP
SFSWV
>UniRef100_Q83X87_from_17_to_172 (HMM "PKS_DH" in sequence "UniRef100_Q83X87", bitscore: 28.9, e-value: 0.00013, length: 156)
PRLLDTGEPDTFRVPVETGHPYLAQHLVQGRRVLPGVACLEMALRGAARVRPGARPFaVRDAAWLRPVYGDEPLDELSVA
FrTAPGARETDYTVTNRGALCAMGTLLFEPQDRAVAVGLEVRDEICAHTRSHLTRAEIYEEFSNMGIDYGPYFRRN
>UniRef100_Q9ZGA4_from_5238_to_5393 (HMM "PKS_DH" in sequence "UniRef100_Q9ZGA4", bitscore: 28.7, e-value: 0.00013, length: 156)
HPVLTAAVMVPGTGDLVLTGRVEATDPLATRVRHPGAAravLLDLrSRRATKRAAAPWRRSPWTPRSALPQSGGLALSVT
VAAPGEDGRRAVAVHARPGTGEWTEHATGILARVARVASAVPETPSPWPPATARPFDVGELADRLARAGHTDGPAL
>UniRef100_Q2UB00_from_945_to_1116 (HMM "PKS_DH" in sequence "UniRef100_Q2UB00", bitscore: 28.7, e-value: 0.00013, length: 172)
HPLLGVLSSECGRDEWRWRNYLHLEEIPWLTGHRILSDISYPPMGYIAMAVEAAQAASRSKPLQlveIHSLIIERTISIP
VEGPGIETLFkmdiESADNDTMTGTFQCQISCGNEFQKCASGRVILALGEANPTVLPSKSKGMSISYPMNVDKFYNQLQI
VGGNVSDIFRGI
>UniRef100_Q2N3T0_from_1941_to_2112 (HMM "PKS_DH" in sequence "UniRef100_Q2N3T0", bitscore: 28.5, e-value: 0.00014, length: 172)
PPLLRVeARGAPASEGQLppFRVVITNEDPIVRDHRVHGVRIMPGVTFLDLICRALQSCGHALERVeLRNVLFSKPLVTA
DAYDRDLEIRFERAGAFWKVAARSRKVKGGRIVEDAWEEHCQCEAHLTREPLAGALDPGAIERRASRVADLDEAYAFARS
VDIRHGVFMKNL
>UniRef100_Q4U447_from_985_to_1133 (HMM "PKS_DH" in sequence "UniRef100_Q4U447", bitscore: 28.4, e-value: 0.00014, length: 149)
ADARHAAVAPHGAADRAERPSIPVDRLIADHVIQGRAIVPGALMVEMALEASQRAHGRPAAVLRDIVFQRAVPLDAHANL
TIDVDPDGGRFVGRDGAQGACRGAYGSAPPSPLEPLDAPARDGDRRRDDSLYRDLSRVGYRYGESLQVI
>UniRef100_Q62C87_from_2_to_178 (HMM "PKS_DH" in sequence "UniRef100_Q62C87", bitscore: 28.3, e-value: 0.00014, length: 177)
RRGEDAADGSLTVSFALHERLWFLDEHRIfDGAPVLPGTACIELVRRAYSLVRPGAAVTMRDVYFPTALILSTDESRNVR
VVFRPPERVSDGAAAgGDLAFVLESNDANGPAGWTPHASGRIgddPPACAAPASLAALAALDAPAALREQWGLTALDDVA
ALSAQAFADYGARWHGV
>UniRef100_Q2T3G8_from_718_to_955 (HMM "PKS_DH" in sequence "UniRef100_Q2T3G8", bitscore: 27.7, e-value: 0.00016, length: 238)
DAVPPARFTLAPEGDGAYRMHVApDAPLVADHRLGGEPVLAAAAQIVIAWrafeadanaadssraseagepsqpdernep
ngssraigskgsnpagAAIDSTDAGGSRVssntadanaatqitLRDIEWLAPIAIGAPADLHVTLAREERSNANeDRRGN
AHRREIGNAARFAIAVAPAIDAPLGRGYAARIARAPTNAPALDVDAIRARCTQpIAADACYDAFAAIGIGYGPTFRPL
>UniRef100_A3Q285_from_905_to_1062 (HMM "PKS_DH" in sequence "UniRef100_A3Q285", bitscore: 27.7, e-value: 0.00016, length: 158)
HTLLGGPMEVTGAVPARVWQTRLDLSTRPYPGDHPVQGTEIVPAAVLLNTFLAAAGTDLADVRLRTPVPPGRARDIQVVS
QDRSLALASRVVDDGEDADGGWLTHCTALAAPGGEPALTVLDEDEIRARCPEVLPSTHVVDTLETLGVAAMGFGWQVL
>UniRef100_A1UIS1_from_905_to_1062 (HMM "PKS_DH" in sequence "UniRef100_A1UIS1", bitscore: 27.4, e-value: 0.00017, length: 158)
HTLLGGPMEVTGAVPARVWQTRLDLSTRPYPGDHPVQGTEIVPAAVLLNTFLAAAGTDLADVRLRTPVPPARARDIQVVS
QDRSLALASRVVDDGEDADGGWLTHCTALAAPGGEPALTVLDEDEIRARCPEVLPSTHVVDTLATLGVaAMGFGWQVL
>UniRef100_Q0ILD3_from_3907_to_4056 (HMM "PKS_DH" in sequence "UniRef100_Q0ILD3", bitscore: 27.2, e-value: 0.00017, length: 150)
HPLLTASATLPGTGESLFSGSLPGAPDGRPLSGGEILELVLWAGGNFGCHRIAGLDVAGSVPHAPQAPLQLVVAAPDESG
NRAFTLHLGPVGGPHGPVEGPWTRIAHGVLGGTPTPLPPEPGTAAWPPADAEPVGADLVWRREDELFAEL
>UniRef100_A6GIB2_from_36_to_197 (HMM "PKS_DH" in sequence "UniRef100_A6GIB2", bitscore: 26.7, e-value: 0.00018, length: 162)
PPLSALEGLRCQVALAvDDPVLRDHHVHGVRIMPGVTFLDMVWRILEARGVALERVeLRRCVFRAPATVDAEHGRSLGFR
FEAAGAGVRVIAEGQAVDARTGEGRGEPREHFRAELHGVEGAPAQAPDAGVAAPAGEPVDLATLYAMSRELGTVHGPFMR
GL
>UniRef100_Q2N3S7_from_1762_to_1920 (HMM "PKS_DH" in sequence "UniRef100_Q2N3S7", bitscore: 26.3, e-value: 0.0002, length: 159)
RPLLALrRVDLGGDDRIRFETSMNNDDYIVrDHRVHGVRIMPGVTFLDLIYRAAESAGLQRDGLeLRHILFKNALATGAA
FDRQIRVDLERRGGFWRATAASRKARDGRALADEWEDNFECEIHRAEADAPPPLDIDRLRRQAAQSLDVDDAYAVARAM
>UniRef100_A1B0A4_from_1358_to_1509 (HMM "PKS_DH" in sequence "UniRef100_A1B0A4", bitscore: 25.8, e-value: 0.00022, length: 152)
RPLLDESLPMPGGREFRTALKMQDWIIGGHKTaAGQALMPGTGWIELVAEAALECGLSLPLAIRDLEFRRPVLVSDTALV
STRVSPEGDEMRIEILDDPQGEPNVSALVAGLPEAAPEALQPAGGWDRDGQGAAIPSAQEGRMAFGPRWKVL
>UniRef100_Q1RS66_from_2167_to_2323 (HMM "PKS_DH" in sequence "UniRef100_Q1RS66", bitscore: 25.6, e-value: 0.00022, length: 157)
APLFDFSAGECRFYKTLSDSEYYVKDHVVHEKTVLPGAAIIEAAREAGERLYGKSVIKLSQVVWAVPITVEKEKTIMIDL
LPNQKDGRFVVKTDMQPEAAVHCQGNIitCGDQDASHTERFQLDSWLTGQKRLISSAECYRDFRQSGLEYGASFQVI
>UniRef100_Q1JTE1_from_5624_to_5807 (HMM "PKS_DH" in sequence "UniRef100_Q1JTE1", bitscore: 25.5, e-value: 0.00023, length: 184)
HPMLGHetKTEVDERKIDMEIRRDVFDLLAQHMVEGRPVMPAACYLETLTSAACTSEFLHPCSrkmlrpnhhaavtLEDI
EFQRPMILeaPEGHGHQiFQILTasLGPNGNASISSLKTGDEEQFIHATCRLssvnDTTAFTRTPEENLKFLDEDTNRVP
VDVGEMYEKLWKNGLMLGPQFRTI
>UniRef100_A3JMZ0_from_1387_to_1554 (HMM "PKS_DH" in sequence "UniRef100_A3JMZ0", bitscore: 25.2, e-value: 0.00024, length: 168)
NPLLDNqSFDVAGNRIFNARFDAQDDWILNEHRTkSGQALLPGTGFIELAAQAMLEQGETGPFAVRDLMFLRPFEVAETG
GRDLRIKLQRNDAGYDFEVQGGVISGGKQGFQLLAQAQIGLGTQEVPSPLNLGSISERCGERNHAKNGQAIPSAQSKHLQ
FGSRWQVL
>UniRef100_Q1RS65_from_1268_to_1430 (HMM "PKS_DH" in sequence "UniRef100_Q1RS65", bitscore: 25.0, e-value: 0.00025, length: 163)
HPLLDSNESTLEQQFFKTTLRDKEIWLKDHIVKNKSILPAAAFLEMACAAGTRSYRKKKVTrLKNVIFARPAMLLQESLT
IyTHISVKDGSILFNMSPDEDAAGRTGFVTGELdyDHHYSDDDIENIDRQEIINRSAFVREQDECYEYFRENGFLYGRAF
QPI
>UniRef100_A3XD74_from_1407_to_1572 (HMM "PKS_DH" in sequence "UniRef100_A3XD74", bitscore: 24.6, e-value: 0.00026, length: 166)
QPLLDETGFDAFGNPIFASALDTEQSWLVkEHRTkDGTSLVPGTGYIEWIAESLAAQDLKAPFEIKDLYFLRPLVVDPSA
PREVLLRLVAQDAGYSFSTHSSLNTGGYALNAEANIALLPSAKAPPALDLTTITSRCPQVKSATDDHSLQSPQEVHLNFG
PRWQVL
>UniRef100_Q4WAZ4_from_6_to_179 (HMM "PKS_DH" in sequence "UniRef100_Q4WAZ4", bitscore: 24.6, e-value: 0.00026, length: 174)
NELSGSQVPGATEYEPGWRRVFKVEDLPGLGDYHIDNQTAVPTSIVCVIALAAAMDISNGKQANsieLYDVTIGRPIHLG
TSPVEIETMIaiePGKDGADSIQAEFSLNKSAGHDENPVSVANGRLRMTFAGHELELLSSRQAKPCGLRPVSISPFYDSL
REVGLGYSGPFRAL
>UniRef100_Q93HF9_from_852_to_1016 (HMM "PKS_DH" in sequence "UniRef100_Q93HF9", bitscore: 24.2, e-value: 0.00028, length: 165)
HLLLGTEERFASGVREFTAEFTAGDLGALADLGDGERTTLPTGAYVDLLLALQDAVGGHTRCAVRELKLLTPLHIPAGTT
VALTTRWRPRSEGGADVEVFTLVGGEEDTHATARIaagREPVVPVCELAELDAELTPAGQRIDDEDIYTDLASVGRPHGP
RMRLL
>UniRef100_Q8KND3_from_899_to_1043 (HMM "PKS_DH" in sequence "UniRef100_Q8KND3", bitscore: 24.1, e-value: 0.00028, length: 145)
HTLLGTATTVAGSDLRLWHTVLSDASRPYPGSHTVQGAELVPAAVLAATFLAAGARDGAPVALHDLSMRVPLATAGRQEI
QVVDDGGKLLLASRPAGADTAPWLTHATARVTPDDAAPSARAADPRGPGGVVADPGLVRDRLARV
>UniRef100_UPI0000EB2095_from_895_to_1063 (HMM "PKS_DH" in sequence "UniRef100_UPI0000EB2095", bitscore: 24.1, e-value: 0.00029, length: 169)
EDFPNGSTGSSAATICKIDTSPESPDhYLVDHCIDGRVLFPATGYLCLAWkmlaRALNQNMEEMPVVFEDVTLHQATILP
KTGTMALEVRLLEASQSFEVSENGNLIVSGKVyqwedpdpkLFDLHGGADPVDPTDPTDPMAAFRLTQGDVYKELRLRGY
DYGPHFQGI
>UniRef100_UPI00005A19FB_from_851_to_1019 (HMM "PKS_DH" in sequence "UniRef100_UPI00005A19FB", bitscore: 24.1, e-value: 0.00029, length: 169)
EDFPNGSTGSSAATICKIDTSPESPDhYLVDHCIDGRVLFPATGYLCLAWkmlaRALNQNMEEMPVVFEDVTLHQATILP
KTGTMALEVRLLEASQSFEVSENGNLIVSGKVyqwedpdpkLFDLHGGADPVDPTDPTDPMAAFRLTQGDVYKELRLRGY
DYGPHFQGI
>UniRef100_A6GIB2_from_1548_to_1718 (HMM "PKS_DH" in sequence "UniRef100_A6GIB2", bitscore: 23.6, e-value: 0.00031, length: 171)
TSALGALDAQAAFRGELRFVRRWREDESALADHRVLGRARLPGASLVEAAFAAAASLGAADPRTlsVQAWRWRAPFVLDA
DAAALTTTLRPESPGSRRYACRFAGEDGSVIADCILelgvaGEDVELERDPGWVEHQRAQARGEAEDEAGAAIYARLHGV
GIEHGPSLRVL
>UniRef100_Q0P7J2_from_2391_to_2550 (HMM "PKS_DH" in sequence "UniRef100_Q0P7J2", bitscore: 23.3, e-value: 0.00033, length: 160)
GTLLQAYKQQGADTSYYARLSPESDWLLDEHRISGIATLPGTGYLALAYEALRHYFVQDQICIDELVFLAPLTVMDNCSV
DVFVDISPNGQGVSVEVKSMTERFSGTLTTHARGRAtRLMVDDNVVCDLTGLMREMHTITPPTKELSSTHFHYGPRWHSV
>UniRef100_Q8FGB2_from_537_to_696 (HMM "PKS_DH" in sequence "UniRef100_Q8FGB2", bitscore: 23.3, e-value: 0.00033, length: 160)
GTLLQAYKQQGADTSYYARLSPESDWLLDEHRISGIATLPGTGYLALAYEALRHYFVQDQICIDELVFLAPLTVMDNCSV
DVFVDISPNGQGVSVEVKSMTERFSGTLTTHARGRAtRLMVDDNVVCDLTGLMREMHTITPPTKELSSTHFHYGPRWHSV
>UniRef100_UPI00005EF394_from_2103_to_2262 (HMM "PKS_DH" in sequence "UniRef100_UPI00005EF394", bitscore: 23.3, e-value: 0.00033, length: 160)
GTLLQAYKQQGADTSYYARLSPESDWLLDEHRISGIATLPGTGYLALAYEALRHYFVQDQICIDELVFLAPLTVMDNCSV
DVFVDISPNGQGVSVEVKSMTERFSGTLTTHARGRAtRLMVDDNVVCDLTGLMREMHTITPPTKELSSTHFHYGPRWHSV
>UniRef100_P19096_from_844_to_1009 (HMM "PKS_DH" in sequence "UniRef100_P19096", bitscore: 23.1, e-value: 0.00034, length: 166)
VPVAEDFPNGSSSSSATVYSIDASPespdhYLVDHCIDGRVIFPGTGYLCLVWkTLARSLGLSLEETpvvFENVSFHQAT
ILPKTGTVALEVRLLEASHAFEVSDTGNLIVSGKVylwedpnskLFDHPEVPTPPESASVSRLTQGEVYKELRLRGYDYG
PQFQGI
>UniRef100_Q3UHT6_from_844_to_1009 (HMM "PKS_DH" in sequence "UniRef100_Q3UHT6", bitscore: 23.1, e-value: 0.00034, length: 166)
VPVAEDFPNGSSSSSATVYSIDASPespdhYLVDHCIDGRVIFPGTGYLCLVWkTLARSLGLSLEETpvvFENVSFHQAT
ILPKTGTVALEVRLLEASHAFEVSDTGNLIVSGKVylwedpnskLFDHPEVPTPPESASVSRLTQGEVYKELRLRGYDYG
PQFQGI
>UniRef100_Q3TB22_from_844_to_1009 (HMM "PKS_DH" in sequence "UniRef100_Q3TB22", bitscore: 23.1, e-value: 0.00034, length: 166)
VPVAEDFPNGSSSSSATVYSIDASPespdhYLVDHCIDGRVIFPGTGYLCLVWkTLARSLGLSLEETpvvFENVSFHQAT
ILPKTGTVALEVRLLEASHAFEVSDTGNLIVSGKVylwedpnskLFDHPEVPTPPESASVSRLTQGEVYKELRLRGYDYG
PQFQGI
>UniRef100_P49327_from_838_to_1008 (HMM "PKS_DH" in sequence "UniRef100_P49327", bitscore: 23.1, e-value: 0.00034, length: 171)
HSLAWDVPAAEDFPNGSGSPSAaiynidtssespdhylvDHTLDGRVLFPATGYLSIVWKTLARALGLGVEQlpvvFEDV
VLHQATILPKTGTVSLEVRLLEASRAFEVSENGNLVVSGKVYQWDDPDPRLFDHPESPTPNPTEPLFLAQAEVYKELRLR
GYDYGPHFQGI
>UniRef100_Q4LE83_from_875_to_1045 (HMM "PKS_DH" in sequence "UniRef100_Q4LE83", bitscore: 23.1, e-value: 0.00034, length: 171)
HSLAWDVPAAEDFPNGSGSPSAaiynidtssespdhylvDHTLDGRVLFPATGYLSIVWKTLARALGLGVEQlpvvFEDV
VLHQATILPKTGTVSLEVRLLEASRAFEVSENGNLVVSGKVYQWDDPDPRLFDHPESPTPNPTEPLFLAQAEVYKELRLR
GYDYGPHFQGI
>UniRef100_UPI0000D623B2_from_875_to_1045 (HMM "PKS_DH" in sequence "UniRef100_UPI0000D623B2", bitscore: 23.1, e-value: 0.00034, length: 171)
HSLAWDVPAAEDFPNGSGSPSAaiynidtssespdhylvDHTLDGRVLFPATGYLSIVWKTLARALGLGVEQlpvvFEDV
VLHQATILPKTGTVSLEVRLLEASRAFEVSENGNLVVSGKVYQWDDPDPRLFDHPESPTPNPTEPLFLAQAEVYKELRLR
GYDYGPHFQGI
>UniRef100_Q58G70_from_817_to_985 (HMM "PKS_DH" in sequence "UniRef100_Q58G70", bitscore: 22.9, e-value: 0.00035, length: 169)
WDVPSAadfPSGSSCSSVAVYKFDVSPESPDhYLVDHCIDGRVLFPGTGYLWLtwktLARALSQNLEETPVVFEDVTLHQ
ATILPKTGTVSLEVRLLEASHAFEVSDSNGSLIASGKVYQWESPDPKLFDTRAAVDPADSTAEFRLSQGDVYKDLRLRGY
DYGPFFQLV
>UniRef100_Q58GK8_from_722_to_890 (HMM "PKS_DH" in sequence "UniRef100_Q58GK8", bitscore: 22.9, e-value: 0.00035, length: 169)
WDVPSAadfPSGSSCSSVAVYKFDVSPESPDhYLVDHCIDGRVLFPGTGYLWLtwktLARALSQNLEETPVVFEDVTLHQ
ATILPKTGTVSLEVRLLEASHAFEVSDSNGSLIASGKVYQWESPDPKLFDTRAAVDPADSTAEFRLSQGDVYKDLRLRGY
DYGPFFQLV
>UniRef100_A5YV76_from_842_to_1010 (HMM "PKS_DH" in sequence "UniRef100_A5YV76", bitscore: 22.9, e-value: 0.00035, length: 169)
WDVPSAadfPSGSSCSSVAVYKFDVSPESPDhYLVDHCIDGRVLFPGTGYLWLtwktLARALSQNLEETPVVFEDVTLHQ
ATILPKTGTVSLEVRLLEASHAFEVSDSNGSLIASGKVYQWESPDPKLFDTRAAVDPADSTAEFRLSQGDVYKDLRLRGY
DYGPFFQLV
>UniRef100_A0UUS2_from_2741_to_2904 (HMM "PKS_DH" in sequence "UniRef100_A0UUS2", bitscore: 22.7, e-value: 0.00036, length: 164)
HPLLERKITDSLGRVAYLSRLNPKKDWVLREHLVMGIPTIAGTTYIEMARAAFADINGDKSVEFTDVTFLTPMAVRENEE
QDVLTILEKNEAYYEFKIVSRLHSKVEDSPWKEHARGKIAAAIDPENKQIDISESTEIFNQETFDYINkdIKEFITFGNR
WRTL
>UniRef100_Q84HI8_from_1438_to_1587 (HMM "PKS_DH" in sequence "UniRef100_Q84HI8", bitscore: 22.3, e-value: 0.00039, length: 150)
SRLVGTpCVELVSEARLSLGADPYLDDHRIDGAAVLPAVLGLEAMAQAAAALGAKQVPTvIRDVALTRPVTVGDREPRPV
RVAAlTGADGTVRAAVRSAETGFAVDHLTGTYGGAVTSGEPVPPPSTGLLVPGGPLYGPAFFHGPRFRRV
>UniRef100_Q8GCW1_from_1438_to_1587 (HMM "PKS_DH" in sequence "UniRef100_Q8GCW1", bitscore: 22.3, e-value: 0.00039, length: 150)
SRLVGTpCVELVSEARLSLGADPYLDDHRIDGAAVLPAVLGLEAMAQAAAALGAKQVPTvIRDVALTRPVTVGDREPRPV
RVAAlTGADGTVRAAVRSAETGFAVDHLTGTYGGAVTSGEPVPPPSTGLLVPGGPLYGPAFFHGPRFRRV
>UniRef100_Q022P4_from_2340_to_2506 (HMM "PKS_DH" in sequence "UniRef100_Q022P4", bitscore: 21.9, e-value: 0.00042, length: 167)
GPMLGAPARMDLDGRVTVEATLDPALQPFLHDHCVDGTPVLPGVMGIEGFAEAVRTVTPGWQVEaIENVEFVAPFKFYRG
APRTVTIEASLHAESERLIADCSLSGRRMLAGQAEPRVETHFTGRVRMVREARPAPNDASPVTVYGTPVEAQTIYQLYFH
GPAYQVL
>UniRef100_Q70C47_from_1335_to_1494 (HMM "PKS_DH" in sequence "UniRef100_Q70C47", bitscore: 21.8, e-value: 0.00042, length: 160)
HPMLQLLHANAKLHRYALRRSgCASFLVDHCVDGRQVLPAAVQLELVRAVAQRVMAQDEGCieLAQVAFLHPLMMEETEL
EVEIELSKSDQDEFDFQLHDAHRQQVFSQGHVRRRVYTATPRLDLAQLQKLCAERVLSGEDCYAHFTACGLQLGDRLKSV
>UniRef100_Q9AIT3_from_1335_to_1494 (HMM "PKS_DH" in sequence "UniRef100_Q9AIT3", bitscore: 21.8, e-value: 0.00042, length: 160)
HPMLQLLHANAKLHRYALRRSgCASFLVDHCVDGRQVLPAAVQLELVRAVAQRVMAQDEGCieLAQVAFLHPLMMEETEL
EVEIELSKSDQDEFDFQLHDAHRQQVFSQGHVRRRVYTATPRLDLAQLQKLCAERVLSGEDCYAHFTACGLQLGDRLKSV
>UniRef100_A1TBT3_from_939_to_1100 (HMM "PKS_DH" in sequence "UniRef100_A1TBT3", bitscore: 21.5, e-value: 0.00044, length: 162)
HTLLGGVVDVTGEVPARVWQTRLDMGSRPYPGDHPVRETEIVPAAVLLNTFLTAAGSGLTDVRLRTPVPPGRVRDIQVVL
QDGSLRISSRLADGGDGNGWLTHSSAVVatdedfegelneLMGGGVGADTQARCAEQLPPGHVIDTLAGVGVAAMGFGWQ
VL
>UniRef100_UPI00015614A8_from_827_to_1012 (HMM "PKS_DH" in sequence "UniRef100_UPI00015614A8", bitscore: 21.4, e-value: 0.00045, length: 186)
TPLISPHIKWDHSQTWYVPSAKDFPSgsscssstvynidaspespdhylvDHCIDGRTLFPATGYLCLVWRTLAHALGEN
LEQmpvvFEDVTLYQATILPKTGTMPLEVRLLEASHTFEVSENGTLIVSGKVyqwdnpnpklfdNRDSLDPADPTDPTAT
FHLAQGDVYKELRLRGYDYGPHFQGI
>UniRef100_Q2KHG9_from_993_to_1184 (HMM "PKS_DH" in sequence "UniRef100_Q2KHG9", bitscore: 21.3, e-value: 0.00046, length: 192)
ETLIGQRCPDDSDWEPRWRNFFSLKDMPWLRGHSFQGAALFPGMGYIVMideVSRHLAAFCGAGGHRlvsmeAYGLTLER
TLYVPDGGSPVEVVTSAKVSQRTQAKgQQSSIVEAEITFYICTNPNTGDLVRTAFCSVhltlgdETTAALGVATVIPARS
IPEKLTSQVDIEGFYSCLRGLSLEYGGPFRRL
>UniRef100_A4RNS2_from_860_to_1051 (HMM "PKS_DH" in sequence "UniRef100_A4RNS2", bitscore: 21.3, e-value: 0.00046, length: 192)
ETLIGQRCPDDSDWEPRWRNFFSLKDMPWLRGHSFQGAALFPGMGYIVMideVSRHLAAFCGAGGHRlvsmeAYGLTLER
TLYVPDGGSPVEVVTSAKVSQRTQAKgQQSSIVEAEITFYICTNPNTGDLVRTAFCSVhltlgdETTAALGVATVIPARS
IPEKLTSQVDIEGFYSCLRGLSLEYGGPFRRL
>UniRef100_UPI0000F31607_from_848_to_1012 (HMM "PKS_DH" in sequence "UniRef100_UPI0000F31607", bitscore: 20.7, e-value: 0.00051, length: 165)
EDFPSGSSSSSATIYKIDINPESPDhYLVDHCIDGRIIFPGTGYLCLVWktlaRALDQNMEHTPVVFEDVTLHQAVILPK
TGIVLLEVRLLEASCTFEVSENGNLIASGKVyqwedpnpklfdnRYGPDPATPVDPTTAIHLCRGDVYKELQLQGFNYGP
YFQGI
>UniRef100_UPI0000E24B87_from_829_to_999 (HMM "PKS_DH" in sequence "UniRef100_UPI0000E24B87", bitscore: 20.6, e-value: 0.00052, length: 171)
HSLAWDVPAAEDFPNGSGSPSAavynidtssespdhylvDHTLDGRVLFPATGYLSIVWKTLARALGLGVEQlpvvFEDV
VLHQATILPKTGTVSLEVRLLEASRAFEVSENGNLVVSGKVYQWDDPDPRLFDHPESPTPNPAEPLFLAQAEVYKELRLR
GYDYGPHFQGI
>UniRef100_UPI0000E24B88_from_838_to_1008 (HMM "PKS_DH" in sequence "UniRef100_UPI0000E24B88", bitscore: 20.6, e-value: 0.00052, length: 171)
HSLAWDVPAAEDFPNGSGSPSAavynidtssespdhylvDHTLDGRVLFPATGYLSIVWKTLARALGLGVEQlpvvFEDV
VLHQATILPKTGTVSLEVRLLEASRAFEVSENGNLVVSGKVYQWDDPDPRLFDHPESPTPNPAEPLFLAQAEVYKELRLR
GYDYGPHFQGI
>UniRef100_Q06B57_from_841_to_1011 (HMM "PKS_DH" in sequence "UniRef100_Q06B57", bitscore: 20.3, e-value: 0.00055, length: 171)
WDVPAAedfPNGSSSSSATVYKIDISPESPDhYLVDHCIDGRVLFPATGYLCLVWktlaRALDQNTEHTPVVFEDVMLHQ
ATLLPKTGTVLLEVRLLEASCTFEVSEKGSLIVSGKVyqwedpdpklfdnRYGTEPATPVDPTTAIHLRCGDVYKELQLQ
GFNYGPNFQGI
>UniRef100_Q10977_from_991_to_1150 (HMM "PKS_DH" in sequence "UniRef100_Q10977", bitscore: 20.2, e-value: 0.00055, length: 160)
GTLLGQhttvATVSASPPSHLWQARLAPDAKPYQGGHRFHQVEVVPASVVLHTILSAATELGYSALSEVRFEQPIFADRP
RLIQVVADNRAISLASSPAAGTPSDRWTRHVTAQLsssPSDSASSLNEHHRANGQPPERAHRDLIPDLAELLAMRGIDGL
>UniRef100_Q7TXM0_from_991_to_1150 (HMM "PKS_DH" in sequence "UniRef100_Q7TXM0", bitscore: 20.2, e-value: 0.00055, length: 160)
GTLLGQhttvATVSASPPSHLWQARLAPDAKPYQGGHRFHQVEVVPASVVLHTILSAATELGYSALSEVRFEQPIFADRP
RLIQVVADNRAISLASSPAAGTPSDRWTRHVTAQLsssPSDSASSLNEHHRANGQPPERAHRDLIPDLAELLAMRGIDGL
>UniRef100_A4KKJ1_from_991_to_1150 (HMM "PKS_DH" in sequence "UniRef100_A4KKJ1", bitscore: 20.2, e-value: 0.00055, length: 160)
GTLLGQhttvATVSASPPSHLWQARLAPDAKPYQGGHRFHQVEVVPASVVLHTILSAATELGYSALSEVRFEQPIFADRP
RLIQVVADNRAISLASSPAAGTPSDRWTRHVTAQLsssPSDSASSLNEHHRANGQPPERAHRDLIPDLAELLAMRGIDGL
>UniRef100_UPI000016515A_from_991_to_1150 (HMM "PKS_DH" in sequence "UniRef100_UPI000016515A", bitscore: 20.2, e-value: 0.00055, length: 160)
GTLLGQhttvATVSASPPSHLWQARLAPDAKPYQGGHRFHQVEVVPASVVLHTILSAATELGYSALSEVRFEQPIFADRP
RLIQVVADNRAISLASSPAAGTPSDRWTRHVTAQLsssPSDSASSLNEHHRANGQPPERAHRDLIPDLAELLAMRGIDGL
>UniRef100_UPI00005F6360_from_991_to_1150 (HMM "PKS_DH" in sequence "UniRef100_UPI00005F6360", bitscore: 20.2, e-value: 0.00055, length: 160)
GTLLGQhttvATVSASPPSHLWQARLAPDAKPYQGGHRFHQVEVVPASVVLHTILSAATELGYSALSEVRFEQPIFADRP
RLIQVVADNRAISLASSPAAGTPSDRWTRHVTAQLsssPSDSASSLNEHHRANGQPPERAHRDLIPDLAELLAMRGIDGL
>UniRef100_A6DVI2_from_1381_to_1546 (HMM "PKS_DH" in sequence "UniRef100_A6DVI2", bitscore: 19.6, e-value: 0.00061, length: 166)
APLVHEASHDATGNRVLHARYDAGLWLFDQHRTkSGQALLPGTGYLELLAEALRAQGEDGPFEIHDLWFLRAFDMPEGGS
RDMRLTLTRNDTGYAARIEGDHAQAGRQGWVTLAEAGLsllplkPPTTLDIASIRGRMETWQEAGDTALSAPQEVHLEFG
PRWRVL
>UniRef100_P12785_from_848_to_1009 (HMM "PKS_DH" in sequence "UniRef100_P12785", bitscore: 19.4, e-value: 0.00064, length: 162)
EDFPNGSSSSSATVYNIDASsesSDHYLVDHCIDGRVLFPGTGYLYLVWkTLARSLSLSLEETpvvFENVTFHQATILPR
TGTVPLEVRLLEASHAFEVSDSGNLIVSGKVYQWEDPDSKLFDHPEVPIPAESESVSRLTQGEVYKELRLRGYDYGPHFQ
GV
>UniRef100_UPI0000168299_from_848_to_1009 (HMM "PKS_DH" in sequence "UniRef100_UPI0000168299", bitscore: 19.4, e-value: 0.00064, length: 162)
EDFPNGSSSSSATVYNIDASsesSDHYLVDHCIDGRVLFPGTGYLYLVWkTLARSLSLSLEETpvvFENVTFHQATILPR
TGTVPLEVRLLEASHAFEVSDSGNLIVSGKVYQWEDPDSKLFDHPEVPIPAESESVSRLTQGEVYKELRLRGYDYGPHFQ
GV
>UniRef100_Q1JTE1_from_7720_to_7894 (HMM "PKS_DH" in sequence "UniRef100_Q1JTE1", bitscore: 19.3, e-value: 0.00065, length: 175)
HPFVDKFVPDQDETKATSQKLLTPAVGELLHDHVVNGTAMMPGVGFLEAMAAGGFMMVDGKLPStvvaLRDCEFERPMLI
pkidPSTGEFTqaakLMITVNNKDITLKSIMDGEEEEIFHSRCTFslCPATSLPTEPADLLTSLQGRITTPVPITTLYET
LQSVGLQYGARFQSI
>UniRef100_A5G642_from_4_to_154 (HMM "PKS_DH" in sequence "UniRef100_A5G642", bitscore: 19.1, e-value: 0.00066, length: 151)
FRSCLKGNESFLKDHKINGKKILPGVAYLEMARAAVESALNLDKSQmqeivLKNVAWLLPVVVEDNPVNLFVGVAANDNG
EIDFEVCSTNVDGETVAHSYGSAEVTKAGETERIAISTMLEQRWLREVSSEEYYEAFGKMGIEYGPGHRGI
>UniRef100_Q1RS70_from_1703_to_1868 (HMM "PKS_DH" in sequence "UniRef100_Q1RS70", bitscore: 18.9, e-value: 0.00069, length: 166)
HPLVHQNTSVLQEQRFSSEFTGKEYFIAEHIIKGMAIVPAAVTLEMARAAAEKSIGGATEEslglrLKNIVWVRPVIADQ
EAVRVHIGLyEEEDGQIQYRMYGGNDSIGEEAPLYNQGIAEIIRKEPEEAADIEQLKRRCTQGTIESQAFYKGMIGADYG
PGYKGV
>UniRef100_A0UXC8_from_669_to_828 (HMM "PKS_DH" in sequence "UniRef100_A0UXC8", bitscore: 18.5, e-value: 0.00074, length: 160)
YPLLDSCSTETMEGAVYSTNFQVNRHWVLNEHKVNGNFIVPGTSYIEMVSEAVGHYKYYENLEFRDIIFEFPLAVGENEA
RDVQTVLKIEDGYLGFYVASRPDGDKWVRHVQGKVfLDEDRNSVQYNPDEMARSAIFEEDIELTGKRKGLIDTGPRWNNL
>UniRef100_Q3JHE0_from_753_to_996 (HMM "PKS_DH" in sequence "UniRef100_Q3JHE0", bitscore: 17.7, e-value: 0.00084, length: 244)
EAAPAARFALAPDADGAYRIAIEpDAPLVADHRLAGEPVLAAAAQIVIAWRAfeADALAGDAGQAgdvgesmesmesngs
saskpaatsadsdtaadsrdphdsyhshdsrhtidtnatnaanattpiaLRDIEWLAPIAIGAPTDLCITLARDAHGDID
ARRGEaAHRRANGRAarFAIAAAPAIDTPLGRGHAtRIASAPSDAPELDIEAIRARCTQAVSADACYDAFAAIGIDYGPT
FRPL
>UniRef100_UPI000067452A_from_753_to_996 (HMM "PKS_DH" in sequence "UniRef100_UPI000067452A", bitscore: 17.7, e-value: 0.00084, length: 244)
EAAPAARFALAPDADGAYRIAIEpDAPLVADHRLAGEPVLAAAAQIVIAWRAfeADALAGDAGQAgdvgesmesmesngs
saskpaatsadsdtaadsrdphdsyhshdsrhtidtnatnaanattpiaLRDIEWLAPIAIGAPTDLCITLARDAHGDID
ARRGEaAHRRANGRAarFAIAAAPAIDTPLGRGHAtRIASAPSDAPELDIEAIRARCTQAVSADACYDAFAAIGIDYGPT
FRPL
>UniRef100_A3NGR5_from_753_to_993 (HMM "PKS_DH" in sequence "UniRef100_A3NGR5", bitscore: 17.6, e-value: 0.00085, length: 241)
EAAPAARFALAPDADGAYRIAIApDAPLVADHRLAGEPVLAAAAQIVIAWRAfeADALAGDAGQAgdvgesmesmesngs
saskpaatsadsgtaadsrdphdsyhshdsrhtidtnatsattpiaLRDIEWLAPIAIGAPTDLCITLARDAHGDIDARR
GEaAHRRANGRAarFAIAAAPAIDTPLGRGHAtRIASAPSNAPELDIEAIRARCTQAVSADACYDAFAAIGIDYGPTFRP
L
>UniRef100_A1G7S5_from_895_to_1048 (HMM "PKS_DH" in sequence "UniRef100_A1G7S5", bitscore: 17.5, e-value: 0.00087, length: 154)
HTLLGTPTSVAGSELRLWHTVLTDATRPYPGRHQVQGAELVPAVVFVATFLAAAARDGAPVALRELSMRVPLATHVRQEI
QVVDDEGQLRLASRPADGDPAPWLTHATALAVPATGPLAGTVATPPAGGVVADVGLIAAHLSAVGVPATAFAWT
>UniRef100_Q076H7_from_841_to_1011 (HMM "PKS_DH" in sequence "UniRef100_Q076H7", bitscore: 16.6, e-value: 0.001, length: 171)
WDVPAAedfPNGSSSSSATVYKIDISPESPDhYLVDHCIDGRVLFPATGYLCLVWktlaRALDQNMEHTPVVFEDVMLHQ
ATLLPKTGTVLLEVRLLEASCTFEVSEKGSLIVSGKVyqwedpdpklfdnRYGTEPATPVDPTTAIHLXCGDVYKELQLQ
GFNYGPNFQGI
>UniRef100_A4R457_from_715_to_863 (HMM "PKS_DH" in sequence "UniRef100_A4R457", bitscore: 16.5, e-value: 0.001, length: 149)
HPALRGPVTQtlsnlwPDSDISWRNTLLESELPWIAGHKIQGQMVFPAAGYLCAAVEAARELVGQDEDIktidLGDFEII
QALIIPADGFGVESLCTLTDVRRFGKAKLQAAFSLYSAFGDRLSLMAKERLYAAWEELGYGYTGPFRAI
>UniRef100_A4LL34_from_753_to_993 (HMM "PKS_DH" in sequence "UniRef100_A4LL34", bitscore: 16.5, e-value: 0.001, length: 241)
EAAPAARFALAPDADGAYRIAIApDAPLVADHRLAGEPVLAAAAQIVIAWRAfeADALAGDAGQAgdvgesmesmesngs
saskpaatsadsgtaadsrdphdsyhshdfrhtidtnatsaatpiaLRDIEWLAPIAIGAPTDLCITLARDAHGDIDARR
GEaAHRRANGRAarFAIAAAPAIDTPLGRGHAtRIASAPSNAPELDIEAIRARCTQAVSADACYDAFAAIGIDYGPTFRP
L
>UniRef100_Q0U8H9_from_74_to_229 (HMM "PKS_DH" in sequence "UniRef100_Q0U8H9", bitscore: 16.5, e-value: 0.001, length: 156)
RAALRRPIKDSLDTVLEKQRWRTSENPWIADHALNGSALYPDAGMLVMAIEAARQLAGPNEHRitgyrLRNTRFLRAITV
DESERGSEARIQMRPRKQATNLVEASSARRLRFMQDLRQQYDRDVGKCSlgvYHTQLYQKMAKLsGFDYGPYFQQV
>UniRef100_Q0R4P8_from_915_to_1058 (HMM "PKS_DH" in sequence "UniRef100_Q0R4P8", bitscore: 16.4, e-value: 0.001, length: 144)
HALLGPRVPVAGRPLELWRTLLDDETRPYPGSHTINGTEIVPAAVLINTFLDAARAADGARPVLRDMALRLPLITTERRE
LQVVRDDNSLRLASRSLEDGAAWLTHTTATAAPAGSGEALQDLAAGAVLRPADPGDVQRHLTSV
>UniRef100_UPI0000DADCE5_from_753_to_1002 (HMM "PKS_DH" in sequence "UniRef100_UPI0000DADCE5", bitscore: 15.8, e-value: 0.0012, length: 250)
EAAPAARFALAPDADGAYRIAIApDAPLVADHRLAGEPVLAAAAQIVIAWRAfeADALAGDAGQAgdvgesmesmesmes
ngssaskpaatsadsgtaadsrdphdsyhshdfrhtidtnatnatsaanaatpiaLRDIEWLAPIAIGAPTDLCITLARD
AHGDIDARRGEaAHRRANGRAarFAIAAAPAIDTPLGRGHAtRIASAPSDAPELDIEAIRARCTQAVSADACYDAFAAIG
IDYGPTFRPL
>UniRef100_UPI0000D9E566_from_844_to_1014 (HMM "PKS_DH" in sequence "UniRef100_UPI0000D9E566", bitscore: 15.6, e-value: 0.0012, length: 171)
HSLAWDVPAAEDFPNGSGSPSAavynidtssespdhylvDHTIDGRVIFPATGYLCIVWKTLARALGLAVEQlpvvFEDV
VLHQATILPKTGTVSLEVRLLEASRAFEVSQNGNLIVSGKVYQWEDPDPRLFNHPESPTPNPEEPLFLTQAEVYKELRLR
GYDYGPHFHGI
>UniRef100_A6GIB2_from_3071_to_3238 (HMM "PKS_DH" in sequence "UniRef100_A6GIB2", bitscore: 15.6, e-value: 0.0012, length: 168)
SRFEGPTLAGLAAGELRYRHRLDARHPVAAAHRVGGRAVLPGVALLDLLTELLAALPDApqplgIADLSWMRPVVLDAGA
LGLHLRVRAGGARGVEVEVAQWRSDARDGELVARARAERAPADASDSRLTLAELRAREPKELAEGERWqgYAAFEAVGIE
YGEAFEAV
>UniRef100_A0UWE3_from_1539_to_1698 (HMM "PKS_DH" in sequence "UniRef100_A0UWE3", bitscore: 15.3, e-value: 0.0013, length: 160)
HPLVDINQSTLEEESFKKTLSQEEFFLKDHIVGGKTMLPGAAFIEMARAAGHIAGKNPVKTFRDIVWARPITLSGKAHDV
NINLYTDKTGILYEVSGIENGSKVVYSQGKLgyELPETASKEKIDLEEVKKRCTYTKSMSESYSLFKQMGFDYGNSFKVT
>UniRef100_A2CLL1_from_2210_to_2393 (HMM "PKS_DH" in sequence "UniRef100_A2CLL1", bitscore: 15.2, e-value: 0.0013, length: 184)
HPLLHRNTSDFSCQRFSSTFNGSEFFLTDHLILGKKILPGAAYFEMVREAIKQACGFLDNSevviqLNDIVWTKVIAVDD
DIKEVHIDLfVENGSESCLTHEFDRqnislnYEVYTQNSEGNGRQNKKIIHNHGMVTLSSLNTTEVVDLDELRSHINQAS
LNAEQCYLAFESIGVQYGDRHRCI
>UniRef100_Q71SP7_from_848_to_1012 (HMM "PKS_DH" in sequence "UniRef100_Q71SP7", bitscore: 14.6, e-value: 0.0014, length: 165)
EDFPSGSSSSSATIYKIDINPESPDhYLVDHCIDGRIIFPGTGYLCLVWktlaRALDQNMEHTPVVFEDVTLHQAVILPK
TGIVLLKVRLLEASCTFEVSENGNLIASGKVyqwedpNPKLFDNRYGPDPATPVDPTTAIHLSRGDVYKELQLQGFNYGP
YFQGI
>UniRef100_UPI00006DD110_from_2_to_154 (HMM "PKS_DH" in sequence "UniRef100_UPI00006DD110", bitscore: 14.0, e-value: 0.0016, length: 153)
RLDGDASFLTDHRLRGRKILPGVVHFELahAAWAALARADAPAIEFRDLAWTHPVDVATPERVLGVRLrRVAARPGAHAY
EAYSPPDAAGGGERVHARGTVLDVAGPPEPALDLDALRARFDGEPGAHERDAHDCHRAFERMGFGYGPAHRGL
>UniRef100_P12276_from_847_to_1011 (HMM "PKS_DH" in sequence "UniRef100_P12276", bitscore: 13.9, e-value: 0.0016, length: 165)
EDFPSGSKGSASASVYNIDVSPDSPDhYLVGHCIDGRVLYPATGYLVLAWRTLARSLGMVMEQtavmFEEVTIHQATILP
KKGSTQLEVRIMPASHSFEVSGNGNLAVSGKISLLENDALKNFHNQLADFQSQANVTAKSGLLMEDVYQELHLRGYNYGP
TFQGV
>UniRef100_P12276-2_from_847_to_1011 (HMM "PKS_DH" in sequence "UniRef100_P12276-2", bitscore: 13.9, e-value: 0.0016, length: 165)
EDFPSGSKGSASASVYNIDVSPDSPDhYLVGHCIDGRVLYPATGYLVLAWRTLARSLGMVMEQtavmFEEVTIHQATILP
KKGSTQLEVRIMPASHSFEVSGNGNLAVSGKISLLENDALKNFHNQLADFQSQANVTAKSGLLMEDVYQELHLRGYNYGP
TFQGV
>UniRef100_UPI0000ECA4F5_from_847_to_1011 (HMM "PKS_DH" in sequence "UniRef100_UPI0000ECA4F5", bitscore: 13.9, e-value: 0.0016, length: 165)
EDFPSGSKGSASASVYNIDVSPDSPDhYLVGHCIDGRVLYPATGYLVLAWRTLARSLGMVMEQtavmFEEVTIHQATILP
KKGSTQLEVRIMPASHSFEVSGNGNLAVSGKISLLENDALKNFHNQLADFQSQANVTAKSGLLMEDVYQELHLRGYNYGP
TFQGV
>UniRef100_UPI0000ECA510_from_847_to_1011 (HMM "PKS_DH" in sequence "UniRef100_UPI0000ECA510", bitscore: 13.9, e-value: 0.0016, length: 165)
EDFPSGSKGSASASVYNIDVSPDSPDhYLVGHCIDGRVLYPATGYLVLAWRTLARSLGMVMEQtavmFEEVTIHQATILP
KKGSTQLEVRIMPASHSFEVSGNGNLAVSGKISLLENDALKNFHNQLADFQSQANVTAKSGLLMEDVYQELHLRGYNYGP
TFQGV
>UniRef100_UPI0000ECA511_from_773_to_937 (HMM "PKS_DH" in sequence "UniRef100_UPI0000ECA511", bitscore: 13.9, e-value: 0.0016, length: 165)
EDFPSGSKGSASASVYNIDVSPDSPDhYLVGHCIDGRVLYPATGYLVLAWRTLARSLGMVMEQtavmFEEVTIHQATILP
KKGSTQLEVRIMPASHSFEVSGNGNLAVSGKISLLENDALKNFHNQLADFQSQANVTAKSGLLMEDVYQELHLRGYNYGP
TFQGV
>UniRef100_UPI0000171319_from_773_to_937 (HMM "PKS_DH" in sequence "UniRef100_UPI0000171319", bitscore: 13.9, e-value: 0.0016, length: 165)
EDFPSGSKGSASASVYNIDVSPDSPDhYLVGHCIDGRVLYPATGYLVLAWRTLARSLGMVMEQtavmFEEVTIHQATILP
KKGSTQLEVRIMPASHSFEVSGNGNLAVSGKISLLENDALKNFHNQLADFQSQANVTAKSGLLMEDVYQELHLRGYNYGP
TFQGV
>UniRef100_Q0B307_from_2079_to_2250 (HMM "PKS_DH" in sequence "UniRef100_Q0B307", bitscore: 13.5, e-value: 0.0017, length: 172)
AAQLGLRLTARDARQVIYALDYASRPPFRLDEHLVHGERVVPAAAHLALIVGMLGELRGERGWTLADVVCETALVVGADS
EAVRYVFdAEPDAGDGGAAYRVAVLSDGEGRTRCHlrAEARALPREAQALEPSAAVVAVAPAGAALARFDGATFYDRLYG
TEIGLAGAFRGV
>UniRef100_Q8GME1_from_1453_to_1608 (HMM "PKS_DH" in sequence "UniRef100_Q8GME1", bitscore: 13.2, e-value: 0.0018, length: 156)
EPLVRYHGVELVTEAELNAGTDLYLTDHMLDGNLLLPAVIGMEAMVQVGSAVTGRRDVPvIEDARFLRPIVVPPGGTTRI
RIAATVTGTDRVDVAVHAQDTGFAAEHFRARLVYGGAAIPDGAPDQVGPKVPTAPLDPATDLYGGVLFQGERFQRL
>UniRef100_Q6RKJ6_from_928_to_1102 (HMM "PKS_DH" in sequence "UniRef100_Q6RKJ6", bitscore: 13.1, e-value: 0.0018, length: 175)
NSLLGYQVGDCEIGTMCRWSNDLRIDQLDWLKGHTLEGQIIFPATGYITLALEACRQFAAGRSIQsitLKDVKFLKALRI
DEASGANITVTMdvFQDEESVIQAKLNVNIPPTEDDGKFFAAATMDIMLELGSPVDDLLPGRAAFSSFMTELDHTKVYDH
LAKLGYEYTGDFQRV
>UniRef100_A0MS25_from_2217_to_2400 (HMM "PKS_DH" in sequence "UniRef100_A0MS25", bitscore: 12.8, e-value: 0.0019, length: 184)
HPLLHRNTSDFSCQRFSSTFNGSEFFLTDHLILGKKILPGAAYFEMVREAIKQACGFLDNSevviqLNDIVWTKVIAVDD
DIKEVHIDLfVENGSESCLTHEFDRqnislnYEVYTQNSEGNGRQNKKIIHNHGMVTLSSLNTTEVVNLDELRSHINQAS
LNAEQCYLAFESIGVQYGDRHRCI
>UniRef100_Q02DB0_from_2560_to_2723 (HMM "PKS_DH" in sequence "UniRef100_Q02DB0", bitscore: 12.3, e-value: 0.0021, length: 164)
RPLLGQAILSRGEHVIEVVRDFDPARDLYLKDHQLDGQPVLPLAVATELIAETVEHGWPELQVAaVRGLRLLHGVVLETG
[truncated: 43,298 more chars]
