# Supplementary material for: A Computational Screen for Type I Polyketide Synthases in Metagenomics Shotgun Data
Source: PLoS One. 2008 Oct 27;3(10):e3515. doi: 10.1371/journal.pone.0003515 (PMC2568958; doi:10.1371/journal.pone.0003515)
Supplement: Methods S7 — Sequences, alignment and tree files of the different domains. (6.92 MB ZIP) [file pone.0003515.s007.zip › sequences_alignments_and_trees/PKS_KS_ref_tree_and_pullouts.fa.repl_table]

1	epoth_003_KS_004.seq_from_3_to_426 (HMM "PKS_KS" in sequence "epoth_003_KS_004.seq", bitscore: 797.5, e-value: 1.6e-238, length: 424)
2	averm_001_KS_002.seq_from_3_to_429 (HMM "PKS_KS" in sequence "averm_001_KS_002.seq", bitscore: 785.8, e-value: 5.5e-235, length: 427)
3	averm_003_KS_002.seq_from_3_to_430 (HMM "PKS_KS" in sequence "averm_003_KS_002.seq", bitscore: 784.6, e-value: 1.2e-234, length: 428)
4	averm_002_KS_003.seq_from_3_to_429 (HMM "PKS_KS" in sequence "averm_002_KS_003.seq", bitscore: 782.0, e-value: 7.7e-234, length: 427)
5	spino_003_KS_001.seq_from_3_to_425 (HMM "PKS_KS" in sequence "spino_003_KS_001.seq", bitscore: 781.6, e-value: 1e-233, length: 423)
6	spino_005_KS_003.seq_from_1_to_426 (HMM "PKS_KS" in sequence "spino_005_KS_003.seq", bitscore: 777.9, e-value: 1.3e-232, length: 426)
7	stigm_007_KS_001.seq_from_3_to_430 (HMM "PKS_KS" in sequence "stigm_007_KS_001.seq", bitscore: 772.2, e-value: 6.5e-231, length: 428)
8	spino_004_KS_003.seq_from_3_to_427 (HMM "PKS_KS" in sequence "spino_004_KS_003.seq", bitscore: 768.5, e-value: 8.9e-230, length: 425)
9	averm_004_KS_003.seq_from_3_to_428 (HMM "PKS_KS" in sequence "averm_004_KS_003.seq", bitscore: 766.4, e-value: 3.8e-229, length: 426)
10	averm_003_KS_003.seq_from_3_to_430 (HMM "PKS_KS" in sequence "averm_003_KS_003.seq", bitscore: 761.6, e-value: 1e-227, length: 428)
11	myxot_001_KS_002.seq_from_3_to_430 (HMM "PKS_KS" in sequence "myxot_001_KS_002.seq", bitscore: 758.5, e-value: 8.8e-227, length: 428)
12	stigm_002_KS_001.seq_from_3_to_427 (HMM "PKS_KS" in sequence "stigm_002_KS_001.seq", bitscore: 758.1, e-value: 1.2e-226, length: 425)
13	averm_003_KS_001.seq_from_3_to_429 (HMM "PKS_KS" in sequence "averm_003_KS_001.seq", bitscore: 757.1, e-value: 2.3e-226, length: 427)
14	pikro_001_KS_002.seq_from_3_to_430 (HMM "PKS_KS" in sequence "pikro_001_KS_002.seq", bitscore: 755.8, e-value: 5.6e-226, length: 428)
15	spino_003_KS_002.seq_from_3_to_427 (HMM "PKS_KS" in sequence "spino_003_KS_002.seq", bitscore: 755.7, e-value: 6.2e-226, length: 425)
16	myxot_004_KS_001.seq_from_3_to_429 (HMM "PKS_KS" in sequence "myxot_004_KS_001.seq", bitscore: 755.2, e-value: 8.8e-226, length: 427)
17	stigm_001_KS_001.seq_from_3_to_425 (HMM "PKS_KS" in sequence "stigm_001_KS_001.seq", bitscore: 755.1, e-value: 9.7e-226, length: 423)
18	pikro_001_KS_003.seq_from_3_to_428 (HMM "PKS_KS" in sequence "pikro_001_KS_003.seq", bitscore: 754.3, e-value: 1.6e-225, length: 426)
19	spino_005_KS_002.seq_from_3_to_428 (HMM "PKS_KS" in sequence "spino_005_KS_002.seq", bitscore: 754.1, e-value: 1.8e-225, length: 426)
20	pikro_002_KS_001.seq_from_3_to_430 (HMM "PKS_KS" in sequence "pikro_002_KS_001.seq", bitscore: 752.9, e-value: 4.4e-225, length: 428)
21	tylac_003_KS_001.seq_from_3_to_424 (HMM "PKS_KS" in sequence "tylac_003_KS_001.seq", bitscore: 752.4, e-value: 5.9e-225, length: 422)
22	nidda_003_KS_001.seq_from_3_to_428 (HMM "PKS_KS" in sequence "nidda_003_KS_001.seq", bitscore: 751.9, e-value: 8.8e-225, length: 426)
23	averm_002_KS_002.seq_from_3_to_429 (HMM "PKS_KS" in sequence "averm_002_KS_002.seq", bitscore: 751.7, e-value: 9.8e-225, length: 427)
24	myxal_001_KS_001.seq_from_3_to_425 (HMM "PKS_KS" in sequence "myxal_001_KS_001.seq", bitscore: 751.4, e-value: 1.2e-224, length: 423)
25	averm_004_KS_002.seq_from_3_to_428 (HMM "PKS_KS" in sequence "averm_004_KS_002.seq", bitscore: 751.3, e-value: 1.3e-224, length: 426)
26	nysta_004_KS_003.seq_from_3_to_425 (HMM "PKS_KS" in sequence "nysta_004_KS_003.seq", bitscore: 750.9, e-value: 1.7e-224, length: 423)
27	pimar_002_KS_002.seq_from_3_to_420 (HMM "PKS_KS" in sequence "pimar_002_KS_002.seq", bitscore: 750.9, e-value: 1.8e-224, length: 418)
28	averm_002_KS_001.seq_from_3_to_430 (HMM "PKS_KS" in sequence "averm_002_KS_001.seq", bitscore: 750.9, e-value: 1.8e-224, length: 428)
29	spino_004_KS_001.seq_from_3_to_427 (HMM "PKS_KS" in sequence "spino_004_KS_001.seq", bitscore: 750.2, e-value: 2.7e-224, length: 425)
30	spino_004_KS_002.seq_from_1_to_427 (HMM "PKS_KS" in sequence "spino_004_KS_002.seq", bitscore: 750.2, e-value: 2.7e-224, length: 427)
31	averm_002_KS_004.seq_from_3_to_432 (HMM "PKS_KS" in sequence "averm_002_KS_004.seq", bitscore: 749.6, e-value: 4.3e-224, length: 430)
32	tylac_003_KS_002.seq_from_3_to_429 (HMM "PKS_KS" in sequence "tylac_003_KS_002.seq", bitscore: 749.4, e-value: 5e-224, length: 427)
33	pimar_002_KS_003.seq_from_3_to_424 (HMM "PKS_KS" in sequence "pimar_002_KS_003.seq", bitscore: 747.9, e-value: 1.4e-223, length: 422)
34	nidda_002_KS_001.seq_from_3_to_426 (HMM "PKS_KS" in sequence "nidda_002_KS_001.seq", bitscore: 747.1, e-value: 2.4e-223, length: 424)
35	stigm_003_KS_001.seq_from_3_to_429 (HMM "PKS_KS" in sequence "stigm_003_KS_001.seq", bitscore: 746.2, e-value: 4.6e-223, length: 427)
36	myxal_005_KS_001.seq_from_3_to_429 (HMM "PKS_KS" in sequence "myxal_005_KS_001.seq", bitscore: 745.8, e-value: 5.9e-223, length: 427)
37	nidda_001_KS_002.seq_from_3_to_428 (HMM "PKS_KS" in sequence "nidda_001_KS_002.seq", bitscore: 745.6, e-value: 7e-223, length: 426)
38	pikro_002_KS_002.seq_from_3_to_430 (HMM "PKS_KS" in sequence "pikro_002_KS_002.seq", bitscore: 745.2, e-value: 9e-223, length: 428)
39	nidda_001_KS_003.seq_from_3_to_428 (HMM "PKS_KS" in sequence "nidda_001_KS_003.seq", bitscore: 744.8, e-value: 1.2e-222, length: 426)
40	eryth_002_KS_002.seq_from_3_to_426 (HMM "PKS_KS" in sequence "eryth_002_KS_002.seq", bitscore: 743.8, e-value: 2.4e-222, length: 424)
41	rifam_001_KS_001.seq_from_3_to_424 (HMM "PKS_KS" in sequence "rifam_001_KS_001.seq", bitscore: 743.8, e-value: 2.4e-222, length: 422)
42	averm_004_KS_001.seq_from_3_to_427 (HMM "PKS_KS" in sequence "averm_004_KS_001.seq", bitscore: 743.7, e-value: 2.5e-222, length: 425)
43	myxal_004_KS_002.seq_from_3_to_421 (HMM "PKS_KS" in sequence "myxal_004_KS_002.seq", bitscore: 743.5, e-value: 3e-222, length: 419)
44	stigm_006_KS_001.seq_from_3_to_427 (HMM "PKS_KS" in sequence "stigm_006_KS_001.seq", bitscore: 743.2, e-value: 3.6e-222, length: 425)
45	myxot_003_KS_001.seq_from_3_to_431 (HMM "PKS_KS" in sequence "myxot_003_KS_001.seq", bitscore: 743.2, e-value: 3.6e-222, length: 429)
46	ascom_001_KS_004.seq_from_3_to_420 (HMM "PKS_KS" in sequence "ascom_001_KS_004.seq", bitscore: 743.1, e-value: 3.9e-222, length: 418)
47	tylac_001_KS_002.seq_from_3_to_425 (HMM "PKS_KS" in sequence "tylac_001_KS_002.seq", bitscore: 743.0, e-value: 4e-222, length: 423)
48	olean_001_KS_003.seq_from_3_to_428 (HMM "PKS_KS" in sequence "olean_001_KS_003.seq", bitscore: 742.7, e-value: 5e-222, length: 426)
49	spino_005_KS_001.seq_from_3_to_426 (HMM "PKS_KS" in sequence "spino_005_KS_001.seq", bitscore: 742.2, e-value: 7e-222, length: 424)
50	myxal_004_KS_001.seq_from_3_to_421 (HMM "PKS_KS" in sequence "myxal_004_KS_001.seq", bitscore: 741.6, e-value: 1.1e-221, length: 419)
51	ampho_003_KS_006.seq_from_3_to_424 (HMM "PKS_KS" in sequence "ampho_003_KS_006.seq", bitscore: 741.1, e-value: 1.6e-221, length: 422)
52	spino_001_KS_002.seq_from_3_to_420 (HMM "PKS_KS" in sequence "spino_001_KS_002.seq", bitscore: 738.8, e-value: 7.6e-221, length: 418)
53	ascom_001_KS_003.seq_from_3_to_420 (HMM "PKS_KS" in sequence "ascom_001_KS_003.seq", bitscore: 738.7, e-value: 8e-221, length: 418)
54	myxal_004_KS_003.seq_from_3_to_428 (HMM "PKS_KS" in sequence "myxal_004_KS_003.seq", bitscore: 738.2, e-value: 1.2e-220, length: 426)
55	olean_002_KS_001.seq_from_3_to_429 (HMM "PKS_KS" in sequence "olean_002_KS_001.seq", bitscore: 738.1, e-value: 1.3e-220, length: 427)
56	stigm_004_KS_001.seq_from_3_to_431 (HMM "PKS_KS" in sequence "stigm_004_KS_001.seq", bitscore: 736.9, e-value: 2.9e-220, length: 429)
57	nysta_002_KS_002.seq_from_3_to_428 (HMM "PKS_KS" in sequence "nysta_002_KS_002.seq", bitscore: 736.6, e-value: 3.4e-220, length: 426)
58	spino_002_KS_001.seq_from_3_to_428 (HMM "PKS_KS" in sequence "spino_002_KS_001.seq", bitscore: 736.2, e-value: 4.6e-220, length: 426)
59	pimar_002_KS_004.seq_from_3_to_422 (HMM "PKS_KS" in sequence "pimar_002_KS_004.seq", bitscore: 735.8, e-value: 5.9e-220, length: 420)
60	pimar_002_KS_001.seq_from_3_to_428 (HMM "PKS_KS" in sequence "pimar_002_KS_001.seq", bitscore: 735.1, e-value: 9.6e-220, length: 426)
61	myxal_003_KS_001.seq_from_3_to_428 (HMM "PKS_KS" in sequence "myxal_003_KS_001.seq", bitscore: 734.8, e-value: 1.2e-219, length: 426)
62	rifam_001_KS_003.seq_from_3_to_425 (HMM "PKS_KS" in sequence "rifam_001_KS_003.seq", bitscore: 734.7, e-value: 1.3e-219, length: 423)
63	pimar_003_KS_003.seq_from_3_to_424 (HMM "PKS_KS" in sequence "pimar_003_KS_003.seq", bitscore: 734.6, e-value: 1.4e-219, length: 422)
64	myxot_001_KS_001.seq_from_3_to_424 (HMM "PKS_KS" in sequence "myxot_001_KS_001.seq", bitscore: 734.0, e-value: 2.2e-219, length: 422)
65	ampho_003_KS_005.seq_from_3_to_424 (HMM "PKS_KS" in sequence "ampho_003_KS_005.seq", bitscore: 733.1, e-value: 4e-219, length: 422)
66	ampho_004_KS_002.seq_from_3_to_426 (HMM "PKS_KS" in sequence "ampho_004_KS_002.seq", bitscore: 732.7, e-value: 5e-219, length: 424)
67	ampho_003_KS_003.seq_from_3_to_424 (HMM "PKS_KS" in sequence "ampho_003_KS_003.seq", bitscore: 732.4, e-value: 6.6e-219, length: 422)
68	tylac_001_KS_003.seq_from_3_to_425 (HMM "PKS_KS" in sequence "tylac_001_KS_003.seq", bitscore: 732.3, e-value: 6.8e-219, length: 423)
69	ampho_004_KS_003.seq_from_3_to_423 (HMM "PKS_KS" in sequence "ampho_004_KS_003.seq", bitscore: 732.2, e-value: 7.4e-219, length: 421)
70	pimar_005_KS_001.seq_from_3_to_424 (HMM "PKS_KS" in sequence "pimar_005_KS_001.seq", bitscore: 731.8, e-value: 1e-218, length: 422)
71	stigm_005_KS_001.seq_from_3_to_428 (HMM "PKS_KS" in sequence "stigm_005_KS_001.seq", bitscore: 731.5, e-value: 1.2e-218, length: 426)
72	ampho_004_KS_005.seq_from_3_to_422 (HMM "PKS_KS" in sequence "ampho_004_KS_005.seq", bitscore: 731.3, e-value: 1.4e-218, length: 420)
73	megal_002_KS_002.seq_from_3_to_426 (HMM "PKS_KS" in sequence "megal_002_KS_002.seq", bitscore: 731.2, e-value: 1.4e-218, length: 424)
74	rifam_002_KS_003.seq_from_3_to_427 (HMM "PKS_KS" in sequence "rifam_002_KS_003.seq", bitscore: 730.4, e-value: 2.6e-218, length: 425)
75	nysta_004_KS_002.seq_from_3_to_426 (HMM "PKS_KS" in sequence "nysta_004_KS_002.seq", bitscore: 730.0, e-value: 3.4e-218, length: 424)
76	nysta_005_KS_003.seq_from_3_to_426 (HMM "PKS_KS" in sequence "nysta_005_KS_003.seq", bitscore: 729.6, e-value: 4.6e-218, length: 424)
77	nysta_005_KS_002.seq_from_3_to_424 (HMM "PKS_KS" in sequence "nysta_005_KS_002.seq", bitscore: 729.1, e-value: 6.4e-218, length: 422)
78	ampho_003_KS_004.seq_from_3_to_424 (HMM "PKS_KS" in sequence "ampho_003_KS_004.seq", bitscore: 727.6, e-value: 1.7e-217, length: 422)
79	ampho_005_KS_001.seq_from_3_to_428 (HMM "PKS_KS" in sequence "ampho_005_KS_001.seq", bitscore: 727.5, e-value: 1.9e-217, length: 426)
80	tylac_005_KS_001.seq_from_3_to_428 (HMM "PKS_KS" in sequence "tylac_005_KS_001.seq", bitscore: 727.4, e-value: 2.1e-217, length: 426)
81	ascom_003_KS_002.seq_from_3_to_420 (HMM "PKS_KS" in sequence "ascom_003_KS_002.seq", bitscore: 726.9, e-value: 2.9e-217, length: 418)
82	pimar_003_KS_004.seq_from_3_to_427 (HMM "PKS_KS" in sequence "pimar_003_KS_004.seq", bitscore: 725.4, e-value: 8.1e-217, length: 425)
83	pimar_003_KS_002.seq_from_3_to_424 (HMM "PKS_KS" in sequence "pimar_003_KS_002.seq", bitscore: 725.3, e-value: 9.1e-217, length: 422)
84	ascom_003_KS_003.seq_from_3_to_420 (HMM "PKS_KS" in sequence "ascom_003_KS_003.seq", bitscore: 724.6, e-value: 1.4e-216, length: 418)
85	olean_003_KS_001.seq_from_3_to_433 (HMM "PKS_KS" in sequence "olean_003_KS_001.seq", bitscore: 723.6, e-value: 2.8e-216, length: 431)
86	pimar_004_KS_001.seq_from_3_to_427 (HMM "PKS_KS" in sequence "pimar_004_KS_001.seq", bitscore: 723.3, e-value: 3.6e-216, length: 425)
87	stigm_008_KS_001.seq_from_3_to_428 (HMM "PKS_KS" in sequence "stigm_008_KS_001.seq", bitscore: 722.3, e-value: 6.9e-216, length: 426)
88	nysta_003_KS_006.seq_from_3_to_424 (HMM "PKS_KS" in sequence "nysta_003_KS_006.seq", bitscore: 721.8, e-value: 1e-215, length: 422)
89	tylac_002_KS_001.seq_from_3_to_432 (HMM "PKS_KS" in sequence "tylac_002_KS_001.seq", bitscore: 721.0, e-value: 1.7e-215, length: 430)
90	tylac_004_KS_001.seq_from_3_to_425 (HMM "PKS_KS" in sequence "tylac_004_KS_001.seq", bitscore: 720.9, e-value: 1.9e-215, length: 423)
91	nidda_005_KS_001.seq_from_3_to_427 (HMM "PKS_KS" in sequence "nidda_005_KS_001.seq", bitscore: 720.5, e-value: 2.4e-215, length: 425)
92	nysta_003_KS_003.seq_from_3_to_424 (HMM "PKS_KS" in sequence "nysta_003_KS_003.seq", bitscore: 720.3, e-value: 2.7e-215, length: 422)
93	rifam_001_KS_002.seq_from_3_to_423 (HMM "PKS_KS" in sequence "rifam_001_KS_002.seq", bitscore: 719.3, e-value: 5.5e-215, length: 421)
94	olean_003_KS_002.seq_from_3_to_429 (HMM "PKS_KS" in sequence "olean_003_KS_002.seq", bitscore: 719.1, e-value: 6.5e-215, length: 427)
95	olean_002_KS_002.seq_from_3_to_428 (HMM "PKS_KS" in sequence "olean_002_KS_002.seq", bitscore: 718.9, e-value: 7.5e-215, length: 426)
96	ampho_003_KS_002.seq_from_3_to_424 (HMM "PKS_KS" in sequence "ampho_003_KS_002.seq", bitscore: 718.8, e-value: 7.7e-215, length: 422)
97	nysta_003_KS_005.seq_from_3_to_423 (HMM "PKS_KS" in sequence "nysta_003_KS_005.seq", bitscore: 717.8, e-value: 1.6e-214, length: 421)
98	rifam_005_KS_001.seq_from_3_to_424 (HMM "PKS_KS" in sequence "rifam_005_KS_001.seq", bitscore: 717.5, e-value: 2e-214, length: 422)
99	olean_001_KS_002.seq_from_3_to_417 (HMM "PKS_KS" in sequence "olean_001_KS_002.seq", bitscore: 717.3, e-value: 2.2e-214, length: 415)
100	rapam_002_KS_006.seq_from_3_to_421 (HMM "PKS_KS" in sequence "rapam_002_KS_006.seq", bitscore: 715.5, e-value: 7.9e-214, length: 419)
101	rifam_005_KS_002.seq_from_3_to_426 (HMM "PKS_KS" in sequence "rifam_005_KS_002.seq", bitscore: 715.4, e-value: 8.4e-214, length: 424)
102	myxal_002_KS_001.seq_from_3_to_428 (HMM "PKS_KS" in sequence "myxal_002_KS_001.seq", bitscore: 715.3, e-value: 9e-214, length: 426)
103	sorap_001_KS_001.seq_from_3_to_425 (HMM "PKS_KS" in sequence "sorap_001_KS_001.seq", bitscore: 714.9, e-value: 1.2e-213, length: 423)
104	ampho_002_KS_002.seq_from_1_to_427 (HMM "PKS_KS" in sequence "ampho_002_KS_002.seq", bitscore: 714.8, e-value: 1.3e-213, length: 427)
105	nidda_004_KS_001.seq_from_3_to_427 (HMM "PKS_KS" in sequence "nidda_004_KS_001.seq", bitscore: 714.3, e-value: 1.8e-213, length: 425)
106	epoth_003_KS_003.seq_from_3_to_429 (HMM "PKS_KS" in sequence "epoth_003_KS_003.seq", bitscore: 713.4, e-value: 3.3e-213, length: 427)
107	rapam_001_KS_004.seq_from_3_to_420 (HMM "PKS_KS" in sequence "rapam_001_KS_004.seq", bitscore: 713.3, e-value: 3.6e-213, length: 418)
108	nysta_004_KS_005.seq_from_3_to_422 (HMM "PKS_KS" in sequence "nysta_004_KS_005.seq", bitscore: 712.1, e-value: 8.5e-213, length: 420)
109	nysta_003_KS_002.seq_from_3_to_425 (HMM "PKS_KS" in sequence "nysta_003_KS_002.seq", bitscore: 711.8, e-value: 1e-212, length: 423)
110	ampho_002_KS_001.seq_from_3_to_423 (HMM "PKS_KS" in sequence "ampho_002_KS_001.seq", bitscore: 711.7, e-value: 1.1e-212, length: 421)
111	rifam_002_KS_002.seq_from_3_to_426 (HMM "PKS_KS" in sequence "rifam_002_KS_002.seq", bitscore: 711.3, e-value: 1.4e-212, length: 424)
112	nysta_005_KS_001.seq_from_3_to_426 (HMM "PKS_KS" in sequence "nysta_005_KS_001.seq", bitscore: 711.1, e-value: 1.6e-212, length: 424)
113	epoth_004_KS_002.seq_from_3_to_428 (HMM "PKS_KS" in sequence "epoth_004_KS_002.seq", bitscore: 710.9, e-value: 1.9e-212, length: 426)
114	nysta_002_KS_001.seq_from_3_to_423 (HMM "PKS_KS" in sequence "nysta_002_KS_001.seq", bitscore: 710.5, e-value: 2.5e-212, length: 421)
115	sorap_001_KS_003.seq_from_3_to_423 (HMM "PKS_KS" in sequence "sorap_001_KS_003.seq", bitscore: 710.1, e-value: 3.3e-212, length: 421)
116	averm_001_KS_001.seq_from_3_to_433 (HMM "PKS_KS" in sequence "averm_001_KS_001.seq", bitscore: 709.8, e-value: 4e-212, length: 431)
117	ampho_005_KS_003.seq_from_3_to_423 (HMM "PKS_KS" in sequence "ampho_005_KS_003.seq", bitscore: 709.8, e-value: 4.1e-212, length: 421)
118	ampho_006_KS_001.seq_from_3_to_425 (HMM "PKS_KS" in sequence "ampho_006_KS_001.seq", bitscore: 708.7, e-value: 8.9e-212, length: 423)
119	nysta_003_KS_004.seq_from_3_to_424 (HMM "PKS_KS" in sequence "nysta_003_KS_004.seq", bitscore: 708.6, e-value: 9.5e-212, length: 422)
120	nysta_004_KS_004.seq_from_3_to_427 (HMM "PKS_KS" in sequence "nysta_004_KS_004.seq", bitscore: 708.3, e-value: 1.2e-211, length: 425)
121	megal_002_KS_001.seq_from_3_to_427 (HMM "PKS_KS" in sequence "megal_002_KS_001.seq", bitscore: 707.0, e-value: 2.8e-211, length: 425)
122	pikro_001_KS_001.seq_from_3_to_429 (HMM "PKS_KS" in sequence "pikro_001_KS_001.seq", bitscore: 704.8, e-value: 1.3e-210, length: 427)
123	epoth_003_KS_002.seq_from_3_to_429 (HMM "PKS_KS" in sequence "epoth_003_KS_002.seq", bitscore: 703.6, e-value: 2.9e-210, length: 427)
124	pimar_001_KS_001.seq_from_3_to_429 (HMM "PKS_KS" in sequence "pimar_001_KS_001.seq", bitscore: 702.9, e-value: 5e-210, length: 427)
125	ampho_005_KS_002.seq_from_3_to_424 (HMM "PKS_KS" in sequence "ampho_005_KS_002.seq", bitscore: 702.5, e-value: 6.6e-210, length: 422)
126	pikro_003_KS_001.seq_from_3_to_432 (HMM "PKS_KS" in sequence "pikro_003_KS_001.seq", bitscore: 701.7, e-value: 1.1e-209, length: 430)
127	rapam_002_KS_001.seq_from_3_to_421 (HMM "PKS_KS" in sequence "rapam_002_KS_001.seq", bitscore: 701.5, e-value: 1.3e-209, length: 419)
128	ampho_003_KS_001.seq_from_3_to_423 (HMM "PKS_KS" in sequence "ampho_003_KS_001.seq", bitscore: 701.4, e-value: 1.4e-209, length: 421)
129	nidda_003_KS_002.seq_from_3_to_431 (HMM "PKS_KS" in sequence "nidda_003_KS_002.seq", bitscore: 701.3, e-value: 1.5e-209, length: 429)
130	nysta_006_KS_001.seq_from_3_to_426 (HMM "PKS_KS" in sequence "nysta_006_KS_001.seq", bitscore: 701.1, e-value: 1.7e-209, length: 424)
131	epoth_003_KS_001.seq_from_3_to_422 (HMM "PKS_KS" in sequence "epoth_003_KS_001.seq", bitscore: 700.6, e-value: 2.4e-209, length: 420)
132	nysta_003_KS_001.seq_from_3_to_423 (HMM "PKS_KS" in sequence "nysta_003_KS_001.seq", bitscore: 699.8, e-value: 4.3e-209, length: 421)
133	megal_001_KS_001.seq_from_3_to_426 (HMM "PKS_KS" in sequence "megal_001_KS_001.seq", bitscore: 697.1, e-value: 2.7e-208, length: 424)
134	rifam_004_KS_001.seq_from_3_to_428 (HMM "PKS_KS" in sequence "rifam_004_KS_001.seq", bitscore: 695.7, e-value: 7.1e-208, length: 426)
135	rapam_002_KS_003.seq_from_3_to_420 (HMM "PKS_KS" in sequence "rapam_002_KS_003.seq", bitscore: 695.6, e-value: 7.4e-208, length: 418)
136	rapam_002_KS_005.seq_from_3_to_420 (HMM "PKS_KS" in sequence "rapam_002_KS_005.seq", bitscore: 695.4, e-value: 9e-208, length: 418)
137	pikro_004_KS_001.seq_from_3_to_429 (HMM "PKS_KS" in sequence "pikro_004_KS_001.seq", bitscore: 692.8, e-value: 5.2e-207, length: 427)
138	stigm_009_KS_001.seq_from_3_to_428 (HMM "PKS_KS" in sequence "stigm_009_KS_001.seq", bitscore: 691.4, e-value: 1.4e-206, length: 426)
139	pimar_003_KS_001.seq_from_3_to_416 (HMM "PKS_KS" in sequence "pimar_003_KS_001.seq", bitscore: 690.2, e-value: 3.2e-206, length: 414)
140	sorap_002_KS_002.seq_from_3_to_428 (HMM "PKS_KS" in sequence "sorap_002_KS_002.seq", bitscore: 689.9, e-value: 3.9e-206, length: 426)
141	rapam_003_KS_001.seq_from_3_to_422 (HMM "PKS_KS" in sequence "rapam_003_KS_001.seq", bitscore: 689.3, e-value: 5.8e-206, length: 420)
142	megal_003_KS_001.seq_from_3_to_416 (HMM "PKS_KS" in sequence "megal_003_KS_001.seq", bitscore: 689.3, e-value: 6e-206, length: 414)
143	eryth_001_KS_001.seq_from_3_to_426 (HMM "PKS_KS" in sequence "eryth_001_KS_001.seq", bitscore: 689.1, e-value: 7e-206, length: 424)
144	eryth_003_KS_001.seq_from_3_to_416 (HMM "PKS_KS" in sequence "eryth_003_KS_001.seq", bitscore: 689.0, e-value: 7.2e-206, length: 414)
145	eryth_002_KS_001.seq_from_3_to_427 (HMM "PKS_KS" in sequence "eryth_002_KS_001.seq", bitscore: 688.6, e-value: 1e-205, length: 425)
146	epoth_005_KS_001.seq_from_3_to_422 (HMM "PKS_KS" in sequence "epoth_005_KS_001.seq", bitscore: 688.5, e-value: 1e-205, length: 420)
147	ascom_003_KS_001.seq_from_3_to_407 (HMM "PKS_KS" in sequence "ascom_003_KS_001.seq", bitscore: 687.5, e-value: 2.1e-205, length: 405)
148	sorap_002_KS_001.seq_from_3_to_423 (HMM "PKS_KS" in sequence "sorap_002_KS_001.seq", bitscore: 687.5, e-value: 2.1e-205, length: 421)
149	ampho_004_KS_001.seq_from_3_to_417 (HMM "PKS_KS" in sequence "ampho_004_KS_001.seq", bitscore: 686.8, e-value: 3.5e-205, length: 415)
150	ampho_001_KS_001.seq_from_3_to_425 (HMM "PKS_KS" in sequence "ampho_001_KS_001.seq", bitscore: 686.7, e-value: 3.6e-205, length: 423)
151	rifam_003_KS_001.seq_from_3_to_424 (HMM "PKS_KS" in sequence "rifam_003_KS_001.seq", bitscore: 686.6, e-value: 3.9e-205, length: 422)
152	ascom_001_KS_001.seq_from_3_to_419 (HMM "PKS_KS" in sequence "ascom_001_KS_001.seq", bitscore: 686.5, e-value: 4.3e-205, length: 417)
153	ampho_004_KS_004.seq_from_3_to_427 (HMM "PKS_KS" in sequence "ampho_004_KS_004.seq", bitscore: 686.3, e-value: 4.7e-205, length: 425)
154	rapam_001_KS_001.seq_from_3_to_421 (HMM "PKS_KS" in sequence "rapam_001_KS_001.seq", bitscore: 686.3, e-value: 4.9e-205, length: 419)
155	rapam_003_KS_002.seq_from_3_to_417 (HMM "PKS_KS" in sequence "rapam_003_KS_002.seq", bitscore: 685.4, e-value: 8.8e-205, length: 415)
156	rapam_002_KS_002.seq_from_3_to_421 (HMM "PKS_KS" in sequence "rapam_002_KS_002.seq", bitscore: 685.0, e-value: 1.2e-204, length: 419)
157	sorap_002_KS_003.seq_from_3_to_423 (HMM "PKS_KS" in sequence "sorap_002_KS_003.seq", bitscore: 684.5, e-value: 1.7e-204, length: 421)
158	pimar_003_KS_005.seq_from_3_to_424 (HMM "PKS_KS" in sequence "pimar_003_KS_005.seq", bitscore: 683.4, e-value: 3.6e-204, length: 422)
159	rapam_003_KS_003.seq_from_3_to_420 (HMM "PKS_KS" in sequence "rapam_003_KS_003.seq", bitscore: 683.1, e-value: 4.6e-204, length: 418)
160	pimar_003_KS_006.seq_from_3_to_421 (HMM "PKS_KS" in sequence "pimar_003_KS_006.seq", bitscore: 680.5, e-value: 2.7e-203, length: 419)
161	nysta_001_KS_001.seq_from_3_to_425 (HMM "PKS_KS" in sequence "nysta_001_KS_001.seq", bitscore: 679.9, e-value: 4.1e-203, length: 423)
162	ascom_002_KS_001.seq_from_3_to_415 (HMM "PKS_KS" in sequence "ascom_002_KS_001.seq", bitscore: 678.6, e-value: 1e-202, length: 413)
163	nysta_004_KS_001.seq_from_3_to_417 (HMM "PKS_KS" in sequence "nysta_004_KS_001.seq", bitscore: 678.0, e-value: 1.5e-202, length: 415)
164	rapam_001_KS_003.seq_from_3_to_417 (HMM "PKS_KS" in sequence "rapam_001_KS_003.seq", bitscore: 677.8, e-value: 1.8e-202, length: 415)
165	rapam_001_KS_002.seq_from_3_to_417 (HMM "PKS_KS" in sequence "rapam_001_KS_002.seq", bitscore: 675.2, e-value: 1.1e-201, length: 415)
166	epoth_004_KS_001.seq_from_3_to_423 (HMM "PKS_KS" in sequence "epoth_004_KS_001.seq", bitscore: 674.9, e-value: 1.3e-201, length: 421)
167	sorap_001_KS_002.seq_from_3_to_428 (HMM "PKS_KS" in sequence "sorap_001_KS_002.seq", bitscore: 674.9, e-value: 1.3e-201, length: 426)
168	rifam_002_KS_001.seq_from_3_to_428 (HMM "PKS_KS" in sequence "rifam_002_KS_001.seq", bitscore: 674.0, e-value: 2.4e-201, length: 426)
169	nysta_004_KS_006.seq_from_3_to_418 (HMM "PKS_KS" in sequence "nysta_004_KS_006.seq", bitscore: 673.4, e-value: 3.7e-201, length: 416)
170	rapam_003_KS_004.seq_from_3_to_420 (HMM "PKS_KS" in sequence "rapam_003_KS_004.seq", bitscore: 673.0, e-value: 5e-201, length: 418)
171	eryth_003_KS_002.seq_from_3_to_428 (HMM "PKS_KS" in sequence "eryth_003_KS_002.seq", bitscore: 671.0, e-value: 2e-200, length: 426)
172	epoth_001_KS_001.seq_from_3_to_429 (HMM "PKS_KS" in sequence "epoth_001_KS_001.seq", bitscore: 669.9, e-value: 4.3e-200, length: 427)
173	ampho_004_KS_006.seq_from_3_to_416 (HMM "PKS_KS" in sequence "ampho_004_KS_006.seq", bitscore: 669.2, e-value: 6.8e-200, length: 414)
174	ascom_001_KS_002.seq_from_3_to_419 (HMM "PKS_KS" in sequence "ascom_001_KS_002.seq", bitscore: 667.3, e-value: 2.5e-199, length: 417)
175	sorap_002_KS_004.seq_from_3_to_428 (HMM "PKS_KS" in sequence "sorap_002_KS_004.seq", bitscore: 659.2, e-value: 6.9e-197, length: 426)
176	ascom_002_KS_002.seq_from_3_to_413 (HMM "PKS_KS" in sequence "ascom_002_KS_002.seq", bitscore: 657.0, e-value: 3.1e-196, length: 411)
177	sorap_002_KS_005.seq_from_3_to_428 (HMM "PKS_KS" in sequence "sorap_002_KS_005.seq", bitscore: 656.4, e-value: 4.8e-196, length: 426)
178	rapam_002_KS_004.seq_from_3_to_418 (HMM "PKS_KS" in sequence "rapam_002_KS_004.seq", bitscore: 650.9, e-value: 2.2e-194, length: 416)
179	epoth_002_KS_001.seq_from_1_to_427 (HMM "PKS_KS" in sequence "epoth_002_KS_001.seq", bitscore: 645.9, e-value: 6.9e-193, length: 427)
180	olean_001_KS_001.seq_from_1_to_415 (HMM "PKS_KS" in sequence "olean_001_KS_001.seq", bitscore: 643.1, e-value: 4.9e-192, length: 415)
181	pyolu_002_KS_001.seq_from_3_to_428 (HMM "PKS_KS" in sequence "pyolu_002_KS_001.seq", bitscore: 641.9, e-value: 1.1e-191, length: 426)
182	eryth_001_KS_002.seq_from_3_to_425 (HMM "PKS_KS" in sequence "eryth_001_KS_002.seq", bitscore: 640.3, e-value: 3.4e-191, length: 423)
183	ascom_003_KS_004.seq_from_3_to_420 (HMM "PKS_KS" in sequence "ascom_003_KS_004.seq", bitscore: 636.0, e-value: 6.8e-190, length: 418)
184	pyolu_001_KS_001.seq_from_3_to_423 (HMM "PKS_KS" in sequence "pyolu_001_KS_001.seq", bitscore: 624.8, e-value: 1.6e-186, length: 421)
185	spino_001_KS_001.seq_from_1_to_416 (HMM "PKS_KS" in sequence "spino_001_KS_001.seq", bitscore: 618.7, e-value: 1.1e-184, length: 416)
186	tylac_001_KS_001.seq_from_1_to_407 (HMM "PKS_KS" in sequence "tylac_001_KS_001.seq", bitscore: 618.4, e-value: 1.4e-184, length: 407)
187	pyolu_001_KS_002.seq_from_1_to_413 (HMM "PKS_KS" in sequence "pyolu_001_KS_002.seq", bitscore: 616.0, e-value: 7.2e-184, length: 413)
188	megal_003_KS_002.seq_from_3_to_428 (HMM "PKS_KS" in sequence "megal_003_KS_002.seq", bitscore: 613.2, e-value: 4.9e-183, length: 426)
189	myxot_002_KS_001.seq_from_3_to_429 (HMM "PKS_KS" in sequence "myxot_002_KS_001.seq", bitscore: 612.6, e-value: 7.2e-183, length: 427)
190	nidda_001_KS_001.seq_from_3_to_407 (HMM "PKS_KS" in sequence "nidda_001_KS_001.seq", bitscore: 599.3, e-value: 7.5e-179, length: 405)
191	megal_001_KS_002.seq_from_3_to_426 (HMM "PKS_KS" in sequence "megal_001_KS_002.seq", bitscore: 584.1, e-value: 2.9e-174, length: 424)
192	UniRef100_Q3M5M8_from_698_to_1122 (HMM "PKS_KS" in sequence "UniRef100_Q3M5M8", bitscore: 811.9, e-value: 1.9e-238, length: 425)
193	UniRef100_Q82QT4_from_5974_to_6400 (HMM "PKS_KS" in sequence "UniRef100_Q82QT4", bitscore: 808.9, e-value: 1.6e-237, length: 427)
194	UniRef100_Q9KIZ7_from_5105_to_5529 (HMM "PKS_KS" in sequence "UniRef100_Q9KIZ7", bitscore: 804.3, e-value: 3.7e-236, length: 425)
195	UniRef100_Q7NCZ7_from_4_to_428 (HMM "PKS_KS" in sequence "UniRef100_Q7NCZ7", bitscore: 800.7, e-value: 4.5e-235, length: 425)
196	UniRef100_UPI000038D516_from_43_to_465 (HMM "PKS_KS" in sequence "UniRef100_UPI000038D516", bitscore: 800.2, e-value: 6.2e-235, length: 423)
197	UniRef100_Q82QT4_from_4288_to_4714 (HMM "PKS_KS" in sequence "UniRef100_Q82QT4", bitscore: 796.5, e-value: 8.3e-234, length: 427)
198	UniRef100_Q82QT5_from_1772_to_2198 (HMM "PKS_KS" in sequence "UniRef100_Q82QT5", bitscore: 796.4, e-value: 9.2e-234, length: 427)
199	UniRef100_Q82QT4_from_2554_to_2980 (HMM "PKS_KS" in sequence "UniRef100_Q82QT4", bitscore: 796.3, e-value: 9.6e-234, length: 427)
200	UniRef100_Q52V52_from_3569_to_3995 (HMM "PKS_KS" in sequence "UniRef100_Q52V52", bitscore: 796.0, e-value: 1.2e-233, length: 427)
201	UniRef100_Q52V53_from_3364_to_3790 (HMM "PKS_KS" in sequence "UniRef100_Q52V53", bitscore: 794.8, e-value: 2.8e-233, length: 427)
202	UniRef100_UPI000038CE9A_from_37_to_462 (HMM "PKS_KS" in sequence "UniRef100_UPI000038CE9A", bitscore: 793.9, e-value: 5.1e-233, length: 426)
203	UniRef100_Q52V52_from_1823_to_2249 (HMM "PKS_KS" in sequence "UniRef100_Q52V52", bitscore: 792.9, e-value: 9.8e-233, length: 427)
204	UniRef100_Q9F7T9_from_2055_to_2482 (HMM "PKS_KS" in sequence "UniRef100_Q9F7T9", bitscore: 792.8, e-value: 1.1e-232, length: 428)
205	UniRef100_Q9S0R4_from_1866_to_2294 (HMM "PKS_KS" in sequence "UniRef100_Q9S0R4", bitscore: 791.5, e-value: 2.7e-232, length: 429)
206	UniRef100_Q30CR9_from_1770_to_2196 (HMM "PKS_KS" in sequence "UniRef100_Q30CR9", bitscore: 790.4, e-value: 5.8e-232, length: 427)
207	UniRef100_Q6DNE3_from_38_to_463 (HMM "PKS_KS" in sequence "UniRef100_Q6DNE3", bitscore: 789.7, e-value: 9.2e-232, length: 426)
208	UniRef100_Q2GV57_from_11_to_452 (HMM "PKS_KS" in sequence "UniRef100_Q2GV57", bitscore: 789.7, e-value: 9.5e-232, length: 442)
209	UniRef100_Q9S0R7_from_2682_to_3109 (HMM "PKS_KS" in sequence "UniRef100_Q9S0R7", bitscore: 788.7, e-value: 1.8e-231, length: 428)
210	UniRef100_Q0QMP8_from_39_to_465 (HMM "PKS_KS" in sequence "UniRef100_Q0QMP8", bitscore: 788.5, e-value: 2.1e-231, length: 427)
211	UniRef100_Q30CR9_from_37_to_463 (HMM "PKS_KS" in sequence "UniRef100_Q30CR9", bitscore: 787.8, e-value: 3.4e-231, length: 427)
212	UniRef100_Q0RTS5_from_1998_to_2424 (HMM "PKS_KS" in sequence "UniRef100_Q0RTS5", bitscore: 787.0, e-value: 6e-231, length: 427)
213	UniRef100_Q8KUH4_from_31_to_497 (HMM "PKS_KS" in sequence "UniRef100_Q8KUH4", bitscore: 787.0, e-value: 6.2e-231, length: 467)
214	UniRef100_A0FCL3_from_7424_to_7850 (HMM "PKS_KS" in sequence "UniRef100_A0FCL3", bitscore: 786.8, e-value: 7e-231, length: 427)
215	UniRef100_Q9ALM4_from_36_to_461 (HMM "PKS_KS" in sequence "UniRef100_Q9ALM4", bitscore: 786.1, e-value: 1.1e-230, length: 426)
216	UniRef100_Q0R4M5_from_3902_to_4329 (HMM "PKS_KS" in sequence "UniRef100_Q0R4M5", bitscore: 785.8, e-value: 1.4e-230, length: 428)
217	UniRef100_Q0PD01_from_3690_to_4116 (HMM "PKS_KS" in sequence "UniRef100_Q0PD01", bitscore: 784.8, e-value: 2.8e-230, length: 427)
218	UniRef100_Q9EX53_from_1795_to_2221 (HMM "PKS_KS" in sequence "UniRef100_Q9EX53", bitscore: 784.7, e-value: 2.9e-230, length: 427)
219	UniRef100_Q52V50_from_1836_to_2262 (HMM "PKS_KS" in sequence "UniRef100_Q52V50", bitscore: 784.5, e-value: 3.5e-230, length: 427)
220	UniRef100_Q52V46_from_3216_to_3642 (HMM "PKS_KS" in sequence "UniRef100_Q52V46", bitscore: 784.4, e-value: 3.6e-230, length: 427)
221	UniRef100_UPI000038DF05_from_38_to_464 (HMM "PKS_KS" in sequence "UniRef100_UPI000038DF05", bitscore: 784.4, e-value: 3.7e-230, length: 427)
222	UniRef100_Q0QMP9_from_46_to_472 (HMM "PKS_KS" in sequence "UniRef100_Q0QMP9", bitscore: 784.3, e-value: 4e-230, length: 427)
223	UniRef100_Q0QMQ0_from_1759_to_2185 (HMM "PKS_KS" in sequence "UniRef100_Q0QMQ0", bitscore: 783.8, e-value: 5.7e-230, length: 427)
224	UniRef100_UPI000038D51E_from_38_to_465 (HMM "PKS_KS" in sequence "UniRef100_UPI000038D51E", bitscore: 783.5, e-value: 7e-230, length: 428)
225	UniRef100_Q0RTS6_from_37_to_463 (HMM "PKS_KS" in sequence "UniRef100_Q0RTS6", bitscore: 783.3, e-value: 7.9e-230, length: 427)
226	UniRef100_Q52V49_from_1800_to_2226 (HMM "PKS_KS" in sequence "UniRef100_Q52V49", bitscore: 782.7, e-value: 1.2e-229, length: 427)
227	UniRef100_A1YAM7_from_3630_to_4054 (HMM "PKS_KS" in sequence "UniRef100_A1YAM7", bitscore: 782.5, e-value: 1.4e-229, length: 425)
228	UniRef100_Q1WEK7_from_7399_to_7825 (HMM "PKS_KS" in sequence "UniRef100_Q1WEK7", bitscore: 782.5, e-value: 1.4e-229, length: 427)
229	UniRef100_Q3M3U4_from_34_to_459 (HMM "PKS_KS" in sequence "UniRef100_Q3M3U4", bitscore: 782.4, e-value: 1.4e-229, length: 426)
230	UniRef100_Q0PD02_from_3374_to_3800 (HMM "PKS_KS" in sequence "UniRef100_Q0PD02", bitscore: 782.1, e-value: 1.8e-229, length: 427)
231	UniRef100_A4D934_from_47_to_473 (HMM "PKS_KS" in sequence "UniRef100_A4D934", bitscore: 781.5, e-value: 2.8e-229, length: 427)
232	UniRef100_Q3M3U7_from_4_to_428 (HMM "PKS_KS" in sequence "UniRef100_Q3M3U7", bitscore: 781.4, e-value: 3e-229, length: 425)
233	UniRef100_Q0RTS4_from_1948_to_2374 (HMM "PKS_KS" in sequence "UniRef100_Q0RTS4", bitscore: 781.0, e-value: 3.8e-229, length: 427)
234	UniRef100_Q0QMP8_from_1792_to_2218 (HMM "PKS_KS" in sequence "UniRef100_Q0QMP8", bitscore: 780.8, e-value: 4.3e-229, length: 427)
235	UniRef100_Q52V50_from_3933_to_4359 (HMM "PKS_KS" in sequence "UniRef100_Q52V50", bitscore: 780.8, e-value: 4.4e-229, length: 427)
236	UniRef100_Q30CS0_from_1833_to_2259 (HMM "PKS_KS" in sequence "UniRef100_Q30CS0", bitscore: 780.6, e-value: 4.9e-229, length: 427)
237	UniRef100_Q82QT4_from_1048_to_1474 (HMM "PKS_KS" in sequence "UniRef100_Q82QT4", bitscore: 780.2, e-value: 6.8e-229, length: 427)
238	UniRef100_Q93H83_from_37_to_463 (HMM "PKS_KS" in sequence "UniRef100_Q93H83", bitscore: 780.1, e-value: 7.2e-229, length: 427)
239	UniRef100_Q52V50_from_5687_to_6113 (HMM "PKS_KS" in sequence "UniRef100_Q52V50", bitscore: 779.9, e-value: 8.1e-229, length: 427)
240	UniRef100_Q0R4M7_from_1790_to_2217 (HMM "PKS_KS" in sequence "UniRef100_Q0R4M7", bitscore: 779.3, e-value: 1.2e-228, length: 428)
241	UniRef100_Q76KZ5_from_36_to_462 (HMM "PKS_KS" in sequence "UniRef100_Q76KZ5", bitscore: 779.3, e-value: 1.3e-228, length: 427)
242	UniRef100_Q9ALM2_from_3559_to_3986 (HMM "PKS_KS" in sequence "UniRef100_Q9ALM2", bitscore: 779.2, e-value: 1.4e-228, length: 428)
243	UniRef100_Q0ILC7_from_1800_to_2226 (HMM "PKS_KS" in sequence "UniRef100_Q0ILC7", bitscore: 779.1, e-value: 1.4e-228, length: 427)
244	UniRef100_Q7NJ78_from_4_to_428 (HMM "PKS_KS" in sequence "UniRef100_Q7NJ78", bitscore: 778.6, e-value: 2e-228, length: 425)
245	UniRef100_Q0QMP7_from_52_to_478 (HMM "PKS_KS" in sequence "UniRef100_Q0QMP7", bitscore: 778.6, e-value: 2e-228, length: 427)
246	UniRef100_Q0PCZ9_from_1829_to_2255 (HMM "PKS_KS" in sequence "UniRef100_Q0PCZ9", bitscore: 778.2, e-value: 2.6e-228, length: 427)
247	UniRef100_UPI000038D517_from_39_to_464 (HMM "PKS_KS" in sequence "UniRef100_UPI000038D517", bitscore: 777.7, e-value: 3.7e-228, length: 426)
248	UniRef100_Q76KZ3_from_1761_to_2187 (HMM "PKS_KS" in sequence "UniRef100_Q76KZ3", bitscore: 777.4, e-value: 4.6e-228, length: 427)
249	UniRef100_Q76KY0_from_3969_to_4395 (HMM "PKS_KS" in sequence "UniRef100_Q76KY0", bitscore: 777.2, e-value: 5.5e-228, length: 427)
250	UniRef100_Q0PD00_from_2133_to_2559 (HMM "PKS_KS" in sequence "UniRef100_Q0PD00", bitscore: 777.0, e-value: 6.3e-228, length: 427)
251	UniRef100_Q1D448_from_121_to_545 (HMM "PKS_KS" in sequence "UniRef100_Q1D448", bitscore: 777.0, e-value: 6.4e-228, length: 425)
252	UniRef100_Q52V47_from_36_to_462 (HMM "PKS_KS" in sequence "UniRef100_Q52V47", bitscore: 776.2, e-value: 1e-227, length: 427)
253	UniRef100_Q8CJN6_from_2755_to_3181 (HMM "PKS_KS" in sequence "UniRef100_Q8CJN6", bitscore: 775.7, e-value: 1.6e-227, length: 427)
254	UniRef100_Q0PD01_from_36_to_462 (HMM "PKS_KS" in sequence "UniRef100_Q0PD01", bitscore: 775.7, e-value: 1.6e-227, length: 427)
255	UniRef100_Q9ALM3_from_3330_to_3755 (HMM "PKS_KS" in sequence "UniRef100_Q9ALM3", bitscore: 775.7, e-value: 1.6e-227, length: 426)
256	UniRef100_Q68BG5_from_1022_to_1450 (HMM "PKS_KS" in sequence "UniRef100_Q68BG5", bitscore: 775.7, e-value: 1.6e-227, length: 429)
257	UniRef100_Q93HI8_from_1839_to_2265 (HMM "PKS_KS" in sequence "UniRef100_Q93HI8", bitscore: 775.6, e-value: 1.6e-227, length: 427)
258	UniRef100_A1YAM7_from_1659_to_2084 (HMM "PKS_KS" in sequence "UniRef100_A1YAM7", bitscore: 775.4, e-value: 1.9e-227, length: 426)
259	UniRef100_A3ZMA9_from_8_to_432 (HMM "PKS_KS" in sequence "UniRef100_A3ZMA9", bitscore: 775.1, e-value: 2.3e-227, length: 425)
260	UniRef100_Q5VKQ8_from_36_to_461 (HMM "PKS_KS" in sequence "UniRef100_Q5VKQ8", bitscore: 775.0, e-value: 2.5e-227, length: 426)
261	UniRef100_Q2UV44_from_3_to_467 (HMM "PKS_KS" in sequence "UniRef100_Q2UV44", bitscore: 774.8, e-value: 2.8e-227, length: 465)
262	UniRef100_Q93H84_from_3047_to_3473 (HMM "PKS_KS" in sequence "UniRef100_Q93H84", bitscore: 774.0, e-value: 4.8e-227, length: 427)
263	UniRef100_Q9S0R3_from_2638_to_3064 (HMM "PKS_KS" in sequence "UniRef100_Q9S0R3", bitscore: 774.0, e-value: 4.9e-227, length: 427)
264	UniRef100_Q52V46_from_5008_to_5440 (HMM "PKS_KS" in sequence "UniRef100_Q52V46", bitscore: 773.8, e-value: 5.6e-227, length: 433)
265	UniRef100_A4FDM8_from_1070_to_1496 (HMM "PKS_KS" in sequence "UniRef100_A4FDM8", bitscore: 773.8, e-value: 5.8e-227, length: 427)
266	UniRef100_Q5VKR4_from_3781_to_4207 (HMM "PKS_KS" in sequence "UniRef100_Q5VKR4", bitscore: 773.6, e-value: 6.3e-227, length: 427)
267	UniRef100_Q93H84_from_1545_to_1971 (HMM "PKS_KS" in sequence "UniRef100_Q93H84", bitscore: 773.6, e-value: 6.3e-227, length: 427)
268	UniRef100_A1T3U1_from_1566_to_1991 (HMM "PKS_KS" in sequence "UniRef100_A1T3U1", bitscore: 773.6, e-value: 6.7e-227, length: 426)
269	UniRef100_Q0PCZ9_from_3618_to_4044 (HMM "PKS_KS" in sequence "UniRef100_Q0PCZ9", bitscore: 773.2, e-value: 8.3e-227, length: 427)
270	UniRef100_Q0PD02_from_1595_to_2021 (HMM "PKS_KS" in sequence "UniRef100_Q0PD02", bitscore: 773.2, e-value: 8.8e-227, length: 427)
271	UniRef100_Q094I7_from_6_to_430 (HMM "PKS_KS" in sequence "UniRef100_Q094I7", bitscore: 773.0, e-value: 9.7e-227, length: 425)
272	UniRef100_Q3VXM8_from_110_to_535 (HMM "PKS_KS" in sequence "UniRef100_Q3VXM8", bitscore: 772.8, e-value: 1.2e-226, length: 426)
273	UniRef100_Q27W74_from_1036_to_1462 (HMM "PKS_KS" in sequence "UniRef100_Q27W74", bitscore: 772.7, e-value: 1.2e-226, length: 427)
274	UniRef100_A4X8M2_from_1463_to_1887 (HMM "PKS_KS" in sequence "UniRef100_A4X8M2", bitscore: 772.7, e-value: 1.2e-226, length: 425)
275	UniRef100_A0FCL3_from_52_to_478 (HMM "PKS_KS" in sequence "UniRef100_A0FCL3", bitscore: 772.6, e-value: 1.3e-226, length: 427)
276	UniRef100_Q52V50_from_41_to_467 (HMM "PKS_KS" in sequence "UniRef100_Q52V50", bitscore: 772.5, e-value: 1.4e-226, length: 427)
277	UniRef100_Q52V51_from_1586_to_2012 (HMM "PKS_KS" in sequence "UniRef100_Q52V51", bitscore: 772.5, e-value: 1.4e-226, length: 427)
278	UniRef100_A4X8L0_from_3645_to_4072 (HMM "PKS_KS" in sequence "UniRef100_A4X8L0", bitscore: 772.2, e-value: 1.7e-226, length: 428)
279	UniRef100_Q8RJY0_from_39_to_466 (HMM "PKS_KS" in sequence "UniRef100_Q8RJY0", bitscore: 772.2, e-value: 1.7e-226, length: 428)
280	UniRef100_Q27W69_from_1841_to_2267 (HMM "PKS_KS" in sequence "UniRef100_Q27W69", bitscore: 771.7, e-value: 2.5e-226, length: 427)
281	UniRef100_Q5VKR3_from_37_to_463 (HMM "PKS_KS" in sequence "UniRef100_Q5VKR3", bitscore: 771.7, e-value: 2.5e-226, length: 427)
282	UniRef100_Q0PD01_from_2144_to_2570 (HMM "PKS_KS" in sequence "UniRef100_Q0PD01", bitscore: 771.4, e-value: 3e-226, length: 427)
283	UniRef100_A1YAN1_from_37_to_463 (HMM "PKS_KS" in sequence "UniRef100_A1YAN1", bitscore: 770.6, e-value: 5.3e-226, length: 427)
284	UniRef100_Q52V44_from_1832_to_2258 (HMM "PKS_KS" in sequence "UniRef100_Q52V44", bitscore: 770.4, e-value: 5.9e-226, length: 427)
285	UniRef100_A4T3X4_from_1568_to_1993 (HMM "PKS_KS" in sequence "UniRef100_A4T3X4", bitscore: 770.4, e-value: 5.9e-226, length: 426)
286	UniRef100_Q82QT5_from_36_to_462 (HMM "PKS_KS" in sequence "UniRef100_Q82QT5", bitscore: 770.1, e-value: 7.4e-226, length: 427)
287	UniRef100_Q70I01_from_36_to_463 (HMM "PKS_KS" in sequence "UniRef100_Q70I01", bitscore: 769.5, e-value: 1.1e-225, length: 428)
288	UniRef100_A1YAN0_from_3319_to_3741 (HMM "PKS_KS" in sequence "UniRef100_A1YAN0", bitscore: 769.5, e-value: 1.1e-225, length: 423)
289	UniRef100_Q27W71_from_1830_to_2256 (HMM "PKS_KS" in sequence "UniRef100_Q27W71", bitscore: 769.2, e-value: 1.4e-225, length: 427)
290	UniRef100_A0FCL3_from_5946_to_6372 (HMM "PKS_KS" in sequence "UniRef100_A0FCL3", bitscore: 769.0, e-value: 1.6e-225, length: 427)
291	UniRef100_A0ACH3_from_2713_to_3138 (HMM "PKS_KS" in sequence "UniRef100_A0ACH3", bitscore: 768.8, e-value: 1.9e-225, length: 426)
292	UniRef100_Q9S0R4_from_3665_to_4093 (HMM "PKS_KS" in sequence "UniRef100_Q9S0R4", bitscore: 768.6, e-value: 2.1e-225, length: 429)
293	UniRef100_Q0R4M8_from_2896_to_3322 (HMM "PKS_KS" in sequence "UniRef100_Q0R4M8", bitscore: 768.6, e-value: 2.1e-225, length: 427)
294	UniRef100_A0FCL3_from_4487_to_4914 (HMM "PKS_KS" in sequence "UniRef100_A0FCL3", bitscore: 768.1, e-value: 2.9e-225, length: 428)
295	UniRef100_Q3W1C5_from_84_to_510 (HMM "PKS_KS" in sequence "UniRef100_Q3W1C5", bitscore: 768.1, e-value: 3e-225, length: 427)
296	UniRef100_Q0PD02_from_36_to_462 (HMM "PKS_KS" in sequence "UniRef100_Q0PD02", bitscore: 767.7, e-value: 3.8e-225, length: 427)
297	UniRef100_Q52V44_from_3362_to_3788 (HMM "PKS_KS" in sequence "UniRef100_Q52V44", bitscore: 767.5, e-value: 4.6e-225, length: 427)
298	UniRef100_A1YAM6_from_132_to_556 (HMM "PKS_KS" in sequence "UniRef100_A1YAM6", bitscore: 767.2, e-value: 5.4e-225, length: 425)
299	UniRef100_Q0R4M3_from_35_to_461 (HMM "PKS_KS" in sequence "UniRef100_Q0R4M3", bitscore: 767.1, e-value: 6e-225, length: 427)
300	UniRef100_A1U9G3_from_1597_to_2022 (HMM "PKS_KS" in sequence "UniRef100_A1U9G3", bitscore: 767.1, e-value: 6e-225, length: 426)
301	UniRef100_A1CCS9_from_39_to_466 (HMM "PKS_KS" in sequence "UniRef100_A1CCS9", bitscore: 767.0, e-value: 6.1e-225, length: 428)
302	UniRef100_Q52V46_from_6530_to_6956 (HMM "PKS_KS" in sequence "UniRef100_Q52V46", bitscore: 767.0, e-value: 6.3e-225, length: 427)
303	UniRef100_Q68BG4_from_3357_to_3783 (HMM "PKS_KS" in sequence "UniRef100_Q68BG4", bitscore: 766.9, e-value: 7e-225, length: 427)
304	UniRef100_Q6E7J9_from_39_to_465 (HMM "PKS_KS" in sequence "UniRef100_Q6E7J9", bitscore: 766.8, e-value: 7.1e-225, length: 427)
305	UniRef100_UPI000038D5E0_from_44_to_471 (HMM "PKS_KS" in sequence "UniRef100_UPI000038D5E0", bitscore: 766.7, e-value: 7.7e-225, length: 428)
306	UniRef100_A1YAM6_from_1773_to_2197 (HMM "PKS_KS" in sequence "UniRef100_A1YAM6", bitscore: 766.4, e-value: 9.9e-225, length: 425)
307	UniRef100_Q08N10_from_102_to_530 (HMM "PKS_KS" in sequence "UniRef100_Q08N10", bitscore: 766.3, e-value: 1e-224, length: 429)
308	UniRef100_A0FCL2_from_3324_to_3751 (HMM "PKS_KS" in sequence "UniRef100_A0FCL2", bitscore: 766.2, e-value: 1.1e-224, length: 428)
309	UniRef100_Q3VXL6_from_159_to_588 (HMM "PKS_KS" in sequence "UniRef100_Q3VXL6", bitscore: 766.2, e-value: 1.1e-224, length: 430)
310	UniRef100_Q68BG4_from_1582_to_2008 (HMM "PKS_KS" in sequence "UniRef100_Q68BG4", bitscore: 766.1, e-value: 1.2e-224, length: 427)
311	UniRef100_Q76KZ4_from_36_to_462 (HMM "PKS_KS" in sequence "UniRef100_Q76KZ4", bitscore: 765.9, e-value: 1.3e-224, length: 427)
312	UniRef100_A1YAN0_from_1684_to_2106 (HMM "PKS_KS" in sequence "UniRef100_A1YAN0", bitscore: 765.9, e-value: 1.4e-224, length: 423)
313	UniRef100_O30479_from_977_to_1402 (HMM "PKS_KS" in sequence "UniRef100_O30479", bitscore: 765.7, e-value: 1.6e-224, length: 426)
314	UniRef100_UPI000038CE99_from_35_to_462 (HMM "PKS_KS" in sequence "UniRef100_UPI000038CE99", bitscore: 765.6, e-value: 1.6e-224, length: 428)
315	UniRef100_UPI000038D51D_from_1515_to_1935 (HMM "PKS_KS" in sequence "UniRef100_UPI000038D51D", bitscore: 765.4, e-value: 1.9e-224, length: 421)
316	UniRef100_Q1WEK9_from_1063_to_1486 (HMM "PKS_KS" in sequence "UniRef100_Q1WEK9", bitscore: 765.3, e-value: 2e-224, length: 424)
317	UniRef100_Q8RJY5_from_34_to_459 (HMM "PKS_KS" in sequence "UniRef100_Q8RJY5", bitscore: 765.3, e-value: 2.1e-224, length: 426)
318	UniRef100_Q3VXK0_from_42_to_468 (HMM "PKS_KS" in sequence "UniRef100_Q3VXK0", bitscore: 765.2, e-value: 2.2e-224, length: 427)
319	UniRef100_Q70I00_from_1726_to_2153 (HMM "PKS_KS" in sequence "UniRef100_Q70I00", bitscore: 765.2, e-value: 2.2e-224, length: 428)
320	UniRef100_Q3M5Z6_from_38_to_465 (HMM "PKS_KS" in sequence "UniRef100_Q3M5Z6", bitscore: 765.1, e-value: 2.3e-224, length: 428)
321	UniRef100_Q68BG5_from_2578_to_3006 (HMM "PKS_KS" in sequence "UniRef100_Q68BG5", bitscore: 765.1, e-value: 2.3e-224, length: 429)
322	UniRef100_Q3L885_from_1562_to_1987 (HMM "PKS_KS" in sequence "UniRef100_Q3L885", bitscore: 764.8, e-value: 2.9e-224, length: 426)
323	UniRef100_Q6DNE4_from_41_to_465 (HMM "PKS_KS" in sequence "UniRef100_Q6DNE4", bitscore: 764.2, e-value: 4.3e-224, length: 425)
324	UniRef100_Q9S0R4_from_40_to_467 (HMM "PKS_KS" in sequence "UniRef100_Q9S0R4", bitscore: 764.2, e-value: 4.5e-224, length: 428)
325	UniRef100_A0QDK0_from_14_to_440 (HMM "PKS_KS" in sequence "UniRef100_A0QDK0", bitscore: 764.1, e-value: 4.8e-224, length: 427)
326	UniRef100_Q8KPW5_from_2505_to_2930 (HMM "PKS_KS" in sequence "UniRef100_Q8KPW5", bitscore: 764.0, e-value: 5.2e-224, length: 426)
327	UniRef100_Q3S864_from_3133_to_3559 (HMM "PKS_KS" in sequence "UniRef100_Q3S864", bitscore: 763.7, e-value: 6.2e-224, length: 427)
328	UniRef100_Q5VKQ3_from_1020_to_1444 (HMM "PKS_KS" in sequence "UniRef100_Q5VKQ3", bitscore: 763.7, e-value: 6.2e-224, length: 425)
329	UniRef100_Q52V51_from_36_to_462 (HMM "PKS_KS" in sequence "UniRef100_Q52V51", bitscore: 763.6, e-value: 6.6e-224, length: 427)
330	UniRef100_Q52V49_from_35_to_461 (HMM "PKS_KS" in sequence "UniRef100_Q52V49", bitscore: 763.6, e-value: 6.7e-224, length: 427)
331	UniRef100_Q08QH1_from_41_to_468 (HMM "PKS_KS" in sequence "UniRef100_Q08QH1", bitscore: 763.5, e-value: 7.2e-224, length: 428)
332	UniRef100_Q9ZGI5_from_1111_to_1539 (HMM "PKS_KS" in sequence "UniRef100_Q9ZGI5", bitscore: 763.5, e-value: 7.3e-224, length: 429)
333	UniRef100_Q7WTF3_from_1876_to_2303 (HMM "PKS_KS" in sequence "UniRef100_Q7WTF3", bitscore: 763.4, e-value: 7.8e-224, length: 428)
334	UniRef100_Q0R4M4_from_38_to_465 (HMM "PKS_KS" in sequence "UniRef100_Q0R4M4", bitscore: 763.2, e-value: 9e-224, length: 428)
335	UniRef100_Q0R4M5_from_2145_to_2571 (HMM "PKS_KS" in sequence "UniRef100_Q0R4M5", bitscore: 762.9, e-value: 1.1e-223, length: 427)
336	UniRef100_Q3M5Z5_from_39_to_466 (HMM "PKS_KS" in sequence "UniRef100_Q3M5Z5", bitscore: 762.4, e-value: 1.5e-223, length: 428)
337	UniRef100_Q0QMN7_from_2764_to_3189 (HMM "PKS_KS" in sequence "UniRef100_Q0QMN7", bitscore: 762.3, e-value: 1.6e-223, length: 426)
338	UniRef100_Q9ALM4_from_1564_to_1990 (HMM "PKS_KS" in sequence "UniRef100_Q9ALM4", bitscore: 762.2, e-value: 1.7e-223, length: 427)
339	UniRef100_Q3S865_from_1601_to_2027 (HMM "PKS_KS" in sequence "UniRef100_Q3S865", bitscore: 762.1, e-value: 1.8e-223, length: 427)
340	UniRef100_Q5VKR4_from_2045_to_2471 (HMM "PKS_KS" in sequence "UniRef100_Q5VKR4", bitscore: 762.1, e-value: 1.9e-223, length: 427)
341	UniRef100_Q52V52_from_36_to_462 (HMM "PKS_KS" in sequence "UniRef100_Q52V52", bitscore: 761.9, e-value: 2.1e-223, length: 427)
342	UniRef100_Q0PD00_from_35_to_461 (HMM "PKS_KS" in sequence "UniRef100_Q0PD00", bitscore: 761.9, e-value: 2.1e-223, length: 427)
343	UniRef100_Q9ZGI5_from_2606_to_3032 (HMM "PKS_KS" in sequence "UniRef100_Q9ZGI5", bitscore: 761.9, e-value: 2.1e-223, length: 427)
344	UniRef100_Q0QMQ1_from_1057_to_1483 (HMM "PKS_KS" in sequence "UniRef100_Q0QMQ1", bitscore: 761.8, e-value: 2.3e-223, length: 427)
345	UniRef100_Q4C7P3_from_36_to_461 (HMM "PKS_KS" in sequence "UniRef100_Q4C7P3", bitscore: 761.8, e-value: 2.3e-223, length: 426)
346	UniRef100_Q4U0Y8_from_15_to_441 (HMM "PKS_KS" in sequence "UniRef100_Q4U0Y8", bitscore: 761.8, e-value: 2.4e-223, length: 427)
347	UniRef100_Q27W58_from_3166_to_3592 (HMM "PKS_KS" in sequence "UniRef100_Q27W58", bitscore: 761.6, e-value: 2.6e-223, length: 427)
348	UniRef100_Q5SFB4_from_2561_to_2986 (HMM "PKS_KS" in sequence "UniRef100_Q5SFB4", bitscore: 761.6, e-value: 2.7e-223, length: 426)
349	UniRef100_Q3KRU6_from_5_to_452 (HMM "PKS_KS" in sequence "UniRef100_Q3KRU6", bitscore: 761.5, e-value: 2.9e-223, length: 448)
350	UniRef100_Q93HJ5_from_2469_to_2894 (HMM "PKS_KS" in sequence "UniRef100_Q93HJ5", bitscore: 761.5, e-value: 2.9e-223, length: 426)
351	UniRef100_Q9ALM2_from_1784_to_2211 (HMM "PKS_KS" in sequence "UniRef100_Q9ALM2", bitscore: 761.4, e-value: 3.1e-223, length: 428)
352	UniRef100_A4F5D6_from_2365_to_2791 (HMM "PKS_KS" in sequence "UniRef100_A4F5D6", bitscore: 761.4, e-value: 3.1e-223, length: 427)
353	UniRef100_Q6E7K5_from_7_to_431 (HMM "PKS_KS" in sequence "UniRef100_Q6E7K5", bitscore: 761.2, e-value: 3.4e-223, length: 425)
354	UniRef100_Q8YTN4_from_30_to_452 (HMM "PKS_KS" in sequence "UniRef100_Q8YTN4", bitscore: 761.2, e-value: 3.4e-223, length: 423)
355	UniRef100_Q0QMN7_from_1066_to_1491 (HMM "PKS_KS" in sequence "UniRef100_Q0QMN7", bitscore: 761.2, e-value: 3.5e-223, length: 426)
356	UniRef100_A0ACI1_from_36_to_462 (HMM "PKS_KS" in sequence "UniRef100_A0ACI1", bitscore: 761.2, e-value: 3.6e-223, length: 427)
357	UniRef100_A1DJJ7_from_38_to_465 (HMM "PKS_KS" in sequence "UniRef100_A1DJJ7", bitscore: 761.2, e-value: 3.6e-223, length: 428)
358	UniRef100_A0ACI1_from_4929_to_5355 (HMM "PKS_KS" in sequence "UniRef100_A0ACI1", bitscore: 761.1, e-value: 3.8e-223, length: 427)
359	UniRef100_Q0QMN5_from_3828_to_4253 (HMM "PKS_KS" in sequence "UniRef100_Q0QMN5", bitscore: 760.9, e-value: 4.3e-223, length: 426)
360	UniRef100_Q0R4M8_from_1089_to_1515 (HMM "PKS_KS" in sequence "UniRef100_Q0R4M8", bitscore: 760.8, e-value: 4.5e-223, length: 427)
361	UniRef100_Q0PCZ8_from_57_to_483 (HMM "PKS_KS" in sequence "UniRef100_Q0PCZ8", bitscore: 760.6, e-value: 5.2e-223, length: 427)
362	UniRef100_A0FCL2_from_1736_to_2162 (HMM "PKS_KS" in sequence "UniRef100_A0FCL2", bitscore: 760.6, e-value: 5.3e-223, length: 427)
363	UniRef100_A0QDK0_from_1561_to_1986 (HMM "PKS_KS" in sequence "UniRef100_A0QDK0", bitscore: 760.3, e-value: 6.5e-223, length: 426)
364	UniRef100_UPI000038CE98_from_37_to_464 (HMM "PKS_KS" in sequence "UniRef100_UPI000038CE98", bitscore: 760.1, e-value: 7.6e-223, length: 428)
365	UniRef100_UPI000038D5DF_from_4_to_428 (HMM "PKS_KS" in sequence "UniRef100_UPI000038D5DF", bitscore: 760.1, e-value: 7.6e-223, length: 425)
366	UniRef100_Q9ZGI4_from_38_to_466 (HMM "PKS_KS" in sequence "UniRef100_Q9ZGI4", bitscore: 759.9, e-value: 8.6e-223, length: 429)
367	UniRef100_Q70I00_from_36_to_463 (HMM "PKS_KS" in sequence "UniRef100_Q70I00", bitscore: 759.8, e-value: 9.3e-223, length: 428)
368	UniRef100_Q30CS0_from_36_to_464 (HMM "PKS_KS" in sequence "UniRef100_Q30CS0", bitscore: 759.3, e-value: 1.3e-222, length: 429)
369	UniRef100_Q8RJY6_from_87_to_511 (HMM "PKS_KS" in sequence "UniRef100_Q8RJY6", bitscore: 759.1, e-value: 1.5e-222, length: 425)
370	UniRef100_A0ACI0_from_3066_to_3486 (HMM "PKS_KS" in sequence "UniRef100_A0ACI0", bitscore: 758.9, e-value: 1.7e-222, length: 421)
371	UniRef100_Q0LLS1_from_75_to_500 (HMM "PKS_KS" in sequence "UniRef100_Q0LLS1", bitscore: 758.8, e-value: 1.8e-222, length: 426)
372	UniRef100_Q0B1F3_from_1417_to_1842 (HMM "PKS_KS" in sequence "UniRef100_Q0B1F3", bitscore: 758.7, e-value: 2e-222, length: 426)
373	UniRef100_Q9S0R7_from_1085_to_1512 (HMM "PKS_KS" in sequence "UniRef100_Q9S0R7", bitscore: 758.5, e-value: 2.2e-222, length: 428)
374	UniRef100_A1YAM9_from_36_to_463 (HMM "PKS_KS" in sequence "UniRef100_A1YAM9", bitscore: 758.5, e-value: 2.3e-222, length: 428)
375	UniRef100_A0FCL1_from_4201_to_4626 (HMM "PKS_KS" in sequence "UniRef100_A0FCL1", bitscore: 758.5, e-value: 2.4e-222, length: 426)
376	UniRef100_Q93H85_from_35_to_459 (HMM "PKS_KS" in sequence "UniRef100_Q93H85", bitscore: 758.3, e-value: 2.6e-222, length: 425)
377	UniRef100_Q52V45_from_38_to_464 (HMM "PKS_KS" in sequence "UniRef100_Q52V45", bitscore: 758.3, e-value: 2.6e-222, length: 427)
378	UniRef100_Q9L4X3_from_3360_to_3783 (HMM "PKS_KS" in sequence "UniRef100_Q9L4X3", bitscore: 758.3, e-value: 2.7e-222, length: 424)
379	UniRef100_Q76KY0_from_2222_to_2648 (HMM "PKS_KS" in sequence "UniRef100_Q76KY0", bitscore: 758.2, e-value: 2.9e-222, length: 427)
380	UniRef100_Q9ALM3_from_1787_to_2214 (HMM "PKS_KS" in sequence "UniRef100_Q9ALM3", bitscore: 758.1, e-value: 3e-222, length: 428)
381	UniRef100_A3INX6_from_10_to_433 (HMM "PKS_KS" in sequence "UniRef100_A3INX6", bitscore: 758.0, e-value: 3.2e-222, length: 424)
382	UniRef100_UPI000038DF53_from_1121_to_1544 (HMM "PKS_KS" in sequence "UniRef100_UPI000038DF53", bitscore: 757.9, e-value: 3.6e-222, length: 424)
383	UniRef100_Q1WEK8_from_3279_to_3706 (HMM "PKS_KS" in sequence "UniRef100_Q1WEK8", bitscore: 757.9, e-value: 3.6e-222, length: 428)
384	UniRef100_Q9S0R7_from_38_to_466 (HMM "PKS_KS" in sequence "UniRef100_Q9S0R7", bitscore: 757.8, e-value: 3.7e-222, length: 429)
385	UniRef100_Q7WTD6_from_50_to_476 (HMM "PKS_KS" in sequence "UniRef100_Q7WTD6", bitscore: 757.8, e-value: 3.7e-222, length: 427)
386	UniRef100_Q9EX53_from_36_to_462 (HMM "PKS_KS" in sequence "UniRef100_Q9EX53", bitscore: 757.7, e-value: 4.1e-222, length: 427)
387	UniRef100_Q9S0R7_from_4273_to_4703 (HMM "PKS_KS" in sequence "UniRef100_Q9S0R7", bitscore: 757.5, e-value: 4.5e-222, length: 431)
388	UniRef100_Q93TW6_from_105_to_530 (HMM "PKS_KS" in sequence "UniRef100_Q93TW6", bitscore: 757.4, e-value: 5.1e-222, length: 426)
389	UniRef100_Q9S0R3_from_1593_to_2020 (HMM "PKS_KS" in sequence "UniRef100_Q9S0R3", bitscore: 757.2, e-value: 5.6e-222, length: 428)
390	UniRef100_Q3S865_from_60_to_487 (HMM "PKS_KS" in sequence "UniRef100_Q3S865", bitscore: 757.2, e-value: 5.7e-222, length: 428)
391	UniRef100_Q7WTD6_from_1601_to_2027 (HMM "PKS_KS" in sequence "UniRef100_Q7WTD6", bitscore: 757.1, e-value: 6.1e-222, length: 427)
392	UniRef100_A4FCY9_from_2797_to_3223 (HMM "PKS_KS" in sequence "UniRef100_A4FCY9", bitscore: 757.0, e-value: 6.5e-222, length: 427)
393	UniRef100_O30765_from_37_to_463 (HMM "PKS_KS" in sequence "UniRef100_O30765", bitscore: 756.9, e-value: 6.9e-222, length: 427)
394	UniRef100_Q6V1N9_from_36_to_462 (HMM "PKS_KS" in sequence "UniRef100_Q6V1N9", bitscore: 756.8, e-value: 7.4e-222, length: 427)
395	UniRef100_O33956_from_1558_to_1985 (HMM "PKS_KS" in sequence "UniRef100_O33956", bitscore: 756.7, e-value: 7.7e-222, length: 428)
396	UniRef100_Q9ALM3_from_40_to_466 (HMM "PKS_KS" in sequence "UniRef100_Q9ALM3", bitscore: 756.7, e-value: 8.2e-222, length: 427)
397	UniRef100_A5NRQ0_from_1522_to_1950 (HMM "PKS_KS" in sequence "UniRef100_A5NRQ0", bitscore: 756.4, e-value: 9.7e-222, length: 429)
398	UniRef100_Q9X993_from_1564_to_1985 (HMM "PKS_KS" in sequence "UniRef100_Q9X993", bitscore: 756.3, e-value: 1e-221, length: 422)
399	UniRef100_Q1PCG2_from_22_to_448 (HMM "PKS_KS" in sequence "UniRef100_Q1PCG2", bitscore: 756.3, e-value: 1.1e-221, length: 427)
400	UniRef100_Q27W72_from_1857_to_2284 (HMM "PKS_KS" in sequence "UniRef100_Q27W72", bitscore: 756.2, e-value: 1.1e-221, length: 428)
401	UniRef100_Q1WEK6_from_1750_to_2174 (HMM "PKS_KS" in sequence "UniRef100_Q1WEK6", bitscore: 755.9, e-value: 1.4e-221, length: 425)
402	UniRef100_A0FCL2_from_5396_to_5822 (HMM "PKS_KS" in sequence "UniRef100_A0FCL2", bitscore: 755.7, e-value: 1.5e-221, length: 427)
403	UniRef100_Q27W73_from_36_to_461 (HMM "PKS_KS" in sequence "UniRef100_Q27W73", bitscore: 755.6, e-value: 1.7e-221, length: 426)
404	UniRef100_Q6W5Q0_from_6969_to_7386 (HMM "PKS_KS" in sequence "UniRef100_Q6W5Q0", bitscore: 755.6, e-value: 1.8e-221, length: 418)
405	UniRef100_A4T3X4_from_14_to_443 (HMM "PKS_KS" in sequence "UniRef100_A4T3X4", bitscore: 755.5, e-value: 1.9e-221, length: 430)
406	UniRef100_O33954_from_1062_to_1488 (HMM "PKS_KS" in sequence "UniRef100_O33954", bitscore: 755.2, e-value: 2.2e-221, length: 427)
407	UniRef100_Q5MD32_from_41_to_467 (HMM "PKS_KS" in sequence "UniRef100_Q5MD32", bitscore: 755.2, e-value: 2.3e-221, length: 427)
408	UniRef100_Q52V46_from_142_to_568 (HMM "PKS_KS" in sequence "UniRef100_Q52V46", bitscore: 755.2, e-value: 2.3e-221, length: 427)
409	UniRef100_Q27W68_from_37_to_469 (HMM "PKS_KS" in sequence "UniRef100_Q27W68", bitscore: 755.0, e-value: 2.5e-221, length: 433)
410	UniRef100_A0ACI2_from_1474_to_1897 (HMM "PKS_KS" in sequence "UniRef100_A0ACI2", bitscore: 754.9, e-value: 2.8e-221, length: 424)
411	UniRef100_A4X8L0_from_175_to_601 (HMM "PKS_KS" in sequence "UniRef100_A4X8L0", bitscore: 754.8, e-value: 2.9e-221, length: 427)
412	UniRef100_Q93H83_from_1529_to_1955 (HMM "PKS_KS" in sequence "UniRef100_Q93H83", bitscore: 754.5, e-value: 3.7e-221, length: 427)
413	UniRef100_Q9X993_from_3301_to_3725 (HMM "PKS_KS" in sequence "UniRef100_Q9X993", bitscore: 754.4, e-value: 4e-221, length: 425)
414	UniRef100_Q8RJY4_from_19_to_446 (HMM "PKS_KS" in sequence "UniRef100_Q8RJY4", bitscore: 754.1, e-value: 4.8e-221, length: 428)
415	UniRef100_A4X8M0_from_36_to_462 (HMM "PKS_KS" in sequence "UniRef100_A4X8M0", bitscore: 754.1, e-value: 4.8e-221, length: 427)
416	UniRef100_Q7NJ88_from_11_to_436 (HMM "PKS_KS" in sequence "UniRef100_Q7NJ88", bitscore: 753.8, e-value: 5.9e-221, length: 426)
417	UniRef100_Q52V44_from_4881_to_5306 (HMM "PKS_KS" in sequence "UniRef100_Q52V44", bitscore: 753.8, e-value: 6.1e-221, length: 426)
418	UniRef100_Q3S863_from_40_to_466 (HMM "PKS_KS" in sequence "UniRef100_Q3S863", bitscore: 753.7, e-value: 6.4e-221, length: 427)
419	UniRef100_Q70HZ9_from_23_to_450 (HMM "PKS_KS" in sequence "UniRef100_Q70HZ9", bitscore: 753.7, e-value: 6.5e-221, length: 428)
420	UniRef100_Q846X4_from_1977_to_2404 (HMM "PKS_KS" in sequence "UniRef100_Q846X4", bitscore: 753.6, e-value: 6.8e-221, length: 428)
421	UniRef100_Q1MX73_from_36_to_461 (HMM "PKS_KS" in sequence "UniRef100_Q1MX73", bitscore: 753.6, e-value: 6.9e-221, length: 426)
422	UniRef100_A4X8M3_from_36_to_460 (HMM "PKS_KS" in sequence "UniRef100_A4X8M3", bitscore: 753.5, e-value: 7.3e-221, length: 425)
423	UniRef100_Q0PCZ9_from_36_to_462 (HMM "PKS_KS" in sequence "UniRef100_Q0PCZ9", bitscore: 753.4, e-value: 8.1e-221, length: 427)
424	UniRef100_A0FCL3_from_9561_to_9985 (HMM "PKS_KS" in sequence "UniRef100_A0FCL3", bitscore: 753.3, e-value: 8.3e-221, length: 425)
425	UniRef100_A4X8M3_from_1725_to_2135 (HMM "PKS_KS" in sequence "UniRef100_A4X8M3", bitscore: 753.3, e-value: 8.5e-221, length: 411)
426	UniRef100_Q0QMQ1_from_2781_to_3207 (HMM "PKS_KS" in sequence "UniRef100_Q0QMQ1", bitscore: 753.2, e-value: 9e-221, length: 427)
427	UniRef100_Q846X5_from_36_to_460 (HMM "PKS_KS" in sequence "UniRef100_Q846X5", bitscore: 753.1, e-value: 9.6e-221, length: 425)
428	UniRef100_A1YBT8_from_37_to_463 (HMM "PKS_KS" in sequence "UniRef100_A1YBT8", bitscore: 752.9, e-value: 1.1e-220, length: 427)
429	UniRef100_UPI000038D51D_from_37_to_462 (HMM "PKS_KS" in sequence "UniRef100_UPI000038D51D", bitscore: 752.9, e-value: 1.1e-220, length: 426)
430	UniRef100_Q0R4P8_from_19_to_445 (HMM "PKS_KS" in sequence "UniRef100_Q0R4P8", bitscore: 752.8, e-value: 1.2e-220, length: 427)
431	UniRef100_Q9ZGI4_from_1542_to_1970 (HMM "PKS_KS" in sequence "UniRef100_Q9ZGI4", bitscore: 752.8, e-value: 1.2e-220, length: 429)
432	UniRef100_Q0QMN6_from_36_to_460 (HMM "PKS_KS" in sequence "UniRef100_Q0QMN6", bitscore: 752.7, e-value: 1.2e-220, length: 425)
433	UniRef100_A4KKJ1_from_104_to_529 (HMM "PKS_KS" in sequence "UniRef100_A4KKJ1", bitscore: 752.5, e-value: 1.5e-220, length: 426)
434	UniRef100_Q1EDB2_from_4_to_428 (HMM "PKS_KS" in sequence "UniRef100_Q1EDB2", bitscore: 752.4, e-value: 1.5e-220, length: 425)
435	UniRef100_Q3LRL4_from_1449_to_1875 (HMM "PKS_KS" in sequence "UniRef100_Q3LRL4", bitscore: 752.4, e-value: 1.6e-220, length: 427)
436	UniRef100_O30764_from_1009_to_1435 (HMM "PKS_KS" in sequence "UniRef100_O30764", bitscore: 752.3, e-value: 1.7e-220, length: 427)
437	UniRef100_Q27W60_from_36_to_462 (HMM "PKS_KS" in sequence "UniRef100_Q27W60", bitscore: 752.3, e-value: 1.7e-220, length: 427)
438	UniRef100_Q846X6_from_1081_to_1507 (HMM "PKS_KS" in sequence "UniRef100_Q846X6", bitscore: 752.0, e-value: 2.1e-220, length: 427)
439	UniRef100_A1YAN0_from_36_to_462 (HMM "PKS_KS" in sequence "UniRef100_A1YAN0", bitscore: 752.0, e-value: 2.1e-220, length: 427)
440	UniRef100_Q6ZY02_from_3_to_425 (HMM "PKS_KS" in sequence "UniRef100_Q6ZY02", bitscore: 752.0, e-value: 2.1e-220, length: 423)
441	UniRef100_Q5VKQ3_from_2738_to_3162 (HMM "PKS_KS" in sequence "UniRef100_Q5VKQ3", bitscore: 751.9, e-value: 2.2e-220, length: 425)
442	UniRef100_A1T1R8_from_1571_to_1996 (HMM "PKS_KS" in sequence "UniRef100_A1T1R8", bitscore: 751.9, e-value: 2.2e-220, length: 426)
443	UniRef100_Q3S868_from_35_to_461 (HMM "PKS_KS" in sequence "UniRef100_Q3S868", bitscore: 751.8, e-value: 2.4e-220, length: 427)
444	UniRef100_UPI0000DAE2D8_from_35_to_495 (HMM "PKS_KS" in sequence "UniRef100_UPI0000DAE2D8", bitscore: 751.5, e-value: 2.8e-220, length: 461)
445	UniRef100_O30764_from_2469_to_2895 (HMM "PKS_KS" in sequence "UniRef100_O30764", bitscore: 751.5, e-value: 2.9e-220, length: 427)
446	UniRef100_A0ACH2_from_36_to_462 (HMM "PKS_KS" in sequence "UniRef100_A0ACH2", bitscore: 751.5, e-value: 2.9e-220, length: 427)
447	UniRef100_Q52V46_from_1691_to_2120 (HMM "PKS_KS" in sequence "UniRef100_Q52V46", bitscore: 751.5, e-value: 3e-220, length: 430)
448	UniRef100_UPI000038D518_from_1036_to_1463 (HMM "PKS_KS" in sequence "UniRef100_UPI000038D518", bitscore: 751.1, e-value: 3.8e-220, length: 428)
449	UniRef100_O54666_from_634_to_1056 (HMM "PKS_KS" in sequence "UniRef100_O54666", bitscore: 750.7, e-value: 5.1e-220, length: 423)
450	UniRef100_Q03132_from_1491_to_1915 (HMM "PKS_KS" in sequence "UniRef100_Q03132", bitscore: 750.7, e-value: 5.2e-220, length: 425)
451	UniRef100_Q1WEK8_from_36_to_459 (HMM "PKS_KS" in sequence "UniRef100_Q1WEK8", bitscore: 750.6, e-value: 5.5e-220, length: 424)
452	UniRef100_Q27W58_from_1599_to_2025 (HMM "PKS_KS" in sequence "UniRef100_Q27W58", bitscore: 750.2, e-value: 7.5e-220, length: 427)
453	UniRef100_A1T1R8_from_14_to_440 (HMM "PKS_KS" in sequence "UniRef100_A1T1R8", bitscore: 750.1, e-value: 7.7e-220, length: 427)
454	UniRef100_Q8RJY1_from_30_to_455 (HMM "PKS_KS" in sequence "UniRef100_Q8RJY1", bitscore: 750.0, e-value: 8.4e-220, length: 426)
455	UniRef100_Q9RFK7_from_39_to_468 (HMM "PKS_KS" in sequence "UniRef100_Q9RFK7", bitscore: 749.9, e-value: 9e-220, length: 430)
456	UniRef100_Q9KIV4_from_2548_to_2974 (HMM "PKS_KS" in sequence "UniRef100_Q9KIV4", bitscore: 749.7, e-value: 1e-219, length: 427)
457	UniRef100_Q9ALM2_from_36_to_462 (HMM "PKS_KS" in sequence "UniRef100_Q9ALM2", bitscore: 749.6, e-value: 1.1e-219, length: 427)
458	UniRef100_Q0ILD4_from_2481_to_2905 (HMM "PKS_KS" in sequence "UniRef100_Q0ILD4", bitscore: 749.6, e-value: 1.1e-219, length: 425)
459	UniRef100_Q6DNE1_from_41_to_465 (HMM "PKS_KS" in sequence "UniRef100_Q6DNE1", bitscore: 749.6, e-value: 1.1e-219, length: 425)
460	UniRef100_Q0RTS3_from_1093_to_1520 (HMM "PKS_KS" in sequence "UniRef100_Q0RTS3", bitscore: 749.5, e-value: 1.2e-219, length: 428)
461	UniRef100_Q3S869_from_3199_to_3624 (HMM "PKS_KS" in sequence "UniRef100_Q3S869", bitscore: 749.3, e-value: 1.3e-219, length: 426)
462	UniRef100_Q27W72_from_38_to_462 (HMM "PKS_KS" in sequence "UniRef100_Q27W72", bitscore: 749.3, e-value: 1.4e-219, length: 425)
463	UniRef100_Q846X1_from_43_to_468 (HMM "PKS_KS" in sequence "UniRef100_Q846X1", bitscore: 749.2, e-value: 1.4e-219, length: 426)
464	UniRef100_Q3L885_from_14_to_440 (HMM "PKS_KS" in sequence "UniRef100_Q3L885", bitscore: 749.2, e-value: 1.4e-219, length: 427)
465	UniRef100_Q6W5P9_from_1600_to_2028 (HMM "PKS_KS" in sequence "UniRef100_Q6W5P9", bitscore: 749.2, e-value: 1.5e-219, length: 429)
466	UniRef100_UPI000045BC15_from_39_to_464 (HMM "PKS_KS" in sequence "UniRef100_UPI000045BC15", bitscore: 748.6, e-value: 2.2e-219, length: 426)
467	UniRef100_Q52V53_from_36_to_462 (HMM "PKS_KS" in sequence "UniRef100_Q52V53", bitscore: 748.5, e-value: 2.3e-219, length: 427)
468	UniRef100_A1GGB3_from_38_to_462 (HMM "PKS_KS" in sequence "UniRef100_A1GGB3", bitscore: 748.5, e-value: 2.3e-219, length: 425)
469	UniRef100_Q9KIE0_from_5966_to_6385 (HMM "PKS_KS" in sequence "UniRef100_Q9KIE0", bitscore: 748.4, e-value: 2.6e-219, length: 420)
470	UniRef100_Q1L0T0_from_2121_to_2547 (HMM "PKS_KS" in sequence "UniRef100_Q1L0T0", bitscore: 747.9, e-value: 3.5e-219, length: 427)
471	UniRef100_Q5SFB2_from_1546_to_1971 (HMM "PKS_KS" in sequence "UniRef100_Q5SFB2", bitscore: 747.8, e-value: 3.8e-219, length: 426)
472	UniRef100_Q7WTF1_from_1823_to_2249 (HMM "PKS_KS" in sequence "UniRef100_Q7WTF1", bitscore: 747.7, e-value: 4.1e-219, length: 427)
473	UniRef100_Q0LKI5_from_112_to_536 (HMM "PKS_KS" in sequence "UniRef100_Q0LKI5", bitscore: 747.2, e-value: 5.9e-219, length: 425)
474	UniRef100_Q0RTS5_from_35_to_461 (HMM "PKS_KS" in sequence "UniRef100_Q0RTS5", bitscore: 747.0, e-value: 6.5e-219, length: 427)
475	UniRef100_Q0R4M5_from_36_to_462 (HMM "PKS_KS" in sequence "UniRef100_Q0R4M5", bitscore: 747.0, e-value: 6.7e-219, length: 427)
476	UniRef100_Q5MD33_from_37_to_466 (HMM "PKS_KS" in sequence "UniRef100_Q5MD33", bitscore: 746.9, e-value: 7.2e-219, length: 430)
477	UniRef100_Q7WTF2_from_1825_to_2251 (HMM "PKS_KS" in sequence "UniRef100_Q7WTF2", bitscore: 746.8, e-value: 7.4e-219, length: 427)
478	UniRef100_Q0LLS2_from_39_to_464 (HMM "PKS_KS" in sequence "UniRef100_Q0LLS2", bitscore: 746.8, e-value: 7.6e-219, length: 426)
479	UniRef100_Q52V44_from_37_to_463 (HMM "PKS_KS" in sequence "UniRef100_Q52V44", bitscore: 746.7, e-value: 8e-219, length: 427)
480	UniRef100_Q1MX73_from_2116_to_2542 (HMM "PKS_KS" in sequence "UniRef100_Q1MX73", bitscore: 746.5, e-value: 9.4e-219, length: 427)
481	UniRef100_Q331Q3_from_38_to_463 (HMM "PKS_KS" in sequence "UniRef100_Q331Q3", bitscore: 746.4, e-value: 1e-218, length: 426)
482	UniRef100_Q9ALM6_from_1000_to_1418 (HMM "PKS_KS" in sequence "UniRef100_Q9ALM6", bitscore: 745.8, e-value: 1.6e-218, length: 419)
483	UniRef100_A4X8M0_from_1744_to_2154 (HMM "PKS_KS" in sequence "UniRef100_A4X8M0", bitscore: 745.7, e-value: 1.7e-218, length: 411)
484	UniRef100_Q9X993_from_5004_to_5426 (HMM "PKS_KS" in sequence "UniRef100_Q9X993", bitscore: 745.6, e-value: 1.7e-218, length: 423)
485	UniRef100_Q6JHN6_from_65_to_492 (HMM "PKS_KS" in sequence "UniRef100_Q6JHN6", bitscore: 745.4, e-value: 2e-218, length: 428)
486	UniRef100_Q08MH3_from_16_to_443 (HMM "PKS_KS" in sequence "UniRef100_Q08MH3", bitscore: 745.3, e-value: 2.1e-218, length: 428)
487	UniRef100_A0ZEC0_from_36_to_459 (HMM "PKS_KS" in sequence "UniRef100_A0ZEC0", bitscore: 745.3, e-value: 2.1e-218, length: 424)
488	UniRef100_Q76KZ4_from_1750_to_2162 (HMM "PKS_KS" in sequence "UniRef100_Q76KZ4", bitscore: 745.0, e-value: 2.6e-218, length: 413)
489	UniRef100_Q93TW9_from_3376_to_3802 (HMM "PKS_KS" in sequence "UniRef100_Q93TW9", bitscore: 745.0, e-value: 2.6e-218, length: 427)
490	UniRef100_Q9KIV3_from_33_to_460 (HMM "PKS_KS" in sequence "UniRef100_Q9KIV3", bitscore: 745.0, e-value: 2.7e-218, length: 428)
491	UniRef100_Q9KIE0_from_4381_to_4800 (HMM "PKS_KS" in sequence "UniRef100_Q9KIE0", bitscore: 745.0, e-value: 2.7e-218, length: 420)
492	UniRef100_A0FCL1_from_2533_to_2953 (HMM "PKS_KS" in sequence "UniRef100_A0FCL1", bitscore: 744.9, e-value: 2.9e-218, length: 421)
493	UniRef100_Q8RJY3_from_42_to_471 (HMM "PKS_KS" in sequence "UniRef100_Q8RJY3", bitscore: 744.7, e-value: 3.3e-218, length: 430)
494	UniRef100_Q27W58_from_37_to_463 (HMM "PKS_KS" in sequence "UniRef100_Q27W58", bitscore: 744.5, e-value: 3.6e-218, length: 427)
495	UniRef100_Q27W69_from_38_to_460 (HMM "PKS_KS" in sequence "UniRef100_Q27W69", bitscore: 744.5, e-value: 3.7e-218, length: 423)
496	UniRef100_Q30CS1_from_36_to_462 (HMM "PKS_KS" in sequence "UniRef100_Q30CS1", bitscore: 744.5, e-value: 3.8e-218, length: 427)
497	UniRef100_A1YAM7_from_41_to_465 (HMM "PKS_KS" in sequence "UniRef100_A1YAM7", bitscore: 744.5, e-value: 3.8e-218, length: 425)
498	UniRef100_Q5SFB2_from_42_to_470 (HMM "PKS_KS" in sequence "UniRef100_Q5SFB2", bitscore: 744.3, e-value: 4.4e-218, length: 429)
499	UniRef100_Q49BE0_from_36_to_462 (HMM "PKS_KS" in sequence "UniRef100_Q49BE0", bitscore: 744.2, e-value: 4.7e-218, length: 427)
500	UniRef100_Q52V53_from_1603_to_2029 (HMM "PKS_KS" in sequence "UniRef100_Q52V53", bitscore: 744.1, e-value: 4.9e-218, length: 427)
501	UniRef100_Q6W5Q0_from_5256_to_5680 (HMM "PKS_KS" in sequence "UniRef100_Q6W5Q0", bitscore: 744.1, e-value: 5e-218, length: 425)
502	UniRef100_Q70KH4_from_36_to_461 (HMM "PKS_KS" in sequence "UniRef100_Q70KH4", bitscore: 743.9, e-value: 5.6e-218, length: 426)
503	UniRef100_A0FCL3_from_1510_to_1931 (HMM "PKS_KS" in sequence "UniRef100_A0FCL3", bitscore: 743.8, e-value: 6.3e-218, length: 422)
504	UniRef100_Q9L4W4_from_1581_to_2007 (HMM "PKS_KS" in sequence "UniRef100_Q9L4W4", bitscore: 743.5, e-value: 7.4e-218, length: 427)
505	UniRef100_Q93NW6_from_7319_to_7743 (HMM "PKS_KS" in sequence "UniRef100_Q93NW6", bitscore: 743.3, e-value: 8.3e-218, length: 425)
506	UniRef100_O33954_from_2578_to_3004 (HMM "PKS_KS" in sequence "UniRef100_O33954", bitscore: 743.3, e-value: 8.6e-218, length: 427)
507	UniRef100_Q68BG4_from_36_to_464 (HMM "PKS_KS" in sequence "UniRef100_Q68BG4", bitscore: 743.3, e-value: 8.7e-218, length: 429)
508	UniRef100_Q9ALM5_from_39_to_465 (HMM "PKS_KS" in sequence "UniRef100_Q9ALM5", bitscore: 743.2, e-value: 9.4e-218, length: 427)
509	UniRef100_A1GGE4_from_4388_to_4812 (HMM "PKS_KS" in sequence "UniRef100_A1GGE4", bitscore: 743.1, e-value: 1e-217, length: 425)
510	UniRef100_Q1D3S8_from_1848_to_2267 (HMM "PKS_KS" in sequence "UniRef100_Q1D3S8", bitscore: 743.1, e-value: 1e-217, length: 420)
511	UniRef100_A1YBT5_from_36_to_461 (HMM "PKS_KS" in sequence "UniRef100_A1YBT5", bitscore: 743.0, e-value: 1.1e-217, length: 426)
512	UniRef100_Q1L0T1_from_36_to_462 (HMM "PKS_KS" in sequence "UniRef100_Q1L0T1", bitscore: 742.9, e-value: 1.1e-217, length: 427)
513	UniRef100_Q6W5Q3_from_669_to_1096 (HMM "PKS_KS" in sequence "UniRef100_Q6W5Q3", bitscore: 742.9, e-value: 1.2e-217, length: 428)
514	UniRef100_Q06BM4_from_1296_to_1722 (HMM "PKS_KS" in sequence "UniRef100_Q06BM4", bitscore: 742.9, e-value: 1.2e-217, length: 427)
515	UniRef100_Q3S864_from_1581_to_2006 (HMM "PKS_KS" in sequence "UniRef100_Q3S864", bitscore: 742.9, e-value: 1.2e-217, length: 426)
516	UniRef100_Q3S866_from_1018_to_1445 (HMM "PKS_KS" in sequence "UniRef100_Q3S866", bitscore: 742.8, e-value: 1.2e-217, length: 428)
517	UniRef100_A1GFR7_from_1765_to_2191 (HMM "PKS_KS" in sequence "UniRef100_A1GFR7", bitscore: 742.5, e-value: 1.5e-217, length: 427)
518	UniRef100_Q846X2_from_1859_to_2285 (HMM "PKS_KS" in sequence "UniRef100_Q846X2", bitscore: 742.4, e-value: 1.6e-217, length: 427)
519	UniRef100_Q1D4F1_from_35_to_458 (HMM "PKS_KS" in sequence "UniRef100_Q1D4F1", bitscore: 742.4, e-value: 1.6e-217, length: 424)
520	UniRef100_Q9EWA1_from_3334_to_3756 (HMM "PKS_KS" in sequence "UniRef100_Q9EWA1", bitscore: 742.3, e-value: 1.7e-217, length: 423)
521	UniRef100_Q9X993_from_36_to_462 (HMM "PKS_KS" in sequence "UniRef100_Q9X993", bitscore: 742.1, e-value: 2e-217, length: 427)
522	UniRef100_Q7WTD7_from_36_to_460 (HMM "PKS_KS" in sequence "UniRef100_Q7WTD7", bitscore: 742.0, e-value: 2.1e-217, length: 425)
523	UniRef100_A1YAM8_from_36_to_460 (HMM "PKS_KS" in sequence "UniRef100_A1YAM8", bitscore: 741.9, e-value: 2.3e-217, length: 425)
524	UniRef100_Q83WE8_from_1501_to_1926 (HMM "PKS_KS" in sequence "UniRef100_Q83WE8", bitscore: 741.8, e-value: 2.4e-217, length: 426)
525	UniRef100_Q1L0T2_from_1119_to_1545 (HMM "PKS_KS" in sequence "UniRef100_Q1L0T2", bitscore: 741.8, e-value: 2.5e-217, length: 427)
526	UniRef100_Q5SFB4_from_1065_to_1490 (HMM "PKS_KS" in sequence "UniRef100_Q5SFB4", bitscore: 741.7, e-value: 2.6e-217, length: 426)
527	UniRef100_A1YBQ6_from_37_to_463 (HMM "PKS_KS" in sequence "UniRef100_A1YBQ6", bitscore: 741.7, e-value: 2.6e-217, length: 427)
528	UniRef100_Q1MX72_from_4172_to_4598 (HMM "PKS_KS" in sequence "UniRef100_Q1MX72", bitscore: 741.7, e-value: 2.7e-217, length: 427)
529	UniRef100_Q93NW6_from_3503_to_3927 (HMM "PKS_KS" in sequence "UniRef100_Q93NW6", bitscore: 741.5, e-value: 2.9e-217, length: 425)
530	UniRef100_Q1WEK7_from_2956_to_3375 (HMM "PKS_KS" in sequence "UniRef100_Q1WEK7", bitscore: 741.3, e-value: 3.4e-217, length: 420)
531	UniRef100_Q1L0T2_from_3185_to_3611 (HMM "PKS_KS" in sequence "UniRef100_Q1L0T2", bitscore: 741.2, e-value: 3.6e-217, length: 427)
532	UniRef100_Q93HH0_from_2045_to_2469 (HMM "PKS_KS" in sequence "UniRef100_Q93HH0", bitscore: 741.1, e-value: 4.1e-217, length: 425)
533	UniRef100_Q8L332_from_35_to_463 (HMM "PKS_KS" in sequence "UniRef100_Q8L332", bitscore: 741.0, e-value: 4.4e-217, length: 429)
534	UniRef100_Q08TW0_from_110_to_534 (HMM "PKS_KS" in sequence "UniRef100_Q08TW0", bitscore: 740.9, e-value: 4.6e-217, length: 425)
535	UniRef100_Q1L0T0_from_37_to_463 (HMM "PKS_KS" in sequence "UniRef100_Q1L0T0", bitscore: 740.7, e-value: 5.3e-217, length: 427)
536	UniRef100_A1T9T0_from_106_to_538 (HMM "PKS_KS" in sequence "UniRef100_A1T9T0", bitscore: 740.6, e-value: 5.5e-217, length: 433)
537	UniRef100_Q091C2_from_39_to_463 (HMM "PKS_KS" in sequence "UniRef100_Q091C2", bitscore: 740.5, e-value: 6e-217, length: 425)
538	UniRef100_Q7WTF5_from_1049_to_1480 (HMM "PKS_KS" in sequence "UniRef100_Q7WTF5", bitscore: 740.4, e-value: 6.3e-217, length: 432)
539	UniRef100_Q1D3S9_from_38_to_465 (HMM "PKS_KS" in sequence "UniRef100_Q1D3S9", bitscore: 740.3, e-value: 6.9e-217, length: 428)
540	UniRef100_Q090E1_from_89_to_514 (HMM "PKS_KS" in sequence "UniRef100_Q090E1", bitscore: 740.0, e-value: 8.2e-217, length: 426)
541	UniRef100_A4FDM8_from_3135_to_3559 (HMM "PKS_KS" in sequence "UniRef100_A4FDM8", bitscore: 740.0, e-value: 8.4e-217, length: 425)
542	UniRef100_O54666_from_3174_to_3598 (HMM "PKS_KS" in sequence "UniRef100_O54666", bitscore: 740.0, e-value: 8.6e-217, length: 425)
543	UniRef100_Q6W5Q0_from_1790_to_2214 (HMM "PKS_KS" in sequence "UniRef100_Q6W5Q0", bitscore: 739.8, e-value: 9.5e-217, length: 425)
544	UniRef100_A1YBQ3_from_36_to_461 (HMM "PKS_KS" in sequence "UniRef100_A1YBQ3", bitscore: 739.7, e-value: 1e-216, length: 426)
545	UniRef100_Q93NX9_from_1774_to_2198 (HMM "PKS_KS" in sequence "UniRef100_Q93NX9", bitscore: 739.7, e-value: 1.1e-216, length: 425)
546	UniRef100_A1GGE4_from_993_to_1418 (HMM "PKS_KS" in sequence "UniRef100_A1GGE4", bitscore: 739.5, e-value: 1.2e-216, length: 426)
547	UniRef100_A1GFR6_from_2314_to_2739 (HMM "PKS_KS" in sequence "UniRef100_A1GFR6", bitscore: 739.3, e-value: 1.4e-216, length: 426)
548	UniRef100_A4TA96_from_100_to_528 (HMM "PKS_KS" in sequence "UniRef100_A4TA96", bitscore: 739.1, e-value: 1.6e-216, length: 429)
549	UniRef100_Q93NX9_from_6394_to_6814 (HMM "PKS_KS" in sequence "UniRef100_Q93NX9", bitscore: 739.0, e-value: 1.7e-216, length: 421)
550	UniRef100_Q6DNF2_from_549_to_978 (HMM "PKS_KS" in sequence "UniRef100_Q6DNF2", bitscore: 738.9, e-value: 1.8e-216, length: 430)
551	UniRef100_Q9EWA3_from_40_to_462 (HMM "PKS_KS" in sequence "UniRef100_Q9EWA3", bitscore: 738.6, e-value: 2.2e-216, length: 423)
552	UniRef100_Q49BE1_from_1090_to_1516 (HMM "PKS_KS" in sequence "UniRef100_Q49BE1", bitscore: 738.6, e-value: 2.3e-216, length: 427)
553	UniRef100_A3R4R6_from_1151_to_1576 (HMM "PKS_KS" in sequence "UniRef100_A3R4R6", bitscore: 738.4, e-value: 2.5e-216, length: 426)
554	UniRef100_Q8RJY2_from_37_to_463 (HMM "PKS_KS" in sequence "UniRef100_Q8RJY2", bitscore: 738.2, e-value: 2.9e-216, length: 427)
555	UniRef100_Q1L0S5_from_33_to_458 (HMM "PKS_KS" in sequence "UniRef100_Q1L0S5", bitscore: 738.2, e-value: 3e-216, length: 426)
556	UniRef100_Q3S869_from_1627_to_2053 (HMM "PKS_KS" in sequence "UniRef100_Q3S869", bitscore: 738.2, e-value: 3.1e-216, length: 427)
557	UniRef100_Q93NW6_from_5577_to_6001 (HMM "PKS_KS" in sequence "UniRef100_Q93NW6", bitscore: 738.1, e-value: 3.2e-216, length: 425)
558	UniRef100_Q9F829_from_1485_to_1909 (HMM "PKS_KS" in sequence "UniRef100_Q9F829", bitscore: 738.1, e-value: 3.2e-216, length: 425)
559	UniRef100_Q1MX72_from_36_to_463 (HMM "PKS_KS" in sequence "UniRef100_Q1MX72", bitscore: 737.9, e-value: 3.5e-216, length: 428)
560	UniRef100_Q0R4M2_from_36_to_463 (HMM "PKS_KS" in sequence "UniRef100_Q0R4M2", bitscore: 737.8, e-value: 3.8e-216, length: 428)
561	UniRef100_Q1MX81_from_2812_to_3237 (HMM "PKS_KS" in sequence "UniRef100_Q1MX81", bitscore: 737.8, e-value: 3.9e-216, length: 426)
562	UniRef100_A1T9S8_from_101_to_532 (HMM "PKS_KS" in sequence "UniRef100_A1T9S8", bitscore: 737.8, e-value: 3.9e-216, length: 432)
563	UniRef100_Q6RKF7_from_27_to_455 (HMM "PKS_KS" in sequence "UniRef100_Q6RKF7", bitscore: 737.7, e-value: 4.1e-216, length: 429)
564	UniRef100_Q2SHY7_from_757_to_1178 (HMM "PKS_KS" in sequence "UniRef100_Q2SHY7", bitscore: 737.7, e-value: 4.1e-216, length: 422)
565	UniRef100_Q846X3_from_62_to_486 (HMM "PKS_KS" in sequence "UniRef100_Q846X3", bitscore: 737.3, e-value: 5.4e-216, length: 425)
566	UniRef100_P96203_from_38_to_464 (HMM "PKS_KS" in sequence "UniRef100_P96203", bitscore: 737.3, e-value: 5.4e-216, length: 427)
567	UniRef100_A1T3U1_from_29_to_455 (HMM "PKS_KS" in sequence "UniRef100_A1T3U1", bitscore: 737.2, e-value: 5.8e-216, length: 427)
568	UniRef100_A3IW74_from_4_to_428 (HMM "PKS_KS" in sequence "UniRef100_A3IW74", bitscore: 737.2, e-value: 5.8e-216, length: 425)
569	UniRef100_O52545_from_3325_to_3750 (HMM "PKS_KS" in sequence "UniRef100_O52545", bitscore: 737.2, e-value: 5.8e-216, length: 426)
570	UniRef100_A1YBQ4_from_1815_to_2241 (HMM "PKS_KS" in sequence "UniRef100_A1YBQ4", bitscore: 737.2, e-value: 5.9e-216, length: 427)
571	UniRef100_A1YBQ3_from_1521_to_1947 (HMM "PKS_KS" in sequence "UniRef100_A1YBQ3", bitscore: 737.2, e-value: 6e-216, length: 427)
572	UniRef100_Q93HJ3_from_36_to_462 (HMM "PKS_KS" in sequence "UniRef100_Q93HJ3", bitscore: 737.2, e-value: 6.1e-216, length: 427)
573	UniRef100_Q1L0T1_from_1813_to_2239 (HMM "PKS_KS" in sequence "UniRef100_Q1L0T1", bitscore: 737.0, e-value: 6.7e-216, length: 427)
574	UniRef100_Q93NX9_from_3319_to_3740 (HMM "PKS_KS" in sequence "UniRef100_Q93NX9", bitscore: 736.9, e-value: 7.4e-216, length: 422)
575	UniRef100_Q93HI8_from_23_to_449 (HMM "PKS_KS" in sequence "UniRef100_Q93HI8", bitscore: 736.7, e-value: 8.1e-216, length: 427)
576	UniRef100_Q1D3S8_from_3366_to_3792 (HMM "PKS_KS" in sequence "UniRef100_Q1D3S8", bitscore: 736.7, e-value: 8.3e-216, length: 427)
577	UniRef100_Q9L4X2_from_3636_to_4060 (HMM "PKS_KS" in sequence "UniRef100_Q9L4X2", bitscore: 736.4, e-value: 1.1e-215, length: 425)
578	UniRef100_Q76KZ3_from_36_to_462 (HMM "PKS_KS" in sequence "UniRef100_Q76KZ3", bitscore: 736.3, e-value: 1.1e-215, length: 427)
579	UniRef100_Q1D3S7_from_39_to_465 (HMM "PKS_KS" in sequence "UniRef100_Q1D3S7", bitscore: 736.3, e-value: 1.1e-215, length: 427)
580	UniRef100_A1UGW5_from_103_to_528 (HMM "PKS_KS" in sequence "UniRef100_A1UGW5", bitscore: 736.2, e-value: 1.2e-215, length: 426)
581	UniRef100_A2VSM5_from_5_to_431 (HMM "PKS_KS" in sequence "UniRef100_A2VSM5", bitscore: 736.2, e-value: 1.2e-215, length: 427)
582	UniRef100_Q93NX8_from_41_to_467 (HMM "PKS_KS" in sequence "UniRef100_Q93NX8", bitscore: 736.1, e-value: 1.2e-215, length: 427)
583	UniRef100_Q8YTN5_from_59_to_484 (HMM "PKS_KS" in sequence "UniRef100_Q8YTN5", bitscore: 736.1, e-value: 1.3e-215, length: 426)
584	UniRef100_A0Z9Q1_from_30_to_452 (HMM "PKS_KS" in sequence "UniRef100_A0Z9Q1", bitscore: 736.0, e-value: 1.4e-215, length: 423)
585	UniRef100_Q9L4X2_from_2119_to_2541 (HMM "PKS_KS" in sequence "UniRef100_Q9L4X2", bitscore: 735.9, e-value: 1.4e-215, length: 423)
586	UniRef100_Q6W5P6_from_1788_to_2212 (HMM "PKS_KS" in sequence "UniRef100_Q6W5P6", bitscore: 735.6, e-value: 1.9e-215, length: 425)
587	UniRef100_Q6W5P6_from_3345_to_3768 (HMM "PKS_KS" in sequence "UniRef100_Q6W5P6", bitscore: 735.5, e-value: 1.9e-215, length: 424)
588	UniRef100_A1GGE4_from_2668_to_3094 (HMM "PKS_KS" in sequence "UniRef100_A1GGE4", bitscore: 735.5, e-value: 2e-215, length: 427)
589	UniRef100_Q1MX73_from_3864_to_4291 (HMM "PKS_KS" in sequence "UniRef100_Q1MX73", bitscore: 735.4, e-value: 2e-215, length: 428)
590	UniRef100_Q9EWA1_from_1791_to_2215 (HMM "PKS_KS" in sequence "UniRef100_Q9EWA1", bitscore: 735.1, e-value: 2.6e-215, length: 425)
591	UniRef100_Q7WTF0_from_37_to_463 (HMM "PKS_KS" in sequence "UniRef100_Q7WTF0", bitscore: 734.7, e-value: 3.3e-215, length: 427)
592	UniRef100_Q6V1M7_from_1758_to_2184 (HMM "PKS_KS" in sequence "UniRef100_Q6V1M7", bitscore: 734.6, e-value: 3.7e-215, length: 427)
593	UniRef100_O33958_from_40_to_466 (HMM "PKS_KS" in sequence "UniRef100_O33958", bitscore: 734.4, e-value: 4.2e-215, length: 427)
594	UniRef100_A5A9S2_from_14_to_440 (HMM "PKS_KS" in sequence "UniRef100_A5A9S2", bitscore: 734.2, e-value: 4.6e-215, length: 427)
595	UniRef100_Q846W6_from_1584_to_2010 (HMM "PKS_KS" in sequence "UniRef100_Q846W6", bitscore: 734.0, e-value: 5.5e-215, length: 427)
596	UniRef100_A4X8M2_from_36_to_446 (HMM "PKS_KS" in sequence "UniRef100_A4X8M2", bitscore: 733.9, e-value: 5.9e-215, length: 411)
597	UniRef100_Q0B1F3_from_34_to_459 (HMM "PKS_KS" in sequence "UniRef100_Q0B1F3", bitscore: 733.9, e-value: 6e-215, length: 426)
598	UniRef100_Q0B1F1_from_682_to_1090 (HMM "PKS_KS" in sequence "UniRef100_Q0B1F1", bitscore: 733.8, e-value: 6.1e-215, length: 409)
599	UniRef100_A4FCY9_from_1017_to_1443 (HMM "PKS_KS" in sequence "UniRef100_A4FCY9", bitscore: 733.7, e-value: 6.5e-215, length: 427)
600	UniRef100_A6G5B7_from_99_to_525 (HMM "PKS_KS" in sequence "UniRef100_A6G5B7", bitscore: 733.7, e-value: 6.6e-215, length: 427)
601	UniRef100_Q83X70_from_1511_to_1935 (HMM "PKS_KS" in sequence "UniRef100_Q83X70", bitscore: 733.6, e-value: 6.9e-215, length: 425)
602	UniRef100_Q1MX75_from_38_to_464 (HMM "PKS_KS" in sequence "UniRef100_Q1MX75", bitscore: 733.5, e-value: 7.8e-215, length: 427)
603	UniRef100_Q9EWA1_from_4861_to_5286 (HMM "PKS_KS" in sequence "UniRef100_Q9EWA1", bitscore: 733.4, e-value: 8.1e-215, length: 426)
604	UniRef100_Q846X3_from_1835_to_2262 (HMM "PKS_KS" in sequence "UniRef100_Q846X3", bitscore: 733.2, e-value: 9.5e-215, length: 428)
605	UniRef100_O33957_from_38_to_464 (HMM "PKS_KS" in sequence "UniRef100_O33957", bitscore: 733.1, e-value: 1e-214, length: 427)
606	UniRef100_Q1L0S8_from_1086_to_1511 (HMM "PKS_KS" in sequence "UniRef100_Q1L0S8", bitscore: 733.0, e-value: 1.1e-214, length: 426)
607	UniRef100_A1GFR6_from_3572_to_3998 (HMM "PKS_KS" in sequence "UniRef100_A1GFR6", bitscore: 732.9, e-value: 1.2e-214, length: 427)
608	UniRef100_Q7NJ91_from_13_to_438 (HMM "PKS_KS" in sequence "UniRef100_Q7NJ91", bitscore: 732.8, e-value: 1.3e-214, length: 426)
609	UniRef100_Q1D3S8_from_39_to_459 (HMM "PKS_KS" in sequence "UniRef100_Q1D3S8", bitscore: 732.7, e-value: 1.3e-214, length: 421)
610	UniRef100_A4F5D6_from_168_to_593 (HMM "PKS_KS" in sequence "UniRef100_A4F5D6", bitscore: 732.6, e-value: 1.4e-214, length: 426)
611	UniRef100_Q70HZ8_from_62_to_487 (HMM "PKS_KS" in sequence "UniRef100_Q70HZ8", bitscore: 732.3, e-value: 1.7e-214, length: 426)
612	UniRef100_Q6W5Q0_from_37_to_462 (HMM "PKS_KS" in sequence "UniRef100_Q6W5Q0", bitscore: 732.3, e-value: 1.7e-214, length: 426)
613	UniRef100_Q1D4F0_from_39_to_463 (HMM "PKS_KS" in sequence "UniRef100_Q1D4F0", bitscore: 732.2, e-value: 1.9e-214, length: 425)
614	UniRef100_Q6W5P7_from_4120_to_4546 (HMM "PKS_KS" in sequence "UniRef100_Q6W5P7", bitscore: 732.2, e-value: 1.9e-214, length: 427)
615	UniRef100_A1GD41_from_1683_to_2108 (HMM "PKS_KS" in sequence "UniRef100_A1GD41", bitscore: 732.0, e-value: 2.1e-214, length: 426)
616	UniRef100_Q52V45_from_1795_to_2217 (HMM "PKS_KS" in sequence "UniRef100_Q52V45", bitscore: 732.0, e-value: 2.1e-214, length: 423)
617	UniRef100_A0PQ39_from_104_to_529 (HMM "PKS_KS" in sequence "UniRef100_A0PQ39", bitscore: 731.6, e-value: 2.8e-214, length: 426)
618	UniRef100_Q1BYU4_from_5_to_431 (HMM "PKS_KS" in sequence "UniRef100_Q1BYU4", bitscore: 731.6, e-value: 2.8e-214, length: 427)
619	UniRef100_A0K4V8_from_5_to_431 (HMM "PKS_KS" in sequence "UniRef100_A0K4V8", bitscore: 731.6, e-value: 2.8e-214, length: 427)
620	UniRef100_A0ACI0_from_1588_to_2004 (HMM "PKS_KS" in sequence "UniRef100_A0ACI0", bitscore: 731.5, e-value: 3e-214, length: 417)
621	UniRef100_Q6MZA4_from_11203_to_11626 (HMM "PKS_KS" in sequence "UniRef100_Q6MZA4", bitscore: 731.3, e-value: 3.4e-214, length: 424)
622	UniRef100_Q39J94_from_5_to_431 (HMM "PKS_KS" in sequence "UniRef100_Q39J94", bitscore: 731.3, e-value: 3.6e-214, length: 427)
623	UniRef100_Q9EWA2_from_37_to_463 (HMM "PKS_KS" in sequence "UniRef100_Q9EWA2", bitscore: 731.2, e-value: 3.7e-214, length: 427)
624	UniRef100_A4D934_from_1621_to_2049 (HMM "PKS_KS" in sequence "UniRef100_A4D934", bitscore: 731.1, e-value: 4e-214, length: 429)
625	UniRef100_Q5SFB1_from_38_to_463 (HMM "PKS_KS" in sequence "UniRef100_Q5SFB1", bitscore: 731.1, e-value: 4e-214, length: 426)
626	UniRef100_A2QWU2_from_8_to_442 (HMM "PKS_KS" in sequence "UniRef100_A2QWU2", bitscore: 731.1, e-value: 4.1e-214, length: 435)
627	UniRef100_Q6W5P6_from_4875_to_5300 (HMM "PKS_KS" in sequence "UniRef100_Q6W5P6", bitscore: 730.9, e-value: 4.7e-214, length: 426)
628	UniRef100_Q0ILD0_from_35_to_460 (HMM "PKS_KS" in sequence "UniRef100_Q0ILD0", bitscore: 730.8, e-value: 4.8e-214, length: 426)
629	UniRef100_Q0S8W4_from_36_to_463 (HMM "PKS_KS" in sequence "UniRef100_Q0S8W4", bitscore: 730.8, e-value: 4.9e-214, length: 428)
630	UniRef100_Q9L4W3_from_9216_to_9640 (HMM "PKS_KS" in sequence "UniRef100_Q9L4W3", bitscore: 730.7, e-value: 5.3e-214, length: 425)
631	UniRef100_Q1L0S6_from_36_to_461 (HMM "PKS_KS" in sequence "UniRef100_Q1L0S6", bitscore: 730.7, e-value: 5.5e-214, length: 426)
632	UniRef100_Q07017_from_36_to_467 (HMM "PKS_KS" in sequence "UniRef100_Q07017", bitscore: 730.7, e-value: 5.5e-214, length: 432)
633	UniRef100_A4TA94_from_101_to_532 (HMM "PKS_KS" in sequence "UniRef100_A4TA94", bitscore: 730.2, e-value: 7.4e-214, length: 432)
634	UniRef100_Q8RJX9_from_39_to_465 (HMM "PKS_KS" in sequence "UniRef100_Q8RJX9", bitscore: 730.2, e-value: 7.5e-214, length: 427)
635	UniRef100_Q1L0S8_from_4093_to_4519 (HMM "PKS_KS" in sequence "UniRef100_Q1L0S8", bitscore: 730.1, e-value: 8e-214, length: 427)
636	UniRef100_Q9KID7_from_3445_to_3864 (HMM "PKS_KS" in sequence "UniRef100_Q9KID7", bitscore: 729.9, e-value: 9.1e-214, length: 420)
637	UniRef100_Q93H84_from_21_to_447 (HMM "PKS_KS" in sequence "UniRef100_Q93H84", bitscore: 729.9, e-value: 9.4e-214, length: 427)
638	UniRef100_A4MEM8_from_6_to_432 (HMM "PKS_KS" in sequence "UniRef100_A4MEM8", bitscore: 729.8, e-value: 9.9e-214, length: 427)
639	UniRef100_A1V0Y5_from_6_to_432 (HMM "PKS_KS" in sequence "UniRef100_A1V0Y5", bitscore: 729.8, e-value: 9.9e-214, length: 427)
640	UniRef100_A3NYT7_from_6_to_432 (HMM "PKS_KS" in sequence "UniRef100_A3NYT7", bitscore: 729.8, e-value: 9.9e-214, length: 427)
641	UniRef100_A5J8L4_from_6_to_432 (HMM "PKS_KS" in sequence "UniRef100_A5J8L4", bitscore: 729.8, e-value: 9.9e-214, length: 427)
642	UniRef100_Q63R84_from_6_to_432 (HMM "PKS_KS" in sequence "UniRef100_Q63R84", bitscore: 729.8, e-value: 9.9e-214, length: 427)
643	UniRef100_Q70P95_from_37_to_466 (HMM "PKS_KS" in sequence "UniRef100_Q70P95", bitscore: 729.7, e-value: 1.1e-213, length: 430)
644	UniRef100_A1GFR6_from_648_to_1072 (HMM "PKS_KS" in sequence "UniRef100_A1GFR6", bitscore: 729.6, e-value: 1.1e-213, length: 425)
645	UniRef100_A1YAM9_from_1530_to_1954 (HMM "PKS_KS" in sequence "UniRef100_A1YAM9", bitscore: 729.6, e-value: 1.1e-213, length: 425)
646	UniRef100_Q9L4W3_from_3503_to_3927 (HMM "PKS_KS" in sequence "UniRef100_Q9L4W3", bitscore: 729.6, e-value: 1.2e-213, length: 425)
647	UniRef100_Q9FDU1_from_2122_to_2545 (HMM "PKS_KS" in sequence "UniRef100_Q9FDU1", bitscore: 729.6, e-value: 1.2e-213, length: 424)
648	UniRef100_Q4U446_from_678_to_1122 (HMM "PKS_KS" in sequence "UniRef100_Q4U446", bitscore: 729.6, e-value: 1.2e-213, length: 445)
649	UniRef100_Q0LLS0_from_31_to_459 (HMM "PKS_KS" in sequence "UniRef100_Q0LLS0", bitscore: 729.6, e-value: 1.2e-213, length: 429)
650	UniRef100_Q846W6_from_34_to_459 (HMM "PKS_KS" in sequence "UniRef100_Q846W6", bitscore: 729.4, e-value: 1.3e-213, length: 426)
651	UniRef100_Q93HJ3_from_2115_to_2534 (HMM "PKS_KS" in sequence "UniRef100_Q93HJ3", bitscore: 729.4, e-value: 1.3e-213, length: 420)
652	UniRef100_Q0LP30_from_100_to_525 (HMM "PKS_KS" in sequence "UniRef100_Q0LP30", bitscore: 729.4, e-value: 1.4e-213, length: 426)
653	UniRef100_A0PQ37_from_36_to_464 (HMM "PKS_KS" in sequence "UniRef100_A0PQ37", bitscore: 729.3, e-value: 1.4e-213, length: 429)
654	UniRef100_Q1MX81_from_1051_to_1476 (HMM "PKS_KS" in sequence "UniRef100_Q1MX81", bitscore: 729.3, e-value: 1.5e-213, length: 426)
655	UniRef100_Q83WE8_from_38_to_462 (HMM "PKS_KS" in sequence "UniRef100_Q83WE8", bitscore: 729.2, e-value: 1.5e-213, length: 425)
656	UniRef100_Q9L4W3_from_7410_to_7834 (HMM "PKS_KS" in sequence "UniRef100_Q9L4W3", bitscore: 729.0, e-value: 1.7e-213, length: 425)
657	UniRef100_Q2PC83_from_3728_to_4154 (HMM "PKS_KS" in sequence "UniRef100_Q2PC83", bitscore: 728.9, e-value: 1.8e-213, length: 427)
658	UniRef100_Q6JHN8_from_4257_to_4682 (HMM "PKS_KS" in sequence "UniRef100_Q6JHN8", bitscore: 728.9, e-value: 1.9e-213, length: 426)
659	UniRef100_Q93HJ5_from_1013_to_1427 (HMM "PKS_KS" in sequence "UniRef100_Q93HJ5", bitscore: 728.8, e-value: 2e-213, length: 415)
660	UniRef100_Q6DNE5_from_46_to_474 (HMM "PKS_KS" in sequence "UniRef100_Q6DNE5", bitscore: 728.7, e-value: 2.1e-213, length: 429)
661	UniRef100_Q93HI9_from_36_to_462 (HMM "PKS_KS" in sequence "UniRef100_Q93HI9", bitscore: 728.7, e-value: 2.1e-213, length: 427)
662	UniRef100_Q0RIF5_from_4535_to_4963 (HMM "PKS_KS" in sequence "UniRef100_Q0RIF5", bitscore: 728.5, e-value: 2.5e-213, length: 429)
663	UniRef100_O30768_from_43_to_468 (HMM "PKS_KS" in sequence "UniRef100_O30768", bitscore: 728.3, e-value: 2.9e-213, length: 426)
664	UniRef100_Q1D3S5_from_167_to_592 (HMM "PKS_KS" in sequence "UniRef100_Q1D3S5", bitscore: 728.0, e-value: 3.5e-213, length: 426)
665	UniRef100_Q1MX72_from_2104_to_2531 (HMM "PKS_KS" in sequence "UniRef100_Q1MX72", bitscore: 727.9, e-value: 3.8e-213, length: 428)
666	UniRef100_Q7WRN5_from_2092_to_2515 (HMM "PKS_KS" in sequence "UniRef100_Q7WRN5", bitscore: 727.9, e-value: 3.8e-213, length: 424)
667	UniRef100_A2QTF6_from_10_to_436 (HMM "PKS_KS" in sequence "UniRef100_A2QTF6", bitscore: 727.8, e-value: 4.1e-213, length: 427)
668	UniRef100_Q70KH5_from_36_to_461 (HMM "PKS_KS" in sequence "UniRef100_Q70KH5", bitscore: 727.6, e-value: 4.6e-213, length: 426)
669	UniRef100_A0ACI0_from_46_to_470 (HMM "PKS_KS" in sequence "UniRef100_A0ACI0", bitscore: 727.5, e-value: 4.8e-213, length: 425)
670	UniRef100_Q93NW6_from_1764_to_2188 (HMM "PKS_KS" in sequence "UniRef100_Q93NW6", bitscore: 727.5, e-value: 4.9e-213, length: 425)
671	UniRef100_A1HLA8_from_5_to_431 (HMM "PKS_KS" in sequence "UniRef100_A1HLA8", bitscore: 727.5, e-value: 5e-213, length: 427)
672	UniRef100_UPI000038D5E1_from_37_to_465 (HMM "PKS_KS" in sequence "UniRef100_UPI000038D5E1", bitscore: 727.2, e-value: 6e-213, length: 429)
673	UniRef100_Q1L0T2_from_5257_to_5683 (HMM "PKS_KS" in sequence "UniRef100_Q1L0T2", bitscore: 727.2, e-value: 6.2e-213, length: 427)
674	UniRef100_A0PQ25_from_44_to_467 (HMM "PKS_KS" in sequence "UniRef100_A0PQ25", bitscore: 727.1, e-value: 6.7e-213, length: 424)
675	UniRef100_O54666_from_2197_to_2620 (HMM "PKS_KS" in sequence "UniRef100_O54666", bitscore: 726.9, e-value: 7.3e-213, length: 424)
676	UniRef100_Q6RKJ1_from_7_to_449 (HMM "PKS_KS" in sequence "UniRef100_Q6RKJ1", bitscore: 726.9, e-value: 7.3e-213, length: 443)
677	UniRef100_Q3VZE3_from_1113_to_1537 (HMM "PKS_KS" in sequence "UniRef100_Q3VZE3", bitscore: 726.8, e-value: 8.1e-213, length: 425)
678	UniRef100_Q0QMN5_from_2108_to_2532 (HMM "PKS_KS" in sequence "UniRef100_Q0QMN5", bitscore: 726.7, e-value: 8.3e-213, length: 425)
679	UniRef100_Q83WE7_from_36_to_461 (HMM "PKS_KS" in sequence "UniRef100_Q83WE7", bitscore: 726.7, e-value: 8.7e-213, length: 426)
680	UniRef100_A0QHA4_from_36_to_459 (HMM "PKS_KS" in sequence "UniRef100_A0QHA4", bitscore: 726.5, e-value: 9.9e-213, length: 424)
681	UniRef100_A3ND25_from_6_to_432 (HMM "PKS_KS" in sequence "UniRef100_A3ND25", bitscore: 726.5, e-value: 1e-212, length: 427)
682	UniRef100_Q9CD81_from_44_to_467 (HMM "PKS_KS" in sequence "UniRef100_Q9CD81", bitscore: 726.4, e-value: 1e-212, length: 424)
683	UniRef100_O33955_from_23_to_454 (HMM "PKS_KS" in sequence "UniRef100_O33955", bitscore: 726.4, e-value: 1.1e-212, length: 432)
684	UniRef100_A0ACI3_from_36_to_461 (HMM "PKS_KS" in sequence "UniRef100_A0ACI3", bitscore: 726.3, e-value: 1.2e-212, length: 426)
685	UniRef100_Q6JHN6_from_1769_to_2194 (HMM "PKS_KS" in sequence "UniRef100_Q6JHN6", bitscore: 726.2, e-value: 1.2e-212, length: 426)
686	UniRef100_Q08PV3_from_35_to_460 (HMM "PKS_KS" in sequence "UniRef100_Q08PV3", bitscore: 726.0, e-value: 1.3e-212, length: 426)
687	UniRef100_O30482_from_36_to_461 (HMM "PKS_KS" in sequence "UniRef100_O30482", bitscore: 726.0, e-value: 1.4e-212, length: 426)
688	UniRef100_Q07017_from_1689_to_2116 (HMM "PKS_KS" in sequence "UniRef100_Q07017", bitscore: 726.0, e-value: 1.4e-212, length: 428)
689	UniRef100_Q6JHN6_from_5508_to_5936 (HMM "PKS_KS" in sequence "UniRef100_Q6JHN6", bitscore: 725.9, e-value: 1.4e-212, length: 429)
690	UniRef100_Q9KIV3_from_1596_to_2022 (HMM "PKS_KS" in sequence "UniRef100_Q9KIV3", bitscore: 725.9, e-value: 1.5e-212, length: 427)
691	UniRef100_A1T3T8_from_7_to_433 (HMM "PKS_KS" in sequence "UniRef100_A1T3T8", bitscore: 725.9, e-value: 1.5e-212, length: 427)
692	UniRef100_Q0R4M3_from_2130_to_2556 (HMM "PKS_KS" in sequence "UniRef100_Q0R4M3", bitscore: 725.7, e-value: 1.7e-212, length: 427)
693	UniRef100_Q1MX74_from_1801_to_2230 (HMM "PKS_KS" in sequence "UniRef100_Q1MX74", bitscore: 725.5, e-value: 1.9e-212, length: 430)
694	UniRef100_A5U6V5_from_49_to_472 (HMM "PKS_KS" in sequence "UniRef100_A5U6V5", bitscore: 725.5, e-value: 2e-212, length: 424)
695	UniRef100_O54593_from_33_to_455 (HMM "PKS_KS" in sequence "UniRef100_O54593", bitscore: 725.4, e-value: 2.1e-212, length: 423)
696	UniRef100_Q93HE5_from_2760_to_3186 (HMM "PKS_KS" in sequence "UniRef100_Q93HE5", bitscore: 725.4, e-value: 2.2e-212, length: 427)
697	UniRef100_Q3JP47_from_6_to_432 (HMM "PKS_KS" in sequence "UniRef100_Q3JP47", bitscore: 725.2, e-value: 2.4e-212, length: 427)
698	UniRef100_Q9ZGA4_from_5999_to_6417 (HMM "PKS_KS" in sequence "UniRef100_Q9ZGA4", bitscore: 725.1, e-value: 2.6e-212, length: 419)
699	UniRef100_Q9KIV4_from_1064_to_1479 (HMM "PKS_KS" in sequence "UniRef100_Q9KIV4", bitscore: 724.4, e-value: 4.2e-212, length: 416)
700	UniRef100_A0Z9Q2_from_34_to_459 (HMM "PKS_KS" in sequence "UniRef100_A0Z9Q2", bitscore: 724.4, e-value: 4.3e-212, length: 426)
701	UniRef100_Q9ADL6_from_113_to_538 (HMM "PKS_KS" in sequence "UniRef100_Q9ADL6", bitscore: 724.2, e-value: 4.8e-212, length: 426)
702	UniRef100_Q27W71_from_37_to_461 (HMM "PKS_KS" in sequence "UniRef100_Q27W71", bitscore: 724.1, e-value: 5.1e-212, length: 425)
703	UniRef100_A1GGB3_from_1760_to_2184 (HMM "PKS_KS" in sequence "UniRef100_A1GGB3", bitscore: 724.1, e-value: 5.2e-212, length: 425)
704	UniRef100_Q93HJ5_from_3992_to_4408 (HMM "PKS_KS" in sequence "UniRef100_Q93HJ5", bitscore: 723.9, e-value: 5.9e-212, length: 417)
705	UniRef100_Q3S864_from_36_to_458 (HMM "PKS_KS" in sequence "UniRef100_Q3S864", bitscore: 723.7, e-value: 6.7e-212, length: 423)
706	UniRef100_Q6W5P8_from_36_to_458 (HMM "PKS_KS" in sequence "UniRef100_Q6W5P8", bitscore: 723.7, e-value: 7e-212, length: 423)
707	UniRef100_Q0ILC7_from_36_to_462 (HMM "PKS_KS" in sequence "UniRef100_Q0ILC7", bitscore: 723.7, e-value: 7e-212, length: 427)
708	UniRef100_Q6JHN7_from_1725_to_2150 (HMM "PKS_KS" in sequence "UniRef100_Q6JHN7", bitscore: 723.4, e-value: 8.4e-212, length: 426)
709	UniRef100_Q6RKK8_from_5_to_446 (HMM "PKS_KS" in sequence "UniRef100_Q6RKK8", bitscore: 723.3, e-value: 8.9e-212, length: 442)
710	UniRef100_Q0QMN5_from_126_to_538 (HMM "PKS_KS" in sequence "UniRef100_Q0QMN5", bitscore: 723.3, e-value: 9.1e-212, length: 413)
711	UniRef100_Q93NW7_from_1578_to_2005 (HMM "PKS_KS" in sequence "UniRef100_Q93NW7", bitscore: 723.0, e-value: 1.1e-211, length: 428)
712	UniRef100_Q30CS1_from_1799_to_2227 (HMM "PKS_KS" in sequence "UniRef100_Q30CS1", bitscore: 722.8, e-value: 1.3e-211, length: 429)
713	UniRef100_A1KK94_from_2059_to_2483 (HMM "PKS_KS" in sequence "UniRef100_A1KK94", bitscore: 722.7, e-value: 1.4e-211, length: 425)
714	UniRef100_Q8J0F5_from_32_to_453 (HMM "PKS_KS" in sequence "UniRef100_Q8J0F5", bitscore: 722.7, e-value: 1.4e-211, length: 422)
715	UniRef100_Q6JHN6_from_3770_to_4195 (HMM "PKS_KS" in sequence "UniRef100_Q6JHN6", bitscore: 722.6, e-value: 1.5e-211, length: 426)
716	UniRef100_Q9L1V8_from_16_to_441 (HMM "PKS_KS" in sequence "UniRef100_Q9L1V8", bitscore: 722.5, e-value: 1.5e-211, length: 426)
717	UniRef100_A1YBQ2_from_27_to_452 (HMM "PKS_KS" in sequence "UniRef100_A1YBQ2", bitscore: 722.5, e-value: 1.6e-211, length: 426)
718	UniRef100_Q54296_from_8507_to_8926 (HMM "PKS_KS" in sequence "UniRef100_Q54296", bitscore: 722.4, e-value: 1.7e-211, length: 420)
719	UniRef100_Q3W1C1_from_49_to_473 (HMM "PKS_KS" in sequence "UniRef100_Q3W1C1", bitscore: 722.3, e-value: 1.8e-211, length: 425)
720	UniRef100_O54593_from_1704_to_2128 (HMM "PKS_KS" in sequence "UniRef100_O54593", bitscore: 722.2, e-value: 1.9e-211, length: 425)
721	UniRef100_A4X8M1_from_36_to_448 (HMM "PKS_KS" in sequence "UniRef100_A4X8M1", bitscore: 722.2, e-value: 1.9e-211, length: 413)
722	UniRef100_A2VIE7_from_37_to_461 (HMM "PKS_KS" in sequence "UniRef100_A2VIE7", bitscore: 722.2, e-value: 1.9e-211, length: 425)
723	UniRef100_Q93TW7_from_38_to_464 (HMM "PKS_KS" in sequence "UniRef100_Q93TW7", bitscore: 722.2, e-value: 2e-211, length: 427)
724	UniRef100_Q83WE9_from_37_to_464 (HMM "PKS_KS" in sequence "UniRef100_Q83WE9", bitscore: 722.2, e-value: 2e-211, length: 428)
725	UniRef100_A0QFF5_from_2071_to_2491 (HMM "PKS_KS" in sequence "UniRef100_A0QFF5", bitscore: 722.1, e-value: 2.1e-211, length: 421)
726	UniRef100_Q6V1M7_from_40_to_467 (HMM "PKS_KS" in sequence "UniRef100_Q6V1M7", bitscore: 721.8, e-value: 2.6e-211, length: 428)
727	UniRef100_Q83X69_from_590_to_1016 (HMM "PKS_KS" in sequence "UniRef100_Q83X69", bitscore: 721.7, e-value: 2.7e-211, length: 427)
728	UniRef100_Q9Y7D5_from_13_to_433 (HMM "PKS_KS" in sequence "UniRef100_Q9Y7D5", bitscore: 721.7, e-value: 2.7e-211, length: 421)
729	UniRef100_Q3S863_from_1809_to_2235 (HMM "PKS_KS" in sequence "UniRef100_Q3S863", bitscore: 721.7, e-value: 2.8e-211, length: 427)
730	UniRef100_Q6V1N7_from_30_to_458 (HMM "PKS_KS" in sequence "UniRef100_Q6V1N7", bitscore: 721.5, e-value: 3.2e-211, length: 429)
731	UniRef100_A4FCY8_from_38_to_464 (HMM "PKS_KS" in sequence "UniRef100_A4FCY8", bitscore: 721.4, e-value: 3.5e-211, length: 427)
732	UniRef100_Q6W5P7_from_2074_to_2500 (HMM "PKS_KS" in sequence "UniRef100_Q6W5P7", bitscore: 721.3, e-value: 3.6e-211, length: 427)
733	UniRef100_Q9KIZ7_from_3026_to_3453 (HMM "PKS_KS" in sequence "UniRef100_Q9KIZ7", bitscore: 721.2, e-value: 3.8e-211, length: 428)
734	UniRef100_Q6DNE2_from_38_to_465 (HMM "PKS_KS" in sequence "UniRef100_Q6DNE2", bitscore: 721.0, e-value: 4.3e-211, length: 428)
735	UniRef100_O30767_from_46_to_471 (HMM "PKS_KS" in sequence "UniRef100_O30767", bitscore: 721.0, e-value: 4.4e-211, length: 426)
736	UniRef100_A1CMV8_from_14_to_439 (HMM "PKS_KS" in sequence "UniRef100_A1CMV8", bitscore: 720.8, e-value: 5.1e-211, length: 426)
737	UniRef100_Q0ILD0_from_1559_to_1982 (HMM "PKS_KS" in sequence "UniRef100_Q0ILD0", bitscore: 720.7, e-value: 5.5e-211, length: 424)
738	UniRef100_Q0QMN4_from_36_to_462 (HMM "PKS_KS" in sequence "UniRef100_Q0QMN4", bitscore: 720.7, e-value: 5.6e-211, length: 427)
739	UniRef100_Q5SFB3_from_37_to_461 (HMM "PKS_KS" in sequence "UniRef100_Q5SFB3", bitscore: 720.4, e-value: 6.7e-211, length: 425)
740	UniRef100_Q9ZGA4_from_4416_to_4835 (HMM "PKS_KS" in sequence "UniRef100_Q9ZGA4", bitscore: 720.2, e-value: 7.5e-211, length: 420)
741	UniRef100_Q7WTF1_from_36_to_460 (HMM "PKS_KS" in sequence "UniRef100_Q7WTF1", bitscore: 720.1, e-value: 8.2e-211, length: 425)
742	UniRef100_Q9L4X3_from_6456_to_6876 (HMM "PKS_KS" in sequence "UniRef100_Q9L4X3", bitscore: 720.1, e-value: 8.5e-211, length: 421)
743	UniRef100_Q0VZ72_from_37_to_457 (HMM "PKS_KS" in sequence "UniRef100_Q0VZ72", bitscore: 719.6, e-value: 1.2e-210, length: 421)
744	UniRef100_Q0QMQ0_from_37_to_461 (HMM "PKS_KS" in sequence "UniRef100_Q0QMQ0", bitscore: 719.5, e-value: 1.3e-210, length: 425)
745	UniRef100_A0ACI2_from_38_to_461 (HMM "PKS_KS" in sequence "UniRef100_A0ACI2", bitscore: 719.4, e-value: 1.4e-210, length: 424)
746	UniRef100_Q9L4W4_from_44_to_465 (HMM "PKS_KS" in sequence "UniRef100_Q9L4W4", bitscore: 719.4, e-value: 1.4e-210, length: 422)
747	UniRef100_Q93NW7_from_41_to_462 (HMM "PKS_KS" in sequence "UniRef100_Q93NW7", bitscore: 719.2, e-value: 1.6e-210, length: 422)
748	UniRef100_A0PQ38_from_25_to_451 (HMM "PKS_KS" in sequence "UniRef100_A0PQ38", bitscore: 719.0, e-value: 1.8e-210, length: 427)
749	UniRef100_Q9L4X2_from_43_to_467 (HMM "PKS_KS" in sequence "UniRef100_Q9L4X2", bitscore: 718.9, e-value: 1.9e-210, length: 425)
750	UniRef100_Q4C7P4_from_1_to_423 (HMM "PKS_KS" in sequence "UniRef100_Q4C7P4", bitscore: 718.8, e-value: 2e-210, length: 423)
751	UniRef100_Q0ILD1_from_1550_to_1966 (HMM "PKS_KS" in sequence "UniRef100_Q0ILD1", bitscore: 718.8, e-value: 2e-210, length: 417)
752	UniRef100_A1GD40_from_36_to_462 (HMM "PKS_KS" in sequence "UniRef100_A1GD40", bitscore: 718.8, e-value: 2.1e-210, length: 427)
753	UniRef100_Q9L4W3_from_1759_to_2183 (HMM "PKS_KS" in sequence "UniRef100_Q9L4W3", bitscore: 718.7, e-value: 2.2e-210, length: 425)
754	UniRef100_Q3S314_from_3_to_425 (HMM "PKS_KS" in sequence "UniRef100_Q3S314", bitscore: 718.6, e-value: 2.3e-210, length: 423)
755	UniRef100_Q2SYW1_from_5_to_431 (HMM "PKS_KS" in sequence "UniRef100_Q2SYW1", bitscore: 718.4, e-value: 2.7e-210, length: 427)
756	UniRef100_Q6GVP0_from_37_to_462 (HMM "PKS_KS" in sequence "UniRef100_Q6GVP0", bitscore: 718.3, e-value: 2.8e-210, length: 426)
757	UniRef100_Q0RMN9_from_59_to_487 (HMM "PKS_KS" in sequence "UniRef100_Q0RMN9", bitscore: 718.3, e-value: 2.9e-210, length: 429)
758	UniRef100_O52545_from_1719_to_2143 (HMM "PKS_KS" in sequence "UniRef100_O52545", bitscore: 718.1, e-value: 3.2e-210, length: 425)
759	UniRef100_Q2PC83_from_1005_to_1430 (HMM "PKS_KS" in sequence "UniRef100_Q2PC83", bitscore: 718.0, e-value: 3.6e-210, length: 426)
760	UniRef100_Q8G986_from_36_to_459 (HMM "PKS_KS" in sequence "UniRef100_Q8G986", bitscore: 717.9, e-value: 3.9e-210, length: 424)
761	UniRef100_A0ACI3_from_3612_to_4039 (HMM "PKS_KS" in sequence "UniRef100_A0ACI3", bitscore: 717.6, e-value: 4.8e-210, length: 428)
762	UniRef100_Q9KIZ6_from_1524_to_1950 (HMM "PKS_KS" in sequence "UniRef100_Q9KIZ6", bitscore: 717.6, e-value: 4.8e-210, length: 427)
763	UniRef100_Q9L4W3_from_5625_to_6049 (HMM "PKS_KS" in sequence "UniRef100_Q9L4W3", bitscore: 717.5, e-value: 4.9e-210, length: 425)
764	UniRef100_Q0RMN8_from_38_to_464 (HMM "PKS_KS" in sequence "UniRef100_Q0RMN8", bitscore: 717.4, e-value: 5.2e-210, length: 427)
765	UniRef100_Q08PV4_from_37_to_464 (HMM "PKS_KS" in sequence "UniRef100_Q08PV4", bitscore: 717.4, e-value: 5.3e-210, length: 428)
766	UniRef100_Q1D4F6_from_32_to_459 (HMM "PKS_KS" in sequence "UniRef100_Q1D4F6", bitscore: 717.4, e-value: 5.4e-210, length: 428)
767	UniRef100_A1T9S6_from_35_to_457 (HMM "PKS_KS" in sequence "UniRef100_A1T9S6", bitscore: 717.3, e-value: 5.7e-210, length: 423)
768	UniRef100_A0ACH1_from_6591_to_7010 (HMM "PKS_KS" in sequence "UniRef100_A0ACH1", bitscore: 717.3, e-value: 5.9e-210, length: 420)
769	UniRef100_Q1MX74_from_36_to_463 (HMM "PKS_KS" in sequence "UniRef100_Q1MX74", bitscore: 717.2, e-value: 6.2e-210, length: 428)
770	UniRef100_Q70KH4_from_1059_to_1486 (HMM "PKS_KS" in sequence "UniRef100_Q70KH4", bitscore: 717.1, e-value: 6.6e-210, length: 428)
771	UniRef100_Q3W486_from_42_to_468 (HMM "PKS_KS" in sequence "UniRef100_Q3W486", bitscore: 717.1, e-value: 6.7e-210, length: 427)
772	UniRef100_A1WKM4_from_28_to_505 (HMM "PKS_KS" in sequence "UniRef100_A1WKM4", bitscore: 717.0, e-value: 7.3e-210, length: 478)
773	UniRef100_A1GD39_from_36_to_460 (HMM "PKS_KS" in sequence "UniRef100_A1GD39", bitscore: 716.9, e-value: 7.8e-210, length: 425)
774	UniRef100_Q9S0R8_from_483_to_914 (HMM "PKS_KS" in sequence "UniRef100_Q9S0R8", bitscore: 716.8, e-value: 8.3e-210, length: 432)
775	UniRef100_Q7S380_from_3_to_432 (HMM "PKS_KS" in sequence "UniRef100_Q7S380", bitscore: 716.8, e-value: 8.4e-210, length: 430)
776	UniRef100_Q30CS2_from_641_to_1070 (HMM "PKS_KS" in sequence "UniRef100_Q30CS2", bitscore: 716.7, e-value: 8.8e-210, length: 430)
777	UniRef100_A0ZEC2_from_2101_to_2524 (HMM "PKS_KS" in sequence "UniRef100_A0ZEC2", bitscore: 716.6, e-value: 9.2e-210, length: 424)
778	UniRef100_Q1L0S4_from_47_to_475 (HMM "PKS_KS" in sequence "UniRef100_Q1L0S4", bitscore: 716.3, e-value: 1.1e-209, length: 429)
779	UniRef100_A4KCE4_from_2759_to_3185 (HMM "PKS_KS" in sequence "UniRef100_A4KCE4", bitscore: 716.1, e-value: 1.3e-209, length: 427)
780	UniRef100_A0ACI1_from_1582_to_2001 (HMM "PKS_KS" in sequence "UniRef100_A0ACI1", bitscore: 715.9, e-value: 1.5e-209, length: 420)
781	UniRef100_Q93NX7_from_36_to_459 (HMM "PKS_KS" in sequence "UniRef100_Q93NX7", bitscore: 715.6, e-value: 1.8e-209, length: 424)
782	UniRef100_Q10Y08_from_38_to_466 (HMM "PKS_KS" in sequence "UniRef100_Q10Y08", bitscore: 715.4, e-value: 2.1e-209, length: 429)
783	UniRef100_Q0R4M7_from_47_to_474 (HMM "PKS_KS" in sequence "UniRef100_Q0R4M7", bitscore: 715.4, e-value: 2.2e-209, length: 428)
784	UniRef100_A1KMS7_from_36_to_458 (HMM "PKS_KS" in sequence "UniRef100_A1KMS7", bitscore: 715.2, e-value: 2.4e-209, length: 423)
785	UniRef100_Q6TEI0_from_6_to_430 (HMM "PKS_KS" in sequence "UniRef100_Q6TEI0", bitscore: 715.2, e-value: 2.5e-209, length: 425)
786	UniRef100_Q93C90_from_45_to_470 (HMM "PKS_KS" in sequence "UniRef100_Q93C90", bitscore: 715.2, e-value: 2.6e-209, length: 426)
787	UniRef100_Q9L4X3_from_4903_to_5328 (HMM "PKS_KS" in sequence "UniRef100_Q9L4X3", bitscore: 715.1, e-value: 2.6e-209, length: 426)
788	UniRef100_Q8KUF5_from_38_to_463 (HMM "PKS_KS" in sequence "UniRef100_Q8KUF5", bitscore: 715.1, e-value: 2.7e-209, length: 426)
789	UniRef100_Q9F829_from_33_to_458 (HMM "PKS_KS" in sequence "UniRef100_Q9F829", bitscore: 715.1, e-value: 2.7e-209, length: 426)
790	UniRef100_Q6W5Q0_from_8811_to_9223 (HMM "PKS_KS" in sequence "UniRef100_Q6W5Q0", bitscore: 714.9, e-value: 3e-209, length: 413)
791	UniRef100_A4F5C5_from_34_to_458 (HMM "PKS_KS" in sequence "UniRef100_A4F5C5", bitscore: 714.6, e-value: 3.8e-209, length: 425)
792	UniRef100_Q2N3T1_from_113_to_540 (HMM "PKS_KS" in sequence "UniRef100_Q2N3T1", bitscore: 714.5, e-value: 4.1e-209, length: 428)
793	UniRef100_Q21E99_from_12_to_439 (HMM "PKS_KS" in sequence "UniRef100_Q21E99", bitscore: 714.4, e-value: 4.3e-209, length: 428)
794	UniRef100_Q1D3S6_from_38_to_464 (HMM "PKS_KS" in sequence "UniRef100_Q1D3S6", bitscore: 714.4, e-value: 4.3e-209, length: 427)
795	UniRef100_A4FCW1_from_34_to_459 (HMM "PKS_KS" in sequence "UniRef100_A4FCW1", bitscore: 714.2, e-value: 5.1e-209, length: 426)
796	UniRef100_A4FCY0_from_104_to_528 (HMM "PKS_KS" in sequence "UniRef100_A4FCY0", bitscore: 714.1, e-value: 5.3e-209, length: 425)
797	UniRef100_Q8CJN6_from_1018_to_1443 (HMM "PKS_KS" in sequence "UniRef100_Q8CJN6", bitscore: 714.1, e-value: 5.3e-209, length: 426)
798	UniRef100_Q67G57_from_50_to_476 (HMM "PKS_KS" in sequence "UniRef100_Q67G57", bitscore: 713.8, e-value: 6.4e-209, length: 427)
799	UniRef100_Q2GWL6_from_16_to_441 (HMM "PKS_KS" in sequence "UniRef100_Q2GWL6", bitscore: 713.5, e-value: 8e-209, length: 426)
800	UniRef100_Q6W5P7_from_37_to_463 (HMM "PKS_KS" in sequence "UniRef100_Q6W5P7", bitscore: 713.5, e-value: 8.3e-209, length: 427)
801	UniRef100_Q93HJ1_from_1567_to_1990 (HMM "PKS_KS" in sequence "UniRef100_Q93HJ1", bitscore: 713.3, e-value: 9e-209, length: 424)
802	UniRef100_Q9ZGA4_from_1185_to_1604 (HMM "PKS_KS" in sequence "UniRef100_Q9ZGA4", bitscore: 713.2, e-value: 9.8e-209, length: 420)
803	UniRef100_Q8KUH4_from_1761_to_2181 (HMM "PKS_KS" in sequence "UniRef100_Q8KUH4", bitscore: 713.0, e-value: 1.2e-208, length: 421)
804	UniRef100_Q7WTF2_from_37_to_462 (HMM "PKS_KS" in sequence "UniRef100_Q7WTF2", bitscore: 712.8, e-value: 1.3e-208, length: 426)
805	UniRef100_Q8G987_from_2120_to_2543 (HMM "PKS_KS" in sequence "UniRef100_Q8G987", bitscore: 712.8, e-value: 1.3e-208, length: 424)
806	UniRef100_P95814_from_1911_to_2330 (HMM "PKS_KS" in sequence "UniRef100_P95814", bitscore: 712.7, e-value: 1.4e-208, length: 420)
807	UniRef100_Q27W59_from_36_to_462 (HMM "PKS_KS" in sequence "UniRef100_Q27W59", bitscore: 712.7, e-value: 1.4e-208, length: 427)
808	UniRef100_Q7UQ60_from_23_to_451 (HMM "PKS_KS" in sequence "UniRef100_Q7UQ60", bitscore: 712.2, e-value: 2e-208, length: 429)
809	UniRef100_Q9Z5K6_from_104_to_529 (HMM "PKS_KS" in sequence "UniRef100_Q9Z5K6", bitscore: 712.1, e-value: 2.1e-208, length: 426)
810	UniRef100_Q9ZGI5_from_91_to_518 (HMM "PKS_KS" in sequence "UniRef100_Q9ZGI5", bitscore: 711.7, e-value: 2.8e-208, length: 428)
811	UniRef100_Q2U4V7_from_19_to_444 (HMM "PKS_KS" in sequence "UniRef100_Q2U4V7", bitscore: 711.3, e-value: 3.8e-208, length: 426)
812	UniRef100_UPI000023DFC5_from_5_to_433 (HMM "PKS_KS" in sequence "UniRef100_UPI000023DFC5", bitscore: 711.2, e-value: 3.9e-208, length: 429)
813	UniRef100_A4TA92_from_35_to_457 (HMM "PKS_KS" in sequence "UniRef100_A4TA92", bitscore: 710.8, e-value: 5.3e-208, length: 423)
814	UniRef100_Q0RK68_from_153_to_580 (HMM "PKS_KS" in sequence "UniRef100_Q0RK68", bitscore: 710.7, e-value: 5.7e-208, length: 428)
815	UniRef100_Q4U446_from_3878_to_4307 (HMM "PKS_KS" in sequence "UniRef100_Q4U446", bitscore: 710.6, e-value: 6.1e-208, length: 430)
816	UniRef100_Q6DNE0_from_39_to_455 (HMM "PKS_KS" in sequence "UniRef100_Q6DNE0", bitscore: 710.4, e-value: 7e-208, length: 417)
817	UniRef100_Q848C4_from_616_to_1032 (HMM "PKS_KS" in sequence "UniRef100_Q848C4", bitscore: 710.3, e-value: 7.3e-208, length: 417)
818	UniRef100_A0PQ36_from_38_to_462 (HMM "PKS_KS" in sequence "UniRef100_A0PQ36", bitscore: 710.3, e-value: 7.4e-208, length: 425)
819	UniRef100_Q93NX8_from_1800_to_2222 (HMM "PKS_KS" in sequence "UniRef100_Q93NX8", bitscore: 710.3, e-value: 7.6e-208, length: 423)
820	UniRef100_Q9KIZ7_from_1527_to_1954 (HMM "PKS_KS" in sequence "UniRef100_Q9KIZ7", bitscore: 710.2, e-value: 7.9e-208, length: 428)
821	UniRef100_Q3VYG4_from_136_to_562 (HMM "PKS_KS" in sequence "UniRef100_Q3VYG4", bitscore: 710.0, e-value: 9e-208, length: 427)
822	UniRef100_Q9X992_from_663_to_1090 (HMM "PKS_KS" in sequence "UniRef100_Q9X992", bitscore: 709.8, e-value: 1e-207, length: 428)
823	UniRef100_Q6W5P6_from_7933_to_8354 (HMM "PKS_KS" in sequence "UniRef100_Q6W5P6", bitscore: 709.6, e-value: 1.2e-207, length: 422)
824	UniRef100_Q197Z3_from_138_to_565 (HMM "PKS_KS" in sequence "UniRef100_Q197Z3", bitscore: 709.5, e-value: 1.3e-207, length: 428)
825	UniRef100_Q3S2T9_from_52_to_491 (HMM "PKS_KS" in sequence "UniRef100_Q3S2T9", bitscore: 709.4, e-value: 1.3e-207, length: 440)
826	UniRef100_A4KCE4_from_4259_to_4686 (HMM "PKS_KS" in sequence "UniRef100_A4KCE4", bitscore: 709.4, e-value: 1.4e-207, length: 428)
827	UniRef100_Q5VKR4_from_36_to_449 (HMM "PKS_KS" in sequence "UniRef100_Q5VKR4", bitscore: 709.3, e-value: 1.5e-207, length: 414)
828	UniRef100_Q93NW6_from_37_to_458 (HMM "PKS_KS" in sequence "UniRef100_Q93NW6", bitscore: 709.3, e-value: 1.5e-207, length: 422)
829	UniRef100_A1CYH3_from_13_to_439 (HMM "PKS_KS" in sequence "UniRef100_A1CYH3", bitscore: 709.3, e-value: 1.5e-207, length: 427)
830	UniRef100_O30766_from_1462_to_1891 (HMM "PKS_KS" in sequence "UniRef100_O30766", bitscore: 709.2, e-value: 1.6e-207, length: 430)
831	UniRef100_Q6W5P7_from_5645_to_6071 (HMM "PKS_KS" in sequence "UniRef100_Q6W5P7", bitscore: 709.2, e-value: 1.6e-207, length: 427)
832	UniRef100_Q08PI2_from_29_to_455 (HMM "PKS_KS" in sequence "UniRef100_Q08PI2", bitscore: 709.1, e-value: 1.7e-207, length: 427)
833	UniRef100_Q0ILD2_from_2028_to_2447 (HMM "PKS_KS" in sequence "UniRef100_Q0ILD2", bitscore: 709.1, e-value: 1.7e-207, length: 420)
834	UniRef100_Q1D518_from_12_to_439 (HMM "PKS_KS" in sequence "UniRef100_Q1D518", bitscore: 709.1, e-value: 1.7e-207, length: 428)
835	UniRef100_Q1L0S8_from_2776_to_3201 (HMM "PKS_KS" in sequence "UniRef100_Q1L0S8", bitscore: 709.0, e-value: 1.8e-207, length: 426)
836	UniRef100_A4KCE4_from_5892_to_6316 (HMM "PKS_KS" in sequence "UniRef100_A4KCE4", bitscore: 708.9, e-value: 2e-207, length: 425)
837	UniRef100_Q1B844_from_37_to_465 (HMM "PKS_KS" in sequence "UniRef100_Q1B844", bitscore: 708.9, e-value: 2e-207, length: 429)
838	UniRef100_Q9L4X1_from_36_to_460 (HMM "PKS_KS" in sequence "UniRef100_Q9L4X1", bitscore: 708.8, e-value: 2.1e-207, length: 425)
839	UniRef100_Q1RS72_from_1895_to_2334 (HMM "PKS_KS" in sequence "UniRef100_Q1RS72", bitscore: 708.7, e-value: 2.2e-207, length: 440)
840	UniRef100_Q9ZGI3_from_37_to_467 (HMM "PKS_KS" in sequence "UniRef100_Q9ZGI3", bitscore: 708.6, e-value: 2.3e-207, length: 431)
841	UniRef100_A1GGB2_from_36_to_463 (HMM "PKS_KS" in sequence "UniRef100_A1GGB2", bitscore: 708.6, e-value: 2.5e-207, length: 428)
842	UniRef100_A0ACH3_from_4272_to_4687 (HMM "PKS_KS" in sequence "UniRef100_A0ACH3", bitscore: 708.5, e-value: 2.6e-207, length: 416)
843	UniRef100_Q49933_from_37_to_468 (HMM "PKS_KS" in sequence "UniRef100_Q49933", bitscore: 708.5, e-value: 2.7e-207, length: 432)
844	UniRef100_Q1MT73_from_7_to_434 (HMM "PKS_KS" in sequence "UniRef100_Q1MT73", bitscore: 708.2, e-value: 3.2e-207, length: 428)
845	UniRef100_A4KCE4_from_7585_to_8011 (HMM "PKS_KS" in sequence "UniRef100_A4KCE4", bitscore: 708.0, e-value: 3.5e-207, length: 427)
846	UniRef100_O30481_from_36_to_461 (HMM "PKS_KS" in sequence "UniRef100_O30481", bitscore: 707.9, e-value: 3.9e-207, length: 426)
847	UniRef100_Q9L4W3_from_37_to_458 (HMM "PKS_KS" in sequence "UniRef100_Q9L4W3", bitscore: 707.7, e-value: 4.5e-207, length: 422)
848	UniRef100_Q6W5P6_from_6428_to_6848 (HMM "PKS_KS" in sequence "UniRef100_Q6W5P6", bitscore: 707.7, e-value: 4.6e-207, length: 421)
849	UniRef100_P95814_from_3486_to_3905 (HMM "PKS_KS" in sequence "UniRef100_P95814", bitscore: 707.7, e-value: 4.6e-207, length: 420)
850	UniRef100_A1G9H0_from_650_to_1075 (HMM "PKS_KS" in sequence "UniRef100_A1G9H0", bitscore: 707.6, e-value: 4.9e-207, length: 426)
851	UniRef100_Q9KIZ7_from_41_to_461 (HMM "PKS_KS" in sequence "UniRef100_Q9KIZ7", bitscore: 707.4, e-value: 5.4e-207, length: 421)
852	UniRef100_Q197Z2_from_1570_to_2000 (HMM "PKS_KS" in sequence "UniRef100_Q197Z2", bitscore: 707.4, e-value: 5.6e-207, length: 431)
853	UniRef100_A4RIQ8_from_13_to_457 (HMM "PKS_KS" in sequence "UniRef100_A4RIQ8", bitscore: 707.2, e-value: 6.6e-207, length: 445)
854	UniRef100_Q2H2C8_from_13_to_450 (HMM "PKS_KS" in sequence "UniRef100_Q2H2C8", bitscore: 706.8, e-value: 8.5e-207, length: 438)
855	UniRef100_Q0ILD1_from_33_to_449 (HMM "PKS_KS" in sequence "UniRef100_Q0ILD1", bitscore: 706.8, e-value: 8.6e-207, length: 417)
856	UniRef100_Q846X2_from_36_to_460 (HMM "PKS_KS" in sequence "UniRef100_Q846X2", bitscore: 706.6, e-value: 9.3e-207, length: 425)
857	UniRef100_A1CFW1_from_12_to_438 (HMM "PKS_KS" in sequence "UniRef100_A1CFW1", bitscore: 706.5, e-value: 1e-206, length: 427)
858	UniRef100_Q0RIF6_from_1372_to_1798 (HMM "PKS_KS" in sequence "UniRef100_Q0RIF6", bitscore: 706.4, e-value: 1.1e-206, length: 427)
859	UniRef100_Q7WRN5_from_37_to_465 (HMM "PKS_KS" in sequence "UniRef100_Q7WRN5", bitscore: 706.3, e-value: 1.1e-206, length: 429)
860	UniRef100_Q096B7_from_1_to_423 (HMM "PKS_KS" in sequence "UniRef100_Q096B7", bitscore: 705.8, e-value: 1.6e-206, length: 423)
861	UniRef100_Q49932_from_35_to_460 (HMM "PKS_KS" in sequence "UniRef100_Q49932", bitscore: 705.8, e-value: 1.7e-206, length: 426)
862	UniRef100_Q331Q2_from_37_to_467 (HMM "PKS_KS" in sequence "UniRef100_Q331Q2", bitscore: 705.8, e-value: 1.7e-206, length: 431)
863	UniRef100_Q70HZ7_from_39_to_461 (HMM "PKS_KS" in sequence "UniRef100_Q70HZ7", bitscore: 705.3, e-value: 2.4e-206, length: 423)
864	UniRef100_Q2TYJ0_from_7_to_444 (HMM "PKS_KS" in sequence "UniRef100_Q2TYJ0", bitscore: 705.3, e-value: 2.4e-206, length: 438)
865	UniRef100_Q2PC52_from_1778_to_2204 (HMM "PKS_KS" in sequence "UniRef100_Q2PC52", bitscore: 705.0, e-value: 3e-206, length: 427)
866	UniRef100_A4KCE5_from_80_to_505 (HMM "PKS_KS" in sequence "UniRef100_A4KCE5", bitscore: 705.0, e-value: 3e-206, length: 426)
867	UniRef100_Q9F830_from_559_to_983 (HMM "PKS_KS" in sequence "UniRef100_Q9F830", bitscore: 704.9, e-value: 3.1e-206, length: 425)
868	UniRef100_A6GKP5_from_674_to_1100 (HMM "PKS_KS" in sequence "UniRef100_A6GKP5", bitscore: 704.9, e-value: 3.2e-206, length: 427)
869	UniRef100_Q091C1_from_1_to_419 (HMM "PKS_KS" in sequence "UniRef100_Q091C1", bitscore: 704.7, e-value: 3.6e-206, length: 419)
870	UniRef100_Q197Z2_from_37_to_452 (HMM "PKS_KS" in sequence "UniRef100_Q197Z2", bitscore: 704.7, e-value: 3.6e-206, length: 416)
871	UniRef100_Q08QP5_from_2_to_424 (HMM "PKS_KS" in sequence "UniRef100_Q08QP5", bitscore: 704.6, e-value: 3.9e-206, length: 423)
872	UniRef100_A0ACH1_from_5080_to_5496 (HMM "PKS_KS" in sequence "UniRef100_A0ACH1", bitscore: 704.4, e-value: 4.4e-206, length: 417)
873	UniRef100_A3R4R5_from_44_to_470 (HMM "PKS_KS" in sequence "UniRef100_A3R4R5", bitscore: 704.4, e-value: 4.4e-206, length: 427)
874	UniRef100_Q2N3T1_from_2005_to_2437 (HMM "PKS_KS" in sequence "UniRef100_Q2N3T1", bitscore: 704.1, e-value: 5.3e-206, length: 433)
875	UniRef100_UPI000023D46F_from_56_to_480 (HMM "PKS_KS" in sequence "UniRef100_UPI000023D46F", bitscore: 704.1, e-value: 5.6e-206, length: 425)
876	UniRef100_O05170_from_26_to_461 (HMM "PKS_KS" in sequence "UniRef100_O05170", bitscore: 704.0, e-value: 5.6e-206, length: 436)
877	UniRef100_Q3S2U6_from_13_to_433 (HMM "PKS_KS" in sequence "UniRef100_Q3S2U6", bitscore: 704.0, e-value: 5.8e-206, length: 421)
878	UniRef100_Q6J228_from_12_to_443 (HMM "PKS_KS" in sequence "UniRef100_Q6J228", bitscore: 703.9, e-value: 6.2e-206, length: 432)
879	UniRef100_Q54296_from_3268_to_3686 (HMM "PKS_KS" in sequence "UniRef100_Q54296", bitscore: 703.7, e-value: 7.3e-206, length: 419)
880	UniRef100_Q7WTF3_from_44_to_468 (HMM "PKS_KS" in sequence "UniRef100_Q7WTF3", bitscore: 703.6, e-value: 7.5e-206, length: 425)
881	UniRef100_O54591_from_36_to_462 (HMM "PKS_KS" in sequence "UniRef100_O54591", bitscore: 703.6, e-value: 7.7e-206, length: 427)
882	UniRef100_Q76KY0_from_139_to_565 (HMM "PKS_KS" in sequence "UniRef100_Q76KY0", bitscore: 703.5, e-value: 8.5e-206, length: 427)
883	UniRef100_Q49HL2_from_4836_to_5246 (HMM "PKS_KS" in sequence "UniRef100_Q49HL2", bitscore: 702.9, e-value: 1.2e-205, length: 411)
884	UniRef100_Q6JHN7_from_37_to_465 (HMM "PKS_KS" in sequence "UniRef100_Q6JHN7", bitscore: 702.8, e-value: 1.3e-205, length: 429)
885	UniRef100_Q0S8W4_from_1764_to_2190 (HMM "PKS_KS" in sequence "UniRef100_Q0S8W4", bitscore: 702.8, e-value: 1.3e-205, length: 427)
886	UniRef100_Q5BCE6_from_11_to_468 (HMM "PKS_KS" in sequence "UniRef100_Q5BCE6", bitscore: 702.8, e-value: 1.4e-205, length: 458)
887	UniRef100_A4F5C6_from_1603_to_2029 (HMM "PKS_KS" in sequence "UniRef100_A4F5C6", bitscore: 702.8, e-value: 1.4e-205, length: 427)
888	UniRef100_A1UGW4_from_37_to_465 (HMM "PKS_KS" in sequence "UniRef100_A1UGW4", bitscore: 702.7, e-value: 1.5e-205, length: 429)
889	UniRef100_A0ACI0_from_4589_to_5003 (HMM "PKS_KS" in sequence "UniRef100_A0ACI0", bitscore: 702.6, e-value: 1.5e-205, length: 415)
890	UniRef100_Q97DW5_from_4_to_431 (HMM "PKS_KS" in sequence "UniRef100_Q97DW5", bitscore: 702.2, e-value: 2.1e-205, length: 428)
891	UniRef100_Q05470_from_1929_to_2368 (HMM "PKS_KS" in sequence "UniRef100_Q05470", bitscore: 702.2, e-value: 2.1e-205, length: 440)
892	UniRef100_Q0LP46_from_104_to_522 (HMM "PKS_KS" in sequence "UniRef100_Q0LP46", bitscore: 702.1, e-value: 2.2e-205, length: 419)
893	UniRef100_Q3WH62_from_136_to_563 (HMM "PKS_KS" in sequence "UniRef100_Q3WH62", bitscore: 701.6, e-value: 3e-205, length: 428)
894	UniRef100_Q3VZE4_from_36_to_463 (HMM "PKS_KS" in sequence "UniRef100_Q3VZE4", bitscore: 701.5, e-value: 3.3e-205, length: 428)
895	UniRef100_Q6TEI0_from_1671_to_2095 (HMM "PKS_KS" in sequence "UniRef100_Q6TEI0", bitscore: 701.3, e-value: 3.9e-205, length: 425)
896	UniRef100_Q7UJD0_from_54_to_481 (HMM "PKS_KS" in sequence "UniRef100_Q7UJD0", bitscore: 701.2, e-value: 3.9e-205, length: 428)
897	UniRef100_Q6D9L1_from_567_to_994 (HMM "PKS_KS" in sequence "UniRef100_Q6D9L1", bitscore: 701.1, e-value: 4.4e-205, length: 428)
898	UniRef100_Q0RTS4_from_53_to_481 (HMM "PKS_KS" in sequence "UniRef100_Q0RTS4", bitscore: 701.1, e-value: 4.4e-205, length: 429)
899	UniRef100_Q0C8M3_from_11_to_450 (HMM "PKS_KS" in sequence "UniRef100_Q0C8M3", bitscore: 701.1, e-value: 4.5e-205, length: 440)
900	UniRef100_Q6W5P6_from_41_to_457 (HMM "PKS_KS" in sequence "UniRef100_Q6W5P6", bitscore: 701.0, e-value: 4.6e-205, length: 417)
901	UniRef100_Q0PEX7_from_649_to_1070 (HMM "PKS_KS" in sequence "UniRef100_Q0PEX7", bitscore: 700.8, e-value: 5.4e-205, length: 422)
902	UniRef100_A5G642_from_2368_to_2807 (HMM "PKS_KS" in sequence "UniRef100_A5G642", bitscore: 700.6, e-value: 6.1e-205, length: 440)
903	UniRef100_Q2KHG9_from_5_to_469 (HMM "PKS_KS" in sequence "UniRef100_Q2KHG9", bitscore: 700.6, e-value: 6.3e-205, length: 465)
904	UniRef100_Q2GPL2_from_10_to_445 (HMM "PKS_KS" in sequence "UniRef100_Q2GPL2", bitscore: 700.5, e-value: 6.8e-205, length: 436)
905	UniRef100_Q9EX54_from_36_to_460 (HMM "PKS_KS" in sequence "UniRef100_Q9EX54", bitscore: 700.2, e-value: 8e-205, length: 425)
906	UniRef100_A5P4N6_from_5_to_431 (HMM "PKS_KS" in sequence "UniRef100_A5P4N6", bitscore: 700.2, e-value: 8.1e-205, length: 427)
907	UniRef100_Q7WTF4_from_36_to_462 (HMM "PKS_KS" in sequence "UniRef100_Q7WTF4", bitscore: 700.2, e-value: 8.2e-205, length: 427)
908	UniRef100_Q5VKQ8_from_1743_to_2156 (HMM "PKS_KS" in sequence "UniRef100_Q5VKQ8", bitscore: 700.2, e-value: 8.3e-205, length: 414)
909	UniRef100_Q2T4N9_from_4468_to_4902 (HMM "PKS_KS" in sequence "UniRef100_Q2T4N9", bitscore: 699.9, e-value: 9.8e-205, length: 435)
910	UniRef100_Q6RKJ7_from_6_to_442 (HMM "PKS_KS" in sequence "UniRef100_Q6RKJ7", bitscore: 699.7, e-value: 1.1e-204, length: 437)
911	UniRef100_UPI00006B2BBC_from_900_to_1335 (HMM "PKS_KS" in sequence "UniRef100_UPI00006B2BBC", bitscore: 699.7, e-value: 1.1e-204, length: 436)
912	UniRef100_Q9ZGI2_from_37_to_464 (HMM "PKS_KS" in sequence "UniRef100_Q9ZGI2", bitscore: 699.7, e-value: 1.2e-204, length: 428)
913	UniRef100_Q2J8Q4_from_153_to_580 (HMM "PKS_KS" in sequence "UniRef100_Q2J8Q4", bitscore: 699.6, e-value: 1.2e-204, length: 428)
914	UniRef100_A0ACI3_from_2073_to_2498 (HMM "PKS_KS" in sequence "UniRef100_A0ACI3", bitscore: 699.3, e-value: 1.5e-204, length: 426)
915	UniRef100_A2QWP6_from_12_to_437 (HMM "PKS_KS" in sequence "UniRef100_A2QWP6", bitscore: 699.0, e-value: 1.8e-204, length: 426)
916	UniRef100_Q6RKE1_from_651_to_1078 (HMM "PKS_KS" in sequence "UniRef100_Q6RKE1", bitscore: 698.8, e-value: 2.2e-204, length: 428)
917	UniRef100_A6GK65_from_60_to_484 (HMM "PKS_KS" in sequence "UniRef100_A6GK65", bitscore: 698.7, e-value: 2.3e-204, length: 425)
918	UniRef100_Q4U446_from_2257_to_2689 (HMM "PKS_KS" in sequence "UniRef100_Q4U446", bitscore: 698.7, e-value: 2.3e-204, length: 433)
919	UniRef100_Q3S869_from_38_to_457 (HMM "PKS_KS" in sequence "UniRef100_Q3S869", bitscore: 698.5, e-value: 2.6e-204, length: 420)
920	UniRef100_Q8RJX8_from_37_to_463 (HMM "PKS_KS" in sequence "UniRef100_Q8RJX8", bitscore: 698.5, e-value: 2.6e-204, length: 427)
921	UniRef100_Q5ATG8_from_5_to_443 (HMM "PKS_KS" in sequence "UniRef100_Q5ATG8", bitscore: 698.5, e-value: 2.7e-204, length: 439)
922	UniRef100_A1CLP0_from_10_to_442 (HMM "PKS_KS" in sequence "UniRef100_A1CLP0", bitscore: 698.3, e-value: 3.1e-204, length: 433)
923	UniRef100_A0PQM7_from_2077_to_2507 (HMM "PKS_KS" in sequence "UniRef100_A0PQM7", bitscore: 698.2, e-value: 3.2e-204, length: 431)
924	UniRef100_A1UUY0_from_3383_to_3805 (HMM "PKS_KS" in sequence "UniRef100_A1UUY0", bitscore: 698.1, e-value: 3.4e-204, length: 423)
925	UniRef100_A2QIQ4_from_7_to_440 (HMM "PKS_KS" in sequence "UniRef100_A2QIQ4", bitscore: 697.8, e-value: 4.3e-204, length: 434)
926	UniRef100_Q03131_from_507_to_931 (HMM "PKS_KS" in sequence "UniRef100_Q03131", bitscore: 697.6, e-value: 5e-204, length: 425)
927	UniRef100_A0UWE2_from_664_to_1096 (HMM "PKS_KS" in sequence "UniRef100_A0UWE2", bitscore: 697.6, e-value: 5e-204, length: 433)
928	UniRef100_A5NZ92_from_799_to_1231 (HMM "PKS_KS" in sequence "UniRef100_A5NZ92", bitscore: 697.6, e-value: 5.1e-204, length: 433)
929	UniRef100_Q87W70_from_596_to_1022 (HMM "PKS_KS" in sequence "UniRef100_Q87W70", bitscore: 697.5, e-value: 5.4e-204, length: 427)
930	UniRef100_A4KCE5_from_5832_to_6257 (HMM "PKS_KS" in sequence "UniRef100_A4KCE5", bitscore: 697.4, e-value: 5.7e-204, length: 426)
931	UniRef100_A5G644_from_3143_to_3578 (HMM "PKS_KS" in sequence "UniRef100_A5G644", bitscore: 697.4, e-value: 5.8e-204, length: 436)
932	UniRef100_Q54299_from_36_to_456 (HMM "PKS_KS" in sequence "UniRef100_Q54299", bitscore: 697.4, e-value: 5.8e-204, length: 421)
933	UniRef100_Q54G29_from_18_to_482 (HMM "PKS_KS" in sequence "UniRef100_Q54G29", bitscore: 697.3, e-value: 6.2e-204, length: 465)
934	UniRef100_Q0ILD4_from_4007_to_4423 (HMM "PKS_KS" in sequence "UniRef100_Q0ILD4", bitscore: 697.2, e-value: 6.6e-204, length: 417)
935	UniRef100_Q090E0_from_1899_to_2323 (HMM "PKS_KS" in sequence "UniRef100_Q090E0", bitscore: 697.2, e-value: 6.6e-204, length: 425)
936	UniRef100_Q9EWA1_from_36_to_450 (HMM "PKS_KS" in sequence "UniRef100_Q9EWA1", bitscore: 697.2, e-value: 6.7e-204, length: 415)
937	UniRef100_Q6W5P9_from_3706_to_4120 (HMM "PKS_KS" in sequence "UniRef100_Q6W5P9", bitscore: 696.9, e-value: 7.9e-204, length: 415)
938	UniRef100_Q53840_from_1592_to_2018 (HMM "PKS_KS" in sequence "UniRef100_Q53840", bitscore: 696.7, e-value: 9e-204, length: 427)
939	UniRef100_A1KJ79_from_36_to_457 (HMM "PKS_KS" in sequence "UniRef100_A1KJ79", bitscore: 696.6, e-value: 1e-203, length: 422)
940	UniRef100_Q03132_from_33_to_458 (HMM "PKS_KS" in sequence "UniRef100_Q03132", bitscore: 696.5, e-value: 1e-203, length: 426)
941	UniRef100_Q9F828_from_41_to_455 (HMM "PKS_KS" in sequence "UniRef100_Q9F828", bitscore: 696.5, e-value: 1.1e-203, length: 415)
942	UniRef100_Q3VXU3_from_142_to_567 (HMM "PKS_KS" in sequence "UniRef100_Q3VXU3", bitscore: 696.0, e-value: 1.5e-203, length: 426)
943	UniRef100_A3INX4_from_39_to_463 (HMM "PKS_KS" in sequence "UniRef100_A3INX4", bitscore: 695.9, e-value: 1.6e-203, length: 425)
944	UniRef100_Q1D5G0_from_4504_to_4941 (HMM "PKS_KS" in sequence "UniRef100_Q1D5G0", bitscore: 695.9, e-value: 1.6e-203, length: 438)
945	UniRef100_Q3W9D2_from_565_to_1000 (HMM "PKS_KS" in sequence "UniRef100_Q3W9D2", bitscore: 695.6, e-value: 2e-203, length: 436)
946	UniRef100_A0ACH3_from_1025_to_1445 (HMM "PKS_KS" in sequence "UniRef100_A0ACH3", bitscore: 695.5, e-value: 2.1e-203, length: 421)
947	UniRef100_Q9KIZ5_from_34_to_454 (HMM "PKS_KS" in sequence "UniRef100_Q9KIZ5", bitscore: 695.5, e-value: 2.2e-203, length: 421)
948	UniRef100_Q846X4_from_36_to_463 (HMM "PKS_KS" in sequence "UniRef100_Q846X4", bitscore: 695.4, e-value: 2.2e-203, length: 428)
949	UniRef100_Q5MP07_from_1976_to_2414 (HMM "PKS_KS" in sequence "UniRef100_Q5MP07", bitscore: 695.4, e-value: 2.2e-203, length: 439)
950	UniRef100_A1T9S7_from_43_to_471 (HMM "PKS_KS" in sequence "UniRef100_A1T9S7", bitscore: 695.4, e-value: 2.2e-203, length: 429)
951	UniRef100_Q8XS40_from_710_to_1131 (HMM "PKS_KS" in sequence "UniRef100_Q8XS40", bitscore: 695.4, e-value: 2.3e-203, length: 422)
952	UniRef100_Q0VZ73_from_2319_to_2739 (HMM "PKS_KS" in sequence "UniRef100_Q0VZ73", bitscore: 695.3, e-value: 2.4e-203, length: 421)
953	UniRef100_Q0ILC8_from_36_to_462 (HMM "PKS_KS" in sequence "UniRef100_Q0ILC8", bitscore: 695.2, e-value: 2.5e-203, length: 427)
954	UniRef100_Q1RS45_from_3530_to_3960 (HMM "PKS_KS" in sequence "UniRef100_Q1RS45", bitscore: 694.9, e-value: 3.2e-203, length: 431)
955	UniRef100_Q0RMN7_from_44_to_473 (HMM "PKS_KS" in sequence "UniRef100_Q0RMN7", bitscore: 694.8, e-value: 3.4e-203, length: 430)
956	UniRef100_Q93NX9_from_36_to_451 (HMM "PKS_KS" in sequence "UniRef100_Q93NX9", bitscore: 694.8, e-value: 3.4e-203, length: 416)
957	UniRef100_Q93NW8_from_10_to_433 (HMM "PKS_KS" in sequence "UniRef100_Q93NW8", bitscore: 694.8, e-value: 3.5e-203, length: 424)
958	UniRef100_Q93HJ4_from_3031_to_3457 (HMM "PKS_KS" in sequence "UniRef100_Q93HJ4", bitscore: 694.7, e-value: 3.6e-203, length: 427)
959	UniRef100_Q846W5_from_37_to_463 (HMM "PKS_KS" in sequence "UniRef100_Q846W5", bitscore: 694.7, e-value: 3.7e-203, length: 427)
960	UniRef100_O52790_from_38_to_460 (HMM "PKS_KS" in sequence "UniRef100_O52790", bitscore: 694.6, e-value: 4e-203, length: 423)
961	UniRef100_Q53840_from_36_to_457 (HMM "PKS_KS" in sequence "UniRef100_Q53840", bitscore: 694.3, e-value: 5e-203, length: 422)
962	UniRef100_A0UWE3_from_938_to_1368 (HMM "PKS_KS" in sequence "UniRef100_A0UWE3", bitscore: 694.1, e-value: 5.6e-203, length: 431)
963	UniRef100_A4F5C7_from_1579_to_2005 (HMM "PKS_KS" in sequence "UniRef100_A4F5C7", bitscore: 694.1, e-value: 5.6e-203, length: 427)
964	UniRef100_Q1DVU4_from_6_to_434 (HMM "PKS_KS" in sequence "UniRef100_Q1DVU4", bitscore: 694.1, e-value: 5.6e-203, length: 429)
965	UniRef100_Q8KUF6_from_1673_to_2084 (HMM "PKS_KS" in sequence "UniRef100_Q8KUF6", bitscore: 694.1, e-value: 5.6e-203, length: 412)
966	UniRef100_Q9FDU0_from_36_to_459 (HMM "PKS_KS" in sequence "UniRef100_Q9FDU0", bitscore: 694.0, e-value: 5.8e-203, length: 424)
967	UniRef100_Q2PC83_from_2696_to_3121 (HMM "PKS_KS" in sequence "UniRef100_Q2PC83", bitscore: 693.9, e-value: 6.5e-203, length: 426)
968	UniRef100_A0R737_from_14_to_441 (HMM "PKS_KS" in sequence "UniRef100_A0R737", bitscore: 693.8, e-value: 7.1e-203, length: 428)
969	UniRef100_Q08QP4_from_1165_to_1588 (HMM "PKS_KS" in sequence "UniRef100_Q08QP4", bitscore: 693.6, e-value: 8.1e-203, length: 424)
970	UniRef100_A0ACH1_from_3592_to_4009 (HMM "PKS_KS" in sequence "UniRef100_A0ACH1", bitscore: 693.2, e-value: 1e-202, length: 418)
971	UniRef100_Q93NX9_from_4856_to_5281 (HMM "PKS_KS" in sequence "UniRef100_Q93NX9", bitscore: 693.2, e-value: 1e-202, length: 426)
972	UniRef100_Q0RIF5_from_2771_to_3196 (HMM "PKS_KS" in sequence "UniRef100_Q0RIF5", bitscore: 693.1, e-value: 1.1e-202, length: 426)
973	UniRef100_Q54296_from_1628_to_2047 (HMM "PKS_KS" in sequence "UniRef100_Q54296", bitscore: 693.1, e-value: 1.1e-202, length: 420)
974	UniRef100_Q099Z3_from_24_to_451 (HMM "PKS_KS" in sequence "UniRef100_Q099Z3", bitscore: 692.8, e-value: 1.4e-202, length: 428)
975	UniRef100_Q0RLH1_from_43_to_464 (HMM "PKS_KS" in sequence "UniRef100_Q0RLH1", bitscore: 692.6, e-value: 1.6e-202, length: 422)
976	UniRef100_Q03133_from_41_to_455 (HMM "PKS_KS" in sequence "UniRef100_Q03133", bitscore: 692.3, e-value: 2e-202, length: 415)
977	UniRef100_Q9KIE0_from_1163_to_1581 (HMM "PKS_KS" in sequence "UniRef100_Q9KIE0", bitscore: 691.9, e-value: 2.5e-202, length: 419)
978	UniRef100_Q311J0_from_125_to_550 (HMM "PKS_KS" in sequence "UniRef100_Q311J0", bitscore: 691.8, e-value: 2.7e-202, length: 426)
979	UniRef100_Q8KUH3_from_1022_to_1436 (HMM "PKS_KS" in sequence "UniRef100_Q8KUH3", bitscore: 691.8, e-value: 2.8e-202, length: 415)
980	UniRef100_A1CUS7_from_43_to_468 (HMM "PKS_KS" in sequence "UniRef100_A1CUS7", bitscore: 691.5, e-value: 3.3e-202, length: 426)
981	UniRef100_Q0RIF6_from_41_to_467 (HMM "PKS_KS" in sequence "UniRef100_Q0RIF6", bitscore: 691.3, e-value: 3.8e-202, length: 427)
982	UniRef100_Q9EWA1_from_6404_to_6826 (HMM "PKS_KS" in sequence "UniRef100_Q9EWA1", bitscore: 691.3, e-value: 3.9e-202, length: 423)
983	UniRef100_Q53840_from_3673_to_4094 (HMM "PKS_KS" in sequence "UniRef100_Q53840", bitscore: 691.3, e-value: 4e-202, length: 422)
984	UniRef100_Q0VZ73_from_105_to_530 (HMM "PKS_KS" in sequence "UniRef100_Q0VZ73", bitscore: 691.2, e-value: 4.1e-202, length: 426)
985	UniRef100_A2QQV0_from_10_to_442 (HMM "PKS_KS" in sequence "UniRef100_A2QQV0", bitscore: 691.1, e-value: 4.5e-202, length: 433)
986	UniRef100_Q1RS71_from_391_to_827 (HMM "PKS_KS" in sequence "UniRef100_Q1RS71", bitscore: 691.0, e-value: 4.9e-202, length: 437)
987	UniRef100_A4F5C6_from_3706_to_4130 (HMM "PKS_KS" in sequence "UniRef100_A4F5C6", bitscore: 690.8, e-value: 5.6e-202, length: 425)
988	UniRef100_Q3WGZ2_from_25_to_446 (HMM "PKS_KS" in sequence "UniRef100_Q3WGZ2", bitscore: 690.5, e-value: 6.6e-202, length: 422)
989	UniRef100_Q9EWA1_from_7904_to_8325 (HMM "PKS_KS" in sequence "UniRef100_Q9EWA1", bitscore: 690.4, e-value: 7.1e-202, length: 422)
990	UniRef100_Q5KTM9_from_5_to_429 (HMM "PKS_KS" in sequence "UniRef100_Q5KTM9", bitscore: 690.4, e-value: 7.2e-202, length: 425)
991	UniRef100_Q0ILD3_from_3006_to_3431 (HMM "PKS_KS" in sequence "UniRef100_Q0ILD3", bitscore: 690.3, e-value: 7.6e-202, length: 426)
992	UniRef100_Q1D5F8_from_8136_to_8575 (HMM "PKS_KS" in sequence "UniRef100_Q1D5F8", bitscore: 690.2, e-value: 8.3e-202, length: 440)
993	UniRef100_Q6RKJ2_from_71_to_501 (HMM "PKS_KS" in sequence "UniRef100_Q6RKJ2", bitscore: 690.0, e-value: 9.4e-202, length: 431)
994	UniRef100_Q8KUF6_from_36_to_460 (HMM "PKS_KS" in sequence "UniRef100_Q8KUF6", bitscore: 689.9, e-value: 1.1e-201, length: 425)
995	UniRef100_Q8GBX5_from_40_to_464 (HMM "PKS_KS" in sequence "UniRef100_Q8GBX5", bitscore: 689.7, e-value: 1.1e-201, length: 425)
996	UniRef100_A0ZEC2_from_34_to_462 (HMM "PKS_KS" in sequence "UniRef100_A0ZEC2", bitscore: 689.6, e-value: 1.2e-201, length: 429)
997	UniRef100_Q5Y9G5_from_1489_to_1913 (HMM "PKS_KS" in sequence "UniRef100_Q5Y9G5", bitscore: 689.6, e-value: 1.2e-201, length: 425)
998	UniRef100_A1CLY8_from_11_to_449 (HMM "PKS_KS" in sequence "UniRef100_A1CLY8", bitscore: 689.5, e-value: 1.4e-201, length: 439)
999	UniRef100_Q5SBL2_from_12_to_450 (HMM "PKS_KS" in sequence "UniRef100_Q5SBL2", bitscore: 689.3, e-value: 1.6e-201, length: 439)
1000	UniRef100_A1UUY0_from_868_to_1290 (HMM "PKS_KS" in sequence "UniRef100_A1UUY0", bitscore: 689.1, e-value: 1.7e-201, length: 423)
1001	UniRef100_A1CLJ5_from_7_to_443 (HMM "PKS_KS" in sequence "UniRef100_A1CLJ5", bitscore: 689.0, e-value: 1.8e-201, length: 437)
1002	UniRef100_Q83WE6_from_38_to_464 (HMM "PKS_KS" in sequence "UniRef100_Q83WE6", bitscore: 688.9, e-value: 2.1e-201, length: 427)
1003	UniRef100_Q8GBX4_from_1829_to_2252 (HMM "PKS_KS" in sequence "UniRef100_Q8GBX4", bitscore: 688.8, e-value: 2.1e-201, length: 424)
1004	UniRef100_Q3S865_from_3217_to_3643 (HMM "PKS_KS" in sequence "UniRef100_Q3S865", bitscore: 688.7, e-value: 2.3e-201, length: 427)
1005	UniRef100_A4KCE4_from_1085_to_1502 (HMM "PKS_KS" in sequence "UniRef100_A4KCE4", bitscore: 688.6, e-value: 2.5e-201, length: 418)
1006	UniRef100_A6GKH8_from_942_to_1371 (HMM "PKS_KS" in sequence "UniRef100_A6GKH8", bitscore: 688.5, e-value: 2.8e-201, length: 430)
1007	UniRef100_Q6JHN7_from_3414_to_3840 (HMM "PKS_KS" in sequence "UniRef100_Q6JHN7", bitscore: 688.4, e-value: 3e-201, length: 427)
1008	UniRef100_Q6RKE8_from_8_to_439 (HMM "PKS_KS" in sequence "UniRef100_Q6RKE8", bitscore: 687.9, e-value: 4.1e-201, length: 432)
1009	UniRef100_Q9L4W5_from_10_to_433 (HMM "PKS_KS" in sequence "UniRef100_Q9L4W5", bitscore: 687.7, e-value: 4.7e-201, length: 424)
1010	UniRef100_Q70KH8_from_119_to_543 (HMM "PKS_KS" in sequence "UniRef100_Q70KH8", bitscore: 687.7, e-value: 4.7e-201, length: 425)
1011	UniRef100_Q0IDS9_from_16_to_446 (HMM "PKS_KS" in sequence "UniRef100_Q0IDS9", bitscore: 687.6, e-value: 5e-201, length: 431)
1012	UniRef100_Q9FDU1_from_42_to_470 (HMM "PKS_KS" in sequence "UniRef100_Q9FDU1", bitscore: 687.6, e-value: 5.2e-201, length: 429)
1013	UniRef100_Q2UB00_from_7_to_445 (HMM "PKS_KS" in sequence "UniRef100_Q2UB00", bitscore: 687.5, e-value: 5.5e-201, length: 439)
1014	UniRef100_A4RIS3_from_8_to_446 (HMM "PKS_KS" in sequence "UniRef100_A4RIS3", bitscore: 687.2, e-value: 6.4e-201, length: 439)
1015	UniRef100_Q7WTE3_from_37_to_463 (HMM "PKS_KS" in sequence "UniRef100_Q7WTE3", bitscore: 687.2, e-value: 6.6e-201, length: 427)
1016	UniRef100_Q2PC52_from_37_to_463 (HMM "PKS_KS" in sequence "UniRef100_Q2PC52", bitscore: 686.7, e-value: 9.7e-201, length: 427)
1017	UniRef100_Q3VYH8_from_74_to_512 (HMM "PKS_KS" in sequence "UniRef100_Q3VYH8", bitscore: 686.5, e-value: 1.1e-200, length: 439)
1018	UniRef100_A0ACH1_from_1550_to_1966 (HMM "PKS_KS" in sequence "UniRef100_A0ACH1", bitscore: 686.5, e-value: 1.1e-200, length: 417)
1019	UniRef100_Q8KUH3_from_2963_to_3386 (HMM "PKS_KS" in sequence "UniRef100_Q8KUH3", bitscore: 686.2, e-value: 1.3e-200, length: 424)
1020	UniRef100_Q2H9K3_from_711_to_1139 (HMM "PKS_KS" in sequence "UniRef100_Q2H9K3", bitscore: 686.1, e-value: 1.4e-200, length: 429)
1021	UniRef100_A1GFR7_from_46_to_471 (HMM "PKS_KS" in sequence "UniRef100_A1GFR7", bitscore: 686.0, e-value: 1.5e-200, length: 426)
1022	UniRef100_Q96VJ8_from_7_to_438 (HMM "PKS_KS" in sequence "UniRef100_Q96VJ8", bitscore: 686.0, e-value: 1.5e-200, length: 432)
1023	UniRef100_A1UUY1_from_2111_to_2543 (HMM "PKS_KS" in sequence "UniRef100_A1UUY1", bitscore: 685.9, e-value: 1.6e-200, length: 433)
1024	UniRef100_A6G5B7_from_2079_to_2503 (HMM "PKS_KS" in sequence "UniRef100_A6G5B7", bitscore: 685.9, e-value: 1.6e-200, length: 425)
1025	UniRef100_Q6RKJ4_from_8_to_441 (HMM "PKS_KS" in sequence "UniRef100_Q6RKJ4", bitscore: 685.5, e-value: 2.1e-200, length: 434)
1026	UniRef100_A4QU80_from_54_to_488 (HMM "PKS_KS" in sequence "UniRef100_A4QU80", bitscore: 685.5, e-value: 2.2e-200, length: 435)
1027	UniRef100_Q66VY5_from_1916_to_2335 (HMM "PKS_KS" in sequence "UniRef100_Q66VY5", bitscore: 685.5, e-value: 2.2e-200, length: 420)
1028	UniRef100_A4KCE5_from_4122_to_4548 (HMM "PKS_KS" in sequence "UniRef100_A4KCE5", bitscore: 685.1, e-value: 2.8e-200, length: 427)
1029	UniRef100_A2QXP7_from_7_to_444 (HMM "PKS_KS" in sequence "UniRef100_A2QXP7", bitscore: 685.0, e-value: 3e-200, length: 438)
1030	UniRef100_Q83X69_from_2101_to_2521 (HMM "PKS_KS" in sequence "UniRef100_Q83X69", bitscore: 684.9, e-value: 3.2e-200, length: 421)
1031	UniRef100_Q2T4N2_from_2850_to_3289 (HMM "PKS_KS" in sequence "UniRef100_Q2T4N2", bitscore: 684.8, e-value: 3.5e-200, length: 440)
1032	UniRef100_Q1RS73_from_3309_to_3747 (HMM "PKS_KS" in sequence "UniRef100_Q1RS73", bitscore: 684.4, e-value: 4.7e-200, length: 439)
1033	UniRef100_Q0ILD4_from_1009_to_1423 (HMM "PKS_KS" in sequence "UniRef100_Q0ILD4", bitscore: 684.4, e-value: 4.7e-200, length: 415)
1034	UniRef100_Q0RIF5_from_1014_to_1440 (HMM "PKS_KS" in sequence "UniRef100_Q0RIF5", bitscore: 684.3, e-value: 5e-200, length: 427)
1035	UniRef100_Q54299_from_5223_to_5643 (HMM "PKS_KS" in sequence "UniRef100_Q54299", bitscore: 684.2, e-value: 5.3e-200, length: 421)
1036	UniRef100_A0PQM7_from_37_to_466 (HMM "PKS_KS" in sequence "UniRef100_A0PQM7", bitscore: 684.1, e-value: 5.7e-200, length: 430)
1037	UniRef100_A1C9J6_from_12_to_447 (HMM "PKS_KS" in sequence "UniRef100_A1C9J6", bitscore: 684.0, e-value: 6.2e-200, length: 436)
1038	UniRef100_Q2UNQ1_from_12_to_443 (HMM "PKS_KS" in sequence "UniRef100_Q2UNQ1", bitscore: 683.9, e-value: 6.4e-200, length: 432)
1039	UniRef100_Q9KIE1_from_35_to_449 (HMM "PKS_KS" in sequence "UniRef100_Q9KIE1", bitscore: 683.9, e-value: 6.7e-200, length: 415)
1040	UniRef100_Q8CJN6_from_21_to_444 (HMM "PKS_KS" in sequence "UniRef100_Q8CJN6", bitscore: 683.4, e-value: 9e-200, length: 424)
1041	UniRef100_Q5BA83_from_52_to_473 (HMM "PKS_KS" in sequence "UniRef100_Q5BA83", bitscore: 683.4, e-value: 9.2e-200, length: 422)
1042	UniRef100_A4F5C6_from_36_to_462 (HMM "PKS_KS" in sequence "UniRef100_A4F5C6", bitscore: 683.3, e-value: 1e-199, length: 427)
1043	UniRef100_Q4U447_from_1973_to_2398 (HMM "PKS_KS" in sequence "UniRef100_Q4U447", bitscore: 683.3, e-value: 1e-199, length: 426)
1044	UniRef100_A4F5D7_from_37_to_456 (HMM "PKS_KS" in sequence "UniRef100_A4F5D7", bitscore: 683.2, e-value: 1e-199, length: 420)
1045	UniRef100_Q68CH7_from_1290_to_1715 (HMM "PKS_KS" in sequence "UniRef100_Q68CH7", bitscore: 683.1, e-value: 1.1e-199, length: 426)
1046	UniRef100_Q2T4P0_from_1877_to_2308 (HMM "PKS_KS" in sequence "UniRef100_Q2T4P0", bitscore: 683.1, e-value: 1.2e-199, length: 432)
1047	UniRef100_A1YBQ6_from_1809_to_2232 (HMM "PKS_KS" in sequence "UniRef100_A1YBQ6", bitscore: 683.0, e-value: 1.2e-199, length: 424)
1048	UniRef100_Q49HL2_from_9040_to_9453 (HMM "PKS_KS" in sequence "UniRef100_Q49HL2", bitscore: 682.8, e-value: 1.4e-199, length: 414)
1049	UniRef100_Q1JTE1_from_830_to_1257 (HMM "PKS_KS" in sequence "UniRef100_Q1JTE1", bitscore: 682.7, e-value: 1.5e-199, length: 428)
1050	UniRef100_Q2SW13_from_35_to_457 (HMM "PKS_KS" in sequence "UniRef100_Q2SW13", bitscore: 682.6, e-value: 1.6e-199, length: 423)
1051	UniRef100_Q7SHI6_from_47_to_477 (HMM "PKS_KS" in sequence "UniRef100_Q7SHI6", bitscore: 682.5, e-value: 1.8e-199, length: 431)
1052	UniRef100_A0JJU1_from_18_to_457 (HMM "PKS_KS" in sequence "UniRef100_A0JJU1", bitscore: 682.4, e-value: 1.8e-199, length: 440)
1053	UniRef100_Q6VT93_from_1763_to_2200 (HMM "PKS_KS" in sequence "UniRef100_Q6VT93", bitscore: 682.2, e-value: 2.2e-199, length: 438)
1054	UniRef100_Q6RKE9_from_11_to_444 (HMM "PKS_KS" in sequence "UniRef100_Q6RKE9", bitscore: 682.2, e-value: 2.2e-199, length: 434)
1055	UniRef100_A0UWE4_from_4900_to_5332 (HMM "PKS_KS" in sequence "UniRef100_A0UWE4", bitscore: 682.1, e-value: 2.3e-199, length: 433)
1056	UniRef100_Q5MD36_from_18_to_446 (HMM "PKS_KS" in sequence "UniRef100_Q5MD36", bitscore: 682.1, e-value: 2.3e-199, length: 429)
1057	UniRef100_O52545_from_37_to_463 (HMM "PKS_KS" in sequence "UniRef100_O52545", bitscore: 682.0, e-value: 2.4e-199, length: 427)
1058	UniRef100_Q8GBX5_from_1606_to_2032 (HMM "PKS_KS" in sequence "UniRef100_Q8GBX5", bitscore: 682.0, e-value: 2.5e-199, length: 427)
1059	UniRef100_Q6V1M8_from_663_to_1088 (HMM "PKS_KS" in sequence "UniRef100_Q6V1M8", bitscore: 681.9, e-value: 2.7e-199, length: 426)
1060	UniRef100_A4F5C7_from_3142_to_3568 (HMM "PKS_KS" in sequence "UniRef100_A4F5C7", bitscore: 681.8, e-value: 2.8e-199, length: 427)
1061	UniRef100_Q9KIZ6_from_37_to_458 (HMM "PKS_KS" in sequence "UniRef100_Q9KIZ6", bitscore: 681.8, e-value: 2.9e-199, length: 422)
1062	UniRef100_A0UWE2_from_2174_to_2607 (HMM "PKS_KS" in sequence "UniRef100_A0UWE2", bitscore: 681.7, e-value: 2.9e-199, length: 434)
1063	UniRef100_Q1RS70_from_2577_to_3011 (HMM "PKS_KS" in sequence "UniRef100_Q1RS70", bitscore: 681.7, e-value: 3e-199, length: 435)
1064	UniRef100_Q1RS45_from_620_to_1039 (HMM "PKS_KS" in sequence "UniRef100_Q1RS45", bitscore: 681.7, e-value: 3.1e-199, length: 420)
1065	UniRef100_Q83X71_from_53_to_468 (HMM "PKS_KS" in sequence "UniRef100_Q83X71", bitscore: 681.6, e-value: 3.2e-199, length: 416)
1066	UniRef100_Q9ADL6_from_2095_to_2521 (HMM "PKS_KS" in sequence "UniRef100_Q9ADL6", bitscore: 681.6, e-value: 3.2e-199, length: 427)
1067	UniRef100_Q93HH0_from_96_to_520 (HMM "PKS_KS" in sequence "UniRef100_Q93HH0", bitscore: 681.5, e-value: 3.4e-199, length: 425)
1068	UniRef100_Q090D9_from_26_to_444 (HMM "PKS_KS" in sequence "UniRef100_Q090D9", bitscore: 681.3, e-value: 3.9e-199, length: 419)
1069	UniRef100_Q49HL2_from_15748_to_16160 (HMM "PKS_KS" in sequence "UniRef100_Q49HL2", bitscore: 681.3, e-value: 4e-199, length: 413)
1070	UniRef100_Q9L4X3_from_7910_to_8326 (HMM "PKS_KS" in sequence "UniRef100_Q9L4X3", bitscore: 681.2, e-value: 4.3e-199, length: 417)
1071	UniRef100_A0ACH1_from_37_to_455 (HMM "PKS_KS" in sequence "UniRef100_A0ACH1", bitscore: 680.8, e-value: 5.6e-199, length: 419)
1072	UniRef100_Q49HL2_from_20377_to_20803 (HMM "PKS_KS" in sequence "UniRef100_Q49HL2", bitscore: 680.8, e-value: 5.8e-199, length: 427)
1073	UniRef100_Q93HJ2_from_3091_to_3506 (HMM "PKS_KS" in sequence "UniRef100_Q93HJ2", bitscore: 680.5, e-value: 6.9e-199, length: 416)
1074	UniRef100_A2R2T7_from_8_to_441 (HMM "PKS_KS" in sequence "UniRef100_A2R2T7", bitscore: 680.4, e-value: 7.6e-199, length: 434)
1075	UniRef100_Q3KRU5_from_20_to_446 (HMM "PKS_KS" in sequence "UniRef100_Q3KRU5", bitscore: 680.3, e-value: 7.9e-199, length: 427)
1076	UniRef100_Q6VT95_from_3028_to_3465 (HMM "PKS_KS" in sequence "UniRef100_Q6VT95", bitscore: 680.3, e-value: 8.1e-199, length: 438)
1077	UniRef100_A0MS25_from_444_to_869 (HMM "PKS_KS" in sequence "UniRef100_A0MS25", bitscore: 680.1, e-value: 8.9e-199, length: 426)
1078	UniRef100_Q8J0F7_from_11_to_449 (HMM "PKS_KS" in sequence "UniRef100_Q8J0F7", bitscore: 680.1, e-value: 9e-199, length: 439)
1079	UniRef100_Q26Q19_from_52_to_470 (HMM "PKS_KS" in sequence "UniRef100_Q26Q19", bitscore: 680.1, e-value: 9.2e-199, length: 419)
1080	UniRef100_P40806_from_3344_to_3784 (HMM "PKS_KS" in sequence "UniRef100_P40806", bitscore: 679.7, e-value: 1.2e-198, length: 441)
1081	UniRef100_Q0B308_from_1789_to_2211 (HMM "PKS_KS" in sequence "UniRef100_Q0B308", bitscore: 679.7, e-value: 1.2e-198, length: 423)
1082	UniRef100_Q8RL76_from_1964_to_2401 (HMM "PKS_KS" in sequence "UniRef100_Q8RL76", bitscore: 679.3, e-value: 1.6e-198, length: 438)
1083	UniRef100_Q93HJ4_from_1470_to_1890 (HMM "PKS_KS" in sequence "UniRef100_Q93HJ4", bitscore: 679.1, e-value: 1.8e-198, length: 421)
1084	UniRef100_Q93NX9_from_7939_to_8355 (HMM "PKS_KS" in sequence "UniRef100_Q93NX9", bitscore: 679.1, e-value: 1.9e-198, length: 417)
1085	UniRef100_Q5Y9G5_from_36_to_457 (HMM "PKS_KS" in sequence "UniRef100_Q5Y9G5", bitscore: 679.0, e-value: 2e-198, length: 422)
1086	UniRef100_Q8KND3_from_13_to_437 (HMM "PKS_KS" in sequence "UniRef100_Q8KND3", bitscore: 678.9, e-value: 2.1e-198, length: 425)
1087	UniRef100_Q27W74_from_16_to_439 (HMM "PKS_KS" in sequence "UniRef100_Q27W74", bitscore: 678.8, e-value: 2.2e-198, length: 424)
1088	UniRef100_A5IDY4_from_1863_to_2288 (HMM "PKS_KS" in sequence "UniRef100_A5IDY4", bitscore: 678.5, e-value: 2.8e-198, length: 426)
1089	UniRef100_A4TTX0_from_137_to_564 (HMM "PKS_KS" in sequence "UniRef100_A4TTX0", bitscore: 678.4, e-value: 2.9e-198, length: 428)
1090	UniRef100_Q54G30_from_14_to_445 (HMM "PKS_KS" in sequence "UniRef100_Q54G30", bitscore: 678.3, e-value: 3.1e-198, length: 432)
1091	UniRef100_A1CD09_from_8_to_432 (HMM "PKS_KS" in sequence "UniRef100_A1CD09", bitscore: 678.3, e-value: 3.2e-198, length: 425)
1092	UniRef100_A5G643_from_682_to_1111 (HMM "PKS_KS" in sequence "UniRef100_A5G643", bitscore: 678.2, e-value: 3.3e-198, length: 430)
1093	UniRef100_Q6D9L2_from_53_to_479 (HMM "PKS_KS" in sequence "UniRef100_Q6D9L2", bitscore: 677.9, e-value: 4.2e-198, length: 427)
1094	UniRef100_A4RE14_from_159_to_574 (HMM "PKS_KS" in sequence "UniRef100_A4RE14", bitscore: 677.6, e-value: 5e-198, length: 416)
1095	UniRef100_Q92217_from_14_to_439 (HMM "PKS_KS" in sequence "UniRef100_Q92217", bitscore: 677.6, e-value: 5.1e-198, length: 426)
1096	UniRef100_A5AC09_from_28_to_454 (HMM "PKS_KS" in sequence "UniRef100_A5AC09", bitscore: 677.1, e-value: 7.4e-198, length: 427)
1097	UniRef100_UPI000038D518_from_13_to_435 (HMM "PKS_KS" in sequence "UniRef100_UPI000038D518", bitscore: 676.8, e-value: 9e-198, length: 423)
1098	UniRef100_Q9KJ00_from_14_to_441 (HMM "PKS_KS" in sequence "UniRef100_Q9KJ00", bitscore: 676.8, e-value: 9.2e-198, length: 428)
1099	UniRef100_Q2N3S9_from_2803_to_3238 (HMM "PKS_KS" in sequence "UniRef100_Q2N3S9", bitscore: 676.8, e-value: 9.3e-198, length: 436)
1100	UniRef100_Q6JHN8_from_994_to_1397 (HMM "PKS_KS" in sequence "UniRef100_Q6JHN8", bitscore: 676.8, e-value: 9.3e-198, length: 404)
1101	UniRef100_Q1RS54_from_3541_to_3978 (HMM "PKS_KS" in sequence "UniRef100_Q1RS54", bitscore: 676.7, e-value: 9.5e-198, length: 438)
1102	UniRef100_A1CPQ3_from_7_to_439 (HMM "PKS_KS" in sequence "UniRef100_A1CPQ3", bitscore: 676.6, e-value: 1e-197, length: 433)
1103	UniRef100_Q2N3S7_from_2718_to_3147 (HMM "PKS_KS" in sequence "UniRef100_Q2N3S7", bitscore: 676.5, e-value: 1.1e-197, length: 430)
1104	UniRef100_P95814_from_32_to_438 (HMM "PKS_KS" in sequence "UniRef100_P95814", bitscore: 676.2, e-value: 1.3e-197, length: 407)
1105	UniRef100_A0MS26_from_431_to_856 (HMM "PKS_KS" in sequence "UniRef100_A0MS26", bitscore: 676.2, e-value: 1.3e-197, length: 426)
1106	UniRef100_Q6RKK6_from_11_to_443 (HMM "PKS_KS" in sequence "UniRef100_Q6RKK6", bitscore: 676.2, e-value: 1.4e-197, length: 433)
1107	UniRef100_Q5AR63_from_758_to_1183 (HMM "PKS_KS" in sequence "UniRef100_Q5AR63", bitscore: 676.2, e-value: 1.4e-197, length: 426)
1108	UniRef100_Q2HBN0_from_9_to_441 (HMM "PKS_KS" in sequence "UniRef100_Q2HBN0", bitscore: 676.1, e-value: 1.5e-197, length: 433)
1109	UniRef100_Q83WF0_from_988_to_1413 (HMM "PKS_KS" in sequence "UniRef100_Q83WF0", bitscore: 676.0, e-value: 1.5e-197, length: 426)
1110	UniRef100_A1KQR7_from_5290_to_5722 (HMM "PKS_KS" in sequence "UniRef100_A1KQR7", bitscore: 675.8, e-value: 1.8e-197, length: 433)
1111	UniRef100_Q5XF88_from_4_to_447 (HMM "PKS_KS" in sequence "UniRef100_Q5XF88", bitscore: 675.8, e-value: 1.9e-197, length: 444)
1112	UniRef100_Q7S0Q5_from_81_to_499 (HMM "PKS_KS" in sequence "UniRef100_Q7S0Q5", bitscore: 675.7, e-value: 1.9e-197, length: 419)
1113	UniRef100_Q4U447_from_3781_to_4204 (HMM "PKS_KS" in sequence "UniRef100_Q4U447", bitscore: 675.6, e-value: 2.1e-197, length: 424)
1114	UniRef100_Q49HL2_from_2650_to_3076 (HMM "PKS_KS" in sequence "UniRef100_Q49HL2", bitscore: 675.5, e-value: 2.2e-197, length: 427)
1115	UniRef100_Q1RS72_from_416_to_854 (HMM "PKS_KS" in sequence "UniRef100_Q1RS72", bitscore: 675.2, e-value: 2.8e-197, length: 439)
1116	UniRef100_Q1D5F8_from_5869_to_6306 (HMM "PKS_KS" in sequence "UniRef100_Q1D5F8", bitscore: 675.1, e-value: 2.9e-197, length: 438)
1117	UniRef100_Q0ILD1_from_3067_to_3482 (HMM "PKS_KS" in sequence "UniRef100_Q0ILD1", bitscore: 674.6, e-value: 4.2e-197, length: 416)
1118	UniRef100_A4F5C7_from_26_to_452 (HMM "PKS_KS" in sequence "UniRef100_A4F5C7", bitscore: 674.2, e-value: 5.3e-197, length: 427)
1119	UniRef100_A3INX5_from_39_to_456 (HMM "PKS_KS" in sequence "UniRef100_A3INX5", bitscore: 674.2, e-value: 5.5e-197, length: 418)
1120	UniRef100_Q6T2B9_from_663_to_1090 (HMM "PKS_KS" in sequence "UniRef100_Q6T2B9", bitscore: 674.2, e-value: 5.6e-197, length: 428)
1121	UniRef100_Q090D8_from_2_to_416 (HMM "PKS_KS" in sequence "UniRef100_Q090D8", bitscore: 674.0, e-value: 6.3e-197, length: 415)
1122	UniRef100_A1DC25_from_7_to_443 (HMM "PKS_KS" in sequence "UniRef100_A1DC25", bitscore: 673.9, e-value: 6.5e-197, length: 437)
1123	UniRef100_Q87W69_from_41_to_467 (HMM "PKS_KS" in sequence "UniRef100_Q87W69", bitscore: 673.9, e-value: 6.8e-197, length: 427)
1124	UniRef100_Q9KIE0_from_2762_to_3180 (HMM "PKS_KS" in sequence "UniRef100_Q9KIE0", bitscore: 673.7, e-value: 7.9e-197, length: 419)
1125	UniRef100_Q83X71_from_1545_to_1968 (HMM "PKS_KS" in sequence "UniRef100_Q83X71", bitscore: 673.6, e-value: 8.1e-197, length: 424)
1126	UniRef100_Q090E0_from_98_to_519 (HMM "PKS_KS" in sequence "UniRef100_Q090E0", bitscore: 673.1, e-value: 1.2e-196, length: 422)
1127	UniRef100_Q8G987_from_42_to_470 (HMM "PKS_KS" in sequence "UniRef100_Q8G987", bitscore: 673.0, e-value: 1.3e-196, length: 429)
1128	UniRef100_Q1RS66_from_3167_to_3604 (HMM "PKS_KS" in sequence "UniRef100_Q1RS66", bitscore: 673.0, e-value: 1.3e-196, length: 438)
1129	UniRef100_Q1D5F8_from_2240_to_2678 (HMM "PKS_KS" in sequence "UniRef100_Q1D5F8", bitscore: 672.8, e-value: 1.5e-196, length: 439)
1130	UniRef100_Q2N3T0_from_3020_to_3447 (HMM "PKS_KS" in sequence "UniRef100_Q2N3T0", bitscore: 672.6, e-value: 1.6e-196, length: 428)
1131	UniRef100_A1GD41_from_36_to_455 (HMM "PKS_KS" in sequence "UniRef100_A1GD41", bitscore: 672.4, e-value: 1.9e-196, length: 420)
1132	UniRef100_Q846X6_from_19_to_434 (HMM "PKS_KS" in sequence "UniRef100_Q846X6", bitscore: 672.4, e-value: 1.9e-196, length: 416)
1133	UniRef100_Q83X70_from_33_to_458 (HMM "PKS_KS" in sequence "UniRef100_Q83X70", bitscore: 672.1, e-value: 2.4e-196, length: 426)
1134	UniRef100_A0ACI3_from_5496_to_5908 (HMM "PKS_KS" in sequence "UniRef100_A0ACI3", bitscore: 672.1, e-value: 2.4e-196, length: 413)
1135	UniRef100_Q49HL2_from_11107_to_11519 (HMM "PKS_KS" in sequence "UniRef100_Q49HL2", bitscore: 671.9, e-value: 2.6e-196, length: 413)
1136	UniRef100_Q6RKJ5_from_9_to_442 (HMM "PKS_KS" in sequence "UniRef100_Q6RKJ5", bitscore: 671.7, e-value: 3e-196, length: 434)
1137	UniRef100_A6GJX8_from_895_to_1324 (HMM "PKS_KS" in sequence "UniRef100_A6GJX8", bitscore: 671.7, e-value: 3.1e-196, length: 430)
1138	UniRef100_Q2H7K7_from_10_to_445 (HMM "PKS_KS" in sequence "UniRef100_Q2H7K7", bitscore: 671.6, e-value: 3.4e-196, length: 436)
1139	UniRef100_Q2N3S8_from_2785_to_3201 (HMM "PKS_KS" in sequence "UniRef100_Q2N3S8", bitscore: 671.4, e-value: 3.9e-196, length: 417)
1140	UniRef100_A2QH06_from_21_to_447 (HMM "PKS_KS" in sequence "UniRef100_A2QH06", bitscore: 671.3, e-value: 4e-196, length: 427)
1141	UniRef100_A1KQR8_from_3396_to_3826 (HMM "PKS_KS" in sequence "UniRef100_A1KQR8", bitscore: 671.0, e-value: 4.9e-196, length: 431)
1142	UniRef100_Q2T4P0_from_366_to_789 (HMM "PKS_KS" in sequence "UniRef100_Q2T4P0", bitscore: 670.9, e-value: 5.4e-196, length: 424)
1143	UniRef100_A0UWE4_from_676_to_1117 (HMM "PKS_KS" in sequence "UniRef100_A0UWE4", bitscore: 670.8, e-value: 5.9e-196, length: 442)
1144	UniRef100_Q0D1A2_from_5_to_432 (HMM "PKS_KS" in sequence "UniRef100_Q0D1A2", bitscore: 670.6, e-value: 6.8e-196, length: 428)
1145	UniRef100_Q5Y9G4_from_514_to_938 (HMM "PKS_KS" in sequence "UniRef100_Q5Y9G4", bitscore: 670.4, e-value: 7.8e-196, length: 425)
1146	UniRef100_A4R3Y5_from_109_to_533 (HMM "PKS_KS" in sequence "UniRef100_A4R3Y5", bitscore: 670.3, e-value: 8.1e-196, length: 425)
1147	UniRef100_Q3L7Y0_from_5_to_439 (HMM "PKS_KS" in sequence "UniRef100_Q3L7Y0", bitscore: 670.1, e-value: 9.4e-196, length: 435)
1148	UniRef100_Q1RS64_from_677_to_1095 (HMM "PKS_KS" in sequence "UniRef100_Q1RS64", bitscore: 669.6, e-value: 1.3e-195, length: 419)
1149	UniRef100_O30480_from_35_to_459 (HMM "PKS_KS" in sequence "UniRef100_O30480", bitscore: 669.5, e-value: 1.5e-195, length: 425)
1150	UniRef100_Q0ILD3_from_1470_to_1890 (HMM "PKS_KS" in sequence "UniRef100_Q0ILD3", bitscore: 669.4, e-value: 1.5e-195, length: 421)
1151	UniRef100_A2R1U2_from_11_to_436 (HMM "PKS_KS" in sequence "UniRef100_A2R1U2", bitscore: 669.4, e-value: 1.6e-195, length: 426)
1152	UniRef100_Q6E7K0_from_712_to_1137 (HMM "PKS_KS" in sequence "UniRef100_Q6E7K0", bitscore: 669.0, e-value: 2e-195, length: 426)
1153	UniRef100_Q6TAB6_from_1946_to_2385 (HMM "PKS_KS" in sequence "UniRef100_Q6TAB6", bitscore: 668.9, e-value: 2.2e-195, length: 440)
1154	UniRef100_Q49HL2_from_17814_to_18224 (HMM "PKS_KS" in sequence "UniRef100_Q49HL2", bitscore: 668.7, e-value: 2.4e-195, length: 411)
1155	UniRef100_Q6RKH3_from_1_to_411 (HMM "PKS_KS" in sequence "UniRef100_Q6RKH3", bitscore: 668.5, e-value: 2.9e-195, length: 411)
1156	UniRef100_A6GKJ3_from_33_to_447 (HMM "PKS_KS" in sequence "UniRef100_A6GKJ3", bitscore: 668.2, e-value: 3.6e-195, length: 415)
1157	UniRef100_Q82QT4_from_24_to_448 (HMM "PKS_KS" in sequence "UniRef100_Q82QT4", bitscore: 667.9, e-value: 4.2e-195, length: 425)
1158	UniRef100_A1YBT8_from_1600_to_2027 (HMM "PKS_KS" in sequence "UniRef100_A1YBT8", bitscore: 667.9, e-value: 4.3e-195, length: 428)
1159	UniRef100_A0ACH2_from_2078_to_2495 (HMM "PKS_KS" in sequence "UniRef100_A0ACH2", bitscore: 667.8, e-value: 4.6e-195, length: 418)
1160	UniRef100_Q8GGP2_from_929_to_1351 (HMM "PKS_KS" in sequence "UniRef100_Q8GGP2", bitscore: 667.5, e-value: 5.8e-195, length: 423)
1161	UniRef100_Q4ZNC8_from_13_to_447 (HMM "PKS_KS" in sequence "UniRef100_Q4ZNC8", bitscore: 667.5, e-value: 5.9e-195, length: 435)
1162	UniRef100_Q1RS53_from_452_to_886 (HMM "PKS_KS" in sequence "UniRef100_Q1RS53", bitscore: 667.4, e-value: 5.9e-195, length: 435)
1163	UniRef100_P40872_from_396_to_834 (HMM "PKS_KS" in sequence "UniRef100_P40872", bitscore: 667.1, e-value: 7.3e-195, length: 439)
1164	UniRef100_A2QDU0_from_9_to_462 (HMM "PKS_KS" in sequence "UniRef100_A2QDU0", bitscore: 666.8, e-value: 9.1e-195, length: 454)
1165	UniRef100_Q2N3T1_from_3842_to_4267 (HMM "PKS_KS" in sequence "UniRef100_Q2N3T1", bitscore: 666.7, e-value: 1e-194, length: 426)
1166	UniRef100_Q6RKK9_from_60_to_482 (HMM "PKS_KS" in sequence "UniRef100_Q6RKK9", bitscore: 666.7, e-value: 1e-194, length: 423)
1167	UniRef100_A4X3P8_from_109_to_530 (HMM "PKS_KS" in sequence "UniRef100_A4X3P8", bitscore: 666.6, e-value: 1e-194, length: 422)
1168	UniRef100_Q05470_from_2876_to_3297 (HMM "PKS_KS" in sequence "UniRef100_Q05470", bitscore: 666.6, e-value: 1.1e-194, length: 422)
1169	UniRef100_Q0B306_from_36_to_462 (HMM "PKS_KS" in sequence "UniRef100_Q0B306", bitscore: 666.5, e-value: 1.1e-194, length: 427)
1170	UniRef100_Q2GZ99_from_7_to_420 (HMM "PKS_KS" in sequence "UniRef100_Q2GZ99", bitscore: 666.5, e-value: 1.1e-194, length: 414)
1171	UniRef100_Q6RKL3_from_4_to_427 (HMM "PKS_KS" in sequence "UniRef100_Q6RKL3", bitscore: 666.4, e-value: 1.2e-194, length: 424)
1172	UniRef100_Q5XF87_from_14_to_448 (HMM "PKS_KS" in sequence "UniRef100_Q5XF87", bitscore: 666.2, e-value: 1.4e-194, length: 435)
1173	UniRef100_A1CN13_from_9_to_441 (HMM "PKS_KS" in sequence "UniRef100_A1CN13", bitscore: 666.0, e-value: 1.6e-194, length: 433)
1174	UniRef100_A0UWE4_from_2203_to_2635 (HMM "PKS_KS" in sequence "UniRef100_A0UWE4", bitscore: 665.9, e-value: 1.7e-194, length: 433)
1175	UniRef100_A0UWE0_from_1680_to_2121 (HMM "PKS_KS" in sequence "UniRef100_A0UWE0", bitscore: 665.7, e-value: 2e-194, length: 442)
1176	UniRef100_A4ZPY3_from_35_to_457 (HMM "PKS_KS" in sequence "UniRef100_A4ZPY3", bitscore: 665.6, e-value: 2.2e-194, length: 423)
1177	UniRef100_Q3VYH9_from_350_to_774 (HMM "PKS_KS" in sequence "UniRef100_Q3VYH9", bitscore: 665.4, e-value: 2.4e-194, length: 425)
1178	UniRef100_A6GFK2_from_1454_to_1879 (HMM "PKS_KS" in sequence "UniRef100_A6GFK2", bitscore: 665.3, e-value: 2.5e-194, length: 426)
1179	UniRef100_Q1D5G0_from_456_to_877 (HMM "PKS_KS" in sequence "UniRef100_Q1D5G0", bitscore: 665.3, e-value: 2.6e-194, length: 422)
1180	UniRef100_Q49HL2_from_22963_to_23387 (HMM "PKS_KS" in sequence "UniRef100_Q49HL2", bitscore: 665.2, e-value: 2.7e-194, length: 425)
1181	UniRef100_Q1D4E8_from_40_to_465 (HMM "PKS_KS" in sequence "UniRef100_Q1D4E8", bitscore: 665.2, e-value: 2.7e-194, length: 426)
1182	UniRef100_Q5MP07_from_3599_to_4022 (HMM "PKS_KS" in sequence "UniRef100_Q5MP07", bitscore: 665.2, e-value: 2.9e-194, length: 424)
1183	UniRef100_Q2T4N1_from_3008_to_3433 (HMM "PKS_KS" in sequence "UniRef100_Q2T4N1", bitscore: 664.9, e-value: 3.4e-194, length: 426)
1184	UniRef100_Q5MP00_from_3117_to_3555 (HMM "PKS_KS" in sequence "UniRef100_Q5MP00", bitscore: 664.9, e-value: 3.5e-194, length: 439)
1185	UniRef100_A2R4Z4_from_19_to_443 (HMM "PKS_KS" in sequence "UniRef100_A2R4Z4", bitscore: 664.9, e-value: 3.5e-194, length: 425)
1186	UniRef100_Q5RJ12_from_3_to_441 (HMM "PKS_KS" in sequence "UniRef100_Q5RJ12", bitscore: 664.7, e-value: 4e-194, length: 439)
1187	UniRef100_O31782_from_2579_to_3015 (HMM "PKS_KS" in sequence "UniRef100_O31782", bitscore: 664.7, e-value: 4.1e-194, length: 437)
1188	UniRef100_Q4KCD6_from_1526_to_1963 (HMM "PKS_KS" in sequence "UniRef100_Q4KCD6", bitscore: 664.6, e-value: 4.4e-194, length: 438)
1189	UniRef100_A5G645_from_13_to_448 (HMM "PKS_KS" in sequence "UniRef100_A5G645", bitscore: 664.4, e-value: 4.7e-194, length: 436)
1190	UniRef100_Q26Q18_from_38_to_462 (HMM "PKS_KS" in sequence "UniRef100_Q26Q18", bitscore: 664.1, e-value: 6.1e-194, length: 425)
1191	UniRef100_A3RTN2_from_4_to_428 (HMM "PKS_KS" in sequence "UniRef100_A3RTN2", bitscore: 664.1, e-value: 6.1e-194, length: 425)
1192	UniRef100_Q2N3S7_from_30_to_462 (HMM "PKS_KS" in sequence "UniRef100_Q2N3S7", bitscore: 664.0, e-value: 6.5e-194, length: 433)
1193	UniRef100_A4FKH2_from_11_to_437 (HMM "PKS_KS" in sequence "UniRef100_A4FKH2", bitscore: 663.5, e-value: 8.8e-194, length: 427)
1194	UniRef100_Q49HL2_from_29_to_455 (HMM "PKS_KS" in sequence "UniRef100_Q49HL2", bitscore: 663.5, e-value: 9.3e-194, length: 427)
1195	UniRef100_A0UWE1_from_672_to_1104 (HMM "PKS_KS" in sequence "UniRef100_A0UWE1", bitscore: 663.4, e-value: 9.6e-194, length: 433)
1196	UniRef100_Q53840_from_6778_to_7204 (HMM "PKS_KS" in sequence "UniRef100_Q53840", bitscore: 663.2, e-value: 1.1e-193, length: 427)
1197	UniRef100_Q9KIE1_from_1648_to_2060 (HMM "PKS_KS" in sequence "UniRef100_Q9KIE1", bitscore: 662.6, e-value: 1.7e-193, length: 413)
1198	UniRef100_A2R1Z2_from_9_to_440 (HMM "PKS_KS" in sequence "UniRef100_A2R1Z2", bitscore: 662.3, e-value: 2e-193, length: 432)
1199	UniRef100_Q27W64_from_36_to_462 (HMM "PKS_KS" in sequence "UniRef100_Q27W64", bitscore: 662.0, e-value: 2.6e-193, length: 427)
1200	UniRef100_Q26Q16_from_13_to_437 (HMM "PKS_KS" in sequence "UniRef100_Q26Q16", bitscore: 661.8, e-value: 2.9e-193, length: 425)
1201	UniRef100_Q6T306_from_106_to_530 (HMM "PKS_KS" in sequence "UniRef100_Q6T306", bitscore: 661.8, e-value: 3e-193, length: 425)
1202	UniRef100_Q8GGP2_from_5391_to_5819 (HMM "PKS_KS" in sequence "UniRef100_Q8GGP2", bitscore: 661.7, e-value: 3.2e-193, length: 429)
1203	UniRef100_Q2U5B5_from_42_to_467 (HMM "PKS_KS" in sequence "UniRef100_Q2U5B5", bitscore: 661.6, e-value: 3.3e-193, length: 426)
1204	UniRef100_A1KQR9_from_1562_to_1999 (HMM "PKS_KS" in sequence "UniRef100_A1KQR9", bitscore: 661.1, e-value: 4.7e-193, length: 438)
1205	UniRef100_Q6V1N8_from_14_to_431 (HMM "PKS_KS" in sequence "UniRef100_Q6V1N8", bitscore: 661.0, e-value: 5e-193, length: 418)
1206	UniRef100_Q7SC21_from_11_to_451 (HMM "PKS_KS" in sequence "UniRef100_Q7SC21", bitscore: 661.0, e-value: 5.2e-193, length: 441)
1207	UniRef100_Q05470_from_436_to_874 (HMM "PKS_KS" in sequence "UniRef100_Q05470", bitscore: 661.0, e-value: 5.2e-193, length: 439)
1208	UniRef100_Q2N3T0_from_4615_to_5047 (HMM "PKS_KS" in sequence "UniRef100_Q2N3T0", bitscore: 660.8, e-value: 5.7e-193, length: 433)
1209	UniRef100_A0MS25_from_3164_to_3610 (HMM "PKS_KS" in sequence "UniRef100_A0MS25", bitscore: 660.6, e-value: 6.6e-193, length: 447)
1210	UniRef100_Q1DST4_from_13_to_441 (HMM "PKS_KS" in sequence "UniRef100_Q1DST4", bitscore: 660.5, e-value: 7.3e-193, length: 429)
1211	UniRef100_A2VLR6_from_8_to_431 (HMM "PKS_KS" in sequence "UniRef100_A2VLR6", bitscore: 660.4, e-value: 7.7e-193, length: 424)
1212	UniRef100_Q1RS54_from_118_to_543 (HMM "PKS_KS" in sequence "UniRef100_Q1RS54", bitscore: 660.4, e-value: 7.9e-193, length: 426)
1213	UniRef100_Q0QMN6_from_1718_to_2129 (HMM "PKS_KS" in sequence "UniRef100_Q0QMN6", bitscore: 660.2, e-value: 8.8e-193, length: 412)
1214	UniRef100_UPI000023D164_from_14_to_454 (HMM "PKS_KS" in sequence "UniRef100_UPI000023D164", bitscore: 660.0, e-value: 1.1e-192, length: 441)
1215	UniRef100_Q10Y11_from_10_to_447 (HMM "PKS_KS" in sequence "UniRef100_Q10Y11", bitscore: 659.9, e-value: 1.1e-192, length: 438)
1216	UniRef100_A1G7S5_from_13_to_438 (HMM "PKS_KS" in sequence "UniRef100_A1G7S5", bitscore: 659.8, e-value: 1.2e-192, length: 426)
1217	UniRef100_Q0RR72_from_46_to_467 (HMM "PKS_KS" in sequence "UniRef100_Q0RR72", bitscore: 659.5, e-value: 1.5e-192, length: 422)
1218	UniRef100_Q2N3T0_from_5958_to_6393 (HMM "PKS_KS" in sequence "UniRef100_Q2N3T0", bitscore: 659.3, e-value: 1.6e-192, length: 436)
1219	UniRef100_Q1RS66_from_11_to_435 (HMM "PKS_KS" in sequence "UniRef100_Q1RS66", bitscore: 659.3, e-value: 1.7e-192, length: 425)
1220	UniRef100_Q5VKQ3_from_20_to_441 (HMM "PKS_KS" in sequence "UniRef100_Q5VKQ3", bitscore: 659.3, e-value: 1.7e-192, length: 422)
1221	UniRef100_A0PQ30_from_8_to_430 (HMM "PKS_KS" in sequence "UniRef100_A0PQ30", bitscore: 659.2, e-value: 1.7e-192, length: 423)
1222	UniRef100_Q86ZD9_from_32_to_458 (HMM "PKS_KS" in sequence "UniRef100_Q86ZD9", bitscore: 659.2, e-value: 1.8e-192, length: 427)
1223	UniRef100_Q4U447_from_6_to_429 (HMM "PKS_KS" in sequence "UniRef100_Q4U447", bitscore: 659.1, e-value: 1.9e-192, length: 424)
1224	UniRef100_A0UQE4_from_5_to_427 (HMM "PKS_KS" in sequence "UniRef100_A0UQE4", bitscore: 659.1, e-value: 1.9e-192, length: 423)
1225	UniRef100_A6G5B6_from_44_to_471 (HMM "PKS_KS" in sequence "UniRef100_A6G5B6", bitscore: 658.8, e-value: 2.3e-192, length: 428)
1226	UniRef100_Q7X5E4_from_1_to_403 (HMM "PKS_KS" in sequence "UniRef100_Q7X5E4", bitscore: 658.8, e-value: 2.3e-192, length: 403)
1227	UniRef100_Q5BBP5_from_12_to_441 (HMM "PKS_KS" in sequence "UniRef100_Q5BBP5", bitscore: 658.7, e-value: 2.5e-192, length: 430)
1228	UniRef100_A4F5D7_from_1590_to_2014 (HMM "PKS_KS" in sequence "UniRef100_A4F5D7", bitscore: 658.7, e-value: 2.5e-192, length: 425)
1229	UniRef100_Q73TF4_from_18_to_440 (HMM "PKS_KS" in sequence "UniRef100_Q73TF4", bitscore: 658.3, e-value: 3.3e-192, length: 423)
1230	UniRef100_Q49HL2_from_13677_to_14099 (HMM "PKS_KS" in sequence "UniRef100_Q49HL2", bitscore: 658.2, e-value: 3.5e-192, length: 423)
1231	UniRef100_A2QW90_from_14_to_440 (HMM "PKS_KS" in sequence "UniRef100_A2QW90", bitscore: 658.1, e-value: 3.9e-192, length: 427)
1232	UniRef100_Q82UT4_from_35_to_460 (HMM "PKS_KS" in sequence "UniRef100_Q82UT4", bitscore: 658.0, e-value: 4.1e-192, length: 426)
1233	UniRef100_Q869W9_from_14_to_436 (HMM "PKS_KS" in sequence "UniRef100_Q869W9", bitscore: 657.8, e-value: 4.6e-192, length: 423)
1234	UniRef100_A5G642_from_866_to_1303 (HMM "PKS_KS" in sequence "UniRef100_A5G642", bitscore: 657.8, e-value: 4.9e-192, length: 438)
1235	UniRef100_Q54FN2_from_31_to_465 (HMM "PKS_KS" in sequence "UniRef100_Q54FN2", bitscore: 657.2, e-value: 7.3e-192, length: 435)
1236	UniRef100_Q8RL72_from_3382_to_3817 (HMM "PKS_KS" in sequence "UniRef100_Q8RL72", bitscore: 657.1, e-value: 7.5e-192, length: 436)
1237	UniRef100_Q0RIF7_from_34_to_449 (HMM "PKS_KS" in sequence "UniRef100_Q0RIF7", bitscore: 656.8, e-value: 9.3e-192, length: 416)
1238	UniRef100_Q6RKG3_from_14_to_439 (HMM "PKS_KS" in sequence "UniRef100_Q6RKG3", bitscore: 656.7, e-value: 9.9e-192, length: 426)
1239	UniRef100_Q8FM04_from_112_to_535 (HMM "PKS_KS" in sequence "UniRef100_Q8FM04", bitscore: 656.7, e-value: 1e-191, length: 424)
1240	UniRef100_A5G642_from_3875_to_4313 (HMM "PKS_KS" in sequence "UniRef100_A5G642", bitscore: 656.3, e-value: 1.4e-191, length: 439)
1241	UniRef100_Q0D159_from_7_to_441 (HMM "PKS_KS" in sequence "UniRef100_Q0D159", bitscore: 656.1, e-value: 1.5e-191, length: 435)
1242	UniRef100_A2R022_from_26_to_450 (HMM "PKS_KS" in sequence "UniRef100_A2R022", bitscore: 656.0, e-value: 1.6e-191, length: 425)
1243	UniRef100_A0UWE4_from_3734_to_4166 (HMM "PKS_KS" in sequence "UniRef100_A0UWE4", bitscore: 656.0, e-value: 1.7e-191, length: 433)
1244	UniRef100_Q0B307_from_1514_to_1931 (HMM "PKS_KS" in sequence "UniRef100_Q0B307", bitscore: 655.8, e-value: 1.9e-191, length: 418)
1245	UniRef100_Q6RKI9_from_38_to_463 (HMM "PKS_KS" in sequence "UniRef100_Q6RKI9", bitscore: 655.7, e-value: 2e-191, length: 426)
1246	UniRef100_A6GIB2_from_947_to_1368 (HMM "PKS_KS" in sequence "UniRef100_A6GIB2", bitscore: 655.4, e-value: 2.6e-191, length: 422)
1247	UniRef100_Q4KCD7_from_3241_to_3671 (HMM "PKS_KS" in sequence "UniRef100_Q4KCD7", bitscore: 655.3, e-value: 2.7e-191, length: 431)
1248	UniRef100_Q8NLR7_from_112_to_535 (HMM "PKS_KS" in sequence "UniRef100_Q8NLR7", bitscore: 655.3, e-value: 2.8e-191, length: 424)
1249	UniRef100_Q8RL72_from_37_to_461 (HMM "PKS_KS" in sequence "UniRef100_Q8RL72", bitscore: 655.2, e-value: 3e-191, length: 425)
1250	UniRef100_Q49HL0_from_2649_to_3075 (HMM "PKS_KS" in sequence "UniRef100_Q49HL0", bitscore: 654.8, e-value: 3.7e-191, length: 427)
1251	UniRef100_Q3W495_from_36_to_460 (HMM "PKS_KS" in sequence "UniRef100_Q3W495", bitscore: 654.4, e-value: 5e-191, length: 425)
1252	UniRef100_Q1D5G1_from_504_to_923 (HMM "PKS_KS" in sequence "UniRef100_Q1D5G1", bitscore: 653.9, e-value: 7.2e-191, length: 420)
1253	UniRef100_O54155_from_800_to_1210 (HMM "PKS_KS" in sequence "UniRef100_O54155", bitscore: 653.9, e-value: 7.2e-191, length: 411)
1254	UniRef100_A0UWE3_from_2490_to_2922 (HMM "PKS_KS" in sequence "UniRef100_A0UWE3", bitscore: 653.8, e-value: 7.3e-191, length: 433)
1255	UniRef100_A2QYW3_from_11_to_437 (HMM "PKS_KS" in sequence "UniRef100_A2QYW3", bitscore: 653.8, e-value: 7.4e-191, length: 427)
1256	UniRef100_A2RX49_from_777_to_1202 (HMM "PKS_KS" in sequence "UniRef100_A2RX49", bitscore: 653.7, e-value: 8.3e-191, length: 426)
1257	UniRef100_UPI000023D853_from_7_to_439 (HMM "PKS_KS" in sequence "UniRef100_UPI000023D853", bitscore: 653.2, e-value: 1.1e-190, length: 433)
1258	UniRef100_Q7W6G2_from_5_to_427 (HMM "PKS_KS" in sequence "UniRef100_Q7W6G2", bitscore: 653.1, e-value: 1.3e-190, length: 423)
1259	UniRef100_Q0PEX5_from_646_to_1068 (HMM "PKS_KS" in sequence "UniRef100_Q0PEX5", bitscore: 653.0, e-value: 1.3e-190, length: 423)
1260	UniRef100_Q6NES8_from_106_to_529 (HMM "PKS_KS" in sequence "UniRef100_Q6NES8", bitscore: 652.9, e-value: 1.4e-190, length: 424)
1261	UniRef100_Q9KIZ8_from_9_to_436 (HMM "PKS_KS" in sequence "UniRef100_Q9KIZ8", bitscore: 652.9, e-value: 1.4e-190, length: 428)
1262	UniRef100_Q0S9C4_from_126_to_550 (HMM "PKS_KS" in sequence "UniRef100_Q0S9C4", bitscore: 652.6, e-value: 1.7e-190, length: 425)
1263	UniRef100_Q2T4N8_from_79_to_502 (HMM "PKS_KS" in sequence "UniRef100_Q2T4N8", bitscore: 652.6, e-value: 1.7e-190, length: 424)
1264	UniRef100_Q3MCQ1_from_17_to_444 (HMM "PKS_KS" in sequence "UniRef100_Q3MCQ1", bitscore: 651.9, e-value: 2.7e-190, length: 428)
1265	UniRef100_Q2PC52_from_3474_to_3880 (HMM "PKS_KS" in sequence "UniRef100_Q2PC52", bitscore: 651.5, e-value: 3.6e-190, length: 407)
1266	UniRef100_A0W4S9_from_5_to_427 (HMM "PKS_KS" in sequence "UniRef100_A0W4S9", bitscore: 651.5, e-value: 3.7e-190, length: 423)
1267	UniRef100_Q9KIV4_from_12_to_429 (HMM "PKS_KS" in sequence "UniRef100_Q9KIV4", bitscore: 651.5, e-value: 3.7e-190, length: 418)
1268	UniRef100_Q6RKJ8_from_9_to_434 (HMM "PKS_KS" in sequence "UniRef100_Q6RKJ8", bitscore: 651.3, e-value: 4.2e-190, length: 426)
1269	UniRef100_Q1RS72_from_2838_to_3259 (HMM "PKS_KS" in sequence "UniRef100_Q1RS72", bitscore: 651.1, e-value: 4.9e-190, length: 422)
1270	UniRef100_UPI0000F2136C_from_5_to_431 (HMM "PKS_KS" in sequence "UniRef100_UPI0000F2136C", bitscore: 651.1, e-value: 4.9e-190, length: 427)
1271	UniRef100_Q1D5G0_from_2992_to_3429 (HMM "PKS_KS" in sequence "UniRef100_Q1D5G0", bitscore: 650.8, e-value: 5.9e-190, length: 438)
1272	UniRef100_A4T2D4_from_12_to_434 (HMM "PKS_KS" in sequence "UniRef100_A4T2D4", bitscore: 650.7, e-value: 6.4e-190, length: 423)
1273	UniRef100_Q66SY0_from_382_to_817 (HMM "PKS_KS" in sequence "UniRef100_Q66SY0", bitscore: 650.6, e-value: 7.1e-190, length: 436)
1274	UniRef100_Q9RAH3_from_15_to_442 (HMM "PKS_KS" in sequence "UniRef100_Q9RAH3", bitscore: 650.5, e-value: 7.6e-190, length: 428)
1275	UniRef100_Q6VT93_from_2972_to_3411 (HMM "PKS_KS" in sequence "UniRef100_Q6VT93", bitscore: 650.4, e-value: 7.7e-190, length: 440)
1276	UniRef100_Q4JY17_from_126_to_549 (HMM "PKS_KS" in sequence "UniRef100_Q4JY17", bitscore: 650.4, e-value: 8.1e-190, length: 424)
1277	UniRef100_Q5Y9G6_from_34_to_445 (HMM "PKS_KS" in sequence "UniRef100_Q5Y9G6", bitscore: 650.2, e-value: 8.9e-190, length: 412)
1278	UniRef100_A4R6B3_from_38_to_455 (HMM "PKS_KS" in sequence "UniRef100_A4R6B3", bitscore: 650.2, e-value: 9.3e-190, length: 418)
1279	UniRef100_Q54FQ1_from_30_to_464 (HMM "PKS_KS" in sequence "UniRef100_Q54FQ1", bitscore: 649.8, e-value: 1.2e-189, length: 435)
1280	UniRef100_Q8RL74_from_26_to_449 (HMM "PKS_KS" in sequence "UniRef100_Q8RL74", bitscore: 649.7, e-value: 1.3e-189, length: 424)
1281	UniRef100_A1UHR5_from_9_to_430 (HMM "PKS_KS" in sequence "UniRef100_A1UHR5", bitscore: 649.4, e-value: 1.6e-189, length: 422)
1282	UniRef100_O51828_from_42_to_468 (HMM "PKS_KS" in sequence "UniRef100_O51828", bitscore: 649.1, e-value: 1.9e-189, length: 427)
1283	UniRef100_A3MN59_from_1_to_405 (HMM "PKS_KS" in sequence "UniRef100_A3MN59", bitscore: 649.1, e-value: 2e-189, length: 405)
1284	UniRef100_A0UWE5_from_677_to_1108 (HMM "PKS_KS" in sequence "UniRef100_A0UWE5", bitscore: 649.0, e-value: 2.2e-189, length: 432)
1285	UniRef100_Q0AEK6_from_6_to_431 (HMM "PKS_KS" in sequence "UniRef100_Q0AEK6", bitscore: 648.8, e-value: 2.3e-189, length: 426)
1286	UniRef100_A0FCL1_from_26_to_465 (HMM "PKS_KS" in sequence "UniRef100_A0FCL1", bitscore: 648.6, e-value: 2.7e-189, length: 440)
1287	UniRef100_Q2ED07_from_2234_to_2696 (HMM "PKS_KS" in sequence "UniRef100_Q2ED07", bitscore: 648.1, e-value: 3.9e-189, length: 463)
1288	UniRef100_A1KQS2_from_58_to_476 (HMM "PKS_KS" in sequence "UniRef100_A1KQS2", bitscore: 647.9, e-value: 4.5e-189, length: 419)
1289	UniRef100_Q55E72_from_15_to_460 (HMM "PKS_KS" in sequence "UniRef100_Q55E72", bitscore: 647.7, e-value: 5.1e-189, length: 446)
1290	UniRef100_Q54FN7_from_27_to_460 (HMM "PKS_KS" in sequence "UniRef100_Q54FN7", bitscore: 647.1, e-value: 7.8e-189, length: 434)
1291	UniRef100_Q5YVB9_from_4_to_431 (HMM "PKS_KS" in sequence "UniRef100_Q5YVB9", bitscore: 646.9, e-value: 9e-189, length: 428)
1292	UniRef100_Q0R4M8_from_46_to_471 (HMM "PKS_KS" in sequence "UniRef100_Q0R4M8", bitscore: 646.8, e-value: 9.9e-189, length: 426)
1293	UniRef100_A4RPP6_from_68_to_493 (HMM "PKS_KS" in sequence "UniRef100_A4RPP6", bitscore: 646.7, e-value: 1e-188, length: 426)
1294	UniRef100_A0R1E8_from_9_to_431 (HMM "PKS_KS" in sequence "UniRef100_A0R1E8", bitscore: 646.7, e-value: 1e-188, length: 423)
1295	UniRef100_Q6JHN8_from_13_to_438 (HMM "PKS_KS" in sequence "UniRef100_Q6JHN8", bitscore: 646.7, e-value: 1e-188, length: 426)
1296	UniRef100_A1GGE4_from_15_to_430 (HMM "PKS_KS" in sequence "UniRef100_A1GGE4", bitscore: 646.6, e-value: 1.1e-188, length: 416)
1297	UniRef100_Q0PEX6_from_1023_to_1445 (HMM "PKS_KS" in sequence "UniRef100_Q0PEX6", bitscore: 646.4, e-value: 1.2e-188, length: 423)
1298	UniRef100_Q0CGX5_from_14_to_439 (HMM "PKS_KS" in sequence "UniRef100_Q0CGX5", bitscore: 646.3, e-value: 1.3e-188, length: 426)
1299	UniRef100_Q5UNP6_from_2035_to_2459 (HMM "PKS_KS" in sequence "UniRef100_Q5UNP6", bitscore: 646.3, e-value: 1.3e-188, length: 425)
1300	UniRef100_Q93HJ4_from_35_to_453 (HMM "PKS_KS" in sequence "UniRef100_Q93HJ4", bitscore: 646.3, e-value: 1.4e-188, length: 419)
1301	UniRef100_Q2U334_from_64_to_481 (HMM "PKS_KS" in sequence "UniRef100_Q2U334", bitscore: 646.1, e-value: 1.5e-188, length: 418)
1302	UniRef100_Q1RS64_from_2156_to_2589 (HMM "PKS_KS" in sequence "UniRef100_Q1RS64", bitscore: 646.1, e-value: 1.6e-188, length: 434)
1303	UniRef100_Q7WTF5_from_24_to_449 (HMM "PKS_KS" in sequence "UniRef100_Q7WTF5", bitscore: 645.9, e-value: 1.9e-188, length: 426)
1304	UniRef100_Q1RS70_from_4054_to_4489 (HMM "PKS_KS" in sequence "UniRef100_Q1RS70", bitscore: 645.4, e-value: 2.6e-188, length: 436)
1305	UniRef100_Q2N3T0_from_71_to_494 (HMM "PKS_KS" in sequence "UniRef100_Q2N3T0", bitscore: 645.2, e-value: 3e-188, length: 424)
1306	UniRef100_Q5AY39_from_14_to_448 (HMM "PKS_KS" in sequence "UniRef100_Q5AY39", bitscore: 645.2, e-value: 3e-188, length: 435)
1307	UniRef100_Q6RKF9_from_15_to_438 (HMM "PKS_KS" in sequence "UniRef100_Q6RKF9", bitscore: 645.1, e-value: 3.1e-188, length: 424)
1308	UniRef100_A3R4R6_from_29_to_455 (HMM "PKS_KS" in sequence "UniRef100_A3R4R6", bitscore: 644.8, e-value: 3.7e-188, length: 427)
1309	UniRef100_Q6E7J4_from_12_to_439 (HMM "PKS_KS" in sequence "UniRef100_Q6E7J4", bitscore: 644.8, e-value: 3.9e-188, length: 428)
1310	UniRef100_Q6ZY03_from_3_to_425 (HMM "PKS_KS" in sequence "UniRef100_Q6ZY03", bitscore: 644.6, e-value: 4.5e-188, length: 423)
1311	UniRef100_A6GIB1_from_407_to_837 (HMM "PKS_KS" in sequence "UniRef100_A6GIB1", bitscore: 644.4, e-value: 5e-188, length: 431)
1312	UniRef100_A6GKS1_from_395_to_802 (HMM "PKS_KS" in sequence "UniRef100_A6GKS1", bitscore: 644.4, e-value: 5.1e-188, length: 408)
1313	UniRef100_Q1RS43_from_656_to_1082 (HMM "PKS_KS" in sequence "UniRef100_Q1RS43", bitscore: 644.3, e-value: 5.3e-188, length: 427)
1314	UniRef100_Q5B770_from_9_to_437 (HMM "PKS_KS" in sequence "UniRef100_Q5B770", bitscore: 644.3, e-value: 5.4e-188, length: 429)
1315	UniRef100_A5ABG0_from_32_to_444 (HMM "PKS_KS" in sequence "UniRef100_A5ABG0", bitscore: 644.3, e-value: 5.6e-188, length: 413)
1316	UniRef100_Q49HL1_from_2624_to_3049 (HMM "PKS_KS" in sequence "UniRef100_Q49HL1", bitscore: 644.2, e-value: 5.7e-188, length: 426)
1317	UniRef100_Q1RS65_from_662_to_1087 (HMM "PKS_KS" in sequence "UniRef100_Q1RS65", bitscore: 644.2, e-value: 5.9e-188, length: 426)
1318	UniRef100_Q1D5G0_from_1920_to_2357 (HMM "PKS_KS" in sequence "UniRef100_Q1D5G0", bitscore: 644.1, e-value: 6.2e-188, length: 438)
1319	UniRef100_P40872_from_2322_to_2737 (HMM "PKS_KS" in sequence "UniRef100_P40872", bitscore: 644.0, e-value: 6.7e-188, length: 416)
1320	UniRef100_Q49HL1_from_31_to_450 (HMM "PKS_KS" in sequence "UniRef100_Q49HL1", bitscore: 643.9, e-value: 7.1e-188, length: 420)
1321	UniRef100_Q2N3S8_from_983_to_1415 (HMM "PKS_KS" in sequence "UniRef100_Q2N3S8", bitscore: 643.7, e-value: 8.3e-188, length: 433)
1322	UniRef100_Q1D6B7_from_57_to_484 (HMM "PKS_KS" in sequence "UniRef100_Q1D6B7", bitscore: 643.5, e-value: 9.6e-188, length: 428)
1323	UniRef100_Q54FP8_from_30_to_468 (HMM "PKS_KS" in sequence "UniRef100_Q54FP8", bitscore: 643.4, e-value: 1e-187, length: 439)
1324	UniRef100_Q6E7J7_from_15_to_442 (HMM "PKS_KS" in sequence "UniRef100_Q6E7J7", bitscore: 643.3, e-value: 1.1e-187, length: 428)
1325	UniRef100_Q1WEK9_from_24_to_445 (HMM "PKS_KS" in sequence "UniRef100_Q1WEK9", bitscore: 643.1, e-value: 1.2e-187, length: 422)
1326	UniRef100_Q49HL1_from_5225_to_5649 (HMM "PKS_KS" in sequence "UniRef100_Q49HL1", bitscore: 643.1, e-value: 1.3e-187, length: 425)
1327	UniRef100_A4KCE4_from_126_to_547 (HMM "PKS_KS" in sequence "UniRef100_A4KCE4", bitscore: 643.1, e-value: 1.3e-187, length: 422)
1328	UniRef100_Q9KID7_from_5377_to_5797 (HMM "PKS_KS" in sequence "UniRef100_Q9KID7", bitscore: 642.8, e-value: 1.5e-187, length: 421)
1329	UniRef100_A1DA69_from_79_to_508 (HMM "PKS_KS" in sequence "UniRef100_A1DA69", bitscore: 642.7, e-value: 1.6e-187, length: 430)
1330	UniRef100_Q826K7_from_37_to_464 (HMM "PKS_KS" in sequence "UniRef100_Q826K7", bitscore: 642.7, e-value: 1.7e-187, length: 428)
1331	UniRef100_A6FZ63_from_2415_to_2853 (HMM "PKS_KS" in sequence "UniRef100_A6FZ63", bitscore: 642.5, e-value: 1.8e-187, length: 439)
1332	UniRef100_Q0ILD3_from_36_to_453 (HMM "PKS_KS" in sequence "UniRef100_Q0ILD3", bitscore: 642.5, e-value: 1.9e-187, length: 418)
1333	UniRef100_Q08QQ6_from_7_to_433 (HMM "PKS_KS" in sequence "UniRef100_Q08QQ6", bitscore: 642.3, e-value: 2.2e-187, length: 427)
1334	UniRef100_A2S1Y5_from_187_to_610 (HMM "PKS_KS" in sequence "UniRef100_A2S1Y5", bitscore: 642.3, e-value: 2.2e-187, length: 424)
1335	UniRef100_Q1RS52_from_884_to_1293 (HMM "PKS_KS" in sequence "UniRef100_Q1RS52", bitscore: 642.3, e-value: 2.3e-187, length: 410)
1336	UniRef100_Q03133_from_1492_to_1919 (HMM "PKS_KS" in sequence "UniRef100_Q03133", bitscore: 642.1, e-value: 2.5e-187, length: 428)
1337	UniRef100_A1KQR8_from_522_to_933 (HMM "PKS_KS" in sequence "UniRef100_A1KQR8", bitscore: 642.0, e-value: 2.7e-187, length: 412)
1338	UniRef100_Q6TLJ9_from_12_to_434 (HMM "PKS_KS" in sequence "UniRef100_Q6TLJ9", bitscore: 641.7, e-value: 3.4e-187, length: 423)
1339	UniRef100_A1CCB3_from_38_to_463 (HMM "PKS_KS" in sequence "UniRef100_A1CCB3", bitscore: 641.5, e-value: 3.9e-187, length: 426)
1340	UniRef100_Q6DNE6_from_14_to_442 (HMM "PKS_KS" in sequence "UniRef100_Q6DNE6", bitscore: 641.3, e-value: 4.4e-187, length: 429)
1341	UniRef100_A5IDY4_from_703_to_1128 (HMM "PKS_KS" in sequence "UniRef100_A5IDY4", bitscore: 641.2, e-value: 4.6e-187, length: 426)
1342	UniRef100_Q4KCD8_from_5275_to_5707 (HMM "PKS_KS" in sequence "UniRef100_Q4KCD8", bitscore: 641.1, e-value: 4.9e-187, length: 433)
1343	UniRef100_Q1MX81_from_21_to_440 (HMM "PKS_KS" in sequence "UniRef100_Q1MX81", bitscore: 641.0, e-value: 5.3e-187, length: 420)
1344	UniRef100_Q2HFI3_from_49_to_477 (HMM "PKS_KS" in sequence "UniRef100_Q2HFI3", bitscore: 641.0, e-value: 5.4e-187, length: 429)
1345	UniRef100_A6GIB3_from_127_to_560 (HMM "PKS_KS" in sequence "UniRef100_A6GIB3", bitscore: 640.9, e-value: 5.7e-187, length: 434)
1346	UniRef100_Q4KCD7_from_463_to_871 (HMM "PKS_KS" in sequence "UniRef100_Q4KCD7", bitscore: 640.5, e-value: 7.4e-187, length: 409)
1347	UniRef100_A5HSI5_from_21_to_444 (HMM "PKS_KS" in sequence "UniRef100_A5HSI5", bitscore: 640.5, e-value: 7.5e-187, length: 424)
1348	UniRef100_A4PHN0_from_6005_to_6440 (HMM "PKS_KS" in sequence "UniRef100_A4PHN0", bitscore: 640.0, e-value: 1.1e-186, length: 436)
1349	UniRef100_Q1D6A5_from_20_to_447 (HMM "PKS_KS" in sequence "UniRef100_Q1D6A5", bitscore: 639.9, e-value: 1.2e-186, length: 428)
1350	UniRef100_Q6RKK2_from_12_to_438 (HMM "PKS_KS" in sequence "UniRef100_Q6RKK2", bitscore: 639.7, e-value: 1.3e-186, length: 427)
1351	UniRef100_Q6F496_from_40_to_434 (HMM "PKS_KS" in sequence "UniRef100_Q6F496", bitscore: 639.1, e-value: 2e-186, length: 395)
1352	UniRef100_Q5BEJ4_from_15_to_414 (HMM "PKS_KS" in sequence "UniRef100_Q5BEJ4", bitscore: 639.0, e-value: 2.2e-186, length: 400)
1353	UniRef100_A1UUY0_from_2356_to_2786 (HMM "PKS_KS" in sequence "UniRef100_A1UUY0", bitscore: 639.0, e-value: 2.2e-186, length: 431)
1354	UniRef100_Q6TAB6_from_360_to_784 (HMM "PKS_KS" in sequence "UniRef100_Q6TAB6", bitscore: 638.8, e-value: 2.5e-186, length: 425)
1355	UniRef100_Q2UV28_from_52_to_471 (HMM "PKS_KS" in sequence "UniRef100_Q2UV28", bitscore: 638.8, e-value: 2.5e-186, length: 420)
1356	UniRef100_A0QF84_from_4_to_426 (HMM "PKS_KS" in sequence "UniRef100_A0QF84", bitscore: 638.6, e-value: 2.9e-186, length: 423)
1357	UniRef100_Q1L0S7_from_37_to_463 (HMM "PKS_KS" in sequence "UniRef100_Q1L0S7", bitscore: 638.3, e-value: 3.6e-186, length: 427)
1358	UniRef100_Q6TAB6_from_3404_to_3827 (HMM "PKS_KS" in sequence "UniRef100_Q6TAB6", bitscore: 638.1, e-value: 4.1e-186, length: 424)
1359	UniRef100_Q0CGB0_from_12_to_415 (HMM "PKS_KS" in sequence "UniRef100_Q0CGB0", bitscore: 638.0, e-value: 4.3e-186, length: 404)
1360	UniRef100_A1UIS1_from_19_to_445 (HMM "PKS_KS" in sequence "UniRef100_A1UIS1", bitscore: 637.7, e-value: 5.3e-186, length: 427)
1361	UniRef100_A1UUX8_from_1650_to_2089 (HMM "PKS_KS" in sequence "UniRef100_A1UUX8", bitscore: 637.5, e-value: 6.1e-186, length: 440)
1362	UniRef100_A6GJX9_from_51_to_478 (HMM "PKS_KS" in sequence "UniRef100_A6GJX9", bitscore: 637.4, e-value: 6.6e-186, length: 428)
1363	UniRef100_A2QW54_from_16_to_440 (HMM "PKS_KS" in sequence "UniRef100_A2QW54", bitscore: 637.1, e-value: 7.8e-186, length: 425)
1364	UniRef100_UPI000038CDA8_from_16_to_443 (HMM "PKS_KS" in sequence "UniRef100_UPI000038CDA8", bitscore: 636.9, e-value: 9.4e-186, length: 428)
1365	UniRef100_A3NK01_from_12_to_435 (HMM "PKS_KS" in sequence "UniRef100_A3NK01", bitscore: 636.8, e-value: 9.6e-186, length: 424)
1366	UniRef100_A1KQR7_from_1757_to_2199 (HMM "PKS_KS" in sequence "UniRef100_A1KQR7", bitscore: 636.6, e-value: 1.1e-185, length: 443)
1367	UniRef100_A4RJ82_from_9_to_433 (HMM "PKS_KS" in sequence "UniRef100_A4RJ82", bitscore: 635.9, e-value: 1.8e-185, length: 425)
1368	UniRef100_A0MS29_from_3788_to_4223 (HMM "PKS_KS" in sequence "UniRef100_A0MS29", bitscore: 635.7, e-value: 2.1e-185, length: 436)
1369	UniRef100_Q0CF75_from_13_to_410 (HMM "PKS_KS" in sequence "UniRef100_Q0CF75", bitscore: 635.6, e-value: 2.2e-185, length: 398)
1370	UniRef100_Q1D6B6_from_15_to_442 (HMM "PKS_KS" in sequence "UniRef100_Q1D6B6", bitscore: 635.6, e-value: 2.2e-185, length: 428)
1371	UniRef100_Q2ABP6_from_23_to_448 (HMM "PKS_KS" in sequence "UniRef100_Q2ABP6", bitscore: 635.5, e-value: 2.5e-185, length: 426)
1372	UniRef100_Q1D5F8_from_6674_to_7094 (HMM "PKS_KS" in sequence "UniRef100_Q1D5F8", bitscore: 635.4, e-value: 2.6e-185, length: 421)
1373	UniRef100_Q1RS66_from_1550_to_1986 (HMM "PKS_KS" in sequence "UniRef100_Q1RS66", bitscore: 634.9, e-value: 3.8e-185, length: 437)
1374	UniRef100_A4U8R3_from_21_to_450 (HMM "PKS_KS" in sequence "UniRef100_A4U8R3", bitscore: 634.9, e-value: 3.8e-185, length: 430)
1375	UniRef100_Q8GGP2_from_1765_to_2190 (HMM "PKS_KS" in sequence "UniRef100_Q8GGP2", bitscore: 634.6, e-value: 4.5e-185, length: 426)
1376	UniRef100_UPI000038CDAF_from_14_to_440 (HMM "PKS_KS" in sequence "UniRef100_UPI000038CDAF", bitscore: 634.3, e-value: 5.6e-185, length: 427)
1377	UniRef100_A4RFV7_from_13_to_440 (HMM "PKS_KS" in sequence "UniRef100_A4RFV7", bitscore: 634.2, e-value: 6e-185, length: 428)
1378	UniRef100_Q5ARS5_from_64_to_481 (HMM "PKS_KS" in sequence "UniRef100_Q5ARS5", bitscore: 634.1, e-value: 6.2e-185, length: 418)
1379	UniRef100_Q1JTE1_from_6921_to_7349 (HMM "PKS_KS" in sequence "UniRef100_Q1JTE1", bitscore: 634.0, e-value: 6.7e-185, length: 429)
1380	UniRef100_UPI000038CDAB_from_15_to_441 (HMM "PKS_KS" in sequence "UniRef100_UPI000038CDAB", bitscore: 633.9, e-value: 7.4e-185, length: 427)
1381	UniRef100_A1DNL6_from_59_to_476 (HMM "PKS_KS" in sequence "UniRef100_A1DNL6", bitscore: 633.7, e-value: 8.2e-185, length: 418)
1382	UniRef100_A1TBT3_from_57_to_481 (HMM "PKS_KS" in sequence "UniRef100_A1TBT3", bitscore: 633.7, e-value: 8.3e-185, length: 425)
1383	UniRef100_Q3WA58_from_33_to_450 (HMM "PKS_KS" in sequence "UniRef100_Q3WA58", bitscore: 633.6, e-value: 9.3e-185, length: 418)
1384	UniRef100_O31782_from_4079_to_4514 (HMM "PKS_KS" in sequence "UniRef100_O31782", bitscore: 633.3, e-value: 1.1e-184, length: 436)
1385	UniRef100_Q5ZPA6_from_11_to_438 (HMM "PKS_KS" in sequence "UniRef100_Q5ZPA6", bitscore: 633.1, e-value: 1.3e-184, length: 428)
1386	UniRef100_A1QNH8_from_109_to_525 (HMM "PKS_KS" in sequence "UniRef100_A1QNH8", bitscore: 632.6, e-value: 1.8e-184, length: 417)
1387	UniRef100_Q10Y09_from_15_to_442 (HMM "PKS_KS" in sequence "UniRef100_Q10Y09", bitscore: 631.6, e-value: 3.5e-184, length: 428)
1388	UniRef100_A1KHX1_from_9_to_431 (HMM "PKS_KS" in sequence "UniRef100_A1KHX1", bitscore: 631.6, e-value: 3.5e-184, length: 423)
1389	UniRef100_Q5MP07_from_419_to_849 (HMM "PKS_KS" in sequence "UniRef100_Q5MP07", bitscore: 631.5, e-value: 3.8e-184, length: 431)
1390	UniRef100_A2QKB6_from_4_to_429 (HMM "PKS_KS" in sequence "UniRef100_A2QKB6", bitscore: 631.4, e-value: 4.1e-184, length: 426)
1391	UniRef100_Q6RKF6_from_9_to_434 (HMM "PKS_KS" in sequence "UniRef100_Q6RKF6", bitscore: 631.1, e-value: 5.1e-184, length: 426)
1392	UniRef100_O51827_from_12_to_434 (HMM "PKS_KS" in sequence "UniRef100_O51827", bitscore: 630.9, e-value: 5.8e-184, length: 423)
1393	UniRef100_Q6MZA4_from_20_to_443 (HMM "PKS_KS" in sequence "UniRef100_Q6MZA4", bitscore: 630.8, e-value: 6.1e-184, length: 424)
1394	UniRef100_Q4KCD8_from_1799_to_2241 (HMM "PKS_KS" in sequence "UniRef100_Q4KCD8", bitscore: 630.8, e-value: 6.3e-184, length: 443)
1395	UniRef100_Q48HQ2_from_14_to_437 (HMM "PKS_KS" in sequence "UniRef100_Q48HQ2", bitscore: 630.8, e-value: 6.3e-184, length: 424)
1396	UniRef100_Q1MX64_from_32_to_459 (HMM "PKS_KS" in sequence "UniRef100_Q1MX64", bitscore: 630.5, e-value: 8e-184, length: 428)
1397	UniRef100_Q5SFB4_from_70_to_479 (HMM "PKS_KS" in sequence "UniRef100_Q5SFB4", bitscore: 630.1, e-value: 1e-183, length: 410)
1398	UniRef100_Q3M5Z6_from_1598_to_2057 (HMM "PKS_KS" in sequence "UniRef100_Q3M5Z6", bitscore: 630.1, e-value: 1e-183, length: 460)
1399	UniRef100_A2R3M8_from_635_to_1067 (HMM "PKS_KS" in sequence "UniRef100_A2R3M8", bitscore: 630.0, e-value: 1.1e-183, length: 433)
1400	UniRef100_Q3S866_from_13_to_435 (HMM "PKS_KS" in sequence "UniRef100_Q3S866", bitscore: 630.0, e-value: 1.1e-183, length: 423)
1401	UniRef100_Q0CB34_from_52_to_471 (HMM "PKS_KS" in sequence "UniRef100_Q0CB34", bitscore: 629.9, e-value: 1.2e-183, length: 420)
1402	UniRef100_A1C5U4_from_11_to_447 (HMM "PKS_KS" in sequence "UniRef100_A1C5U4", bitscore: 629.3, e-value: 1.8e-183, length: 437)
1403	UniRef100_Q6VT95_from_6463_to_6900 (HMM "PKS_KS" in sequence "UniRef100_Q6VT95", bitscore: 629.3, e-value: 1.8e-183, length: 438)
1404	UniRef100_Q0LKI9_from_12_to_439 (HMM "PKS_KS" in sequence "UniRef100_Q0LKI9", bitscore: 628.9, e-value: 2.3e-183, length: 428)
1405	UniRef100_Q0B307_from_34_to_461 (HMM "PKS_KS" in sequence "UniRef100_Q0B307", bitscore: 628.9, e-value: 2.4e-183, length: 428)
1406	UniRef100_Q0RTS3_from_22_to_433 (HMM "PKS_KS" in sequence "UniRef100_Q0RTS3", bitscore: 628.8, e-value: 2.6e-183, length: 412)
1407	UniRef100_Q4U447_from_5061_to_5493 (HMM "PKS_KS" in sequence "UniRef100_Q4U447", bitscore: 628.5, e-value: 3.2e-183, length: 433)
1408	UniRef100_Q49HL0_from_32_to_458 (HMM "PKS_KS" in sequence "UniRef100_Q49HL0", bitscore: 628.5, e-value: 3.2e-183, length: 427)
1409	UniRef100_Q0B304_from_47_to_475 (HMM "PKS_KS" in sequence "UniRef100_Q0B304", bitscore: 628.3, e-value: 3.5e-183, length: 429)
1410	UniRef100_Q9ALM6_from_8_to_428 (HMM "PKS_KS" in sequence "UniRef100_Q9ALM6", bitscore: 628.3, e-value: 3.5e-183, length: 421)
1411	UniRef100_Q2VLJ2_from_12_to_429 (HMM "PKS_KS" in sequence "UniRef100_Q2VLJ2", bitscore: 628.3, e-value: 3.5e-183, length: 418)
1412	UniRef100_Q5MD34_from_1454_to_1882 (HMM "PKS_KS" in sequence "UniRef100_Q5MD34", bitscore: 628.3, e-value: 3.5e-183, length: 429)
1413	UniRef100_Q0RIF5_from_13_to_425 (HMM "PKS_KS" in sequence "UniRef100_Q0RIF5", bitscore: 628.2, e-value: 3.8e-183, length: 413)
1414	UniRef100_A2Q7L3_from_26_to_452 (HMM "PKS_KS" in sequence "UniRef100_A2Q7L3", bitscore: 628.0, e-value: 4.4e-183, length: 427)
1415	UniRef100_Q6RKF0_from_20_to_441 (HMM "PKS_KS" in sequence "UniRef100_Q6RKF0", bitscore: 627.9, e-value: 4.6e-183, length: 422)
1416	UniRef100_UPI000038CDB0_from_16_to_443 (HMM "PKS_KS" in sequence "UniRef100_UPI000038CDB0", bitscore: 627.9, e-value: 4.7e-183, length: 428)
1417	UniRef100_A0PWZ2_from_121_to_546 (HMM "PKS_KS" in sequence "UniRef100_A0PWZ2", bitscore: 627.8, e-value: 5e-183, length: 426)
1418	UniRef100_Q5YRL8_from_4_to_431 (HMM "PKS_KS" in sequence "UniRef100_Q5YRL8", bitscore: 627.6, e-value: 5.9e-183, length: 428)
1419	UniRef100_A1TTJ1_from_16_to_446 (HMM "PKS_KS" in sequence "UniRef100_A1TTJ1", bitscore: 627.5, e-value: 6.4e-183, length: 431)
1420	UniRef100_A3Q7M7_from_132_to_557 (HMM "PKS_KS" in sequence "UniRef100_A3Q7M7", bitscore: 627.3, e-value: 7.1e-183, length: 426)
1421	UniRef100_Q5XF86_from_6_to_426 (HMM "PKS_KS" in sequence "UniRef100_Q5XF86", bitscore: 627.3, e-value: 7.3e-183, length: 421)
1422	UniRef100_Q846Y2_from_36_to_453 (HMM "PKS_KS" in sequence "UniRef100_Q846Y2", bitscore: 627.3, e-value: 7.3e-183, length: 418)
1423	UniRef100_Q26N07_from_25_to_450 (HMM "PKS_KS" in sequence "UniRef100_Q26N07", bitscore: 627.3, e-value: 7.4e-183, length: 426)
1424	UniRef100_Q2T4N9_from_514_to_950 (HMM "PKS_KS" in sequence "UniRef100_Q2T4N9", bitscore: 627.0, e-value: 8.8e-183, length: 437)
1425	UniRef100_A1YBR0_from_35_to_453 (HMM "PKS_KS" in sequence "UniRef100_A1YBR0", bitscore: 627.0, e-value: 8.8e-183, length: 419)
1426	UniRef100_Q1RS71_from_2287_to_2702 (HMM "PKS_KS" in sequence "UniRef100_Q1RS71", bitscore: 627.0, e-value: 8.9e-183, length: 416)
1427	UniRef100_A1TGV5_from_116_to_541 (HMM "PKS_KS" in sequence "UniRef100_A1TGV5", bitscore: 627.0, e-value: 9e-183, length: 426)
1428	UniRef100_Q0U5D2_from_45_to_462 (HMM "PKS_KS" in sequence "UniRef100_Q0U5D2", bitscore: 626.8, e-value: 1e-182, length: 418)
1429	UniRef100_Q1RS54_from_2098_to_2517 (HMM "PKS_KS" in sequence "UniRef100_Q1RS54", bitscore: 626.6, e-value: 1.1e-182, length: 420)
1430	UniRef100_P87162_from_47_to_473 (HMM "PKS_KS" in sequence "UniRef100_P87162", bitscore: 626.2, e-value: 1.5e-182, length: 427)
1431	UniRef100_UPI000023E5A9_from_9_to_422 (HMM "PKS_KS" in sequence "UniRef100_UPI000023E5A9", bitscore: 626.2, e-value: 1.6e-182, length: 414)
1432	UniRef100_A2QM70_from_39_to_457 (HMM "PKS_KS" in sequence "UniRef100_A2QM70", bitscore: 626.0, e-value: 1.8e-182, length: 419)
1433	UniRef100_Q6RKG8_from_1_to_444 (HMM "PKS_KS" in sequence "UniRef100_Q6RKG8", bitscore: 625.5, e-value: 2.6e-182, length: 444)
1434	UniRef100_O33954_from_45_to_452 (HMM "PKS_KS" in sequence "UniRef100_O33954", bitscore: 625.4, e-value: 2.6e-182, length: 408)
1435	UniRef100_Q70P96_from_1449_to_1877 (HMM "PKS_KS" in sequence "UniRef100_Q70P96", bitscore: 625.2, e-value: 3e-182, length: 429)
1436	UniRef100_Q6TLJ8_from_42_to_468 (HMM "PKS_KS" in sequence "UniRef100_Q6TLJ8", bitscore: 625.0, e-value: 3.5e-182, length: 427)
1437	UniRef100_Q091C3_from_1075_to_1497 (HMM "PKS_KS" in sequence "UniRef100_Q091C3", bitscore: 625.0, e-value: 3.5e-182, length: 423)
1438	UniRef100_A0MS26_from_2252_to_2689 (HMM "PKS_KS" in sequence "UniRef100_A0MS26", bitscore: 624.9, e-value: 3.8e-182, length: 438)
1439	UniRef100_Q03149_from_379_to_810 (HMM "PKS_KS" in sequence "UniRef100_Q03149", bitscore: 624.5, e-value: 4.8e-182, length: 432)
1440	UniRef100_Q83WF0_from_13_to_419 (HMM "PKS_KS" in sequence "UniRef100_Q83WF0", bitscore: 624.5, e-value: 5.1e-182, length: 407)
1441	UniRef100_Q6DNE7_from_770_to_1195 (HMM "PKS_KS" in sequence "UniRef100_Q6DNE7", bitscore: 623.6, e-value: 9.3e-182, length: 426)
1442	UniRef100_UPI000038D25F_from_10_to_437 (HMM "PKS_KS" in sequence "UniRef100_UPI000038D25F", bitscore: 623.5, e-value: 1e-181, length: 428)
1443	UniRef100_A1ACH2_from_29_to_452 (HMM "PKS_KS" in sequence "UniRef100_A1ACH2", bitscore: 623.5, e-value: 1e-181, length: 424)
1444	UniRef100_A5G644_from_425_to_863 (HMM "PKS_KS" in sequence "UniRef100_A5G644", bitscore: 623.3, e-value: 1.1e-181, length: 439)
1445	UniRef100_Q96X07_from_35_to_460 (HMM "PKS_KS" in sequence "UniRef100_Q96X07", bitscore: 623.2, e-value: 1.2e-181, length: 426)
1446	UniRef100_Q1D6B5_from_46_to_473 (HMM "PKS_KS" in sequence "UniRef100_Q1D6B5", bitscore: 623.2, e-value: 1.3e-181, length: 428)
1447	UniRef100_Q0B304_from_1455_to_1880 (HMM "PKS_KS" in sequence "UniRef100_Q0B304", bitscore: 623.2, e-value: 1.3e-181, length: 426)
1448	UniRef100_Q8YTR7_from_9_to_433 (HMM "PKS_KS" in sequence "UniRef100_Q8YTR7", bitscore: 622.7, e-value: 1.7e-181, length: 425)
1449	UniRef100_Q1RS46_from_436_to_874 (HMM "PKS_KS" in sequence "UniRef100_Q1RS46", bitscore: 622.6, e-value: 1.9e-181, length: 439)
1450	UniRef100_Q0V0A3_from_8_to_430 (HMM "PKS_KS" in sequence "UniRef100_Q0V0A3", bitscore: 622.1, e-value: 2.6e-181, length: 423)
1451	UniRef100_Q6RKH0_from_1_to_430 (HMM "PKS_KS" in sequence "UniRef100_Q6RKH0", bitscore: 622.0, e-value: 2.8e-181, length: 430)
1452	UniRef100_Q1JTE1_from_3000_to_3426 (HMM "PKS_KS" in sequence "UniRef100_Q1JTE1", bitscore: 621.8, e-value: 3.3e-181, length: 427)
1453	UniRef100_O51827_from_1035_to_1451 (HMM "PKS_KS" in sequence "UniRef100_O51827", bitscore: 621.6, e-value: 3.8e-181, length: 417)
1454	UniRef100_A1KQG0_from_27_to_450 (HMM "PKS_KS" in sequence "UniRef100_A1KQG0", bitscore: 621.5, e-value: 4.1e-181, length: 424)
1455	UniRef100_A5G641_from_683_to_1092 (HMM "PKS_KS" in sequence "UniRef100_A5G641", bitscore: 621.1, e-value: 5.2e-181, length: 410)
1456	UniRef100_Q0B309_from_33_to_456 (HMM "PKS_KS" in sequence "UniRef100_Q0B309", bitscore: 620.8, e-value: 6.7e-181, length: 424)
1457	UniRef100_Q559A9_from_13_to_437 (HMM "PKS_KS" in sequence "UniRef100_Q559A9", bitscore: 620.7, e-value: 6.7e-181, length: 425)
1458	UniRef100_Q08NS0_from_1464_to_1891 (HMM "PKS_KS" in sequence "UniRef100_Q08NS0", bitscore: 620.6, e-value: 7.3e-181, length: 428)
1459	UniRef100_A4FKZ4_from_15_to_439 (HMM "PKS_KS" in sequence "UniRef100_A4FKZ4", bitscore: 620.5, e-value: 8.1e-181, length: 425)
1460	UniRef100_Q2H7S9_from_16_to_430 (HMM "PKS_KS" in sequence "UniRef100_Q2H7S9", bitscore: 620.4, e-value: 8.4e-181, length: 415)
1461	UniRef100_Q9F828_from_1510_to_1936 (HMM "PKS_KS" in sequence "UniRef100_Q9F828", bitscore: 620.4, e-value: 8.8e-181, length: 427)
1462	UniRef100_A4U8P6_from_27_to_456 (HMM "PKS_KS" in sequence "UniRef100_A4U8P6", bitscore: 620.3, e-value: 9.5e-181, length: 430)
1463	UniRef100_Q6RKJ6_from_5_to_429 (HMM "PKS_KS" in sequence "UniRef100_Q6RKJ6", bitscore: 620.1, e-value: 1.1e-180, length: 425)
1464	UniRef100_A0MS27_from_2341_to_2780 (HMM "PKS_KS" in sequence "UniRef100_A0MS27", bitscore: 619.7, e-value: 1.4e-180, length: 440)
1465	UniRef100_Q6V1P0_from_3_to_404 (HMM "PKS_KS" in sequence "UniRef100_Q6V1P0", bitscore: 619.7, e-value: 1.4e-180, length: 402)
1466	UniRef100_A1QRP8_from_17_to_439 (HMM "PKS_KS" in sequence "UniRef100_A1QRP8", bitscore: 619.7, e-value: 1.4e-180, length: 423)
1467	UniRef100_Q73WQ6_from_9_to_431 (HMM "PKS_KS" in sequence "UniRef100_Q73WQ6", bitscore: 619.3, e-value: 1.9e-180, length: 423)
1468	UniRef100_Q08PI3_from_1_to_403 (HMM "PKS_KS" in sequence "UniRef100_Q08PI3", bitscore: 619.2, e-value: 2e-180, length: 403)
1469	UniRef100_Q8GGP2_from_3799_to_4233 (HMM "PKS_KS" in sequence "UniRef100_Q8GGP2", bitscore: 619.1, e-value: 2.1e-180, length: 435)
1470	UniRef100_Q4C7P1_from_32_to_458 (HMM "PKS_KS" in sequence "UniRef100_Q4C7P1", bitscore: 618.8, e-value: 2.6e-180, length: 427)
1471	UniRef100_Q2JBJ0_from_12_to_446 (HMM "PKS_KS" in sequence "UniRef100_Q2JBJ0", bitscore: 618.7, e-value: 2.7e-180, length: 435)
1472	UniRef100_A2S1Y5_from_2153_to_2566 (HMM "PKS_KS" in sequence "UniRef100_A2S1Y5", bitscore: 618.6, e-value: 2.9e-180, length: 414)
1473	UniRef100_UPI0000E48CBD_from_63_to_489 (HMM "PKS_KS" in sequence "UniRef100_UPI0000E48CBD", bitscore: 618.0, e-value: 4.4e-180, length: 427)
1474	UniRef100_Q4ZNC9_from_670_to_1100 (HMM "PKS_KS" in sequence "UniRef100_Q4ZNC9", bitscore: 618.0, e-value: 4.4e-180, length: 431)
1475	UniRef100_Q2T4N1_from_16_to_451 (HMM "PKS_KS" in sequence "UniRef100_Q2T4N1", bitscore: 618.0, e-value: 4.6e-180, length: 436)
1476	UniRef100_Q4WKW9_from_52_to_477 (HMM "PKS_KS" in sequence "UniRef100_Q4WKW9", bitscore: 617.9, e-value: 4.8e-180, length: 426)
1477	UniRef100_Q2Y7Z3_from_15_to_445 (HMM "PKS_KS" in sequence "UniRef100_Q2Y7Z3", bitscore: 617.8, e-value: 5.2e-180, length: 431)
1478	UniRef100_Q4C7P7_from_11_to_435 (HMM "PKS_KS" in sequence "UniRef100_Q4C7P7", bitscore: 617.5, e-value: 6.4e-180, length: 425)
1479	UniRef100_Q1D5F5_from_841_to_1266 (HMM "PKS_KS" in sequence "UniRef100_Q1D5F5", bitscore: 617.1, e-value: 8.3e-180, length: 426)
1480	UniRef100_Q4KCD3_from_52_to_475 (HMM "PKS_KS" in sequence "UniRef100_Q4KCD3", bitscore: 617.0, e-value: 9e-180, length: 424)
1481	UniRef100_A2QWP8_from_4_to_428 (HMM "PKS_KS" in sequence "UniRef100_A2QWP8", bitscore: 616.1, e-value: 1.7e-179, length: 425)
1482	UniRef100_P78584_from_15_to_438 (HMM "PKS_KS" in sequence "UniRef100_P78584", bitscore: 616.0, e-value: 1.8e-179, length: 424)
1483	UniRef100_Q8GAQ5_from_697_to_1135 (HMM "PKS_KS" in sequence "UniRef100_Q8GAQ5", bitscore: 616.0, e-value: 1.8e-179, length: 439)
1484	UniRef100_A0R617_from_99_to_524 (HMM "PKS_KS" in sequence "UniRef100_A0R617", bitscore: 616.0, e-value: 1.8e-179, length: 426)
1485	UniRef100_Q0B303_from_828_to_1255 (HMM "PKS_KS" in sequence "UniRef100_Q0B303", bitscore: 615.6, e-value: 2.4e-179, length: 428)
1486	UniRef100_Q86B12_from_26_to_477 (HMM "PKS_KS" in sequence "UniRef100_Q86B12", bitscore: 615.4, e-value: 2.8e-179, length: 452)
1487	UniRef100_Q6RKL2_from_367_to_804 (HMM "PKS_KS" in sequence "UniRef100_Q6RKL2", bitscore: 615.3, e-value: 2.9e-179, length: 438)
1488	UniRef100_Q212V5_from_696_to_1114 (HMM "PKS_KS" in sequence "UniRef100_Q212V5", bitscore: 615.2, e-value: 3e-179, length: 419)
1489	UniRef100_A1KQR7_from_3753_to_4174 (HMM "PKS_KS" in sequence "UniRef100_A1KQR7", bitscore: 615.0, e-value: 3.6e-179, length: 422)
1490	UniRef100_Q1RS44_from_879_to_1307 (HMM "PKS_KS" in sequence "UniRef100_Q1RS44", bitscore: 615.0, e-value: 3.7e-179, length: 429)
1491	UniRef100_Q5ZPA8_from_13_to_440 (HMM "PKS_KS" in sequence "UniRef100_Q5ZPA8", bitscore: 614.7, e-value: 4.4e-179, length: 428)
1492	UniRef100_Q0LLR6_from_3087_to_3513 (HMM "PKS_KS" in sequence "UniRef100_Q0LLR6", bitscore: 614.2, e-value: 6.5e-179, length: 427)
1493	UniRef100_Q5Z3G0_from_144_to_578 (HMM "PKS_KS" in sequence "UniRef100_Q5Z3G0", bitscore: 613.7, e-value: 9.2e-179, length: 435)
1494	UniRef100_Q7S0T8_from_13_to_439 (HMM "PKS_KS" in sequence "UniRef100_Q7S0T8", bitscore: 613.5, e-value: 1e-178, length: 427)
1495	UniRef100_Q8YTS8_from_39_to_465 (HMM "PKS_KS" in sequence "UniRef100_Q8YTS8", bitscore: 613.4, e-value: 1.1e-178, length: 427)
1496	UniRef100_A0MS25_from_1624_to_2032 (HMM "PKS_KS" in sequence "UniRef100_A0MS25", bitscore: 613.4, e-value: 1.1e-178, length: 409)
1497	UniRef100_Q8GGP3_from_2664_to_3086 (HMM "PKS_KS" in sequence "UniRef100_Q8GGP3", bitscore: 613.3, e-value: 1.1e-178, length: 423)
1498	UniRef100_A4U8T3_from_32_to_461 (HMM "PKS_KS" in sequence "UniRef100_A4U8T3", bitscore: 613.1, e-value: 1.4e-178, length: 430)
1499	UniRef100_Q0ILD4_from_20_to_430 (HMM "PKS_KS" in sequence "UniRef100_Q0ILD4", bitscore: 613.1, e-value: 1.4e-178, length: 411)
1500	UniRef100_A0UVH7_from_15_to_442 (HMM "PKS_KS" in sequence "UniRef100_A0UVH7", bitscore: 613.0, e-value: 1.4e-178, length: 428)
1501	UniRef100_Q1D8K8_from_14_to_443 (HMM "PKS_KS" in sequence "UniRef100_Q1D8K8", bitscore: 613.0, e-value: 1.4e-178, length: 430)
1502	UniRef100_A5W7D5_from_7_to_429 (HMM "PKS_KS" in sequence "UniRef100_A5W7D5", bitscore: 612.3, e-value: 2.4e-178, length: 423)
1503	UniRef100_Q7CT25_from_29_to_453 (HMM "PKS_KS" in sequence "UniRef100_Q7CT25", bitscore: 612.2, e-value: 2.5e-178, length: 425)
1504	UniRef100_A3KI34_from_15_to_444 (HMM "PKS_KS" in sequence "UniRef100_A3KI34", bitscore: 612.0, e-value: 2.9e-178, length: 430)
1505	UniRef100_A2QBL3_from_9_to_425 (HMM "PKS_KS" in sequence "UniRef100_A2QBL3", bitscore: 612.0, e-value: 2.9e-178, length: 417)
1506	UniRef100_Q4KCD8_from_3779_to_4200 (HMM "PKS_KS" in sequence "UniRef100_Q4KCD8", bitscore: 611.8, e-value: 3.2e-178, length: 422)
1507	UniRef100_Q1JTE1_from_5174_to_5593 (HMM "PKS_KS" in sequence "UniRef100_Q1JTE1", bitscore: 611.2, e-value: 4.9e-178, length: 420)
1508	UniRef100_Q8L334_from_680_to_1115 (HMM "PKS_KS" in sequence "UniRef100_Q8L334", bitscore: 611.1, e-value: 5.4e-178, length: 436)
1509	UniRef100_A4R5T1_from_9_to_431 (HMM "PKS_KS" in sequence "UniRef100_A4R5T1", bitscore: 610.9, e-value: 6.1e-178, length: 423)
1510	UniRef100_Q7WRJ0_from_698_to_1139 (HMM "PKS_KS" in sequence "UniRef100_Q7WRJ0", bitscore: 610.7, e-value: 7.1e-178, length: 442)
1511	UniRef100_A1C888_from_379_to_810 (HMM "PKS_KS" in sequence "UniRef100_A1C888", bitscore: 610.6, e-value: 7.7e-178, length: 432)
1512	UniRef100_P96204_from_8_to_441 (HMM "PKS_KS" in sequence "UniRef100_P96204", bitscore: 610.6, e-value: 7.8e-178, length: 434)
1513	UniRef100_Q6RKK0_from_10_to_437 (HMM "PKS_KS" in sequence "UniRef100_Q6RKK0", bitscore: 609.7, e-value: 1.4e-177, length: 428)
1514	UniRef100_Q1MX63_from_448_to_878 (HMM "PKS_KS" in sequence "UniRef100_Q1MX63", bitscore: 609.5, e-value: 1.6e-177, length: 431)
1515	UniRef100_Q2SHZ0_from_14_to_440 (HMM "PKS_KS" in sequence "UniRef100_Q2SHZ0", bitscore: 609.3, e-value: 1.9e-177, length: 427)
1516	UniRef100_Q93HJ5_from_1_to_406 (HMM "PKS_KS" in sequence "UniRef100_Q93HJ5", bitscore: 609.2, e-value: 2e-177, length: 406)
1517	UniRef100_A1KQS1_from_300_to_722 (HMM "PKS_KS" in sequence "UniRef100_A1KQS1", bitscore: 609.1, e-value: 2.1e-177, length: 423)
1518	UniRef100_Q3JM55_from_1_to_419 (HMM "PKS_KS" in sequence "UniRef100_Q3JM55", bitscore: 609.0, e-value: 2.3e-177, length: 419)
1519	UniRef100_Q2JEB8_from_79_to_501 (HMM "PKS_KS" in sequence "UniRef100_Q2JEB8", bitscore: 608.3, e-value: 3.8e-177, length: 423)
1520	UniRef100_Q8RL72_from_5306_to_5723 (HMM "PKS_KS" in sequence "UniRef100_Q8RL72", bitscore: 608.3, e-value: 3.9e-177, length: 418)
1521	UniRef100_A1B0A4_from_13_to_442 (HMM "PKS_KS" in sequence "UniRef100_A1B0A4", bitscore: 607.6, e-value: 6.3e-177, length: 430)
1522	UniRef100_Q311J1_from_10_to_438 (HMM "PKS_KS" in sequence "UniRef100_Q311J1", bitscore: 607.0, e-value: 9.3e-177, length: 429)
1523	UniRef100_Q2KT14_from_31_to_456 (HMM "PKS_KS" in sequence "UniRef100_Q2KT14", bitscore: 606.8, e-value: 1.1e-176, length: 426)
1524	UniRef100_Q1MX63_from_1202_to_1646 (HMM "PKS_KS" in sequence "UniRef100_Q1MX63", bitscore: 606.4, e-value: 1.4e-176, length: 445)
1525	UniRef100_A1C8I8_from_51_to_471 (HMM "PKS_KS" in sequence "UniRef100_A1C8I8", bitscore: 606.1, e-value: 1.7e-176, length: 421)
1526	UniRef100_UPI000045BBC2_from_4_to_431 (HMM "PKS_KS" in sequence "UniRef100_UPI000045BBC2", bitscore: 606.1, e-value: 1.7e-176, length: 428)
1527	UniRef100_Q0CWP0_from_1_to_425 (HMM "PKS_KS" in sequence "UniRef100_Q0CWP0", bitscore: 606.0, e-value: 1.9e-176, length: 425)
1528	UniRef100_Q0QMN7_from_58_to_474 (HMM "PKS_KS" in sequence "UniRef100_Q0QMN7", bitscore: 605.3, e-value: 3.1e-176, length: 417)
1529	UniRef100_A1G9R2_from_75_to_499 (HMM "PKS_KS" in sequence "UniRef100_A1G9R2", bitscore: 605.1, e-value: 3.4e-176, length: 425)
1530	UniRef100_Q6RKH5_from_1_to_413 (HMM "PKS_KS" in sequence "UniRef100_Q6RKH5", bitscore: 605.1, e-value: 3.5e-176, length: 413)
1531	UniRef100_Q54KU3_from_34_to_460 (HMM "PKS_KS" in sequence "UniRef100_Q54KU3", bitscore: 604.9, e-value: 3.9e-176, length: 427)
1532	UniRef100_Q6RKF4_from_5_to_431 (HMM "PKS_KS" in sequence "UniRef100_Q6RKF4", bitscore: 604.9, e-value: 4e-176, length: 427)
1533	UniRef100_A4QV34_from_11_to_443 (HMM "PKS_KS" in sequence "UniRef100_A4QV34", bitscore: 604.9, e-value: 4e-176, length: 433)
1534	UniRef100_Q11ZW2_from_5_to_428 (HMM "PKS_KS" in sequence "UniRef100_Q11ZW2", bitscore: 604.6, e-value: 5e-176, length: 424)
1535	UniRef100_O30764_from_25_to_431 (HMM "PKS_KS" in sequence "UniRef100_O30764", bitscore: 604.3, e-value: 6e-176, length: 407)
1536	UniRef100_A2Q979_from_19_to_457 (HMM "PKS_KS" in sequence "UniRef100_A2Q979", bitscore: 604.2, e-value: 6.5e-176, length: 439)
1537	UniRef100_Q0LLR6_from_1546_to_1972 (HMM "PKS_KS" in sequence "UniRef100_Q0LLR6", bitscore: 604.1, e-value: 6.9e-176, length: 427)
1538	UniRef100_Q2SGI9_from_1059_to_1476 (HMM "PKS_KS" in sequence "UniRef100_Q2SGI9", bitscore: 604.0, e-value: 7.2e-176, length: 418)
1539	UniRef100_Q1D6A6_from_10_to_438 (HMM "PKS_KS" in sequence "UniRef100_Q1D6A6", bitscore: 603.7, e-value: 9e-176, length: 429)
1540	UniRef100_Q6RKL1_from_189_to_620 (HMM "PKS_KS" in sequence "UniRef100_Q6RKL1", bitscore: 603.5, e-value: 1e-175, length: 432)
1541	UniRef100_Q6TLJ9_from_1033_to_1444 (HMM "PKS_KS" in sequence "UniRef100_Q6TLJ9", bitscore: 603.4, e-value: 1.1e-175, length: 412)
1542	UniRef100_Q0FMP5_from_10_to_438 (HMM "PKS_KS" in sequence "UniRef100_Q0FMP5", bitscore: 603.2, e-value: 1.3e-175, length: 429)
1543	UniRef100_Q2HHQ8_from_54_to_485 (HMM "PKS_KS" in sequence "UniRef100_Q2HHQ8", bitscore: 603.1, e-value: 1.3e-175, length: 432)
1544	UniRef100_Q2TXQ8_from_389_to_820 (HMM "PKS_KS" in sequence "UniRef100_Q2TXQ8", bitscore: 603.1, e-value: 1.4e-175, length: 432)
1545	UniRef100_A0UUS2_from_1731_to_2157 (HMM "PKS_KS" in sequence "UniRef100_A0UUS2", bitscore: 603.0, e-value: 1.5e-175, length: 427)
1546	UniRef100_Q9R9J1_from_672_to_1095 (HMM "PKS_KS" in sequence "UniRef100_Q9R9J1", bitscore: 602.7, e-value: 1.9e-175, length: 424)
1547	UniRef100_P22367_from_35_to_460 (HMM "PKS_KS" in sequence "UniRef100_P22367", bitscore: 602.6, e-value: 1.9e-175, length: 426)
1548	UniRef100_Q0LLR6_from_15_to_443 (HMM "PKS_KS" in sequence "UniRef100_Q0LLR6", bitscore: 602.6, e-value: 2e-175, length: 429)
1549	UniRef100_Q0CJS8_from_12_to_437 (HMM "PKS_KS" in sequence "UniRef100_Q0CJS8", bitscore: 602.5, e-value: 2.1e-175, length: 426)
1550	UniRef100_Q8XYE8_from_19_to_450 (HMM "PKS_KS" in sequence "UniRef100_Q8XYE8", bitscore: 602.1, e-value: 2.8e-175, length: 432)
1551	UniRef100_Q08MR5_from_31_to_455 (HMM "PKS_KS" in sequence "UniRef100_Q08MR5", bitscore: 602.0, e-value: 3e-175, length: 425)
1552	UniRef100_Q67G56_from_21_to_433 (HMM "PKS_KS" in sequence "UniRef100_Q67G56", bitscore: 601.8, e-value: 3.4e-175, length: 413)
1553	UniRef100_A3Q0G4_from_15_to_448 (HMM "PKS_KS" in sequence "UniRef100_A3Q0G4", bitscore: 601.6, e-value: 3.9e-175, length: 434)
1554	UniRef100_Q7WTD8_from_45_to_471 (HMM "PKS_KS" in sequence "UniRef100_Q7WTD8", bitscore: 601.4, e-value: 4.4e-175, length: 427)
1555	UniRef100_Q7N5Q9_from_45_to_469 (HMM "PKS_KS" in sequence "UniRef100_Q7N5Q9", bitscore: 600.8, e-value: 6.9e-175, length: 425)
1556	UniRef100_Q1D4E9_from_1154_to_1576 (HMM "PKS_KS" in sequence "UniRef100_Q1D4E9", bitscore: 600.7, e-value: 7.4e-175, length: 423)
1557	UniRef100_A0UVH9_from_28_to_453 (HMM "PKS_KS" in sequence "UniRef100_A0UVH9", bitscore: 600.5, e-value: 8.4e-175, length: 426)
1558	UniRef100_A4TAA3_from_22_to_455 (HMM "PKS_KS" in sequence "UniRef100_A4TAA3", bitscore: 600.4, e-value: 9e-175, length: 434)
1559	UniRef100_A1YBQ7_from_212_to_635 (HMM "PKS_KS" in sequence "UniRef100_A1YBQ7", bitscore: 600.1, e-value: 1.1e-174, length: 424)
1560	UniRef100_Q5Y9G4_from_1985_to_2404 (HMM "PKS_KS" in sequence "UniRef100_Q5Y9G4", bitscore: 600.0, e-value: 1.2e-174, length: 420)
1561	UniRef100_Q5Y9G6_from_1497_to_1921 (HMM "PKS_KS" in sequence "UniRef100_Q5Y9G6", bitscore: 599.9, e-value: 1.3e-174, length: 425)
1562	UniRef100_Q211N3_from_48_to_455 (HMM "PKS_KS" in sequence "UniRef100_Q211N3", bitscore: 599.6, e-value: 1.6e-174, length: 408)
1563	UniRef100_A0UXC8_from_40_to_468 (HMM "PKS_KS" in sequence "UniRef100_A0UXC8", bitscore: 599.4, e-value: 1.8e-174, length: 429)
1564	UniRef100_Q12IB9_from_689_to_1113 (HMM "PKS_KS" in sequence "UniRef100_Q12IB9", bitscore: 599.4, e-value: 1.8e-174, length: 425)
1565	UniRef100_Q6RKL0_from_14_to_438 (HMM "PKS_KS" in sequence "UniRef100_Q6RKL0", bitscore: 599.0, e-value: 2.3e-174, length: 425)
1566	UniRef100_Q4KCD4_from_447_to_869 (HMM "PKS_KS" in sequence "UniRef100_Q4KCD4", bitscore: 598.9, e-value: 2.6e-174, length: 423)
1567	UniRef100_Q2Q3Z3_from_2575_to_2992 (HMM "PKS_KS" in sequence "UniRef100_Q2Q3Z3", bitscore: 598.8, e-value: 2.6e-174, length: 418)
1568	UniRef100_A0Z9S2_from_9_to_433 (HMM "PKS_KS" in sequence "UniRef100_A0Z9S2", bitscore: 598.4, e-value: 3.6e-174, length: 425)
1569	UniRef100_Q2T4N9_from_1379_to_1813 (HMM "PKS_KS" in sequence "UniRef100_Q2T4N9", bitscore: 598.3, e-value: 3.8e-174, length: 435)
1570	UniRef100_Q54KU5_from_24_to_452 (HMM "PKS_KS" in sequence "UniRef100_Q54KU5", bitscore: 598.2, e-value: 4.2e-174, length: 429)
1571	UniRef100_Q8NJ18_from_377_to_808 (HMM "PKS_KS" in sequence "UniRef100_Q8NJ18", bitscore: 598.1, e-value: 4.5e-174, length: 432)
1572	UniRef100_Q6RKK4_from_32_to_454 (HMM "PKS_KS" in sequence "UniRef100_Q6RKK4", bitscore: 598.0, e-value: 4.8e-174, length: 423)
1573	UniRef100_A3JMZ0_from_16_to_444 (HMM "PKS_KS" in sequence "UniRef100_A3JMZ0", bitscore: 597.9, e-value: 5e-174, length: 429)
1574	UniRef100_Q6RKJ0_from_9_to_436 (HMM "PKS_KS" in sequence "UniRef100_Q6RKJ0", bitscore: 597.6, e-value: 6.4e-174, length: 428)
1575	UniRef100_Q6RKK1_from_41_to_463 (HMM "PKS_KS" in sequence "UniRef100_Q6RKK1", bitscore: 597.4, e-value: 7.3e-174, length: 423)
1576	UniRef100_Q6RKH6_from_1_to_406 (HMM "PKS_KS" in sequence "UniRef100_Q6RKH6", bitscore: 597.3, e-value: 7.6e-174, length: 406)
1577	UniRef100_A3INX2_from_10_to_423 (HMM "PKS_KS" in sequence "UniRef100_A3INX2", bitscore: 597.2, e-value: 8e-174, length: 414)
1578	UniRef100_Q4S1K0_from_47_to_469 (HMM "PKS_KS" in sequence "UniRef100_Q4S1K0", bitscore: 597.2, e-value: 8.5e-174, length: 423)
1579	UniRef100_Q4WAY3_from_17_to_470 (HMM "PKS_KS" in sequence "UniRef100_Q4WAY3", bitscore: 597.1, e-value: 8.8e-174, length: 454)
1580	UniRef100_Q2SHY8_from_16_to_443 (HMM "PKS_KS" in sequence "UniRef100_Q2SHY8", bitscore: 597.1, e-value: 9e-174, length: 428)
1581	UniRef100_Q5LV53_from_13_to_441 (HMM "PKS_KS" in sequence "UniRef100_Q5LV53", bitscore: 596.9, e-value: 9.8e-174, length: 429)
1582	UniRef100_A0V6T8_from_12_to_442 (HMM "PKS_KS" in sequence "UniRef100_A0V6T8", bitscore: 596.7, e-value: 1.2e-173, length: 431)
1583	UniRef100_Q0LLR4_from_1553_to_1979 (HMM "PKS_KS" in sequence "UniRef100_Q0LLR4", bitscore: 596.1, e-value: 1.7e-173, length: 427)
1584	UniRef100_A0PQ35_from_9_to_442 (HMM "PKS_KS" in sequence "UniRef100_A0PQ35", bitscore: 595.8, e-value: 2.2e-173, length: 434)
1585	UniRef100_Q7RWC7_from_30_to_455 (HMM "PKS_KS" in sequence "UniRef100_Q7RWC7", bitscore: 595.8, e-value: 2.2e-173, length: 426)
1586	UniRef100_Q0B308_from_33_to_460 (HMM "PKS_KS" in sequence "UniRef100_Q0B308", bitscore: 595.7, e-value: 2.3e-173, length: 428)
1587	UniRef100_Q099Y5_from_168_to_588 (HMM "PKS_KS" in sequence "UniRef100_Q099Y5", bitscore: 595.7, e-value: 2.3e-173, length: 421)
1588	UniRef100_Q86AE3_from_14_to_445 (HMM "PKS_KS" in sequence "UniRef100_Q86AE3", bitscore: 595.1, e-value: 3.6e-173, length: 432)
1589	UniRef100_Q0LLR9_from_15_to_443 (HMM "PKS_KS" in sequence "UniRef100_Q0LLR9", bitscore: 595.1, e-value: 3.6e-173, length: 429)
1590	UniRef100_Q1DM94_from_373_to_805 (HMM "PKS_KS" in sequence "UniRef100_Q1DM94", bitscore: 595.0, e-value: 3.7e-173, length: 433)
1591	UniRef100_A4PHN0_from_1931_to_2365 (HMM "PKS_KS" in sequence "UniRef100_A4PHN0", bitscore: 594.9, e-value: 4e-173, length: 435)
1592	UniRef100_Q1D5F8_from_4414_to_4832 (HMM "PKS_KS" in sequence "UniRef100_Q1D5F8", bitscore: 594.5, e-value: 5.3e-173, length: 419)
1593	UniRef100_Q6XZF6_from_5_to_430 (HMM "PKS_KS" in sequence "UniRef100_Q6XZF6", bitscore: 594.3, e-value: 6.2e-173, length: 426)
1594	UniRef100_Q2UNN5_from_47_to_491 (HMM "PKS_KS" in sequence "UniRef100_Q2UNN5", bitscore: 594.3, e-value: 6.3e-173, length: 445)
1595	UniRef100_Q1GDY4_from_15_to_443 (HMM "PKS_KS" in sequence "UniRef100_Q1GDY4", bitscore: 593.7, e-value: 9.5e-173, length: 429)
1596	UniRef100_Q1E349_from_23_to_445 (HMM "PKS_KS" in sequence "UniRef100_Q1E349", bitscore: 593.4, e-value: 1.2e-172, length: 423)
1597	UniRef100_Q7N4L0_from_14_to_438 (HMM "PKS_KS" in sequence "UniRef100_Q7N4L0", bitscore: 593.3, e-value: 1.3e-172, length: 425)
1598	UniRef100_UPI00005EE8D7_from_1_to_419 (HMM "PKS_KS" in sequence "UniRef100_UPI00005EE8D7", bitscore: 593.2, e-value: 1.3e-172, length: 419)
1599	UniRef100_UPI0000F2E723_from_7_to_433 (HMM "PKS_KS" in sequence "UniRef100_UPI0000F2E723", bitscore: 593.1, e-value: 1.4e-172, length: 427)
1600	UniRef100_Q0CCY3_from_405_to_839 (HMM "PKS_KS" in sequence "UniRef100_Q0CCY3", bitscore: 592.5, e-value: 2.2e-172, length: 435)
1601	UniRef100_Q1I2J2_from_44_to_466 (HMM "PKS_KS" in sequence "UniRef100_Q1I2J2", bitscore: 592.3, e-value: 2.5e-172, length: 423)
1602	UniRef100_A4EWL2_from_24_to_452 (HMM "PKS_KS" in sequence "UniRef100_A4EWL2", bitscore: 592.3, e-value: 2.5e-172, length: 429)
1603	UniRef100_A4KH74_from_1_to_418 (HMM "PKS_KS" in sequence "UniRef100_A4KH74", bitscore: 591.9, e-value: 3.2e-172, length: 418)
1604	UniRef100_Q1D592_from_12_to_437 (HMM "PKS_KS" in sequence "UniRef100_Q1D592", bitscore: 591.8, e-value: 3.5e-172, length: 426)
1605	UniRef100_A1T9S5_from_17_to_450 (HMM "PKS_KS" in sequence "UniRef100_A1T9S5", bitscore: 591.3, e-value: 5e-172, length: 434)
1606	UniRef100_Q9F830_from_2032_to_2456 (HMM "PKS_KS" in sequence "UniRef100_Q9F830", bitscore: 591.1, e-value: 5.5e-172, length: 425)
1607	UniRef100_Q7N5R3_from_2151_to_2580 (HMM "PKS_KS" in sequence "UniRef100_Q7N5R3", bitscore: 590.8, e-value: 7.1e-172, length: 430)
1608	UniRef100_Q6ZY01_from_3_to_435 (HMM "PKS_KS" in sequence "UniRef100_Q6ZY01", bitscore: 590.7, e-value: 7.4e-172, length: 433)
1609	UniRef100_Q84HC6_from_1_to_420 (HMM "PKS_KS" in sequence "UniRef100_Q84HC6", bitscore: 590.7, e-value: 7.5e-172, length: 420)
1610	UniRef100_A4FCY9_from_17_to_436 (HMM "PKS_KS" in sequence "UniRef100_A4FCY9", bitscore: 590.7, e-value: 7.7e-172, length: 420)
1611	UniRef100_Q30DW5_from_375_to_808 (HMM "PKS_KS" in sequence "UniRef100_Q30DW5", bitscore: 590.7, e-value: 7.7e-172, length: 434)
1612	UniRef100_Q6RKF3_from_35_to_457 (HMM "PKS_KS" in sequence "UniRef100_Q6RKF3", bitscore: 590.5, e-value: 8.3e-172, length: 423)
1613	UniRef100_Q6RWD9_from_365_to_798 (HMM "PKS_KS" in sequence "UniRef100_Q6RWD9", bitscore: 590.5, e-value: 8.5e-172, length: 434)
1614	UniRef100_Q49624_from_9_to_431 (HMM "PKS_KS" in sequence "UniRef100_Q49624", bitscore: 590.2, e-value: 1.1e-171, length: 423)
1615	UniRef100_Q2Q3Z3_from_12_to_441 (HMM "PKS_KS" in sequence "UniRef100_Q2Q3Z3", bitscore: 590.1, e-value: 1.2e-171, length: 430)
1616	UniRef100_Q0LLR4_from_13_to_441 (HMM "PKS_KS" in sequence "UniRef100_Q0LLR4", bitscore: 589.9, e-value: 1.3e-171, length: 429)
1617	UniRef100_Q68CH8_from_30_to_448 (HMM "PKS_KS" in sequence "UniRef100_Q68CH8", bitscore: 589.6, e-value: 1.6e-171, length: 419)
1618	UniRef100_Q5CIE6_from_915_to_1347 (HMM "PKS_KS" in sequence "UniRef100_Q5CIE6", bitscore: 589.5, e-value: 1.8e-171, length: 433)
1619	UniRef100_UPI000038D523_from_33_to_462 (HMM "PKS_KS" in sequence "UniRef100_UPI000038D523", bitscore: 589.3, e-value: 2e-171, length: 430)
1620	UniRef100_Q8RL76_from_715_to_1131 (HMM "PKS_KS" in sequence "UniRef100_Q8RL76", bitscore: 589.2, e-value: 2.1e-171, length: 417)
1621	UniRef100_Q58K76_from_40_to_463 (HMM "PKS_KS" in sequence "UniRef100_Q58K76", bitscore: 589.1, e-value: 2.2e-171, length: 424)
1622	UniRef100_Q2T4N9_from_2756_to_3191 (HMM "PKS_KS" in sequence "UniRef100_Q2T4N9", bitscore: 589.0, e-value: 2.5e-171, length: 436)
1623	UniRef100_Q0U5R7_from_10_to_398 (HMM "PKS_KS" in sequence "UniRef100_Q0U5R7", bitscore: 588.9, e-value: 2.7e-171, length: 389)
1624	UniRef100_Q6VT95_from_7727_to_8146 (HMM "PKS_KS" in sequence "UniRef100_Q6VT95", bitscore: 588.7, e-value: 3e-171, length: 420)
1625	UniRef100_Q5B768_from_27_to_449 (HMM "PKS_KS" in sequence "UniRef100_Q5B768", bitscore: 588.6, e-value: 3.2e-171, length: 423)
1626	UniRef100_A4U8T3_from_2605_to_3026 (HMM "PKS_KS" in sequence "UniRef100_A4U8T3", bitscore: 588.5, e-value: 3.3e-171, length: 422)
1627	UniRef100_A0Z9T4_from_52_to_478 (HMM "PKS_KS" in sequence "UniRef100_A0Z9T4", bitscore: 588.5, e-value: 3.4e-171, length: 427)
1628	UniRef100_Q6L715_from_373_to_805 (HMM "PKS_KS" in sequence "UniRef100_Q6L715", bitscore: 588.0, e-value: 4.9e-171, length: 433)
1629	UniRef100_Q8RL72_from_1877_to_2291 (HMM "PKS_KS" in sequence "UniRef100_Q8RL72", bitscore: 587.9, e-value: 5.2e-171, length: 415)
1630	UniRef100_Q1D437_from_12_to_436 (HMM "PKS_KS" in sequence "UniRef100_Q1D437", bitscore: 587.5, e-value: 6.8e-171, length: 425)
1631	UniRef100_Q2U1I6_from_24_to_442 (HMM "PKS_KS" in sequence "UniRef100_Q2U1I6", bitscore: 587.4, e-value: 7.2e-171, length: 419)
1632	UniRef100_A2QHC4_from_82_to_499 (HMM "PKS_KS" in sequence "UniRef100_A2QHC4", bitscore: 587.2, e-value: 8.7e-171, length: 418)
1633	UniRef100_P87001_from_47_to_476 (HMM "PKS_KS" in sequence "UniRef100_P87001", bitscore: 587.0, e-value: 9.5e-171, length: 430)
1634	UniRef100_Q2GN07_from_14_to_444 (HMM "PKS_KS" in sequence "UniRef100_Q2GN07", bitscore: 586.8, e-value: 1.1e-170, length: 431)
1635	UniRef100_A6GIB2_from_2474_to_2913 (HMM "PKS_KS" in sequence "UniRef100_A6GIB2", bitscore: 586.7, e-value: 1.2e-170, length: 440)
1636	UniRef100_Q54IX3_from_13_to_436 (HMM "PKS_KS" in sequence "UniRef100_Q54IX3", bitscore: 586.7, e-value: 1.2e-170, length: 424)
1637	UniRef100_Q2HIA8_from_7_to_432 (HMM "PKS_KS" in sequence "UniRef100_Q2HIA8", bitscore: 586.3, e-value: 1.6e-170, length: 426)
1638	UniRef100_A1DK13_from_19_to_438 (HMM "PKS_KS" in sequence "UniRef100_A1DK13", bitscore: 586.2, e-value: 1.7e-170, length: 420)
1639	UniRef100_A4FHQ0_from_4_to_422 (HMM "PKS_KS" in sequence "UniRef100_A4FHQ0", bitscore: 586.0, e-value: 1.9e-170, length: 419)
1640	UniRef100_A5MZS1_from_30_to_457 (HMM "PKS_KS" in sequence "UniRef100_A5MZS1", bitscore: 585.5, e-value: 2.7e-170, length: 428)
1641	UniRef100_Q6RKI8_from_237_to_670 (HMM "PKS_KS" in sequence "UniRef100_Q6RKI8", bitscore: 585.5, e-value: 2.7e-170, length: 434)
1642	UniRef100_Q5AX96_from_99_to_527 (HMM "PKS_KS" in sequence "UniRef100_Q5AX96", bitscore: 585.5, e-value: 2.7e-170, length: 429)
1643	UniRef100_Q0LLR8_from_15_to_443 (HMM "PKS_KS" in sequence "UniRef100_Q0LLR8", bitscore: 585.2, e-value: 3.3e-170, length: 429)
1644	UniRef100_A0ACH3_from_12_to_419 (HMM "PKS_KS" in sequence "UniRef100_A0ACH3", bitscore: 584.9, e-value: 4.2e-170, length: 408)
1645	UniRef100_Q0LLS0_from_1572_to_1999 (HMM "PKS_KS" in sequence "UniRef100_Q0LLS0", bitscore: 584.5, e-value: 5.6e-170, length: 428)
1646	UniRef100_Q4U445_from_2673_to_3104 (HMM "PKS_KS" in sequence "UniRef100_Q4U445", bitscore: 583.8, e-value: 8.6e-170, length: 432)
1647	UniRef100_A4TU85_from_139_to_560 (HMM "PKS_KS" in sequence "UniRef100_A4TU85", bitscore: 583.8, e-value: 8.7e-170, length: 422)
1648	UniRef100_Q49934_from_8_to_441 (HMM "PKS_KS" in sequence "UniRef100_Q49934", bitscore: 583.5, e-value: 1.1e-169, length: 434)
1649	UniRef100_Q55CN6_from_42_to_467 (HMM "PKS_KS" in sequence "UniRef100_Q55CN6", bitscore: 583.3, e-value: 1.3e-169, length: 426)
1650	UniRef100_Q0C8L6_from_13_to_384 (HMM "PKS_KS" in sequence "UniRef100_Q0C8L6", bitscore: 582.7, e-value: 1.9e-169, length: 372)
1651	UniRef100_Q0B257_from_21_to_446 (HMM "PKS_KS" in sequence "UniRef100_Q0B257", bitscore: 582.2, e-value: 2.7e-169, length: 426)
1652	UniRef100_A0ZEC3_from_700_to_1141 (HMM "PKS_KS" in sequence "UniRef100_A0ZEC3", bitscore: 582.1, e-value: 3e-169, length: 442)
1653	UniRef100_UPI000038DDD6_from_10_to_436 (HMM "PKS_KS" in sequence "UniRef100_UPI000038DDD6", bitscore: 581.5, e-value: 4.3e-169, length: 427)
1654	UniRef100_A2RWQ3_from_2218_to_2647 (HMM "PKS_KS" in sequence "UniRef100_A2RWQ3", bitscore: 580.7, e-value: 7.5e-169, length: 430)
1655	UniRef100_Q12053_from_374_to_806 (HMM "PKS_KS" in sequence "UniRef100_Q12053", bitscore: 580.7, e-value: 7.7e-169, length: 433)
1656	UniRef100_Q93GZ8_from_28_to_455 (HMM "PKS_KS" in sequence "UniRef100_Q93GZ8", bitscore: 580.7, e-value: 7.8e-169, length: 428)
1657	UniRef100_A3XD74_from_21_to_449 (HMM "PKS_KS" in sequence "UniRef100_A3XD74", bitscore: 580.6, e-value: 8e-169, length: 429)
1658	UniRef100_O96554_from_887_to_1313 (HMM "PKS_KS" in sequence "UniRef100_O96554", bitscore: 580.6, e-value: 8.1e-169, length: 427)
1659	UniRef100_A5N8D8_from_2225_to_2688 (HMM "PKS_KS" in sequence "UniRef100_A5N8D8", bitscore: 580.6, e-value: 8.3e-169, length: 464)
1660	UniRef100_UPI000065F99E_from_2_to_405 (HMM "PKS_KS" in sequence "UniRef100_UPI000065F99E", bitscore: 580.5, e-value: 8.9e-169, length: 404)
1661	UniRef100_Q6XR12_from_390_to_822 (HMM "PKS_KS" in sequence "UniRef100_Q6XR12", bitscore: 580.3, e-value: 1e-168, length: 433)
1662	UniRef100_A1CVP5_from_410_to_844 (HMM "PKS_KS" in sequence "UniRef100_A1CVP5", bitscore: 580.1, e-value: 1.2e-168, length: 435)
1663	UniRef100_A6FZ63_from_840_to_1270 (HMM "PKS_KS" in sequence "UniRef100_A6FZ63", bitscore: 580.0, e-value: 1.3e-168, length: 431)
1664	UniRef100_Q55AY9_from_20_to_450 (HMM "PKS_KS" in sequence "UniRef100_Q55AY9", bitscore: 579.8, e-value: 1.4e-168, length: 431)
1665	UniRef100_A5N8Z2_from_32_to_462 (HMM "PKS_KS" in sequence "UniRef100_A5N8Z2", bitscore: 579.7, e-value: 1.5e-168, length: 431)
1666	UniRef100_A2VEA8_from_13_to_433 (HMM "PKS_KS" in sequence "UniRef100_A2VEA8", bitscore: 579.6, e-value: 1.6e-168, length: 421)
1667	UniRef100_Q5BH30_from_419_to_853 (HMM "PKS_KS" in sequence "UniRef100_Q5BH30", bitscore: 579.6, e-value: 1.6e-168, length: 435)
1668	UniRef100_Q0PEX7_from_1866_to_2285 (HMM "PKS_KS" in sequence "UniRef100_Q0PEX7", bitscore: 579.0, e-value: 2.5e-168, length: 420)
1669	UniRef100_Q2N3S7_from_1308_to_1727 (HMM "PKS_KS" in sequence "UniRef100_Q2N3S7", bitscore: 578.8, e-value: 2.8e-168, length: 420)
1670	UniRef100_Q56K16_from_668_to_1109 (HMM "PKS_KS" in sequence "UniRef100_Q56K16", bitscore: 578.7, e-value: 3.1e-168, length: 442)
1671	UniRef100_Q0CV50_from_431_to_861 (HMM "PKS_KS" in sequence "UniRef100_Q0CV50", bitscore: 578.6, e-value: 3.3e-168, length: 431)
1672	UniRef100_Q83X88_from_1044_to_1457 (HMM "PKS_KS" in sequence "UniRef100_Q83X88", bitscore: 578.3, e-value: 4.1e-168, length: 414)
1673	UniRef100_A4KUB0_from_9_to_436 (HMM "PKS_KS" in sequence "UniRef100_A4KUB0", bitscore: 578.0, e-value: 5.1e-168, length: 428)
1674	UniRef100_Q6LRJ8_from_14_to_437 (HMM "PKS_KS" in sequence "UniRef100_Q6LRJ8", bitscore: 577.8, e-value: 5.7e-168, length: 424)
1675	UniRef100_Q0D1N9_from_319_to_752 (HMM "PKS_KS" in sequence "UniRef100_Q0D1N9", bitscore: 577.7, e-value: 6.3e-168, length: 434)
1676	UniRef100_Q4ZNC9_from_1504_to_1925 (HMM "PKS_KS" in sequence "UniRef100_Q4ZNC9", bitscore: 577.4, e-value: 7.7e-168, length: 422)
1677	UniRef100_Q559U8_from_16_to_438 (HMM "PKS_KS" in sequence "UniRef100_Q559U8", bitscore: 577.3, e-value: 8.2e-168, length: 423)
1678	UniRef100_Q54B49_from_13_to_438 (HMM "PKS_KS" in sequence "UniRef100_Q54B49", bitscore: 577.2, e-value: 8.4e-168, length: 426)
1679	UniRef100_Q0QMQ1_from_16_to_439 (HMM "PKS_KS" in sequence "UniRef100_Q0QMQ1", bitscore: 577.0, e-value: 1e-167, length: 424)
1680	UniRef100_UPI00005F3CFE_from_14_to_437 (HMM "PKS_KS" in sequence "UniRef100_UPI00005F3CFE", bitscore: 576.4, e-value: 1.5e-167, length: 424)
1681	UniRef100_A2Q977_from_32_to_439 (HMM "PKS_KS" in sequence "UniRef100_A2Q977", bitscore: 576.4, e-value: 1.5e-167, length: 408)
1682	UniRef100_Q0LNS7_from_695_to_1112 (HMM "PKS_KS" in sequence "UniRef100_Q0LNS7", bitscore: 576.3, e-value: 1.6e-167, length: 418)
1683	UniRef100_A0UXD4_from_31_to_458 (HMM "PKS_KS" in sequence "UniRef100_A0UXD4", bitscore: 576.3, e-value: 1.6e-167, length: 428)
1684	UniRef100_Q0CNL6_from_51_to_479 (HMM "PKS_KS" in sequence "UniRef100_Q0CNL6", bitscore: 576.0, e-value: 2e-167, length: 429)
1685	UniRef100_A2QUW6_from_46_to_475 (HMM "PKS_KS" in sequence "UniRef100_A2QUW6", bitscore: 574.9, e-value: 4.3e-167, length: 430)
1686	UniRef100_P95814_from_5412_to_5804 (HMM "PKS_KS" in sequence "UniRef100_P95814", bitscore: 574.6, e-value: 5.4e-167, length: 393)
1687	UniRef100_Q2UN49_from_15_to_435 (HMM "PKS_KS" in sequence "UniRef100_Q2UN49", bitscore: 574.3, e-value: 6.3e-167, length: 421)
1688	UniRef100_Q2N3S9_from_4154_to_4573 (HMM "PKS_KS" in sequence "UniRef100_Q2N3S9", bitscore: 574.2, e-value: 7.1e-167, length: 420)
1689	UniRef100_Q12397_from_383_to_815 (HMM "PKS_KS" in sequence "UniRef100_Q12397", bitscore: 574.1, e-value: 7.5e-167, length: 433)
1690	UniRef100_A4RNM2_from_53_to_468 (HMM "PKS_KS" in sequence "UniRef100_A4RNM2", bitscore: 573.7, e-value: 9.6e-167, length: 416)
1691	UniRef100_Q6RKK3_from_42_to_459 (HMM "PKS_KS" in sequence "UniRef100_Q6RKK3", bitscore: 573.6, e-value: 1.1e-166, length: 418)
1692	UniRef100_Q6VT93_from_4182_to_4615 (HMM "PKS_KS" in sequence "UniRef100_Q6VT93", bitscore: 573.5, e-value: 1.1e-166, length: 434)
1693	UniRef100_Q55AS6_from_11_to_450 (HMM "PKS_KS" in sequence "UniRef100_Q55AS6", bitscore: 572.7, e-value: 2e-166, length: 440)
1694	UniRef100_A3W0H2_from_18_to_446 (HMM "PKS_KS" in sequence "UniRef100_A3W0H2", bitscore: 572.6, e-value: 2.1e-166, length: 429)
1695	UniRef100_A0UVH8_from_40_to_464 (HMM "PKS_KS" in sequence "UniRef100_A0UVH8", bitscore: 572.4, e-value: 2.4e-166, length: 425)
1696	UniRef100_Q83X91_from_607_to_1021 (HMM "PKS_KS" in sequence "UniRef100_Q83X91", bitscore: 572.4, e-value: 2.5e-166, length: 415)
1697	UniRef100_A0MS27_from_1201_to_1639 (HMM "PKS_KS" in sequence "UniRef100_A0MS27", bitscore: 571.8, e-value: 3.6e-166, length: 439)
1698	UniRef100_Q83WF0_from_2477_to_2902 (HMM "PKS_KS" in sequence "UniRef100_Q83WF0", bitscore: 571.3, e-value: 5.1e-166, length: 426)
1699	UniRef100_Q6RKF2_from_8_to_430 (HMM "PKS_KS" in sequence "UniRef100_Q6RKF2", bitscore: 571.2, e-value: 5.5e-166, length: 423)
1700	UniRef100_Q0TGF8_from_8_to_434 (HMM "PKS_KS" in sequence "UniRef100_Q0TGF8", bitscore: 570.8, e-value: 7.2e-166, length: 427)
1701	UniRef100_Q70C47_from_2632_to_3038 (HMM "PKS_KS" in sequence "UniRef100_Q70C47", bitscore: 570.7, e-value: 7.6e-166, length: 407)
1702	UniRef100_A3SPZ2_from_14_to_439 (HMM "PKS_KS" in sequence "UniRef100_A3SPZ2", bitscore: 570.6, e-value: 8.3e-166, length: 426)
1703	UniRef100_A1CVE7_from_394_to_824 (HMM "PKS_KS" in sequence "UniRef100_A1CVE7", bitscore: 570.6, e-value: 8.3e-166, length: 431)
1704	UniRef100_Q4KCD4_from_1664_to_2081 (HMM "PKS_KS" in sequence "UniRef100_Q4KCD4", bitscore: 570.5, e-value: 8.8e-166, length: 418)
1705	UniRef100_Q2UR58_from_387_to_820 (HMM "PKS_KS" in sequence "UniRef100_Q2UR58", bitscore: 570.0, e-value: 1.2e-165, length: 434)
1706	UniRef100_Q68CH7_from_58_to_471 (HMM "PKS_KS" in sequence "UniRef100_Q68CH7", bitscore: 570.0, e-value: 1.3e-165, length: 414)
1707	UniRef100_A2QYV7_from_39_to_439 (HMM "PKS_KS" in sequence "UniRef100_A2QYV7", bitscore: 570.0, e-value: 1.3e-165, length: 401)
1708	UniRef100_A0UWE2_from_3556_to_3973 (HMM "PKS_KS" in sequence "UniRef100_A0UWE2", bitscore: 569.9, e-value: 1.3e-165, length: 418)
1709	UniRef100_Q0LLR7_from_15_to_442 (HMM "PKS_KS" in sequence "UniRef100_Q0LLR7", bitscore: 569.7, e-value: 1.5e-165, length: 428)
1710	UniRef100_Q2N3T0_from_1464_to_1884 (HMM "PKS_KS" in sequence "UniRef100_Q2N3T0", bitscore: 569.6, e-value: 1.6e-165, length: 421)
1711	UniRef100_A4D933_from_682_to_1120 (HMM "PKS_KS" in sequence "UniRef100_A4D933", bitscore: 568.9, e-value: 2.8e-165, length: 439)
1712	UniRef100_A4PHM4_from_478_to_901 (HMM "PKS_KS" in sequence "UniRef100_A4PHM4", bitscore: 568.8, e-value: 3e-165, length: 424)
1713	UniRef100_A2QH36_from_396_to_827 (HMM "PKS_KS" in sequence "UniRef100_A2QH36", bitscore: 568.7, e-value: 3.1e-165, length: 432)
1714	UniRef100_A6E8C2_from_612_to_1036 (HMM "PKS_KS" in sequence "UniRef100_A6E8C2", bitscore: 568.6, e-value: 3.3e-165, length: 425)
1715	UniRef100_Q5NKN7_from_671_to_1094 (HMM "PKS_KS" in sequence "UniRef100_Q5NKN7", bitscore: 568.6, e-value: 3.3e-165, length: 424)
1716	UniRef100_Q0CFN4_from_60_to_496 (HMM "PKS_KS" in sequence "UniRef100_Q0CFN4", bitscore: 567.9, e-value: 5.4e-165, length: 437)
1717	UniRef100_Q2HQW8_from_15_to_438 (HMM "PKS_KS" in sequence "UniRef100_Q2HQW8", bitscore: 567.9, e-value: 5.6e-165, length: 424)
1718	UniRef100_Q2SGJ3_from_1802_to_2207 (HMM "PKS_KS" in sequence "UniRef100_Q2SGJ3", bitscore: 567.8, e-value: 5.8e-165, length: 406)
1719	UniRef100_Q11ZW3_from_32_to_458 (HMM "PKS_KS" in sequence "UniRef100_Q11ZW3", bitscore: 567.4, e-value: 7.9e-165, length: 427)
1720	UniRef100_Q2H171_from_7_to_382 (HMM "PKS_KS" in sequence "UniRef100_Q2H171", bitscore: 567.3, e-value: 8.5e-165, length: 376)
1721	UniRef100_Q6VT93_from_223_to_657 (HMM "PKS_KS" in sequence "UniRef100_Q6VT93", bitscore: 567.3, e-value: 8.5e-165, length: 435)
1722	UniRef100_A1KQS1_from_1509_to_1926 (HMM "PKS_KS" in sequence "UniRef100_A1KQS1", bitscore: 566.6, e-value: 1.3e-164, length: 418)
1723	UniRef100_A1CVN0_from_422_to_859 (HMM "PKS_KS" in sequence "UniRef100_A1CVN0", bitscore: 566.6, e-value: 1.3e-164, length: 438)
1724	UniRef100_Q0PEX5_from_1980_to_2397 (HMM "PKS_KS" in sequence "UniRef100_Q0PEX5", bitscore: 566.6, e-value: 1.3e-164, length: 418)
1725	UniRef100_Q2SGJ3_from_609_to_1026 (HMM "PKS_KS" in sequence "UniRef100_Q2SGJ3", bitscore: 566.6, e-value: 1.4e-164, length: 418)
1726	UniRef100_Q54T34_from_8_to_439 (HMM "PKS_KS" in sequence "UniRef100_Q54T34", bitscore: 566.5, e-value: 1.5e-164, length: 432)
1727	UniRef100_P79068_from_384_to_816 (HMM "PKS_KS" in sequence "UniRef100_P79068", bitscore: 566.2, e-value: 1.8e-164, length: 433)
1728	UniRef100_A1D5E5_from_49_to_477 (HMM "PKS_KS" in sequence "UniRef100_A1D5E5", bitscore: 565.8, e-value: 2.3e-164, length: 429)
1729	UniRef100_A4U8P6_from_2600_to_3021 (HMM "PKS_KS" in sequence "UniRef100_A4U8P6", bitscore: 565.7, e-value: 2.5e-164, length: 422)
1730	UniRef100_A3K8W2_from_10_to_438 (HMM "PKS_KS" in sequence "UniRef100_A3K8W2", bitscore: 565.7, e-value: 2.6e-164, length: 429)
1731	UniRef100_Q0C2Y5_from_7_to_434 (HMM "PKS_KS" in sequence "UniRef100_Q0C2Y5", bitscore: 565.0, e-value: 4.1e-164, length: 428)
1732	UniRef100_Q8G985_from_683_to_1123 (HMM "PKS_KS" in sequence "UniRef100_Q8G985", bitscore: 564.8, e-value: 4.6e-164, length: 441)
1733	UniRef100_Q2URK0_from_46_to_463 (HMM "PKS_KS" in sequence "UniRef100_Q2URK0", bitscore: 564.7, e-value: 4.9e-164, length: 418)
1734	UniRef100_A0UXC9_from_32_to_460 (HMM "PKS_KS" in sequence "UniRef100_A0UXC9", bitscore: 564.5, e-value: 5.6e-164, length: 429)
1735	UniRef100_Q6RKJ9_from_1_to_372 (HMM "PKS_KS" in sequence "UniRef100_Q6RKJ9", bitscore: 564.4, e-value: 6.2e-164, length: 372)
1736	UniRef100_A0YGI6_from_616_to_1040 (HMM "PKS_KS" in sequence "UniRef100_A0YGI6", bitscore: 564.4, e-value: 6.2e-164, length: 425)
1737	UniRef100_Q0H0R7_from_388_to_820 (HMM "PKS_KS" in sequence "UniRef100_Q0H0R7", bitscore: 564.0, e-value: 8.1e-164, length: 433)
1738	UniRef100_Q6Q891_from_345_to_778 (HMM "PKS_KS" in sequence "UniRef100_Q6Q891", bitscore: 564.0, e-value: 8.3e-164, length: 434)
1739	UniRef100_A3NJX2_from_6_to_437 (HMM "PKS_KS" in sequence "UniRef100_A3NJX2", bitscore: 563.8, e-value: 9.1e-164, length: 432)
1740	UniRef100_A4U8R3_from_2591_to_3011 (HMM "PKS_KS" in sequence "UniRef100_A4U8R3", bitscore: 563.5, e-value: 1.1e-163, length: 421)
1741	UniRef100_Q6RKI6_from_393_to_821 (HMM "PKS_KS" in sequence "UniRef100_Q6RKI6", bitscore: 563.5, e-value: 1.2e-163, length: 429)
1742	UniRef100_A0MS25_from_4465_to_4883 (HMM "PKS_KS" in sequence "UniRef100_A0MS25", bitscore: 563.4, e-value: 1.2e-163, length: 419)
1743	UniRef100_A2QX22_from_391_to_824 (HMM "PKS_KS" in sequence "UniRef100_A2QX22", bitscore: 563.4, e-value: 1.3e-163, length: 434)
1744	UniRef100_Q2U3D3_from_8_to_427 (HMM "PKS_KS" in sequence "UniRef100_Q2U3D3", bitscore: 562.9, e-value: 1.7e-163, length: 420)
1745	UniRef100_Q93GX1_from_32_to_456 (HMM "PKS_KS" in sequence "UniRef100_Q93GX1", bitscore: 562.9, e-value: 1.7e-163, length: 425)
1746	UniRef100_Q8XYF2_from_735_to_1154 (HMM "PKS_KS" in sequence "UniRef100_Q8XYF2", bitscore: 562.8, e-value: 1.9e-163, length: 420)
1747	UniRef100_Q54D44_from_19_to_451 (HMM "PKS_KS" in sequence "UniRef100_Q54D44", bitscore: 562.4, e-value: 2.4e-163, length: 433)
1748	UniRef100_Q68CH6_from_39_to_469 (HMM "PKS_KS" in sequence "UniRef100_Q68CH6", bitscore: 562.4, e-value: 2.5e-163, length: 431)
1749	UniRef100_Q6V279_from_35_to_447 (HMM "PKS_KS" in sequence "UniRef100_Q6V279", bitscore: 562.2, e-value: 2.8e-163, length: 413)
1750	UniRef100_Q68BG5_from_7_to_422 (HMM "PKS_KS" in sequence "UniRef100_Q68BG5", bitscore: 562.2, e-value: 2.8e-163, length: 416)
1751	UniRef100_Q0C8A4_from_327_to_743 (HMM "PKS_KS" in sequence "UniRef100_Q0C8A4", bitscore: 561.7, e-value: 4e-163, length: 417)
1752	UniRef100_Q0CDR2_from_67_to_468 (HMM "PKS_KS" in sequence "UniRef100_Q0CDR2", bitscore: 561.7, e-value: 4e-163, length: 402)
1753	UniRef100_Q54QD1_from_14_to_433 (HMM "PKS_KS" in sequence "UniRef100_Q54QD1", bitscore: 561.7, e-value: 4.1e-163, length: 420)
1754	UniRef100_Q9FB25_from_22_to_449 (HMM "PKS_KS" in sequence "UniRef100_Q9FB25", bitscore: 561.5, e-value: 4.6e-163, length: 428)
1755	UniRef100_Q4ZVR9_from_2161_to_2588 (HMM "PKS_KS" in sequence "UniRef100_Q4ZVR9", bitscore: 561.3, e-value: 5.3e-163, length: 428)
1756	UniRef100_Q09D73_from_1_to_423 (HMM "PKS_KS" in sequence "UniRef100_Q09D73", bitscore: 561.1, e-value: 6e-163, length: 423)
1757	UniRef100_Q7S736_from_394_to_828 (HMM "PKS_KS" in sequence "UniRef100_Q7S736", bitscore: 561.1, e-value: 6.1e-163, length: 435)
1758	UniRef100_A1KQR9_from_61_to_474 (HMM "PKS_KS" in sequence "UniRef100_A1KQR9", bitscore: 560.7, e-value: 8e-163, length: 414)
1759	UniRef100_A2QWL0_from_29_to_449 (HMM "PKS_KS" in sequence "UniRef100_A2QWL0", bitscore: 560.7, e-value: 8.1e-163, length: 421)
1760	UniRef100_A0MS28_from_2210_to_2647 (HMM "PKS_KS" in sequence "UniRef100_A0MS28", bitscore: 560.5, e-value: 9.1e-163, length: 438)
1761	UniRef100_Q55DM7_from_12_to_435 (HMM "PKS_KS" in sequence "UniRef100_Q55DM7", bitscore: 560.3, e-value: 1e-162, length: 424)
1762	UniRef100_A1D8I9_from_392_to_825 (HMM "PKS_KS" in sequence "UniRef100_A1D8I9", bitscore: 560.3, e-value: 1.1e-162, length: 434)
1763	UniRef100_Q0UFH4_from_38_to_447 (HMM "PKS_KS" in sequence "UniRef100_Q0UFH4", bitscore: 560.2, e-value: 1.1e-162, length: 410)
1764	UniRef100_Q2T5W8_from_43_to_474 (HMM "PKS_KS" in sequence "UniRef100_Q2T5W8", bitscore: 560.2, e-value: 1.1e-162, length: 432)
1765	UniRef100_Q54ED6_from_14_to_444 (HMM "PKS_KS" in sequence "UniRef100_Q54ED6", bitscore: 560.1, e-value: 1.2e-162, length: 431)
1766	UniRef100_Q6RKF1_from_72_to_494 (HMM "PKS_KS" in sequence "UniRef100_Q6RKF1", bitscore: 560.1, e-value: 1.2e-162, length: 423)
1767	UniRef100_Q0U070_from_8_to_413 (HMM "PKS_KS" in sequence "UniRef100_Q0U070", bitscore: 559.9, e-value: 1.4e-162, length: 406)
1768	UniRef100_Q0LLR5_from_15_to_443 (HMM "PKS_KS" in sequence "UniRef100_Q0LLR5", bitscore: 558.9, e-value: 2.9e-162, length: 429)
1769	UniRef100_A6FZ62_from_30_to_468 (HMM "PKS_KS" in sequence "UniRef100_A6FZ62", bitscore: 558.8, e-value: 3.1e-162, length: 439)
1770	UniRef100_Q11F61_from_19_to_451 (HMM "PKS_KS" in sequence "UniRef100_Q11F61", bitscore: 558.3, e-value: 4.2e-162, length: 433)
1771	UniRef100_Q091C4_from_1_to_403 (HMM "PKS_KS" in sequence "UniRef100_Q091C4", bitscore: 558.2, e-value: 4.4e-162, length: 403)
1772	UniRef100_Q2ED07_from_712_to_1168 (HMM "PKS_KS" in sequence "UniRef100_Q2ED07", bitscore: 557.7, e-value: 6.3e-162, length: 457)
1773	UniRef100_Q8GGP3_from_3933_to_4353 (HMM "PKS_KS" in sequence "UniRef100_Q8GGP3", bitscore: 557.6, e-value: 6.9e-162, length: 421)
1774	UniRef100_A1DA81_from_17_to_449 (HMM "PKS_KS" in sequence "UniRef100_A1DA81", bitscore: 557.6, e-value: 7e-162, length: 433)
1775	UniRef100_A1C588_from_27_to_450 (HMM "PKS_KS" in sequence "UniRef100_A1C588", bitscore: 557.6, e-value: 7.1e-162, length: 424)
1776	UniRef100_Q6RKI7_from_375_to_808 (HMM "PKS_KS" in sequence "UniRef100_Q6RKI7", bitscore: 557.4, e-value: 8e-162, length: 434)
1777	UniRef100_Q982I5_from_11_to_442 (HMM "PKS_KS" in sequence "UniRef100_Q982I5", bitscore: 557.4, e-value: 8.1e-162, length: 432)
1778	UniRef100_Q6VT95_from_4679_to_5091 (HMM "PKS_KS" in sequence "UniRef100_Q6VT95", bitscore: 557.1, e-value: 9.9e-162, length: 413)
1779	UniRef100_Q2UFM3_from_41_to_460 (HMM "PKS_KS" in sequence "UniRef100_Q2UFM3", bitscore: 556.7, e-value: 1.3e-161, length: 420)
1780	UniRef100_Q67G57_from_1768_to_2125 (HMM "PKS_KS" in sequence "UniRef100_Q67G57", bitscore: 556.5, e-value: 1.5e-161, length: 358)
1781	UniRef100_A2R6H1_from_12_to_434 (HMM "PKS_KS" in sequence "UniRef100_A2R6H1", bitscore: 556.2, e-value: 1.8e-161, length: 423)
1782	UniRef100_Q1D5W2_from_6432_to_6860 (HMM "PKS_KS" in sequence "UniRef100_Q1D5W2", bitscore: 556.2, e-value: 1.9e-161, length: 429)
1783	UniRef100_Q6RKH8_from_1_to_405 (HMM "PKS_KS" in sequence "UniRef100_Q6RKH8", bitscore: 556.0, e-value: 2.1e-161, length: 405)
1784	UniRef100_A0UXD6_from_26_to_449 (HMM "PKS_KS" in sequence "UniRef100_A0UXD6", bitscore: 555.8, e-value: 2.4e-161, length: 424)
1785	UniRef100_Q2SW15_from_6_to_418 (HMM "PKS_KS" in sequence "UniRef100_Q2SW15", bitscore: 555.7, e-value: 2.5e-161, length: 413)
1786	UniRef100_A0T2R4_from_66_to_490 (HMM "PKS_KS" in sequence "UniRef100_A0T2R4", bitscore: 555.2, e-value: 3.5e-161, length: 425)
1787	UniRef100_A4TU83_from_168_to_602 (HMM "PKS_KS" in sequence "UniRef100_A4TU83", bitscore: 555.2, e-value: 3.7e-161, length: 435)
1788	UniRef100_Q8J222_from_380_to_812 (HMM "PKS_KS" in sequence "UniRef100_Q8J222", bitscore: 555.0, e-value: 4.3e-161, length: 433)
1789	UniRef100_Q3M3K5_from_16_to_442 (HMM "PKS_KS" in sequence "UniRef100_Q3M3K5", bitscore: 554.5, e-value: 5.7e-161, length: 427)
1790	UniRef100_A0UXC7_from_44_to_461 (HMM "PKS_KS" in sequence "UniRef100_A0UXC7", bitscore: 554.2, e-value: 7e-161, length: 418)
1791	UniRef100_Q6RKG1_from_8_to_429 (HMM "PKS_KS" in sequence "UniRef100_Q6RKG1", bitscore: 554.2, e-value: 7.3e-161, length: 422)
1792	UniRef100_A1KQR8_from_2197_to_2609 (HMM "PKS_KS" in sequence "UniRef100_A1KQR8", bitscore: 554.0, e-value: 8.5e-161, length: 413)
1793	UniRef100_Q2UHH5_from_384_to_814 (HMM "PKS_KS" in sequence "UniRef100_Q2UHH5", bitscore: 553.6, e-value: 1.1e-160, length: 431)
1794	UniRef100_A5G644_from_2093_to_2512 (HMM "PKS_KS" in sequence "UniRef100_A5G644", bitscore: 553.5, e-value: 1.1e-160, length: 420)
1795	UniRef100_Q6RKI2_from_396_to_818 (HMM "PKS_KS" in sequence "UniRef100_Q6RKI2", bitscore: 553.3, e-value: 1.4e-160, length: 423)
1796	UniRef100_Q4ZNC8_from_2595_to_3009 (HMM "PKS_KS" in sequence "UniRef100_Q4ZNC8", bitscore: 553.1, e-value: 1.5e-160, length: 415)
1797	UniRef100_Q93HE5_from_9_to_419 (HMM "PKS_KS" in sequence "UniRef100_Q93HE5", bitscore: 553.1, e-value: 1.6e-160, length: 411)
1798	UniRef100_UPI000045BD9D_from_13_to_439 (HMM "PKS_KS" in sequence "UniRef100_UPI000045BD9D", bitscore: 553.0, e-value: 1.7e-160, length: 427)
1799	UniRef100_O96554_from_5254_to_5694 (HMM "PKS_KS" in sequence "UniRef100_O96554", bitscore: 552.8, e-value: 1.9e-160, length: 441)
1800	UniRef100_A3RTN4_from_41_to_466 (HMM "PKS_KS" in sequence "UniRef100_A3RTN4", bitscore: 552.8, e-value: 1.9e-160, length: 426)
1801	UniRef100_Q6RKL4_from_7_to_438 (HMM "PKS_KS" in sequence "UniRef100_Q6RKL4", bitscore: 552.2, e-value: 2.8e-160, length: 432)
1802	UniRef100_Q2ANX1_from_15_to_436 (HMM "PKS_KS" in sequence "UniRef100_Q2ANX1", bitscore: 552.2, e-value: 2.9e-160, length: 422)
1803	UniRef100_Q2N3T0_from_7636_to_8067 (HMM "PKS_KS" in sequence "UniRef100_Q2N3T0", bitscore: 552.0, e-value: 3.3e-160, length: 432)
1804	UniRef100_Q54D43_from_29_to_445 (HMM "PKS_KS" in sequence "UniRef100_Q54D43", bitscore: 551.9, e-value: 3.5e-160, length: 417)
1805	UniRef100_Q54TW0_from_20_to_458 (HMM "PKS_KS" in sequence "UniRef100_Q54TW0", bitscore: 551.4, e-value: 4.9e-160, length: 439)
1806	UniRef100_Q6RKE6_from_390_to_825 (HMM "PKS_KS" in sequence "UniRef100_Q6RKE6", bitscore: 550.7, e-value: 8.3e-160, length: 436)
1807	UniRef100_Q212V6_from_17_to_441 (HMM "PKS_KS" in sequence "UniRef100_Q212V6", bitscore: 550.4, e-value: 9.9e-160, length: 425)
1808	UniRef100_Q874C7_from_385_to_817 (HMM "PKS_KS" in sequence "UniRef100_Q874C7", bitscore: 549.9, e-value: 1.4e-159, length: 433)
1809	UniRef100_Q2T4P0_from_3896_to_4302 (HMM "PKS_KS" in sequence "UniRef100_Q2T4P0", bitscore: 549.8, e-value: 1.5e-159, length: 407)
1810	UniRef100_Q7BQ70_from_1039_to_1459 (HMM "PKS_KS" in sequence "UniRef100_Q7BQ70", bitscore: 549.7, e-value: 1.6e-159, length: 421)
1811	UniRef100_Q6DQW3_from_384_to_817 (HMM "PKS_KS" in sequence "UniRef100_Q6DQW3", bitscore: 549.3, e-value: 2.2e-159, length: 434)
1812	UniRef100_A0UWE0_from_30_to_456 (HMM "PKS_KS" in sequence "UniRef100_A0UWE0", bitscore: 549.2, e-value: 2.3e-159, length: 427)
1813	UniRef100_Q2KGA7_from_21_to_428 (HMM "PKS_KS" in sequence "UniRef100_Q2KGA7", bitscore: 549.1, e-value: 2.6e-159, length: 408)
1814	UniRef100_Q1IBI6_from_9_to_433 (HMM "PKS_KS" in sequence "UniRef100_Q1IBI6", bitscore: 548.9, e-value: 2.9e-159, length: 425)
1815	UniRef100_A4PHN0_from_18_to_444 (HMM "PKS_KS" in sequence "UniRef100_A4PHN0", bitscore: 548.8, e-value: 3.1e-159, length: 427)
1816	UniRef100_Q2SGN4_from_12_to_442 (HMM "PKS_KS" in sequence "UniRef100_Q2SGN4", bitscore: 548.7, e-value: 3.3e-159, length: 431)
1817	UniRef100_Q5ATJ7_from_382_to_798 (HMM "PKS_KS" in sequence "UniRef100_Q5ATJ7", bitscore: 548.6, e-value: 3.4e-159, length: 417)
1818	UniRef100_Q0UK48_from_11_to_405 (HMM "PKS_KS" in sequence "UniRef100_Q0UK48", bitscore: 548.3, e-value: 4.5e-159, length: 395)
1819	UniRef100_A0MS29_from_2589_to_3003 (HMM "PKS_KS" in sequence "UniRef100_A0MS29", bitscore: 548.2, e-value: 4.8e-159, length: 415)
1820	UniRef100_Q2T5W6_from_3_to_428 (HMM "PKS_KS" in sequence "UniRef100_Q2T5W6", bitscore: 547.6, e-value: 6.9e-159, length: 426)
1821	UniRef100_A0FXQ3_from_643_to_1075 (HMM "PKS_KS" in sequence "UniRef100_A0FXQ3", bitscore: 547.3, e-value: 8.5e-159, length: 433)
1822	UniRef100_Q54ED7_from_16_to_446 (HMM "PKS_KS" in sequence "UniRef100_Q54ED7", bitscore: 547.2, e-value: 9.4e-159, length: 431)
1823	UniRef100_Q6RKG0_from_21_to_442 (HMM "PKS_KS" in sequence "UniRef100_Q6RKG0", bitscore: 547.1, e-value: 1e-158, length: 422)
1824	UniRef100_O96554_from_3026_to_3468 (HMM "PKS_KS" in sequence "UniRef100_O96554", bitscore: 547.0, e-value: 1.1e-158, length: 443)
1825	UniRef100_A4QSF1_from_11_to_394 (HMM "PKS_KS" in sequence "UniRef100_A4QSF1", bitscore: 546.8, e-value: 1.3e-158, length: 384)
1826	UniRef100_A2QK66_from_304_to_734 (HMM "PKS_KS" in sequence "UniRef100_A2QK66", bitscore: 546.7, e-value: 1.3e-158, length: 431)
1827	UniRef100_Q2HGW2_from_393_to_827 (HMM "PKS_KS" in sequence "UniRef100_Q2HGW2", bitscore: 546.6, e-value: 1.4e-158, length: 435)
1828	UniRef100_Q0B309_from_1820_to_2244 (HMM "PKS_KS" in sequence "UniRef100_Q0B309", bitscore: 546.4, e-value: 1.6e-158, length: 425)
1829	UniRef100_A0QHA3_from_6_to_401 (HMM "PKS_KS" in sequence "UniRef100_A0QHA3", bitscore: 546.3, e-value: 1.7e-158, length: 396)
1830	UniRef100_A1C9K7_from_64_to_481 (HMM "PKS_KS" in sequence "UniRef100_A1C9K7", bitscore: 546.1, e-value: 2e-158, length: 418)
1831	UniRef100_A1C8H5_from_389_to_819 (HMM "PKS_KS" in sequence "UniRef100_A1C8H5", bitscore: 545.5, e-value: 3e-158, length: 431)
1832	UniRef100_A6EWZ2_from_607_to_1032 (HMM "PKS_KS" in sequence "UniRef100_A6EWZ2", bitscore: 544.4, e-value: 6.4e-158, length: 426)
1833	UniRef100_Q8NK46_from_386_to_818 (HMM "PKS_KS" in sequence "UniRef100_Q8NK46", bitscore: 544.2, e-value: 7.2e-158, length: 433)
1834	UniRef100_A2R9X2_from_1_to_394 (HMM "PKS_KS" in sequence "UniRef100_A2R9X2", bitscore: 544.2, e-value: 7.2e-158, length: 394)
1835	UniRef100_Q2UGE1_from_381_to_805 (HMM "PKS_KS" in sequence "UniRef100_Q2UGE1", bitscore: 544.0, e-value: 8.3e-158, length: 425)
1836	UniRef100_Q4KCD6_from_56_to_467 (HMM "PKS_KS" in sequence "UniRef100_Q4KCD6", bitscore: 543.9, e-value: 8.9e-158, length: 412)
1837	UniRef100_A0MS29_from_1343_to_1776 (HMM "PKS_KS" in sequence "UniRef100_A0MS29", bitscore: 543.6, e-value: 1.1e-157, length: 434)
1838	UniRef100_Q70C47_from_734_to_1170 (HMM "PKS_KS" in sequence "UniRef100_Q70C47", bitscore: 543.5, e-value: 1.2e-157, length: 437)
1839	UniRef100_Q4KCD7_from_2094_to_2506 (HMM "PKS_KS" in sequence "UniRef100_Q4KCD7", bitscore: 542.4, e-value: 2.6e-157, length: 413)
1840	UniRef100_Q0MNS3_from_3_to_425 (HMM "PKS_KS" in sequence "UniRef100_Q0MNS3", bitscore: 540.8, e-value: 7.7e-157, length: 423)
1841	UniRef100_A5N8D8_from_707_to_1163 (HMM "PKS_KS" in sequence "UniRef100_A5N8D8", bitscore: 540.5, e-value: 9.8e-157, length: 457)
1842	UniRef100_A6GIB3_from_1420_to_1838 (HMM "PKS_KS" in sequence "UniRef100_A6GIB3", bitscore: 540.1, e-value: 1.3e-156, length: 419)
1843	UniRef100_A4RJ31_from_401_to_883 (HMM "PKS_KS" in sequence "UniRef100_A4RJ31", bitscore: 540.1, e-value: 1.3e-156, length: 483)
1844	UniRef100_Q3IA97_from_64_to_493 (HMM "PKS_KS" in sequence "UniRef100_Q3IA97", bitscore: 539.9, e-value: 1.5e-156, length: 430)
1845	UniRef100_Q83X91_from_1785_to_2192 (HMM "PKS_KS" in sequence "UniRef100_Q83X91", bitscore: 539.7, e-value: 1.7e-156, length: 408)
1846	UniRef100_A2QE52_from_37_to_457 (HMM "PKS_KS" in sequence "UniRef100_A2QE52", bitscore: 539.1, e-value: 2.6e-156, length: 421)
1847	UniRef100_Q6RKI1_from_36_to_452 (HMM "PKS_KS" in sequence "UniRef100_Q6RKI1", bitscore: 538.7, e-value: 3.4e-156, length: 417)
1848	UniRef100_Q6N4J8_from_9_to_444 (HMM "PKS_KS" in sequence "UniRef100_Q6N4J8", bitscore: 538.3, e-value: 4.6e-156, length: 436)
1849	UniRef100_Q2U886_from_429_to_863 (HMM "PKS_KS" in sequence "UniRef100_Q2U886", bitscore: 537.5, e-value: 7.7e-156, length: 435)
1850	UniRef100_A4PHM5_from_1_to_396 (HMM "PKS_KS" in sequence "UniRef100_A4PHM5", bitscore: 536.8, e-value: 1.2e-155, length: 396)
1851	UniRef100_Q2GR19_from_10_to_398 (HMM "PKS_KS" in sequence "UniRef100_Q2GR19", bitscore: 536.7, e-value: 1.3e-155, length: 389)
1852	UniRef100_A0MS27_from_3720_to_4140 (HMM "PKS_KS" in sequence "UniRef100_A0MS27", bitscore: 536.7, e-value: 1.4e-155, length: 421)
1853	UniRef100_Q4WFD7_from_389_to_812 (HMM "PKS_KS" in sequence "UniRef100_Q4WFD7", bitscore: 536.2, e-value: 1.9e-155, length: 424)
1854	UniRef100_Q2SGN0_from_10_to_439 (HMM "PKS_KS" in sequence "UniRef100_Q2SGN0", bitscore: 536.2, e-value: 1.9e-155, length: 430)
1855	UniRef100_Q5AS20_from_21_to_440 (HMM "PKS_KS" in sequence "UniRef100_Q5AS20", bitscore: 535.8, e-value: 2.5e-155, length: 420)
1856	UniRef100_A2QUE2_from_1_to_422 (HMM "PKS_KS" in sequence "UniRef100_A2QUE2", bitscore: 535.6, e-value: 2.9e-155, length: 422)
1857	UniRef100_Q9Y7A7_from_369_to_801 (HMM "PKS_KS" in sequence "UniRef100_Q9Y7A7", bitscore: 535.5, e-value: 3.1e-155, length: 433)
1858	UniRef100_A0ABX6_from_8_to_433 (HMM "PKS_KS" in sequence "UniRef100_A0ABX6", bitscore: 535.1, e-value: 4.2e-155, length: 426)
1859	UniRef100_Q0B244_from_11_to_436 (HMM "PKS_KS" in sequence "UniRef100_Q0B244", bitscore: 535.0, e-value: 4.4e-155, length: 426)
1860	UniRef100_UPI000055BC93_from_1_to_427 (HMM "PKS_KS" in sequence "UniRef100_UPI000055BC93", bitscore: 534.7, e-value: 5.6e-155, length: 427)
1861	UniRef100_Q26PG0_from_13_to_434 (HMM "PKS_KS" in sequence "UniRef100_Q26PG0", bitscore: 534.4, e-value: 6.8e-155, length: 422)
1862	UniRef100_A5IDY4_from_18_to_447 (HMM "PKS_KS" in sequence "UniRef100_A5IDY4", bitscore: 533.7, e-value: 1.1e-154, length: 430)
1863	UniRef100_Q3LRL4_from_1_to_342 (HMM "PKS_KS" in sequence "UniRef100_Q3LRL4", bitscore: 533.6, e-value: 1.1e-154, length: 342)
1864	UniRef100_Q2SGI7_from_1089_to_1497 (HMM "PKS_KS" in sequence "UniRef100_Q2SGI7", bitscore: 532.5, e-value: 2.5e-154, length: 409)
1865	UniRef100_A0UXD5_from_39_to_464 (HMM "PKS_KS" in sequence "UniRef100_A0UXD5", bitscore: 532.4, e-value: 2.7e-154, length: 426)
1866	UniRef100_Q0UAE2_from_21_to_418 (HMM "PKS_KS" in sequence "UniRef100_Q0UAE2", bitscore: 532.3, e-value: 2.9e-154, length: 398)
1867	UniRef100_Q83X86_from_1065_to_1474 (HMM "PKS_KS" in sequence "UniRef100_Q83X86", bitscore: 532.3, e-value: 2.9e-154, length: 410)
1868	UniRef100_Q4U446_from_5502_to_5929 (HMM "PKS_KS" in sequence "UniRef100_Q4U446", bitscore: 532.0, e-value: 3.6e-154, length: 428)
1869	UniRef100_A0MS28_from_1011_to_1425 (HMM "PKS_KS" in sequence "UniRef100_A0MS28", bitscore: 531.9, e-value: 3.8e-154, length: 415)
1870	UniRef100_Q5B0D0_from_394_to_827 (HMM "PKS_KS" in sequence "UniRef100_Q5B0D0", bitscore: 531.7, e-value: 4.4e-154, length: 434)
1871	UniRef100_Q2N3S7_from_4825_to_5251 (HMM "PKS_KS" in sequence "UniRef100_Q2N3S7", bitscore: 531.1, e-value: 6.5e-154, length: 427)
1872	UniRef100_A4RI21_from_384_to_818 (HMM "PKS_KS" in sequence "UniRef100_A4RI21", bitscore: 530.1, e-value: 1.3e-153, length: 435)
1873	UniRef100_A0QCC7_from_4_to_400 (HMM "PKS_KS" in sequence "UniRef100_A0QCC7", bitscore: 529.9, e-value: 1.5e-153, length: 397)
1874	UniRef100_Q0CRQ5_from_372_to_787 (HMM "PKS_KS" in sequence "UniRef100_Q0CRQ5", bitscore: 529.2, e-value: 2.4e-153, length: 416)
1875	UniRef100_A4RJ28_from_14_to_381 (HMM "PKS_KS" in sequence "UniRef100_A4RJ28", bitscore: 529.1, e-value: 2.6e-153, length: 368)
1876	UniRef100_Q49B92_from_42_to_475 (HMM "PKS_KS" in sequence "UniRef100_Q49B92", bitscore: 528.5, e-value: 3.8e-153, length: 434)
1877	UniRef100_UPI000065F99D_from_1_to_397 (HMM "PKS_KS" in sequence "UniRef100_UPI000065F99D", bitscore: 528.1, e-value: 5.3e-153, length: 397)
1878	UniRef100_Q4BZ60_from_6_to_416 (HMM "PKS_KS" in sequence "UniRef100_Q4BZ60", bitscore: 527.4, e-value: 8.7e-153, length: 411)
1879	UniRef100_A6GK66_from_2349_to_2766 (HMM "PKS_KS" in sequence "UniRef100_A6GK66", bitscore: 527.2, e-value: 9.5e-153, length: 418)
1880	UniRef100_Q2VLJ3_from_367_to_795 (HMM "PKS_KS" in sequence "UniRef100_Q2VLJ3", bitscore: 526.5, e-value: 1.6e-152, length: 429)
1881	UniRef100_Q1D6A1_from_10_to_435 (HMM "PKS_KS" in sequence "UniRef100_Q1D6A1", bitscore: 525.2, e-value: 3.8e-152, length: 426)
1882	UniRef100_Q0UE82_from_141_to_573 (HMM "PKS_KS" in sequence "UniRef100_Q0UE82", bitscore: 524.7, e-value: 5.5e-152, length: 433)
1883	UniRef100_Q6RKH1_from_1_to_383 (HMM "PKS_KS" in sequence "UniRef100_Q6RKH1", bitscore: 524.7, e-value: 5.7e-152, length: 383)
1884	UniRef100_A1KQS2_from_1551_to_1983 (HMM "PKS_KS" in sequence "UniRef100_A1KQS2", bitscore: 523.9, e-value: 9.5e-152, length: 433)
1885	UniRef100_Q4P708_from_6_to_450 (HMM "PKS_KS" in sequence "UniRef100_Q4P708", bitscore: 523.8, e-value: 1e-151, length: 445)
1886	UniRef100_Q1DYC4_from_40_to_454 (HMM "PKS_KS" in sequence "UniRef100_Q1DYC4", bitscore: 523.5, e-value: 1.3e-151, length: 415)
1887	UniRef100_P40872_from_3532_to_3947 (HMM "PKS_KS" in sequence "UniRef100_P40872", bitscore: 523.4, e-value: 1.4e-151, length: 416)
1888	UniRef100_A0UUS3_from_14_to_441 (HMM "PKS_KS" in sequence "UniRef100_A0UUS3", bitscore: 522.9, e-value: 1.9e-151, length: 428)
1889	UniRef100_A1UUY1_from_1275_to_1705 (HMM "PKS_KS" in sequence "UniRef100_A1UUY1", bitscore: 522.3, e-value: 2.8e-151, length: 431)
1890	UniRef100_Q2GTB1_from_392_to_770 (HMM "PKS_KS" in sequence "UniRef100_Q2GTB1", bitscore: 522.2, e-value: 3.1e-151, length: 379)
1891	UniRef100_Q5BG07_from_391_to_808 (HMM "PKS_KS" in sequence "UniRef100_Q5BG07", bitscore: 521.1, e-value: 6.7e-151, length: 418)
1892	UniRef100_Q2HI67_from_45_to_432 (HMM "PKS_KS" in sequence "UniRef100_Q2HI67", bitscore: 521.0, e-value: 7.4e-151, length: 388)
1893	UniRef100_Q0UMJ4_from_425_to_846 (HMM "PKS_KS" in sequence "UniRef100_Q0UMJ4", bitscore: 520.7, e-value: 8.6e-151, length: 422)
1894	UniRef100_Q0Q2H9_from_406_to_837 (HMM "PKS_KS" in sequence "UniRef100_Q0Q2H9", bitscore: 520.1, e-value: 1.4e-150, length: 432)
1895	UniRef100_Q2TWV3_from_20_to_438 (HMM "PKS_KS" in sequence "UniRef100_Q2TWV3", bitscore: 519.6, e-value: 1.9e-150, length: 419)
1896	UniRef100_A6LQ11_from_27_to_447 (HMM "PKS_KS" in sequence "UniRef100_A6LQ11", bitscore: 519.4, e-value: 2.2e-150, length: 421)
1897	UniRef100_A1EXT6_from_100_to_522 (HMM "PKS_KS" in sequence "UniRef100_A1EXT6", bitscore: 518.9, e-value: 3.1e-150, length: 423)
1898	UniRef100_Q1RS45_from_4736_to_5154 (HMM "PKS_KS" in sequence "UniRef100_Q1RS45", bitscore: 518.8, e-value: 3.2e-150, length: 419)
1899	UniRef100_A2VIE8_from_6_to_397 (HMM "PKS_KS" in sequence "UniRef100_A2VIE8", bitscore: 517.5, e-value: 8e-150, length: 392)
1900	UniRef100_Q0B305_from_662_to_1094 (HMM "PKS_KS" in sequence "UniRef100_Q0B305", bitscore: 517.5, e-value: 8.1e-150, length: 433)
1901	UniRef100_Q2UNE1_from_391_to_808 (HMM "PKS_KS" in sequence "UniRef100_Q2UNE1", bitscore: 516.8, e-value: 1.3e-149, length: 418)
1902	UniRef100_Q4KCD3_from_1503_to_1935 (HMM "PKS_KS" in sequence "UniRef100_Q4KCD3", bitscore: 516.0, e-value: 2.3e-149, length: 433)
1903	UniRef100_A2R5P7_from_12_to_440 (HMM "PKS_KS" in sequence "UniRef100_A2R5P7", bitscore: 515.7, e-value: 2.8e-149, length: 429)
1904	UniRef100_Q4ZND0_from_1070_to_1496 (HMM "PKS_KS" in sequence "UniRef100_Q4ZND0", bitscore: 515.1, e-value: 4.3e-149, length: 427)
1905	UniRef100_Q3W1C7_from_6_to_404 (HMM "PKS_KS" in sequence "UniRef100_Q3W1C7", bitscore: 515.0, e-value: 4.4e-149, length: 399)
1906	UniRef100_UPI000023CB87_from_392_to_786 (HMM "PKS_KS" in sequence "UniRef100_UPI000023CB87", bitscore: 513.9, e-value: 9.8e-149, length: 395)
1907	UniRef100_Q8RL51_from_12_to_445 (HMM "PKS_KS" in sequence "UniRef100_Q8RL51", bitscore: 513.3, e-value: 1.5e-148, length: 434)
1908	UniRef100_A0R0U7_from_8_to_432 (HMM "PKS_KS" in sequence "UniRef100_A0R0U7", bitscore: 513.3, e-value: 1.5e-148, length: 425)
1909	UniRef100_A3NJF6_from_952_to_1381 (HMM "PKS_KS" in sequence "UniRef100_A3NJF6", bitscore: 512.8, e-value: 2e-148, length: 430)
1910	UniRef100_Q6RKI4_from_225_to_648 (HMM "PKS_KS" in sequence "UniRef100_Q6RKI4", bitscore: 512.0, e-value: 3.6e-148, length: 424)
1911	UniRef100_A4IET7_from_385_to_800 (HMM "PKS_KS" in sequence "UniRef100_A4IET7", bitscore: 511.4, e-value: 5.5e-148, length: 416)
1912	UniRef100_A1CFL8_from_1_to_402 (HMM "PKS_KS" in sequence "UniRef100_A1CFL8", bitscore: 511.1, e-value: 6.9e-148, length: 402)
1913	UniRef100_A1UUX8_from_101_to_527 (HMM "PKS_KS" in sequence "UniRef100_A1UUX8", bitscore: 510.9, e-value: 8e-148, length: 427)
1914	UniRef100_Q6RKE2_from_214_to_635 (HMM "PKS_KS" in sequence "UniRef100_Q6RKE2", bitscore: 510.2, e-value: 1.3e-147, length: 422)
1915	UniRef100_Q1RS45_from_2098_to_2503 (HMM "PKS_KS" in sequence "UniRef100_Q1RS45", bitscore: 509.6, e-value: 2e-147, length: 406)
1916	UniRef100_Q1E2Q1_from_411_to_828 (HMM "PKS_KS" in sequence "UniRef100_Q1E2Q1", bitscore: 508.3, e-value: 4.7e-147, length: 418)
1917	UniRef100_Q0CGB3_from_1_to_365 (HMM "PKS_KS" in sequence "UniRef100_Q0CGB3", bitscore: 508.0, e-value: 6e-147, length: 365)
1918	UniRef100_Q0CS88_from_26_to_419 (HMM "PKS_KS" in sequence "UniRef100_Q0CS88", bitscore: 507.7, e-value: 7.4e-147, length: 394)
1919	UniRef100_Q0P7J3_from_12_to_436 (HMM "PKS_KS" in sequence "UniRef100_Q0P7J3", bitscore: 506.9, e-value: 1.2e-146, length: 425)
1920	UniRef100_A6GFK2_from_1_to_395 (HMM "PKS_KS" in sequence "UniRef100_A6GFK2", bitscore: 506.9, e-value: 1.3e-146, length: 395)
1921	UniRef100_A5IDX8_from_615_to_1037 (HMM "PKS_KS" in sequence "UniRef100_A5IDX8", bitscore: 506.9, e-value: 1.3e-146, length: 423)
1922	UniRef100_Q8U9Q4_from_40_to_468 (HMM "PKS_KS" in sequence "UniRef100_Q8U9Q4", bitscore: 506.6, e-value: 1.5e-146, length: 429)
1923	UniRef100_Q0P7J2_from_1087_to_1508 (HMM "PKS_KS" in sequence "UniRef100_Q0P7J2", bitscore: 506.6, e-value: 1.5e-146, length: 422)
1924	UniRef100_Q2XW08_from_13_to_439 (HMM "PKS_KS" in sequence "UniRef100_Q2XW08", bitscore: 506.4, e-value: 1.8e-146, length: 427)
1925	UniRef100_P12785_from_4_to_407 (HMM "PKS_KS" in sequence "UniRef100_P12785", bitscore: 505.7, e-value: 2.9e-146, length: 404)
1926	UniRef100_A0UWE6_from_1172_to_1599 (HMM "PKS_KS" in sequence "UniRef100_A0UWE6", bitscore: 505.0, e-value: 4.7e-146, length: 428)
1927	UniRef100_Q6RKI0_from_489_to_911 (HMM "PKS_KS" in sequence "UniRef100_Q6RKI0", bitscore: 504.5, e-value: 6.7e-146, length: 423)
1928	UniRef100_Q0V687_from_1_to_402 (HMM "PKS_KS" in sequence "UniRef100_Q0V687", bitscore: 504.2, e-value: 7.9e-146, length: 402)
1929	UniRef100_UPI0000D9E566_from_4_to_409 (HMM "PKS_KS" in sequence "UniRef100_UPI0000D9E566", bitscore: 503.8, e-value: 1.1e-145, length: 406)
1930	UniRef100_UPI0000E4DC66_from_4_to_409 (HMM "PKS_KS" in sequence "UniRef100_UPI0000E4DC66", bitscore: 501.9, e-value: 4.1e-145, length: 406)
1931	UniRef100_Q5MP00_from_1924_to_2348 (HMM "PKS_KS" in sequence "UniRef100_Q5MP00", bitscore: 500.9, e-value: 7.8e-145, length: 425)
1932	UniRef100_A2QTE9_from_375_to_793 (HMM "PKS_KS" in sequence "UniRef100_A2QTE9", bitscore: 500.8, e-value: 8.8e-145, length: 419)
1933	UniRef100_Q06B57_from_4_to_409 (HMM "PKS_KS" in sequence "UniRef100_Q06B57", bitscore: 499.4, e-value: 2.2e-144, length: 406)
1934	UniRef100_A1DJX9_from_384_to_807 (HMM "PKS_KS" in sequence "UniRef100_A1DJX9", bitscore: 498.7, e-value: 3.7e-144, length: 424)
1935	UniRef100_Q6RKE0_from_30_to_453 (HMM "PKS_KS" in sequence "UniRef100_Q6RKE0", bitscore: 498.6, e-value: 4.1e-144, length: 424)
1936	UniRef100_A2QYQ2_from_343_to_761 (HMM "PKS_KS" in sequence "UniRef100_A2QYQ2", bitscore: 496.8, e-value: 1.4e-143, length: 419)
1937	UniRef100_UPI0000558A95_from_1_to_344 (HMM "PKS_KS" in sequence "UniRef100_UPI0000558A95", bitscore: 496.3, e-value: 2e-143, length: 344)
1938	UniRef100_Q2T4P1_from_661_to_1080 (HMM "PKS_KS" in sequence "UniRef100_Q2T4P1", bitscore: 495.2, e-value: 4.1e-143, length: 420)
1939	UniRef100_Q6RKI3_from_398_to_814 (HMM "PKS_KS" in sequence "UniRef100_Q6RKI3", bitscore: 494.7, e-value: 6.1e-143, length: 417)
1940	UniRef100_Q6VT95_from_1843_to_2267 (HMM "PKS_KS" in sequence "UniRef100_Q6VT95", bitscore: 493.7, e-value: 1.2e-142, length: 425)
1941	UniRef100_Q2GTF8_from_102_to_469 (HMM "PKS_KS" in sequence "UniRef100_Q2GTF8", bitscore: 493.6, e-value: 1.3e-142, length: 368)
1942	UniRef100_UPI0000383012_from_7_to_383 (HMM "PKS_KS" in sequence "UniRef100_UPI0000383012", bitscore: 493.5, e-value: 1.3e-142, length: 377)
1943	UniRef100_Q54FI3_from_35_to_457 (HMM "PKS_KS" in sequence "UniRef100_Q54FI3", bitscore: 493.3, e-value: 1.5e-142, length: 423)
1944	UniRef100_Q6RKG7_from_1_to_416 (HMM "PKS_KS" in sequence "UniRef100_Q6RKG7", bitscore: 493.2, e-value: 1.6e-142, length: 416)
1945	UniRef100_A3Q280_from_14_to_438 (HMM "PKS_KS" in sequence "UniRef100_A3Q280", bitscore: 493.2, e-value: 1.7e-142, length: 425)
1946	UniRef100_A5N8Z4_from_40_to_466 (HMM "PKS_KS" in sequence "UniRef100_A5N8Z4", bitscore: 492.5, e-value: 2.7e-142, length: 427)
1947	UniRef100_A0PP81_from_23_to_418 (HMM "PKS_KS" in sequence "UniRef100_A0PP81", bitscore: 490.9, e-value: 8.1e-142, length: 396)
1948	UniRef100_P12276-2_from_4_to_409 (HMM "PKS_KS" in sequence "UniRef100_P12276-2", bitscore: 490.7, e-value: 9.2e-142, length: 406)
1949	UniRef100_Q6RKI5_from_362_to_792 (HMM "PKS_KS" in sequence "UniRef100_Q6RKI5", bitscore: 489.9, e-value: 1.7e-141, length: 431)
1950	UniRef100_UPI0000F2BFEE_from_4_to_407 (HMM "PKS_KS" in sequence "UniRef100_UPI0000F2BFEE", bitscore: 488.8, e-value: 3.5e-141, length: 404)
1951	UniRef100_UPI0000EB2095_from_47_to_451 (HMM "PKS_KS" in sequence "UniRef100_UPI0000EB2095", bitscore: 488.6, e-value: 4.1e-141, length: 405)
1952	UniRef100_A2S1Z2_from_917_to_1362 (HMM "PKS_KS" in sequence "UniRef100_A2S1Z2", bitscore: 488.5, e-value: 4.3e-141, length: 446)
1953	UniRef100_Q4U445_from_1887_to_2315 (HMM "PKS_KS" in sequence "UniRef100_Q4U445", bitscore: 488.3, e-value: 4.9e-141, length: 429)
1954	UniRef100_Q1DRI2_from_390_to_806 (HMM "PKS_KS" in sequence "UniRef100_Q1DRI2", bitscore: 488.2, e-value: 5.2e-141, length: 417)
1955	UniRef100_A0NU18_from_4_to_401 (HMM "PKS_KS" in sequence "UniRef100_A0NU18", bitscore: 487.2, e-value: 1.1e-140, length: 398)
1956	UniRef100_Q5AXA9_from_419_to_841 (HMM "PKS_KS" in sequence "UniRef100_Q5AXA9", bitscore: 487.0, e-value: 1.2e-140, length: 423)
1957	UniRef100_A5YV76_from_4_to_407 (HMM "PKS_KS" in sequence "UniRef100_A5YV76", bitscore: 487.0, e-value: 1.2e-140, length: 404)
1958	UniRef100_Q7Z9K6_from_369_to_801 (HMM "PKS_KS" in sequence "UniRef100_Q7Z9K6", bitscore: 486.6, e-value: 1.6e-140, length: 433)
1959	UniRef100_Q6RKE3_from_460_to_873 (HMM "PKS_KS" in sequence "UniRef100_Q6RKE3", bitscore: 486.2, e-value: 2.1e-140, length: 414)
1960	UniRef100_Q4WR29_from_27_to_414 (HMM "PKS_KS" in sequence "UniRef100_Q4WR29", bitscore: 485.1, e-value: 4.4e-140, length: 388)
1961	UniRef100_P40806_from_1765_to_2191 (HMM "PKS_KS" in sequence "UniRef100_P40806", bitscore: 484.8, e-value: 5.5e-140, length: 427)
1962	UniRef100_Q1RS73_from_1753_to_2179 (HMM "PKS_KS" in sequence "UniRef100_Q1RS73", bitscore: 483.5, e-value: 1.4e-139, length: 427)
1963	UniRef100_Q4WBH9_from_388_to_804 (HMM "PKS_KS" in sequence "UniRef100_Q4WBH9", bitscore: 483.2, e-value: 1.8e-139, length: 417)
1964	UniRef100_A0QE92_from_17_to_441 (HMM "PKS_KS" in sequence "UniRef100_A0QE92", bitscore: 483.1, e-value: 1.8e-139, length: 425)
1965	UniRef100_Q0CI04_from_53_to_445 (HMM "PKS_KS" in sequence "UniRef100_Q0CI04", bitscore: 482.2, e-value: 3.5e-139, length: 393)
1966	UniRef100_Q0CG13_from_253_to_669 (HMM "PKS_KS" in sequence "UniRef100_Q0CG13", bitscore: 481.2, e-value: 6.6e-139, length: 417)
1967	UniRef100_Q1D4E7_from_31_to_454 (HMM "PKS_KS" in sequence "UniRef100_Q1D4E7", bitscore: 481.2, e-value: 6.9e-139, length: 424)
1968	UniRef100_Q7U225_from_109_to_459 (HMM "PKS_KS" in sequence "UniRef100_Q7U225", bitscore: 480.3, e-value: 1.2e-138, length: 351)
1969	UniRef100_Q1RS70_from_1106_to_1532 (HMM "PKS_KS" in sequence "UniRef100_Q1RS70", bitscore: 480.0, e-value: 1.5e-138, length: 427)
1970	UniRef100_O31782_from_1092_to_1518 (HMM "PKS_KS" in sequence "UniRef100_O31782", bitscore: 479.4, e-value: 2.4e-138, length: 427)
1971	UniRef100_Q5Z1T2_from_8_to_430 (HMM "PKS_KS" in sequence "UniRef100_Q5Z1T2", bitscore: 478.9, e-value: 3.3e-138, length: 423)
1972	UniRef100_A3IBP7_from_44_to_474 (HMM "PKS_KS" in sequence "UniRef100_A3IBP7", bitscore: 478.7, e-value: 3.9e-138, length: 431)
1973	UniRef100_Q1DVU2_from_390_to_813 (HMM "PKS_KS" in sequence "UniRef100_Q1DVU2", bitscore: 478.6, e-value: 4.1e-138, length: 424)
1974	UniRef100_Q2T3H3_from_914_to_1359 (HMM "PKS_KS" in sequence "UniRef100_Q2T3H3", bitscore: 478.4, e-value: 4.8e-138, length: 446)
1975	UniRef100_Q6RKK7_from_1_to_350 (HMM "PKS_KS" in sequence "UniRef100_Q6RKK7", bitscore: 478.3, e-value: 5e-138, length: 350)
1976	UniRef100_A1DJB5_from_1_to_354 (HMM "PKS_KS" in sequence "UniRef100_A1DJB5", bitscore: 478.2, e-value: 5.5e-138, length: 354)
1977	UniRef100_A2QT95_from_22_to_399 (HMM "PKS_KS" in sequence "UniRef100_A2QT95", bitscore: 478.2, e-value: 5.6e-138, length: 378)
1978	UniRef100_A1TBS8_from_7_to_431 (HMM "PKS_KS" in sequence "UniRef100_A1TBS8", bitscore: 477.7, e-value: 7.5e-138, length: 425)
1979	UniRef100_A0MS26_from_4618_to_5037 (HMM "PKS_KS" in sequence "UniRef100_A0MS26", bitscore: 477.7, e-value: 8e-138, length: 420)
1980	UniRef100_Q5B7U4_from_404_to_821 (HMM "PKS_KS" in sequence "UniRef100_Q5B7U4", bitscore: 477.4, e-value: 9.7e-138, length: 418)
1981	UniRef100_UPI00006605C6_from_4_to_409 (HMM "PKS_KS" in sequence "UniRef100_UPI00006605C6", bitscore: 477.0, e-value: 1.3e-137, length: 406)
1982	UniRef100_Q2GWK9_from_408_to_835 (HMM "PKS_KS" in sequence "UniRef100_Q2GWK9", bitscore: 476.9, e-value: 1.4e-137, length: 428)
1983	UniRef100_Q2T4N1_from_5001_to_5427 (HMM "PKS_KS" in sequence "UniRef100_Q2T4N1", bitscore: 476.0, e-value: 2.5e-137, length: 427)
1984	UniRef100_UPI000051A084_from_32_to_437 (HMM "PKS_KS" in sequence "UniRef100_UPI000051A084", bitscore: 476.0, e-value: 2.6e-137, length: 406)
1985	UniRef100_Q0LP43_from_9_to_430 (HMM "PKS_KS" in sequence "UniRef100_Q0LP43", bitscore: 475.9, e-value: 2.7e-137, length: 422)
1986	UniRef100_Q2T5W9_from_4_to_426 (HMM "PKS_KS" in sequence "UniRef100_Q2T5W9", bitscore: 475.2, e-value: 4.4e-137, length: 423)
1987	UniRef100_Q1D5F7_from_1443_to_1872 (HMM "PKS_KS" in sequence "UniRef100_Q1D5F7", bitscore: 474.1, e-value: 9.4e-137, length: 430)
1988	UniRef100_A4RFV2_from_367_to_794 (HMM "PKS_KS" in sequence "UniRef100_A4RFV2", bitscore: 473.1, e-value: 1.8e-136, length: 428)
1989	UniRef100_UPI0000D57780_from_21_to_427 (HMM "PKS_KS" in sequence "UniRef100_UPI0000D57780", bitscore: 473.1, e-value: 1.9e-136, length: 407)
1990	UniRef100_Q5AUX1_from_351_to_785 (HMM "PKS_KS" in sequence "UniRef100_Q5AUX1", bitscore: 473.0, e-value: 1.9e-136, length: 435)
1991	UniRef100_A1KQR9_from_3547_to_3973 (HMM "PKS_KS" in sequence "UniRef100_A1KQR9", bitscore: 472.2, e-value: 3.5e-136, length: 427)
1992	UniRef100_Q0CCC2_from_377_to_793 (HMM "PKS_KS" in sequence "UniRef100_Q0CCC2", bitscore: 471.2, e-value: 7e-136, length: 417)
1993	UniRef100_A6GK65_from_2342_to_2759 (HMM "PKS_KS" in sequence "UniRef100_A6GK65", bitscore: 470.6, e-value: 1e-135, length: 418)
1994	UniRef100_Q0UF41_from_53_to_449 (HMM "PKS_KS" in sequence "UniRef100_Q0UF41", bitscore: 470.3, e-value: 1.3e-135, length: 397)
1995	UniRef100_A3KLM2_from_1_to_345 (HMM "PKS_KS" in sequence "UniRef100_A3KLM2", bitscore: 469.1, e-value: 2.9e-135, length: 345)
1996	UniRef100_A3P5J1_from_4_to_428 (HMM "PKS_KS" in sequence "UniRef100_A3P5J1", bitscore: 468.7, e-value: 4e-135, length: 425)
1997	UniRef100_Q0CZH1_from_1_to_343 (HMM "PKS_KS" in sequence "UniRef100_Q0CZH1", bitscore: 468.0, e-value: 6.4e-135, length: 343)
1998	UniRef100_Q2UUX8_from_488_to_908 (HMM "PKS_KS" in sequence "UniRef100_Q2UUX8", bitscore: 467.5, e-value: 9.4e-135, length: 421)
1999	UniRef100_Q2W5X2_from_10_to_438 (HMM "PKS_KS" in sequence "UniRef100_Q2W5X2", bitscore: 466.5, e-value: 1.8e-134, length: 429)
2000	UniRef100_Q0RMP0_from_8_to_429 (HMM "PKS_KS" in sequence "UniRef100_Q0RMP0", bitscore: 466.4, e-value: 2e-134, length: 422)
[truncated: 1,766 more rows]
