# Supplementary material for: A Computational Screen for Type I Polyketide Synthases in Metagenomics Shotgun Data
Source: PLoS One. 2008 Oct 27;3(10):e3515. doi: 10.1371/journal.pone.0003515 (PMC2568958; doi:10.1371/journal.pone.0003515)
Supplement: Methods S7 — Sequences, alignment and tree files of the different domains. (6.92 MB ZIP) [file pone.0003515.s007.zip › sequences_alignments_and_trees/PKS_MT_ref_tree_and_pullouts.fa.head_repl_PKS_MT.hmm_aligned.phy]

 45  392
1         FQEIVPGFSWIRTVFRPS-ERP------------EGRERLAVAQRELRRV
2         --------SWLMSVYGLS-ERE------------EHTEVLLNGQRGLRSV
3         LNEKQPGFSWLRVAYGLD-PSE------------ERMRLLLHSQRALRNV
4         ------GF-------------Q------------KYYDLAVQANREMSQT
5         --------------------------------------------------
6         LRQKLPGFSWLMSVYGLS-ERE------------EHTEVLLNGQRGLRSV
7         LRQKLPGFSWLMSVYGLS-ERE------------EHTEVLLNGQRGLRSV
8         FSEVVPDFSWLEVILNPD-QHP------------EQTSLSLQAQAEMKAV
9         LREVVPGFSWI-SLYRPQ-PQDeg--------yrGYYDMAWEANREMARI
10        MRRPVPGFSWLLNVYGMS-ETP------------EHKDVLLDGQRGLRSV
11        FQEIVPGFSWIRTVFRPS-ERP------------EGRERLAVAQRELRRV
12        LREVIPGFSWI-SLYRPE-PQEqs--------yrAYYDIALKANQEMARI
13        LPESIPGFSWLKMLTNSN-QNP------------THKTALLEAQQELRRL
14        LPEKIPGLSWLEMMLKPE-KQQ------------ENIELILKYQEEMKSV
15        LREAVPGFSWI-SLYKAE-PENma-------gfqKYYDLAVQANREMSQT
16        MRRPVPGFSWLLNVYGLA-ETP------------GHKDILLDGQRGLRSV
17        LNEKQPGFSWLRVAYGLD-PSE------------ERMRLLLHSQRALRNV
18        FPERIPGFSMTRMFIEPQ-KYP------------NEFALMQARQIEMRQV
19        ------------MAGQAS-PDS------------EQARHLAQARRELRGA
20        AQAYIIG-------------------------------------------
21        QSASVPV----DLVLGSF-HAK-----------wEVMDRLAQTYI-----
22        -TEAVTG----SCCGDTS-RST------------EGSIGVIESQS-----
23        -TEAVTG----SCCGDTS-HSA------------EGSTGGIESQS-----
24        -TEAVTG----SCCGDTS-HSA------------EGSTGRIESQS-----
25        -TEAVTG----SCCGDTA-HSA------------EGSTGGIESQS-----
26        -----PTMSYSSALYSSDaPRS------------MAAAQLAKYRR-----
27        LRAA--G---LNPEQGLS-PKElaaldhfhtgglGASRGLL----ELARI
28        -----PTMSYSSALYSSDaPRS------------MAAAQLAKYRR-----
29        -----PTMSYSSALYSSDaPRS------------MAAAQLAKYRR-----
30        LYAAMLG----RRLVYSC-GYW------------RDAAGLDAAQEAKLDL
31        AAIRAAG---LNPEQGLS-PEElaaldhfhtgglGASRGLL----ELARI
32        ----VSDFSVL---------------------------------------
33        -----PTMSYSSALYSSDaPRS------------MAAAQLAKYRR-----
34        LYAAMLG----RRLVYSC-AYW------------REARYLDAAQEAKLDL
35        LYAAMLG----RRLVYSC-GYW------------RDAAGLDAAQEAKLDL
36        AAIRAAG---LNPEQGLS-PKElaaldhfhtgglGASRGLL----ELARI
37        AAIRAAG---LNPEQGLS-PEElaaldhfhtgglGASRGLL----ELARI
38        FYADFLGSSMT---YTCA-VFD------------NEHMSLEDAQANKLRL
39        AQSVKPL-------------------------------------------
40        -----------------A-PHT------------HVLSLLLQRTAGL---
41        AAAIQPG-------------------------------------------
42        FHEV--------MAEESA-QTVv----------aALDEHILPSVPGLVAR
43        LFLQQLGYEYL-----PA-IDG------------LHQRLLANP-------
44        ------G------IYRDE-KDGvr-------essAATTAWMMTQLDMARP
45        ------G-------------------------------------------

LFRA---VDLSAI---KN---VMDFGCGHG--SDLI-I--L--GEQNEHL
LFRG---VDWSSV---RK---VLDFGCGYA--SDLI-S--L--GKKHPHL
LLDS---VDFSRA---KS---VWDFGCGYA--SDII-A--L--GERHSHL
IFRG---LNFPAF---SR---VLDIGCGHS--ADLI-D--L--AMKHSHL
--------------------------------------------------
LFRG---VDWSSV---RK---VLDFGCGYA--SDLI-S--L--GKKHPHL
LFRG---VDWSSV---RK---VLDFGCGYA--SDLI-S--L--GKKHPHL
LFRG---IDFSSI---KK---VMDIGCGYS--HDLI-D--L--ATNHVHL
IYRG---IDFSTR---TR---VLDIGCGHA--ADLV-D--L--ARAHPHL
LFGG---VRWESV---RK---VLDFGCGYA--SDLL-S--L--ARRHPHL
LFRA---VDLSAI---KN---VMDFGCGHG--SDLI-I--L--GEQNEHL
LYRG---VDFSTR---TR---VLDIGCGHA--ADLV-D--L--ARAHPHL
CFSQ---VDFSST---KK---VLDFGCGYG--SDLI-T--L--AKNHPHL
LFRG---IDFSSI---EK---VMDIGCGYS--EDLI-H--L--AEEHPHL
IFRG---LNFPAF---SR---VLDIGCGHS--ADLI-D--L--AMKHSHL
LFGG---VRWESV---RK---VLDFGCGYA--SDLI-S--L--ARRYPNL
LLDS---VDFSRA---KS---VWDFGCGYA--SDII-A--L--GERHSHL
LFGR---EHFERI---SR---VLDIGCGMG--TDVI-Q--L--AKRFAHL
LFRG---IDLSAC---EH---VLGFGCGRG--LELA-A--L--AERLGKF
------------T---LR---IWNVFCAAG--E-----------------
----------IRT---LR---TWNVFCAAG--E-----------------
-FGCgnpVGLSSVgegDI---VVDLGSGAG--LDCIrA--A--AKAGASG
-FGCgnpVGLSST---REgdiVVDLGSGAG--LDCI-R--A--AAKVGAS
-FGCgnpVGLSSV---REgdiVVDLGSGAG--LDCI-R--A--AAKVGAA
-FGCgnpVGLSST---REgdiVVDLGSGAG--LDCI-R--A--AAKVGAS
ILSR---LDSRPG---QR---VLEIGCGWG--G-FA-E--T--AAREAGL
--RG---ED--------R---VLDIGAGLAgpARLL-AstL--GCRVDCL
ILSR---LDSRPG---QR---VLEIGCGWG--G-FA-E--T--AAREAGL
ILSR---LDSRPG---QR---VLEIGCGWG--G-FA-E--T--AAREAGL
VCRK---LRLRPG---MR---VLDIGCGWG--EALK-Y--A--AERHG-V
--RG---ED--------R---VLDIGAGLAgpARLL-AstL--GCRVDCL
---------------------CLDISDGAL--E-----------------
ILSR---LDSRPG---QR---VLEIGCGWG--G-FA-E--T--AAREAGL
VCRK---LRLAPG---MR---VLDIGCGWG--EALK-F--A--AERYG-V
VCRK---LRLRPG---MR---VLDIGCGWG--EALK-Y--A--AERHG-V
--RG---ED--------R---VLDIGAGLAgpARLL-AstL--GCRVDCL
--RG---ED--------R---VLDIGAGLAgpARLL-AstL--GCRVDCL
ILDK---LDLQPG---QR---LLDIGCGWG--SMVI-T--A--ARR--GI
-----------AG---KR---ALDVGCGAG--L-------L--AEPLARL
----------PAT---GR---ALDLGCGPA--D--I-T--LrvARALPEW
----------------EK---VLDAGCGIG--GSSI-F--I--ASSTGA-
LMSG---I---------R---VLDVGCGQG--RAII-A--L--AKRFPRS
------------P---AR---IADIGCGLG--WSCV-G--M--AQAYPNV
LARG------------DR---LLDIGSGHG--GGSH-A--L--AKTYG-C
----------------MR---VLDVGCGVG--GPLR-N--I--A-RFSGA

--KLDGYTISGKQAEVCKQRV---RTRGLQNRIRIFQRDSAKD--DF---
--TLHGYTISAEQAAIDEERV---RARGLQDRIRVFARDSAKD--AF---
--KLHGHTLSSEQAELGLRKI---EARGLGGRVQVLRRDSSKD-aPL---
--ELHGCNISPDQIAVGRQRI---RGLGLDERITLHYQDSSRD--PF---
------------------------------------YRKV----------
--TLHGYTISAEQAAIDEERV---RARGLQDRIRVFARDSAKD--AF---
--TLHGYTISAEQAAIDEERV---RARGLQDRIRVFARDSAKD--AF---
--QLDGYNISPEQVKAGEQKI---QGLGYSDRIYLYNRDSAKQ--PL---
--ELHGCNISPDQIEVGRQRI---RALGLDGRVLLHYQDSSRD--PF---
--KLHGYTISAEQAAVDARRV---RERGFEDRIRVFARDSAKD--AF---
--KLDGYTISGKQAEVCKQRV---RTRGLQNRIRIFQRDSAKD--DF---
--ELHGCNISPDQIEVGRQRI---RALGLDGRVLLHYQDSSRD--QF---
--QLNGYTISSGQAKFAANQV---NDYQLQEQIQIFNRDSSKD--EF---
--QLDGYNISPEQVNFGKERI---ESLGYAQRINIYNRDSAKQ--PF---
--ELHGCNISPDQIAVGRQRI---RGLGLDERITLHYQDSSRD--PF---
--SLHGYTISAEQAAVDAERV---RARGLQDRIRVFARDSAKD--AF---
--KLHGHTLSSEQAELGLRKI---EARGLGGRVQVLRRDSSKD-aPL---
--RTTGYTITRAQAELGAGRI---AREGLQGRAEIRHGDSAKD--PF---
--QIVGHTASSDEAEAAREAV---KARSLEGRIGIVTGELGRA--GP---
-----------------RHTI---DELLVRLQISVVYRKV----------
-----------------RHTI---DELLVRLQISAVYRKV----------
--KVVGVDLSEEMISRANENV---KTTGLEDTITLVKGDI-ED-iPL---
-gKVVGVDLSEEMISRANQNI---KTMGLEDTITLVKGDI-ED-iPL---
-gKVVGVDMSEEMISRANQNI---KTMGLENTITLVKGDI-ED-iPL---
-gKVVGVDLSEEMISRANQNI---KTMGLEDTITLVKGDI-ED-iPL---
--EVVGLTLSPAQLEFARERM---QIAGLERQVTLELRDY----------
--EM-----SRD---FCAGAVllnRLTGLDDRIEVHRG-SALD-lPF---
--EVVGLTLSPAQLEFARERM---QIAGLERQVTLELRDY----------
--EVVGLTLSPAQLEFARERM---QIAGLERQVTLELRDY----------
--SGVGVTISAEQAGYARELC---AGLPVEIRLQ-DYRDL----------
--EM-----SRD---FCAGAVllnRLTGLDDRIEVHRG-SALD-lPF---
---------------RGRDHA---RDAGLSERFEMVAHDF-NQ--GL---
--EVVGLTLSPAQLEFARERM---QIAGLERQVTLELRDY----------
--SGVGVTISAEQAEYARRLC---AGLPIEIRLE-DYRDL----------
--SGVGVTISAEQAGYARELC---AGLPVEIRLQ-DYRDL----------
--EM-----SRD---FCAGAVllnRLTGLDDRIEVHRG-SALD-lPF---
--EM-----SRD---FCAGAVllnRLTGLDDRIEVHRG-SALD-lPF---
--KALGVTLSKEQAAYANEWI---AREGLQDLAEVRVQDY-RE--VP---
gaEVTGVDAAEENVAVARAHA---AGSGLA--IDYRAGELGSL--GL---
--RVDGVDGSPAMLHFGVEAT---RRAGLEGRVRLVLGRL-PDevPP---
--RVTGITLSERQAEQAKRNA---MDKAVERQVDFQVMNFSQT--PF---
--QFTGIDFSSEAVDAGNALA---REFGLTN-VRLVRADAAEY--AL---
--LVDGFDLDPASVEEAQTVL---RESGVADRVDVQLRDAADP--AL---
--KVMGYNIGPGQNAQNLAKA---KELGLGDLVDAVVGDI-NQ--PF---
--VVEGVTINAYQVGRGNRLC---EQMGLGGQCHLTRGDFMKL--PFgaa

--------P---GM----YD-LVLGFEVAGL--IPDKDALFSNIDRHLTN
--------P---DR----YD-LIFGFEVVTH--IADKVALFSNISRNLQN
--------E---SA----YD-VILGFEVATH--IKEKRSLFQNLSSHLRE
--------P---ST----YD-LVLGFQVIHH--IRNKADLFANISRSMRN
---------------------------------IKRWMDHLVAIGVLVGD
--------P---DR----YD-LIFGFEVVTH--IADKVALFSNISRNLQN
--------P---DR----YD-LIFGFEVVTH--IADKVALFSNISRNLQN
--------P---DT----YD-LIFSCQVIHH--IKRKEDVFLNISQHLND
--------P---ST----YD-LVIAYQVIHH--IRAKSDLFANISRSLKP
--------P---DR----YD-VAFGFEVATH--IADKDALFSNLARSLNN
--------P---GM----YD-LVLGFEVAGL--IPDKDALFSNIDRHLTN
--------P---ST----YD-LVIAYQVIHH--IRAKSDLFANISRSMKP
--------P---DN----YN-LAFGFEVAHH--IKDKSLLFSNISRHLQE
--------L---DE----YD-LGYSCQVIHH--MKNQENVLLNISKHLRN
--------P---ST----YD-LVLGFQVIHH--IRNKADLFANISRSMRN
--------P---DR----YD-VAFGFEVATH--IADKDALFSNLTRSLNN
--------E---SA----YD-VILGFEVATH--IKEKRSLFQNLSSHLRE
--------P---GK----YD-LVIGIEVICH--IQDKHGVFGNIARSLDD
--------E---AG----FD-LAFGLEALGH--TLERGQLFAALGSRVKE
---------------------------------IKRWMEHLVAIGILVGD
---------------------------------IKRWMDHLVAIGVLVGD
--------P---DN----YAtLVISNCVLAL--APDKQKVFNEVYRILKP
--------P---NN----YAtLIISNCVLAL--APDKQKVFNEVYRILKP
--------H---DN----YAtLVISNCVLAL--APDKQKVFNEVYRILKP
--------P---NN----YAtLIISNCVLAL--APDKQKVFNEVYRILKP
---------------------------------------------RELAG
--------P---DD---sFD-VVWMQNVGMN--IADKQKLYVEIYRVLKT
---------------------------------------------RELAG
---------------------------------------------RELAG
--------D---EP----FD-AVFSIGMFEHvgVRNYRAYFEVVRRCLPE
--------P---DD---sFD-VVWMQNVGMN--IADKQTLYGEIYRVLKA
--------P---AG---vFD-LVMANQSLHH--VVALERLYAAIRSQLAP
---------------------------------------------RELAG
--------D---ER----FD-AAFSLGMFEHvgVKNYATFFDVVRRCLPA
--------D---EP----FD-AVFSIGMFEHvgVRNYRAYFEVVRRCLPE
--------P---DD---sFD-VVWMQNVGMN--IADKQTLYGEIYRVLKA
--------P---DD---sFD-VVWMQNVGMN--IADKQTLYGEIYRVLKA
--------E---HD----FD-GICSIGMMEHvgVKNYQSYFEEMFRLLKP
------------GR----FD-LVTAMEVLEH--VADKGAFLGELASHLAP
--------E---RA----YD-LVFSNSLLHH--LPVAGLLWDAVRRHAKP
--------P---DQ---hFD-VIWACESSCY--ADDKQEFIREASRLLKP
--------PagmDG----YD-FITTFDAIHD--QARPQQVLANIRALLSD
--------A---GR----YD-LVTAFECIHD--MSDPVGALATMRRLAGE
--------P---AEwtnaFD-GAWSCEVLCH--AGDKAALFKEVHRVLKP
dtdgsigpE---GS----FD-AAYSIEAACH--APDRALCFAQVARALRA

G--GLL-----IMADFVANT----LS------PIE-------VQ---E-T
G--GFL-----LLADFIANS----VS------AIN-------VQ---E-T
G--GFM-----LLADFIANS----GS------GVD-------VQ---D-I
G--GYL-----VMAETLSNM----VT------PIE-------HP---E-S
G--EHL-----VSSQPLPEHD---WA------AVL-------EE---A-A
G--GFL-----LLADFIANS----VS------AIN-------VQ---E-T
G--GFL-----LLADFIANS----VS------AIN-------VQ---E-T
S--GFF-----VAAEIISNLP---LT------PID-------DA---K-S
G--GIL-----VMAETMSNM----AS------PIE-------HP---E-S
G--GFL-----LLADFIAAG----VS------AIN-------IE---E-T
G--GLL-----IMADFVANT----LS------PIE-------VQ---E-T
G--GLL-----IMAETMSNM----VS------PIE-------HP---E-S
E--GLL-----VMADFIANS----DV------DID-------HE---E-T
G--GLF-----VAAEIISNLP---LT------PIE-------DT---K-S
G--GYL-----VMAETLSNM----VT------PIE-------HP---E-S
G--GFL-----LLADFIATG----VS------AIN-------IE---E-T
G--GFM-----LLADFIANS----GS------GVD-------VQ---D-I
D--GHV-----LLMDFVANG----RG------RIS-------SP---E-I
G--GRL-----VIGDLFL------KT------GLS-------LP---H-I
G--EHF-----VSSQPLPEPD---LA------AVL-------EE---A-G
G--EHL-----VSSQPLPEHD---WA------AVL-------EE---A-A
H--GRF-----VISDVVS-------A------DII-------PQ---E-L
H--GRF-----VISDVVS-------A------DTI-------PQ---E-L
H--GRF-----VISDVVS-------A------DTI-------PQ---E-L
H--GRF-----VISDVVS-------A------DTI-------PQ---E-L
EpfDHI-----VSIEMFE--------------AVG-------ER---W-W
G--GRF-----AFQEMAA-G----EA------PTSyfplpwaTD---P-A
EpfDHI-----VSIEMFE--------------AVG-------ER---W-W
EpfDHI-----VSIEMFE--------------AVG-------ER---W-W
A--GLF-----LLHSIGSNV----SV------RRT-------DP---W-I
G--GRF-----AFQEMAA-G----EA------PTSyfplpwaTD---P-A
G--GRF-----LVSDMIG-R----NG------HMR-------WP---E-A
EpfDHI-----VSIEMFE--------------AVG-------ER---W-W
D--GLF-----LLHSIGTNR----SV------HRT-------DP---W-I
A--GLF-----LLHSIGSNV----SV------RRT-------DP---W-I
G--GRF-----AFQEMAA-G----EA------PTSyfplpwaTD---P-A
G--GRF-----AFQEMAA-G----EA------PTSyfplpwaTD---P-A
M--GRL-----LNHQITISHDkphGK------PGT-------DE---F-L
G--GLM-----VLSTPNRTG---------------------------R-S
G--APV-----FIMDLMR--------------PES-------LE---A-A
G--GRL-----VVADGFVTKPennRE------PLV-------RQ---W-L
G--GEY-----LMQEIKART-----------------------------S
G--GTV-----LVMD---ER----VS------DVF-------DPgagD-V
G--AAF-----VFSDIMGAD----GAdektlkGFT-------DR---N-A
G--ALFtgydwVMTDAYDPSN---AA------HVA-------IK---EgI

S----TF--SSTREQWNKLFSS---NHLRLVDAVDVSNEVANCLH---N-
A----SY--NVNAEEWAELLAR---HNLRVVESVDISLEASHFLE---D-
A----SY--NVTPSQWVELLSE---HGLRLVECVDVSQEVANFLF---D-
T----TL--FVPQAEWVELLAR---NQLRVVQAVEATQEIANFLY---D-
T----VFADLPVLLEWCKFAGE---RLADVLTGKTLALEI---LF---P-
A----SY--NVNAEEWAELLAR---HNLRVVESVDISLEASHFLE---D-
A----SY--NVNAEEWAELLAR---HNLRVVESVDISLEASHFLE---D-
T----AY--YVTRSKWAQLLAR---NNLKVVEGVDASLGIANYLY---D-
T----TH--FIPLGEWAELLAR---NQLRVVECVDATQEIANFLH---D-
A----SY--NSSAEEWADVLSR---HNFRLVEGVDISREASLFLE---D-
S----TF--SSTREQWNKLFSS---NHLRLVDAVDVSNEVANCLH---N-
T----TQ--FVPVGEWAELLAR---NHLRVVECVDATQEIANFLH---D-
S----SY--FITKQHWVEQLSP---NKLQLISAIDISHEVSNYLY---D-
T----AY--FATRSKWAELLAK---NNLRVVEGVDASWEMGNFLE---D-
T----TL--FVPQAEWVELLAR---NQLRVVQAVEATQEIANFLY---D-
A----SY--NSSAEEWADVLSR---HNFRLVEGVDISREASLFLE---D-
A----SY--NVTPSQWVELLSE---HGLRLVECVDVSQEVANFLF---D-
D----ID--IGTRQDWIDVAAA---HGLVVDEVIDVSPQIANFLH---D-
D----RLA-LPSVDELIALLSG---NGFLAVDCVDAAQEVANFLY---D-
R----VFADLPVLFEWCKFAGE---RLADVLTGKTLALEI---LF---P-
T----VFADLPVLLEWCKFAGE---RLADVLTGKTLALEI---LF---P-
R----ND---------IELFS----------SCVSGASQV----------
R----DD---------IELFS----------SCVSGASQV----------
R----DD---------IELFS----------SCVSGASQV----------
R----DD---------IELFS----------SCVSGASQVDEYLQiikN-
P----TY--FATLQ---RLLAP---GGRAVVQSITIRDDL----------
D----SF--LVSAEEMGSLLGA---TGF-----------IVEFLE---D-
P----TY--FATLQ---RLLAP---GGRAVVQSITIRDDL--------F-
P----TY--FATLQ---RLLAP---GGRAVVQSITIRDDL----------
A----RY--IFPNSMLPS--AA---QIAAASEGVFVIEDWHNF-----G-
D----SF--LVSAEEMGSLLGA---TGF-----------IVEFLE---D-
R----RL--------------------------VDAAWEW---LP---D-
P----TY--FATLQ---RLLAP---GGRAVVQSITIRDDL----------
A----RY--ISPNSMLPS--AA---QLTHAIEG----RFV---LE---Dw
A----RY--IFPNSMLPS--AA---QIAAASEGVFVIEDWHNF-----G-
D----SF--LVSAEEMGSLLGA---TGF-----------IVEFLE---D-
D----SF--LVSAEEMGSLLGA---TGF-----------IVEFLE---D-
D----RY--IFPDGD----LGA---PGF-----------IESCIH---D-
R----LL--LVGLAE---------------------TLGG--------D-
A----AL---------VEQYSG---DE----------PEI---L------
DgwqvNY--LETMERFAGFLRE---SGFTAIETRDISAHT----------
V----AD-------------------NLD--------HQLAPFLY-----
E----RF--------------M---YGFSVLHCLPVGLEE----H---P-
T----TV--MGRPSSYLKCIKD---AGLEYVTWWDGSNHL--------E-
E----VGNGLPTMTGGAELLAAlesQGFEVLDSFDANEAA----H---D-

----P-DYA----AQFEA---LCKELKLDEVTQRSF-GSYENVYKA-LRG
----P-GFD----GHLDT---VSKRFGLTELVRRNF-DAMRNFGKA-LEK
----A-DFD----ANLTQ---LETSVGISAIEKRNY-QAMRNFGAA-LER
----P-QFN----ENFER---VTR--DSDDVTKKH---------------
----G-GSF----DMAER---IYQD------------SPIARYSNG-IVR
----P-GFD----GHLDT---VSKRFGLTELVRRNF-DAMRNFGKA-LEK
----P-GFD----GHLDT---VSKRFGLTELVRRNF-DAMRNFGKA-LEK
----P-NFT----DNLAR---LCQ--GYDENAKDHF-VGPHELGEL-LRK
----A-DFE----KNFER---VTR--DSDDVTRKHL-HGIHMLGEL-LSR
----P-SFD----QNLER---VTERFKLNELVRRNF-DAMRNFGKA-LEK
----P-DYA----AQFEA---LCKELKLDEVTQRSF-GSYENVYKA-LRG
----A-EFP----KNFER---VTR--DSDAVTREHL-HGIHMLGEL-LSR
----A-EFE----ENLRE---LYEQ-NHDDNVKSAF-QSYNQLGKL-LSK
----P-KFE----ENFTR---LTQ--DYDETTKEHL-KGPDELGQL-FNK
----P-QFN----ENFER---VTR--DSDDVTKKHL-HGIHMLGEL-LQR
----P-SFD----QNLEL---VSQRFQLSDLVRRNF-DAMRNFGQA-LDK
----A-DFD----ANLTQ---LETSVGISAIEKRNY-QAMRNFGAA-LER
----P-EHE----RNIAA---LPG------VAQASF-RNFANTCVS-LEK
----P-ALE----THLSQ---LGW--KQEDARAEGA-RTNAAIGGL-LRG
----G-GSF----DMAER---IYRD------------SPIARYSNG-IVR
----G-GSF----DMAER---IYQD------------SPIARYSNG-IVR
----------------------DE--------------------------
--------D----EYFQI---IKN--------------------------
--------D----EYFQI---IKN--------------------------
----A-GF-----TNIEE---LAR----------------QNYGNL----
---------------FAR---YRR--GTDFVQQHVF-PGGMLPSPS-VFR
------TSD----AHLSA---TTAN------------VPPATPGQL----
----A-RYR----RGTDF---VQQ--------------------------
---------------FAR---YRR--GTDFVQQHVF-PGGMLPSPS-VFR
----S-DYD----RTLQA---WRE--------------NIEAAWEW-LDP
------TSD----AHLGA---TPAN------------MTPATPGQL----
----RyRFN----WQLQR---QEQQFMDWDCSQEGF-EGIRA--------
---------------FAR---YRR--GTDFVQQHVF-PGGMLPSPS-VFR
hgfgA-DYD----LTLQA---WRN------NVEAAW-QDLDPRYDArFRR
----S-DYD----RTLQA---WRE--------------NIEAAWEW-LDP
------TSD----AHLGA---TTAN------------VTPATPGQL----
------TSD----AHLGA---TPAN------------MTPATPGQL----
----A-GFNvvhqENLRQhyaLTLH-HWNQNLSEHWdDAVKQVGFE-RAK
----P-PRD----ASLGR---LRH--------------APRTARVA-RRG
------KRD----STIRF---VPA-------------FPPGRRSKL-ASR
--------F----ASARR---LYR-----------Y-YFLAKIYQA-WIK
----T-VSC----MHCMS---VSL-----------A-SGGPGLGAC-WGR
----S-AAT----GTVMR---SST-----------L-RGYARA-------
----T-YFR----DMIKQ---INT-------------HREEMLSKG-LT-
---nP-HHT----PWYEP---LDGR-----FTPSGF-R-MTRPGRA-ITH

GLISYV-LFHVQKDRFSRSDELFHL-----NA--KQFEQLTP
GLMSYA-LIIIQKDDFANRPYLKRA-----NR--AKLGALTP
KILSYV-LFIAQKDSHVRSTYLRHI-----NQ--KWVEAPAP
------------------------------------------
GVVESA-ARVVAPSGTF-------------------------
GLMSYA-LIIIQKDDFANRPYLKRA-----NR--AKLGALTP
GLMSYA-LIIIQKDDFANRPYLKRA-----NR--AKLGALTP
KLAVYL-LITVQKDSFTEKETILRL-----NQ--EKLQNLTP
RLAAYG-LFMVTKDESRDVETLRRI-----NR--ERLSNQLP
GLMSYA-LLIIQKDEYASPSYLARV-----NQ--AKLGALTP
GLISYV-LFHVQKDRFSRSDELFHL-----NA--KQFEQLTP
RLAAYG-LFMVTKDDSRDVETLRRI-----NR--TQLNKQLP
GLASYV-LLTAKKQENLPQEQSYQL-----NR--EMLAQLSS
KLTVYM-LITVQKDNLIDKETILRL-----NQ--QKLSNLVP
RLAAYL-LFTVTKDESMDVDTLRRI-----NA--ERLSVRLP
GLMSYA-LLVAQKDEYASPSYLARV-----NR--AKLGALTP
KILSYV-LFIAQKDSHVRSTYLRHI-----NQ--KWVEAPAP
GWVSYC-LLRLSKASRLSEAERRRL-----NA--ERFGASVA
GAAAYL-LLIAEKQRELDPQQLEAL-----NR--ERLLAAKR
GVVESA-ARVVAPSGMFSILEIGAG-----TG--ATTAAVLP
GVVESA-ARVVAPSGTFSILEIGAG-----TG--ATTAAVLP
-----Y-LQIIKKAGFTNIEELARQ-----NY--GNLDTKEK
-------------AGFTNIEELARQ-----NY--GNLDTREK
-------------AGFTNIEELARQ-----NY--GSLDTREK
----------DTKEKVLNVQLNHR-------R--YKYSHYSS
RQAAKA-GLVVGDAFAFGRDYARTL-----AEwsANFEQRWP
SLAVYV-DNLAQKAGNARRS-LDEG-----QV--RLVRGVFR
---------HVFPGGMLPSPSVFRR-----QA--AKAGLVVG
RQAARA-GLVVGDAFAFGRDYARTL-----AEwsANFEQRWP
RY-----------DERFRRMWRYYL-----AG--SMAAFRSR
SLAVYV-DNLAQKAGNARRS-LDEG-----QV--RLVRGVFR
--------------QEVLPLLLEHF-----SP--RVFLAWGN
RQAARA-GLVVGDAFAFGRDYARTL-----AEwsANFEQRWP
MWRFYL--------SASMATFRARR-----SQ--LWQLVLSP
RY-----------DERFRRMWRYYL-----AG--SMATFRSR
SLAVYV-DNLAQKAGNARRS-LDEG-----QV--RLVRGVFR
SLAVYV-DNLAQKAGNARRS-LDEG-----QV--RLVRGVFR
VWGMYM-AACAL------NFELDGI-----QI--HQFLAVKP
RAA----------DGSASRNRLLAA-----KR--LHLSDDLS
G--RGL-KLRVEAVSDRAPDRLGHGvsvnpAK--ERKGNLTR
--------LRYGKEFTDFQKSNTNA-----CR--YQYLALKK
ELAMDM-LARA---GFTSINVYE-----------------LP
-------------AGFADAEVLP-------------LEHPSS
--AQYL-------DNWLESLTERAD-----TQ---------R
AMVSALeLCRVAPRGSVKVSQLLND-----TA--DDLVAGGK
