# Supplementary material for: A Computational Screen for Type I Polyketide Synthases in Metagenomics Shotgun Data
Source: PLoS One. 2008 Oct 27;3(10):e3515. doi: 10.1371/journal.pone.0003515 (PMC2568958; doi:10.1371/journal.pone.0003515)
Supplement: Methods S7 — Sequences, alignment and tree files of the different domains. (6.92 MB ZIP) [file pone.0003515.s007.zip › sequences_alignments_and_trees/PKS_MT_ref_tree_and_pullouts.fa.repl_table]

1	stigm_005_MT_001.seq_from_4_to_275 (HMM "PKS_MT" in sequence "stigm_005_MT_001.seq", bitscore: 607.3, e-value: 7.7e-183, length: 272)
2	myxot_003_MT_001.seq_from_1_to_264 (HMM "PKS_MT" in sequence "myxot_003_MT_001.seq", bitscore: 585.5, e-value: 2.8e-176, length: 264)
3	stigm_004_MT_001.seq_from_1_to_273 (HMM "PKS_MT" in sequence "stigm_004_MT_001.seq", bitscore: 583.1, e-value: 1.5e-175, length: 273)
4	myxot_004_MT_001.seq_from_4_to_208 (HMM "PKS_MT" in sequence "myxot_004_MT_001.seq", bitscore: 376.2, e-value: 2.9e-113, length: 205)
5	epoth_004_MT_001.seq_from_1_to_121 (HMM "PKS_MT" in sequence "epoth_004_MT_001.seq", bitscore: 10.6, e-value: 5.1e-15, length: 121)
6	UniRef100_Q08QH0_from_445_to_716 (HMM "PKS_MT" in sequence "UniRef100_Q08QH0", bitscore: 618.3, e-value: 3.5e-180, length: 272)
7	UniRef100_Q9RFK7_from_991_to_1262 (HMM "PKS_MT" in sequence "UniRef100_Q9RFK7", bitscore: 618.3, e-value: 3.5e-180, length: 272)
8	UniRef100_Q8GAQ4_from_77_to_347 (HMM "PKS_MT" in sequence "UniRef100_Q8GAQ4", bitscore: 615.2, e-value: 3e-179, length: 271)
9	UniRef100_Q5MD32_from_948_to_1220 (HMM "PKS_MT" in sequence "UniRef100_Q5MD32", bitscore: 613.8, e-value: 8.3e-179, length: 273)
10	UniRef100_Q70P95_from_975_to_1246 (HMM "PKS_MT" in sequence "UniRef100_Q70P95", bitscore: 608.3, e-value: 3.8e-177, length: 272)
11	UniRef100_Q8RJY2_from_981_to_1252 (HMM "PKS_MT" in sequence "UniRef100_Q8RJY2", bitscore: 607.3, e-value: 7.6e-177, length: 272)
12	UniRef100_Q70P94_from_949_to_1221 (HMM "PKS_MT" in sequence "UniRef100_Q70P94", bitscore: 605.3, e-value: 3.1e-176, length: 273)
13	UniRef100_Q6DNE1_from_1040_to_1310 (HMM "PKS_MT" in sequence "UniRef100_Q6DNE1", bitscore: 604.0, e-value: 7.2e-176, length: 271)
14	UniRef100_Q6E7J6_from_66_to_336 (HMM "PKS_MT" in sequence "UniRef100_Q6E7J6", bitscore: 602.4, e-value: 2.2e-175, length: 271)
15	UniRef100_Q08QH1_from_951_to_1224 (HMM "PKS_MT" in sequence "UniRef100_Q08QH1", bitscore: 602.2, e-value: 2.5e-175, length: 274)
16	UniRef100_Q5MD33_from_975_to_1246 (HMM "PKS_MT" in sequence "UniRef100_Q5MD33", bitscore: 595.2, e-value: 3.2e-173, length: 272)
17	UniRef100_Q8RJY3_from_988_to_1260 (HMM "PKS_MT" in sequence "UniRef100_Q8RJY3", bitscore: 583.1, e-value: 1.5e-169, length: 273)
18	UniRef100_Q2T4P1_from_1328_to_1593 (HMM "PKS_MT" in sequence "UniRef100_Q2T4P1", bitscore: 533.5, e-value: 1.2e-154, length: 266)
19	UniRef100_Q091B4_from_1_to_257 (HMM "PKS_MT" in sequence "UniRef100_Q091B4", bitscore: 416.0, e-value: 2.9e-119, length: 257)
20	UniRef100_Q9L8C6_from_2704_to_2878 (HMM "PKS_MT" in sequence "UniRef100_Q9L8C6", bitscore: 170.0, e-value: 3.2e-45, length: 175)
21	UniRef100_Q9KIZ6_from_2680_to_2878 (HMM "PKS_MT" in sequence "UniRef100_Q9KIZ6", bitscore: 163.3, e-value: 3.3e-43, length: 199)
22	Gp1_scaffold_430.gene5_from_37_to_243 (HMM "PKS_MT" in sequence "Gp1_scaffold_430.gene5", bitscore: -103.3, e-value: 0.0081, length: 207)
23	Gp1_scaffold_666.gene5_from_40_to_246 (HMM "PKS_MT" in sequence "Gp1_scaffold_666.gene5", bitscore: -115.7, e-value: 0.063, length: 207)
24	Gp1_scaffold_635.gene2_from_40_to_246 (HMM "PKS_MT" in sequence "Gp1_scaffold_635.gene2", bitscore: -117.5, e-value: 0.086, length: 207)
25	AMD_XYG23475.g1.gene1_from_40_to_264 (HMM "PKS_MT" in sequence "AMD_XYG23475.g1.gene1", bitscore: -118.7, e-value: 0.1, length: 225)
26	2000412310_from_166_to_378 (HMM "PKS_MT" in sequence "2000412310", bitscore: -98.0, e-value: 0.0022, length: 213)
27	2000383180_from_21_to_267 (HMM "PKS_MT" in sequence "2000383180", bitscore: -110.7, e-value: 0.018, length: 247)
28	2000605200_from_90_to_277 (HMM "PKS_MT" in sequence "2000605200", bitscore: -111.1, e-value: 0.019, length: 188)
29	2001007990_from_166_to_378 (HMM "PKS_MT" in sequence "2001007990", bitscore: -98.0, e-value: 0.0012, length: 213)
30	2001077080_from_116_to_351 (HMM "PKS_MT" in sequence "2001077080", bitscore: -112.3, e-value: 0.013, length: 236)
31	2001067990_from_19_to_267 (HMM "PKS_MT" in sequence "2001067990", bitscore: -119.4, e-value: 0.042, length: 249)
32	2001093100_from_3_to_163 (HMM "PKS_MT" in sequence "2001093100", bitscore: -121.5, e-value: 0.059, length: 161)
33	2000209670_from_166_to_378 (HMM "PKS_MT" in sequence "2000209670", bitscore: -98.0, e-value: 0.0024, length: 213)
34	2000034400_from_102_to_348 (HMM "PKS_MT" in sequence "2000034400", bitscore: -113.7, e-value: 0.033, length: 247)
35	2000124140_from_116_to_351 (HMM "PKS_MT" in sequence "2000124140", bitscore: -114.3, e-value: 0.037, length: 236)
36	2000128480_from_19_to_267 (HMM "PKS_MT" in sequence "2000128480", bitscore: -117.4, e-value: 0.061, length: 249)
37	2000175550_from_19_to_267 (HMM "PKS_MT" in sequence "2000175550", bitscore: -119.4, e-value: 0.086, length: 249)
38	2004040343_from_96_to_353 (HMM "PKS_MT" in sequence "2004040343", bitscore: -110.7, e-value: 0.015, length: 258)
39	Contig28307.gene2_from_59_to_235 (HMM "PKS_MT" in sequence "Contig28307.gene2", bitscore: -97.6, e-value: 0.012, length: 177)
40	XZS86945.x1.gene1_from_26_to_235 (HMM "PKS_MT" in sequence "XZS86945.x1.gene1", bitscore: -99.6, e-value: 0.017, length: 210)
41	XZS98384.g1.gene1_from_8_to_220 (HMM "PKS_MT" in sequence "XZS98384.g1.gene1", bitscore: -101.9, e-value: 0.025, length: 213)
42	Contig30557.gene1_from_32_to_238 (HMM "PKS_MT" in sequence "Contig30557.gene1", bitscore: -102.7, e-value: 0.028, length: 207)
43	XZS18716.g2.gene1_from_87_to_286 (HMM "PKS_MT" in sequence "XZS18716.g2.gene1", bitscore: -108.9, e-value: 0.081, length: 200)
44	AACY01526257.1.756_from_15_to_248 (HMM "PKS_MT" in sequence "AACY01526257.1.756", bitscore: -86.3, e-value: 0.011, length: 234)
45	AACY01726943.154.926_from_2_to_241 (HMM "PKS_MT" in sequence "AACY01726943.154.926", bitscore: -97.5, e-value: 0.071, length: 240)
