# Supplementary material for: A Computational Screen for Type I Polyketide Synthases in Metagenomics Shotgun Data
Source: PLoS One. 2008 Oct 27;3(10):e3515. doi: 10.1371/journal.pone.0003515 (PMC2568958; doi:10.1371/journal.pone.0003515)
Supplement: Methods S7 — Sequences, alignment and tree files of the different domains. (6.92 MB ZIP) [file pone.0003515.s007.zip › sequences_alignments_and_trees/PKS_PP_ref_tree_and_pullouts.fa]

>tylac_002_PP_001.seq_from_14_to_86 (HMM "PKS_PP" in sequence "tylac_002_PP_001.seq", bitscore: 110.8, e-value: 9.2e-32, length: 73)
TGFVRAQVAAVLGHPTSDTIDVRRSFKEAGFDSLTAVELRNRLRAATGLKLPATLVFDHPTPLALAGFLHREL
>pikro_002_PP_002.seq_from_14_to_86 (HMM "PKS_PP" in sequence "pikro_002_PP_002.seq", bitscore: 103.6, e-value: 1.3e-29, length: 73)
RDLVRTHVATVLGHGTPSRVDLERAFRDTGFDSLTAVELRNRLNAATGLRLPATLVFDHPTPGELAGHLLDEL
>tylac_003_PP_002.seq_from_14_to_86 (HMM "PKS_PP" in sequence "tylac_003_PP_002.seq", bitscore: 103.5, e-value: 1.4e-29, length: 73)
LAEIRAHAAAVLGHGSDDSIPEDRAFKDLGFDSLTAVEMRNRLSAATGLRLPATLVFDHPTPGELAGHLSAEL
>pikro_002_PP_001.seq_from_14_to_86 (HMM "PKS_PP" in sequence "pikro_002_PP_001.seq", bitscore: 102.1, e-value: 3.7e-29, length: 73)
QELVREHLAVVLNHPSPEAVDTGRAFRDLGFDSLTAVELRNRLKNATGLALPATLVFDYPTPRTLAEFLLAEI
>averm_004_PP_003.seq_from_15_to_98 (HMM "PKS_PP" in sequence "averm_004_PP_003.seq", bitscore: 102.1, e-value: 3.7e-29, length: 84)
LELVRTHAAAVLGHPTSAVTAADGALPDDLVPADTEFRDLGFDSLTAVELRNRINAVTGLRLPATLIFDQPSPAALADHL
ATRL
>averm_002_PP_004.seq_from_14_to_86 (HMM "PKS_PP" in sequence "averm_002_PP_004.seq", bitscore: 101.6, e-value: 5.4e-29, length: 73)
LRLVRSHVAAVLGHSGADGIDASRAFRELGFDSLTAVELRNRLTAATGLRLRATLAFDFPTPAALAEHLGERL
>ampho_005_PP_001.seq_from_14_to_86 (HMM "PKS_PP" in sequence "ampho_005_PP_001.seq", bitscore: 100.7, e-value: 9.9e-29, length: 73)
VDLVRAEAAAVLGHGSADAVDSRREFRGLGFDSLTAIELRNRLGKATGLTLPATLVFDYPTPEQLADHLLDEL
>averm_001_PP_003.seq_from_14_to_86 (HMM "PKS_PP" in sequence "averm_001_PP_003.seq", bitscore: 100.1, e-value: 1.5e-28, length: 73)
LALVRSHIATVLGHTTPDTIPPDRAFRDLGFDSLTAVELRNRLSRTTGLRLPTTLAFDHPNPTTLTHHLHTQL
>averm_003_PP_001.seq_from_14_to_86 (HMM "PKS_PP" in sequence "averm_003_PP_001.seq", bitscore: 100.1, e-value: 1.5e-28, length: 73)
LALVRSHIATVLGHTTPDTIPPDRAFRDLGFDSLTAVELRNRLSRTTGLRLPTTLAFDHPNPTTLTHHLHTQL
>ampho_003_PP_002.seq_from_14_to_86 (HMM "PKS_PP" in sequence "ampho_003_PP_002.seq", bitscore: 99.2, e-value: 2.8e-28, length: 73)
LDLVRTSAALVLGHAAGSDIDADRAFRDLGFDSLTAVELRNRLRTATGLRLSATMVFDHPTLSALADHLLTEL
>pimar_002_PP_004.seq_from_14_to_86 (HMM "PKS_PP" in sequence "pimar_002_PP_004.seq", bitscore: 99.1, e-value: 2.9e-28, length: 73)
LGAVRSQIAGVLGHAEATEIDQDRAFLDLGFDSLTAVELRNRLGAVTGIRLPATLLFDYPTPAELVAHLHARI
>pimar_002_PP_002.seq_from_7_to_79 (HMM "PKS_PP" in sequence "pimar_002_PP_002.seq", bitscore: 98.8, e-value: 3.8e-28, length: 73)
LDLVRAQIAVVLGHANPETIESTRVFQDLGFDSLTAVELRNRLNNATGLRLSATAVFDYPTADALVDFLLDEL
>rifam_002_PP_003.seq_from_14_to_86 (HMM "PKS_PP" in sequence "rifam_002_PP_003.seq", bitscore: 98.5, e-value: 4.6e-28, length: 73)
VDLVRGQVAVVLGYDGPEAVRPDTAFKDTGFDSLTSVELRNRLREATGLKLPATLVFDYPNPLAVARYLGARL
>pimar_003_PP_006.seq_from_14_to_86 (HMM "PKS_PP" in sequence "pimar_003_PP_006.seq", bitscore: 98.5, e-value: 4.6e-28, length: 73)
RDLVRTRAAAVLGHPTADAVGADRAFRDLGFDSLSAVELRNQLGAATGLNLTATLVFDHPNPAALADHLLSLL
>rifam_002_PP_002.seq_from_14_to_86 (HMM "PKS_PP" in sequence "rifam_002_PP_002.seq", bitscore: 97.9, e-value: 6.8e-28, length: 73)
LDLVRAQVAAVLGHADASAVRVDTAFKDAGFDSLTAVELRNRMRTATGLKLPATLVFDYPNPQALARHLRDEL
>ampho_003_PP_001.seq_from_14_to_86 (HMM "PKS_PP" in sequence "ampho_003_PP_001.seq", bitscore: 97.9, e-value: 7e-28, length: 73)
LGLVRTQIAQVLGHADAGQVEAARQFQDLGFDSLTAVELRNGLNSATGLRLPATMVFDYPTPNALADHLSDEL
>nysta_003_PP_003.seq_from_14_to_86 (HMM "PKS_PP" in sequence "nysta_003_PP_003.seq", bitscore: 97.6, e-value: 8.3e-28, length: 73)
LALVRDQAAMVLGHTSGDGVDPSRAFRDLGFDSLTAVELRNRIGAATGLRLPATAVFDYPTADALAAHLLTEL
>pimar_003_PP_004.seq_from_14_to_86 (HMM "PKS_PP" in sequence "pimar_003_PP_004.seq", bitscore: 97.6, e-value: 8.4e-28, length: 73)
LDLVRTQVAAVLGHSGTSAIGAERAFSDLGFDSLTTVELRNTLTATTGLKLPATLVYDYPTPTALADFLLAEL
>pimar_002_PP_003.seq_from_14_to_86 (HMM "PKS_PP" in sequence "pimar_002_PP_003.seq", bitscore: 97.4, e-value: 9.3e-28, length: 73)
LDVVRAQIATVLGHAGPETIAPDRAFQDLGLDSLTAIELRNLLGKATGLRLPATTVFDYPTVDALAAHLLDEL
>nysta_003_PP_001.seq_from_14_to_86 (HMM "PKS_PP" in sequence "nysta_003_PP_001.seq", bitscore: 97.1, e-value: 1.2e-27, length: 73)
LELVRTQIAQVLGHADATEVETGRQFQDLGFDSLTAVELRNALNTATGLRLPATMVFDYPTPHALADHLRDEL
>spino_004_PP_002.seq_from_14_to_86 (HMM "PKS_PP" in sequence "spino_004_PP_002.seq", bitscore: 97.1, e-value: 1.2e-27, length: 73)
LDLVLAEASIVLGHNGSDPVGPDRAFQELGFDSLMAVELRNRLGEATGLSLPATLIFDYPSPSALAEQLVGEL
>averm_003_PP_003.seq_from_14_to_86 (HMM "PKS_PP" in sequence "averm_003_PP_003.seq", bitscore: 96.7, e-value: 1.6e-27, length: 73)
LALVRSHIATVLGHTTPDTIPPDRAFRDLGFDSLTAVELRNRLSHTTGLRLPTTLAFDHPNPTTLTHHLHTQL
>nysta_005_PP_001.seq_from_14_to_86 (HMM "PKS_PP" in sequence "nysta_005_PP_001.seq", bitscore: 96.1, e-value: 2.3e-27, length: 73)
VELVRTEAATVLGHGSTDPVDARREFRQLGFDSLTAIELRNRLGKATGLTLPATLIFDYPTPDRLAVHLHDEL
>nidda_002_PP_001.seq_from_14_to_86 (HMM "PKS_PP" in sequence "nidda_002_PP_001.seq", bitscore: 95.9, e-value: 2.7e-27, length: 73)
LELVRTEVAAVLGHGDPGAVGAERSFKDAGFDSLTAVDLRNRLNARTGLRLPATLVFDHPTPLALAELLLAGL
>spino_005_PP_002.seq_from_5_to_77 (HMM "PKS_PP" in sequence "spino_005_PP_002.seq", bitscore: 95.3, e-value: 4.1e-27, length: 73)
LGVVREHAAAVLGYSSAADVGVERAFRDLGFDSLSGVELRNRLAGVLGVRLPATAVFDYPTPRALARFLHQEL
>rifam_003_PP_001.seq_from_14_to_86 (HMM "PKS_PP" in sequence "rifam_003_PP_001.seq", bitscore: 95.1, e-value: 4.8e-27, length: 73)
LDLVRGQVAVVLGHADSSGVRADAAFKDAGFDSLTSVELRNRLRETTGLKLPATLVFDHPNPLALARHLRAEL
>nysta_004_PP_005.seq_from_14_to_86 (HMM "PKS_PP" in sequence "nysta_004_PP_005.seq", bitscore: 94.8, e-value: 5.7e-27, length: 73)
LALVTEKAATVLGHADHDLLEPDLPFRDLGFDSLTAVDLRNQLTAETGLTLPATLVFDHPNPAALAAHLRAQL
>spino_003_PP_001.seq_from_14_to_86 (HMM "PKS_PP" in sequence "spino_003_PP_001.seq", bitscore: 94.7, e-value: 6.2e-27, length: 73)
VDLVCAQVATVLGHGSREEVQPERAFRALGFDSLMAVDLRNRLTTATGLRLPTTTVFDYPNPAALAAHLLEEL
>nysta_004_PP_001.seq_from_14_to_86 (HMM "PKS_PP" in sequence "nysta_004_PP_001.seq", bitscore: 94.6, e-value: 6.5e-27, length: 73)
LDLVRGQVALVLGHATGGDVDAGRAFRDLGFDSLTAVELRNRLNTVTGLRLPATLVFDYPTVRHLATYVLDEL
>nysta_003_PP_005.seq_from_14_to_86 (HMM "PKS_PP" in sequence "nysta_003_PP_005.seq", bitscore: 94.5, e-value: 7.2e-27, length: 73)
LELVRTQAALVLGHADPASVDSTAQFRDLGFDSLTAVELRNRLSTATGLRLTATLVFDYPNTDALAEHLRDEL
>ampho_004_PP_006.seq_from_14_to_86 (HMM "PKS_PP" in sequence "ampho_004_PP_006.seq", bitscore: 94.4, e-value: 7.8e-27, length: 73)
VDLVRTRAAQVLGYPDIDAVGAERSFRDLGVDSLGAVELRNQLGAETGLSLPATLVFDHPTPLALGEFVLARL
>rifam_002_PP_001.seq_from_14_to_86 (HMM "PKS_PP" in sequence "rifam_002_PP_001.seq", bitscore: 94.4, e-value: 7.8e-27, length: 73)
LGIVQAEAAAVLGFNAPELAQGTRGFSDLGFDSLTAVELRNRLSAATGVKLPATLVFDYPTPVALARHLREEL
>ampho_004_PP_004.seq_from_14_to_86 (HMM "PKS_PP" in sequence "ampho_004_PP_004.seq", bitscore: 94.3, e-value: 8.1e-27, length: 73)
LDLLRTQVAAVLGHSDARTVDDDLAFRDLGFDSLTVLELRNALNALTGLSLPASLVYDHPTPREMADFLLAEL
>rifam_005_PP_001.seq_from_14_to_86 (HMM "PKS_PP" in sequence "rifam_005_PP_001.seq", bitscore: 93.6, e-value: 1.3e-26, length: 73)
LDVVRTQVALVLGHAGPEAVRADTAFKDTGFDSLTSVELRNRLREASGLKLPATLVFDYPTPVALARYLRDEL
>ampho_003_PP_003.seq_from_14_to_86 (HMM "PKS_PP" in sequence "ampho_003_PP_003.seq", bitscore: 93.0, e-value: 2e-26, length: 73)
LTLVREQAALVLGHSGGGGIDPSRAFRDLGFDSLTAVELRNRLGAATGVRLSATAVFDYPTVVALVDHLLTEL
>eryth_002_PP_002.seq_from_14_to_86 (HMM "PKS_PP" in sequence "eryth_002_PP_002.seq", bitscore: 93.0, e-value: 2.1e-26, length: 73)
AELVRSHAAAVSGYGSADQLPERKAFKDLGFDSLAAVELRNRLGTATGVRLPSTLVFDHPTPLAVAEHLRDRL
>nysta_004_PP_004.seq_from_14_to_86 (HMM "PKS_PP" in sequence "nysta_004_PP_004.seq", bitscore: 92.8, e-value: 2.3e-26, length: 73)
LDLLRTQVAAVLGHADPRTVEDDHAFRDLGFDSLTILELRNALNAATGLSLPATLVYDLPTPREMADFLLAEL
>nysta_005_PP_002.seq_from_14_to_86 (HMM "PKS_PP" in sequence "nysta_005_PP_002.seq", bitscore: 92.6, e-value: 2.6e-26, length: 73)
LRLVRTTAAAVLGHTGADAIRADKPFRDLGFDSLTAVELSSALAAATGLALPPSLVFDHPSPRALADHLRAEL
>tylac_001_PP_003.seq_from_14_to_86 (HMM "PKS_PP" in sequence "tylac_001_PP_003.seq", bitscore: 92.5, e-value: 2.8e-26, length: 73)
VRLVRAEVSGVLGYSGPDAVEPGRPFKDLGFDSLTAVELRNRLGAATGLRLPTALVFDRPTSQAVAEYLAAEL
>ampho_004_PP_001.seq_from_14_to_86 (HMM "PKS_PP" in sequence "ampho_004_PP_001.seq", bitscore: 92.3, e-value: 3.2e-26, length: 73)
LDLVRGQVALVLGHATGAEIDAGRAFRELGFDSLTAVELRNRLNTVTGLRLPATLVFDYPTVSHLASYVLDEL
>megal_003_PP_002.seq_from_14_to_86 (HMM "PKS_PP" in sequence "megal_003_PP_002.seq", bitscore: 91.9, e-value: 4.2e-26, length: 73)
LQFTRSHVAAILGHQDPDAVGLDQPFTELGFDSLTAVGLRNQLQQATGRTLPAALVFQHPTVRRLADHLAQQL
>spino_004_PP_001.seq_from_5_to_77 (HMM "PKS_PP" in sequence "spino_004_PP_001.seq", bitscore: 91.9, e-value: 4.4e-26, length: 73)
LGLVREHVSAVLGYSGAVEVGGDRAFRDLGFDSLSGVELRNRLAGVLGVRLPATAVFDYPTPRALARFLHQEL
>averm_003_PP_002.seq_from_14_to_86 (HMM "PKS_PP" in sequence "averm_003_PP_002.seq", bitscore: 91.9, e-value: 4.4e-26, length: 73)
LALVRSHIATVLGHNAPEMIPVDSAFRDLGFDSLTAVELRNRLGEATGLRLPTSLVFDQPNAATLARHLRREL
>pimar_004_PP_001.seq_from_7_to_79 (HMM "PKS_PP" in sequence "pimar_004_PP_001.seq", bitscore: 91.4, e-value: 6.2e-26, length: 73)
TDLVRTEAAAVLGHASAKNVDARREFNELGFDSLTSVELRNRLSALTGLRLSAALVFDYPNPTALADHFVSEL
>ampho_005_PP_002.seq_from_14_to_86 (HMM "PKS_PP" in sequence "ampho_005_PP_002.seq", bitscore: 91.2, e-value: 7e-26, length: 73)
VDLVRAEAATVLGHGSADAVDARREFRGLGFDSLTAIELRNRLGKASGLTLTATLVFDYPTPQQLAEHLLDEL
>sorap_002_PP_001.seq_from_14_to_86 (HMM "PKS_PP" in sequence "sorap_002_PP_001.seq", bitscore: 91.2, e-value: 7.2e-26, length: 73)
VSLVRHETALVLGHEGASHVDPDKGFLDLGLDSLMAVELRRRLQQATGIKLPATLAFDHPSPHRVALFLRDSL
>pimar_002_PP_001.seq_from_14_to_86 (HMM "PKS_PP" in sequence "pimar_002_PP_001.seq", bitscore: 91.1, e-value: 7.3e-26, length: 73)
LTMVREEAARVLGHPSPDTVDAQRAFREQGFDSLMAVDLRNRLSAATGLRLPATLLFDHPTPLAAAACLRSEV
>nidda_003_PP_001.seq_from_14_to_86 (HMM "PKS_PP" in sequence "nidda_003_PP_001.seq", bitscore: 91.0, e-value: 8e-26, length: 73)
LRLVRTHAAAVLGKASGDAVDSTRAFRELGFESLTAVELRGRLAEATGLTLPASLVFDHPTPAALARHLGERL
>nysta_004_PP_002.seq_from_12_to_84 (HMM "PKS_PP" in sequence "nysta_004_PP_002.seq", bitscore: 91.0, e-value: 8.4e-26, length: 73)
TDLVRTESATVLGHSSADAVPEGRAFRDVGFDSLTAVELRKRLGAATGLSLPSTMVFDYPTPLELAQYLRAEI
>ampho_004_PP_002.seq_from_12_to_84 (HMM "PKS_PP" in sequence "ampho_004_PP_002.seq", bitscore: 90.9, e-value: 8.4e-26, length: 73)
TDLVRTEAATVLGHSSAGAVPEDRAFREIGFDSLTAVELRKHLGAATGLSLPSTMVFDYPTPLELAQYLRAEM
>ampho_004_PP_005.seq_from_14_to_86 (HMM "PKS_PP" in sequence "ampho_004_PP_005.seq", bitscore: 90.9, e-value: 8.7e-26, length: 73)
LALVSEKAALVLGHADTTLVEPDLPFRDLGFDSLTAVDLRNQLTAATGITLPATLVFDHPNPAALAAHLRTEL
>olean_001_PP_002.seq_from_14_to_86 (HMM "PKS_PP" in sequence "olean_001_PP_002.seq", bitscore: 90.5, e-value: 1.2e-25, length: 73)
VQLVREQAAVVLGHSGAEAVAPDRAFKDLGFDSLTSVELRNRLNTATGLRLPVTAVFDYARPAALAGHLRSRL
>eryth_003_PP_002.seq_from_12_to_84 (HMM "PKS_PP" in sequence "eryth_003_PP_002.seq", bitscore: 90.2, e-value: 1.4e-25, length: 73)
LEFTHSHVAAILGHSSPDAVGQDQPFTELGFDSLTAVGLRNQLQQATGLALPATLVFEHPTVRRLADHIGQQL
>ampho_005_PP_003.seq_from_14_to_86 (HMM "PKS_PP" in sequence "ampho_005_PP_003.seq", bitscore: 90.1, e-value: 1.5e-25, length: 73)
VGLVRQETAGVLGHSGADAVPADRDFSRLGFDSLMAVELRTRLSAATGVRLPSTLVFDHPTPAAVARHLADSL
>averm_001_PP_002.seq_from_14_to_86 (HMM "PKS_PP" in sequence "averm_001_PP_002.seq", bitscore: 89.8, e-value: 1.8e-25, length: 73)
LELVRDHVAAVLRHADPKAIAPDQSFRALGFDSLTAVEFRNLLIKATGLRLPVSLVFDHPTPAKLAVHLQNQL
>nysta_003_PP_006.seq_from_14_to_86 (HMM "PKS_PP" in sequence "nysta_003_PP_006.seq", bitscore: 89.5, e-value: 2.4e-25, length: 73)
LRLVRGQAAVVLGHADGSAIGAGRQFQELGFDSLTAVEFRNRLNAATGLRLPATLLFDYPTPADVVGHLRGRL
>megal_002_PP_002.seq_from_14_to_86 (HMM "PKS_PP" in sequence "megal_002_PP_002.seq", bitscore: 89.3, e-value: 2.6e-25, length: 73)
AELVRSHAAAVAGYDSADQLPERKAFKDLGFDSLAAVELRNRLGVTTGVRLPSTLVFDHPTPLAVAEHLRSEL
>averm_004_PP_002.seq_from_14_to_86 (HMM "PKS_PP" in sequence "averm_004_PP_002.seq", bitscore: 89.3, e-value: 2.7e-25, length: 73)
LDLVLTHAAAVLGHGTADAVVPERAFRDLGFDSLTAVELRNRLNTATGLRFPRTLVFDHPRPVALAAHIHEQL
>rifam_004_PP_001.seq_from_14_to_86 (HMM "PKS_PP" in sequence "rifam_004_PP_001.seq", bitscore: 89.2, e-value: 2.8e-25, length: 73)
VDLVRGQVAAVLGHAGPDAVRADTAFKDAGFDSLTSVDLRNRLRESTGLKLPATLAFDYPTPLVLARHLRDEL
>spino_003_PP_002.seq_from_14_to_86 (HMM "PKS_PP" in sequence "spino_003_PP_002.seq", bitscore: 89.2, e-value: 2.8e-25, length: 73)
LDLVRAETAAVLGRDDATALAPSRPFQELGFDSLMAVELRNRLNTATGIQLPASTIFDYPNAESLSRHLCAEL
>nysta_005_PP_003.seq_from_14_to_86 (HMM "PKS_PP" in sequence "nysta_005_PP_003.seq", bitscore: 89.2, e-value: 2.9e-25, length: 73)
LDLVRTETAAVLGHSGADAVPAERDFNRLGFDSLMAVELRTRLATATGARLPATLVFDHPTPDAVARHLASTL
>averm_004_PP_001.seq_from_14_to_86 (HMM "PKS_PP" in sequence "averm_004_PP_001.seq", bitscore: 89.0, e-value: 3.4e-25, length: 73)
LDLVRTYAATVLGHSTPTAVRPERAFRDLGFVSVSAVELRNRLNAVTGLLLPTTLIFDYPTPSALAGYLKEQL
>ampho_003_PP_006.seq_from_14_to_86 (HMM "PKS_PP" in sequence "ampho_003_PP_006.seq", bitscore: 88.6, e-value: 4.4e-25, length: 73)
LTLVRGQAATVLGHRDGSAIGRERQFQELGFDSLTAVEFRNRLNTATGLRLPATLLFDYPTPADVVRYLRGQL
>megal_001_PP_002.seq_from_14_to_86 (HMM "PKS_PP" in sequence "megal_001_PP_002.seq", bitscore: 88.5, e-value: 4.4e-25, length: 73)
LDLVRTHAAAVLGHASAEQVPVDRAFAELGVDSLSALELRNRLTTATGVRLATTTVFDHPDVRTLAGHLAAEL
>spino_004_PP_003.seq_from_14_to_86 (HMM "PKS_PP" in sequence "spino_004_PP_003.seq", bitscore: 88.5, e-value: 4.7e-25, length: 73)
LEVVLAETASTLGHDSAEAVQPDRTFAELGFDSLTAVELRNRLNAVTGLRLPPTLVFDHPTPLALSEQLVPAL
>ampho_003_PP_004.seq_from_14_to_86 (HMM "PKS_PP" in sequence "ampho_003_PP_004.seq", bitscore: 88.2, e-value: 5.7e-25, length: 73)
VDLVRGQVALVLGHADATAVHPTRAFRDLGFDSLTSVELRNRLNAVTGLRLPATMVFDYPTVEVLVDFILDEL
>nysta_003_PP_002.seq_from_14_to_86 (HMM "PKS_PP" in sequence "nysta_003_PP_002.seq", bitscore: 88.1, e-value: 6.2e-25, length: 73)
LDMVRSSAALVLGHADGNAIDAERAFRDLGFDSLTAVELRNRLRTATGLHLSATMVFDHPTLSALAEHLRDEL
>sorap_001_PP_004.seq_from_14_to_86 (HMM "PKS_PP" in sequence "sorap_001_PP_004.seq", bitscore: 88.0, e-value: 6.5e-25, length: 73)
LDLVRAEAAIVLGLASFESLDPRRPLQELGLDSLMAIELRNRLAAATGLRLQATLLFDHPTPAALATLLLGKL
>olean_001_PP_003.seq_from_14_to_86 (HMM "PKS_PP" in sequence "olean_001_PP_003.seq", bitscore: 87.7, e-value: 8.2e-25, length: 73)
VELVRAQAAVVLGHGSAQDVPAERAFKELGFDSLTAVELRNGLAAATGIRLPATMAFDHPTATAIARFLQSEL
>ascom_003_PP_002.seq_from_14_to_86 (HMM "PKS_PP" in sequence "ascom_003_PP_002.seq", bitscore: 87.6, e-value: 8.5e-25, length: 73)
TTLVSDATAAVLGHADASEIAPTTTFKDLGIDSLTAIELRNRLAEATGLRLSATLVFDHPTPRVLAAKLRTDL
>rifam_001_PP_003.seq_from_2_to_74 (HMM "PKS_PP" in sequence "rifam_001_PP_003.seq", bitscore: 87.4, e-value: 9.8e-25, length: 73)
LELVRESAAVVLGHRDAGSFDLDRSFKDHGFDSLSAVKLRNRLRDFTGVELPSTLIFDYPNPAVLADHLRAEL
>pikro_001_PP_003.seq_from_13_to_85 (HMM "PKS_PP" in sequence "pikro_001_PP_003.seq", bitscore: 87.4, e-value: 1e-24, length: 73)
LEFVVGEVAEVLGHARGHRIDAERGFLDLGFDSLTAVELRNRLNSAGGLALPATLVFDHPSPAALASHLDAEL
>spino_002_PP_001.seq_from_14_to_86 (HMM "PKS_PP" in sequence "spino_002_PP_001.seq", bitscore: 87.2, e-value: 1.1e-24, length: 73)
LDLVRMHVAAVLGFAGSQEITADGTFKVLGFDSLTVVELRNRINGATGLRLPATLVFNYPTPDALAAHLVTAL
>sorap_001_PP_002.seq_from_14_to_86 (HMM "PKS_PP" in sequence "sorap_001_PP_002.seq", bitscore: 86.9, e-value: 1.4e-24, length: 73)
ATLVRGETATVLGHAEASHVDPDKGFMDLGLDSLMTVELRRRLQKATGVKLPPTLAFDHPSPHRVAFFLRDSL
>nysta_002_PP_002.seq_from_14_to_86 (HMM "PKS_PP" in sequence "nysta_002_PP_002.seq", bitscore: 86.8, e-value: 1.5e-24, length: 73)
VEAVRAEASATLGHDTPDAIPAGRAFRDVGFDSVTAVELRNRLRTALGLPLPAALVFDHPTPTALAGHLGALL
>rifam_001_PP_002.seq_from_14_to_86 (HMM "PKS_PP" in sequence "rifam_001_PP_002.seq", bitscore: 86.5, e-value: 1.8e-24, length: 73)
LDLVRRHAAEVLGHSGAESVHSGRTFKDAGFDSLTAVELRNRLAAATGLTLSPAMIFDYPKPPALADHLRAKL
>spino_005_PP_001.seq_from_14_to_86 (HMM "PKS_PP" in sequence "spino_005_PP_001.seq", bitscore: 86.5, e-value: 1.9e-24, length: 73)
LGLVREHVSAVLGHSGAVEVGADRAFRDLGFDSLSGVEFRNRLGGVLGVRLPATAVFDYPTPRALVRFLLDKL
>eryth_003_PP_001.seq_from_14_to_86 (HMM "PKS_PP" in sequence "eryth_003_PP_001.seq", bitscore: 86.4, e-value: 2e-24, length: 73)
AHLIRAEVAAVLGHGDDAAIDRDRAFRDLGFDSMTAVDLRNRLAAVTGVREAATVVFDHPTITRLADHYLERL
>olean_003_PP_001.seq_from_14_to_86 (HMM "PKS_PP" in sequence "olean_003_PP_001.seq", bitscore: 86.3, e-value: 2e-24, length: 73)
VELVRAQAAVVLGHGSAQDVPAERAFKELGFDSLTAVELRNGLAAATGIRLPATMAFDHPNATAIARFLQSQL
>eryth_001_PP_002.seq_from_14_to_86 (HMM "PKS_PP" in sequence "eryth_001_PP_002.seq", bitscore: 86.1, e-value: 2.4e-24, length: 73)
FELVRSHAAAVLGHASAERVPADQAFAELGVDSLSALELRNRLGAATGVRLPTTTVFDHPDVRTLAAHLAAEL
>nysta_004_PP_006.seq_from_14_to_86 (HMM "PKS_PP" in sequence "nysta_004_PP_006.seq", bitscore: 85.3, e-value: 4.1e-24, length: 73)
VDLVRTRAAQVLGYPDTEAVAAERSFRDLGVDSLGAVELRNQLSAATGLNLPATLVFDHPTPLVLGEHILGGL
>nysta_003_PP_004.seq_from_14_to_86 (HMM "PKS_PP" in sequence "nysta_003_PP_004.seq", bitscore: 85.3, e-value: 4.2e-24, length: 73)
LDLVRGQVALVLGHADADDVHPARAFRELGFDSLTSVELRNRLNTVTGLRLPATMVFDYPTVEVLVSYVLDEL
>pimar_003_PP_005.seq_from_14_to_86 (HMM "PKS_PP" in sequence "pimar_003_PP_005.seq", bitscore: 85.3, e-value: 4.3e-24, length: 73)
LALVRDRVAAVLGFADADAVPSGQAFTDLGFDSLTAVDLRNQLAVATGLALPATLVFDYPTADALAGYLRAEL
>sorap_002_PP_003.seq_from_7_to_79 (HMM "PKS_PP" in sequence "sorap_002_PP_003.seq", bitscore: 85.3, e-value: 4.4e-24, length: 73)
SSLVRHEAALVLGHTDASQVDPHKGFMDLGLDSLMTVELRRRLQQATGIKLPATLAFDHPSPHRVALFLRDSL
>ampho_002_PP_002.seq_from_14_to_86 (HMM "PKS_PP" in sequence "ampho_002_PP_002.seq", bitscore: 85.2, e-value: 4.6e-24, length: 73)
VEAVRAEASATLGHDSPDAVPASRAFRDVGFDSVTAVELRNRLRAALGLPLPAALVFDYPTPTALAQHIGSLL
>averm_002_PP_002.seq_from_7_to_79 (HMM "PKS_PP" in sequence "averm_002_PP_002.seq", bitscore: 84.8, e-value: 5.9e-24, length: 73)
LSLVRIHSAAVLGRDDSEAIPPGRLFRDLGFDSLAAVELRNHLAAQTELALPTTLVFDYPSPTKLAQFLLSEI
>olean_002_PP_001.seq_from_14_to_86 (HMM "PKS_PP" in sequence "olean_002_PP_001.seq", bitscore: 84.2, e-value: 9.1e-24, length: 73)
VSLVQSEVAAVLGHSSTDAVQPQRAFREIGFDSLTAVQLRNRLTATTGMRLPTTLVFDYPTTNGLAEYLRSEL
>spino_005_PP_003.seq_from_14_to_86 (HMM "PKS_PP" in sequence "spino_005_PP_003.seq", bitscore: 83.7, e-value: 1.3e-23, length: 73)
LQRVRADIAVVLGHGRSSDVDIEKPLAELGFDSLTAIELRNRLATATGLRLPATLAFDHGTAAALAQHVCAQL
>olean_002_PP_002.seq_from_12_to_80 (HMM "PKS_PP" in sequence "olean_002_PP_002.seq", bitscore: 83.4, e-value: 1.6e-23, length: 69)
RDLVRGHVALVLGHSGPEAIDAEQAFRDIGFDSLTAVELRNRLNAETGLRLPGTLVFDYPNPSALADHL
>epoth_003_PP_004.seq_from_14_to_85 (HMM "PKS_PP" in sequence "epoth_003_PP_004.seq", bitscore: 83.1, e-value: 2e-23, length: 72)
QEVVRAQVSQVLRLPEGKLDVDAPLTSLGMDSLMGLELRNRIEAVLGITMPATLLWTYPTVAALSAHLASHV
>eryth_001_PP_003.seq_from_14_to_86 (HMM "PKS_PP" in sequence "eryth_001_PP_003.seq", bitscore: 82.6, e-value: 2.8e-23, length: 73)
VRLVRTSTATVLGHDDPKAVRATTPFKELGFDSLAAVRLRNLLNAATGLRLPSTLVFDHPNASAVAGFLDAEL
>ampho_003_PP_005.seq_from_14_to_86 (HMM "PKS_PP" in sequence "ampho_003_PP_005.seq", bitscore: 81.9, e-value: 4.4e-23, length: 73)
LGLVRTQAALVLGHADAASVDAAAQFRDVGFDSLTAVELRNRLSAATGLRLTATLVFDYPNAATLASHLHDEL
>rapam_003_PP_004.seq_from_7_to_79 (HMM "PKS_PP" in sequence "rapam_003_PP_004.seq", bitscore: 81.7, e-value: 5.2e-23, length: 73)
LELVHMEVASLLGMADPGVILDDSSFLELGFDSLSAVRLRNRLSKATGLDLPSTLLFEHPTSAELAAHLDALL
>ascom_002_PP_001.seq_from_14_to_78 (HMM "PKS_PP" in sequence "ascom_002_PP_001.seq", bitscore: 81.3, e-value: 6.7e-23, length: 65)
LALVRDNAAAVLGHADAADVSADAAFKELGIDSLTAVELRNRLAAATGVRLPATLVFDYPTPRAI
>tylac_001_PP_002.seq_from_14_to_86 (HMM "PKS_PP" in sequence "tylac_001_PP_002.seq", bitscore: 81.1, e-value: 7.6e-23, length: 73)
VELVRTEAAFVLRHPNTDAIGAERPFKSAGFDSLTSLELRNRLNAGTGLKLPATVIFDHPSPTALARLLLDRL
>nysta_004_PP_003.seq_from_14_to_86 (HMM "PKS_PP" in sequence "nysta_004_PP_003.seq", bitscore: 80.7, e-value: 1e-22, length: 73)
LETVRTEAASVLGLSSAEDLTDQRAFRDVGFDSLTAVGLRNRLASVTGLTLPSTMVFDYPNPAALAAYLHGEL
>averm_002_PP_001.seq_from_7_to_79 (HMM "PKS_PP" in sequence "averm_002_PP_001.seq", bitscore: 80.7, e-value: 1e-22, length: 73)
LRLVRTHAAAVLGHATPEVIVPNKAFKELGFDSLAAIQLRNRLLADVDLPLPATLIFDYPTPMALCQFLRAAI
>rapam_003_PP_003.seq_from_7_to_78 (HMM "PKS_PP" in sequence "rapam_003_PP_003.seq", bitscore: 80.5, e-value: 1.2e-22, length: 72)
LELVLERRSVLGHSSADAIATDTSFKDLGMDSLTAIELRNRLVAETGLQLPATMVFDYPTANALAAHLLGKL
>olean_001_PP_001.seq_from_9_to_80 (HMM "PKS_PP" in sequence "olean_001_PP_001.seq", bitscore: 80.2, e-value: 1.4e-22, length: 72)
LHLVRSHAAAVLGHSRAERIDPDRAFRDLGFDSLTALELRDRLDTALGLRLPSSVLFDHPSPGALARFLQGD
>nidda_003_PP_002.seq_from_14_to_81 (HMM "PKS_PP" in sequence "nidda_003_PP_002.seq", bitscore: 80.1, e-value: 1.5e-22, length: 68)
LELVRELVAAVLGHGSAASVASDRAFREAGFDSLTAVELRNRLAAATGLRLPATLVFDHPTPTALAGR
>ascom_001_PP_004.seq_from_14_to_86 (HMM "PKS_PP" in sequence "ascom_001_PP_004.seq", bitscore: 79.8, e-value: 1.9e-22, length: 73)
LAVVRQCTAAVLGHDGAARVEATATFKELGVDSLMAIRLRNAFTEATGVRLPATAVFDFPTPRAVAAKLTAAL
>myxal_003_PP_001.seq_from_15_to_86 (HMM "PKS_PP" in sequence "myxal_003_PP_001.seq", bitscore: 79.7, e-value: 2e-22, length: 72)
EAHLCEQAGHVLRMSPSRIDPQQPLGSLGLDSLMGLEIRNRLEASLGLRLPATLVWRYPTVAALVEHLAEQL
>megal_003_PP_001.seq_from_14_to_86 (HMM "PKS_PP" in sequence "megal_003_PP_001.seq", bitscore: 79.6, e-value: 2.2e-22, length: 73)
ARLVRAEVAAVLGHGTPTVIERDVAFRDLGFDSMTAVDLRNRLAAVTGVRVATTIVFDHPTVDRLTAHYLERL
>sorap_002_PP_005.seq_from_14_to_86 (HMM "PKS_PP" in sequence "sorap_002_PP_005.seq", bitscore: 79.4, e-value: 2.5e-22, length: 73)
LDLIRTEAAAVLGLASFESLDPDRLLQELGLDSIIALDLRNRLAAATGVRLPATLLFEHPTPAALAALLLARL
>ascom_001_PP_002.seq_from_7_to_78 (HMM "PKS_PP" in sequence "ascom_001_PP_002.seq", bitscore: 79.0, e-value: 3.4e-22, length: 72)
LAIVCAATAAVLGHADASEITPTTAFKDLGIDSLSGVRLRNSLAETTGVRLSATAVFDHPTPAALAARLDEE
>pimar_003_PP_001.seq_from_14_to_82 (HMM "PKS_PP" in sequence "pimar_003_PP_001.seq", bitscore: 78.9, e-value: 3.4e-22, length: 69)
LDLVAGQVAAVLGHAGTADIDPRRPLRELGFDSLTAVELRNRLSAATGLRTAATVIFDHPTVDALAAHL
>ampho_004_PP_003.seq_from_14_to_86 (HMM "PKS_PP" in sequence "ampho_004_PP_003.seq", bitscore: 78.9, e-value: 3.6e-22, length: 73)
LETVRTEAASVLGLSSAEDLTDQRAFRDVGFDSLTAVGLRNRLASVTGLTLPSTMVFDYPNPAALAGFLHSEL
>eryth_002_PP_001.seq_from_14_to_86 (HMM "PKS_PP" in sequence "eryth_002_PP_001.seq", bitscore: 78.8, e-value: 3.8e-22, length: 73)
LELVANAVAEVLGHESAAEINVRRAFSELGLDSLNAMALRKRLSASTGLRLPASLVFDHPTVTALAQHLRARL
>nidda_001_PP_002.seq_from_11_to_83 (HMM "PKS_PP" in sequence "nidda_001_PP_002.seq", bitscore: 78.7, e-value: 4e-22, length: 73)
LDLVRTEAASVLRHGSATAVDAETAFRAGGFDSLTLVELRNRLASATGLRLSNTLLFDHPTPAAVAEYLGEQL
>pikro_001_PP_002.seq_from_14_to_85 (HMM "PKS_PP" in sequence "pikro_001_PP_002.seq", bitscore: 78.6, e-value: 4.3e-22, length: 72)
LGLVRAQAAAVLRMRSPEDVAADRAFKDIGFDSLAGVELRNRLTRATGLQLPATLVFDHPTPLALVSLLRSE
>pimar_003_PP_002.seq_from_14_to_86 (HMM "PKS_PP" in sequence "pimar_003_PP_002.seq", bitscore: 78.3, e-value: 5.6e-22, length: 73)
GDLVRAEAAIALGHDSADAIAERRAFRDAGFDSLTAVELRKRLAALTGLALPATLVFDYPTPVALARHLREQL
>sorap_002_PP_002.seq_from_14_to_86 (HMM "PKS_PP" in sequence "sorap_002_PP_002.seq", bitscore: 78.3, e-value: 5.6e-22, length: 73)
LDLVRTEAASVLGLASFESLDPHRPLQELGLDSLMALELRNRLAAAAGLRLQATLLFDYPTPTALSRFFTTHL
>ascom_002_PP_002.seq_from_7_to_71 (HMM "PKS_PP" in sequence "ascom_002_PP_002.seq", bitscore: 77.9, e-value: 7.3e-22, length: 65)
LALVRQKAAAVLGHADPEDIPEDAAFRELGVDSLIAVQLRNGLNEATGLRLSATLVFDYPSPRAL
>pimar_005_PP_001.seq_from_7_to_79 (HMM "PKS_PP" in sequence "pimar_005_PP_001.seq", bitscore: 77.8, e-value: 7.7e-22, length: 73)
TDVVRTEAAAVLGHASSQNVDARREFYELGFDSLTSVELRNRLSTVTGLRLSATVVFDSKNPTDLAARLYADL
>epoth_004_PP_001.seq_from_11_to_83 (HMM "PKS_PP" in sequence "epoth_004_PP_001.seq", bitscore: 77.6, e-value: 8.8e-22, length: 73)
YELVRGIVARVLGFSDPGALDVGRGFAEQGLDSLMALEIRNRLQRELGERLSATLAFDHPTVERLVAHLLTDV
>rifam_001_PP_004.seq_from_14_to_86 (HMM "PKS_PP" in sequence "rifam_001_PP_004.seq", bitscore: 77.5, e-value: 9.6e-22, length: 73)
LKLVRGHASTVLGHSGAEGIGPRQAFQEVGFDSLAAVNLRNSLHAATGLRLPATLIFDYPTPEALVGYLRVEL
>nidda_001_PP_003.seq_from_14_to_86 (HMM "PKS_PP" in sequence "nidda_001_PP_003.seq", bitscore: 77.2, e-value: 1.2e-21, length: 73)
LDTVSEQVAGVLGHASAAEIDPERPFHEIGFDSLATLELRNRLGRLVGLRLPSTLAFDHPTPRKVAEWINAEL
>rifam_005_PP_002.seq_from_14_to_82 (HMM "PKS_PP" in sequence "rifam_005_PP_002.seq", bitscore: 76.7, e-value: 1.6e-21, length: 69)
LELVRAQVAGVLGYRAAHQVDPDQGLFEIGFDSLTAIELRNRLRARTERKISPGVVFDHPTPALLAAHL
>nidda_004_PP_001.seq_from_13_to_84 (HMM "PKS_PP" in sequence "nidda_004_PP_001.seq", bitscore: 76.5, e-value: 1.9e-21, length: 72)
VELVRSVAAEVLGHDGTDRIGHDVAFKDLGFDSLAAVKMRTRLRETTGLDLPATVIFDHPTVDRLAAMLLAE
>spino_001_PP_002.seq_from_14_to_86 (HMM "PKS_PP" in sequence "spino_001_PP_002.seq", bitscore: 75.9, e-value: 2.9e-21, length: 73)
LELVRGETALVLGHPGAAAVASERAFKDSGFDSQAAVELRVRLNRATGLQLPSTIIFSHPTPAELAAELRARL
>olean_003_PP_002.seq_from_14_to_84 (HMM "PKS_PP" in sequence "olean_003_PP_002.seq", bitscore: 74.8, e-value: 6e-21, length: 71)
VKLVRTEAAAVLGHGSAQDVPAERAFKELGFDSLTAVQLRNRLAAATGTRLPASAVFDHPHAAALARWLLA
>ascom_003_PP_001.seq_from_14_to_86 (HMM "PKS_PP" in sequence "ascom_003_PP_001.seq", bitscore: 74.7, e-value: 6.6e-21, length: 73)
LTLVRESTAAVLGHVGGEDIPATAAFKDLGIDSLTAVQLRNALTEATGVRLNATAVFDFPTPHVLAGKLGDEL
>pimar_003_PP_003.seq_from_14_to_86 (HMM "PKS_PP" in sequence "pimar_003_PP_003.seq", bitscore: 74.4, e-value: 7.8e-21, length: 73)
LDLVRTEAATALGHASPDVLSEQRAFRDVGFDSLTAVDLRNRIASVTGLALPSTMVFDYPNPLALVAFLRESL
>pikro_003_PP_001.seq_from_14_to_82 (HMM "PKS_PP" in sequence "pikro_003_PP_001.seq", bitscore: 74.4, e-value: 8.3e-21, length: 69)
LTLVRTHAAAVLGHSSPDRVAPGRAFTELGFDSLTAVQLRNQLSTVVGNRLPATTVFDHPTPAALAAHL
>stigm_008_PP_001.seq_from_7_to_79 (HMM "PKS_PP" in sequence "stigm_008_PP_001.seq", bitscore: 74.3, e-value: 8.7e-21, length: 73)
QAYLQGDVASVLGYENPGDIEPTAGFFDLGMDSIMAMDLKTRLERGMERTFPSTMAFEHPTIDALARYLSKEV
>pikro_004_PP_001.seq_from_6_to_78 (HMM "PKS_PP" in sequence "pikro_004_PP_001.seq", bitscore: 74.1, e-value: 9.9e-21, length: 73)
LAMVMRQAASVLRCDSPEEVPVDRPLREIGFDSLTAVDFRNRVNRLTGLQLPPTVVFQHPTPVALAERISDEL
>rapam_002_PP_003.seq_from_14_to_81 (HMM "PKS_PP" in sequence "rapam_002_PP_003.seq", bitscore: 73.9, e-value: 1.1e-20, length: 68)
LKLVCDGAATVLGHADASTIPATAAFKDLGIDSLTAVELRNSLTKATGLRLPATLVFDYPTPTALAAR
>rapam_001_PP_002.seq_from_14_to_81 (HMM "PKS_PP" in sequence "rapam_001_PP_002.seq", bitscore: 73.5, e-value: 1.5e-20, length: 68)
LKLVCDGAATVLGHADASTIPATGAFRDLGVDSLTAVELRNGLAKATGLRLPATLVFDYPTPAALAAR
>stigm_004_PP_001.seq_from_15_to_86 (HMM "PKS_PP" in sequence "stigm_004_PP_001.seq", bitscore: 73.2, e-value: 1.9e-20, length: 72)
EQHVREQLAHVLKMPPAQLGMDTPLHDLGTDSLMAIEIRNRLEKSLELVLPATLVFTYPTVAALVVFLSSTM
>myxal_006_PP_001.seq_from_7_to_78 (HMM "PKS_PP" in sequence "myxal_006_PP_001.seq", bitscore: 73.1, e-value: 2e-20, length: 72)
EQFVREQLARVLRLDSARIDPEAPLQSFGLDSLMGLELRNRLVSGLGVSLPASLIWKHPTLAALCAHLLGEV
>rapam_002_PP_004.seq_from_14_to_81 (HMM "PKS_PP" in sequence "rapam_002_PP_004.seq", bitscore: 72.9, e-value: 2.3e-20, length: 68)
VKVVCDSAATVLGHADVDSIPVTAAFRDLGVDSLTAVELRNSLTKATGLRLPATLVFDYPTPGALAAR
>sorap_002_PP_004.seq_from_14_to_86 (HMM "PKS_PP" in sequence "sorap_002_PP_004.seq", bitscore: 72.8, e-value: 2.4e-20, length: 73)
AALVCDETALVLGHEGRFPARPRQGFFDLGLDSIMTVELRRRLQQATGIKLPATLAFDHPSPHRVALFMRDSL
>rapam_001_PP_005.seq_from_14_to_81 (HMM "PKS_PP" in sequence "rapam_001_PP_005.seq", bitscore: 72.7, e-value: 2.7e-20, length: 68)
LRVVCDSAATVLGHADIDSIPVTAAFKDLGVDSLTAVDLRNSLAKATGLRLPPTLVFDYPTPTALAAR
>myxot_001_PP_002.seq_from_7_to_79 (HMM "PKS_PP" in sequence "myxot_001_PP_002.seq", bitscore: 72.5, e-value: 3.1e-20, length: 73)
LSLLQVQAATVLGLPPSAPIDPRRPLQELGLDSLMALQFRNSLAASLGRSLPATLLFDHPTLEKLFEFLARDL
>tylac_003_PP_001.seq_from_14_to_82 (HMM "PKS_PP" in sequence "tylac_003_PP_001.seq", bitscore: 71.5, e-value: 5.9e-20, length: 69)
LRLVRTHAAAVLGLGSPGAVEARRSFKDLGFNSVTAVELRNRLKEATGLRLEVSLVFDHPDPASLARHL
>tylac_001_PP_001.seq_from_15_to_87 (HMM "PKS_PP" in sequence "tylac_001_PP_001.seq", bitscore: 70.7, e-value: 1e-19, length: 73)
LDLVCRHTAVVLGLDTAAEVDPDLSFKKQGIQSMTGVELRNRLLTETGLALPTTLVYDRPTPRALAQFLHTEL
>stigm_006_PP_001.seq_from_6_to_78 (HMM "PKS_PP" in sequence "stigm_006_PP_001.seq", bitscore: 70.7, e-value: 1.1e-19, length: 73)
SAHIREQAIKVLGLNPSHPLNPLQPLNEIGLDSLTAVELKNALGRTLGSSLHATLLFDYPTIDALTRYLAKEV
>epoth_003_PP_001.seq_from_7_to_78 (HMM "PKS_PP" in sequence "epoth_003_PP_001.seq", bitscore: 70.5, e-value: 1.2e-19, length: 72)
YELVRGVVAGVMGFTDQGTLDVRRGFAEQGLDSLMAVEIRKRLQGELGMPLSATLAFDHPTVERLVEYLLSQ
>ascom_001_PP_003.seq_from_9_to_77 (HMM "PKS_PP" in sequence "ascom_001_PP_003.seq", bitscore: 70.4, e-value: 1.3e-19, length: 69)
LDLVRTSAAAVLGHRDAHAIAPARAFREVGFDSLTGVELRNRLADATGLTLPATLVFDHPTAQALAAHL
>rapam_001_PP_003.seq_from_14_to_80 (HMM "PKS_PP" in sequence "rapam_001_PP_003.seq", bitscore: 70.2, e-value: 1.5e-19, length: 67)
LKLVCDSAATVLGHADTSTVSVAAVFRDLGVDSLTAVELRNSLAKATGLRLPATLVFDYPTPTALAV
>ampho_002_PP_001.seq_from_14_to_84 (HMM "PKS_PP" in sequence "ampho_002_PP_001.seq", bitscore: 70.0, e-value: 1.7e-19, length: 71)
LSVVREETAAVLGHASAETVPERRAFRDIGFDSVTAVDLRNRLVAATGLTLPSTMVFDHPNAVALATFLKA
>myxal_004_PP_003.seq_from_14_to_85 (HMM "PKS_PP" in sequence "myxal_004_PP_003.seq", bitscore: 69.7, e-value: 2e-19, length: 72)
LEHVQGEAVRVLGLDASASLEPRQRLFEVGMDSLMALELRNRLQTTVGASLPSTLVFDYPTAEAIANYLLGE
>tylac_004_PP_001.seq_from_7_to_76 (HMM "PKS_PP" in sequence "tylac_004_PP_001.seq", bitscore: 69.6, e-value: 2.2e-19, length: 70)
LGLVRRHVAAVLGHPGTADIGPDRAFKELGFSSVTAVELAGRLGRECGRKLPPTLVFDHPTAAAAVEHLA
>nysta_001_PP_001.seq_from_14_to_85 (HMM "PKS_PP" in sequence "nysta_001_PP_001.seq", bitscore: 69.5, e-value: 2.3e-19, length: 72)
LDLVRTQAAAVLGHPGPEAVGTRSVFKELGFDSLAGVELADRLTARTGLRLPATLVFNFPTPERAAHRLGEL
>ascom_003_PP_003.seq_from_14_to_82 (HMM "PKS_PP" in sequence "ascom_003_PP_003.seq", bitscore: 68.8, e-value: 3.9e-19, length: 69)
QEVVLRHAAAVLAYGLGDRVAADRPFRELGFDSLTAVDLRNRLAAETGLRLPTTLVFSHPTAEALTAHL
>pimar_001_PP_001.seq_from_13_to_92 (HMM "PKS_PP" in sequence "pimar_001_PP_001.seq", bitscore: 68.6, e-value: 4.6e-19, length: 80)
LDLVRDCVGRVLRYGGAAVPFPPDKDFFSPDKDFRQLGLDSIGAVRLRNLLREETGLPLPATLAFDSPTPRAVARVLAEQ
>stigm_005_PP_001.seq_from_10_to_81 (HMM "PKS_PP" in sequence "stigm_005_PP_001.seq", bitscore: 68.0, e-value: 6.6e-19, length: 72)
EEHLQTLAAQVLRMSPKDLDRSTPLRSLGFDSLVAVEFRNRIEASLGLTLSATLAWNHPTIEAMTTHIADKM
>rapam_002_PP_005.seq_from_14_to_81 (HMM "PKS_PP" in sequence "rapam_002_PP_005.seq", bitscore: 67.5, e-value: 9.9e-19, length: 68)
LKLVSDGAATVLGHADTSTIPATTAFKDLGIDSLTAVELRNSLAKATELRLPATLVFDYPTPTALAAR
>rapam_002_PP_006.seq_from_14_to_81 (HMM "PKS_PP" in sequence "rapam_002_PP_006.seq", bitscore: 67.1, e-value: 1.3e-18, length: 68)
LKVVRDSAATVLGHADARSIPATGAFKDLGVDSLTAVELRNSLTKATGLRLPATMVFDYPTPADLAAR
>sorap_001_PP_003.seq_from_14_to_78 (HMM "PKS_PP" in sequence "sorap_001_PP_003.seq", bitscore: 65.6, e-value: 3.5e-18, length: 65)
LDLVRTEAATVLGLASFESLDPHRPLQELGLDSLIALELRGRLAAATGLRLQPTLLFDYPTPAAL
>epoth_003_PP_002.seq_from_11_to_83 (HMM "PKS_PP" in sequence "epoth_003_PP_002.seq", bitscore: 65.5, e-value: 3.7e-18, length: 73)
HEVVHGAVARVLGFLDPSALDPGMGFNEQGLDSLMAVEIRNLLQAELDVRLSTTLAFDHPTVQRLVEHLLVDV
>rifam_001_PP_001.seq_from_14_to_82 (HMM "PKS_PP" in sequence "rifam_001_PP_001.seq", bitscore: 65.3, e-value: 4.6e-18, length: 69)
EDLVRTQAADVLGQPVPDGRAFRDLGFTSLAIVELRNRLTEHTGLWLPASAVFDHPTPAALAARVRAEL
>ampho_001_PP_001.seq_from_13_to_84 (HMM "PKS_PP" in sequence "ampho_001_PP_001.seq", bitscore: 65.2, e-value: 4.6e-18, length: 72)
IGLVRTQAAAVLGHQGPDAVGPRAVFKELGFDSLAGVELSDRLTALTGLRLPATLVFNFPTPELAARRIGEL
>ascom_001_PP_001.seq_from_6_to_75 (HMM "PKS_PP" in sequence "ascom_001_PP_001.seq", bitscore: 65.2, e-value: 4.7e-18, length: 70)
LDLVRDSVATVLGLPGAGHCSPDRTFRENGLDSLTTVEFTNTVAARTGLRVPASTAFDHPTPRAFAAHLA
>rapam_003_PP_001.seq_from_14_to_81 (HMM "PKS_PP" in sequence "rapam_003_PP_001.seq", bitscore: 64.9, e-value: 5.9e-18, length: 68)
LKLVSDGAATVLGHADTSTIPATTAFKDLGINSLTAVELRNSLAKATELRLPATLVFDYPTPAALAAR
>spino_001_PP_001.seq_from_14_to_78 (HMM "PKS_PP" in sequence "spino_001_PP_001.seq", bitscore: 64.8, e-value: 6.3e-18, length: 65)
LTMIRAQAAVVLGHSDPKEVDPDRTFKDLGFDSSMVVELCDRLNAATGLRLAPSVVFDCPTPDKL
>rapam_002_PP_001.seq_from_14_to_81 (HMM "PKS_PP" in sequence "rapam_002_PP_001.seq", bitscore: 64.8, e-value: 6.3e-18, length: 68)
LKVVRDTAATVLGHADARTIPVTGAFRDLGIDSLTAVELRNGLAKVTGLRLPATLVFDYPTPAVLAAR
>rapam_002_PP_002.seq_from_14_to_81 (HMM "PKS_PP" in sequence "rapam_002_PP_002.seq", bitscore: 64.4, e-value: 8.1e-18, length: 68)
LKVVCDSAAVVLGHADARTIPVTGAFKDLGVDSLTAVELRNSLVKATGLRLPATMVFDYPTPTALAAR
>ampho_006_PP_001.seq_from_14_to_86 (HMM "PKS_PP" in sequence "ampho_006_PP_001.seq", bitscore: 64.1, e-value: 1e-17, length: 73)
TELVVGFTAGLLGHADPAAVDPERGFLELGFDSLVSVSLRNQLGELLGLRLPTSVVFDSKTPVKLARHLNEEL
>stigm_001_PP_002.seq_from_10_to_81 (HMM "PKS_PP" in sequence "stigm_001_PP_002.seq", bitscore: 63.7, e-value: 1.4e-17, length: 72)
ESFLREEAAQVLRLPPARIDLSRSLQTLGMDSLLSLELRNRLEANLELTLPATVLWNYPTLSALAPFLAERM
>pikro_001_PP_001.seq_from_13_to_80 (HMM "PKS_PP" in sequence "pikro_001_PP_001.seq", bitscore: 63.6, e-value: 1.5e-17, length: 68)
LDKVRAQTAQVLGYATGGQIEVDRTFREAGCTSLTGVDLRNRINAAFGVRMAPSMIFDFPTPEALAEQ
>rapam_001_PP_004.seq_from_14_to_81 (HMM "PKS_PP" in sequence "rapam_001_PP_004.seq", bitscore: 63.3, e-value: 1.7e-17, length: 68)
LKLVCDSAAMVLGHADARSIPAAGAFKDLGVDSLMAVELRNGLVKATGLRLPATLVFDYPTPTVLAAR
>nysta_002_PP_001.seq_from_14_to_82 (HMM "PKS_PP" in sequence "nysta_002_PP_001.seq", bitscore: 63.1, e-value: 2e-17, length: 69)
LTLVRTEAAAVLGHASAESFPERRAFRDLGFDSVTAVDLRNRLVAGTGLRLPSTMVFDHPNCAALAAFL
>nidda_005_PP_001.seq_from_7_to_76 (HMM "PKS_PP" in sequence "nidda_005_PP_001.seq", bitscore: 62.1, e-value: 4.1e-17, length: 70)
LHLVRTLAAGVLGHSGAEQVDARASFRDLGFDSLAAVSLRDGLAEATGLELPAGLVFDHEDPTALADHLS
>averm_002_PP_003.seq_from_14_to_86 (HMM "PKS_PP" in sequence "averm_002_PP_003.seq", bitscore: 62.0, e-value: 4.3e-17, length: 73)
LGLIRTGICTVLGLRNPEGIEDQRAFRDLGFDSLTSAQFSKELAKETGLPLPPSLVFDYPTPQECAAHLRTQL
>rapam_003_PP_002.seq_from_14_to_81 (HMM "PKS_PP" in sequence "rapam_003_PP_002.seq", bitscore: 61.5, e-value: 6.2e-17, length: 68)
LKLVRDSAALVLGHADASTIPAAAAFKDLGIDSLTAVELRNSLAKATGLRLPNTTVFDYPTPAILATR
>nysta_006_PP_001.seq_from_14_to_86 (HMM "PKS_PP" in sequence "nysta_006_PP_001.seq", bitscore: 61.4, e-value: 6.6e-17, length: 73)
IDLVVGYTAGLLGHPDPTAVDPERGFLELGFDSLVSVGLRNQLAEILGLRLPSSIVFDSKSPVKLARWLHQEL
>epoth_002_PP_001.seq_from_14_to_84 (HMM "PKS_PP" in sequence "epoth_002_PP_001.seq", bitscore: 61.4, e-value: 6.7e-17, length: 71)
EPLLRAQISQVLRLPEGKIEVDAPLTSLGMNSLMGLELRNRIEAMLGITVPATLLWTYPTVAALSGHLARE
>ascom_001_PP_005.seq_from_14_to_79 (HMM "PKS_PP" in sequence "ascom_001_PP_005.seq", bitscore: 60.9, e-value: 9.5e-17, length: 66)
LGVVRDTAATLLGHTDAAAVTATTAFKDLGVDSLTALGLRNRLSEALGIPLPATLVFDYPAAGALT
>averm_001_PP_001.seq_from_14_to_85 (HMM "PKS_PP" in sequence "averm_001_PP_001.seq", bitscore: 60.5, e-value: 1.2e-16, length: 72)
LDLVRAHTMAVLNDDGNERTASDAGPSASFAHLGFDSVMGVELRNRLSKATGLRLPVTLIFDHTTPAAVAAR
>myxal_004_PP_002.seq_from_6_to_78 (HMM "PKS_PP" in sequence "myxal_004_PP_002.seq", bitscore: 60.3, e-value: 1.4e-16, length: 73)
IAWVREEVARVLGFPSSASVKLEQGFFETGMDSITAVELRRRLVARFGVQLATTVAFDRPTVLALSTHILQDV
>nidda_001_PP_001.seq_from_8_to_80 (HMM "PKS_PP" in sequence "nidda_001_PP_001.seq", bitscore: 59.7, e-value: 2.2e-16, length: 73)
VRLVGETTASVLGLDGPDEVALDRPFTSQGLDSMTAVELAGLLGTAAGVALDPTLVYELPTPRAVADHLAKTL
>megal_001_PP_003.seq_from_14_to_77 (HMM "PKS_PP" in sequence "megal_001_PP_003.seq", bitscore: 59.1, e-value: 3.2e-16, length: 64)
VRLVRRDAAAVLGSDAKAVPATTPFKDLGFDSLAAVRFRNRLAAHTGLRLPATLVFEHPNAAAV
>megal_002_PP_001.seq_from_14_to_82 (HMM "PKS_PP" in sequence "megal_002_PP_001.seq", bitscore: 58.6, e-value: 4.5e-16, length: 69)
LTLVGETVAEVLGHETGTEINTRRAFSELGLDSLGSMALRQRLAARTGLRMPASLVFDHPTVTALARYL
>myxot_002_PP_001.seq_from_14_to_87 (HMM "PKS_PP" in sequence "myxot_002_PP_001.seq", bitscore: 58.4, e-value: 5.3e-16, length: 74)
LEYVYSQVTQVLGLDPSRPLAGNQRLFEIGMDSLLAVELRNRFQSTLGVdRPLSSTLVFDHPTVEALTGYLAAE
>myxal_004_PP_001.seq_from_15_to_86 (HMM "PKS_PP" in sequence "myxal_004_PP_001.seq", bitscore: 58.2, e-value: 5.9e-16, length: 72)
EGYLREQLGRILRMEPSRIEPDQPFGDLGMDSLTGLELRNRIESGLKLTLSATLIYAYPTVQALTTYLYGKL
>myxal_002_PP_001.seq_from_14_to_86 (HMM "PKS_PP" in sequence "myxal_002_PP_001.seq", bitscore: 57.1, e-value: 1.3e-15, length: 73)
VQRIQSEVGRILGFAASDLPSTERGFFQMGMTSQMSVELRNALQRGLEKELPASLAFDHPTVIALAKRLASSV
>stigm_003_PP_001.seq_from_14_to_88 (HMM "PKS_PP" in sequence "stigm_003_PP_001.seq", bitscore: 56.8, e-value: 1.7e-15, length: 75)
TALVREEVGRVLGLEPSRPLKPQQRFFEAGMDSLMAIDVRRKLQLRLGSAFElSSTLVFDYPTTQELAQYLVKQV
>epoth_003_PP_003.seq_from_14_to_81 (HMM "PKS_PP" in sequence "epoth_003_PP_003.seq", bitscore: 56.3, e-value: 2.3e-15, length: 68)
RKVVQAEIARVLSWGAASAVPVDRPLSDLGLDSLTAVELRNVLGQRVGATLPATLAFDHPTVDALTRW
>stigm_002_PP_001.seq_from_14_to_86 (HMM "PKS_PP" in sequence "stigm_002_PP_001.seq", bitscore: 56.1, e-value: 2.5e-15, length: 73)
SAHIGSEVSRIMGFDSSQTINPREGLFAMGMDSLMAVELKNRLQKELGRTLSSSCVFNYPTLESLTGYLASSV
>stigm_007_PP_001.seq_from_14_to_86 (HMM "PKS_PP" in sequence "stigm_007_PP_001.seq", bitscore: 54.9, e-value: 6.2e-15, length: 73)
LAEVCSDVCGVLGFDPAAPLETRLGFFKMGMDSLTAMKLRKRLEVGIGKSLPPTLVFEYPNIEQLTDFLGREL
>myxot_003_PP_001.seq_from_14_to_85 (HMM "PKS_PP" in sequence "myxot_003_PP_001.seq", bitscore: 51.8, e-value: 5.1e-14, length: 72)
MDHVRVEVARVLGAEPSRLEPQQGFFQMGMNSLMSIELKKHLETSLrhGLPSTIAFEYPTVEAMTGFLAKEV
>epoth_005_PP_001.seq_from_14_to_81 (HMM "PKS_PP" in sequence "epoth_005_PP_001.seq", bitscore: 50.3, e-value: 1.4e-13, length: 68)
QDVVRVQVSHVLRLPEDKIEVDAPLSSMGMDSLMSLELRNRIEAALGVAAPAALGWTYPTVAAITRWL
>eryth_001_PP_001.seq_from_4_to_70 (HMM "PKS_PP" in sequence "eryth_001_PP_001.seq", bitscore: 50.0, e-value: 1.8e-13, length: 67)
LAVVNGETAALAGREADAEATFRELGLDSVLAAQLRAKVSAAIGREVNIALLYDHPTPRALAEALAA
>ascom_003_PP_004.seq_from_12_to_80 (HMM "PKS_PP" in sequence "ascom_003_PP_004.seq", bitscore: 48.2, e-value: 6.3e-13, length: 69)
AEIVRRRTAALLGVTDPADVDAEATFFALGFDSLAVQRLRNQLASATGLDLPAAVLFDHDTPAALTAFL
>pyolu_001_PP_002.seq_from_14_to_86 (HMM "PKS_PP" in sequence "pyolu_001_PP_002.seq", bitscore: 47.7, e-value: 8.9e-13, length: 73)
QALVCEVVGQVFGVADGLELDVRKGFFDMGMSSVMSLDLRSRLGRALSIDLPSTFGFEYTSIEQVTDYLMGQL
>megal_001_PP_001.seq_from_2_to_65 (HMM "PKS_PP" in sequence "megal_001_PP_001.seq", bitscore: 41.3, e-value: 7.2e-11, length: 64)
LEIVGAETAALAGREVDARATFRELGLDSVLAVQLRTRLATATGRDLHIAMLYDHPTPHALTEA
>tylac_005_PP_001.seq_from_14_to_83 (HMM "PKS_PP" in sequence "tylac_005_PP_001.seq", bitscore: 40.9, e-value: 9.6e-11, length: 70)
RELVRARTAAALGLDDPAEVAEGERFPAMGFDSLATVRLRRGLASATGLDLPPDLLFDRDTPAALAAHLA
>epoth_001_PP_001.seq_from_14_to_73 (HMM "PKS_PP" in sequence "epoth_001_PP_001.seq", bitscore: 40.4, e-value: 1.4e-10, length: 60)
EAFLRTQVSQVLRTPEIKVGAEALFTRLGMDSLMAVELRNRIEASLKLKLSTTFLSTSPN
>epoth_004_PP_002.seq_from_4_to_74 (HMM "PKS_PP" in sequence "epoth_004_PP_002.seq", bitscore: 37.0, e-value: 1.5e-09, length: 71)
RQLVLEKHLSELLGRGLRLPPERIERHVPFSNLGMDSLIGLELRNRIEAALGITVPATLLWTYPTVAALSG
>myxal_001_PP_001.seq_from_2_to_70 (HMM "PKS_PP" in sequence "myxal_001_PP_001.seq", bitscore: 37.0, e-value: 1.5e-09, length: 69)
QARLAGVLSQRLGIEARKLDVRERFSRYGLDSIKVTAFIAEVGEVLGRSLSPTLAFEYPTLEALARYLA
>myxal_001_PP_002.seq_from_1_to_63 (HMM "PKS_PP" in sequence "myxal_001_PP_002.seq", bitscore: 36.5, e-value: 2.1e-09, length: 63)
HLRELIGGVLRMEPSRIDPRTPLGSLGLDSLMSMEIRNRLEASLGLKLSATVVWTYPTLAALT
>sorap_001_PP_001.seq_from_9_to_77 (HMM "PKS_PP" in sequence "sorap_001_PP_001.seq", bitscore: 35.2, e-value: 5.2e-09, length: 69)
LTLIVAHLAERLRMDARFIDVHEPFSRHGLDSRGAVDLVVDLRTALGRPLSPVVVWQHPTPDALARHLA
>pyolu_001_PP_001.seq_from_15_to_86 (HMM "PKS_PP" in sequence "pyolu_001_PP_001.seq", bitscore: 35.0, e-value: 5.7e-09, length: 72)
VGDVRAQIGALLTQIIGVACADPDPDRGFFELGLSSISLVEFKRMLERQFALKLSATVGFDYPTINRLGQYL
>pimar_001_PP_002.seq_from_14_to_78 (HMM "PKS_PP" in sequence "pimar_001_PP_002.seq", bitscore: 30.7, e-value: 8.8e-08, length: 65)
LALVLAETSAVLGGQETPGEEPHGEEGHRTFKEMGINSLNAVELRNRLIAATDLRLPATLVYDYP
>stigm_009_PP_001.seq_from_12_to_83 (HMM "PKS_PP" in sequence "stigm_009_PP_001.seq", bitscore: 29.0, e-value: 1.4e-07, length: 72)
SAWLRQLVSRVFKLAEADLDSQEPILNLGLDSLMAVDMKERIKRGFDIDLSLAELLEGPSIAALSERLGQML
>myxot_004_PP_001.seq_from_14_to_85 (HMM "PKS_PP" in sequence "myxot_004_PP_001.seq", bitscore: 23.2, e-value: 6.5e-07, length: 72)
GSYLCEQVAHLLKMPVAKLDPEQPLNSMGMDSLLSLELKHKIHAETGMDVPLDEVLQGASIANLSMRLAERM
>myxot_001_PP_001.seq_from_1_to_64 (HMM "PKS_PP" in sequence "myxot_001_PP_001.seq", bitscore: 11.9, e-value: 1.3e-05, length: 64)
VQQVASQVGLEAHTVRITEPFFSLGVGSVFATRLIAELARWLERPLSPTLVWEHPTIDKFARHL
>myxot_001_PP_003.seq_from_1_to_51 (HMM "PKS_PP" in sequence "myxot_001_PP_003.seq", bitscore: -2.3, e-value: 0.00059, length: 51)
ILDLPRPLADGRLPLVRFGFDSLMSLKLKARLESTLGLSISAAKLLSGLSL
>pyolu_002_PP_001.seq_from_1_to_52 (HMM "PKS_PP" in sequence "pyolu_002_PP_001.seq", bitscore: -4.0, e-value: 0.00095, length: 52)
AQLLGVKTEQVRAKLEDGGSLMDYGLDSLLVMDMVARCRRDLKLEIKAREFL
>UniRef100_Q982I6_from_459_to_601 (HMM "PKS_PP" in sequence "UniRef100_Q982I6", bitscore: 408.6, e-value: 4.9e-117, length: 143)
TVVRAHVREKLPGYMAPDRVQIIGAMPKTASGKVDRKSIAERLCAEKVNPSAPPVEKPACATTSGSVKNSDLCGAITSYW
RELLDHPLLSDSDNVFDFGARSIMVPELQRRLRRQFGISMPAILVFRHPSPRELADFLSRRSV
>UniRef100_O33955_from_1702_to_1775 (HMM "PKS_PP" in sequence "UniRef100_O33955", bitscore: 118.4, e-value: 1.1e-29, length: 74)
TGFVRAQVAAVLGHPTSDTIDVRRSFKEAGFDSLTAVELRNRLRAATGLKLPATLVFDHPTPLALAGFLHRELP
>UniRef100_Q27W68_from_1547_to_1620 (HMM "PKS_PP" in sequence "UniRef100_Q27W68", bitscore: 117.1, e-value: 2.8e-29, length: 74)
LALVRAHVAAVLHYPAPESVEPDRPFKELGFDSIAAVELRNRLRAATGLSLPTTVVFDYPTPRTLAGHLLTEVD
>UniRef100_Q0PD00_from_3645_to_3718 (HMM "PKS_PP" in sequence "UniRef100_Q0PD00", bitscore: 114.7, e-value: 1.4e-28, length: 74)
LDLVRTHVAAVLGHSAPDGVQAGRTFRDLGFDSLTAVELRNRLSSATGVALPATLIFDYPNPSAIADHLRRQLC
>UniRef100_A0FCL2_from_5301_to_5374 (HMM "PKS_PP" in sequence "UniRef100_A0FCL2", bitscore: 114.0, e-value: 2.4e-28, length: 74)
LDLVRREAAAVLGHGGPQSVTPRRPFKELGFDSLSAVELRNRLRTATGRRLEATLIFDHPTPAALARHLDAELF
>UniRef100_Q8KUF6_from_1581_to_1654 (HMM "PKS_PP" in sequence "UniRef100_Q8KUF6", bitscore: 112.1, e-value: 8.8e-28, length: 74)
LALVRAESASVLGHPAGEPVDADRAFKEAGFDSLTAVELRNRLTAATGVRLPATLVFDHPTPAALAAHLVERMG
>UniRef100_Q70KH5_from_2013_to_2086 (HMM "PKS_PP" in sequence "UniRef100_Q70KH5", bitscore: 111.3, e-value: 1.5e-27, length: 74)
LDVVRAQVAVVLGHGAPEGIDPQRAFKDLGFDSLTAVELRNRLNAAAGLTLPATLVFDHPTPAALTDHIESVLL
>UniRef100_Q3S864_from_3034_to_3107 (HMM "PKS_PP" in sequence "UniRef100_Q3S864", bitscore: 111.1, e-value: 1.7e-27, length: 74)
VRLIRTEVAAVLGYPDPADVDPDRVFKDLGFDSLTAVDLRNRLSEVTGLRLSVTLVFDHPTVTALVDHVRSELG
>UniRef100_Q52V50_from_1743_to_1816 (HMM "PKS_PP" in sequence "UniRef100_Q52V50", bitscore: 111.0, e-value: 1.8e-27, length: 74)
LDTVRVQVAAVLGYPGPEAVDPGRAFKELGFDSLTAVELRNRLGSATGVRLPATLVFDYPTPNALSAFLRTELL
>UniRef100_Q93H83_from_1436_to_1509 (HMM "PKS_PP" in sequence "UniRef100_Q93H83", bitscore: 110.7, e-value: 2.3e-27, length: 74)
VDLVRTHAAAVLGHRGAGAVEADRPFRDIGFDSLTAVELRNRINKATGLSLPATLIFDHPTAADLAAHLLAELT
>UniRef100_O33956_from_3560_to_3633 (HMM "PKS_PP" in sequence "UniRef100_O33956", bitscore: 110.5, e-value: 2.6e-27, length: 74)
LAEIRAHAAAVLGHGSDDSIPEDRAFKDLGFDSLTAVEMRNRLSAATGLRLPATLVFDHPTPGELAGHLSAELS
>UniRef100_O30480_from_1601_to_1674 (HMM "PKS_PP" in sequence "UniRef100_O30480", bitscore: 110.2, e-value: 3.3e-27, length: 74)
LDLVRQQSARVLGHSDADRIDPGQAFKDTGFDSLTAVEFRNRVTTATGLRLPATLIFDHPTPNALADHLLAQLG
>UniRef100_Q70HZ8_from_2002_to_2075 (HMM "PKS_PP" in sequence "UniRef100_Q70HZ8", bitscore: 110.1, e-value: 3.4e-27, length: 74)
LGLVRDHAAAVLGHGTSDAVSPDRPFRDLGFDSLTAVELRNRFAALTGLRLPATLVFDHPSPTALAGHLAGLLG
>UniRef100_Q93HJ4_from_2937_to_3010 (HMM "PKS_PP" in sequence "UniRef100_Q93HJ4", bitscore: 110.1, e-value: 3.5e-27, length: 74)
RDLVREQAAAVLGHADARSVDPARALKELGFDSLTAVELRNRLSTATGLRLPATMVFDHPTIAELADFLARGLT
>UniRef100_Q5VKQ3_from_2645_to_2718 (HMM "PKS_PP" in sequence "UniRef100_Q5VKQ3", bitscore: 110.0, e-value: 3.8e-27, length: 74)
LDLVRTHAAVVLGHANPTSVRPDRPFKEFGFDSLTAVELRNRLNAATGKRLPTTAVFDHPTPEALARYLLTVLT
>UniRef100_Q9ZGI4_from_3573_to_3646 (HMM "PKS_PP" in sequence "UniRef100_Q9ZGI4", bitscore: 110.0, e-value: 3.9e-27, length: 74)
RDLVRTHVATVLGHGTPSRVDLERAFRDTGFDSLTAVELRNRLNAATGLRLPATLVFDHPTPGELAGHLLDELA
>UniRef100_A4X8M3_from_1631_to_1704 (HMM "PKS_PP" in sequence "UniRef100_A4X8M3", bitscore: 109.9, e-value: 4e-27, length: 74)
TALVLTQVAAVLGHASAERIDAGRPFQELGFDSLTAVELRNALSASTGLRLPATLIFDYPSPRDLARYLLREIA
>UniRef100_Q76KZ5_from_2093_to_2166 (HMM "PKS_PP" in sequence "UniRef100_Q76KZ5", bitscore: 109.9, e-value: 4e-27, length: 74)
LELVRERVAAVLGHASADAIDPARAFKEIGFDSLTAVELRNRLNAATGLRLPATLVFDYPTPTVLSQYLLAELA
>UniRef100_Q52V50_from_7355_to_7428 (HMM "PKS_PP" in sequence "UniRef100_Q52V50", bitscore: 109.7, e-value: 4.7e-27, length: 74)
LELVCTYVAAVLGFAGPEAVDPARSFSEVGFDSLTAVELRNRLGAATGVRLPATLVFDYPTPDALVEYLRDELW
>UniRef100_Q9S0R3_from_4474_to_4558 (HMM "PKS_PP" in sequence "UniRef100_Q9S0R3", bitscore: 109.2, e-value: 6.4e-27, length: 85)
LELVRTHAAAVLGHPTSAVTAADGALPDDLVPADTEFRDLGFDSLTAVELRNRINAVTGLRLPATLIFDQPSPAALADHL
ATRLT
>UniRef100_Q0QMN5_from_5244_to_5317 (HMM "PKS_PP" in sequence "UniRef100_Q0QMN5", bitscore: 109.1, e-value: 7.1e-27, length: 74)
TDLVRREAAVVLGHDDPDAMPTDRPFTDLGFDSLAAVNLRNRLGTATGVRLSATAVFDHPSPAALADHLLRHLA
>UniRef100_Q0R4M5_from_2046_to_2119 (HMM "PKS_PP" in sequence "UniRef100_Q0R4M5", bitscore: 108.5, e-value: 1.1e-26, length: 74)
VDLVRGEAAAVLGHSGPEAVESGRAFKEAGFDSLTAVELRNRLNTATGLRLSPTLVFDHPSPTALAAHLLTELL
>UniRef100_Q7WTF0_from_1511_to_1584 (HMM "PKS_PP" in sequence "UniRef100_Q7WTF0", bitscore: 107.9, e-value: 1.6e-26, length: 74)
LALVRAHVAGALRYPAAESVDPEQPFKELGFDSLAAVEFRNRLRGAIGLTLPATLVFDYPTPTALAGYLVSQVL
>UniRef100_Q9S0R8_from_3818_to_3891 (HMM "PKS_PP" in sequence "UniRef100_Q9S0R8", bitscore: 107.9, e-value: 1.6e-26, length: 74)
LALVRSHIATVLGHTTPDTIPPDRAFRDLGFDSLTAVELRNRLSRTTGLRLPTTLAFDHPNPTTLTHHLHTQLQ
>UniRef100_Q3S869_from_4853_to_4926 (HMM "PKS_PP" in sequence "UniRef100_Q3S869", bitscore: 107.7, e-value: 1.9e-26, length: 74)
ADLVCAHAADVLGHAGASAVDPERAFRQLGFDSLTAVELRNRLNAATGLRLPATLVFDYPSPAAVAGYCAERLA
>UniRef100_A0QHA3_from_885_to_958 (HMM "PKS_PP" in sequence "UniRef100_A0QHA3", bitscore: 107.5, e-value: 2.1e-26, length: 74)
RELVCEHAAAVLGHPGGDAIDPDRAFADLGFDSLIGVELRNRLTTHTGTALSRTLIFDYPTPAALADHLRQQLL
>UniRef100_Q9S0R7_from_6045_to_6118 (HMM "PKS_PP" in sequence "UniRef100_Q9S0R7", bitscore: 107.4, e-value: 2.3e-26, length: 74)
LRLVRSHVAAVLGHSGADGIDASRAFRELGFDSLTAVELRNRLTAATGLRLRATLAFDFPTPAALAEHLGERLL
>UniRef100_Q6JHN8_from_5902_to_5975 (HMM "PKS_PP" in sequence "UniRef100_Q6JHN8", bitscore: 107.2, e-value: 2.6e-26, length: 74)
LDVVCGQAAVVLGHADGGVVGVEQRFTELGFDSLTAVELRNRLNTSTGLRLPPTLVFDYPTPTALADRLLDELG
>UniRef100_A1YAM6_from_1684_to_1757 (HMM "PKS_PP" in sequence "UniRef100_A1YAM6", bitscore: 107.1, e-value: 2.7e-26, length: 74)
LDLVRTTVAAVLGHPDAHAIDPDRAFTEVGFDSLAAVELRNRLIAATGLKIAPTLVFDHPNPRAVAAFLAAGSA
>UniRef100_A0FCL1_from_5569_to_5642 (HMM "PKS_PP" in sequence "UniRef100_A0FCL1", bitscore: 107.1, e-value: 2.8e-26, length: 74)
LELVRAQVAAVLGHAKPASVDPSRTFQEVGFDSLTAVELRNRLATATGVPFPASVIFDYPTPAALADHVRTRFV
>UniRef100_Q49BE0_from_1717_to_1790 (HMM "PKS_PP" in sequence "UniRef100_Q49BE0", bitscore: 107.1, e-value: 2.8e-26, length: 74)
TELVRTEAAAVLGHTTIDSIGPDQPFRDVGFDSLTAVELRNRLNAATGLRLPATVVFDYPTPAITAGYLRDELF
>UniRef100_A1GD41_from_3351_to_3424 (HMM "PKS_PP" in sequence "UniRef100_A1GD41", bitscore: 107.1, e-value: 2.8e-26, length: 74)
IDLVRGQAAAVLGHVSAQLVPADEAFRDLGFDSLTAVELRNRLKTTTGLSLPATLVFDHPNPRALARFLLTELM
>UniRef100_Q7WTF1_from_3826_to_3899 (HMM "PKS_PP" in sequence "UniRef100_Q7WTF1", bitscore: 107.0, e-value: 3.1e-26, length: 74)
LDLVRTHAATVLGHMDSGTVSADTPFKDLGFDSLTAVELRNRLTTVTGLRLSAASVFRYPTATAMAEHLRGELC
>UniRef100_Q52V45_from_1698_to_1771 (HMM "PKS_PP" in sequence "UniRef100_Q52V45", bitscore: 107.0, e-value: 3.1e-26, length: 74)
LDLVRAQVASVLGHASAEQVDPARAFKDLGFDSLTAVELRNRLGAATGLRLPTTLVFDHPTPTALVRHLRTDLL
>UniRef100_Q52V46_from_4903_to_4976 (HMM "PKS_PP" in sequence "UniRef100_Q52V46", bitscore: 106.9, e-value: 3.3e-26, length: 74)
LDLVCGRVAEVLGHTDARAVDADRAFKELGFDSLTAVELRNVLKAATGLRLSPTLVFDYPTPVALARHLLAELA
>UniRef100_Q9EX53_from_1701_to_1774 (HMM "PKS_PP" in sequence "UniRef100_Q9EX53", bitscore: 106.8, e-value: 3.4e-26, length: 74)
TDLVRVQVAAVLGHSDPGAIESGRAFQELGFDSLTAVELRNQLSTASGLRLPTTLVFDHPSPAALAAHLSAELF
>UniRef100_Q0QMN7_from_2671_to_2744 (HMM "PKS_PP" in sequence "UniRef100_Q0QMN7", bitscore: 106.7, e-value: 3.6e-26, length: 74)
QDVVLTQAAVVLGHPDPAALGPDRPFKEIGFDSLTSVELRNRLSRITGTRLPATVVFDHPTPAGLAAHLRGELA
>UniRef100_Q93NX8_from_1705_to_1778 (HMM "PKS_PP" in sequence "UniRef100_Q93NX8", bitscore: 106.6, e-value: 3.9e-26, length: 74)
VDLVRAEAAAVLGHGSADAVDSRREFRGLGFDSLTAIELRNRLGKATGLTLPATLVFDYPTPEQLADHLLDELL
>UniRef100_Q1MX75_from_1492_to_1565 (HMM "PKS_PP" in sequence "UniRef100_Q1MX75", bitscore: 106.6, e-value: 4e-26, length: 74)
LDVVTAEVAAVLGHGPADRPAPGQTFKELGLDSLTAVALRNRLRAATGLPLPVTLVFDHPSPQALARFLTGQLG
>UniRef100_Q93NW6_from_3409_to_3482 (HMM "PKS_PP" in sequence "UniRef100_Q93NW6", bitscore: 106.6, e-value: 4.1e-26, length: 74)
LDLVRTSAALVLGHAAGSDIDADRAFRDLGFDSLTAVELRNRLRTATGLRLSATMVFDHPTLSALADHLLTELF
>UniRef100_A0ACH2_from_1984_to_2057 (HMM "PKS_PP" in sequence "UniRef100_A0ACH2", bitscore: 106.5, e-value: 4.2e-26, length: 74)
TGLVCAEAATVLGHTGADAVAPDRVFKELGFDSLTSVELRNRINAATGLRLPATLLFDHPTPVALAGHLGTALV
>UniRef100_A0FCL3_from_7331_to_7404 (HMM "PKS_PP" in sequence "UniRef100_A0FCL3", bitscore: 106.4, e-value: 4.5e-26, length: 74)
LDLVRSHVAAVLGHTASEAIDPARPFQEIGFDSLTAVELRNRLTAATGVRLPASAIYDYPTPEALAEHVCREAL
>UniRef100_Q9X993_from_3205_to_3278 (HMM "PKS_PP" in sequence "UniRef100_Q9X993", bitscore: 106.3, e-value: 4.8e-26, length: 74)
LDLVRAQIAVVLGHANPETIESTRVFQDLGFDSLTAVELRNRLNNATGLRLSATAVFDYPTADALVDFLLDELF
>UniRef100_Q52V46_from_6436_to_6509 (HMM "PKS_PP" in sequence "UniRef100_Q52V46", bitscore: 106.2, e-value: 5.1e-26, length: 74)
LNLVRTHIAAVLGHGGSEAVGAERAFKELGFDSLTAVELRNRLGAATGVRLPATLIFDYPTATALAAYLRGELL
>UniRef100_Q6JHN6_from_5414_to_5487 (HMM "PKS_PP" in sequence "UniRef100_Q6JHN6", bitscore: 106.1, e-value: 5.7e-26, length: 74)
LDVVCGQAAVVLGHADGGVVGVEQRFTELGFDSLTAVELRNRLNTSTGLRLPPTLVFDYPTPTALADRLLDELL
>UniRef100_Q846X1_from_1542_to_1615 (HMM "PKS_PP" in sequence "UniRef100_Q846X1", bitscore: 106.1, e-value: 5.7e-26, length: 74)
LDLVRKQVAAVLRYEPGQDVAPEKAFKDLGFDSLVVVELRNRLRAATGLRLPATLVYDYPTPRTLAAHLLDRVL
>UniRef100_Q52V50_from_3838_to_3911 (HMM "PKS_PP" in sequence "UniRef100_Q52V50", bitscore: 105.9, e-value: 6.6e-26, length: 74)
LDLVRQQVAAVLGHATPDAVEPTRAFKDLGFDSLTAVEFRNRLGATAGIRLPATLVFDYPTPTVLAGYLKDELL
>UniRef100_Q52V53_from_5055_to_5128 (HMM "PKS_PP" in sequence "UniRef100_Q52V53", bitscore: 105.9, e-value: 6.6e-26, length: 74)
MELVRTQVAAVLGYAGPDDVDAARGFLDLGFDSLTAVDLRNRLTASAGLRLPVTLIFDYPSPTALAAYLAERLG
>UniRef100_Q9S0R4_from_1769_to_1842 (HMM "PKS_PP" in sequence "UniRef100_Q9S0R4", bitscore: 105.9, e-value: 6.6e-26, length: 74)
LALVRSHIATVLGHTTPDTIPPDRAFRDLGFDSLTAVELRNRLSRTTGLRLPTTLAFDHPNPTTLTHHLHTQLL
>UniRef100_Q8CJN6_from_4406_to_4479 (HMM "PKS_PP" in sequence "UniRef100_Q8CJN6", bitscore: 105.9, e-value: 6.6e-26, length: 74)
TDLVRVQVAAVLGHSDPGSVDPGRAFQELGFDSLTAVELRNQLSTVSGLRLPTTLVFDHPSPAALAAHLRQRIT
>UniRef100_A4X8M1_from_1432_to_1505 (HMM "PKS_PP" in sequence "UniRef100_A4X8M1", bitscore: 105.8, e-value: 7e-26, length: 74)
LDTVRTNVAAVLGYGDADSVEPRRAFKDLGMDSVTAVELRNRLSAATGLRLSATLVFDHPTPLALADQLRAELG
>UniRef100_Q3S866_from_2722_to_2795 (HMM "PKS_PP" in sequence "UniRef100_Q3S866", bitscore: 105.7, e-value: 7.7e-26, length: 74)
LALVRTEVAAVLNYDRADTVDARRSFKELGADSLSAVELRNRLGRATGLRLSATVVFDHPTPTALAGRLRAELF
>UniRef100_Q9KIV3_from_3638_to_3711 (HMM "PKS_PP" in sequence "UniRef100_Q9KIV3", bitscore: 105.6, e-value: 8.2e-26, length: 74)
RDLVRGHVALVLGHSGPEAIDAEQAFRDIGFDSLTAVELRNRLNAETGLRLPGTLVFDYPNPSALADHLLELLA
>UniRef100_A1YAM7_from_3538_to_3611 (HMM "PKS_PP" in sequence "UniRef100_A1YAM7", bitscore: 105.4, e-value: 8.9e-26, length: 74)
VDLVRTHSATVLGHTAADAVEATRSFQEIGFDSLTAVELRNRLTAATGLRLPATLIFDYPTPEALAAHIGEGVL
>UniRef100_Q52V50_from_5589_to_5662 (HMM "PKS_PP" in sequence "UniRef100_Q52V50", bitscore: 105.4, e-value: 9.2e-26, length: 74)
LDLVRAEVAAVLGHASTDEVPADRAFKELGFDSLTSVELRNRLGATTGERLSATLVFDYPTPHALAEFLRTEVL
>UniRef100_Q8KUF5_from_1425_to_1498 (HMM "PKS_PP" in sequence "UniRef100_Q8KUF5", bitscore: 105.4, e-value: 9.3e-26, length: 74)
TDLVRAHAAAALGHPGPESVPADVAFRDLGVDSLAAVELRNRACAATGAKLTPTAVFDHPTPRALAEHLAEHLA
>UniRef100_O52545_from_4933_to_5006 (HMM "PKS_PP" in sequence "UniRef100_O52545", bitscore: 105.4, e-value: 9.4e-26, length: 74)
VDLVRGQVAVVLGYDGPEAVRPDTAFKDTGFDSLTSVELRNRLREATGLKLPATLVFDYPNPLAVARYLGARLV
>UniRef100_Q6W5P9_from_3609_to_3682 (HMM "PKS_PP" in sequence "UniRef100_Q6W5P9", bitscore: 105.4, e-value: 9.4e-26, length: 74)
RDLVGAHAAAVLGHDDTEPFHAGRAFRDLGFDSLTAVELRNRLSAATGLRLPATLVFDHPTVAALAAHLDGELS
>UniRef100_A0QFF5_from_1978_to_2051 (HMM "PKS_PP" in sequence "UniRef100_A0QFF5", bitscore: 105.4, e-value: 9.5e-26, length: 74)
LELVRSHIATVLGSPTAEAIDPDKAFQELGFDSLTAVEMRNRLKTATGLALSPTLIFDYPTPNALAGYIRTELA
>UniRef100_Q27W69_from_3888_to_3961 (HMM "PKS_PP" in sequence "UniRef100_Q27W69", bitscore: 105.3, e-value: 9.7e-26, length: 74)
LTLVRTQAAAVLGHTDAGAVSADTPFKDLGFDSLTGVELRNRLAAATGLRLPATVVFRHPTPSAIAAELREKLC
>UniRef100_Q52V44_from_1728_to_1801 (HMM "PKS_PP" in sequence "UniRef100_Q52V44", bitscore: 105.3, e-value: 1e-25, length: 74)
LDLVRKQVAAALGYPGPSAVEPGRSFKELGFDSLTAVELRNLLGDATGRRLPATLVFDYPTATALAGYLREEII
>UniRef100_Q93HJ1_from_1475_to_1548 (HMM "PKS_PP" in sequence "UniRef100_Q93HJ1", bitscore: 105.2, e-value: 1e-25, length: 74)
LELVRSEAATVLTHRTTDDITAGRPFRDLGFDSLTAMELRNRLNTATGLRLPATLVFDHPTPQRLAGHLHEKLF
>UniRef100_O52545_from_3232_to_3305 (HMM "PKS_PP" in sequence "UniRef100_O52545", bitscore: 105.2, e-value: 1.1e-25, length: 74)
LDLVRAQVAAVLGHADASAVRVDTAFKDAGFDSLTAVELRNRMRTATGLKLPATLVFDYPNPQALARHLRDELG
>UniRef100_Q6W5Q0_from_1695_to_1768 (HMM "PKS_PP" in sequence "UniRef100_Q6W5Q0", bitscore: 105.2, e-value: 1.1e-25, length: 74)
LDLVRGQVAVVLGHAGVQSVDPGRAFQDLGFDSLTAVELRNRLGKSTGLRLPATVVFDYPTVNALVGYLLEELF
>UniRef100_A0ACH1_from_3498_to_3571 (HMM "PKS_PP" in sequence "UniRef100_A0ACH1", bitscore: 105.2, e-value: 1.1e-25, length: 74)
LDLVRGNAATVLGHARADAVGARQAFRDLGFDSLTAVELRNRLNTATGLRLPATLVFDHPTPTVLAEHLSTRLG
>UniRef100_Q9EWA1_from_9344_to_9417 (HMM "PKS_PP" in sequence "UniRef100_Q9EWA1", bitscore: 105.1, e-value: 1.1e-25, length: 74)
RDLVRTRAAAVLGHPTADAVGADRAFRDLGFDSLSAVELRNQLGAATGLNLTATLVFDHPNPAALADHLLSLLV
>UniRef100_Q9X993_from_4906_to_4979 (HMM "PKS_PP" in sequence "UniRef100_Q9X993", bitscore: 105.1, e-value: 1.1e-25, length: 74)
LDVVRAQIATVLGHAGPETIAPDRAFQDLGLDSLTAIELRNLLGKATGLRLPATTVFDYPTVDALAAHLLDELF
>UniRef100_Q9ZGI4_from_1448_to_1521 (HMM "PKS_PP" in sequence "UniRef100_Q9ZGI4", bitscore: 105.0, e-value: 1.2e-25, length: 74)
QELVREHLAVVLNHPSPEAVDTGRAFRDLGFDSLTAVELRNRLKNATGLALPATLVFDYPTPRTLAEFLLAEIL
>UniRef100_Q0RTS6_from_1884_to_1957 (HMM "PKS_PP" in sequence "UniRef100_Q0RTS6", bitscore: 104.9, e-value: 1.3e-25, length: 74)
LEHVRQEVAAVLGHRDVDTVEAERDFGELGLDSLTAVELRNRLNTATGLRLPATLTFDHPSATALAAYLAEQLA
>UniRef100_A1GGH3_from_786_to_859 (HMM "PKS_PP" in sequence "UniRef100_A1GGH3", bitscore: 104.5, e-value: 1.7e-25, length: 74)
LDVVRAQVAVVLGHADPQDVQADTAFKDVGFDSLTSVELRNRLREATGLKLPPTLVFDYPNPLVLASYLRTQLC
>UniRef100_A0ACH3_from_2619_to_2692 (HMM "PKS_PP" in sequence "UniRef100_A0ACH3", bitscore: 104.5, e-value: 1.7e-25, length: 74)
EELVRTTVAAVLGHSSGTGVDTGRTFKDLGFDSLTGVELRNRLAAATGLRLAATLVFSHPSPAALTAHLCEELS
>UniRef100_O30481_from_1955_to_2028 (HMM "PKS_PP" in sequence "UniRef100_O30481", bitscore: 104.5, e-value: 1.8e-25, length: 74)
LELVRAQAATVLGHSGAEHVSPTQAFKDSGFDSLTAVEFRNRVTTATGLRLPATLIFDHPTPNTLADHLLAQLA
>UniRef100_Q52V51_from_1492_to_1565 (HMM "PKS_PP" in sequence "UniRef100_Q52V51", bitscore: 104.4, e-value: 1.9e-25, length: 74)
LELVRTAVAAVLGYAGPDAVEAGRAFKELGFDSLTSVELRNRLNAASGLKLPPTLVFDHPTPTVLARHLRAEFF
>UniRef100_Q52V52_from_5277_to_5350 (HMM "PKS_PP" in sequence "UniRef100_Q52V52", bitscore: 104.4, e-value: 1.9e-25, length: 74)
LDLVCTQVAQVLGHSGAAAIEPGSAFKELGFDSLTAVELRNRLGAVTGLRLPATLIFDYPTPEALSGHLRSALP
>UniRef100_O30482_from_1587_to_1660 (HMM "PKS_PP" in sequence "UniRef100_O30482", bitscore: 104.3, e-value: 1.9e-25, length: 74)
LELVCEQVAQALGHADADAVDPERDFRELGFDSLTAVELRNRLVSTTGLRLSATVVFDHPTATALADHVGAQLA
>UniRef100_Q2GPL2_from_2185_to_2285 (HMM "PKS_PP" in sequence "UniRef100_Q2GPL2", bitscore: 104.3, e-value: 2e-25, length: 101)
AHPRPPHHHKQQKHHTLSCQVDAGHHPPTKSPTSSPPHCDDAAAASVTPEHSPAELGVDSLAAVELRAWAWRVLGLDVAV
MKITSGATIARLARDLAGGVV
>UniRef100_Q0R4M5_from_5558_to_5631 (HMM "PKS_PP" in sequence "UniRef100_Q0R4M5", bitscore: 104.2, e-value: 2.1e-25, length: 74)
LDLVRTHIALVLGHATPLLVDPEKGLLDMGFDSLTAVELRNRVNAATGLRLPPTLVFDYPTAKALAGHLHAELA
>UniRef100_Q0S8W4_from_3382_to_3455 (HMM "PKS_PP" in sequence "UniRef100_Q0S8W4", bitscore: 104.2, e-value: 2.2e-25, length: 74)
LDLVRGGAATVLGYDASDSVDPDQAFKELGFDSLAAVALRNHLGAATGLRLPPTMVFDHPSPRAVAEFLRSELV
>UniRef100_Q0PD00_from_2038_to_2111 (HMM "PKS_PP" in sequence "UniRef100_Q0PD00", bitscore: 104.1, e-value: 2.3e-25, length: 74)
LDLVRSHAATVLGHGDVAGVGAGRAFRELGFDSLTAVELRNRLNTATGVRLPATLVFDYPTPTELADYLLVQMV
>UniRef100_Q6T2C6_from_471_to_544 (HMM "PKS_PP" in sequence "UniRef100_Q6T2C6", bitscore: 104.0, e-value: 2.4e-25, length: 74)
LDAVRGQVAAVLGHGGATEIDEDRAFLDLGFDSLTAVELRNRLSALTGIRLPATLLFDYPTPAELVDHLQARIA
>UniRef100_Q27W58_from_4628_to_4701 (HMM "PKS_PP" in sequence "UniRef100_Q27W58", bitscore: 104.0, e-value: 2.4e-25, length: 74)
LHHIQTHAAAILGHPTIDAIPPAQPFQELGFDSLTAVEFGHRLSAATGVDLPPTLVFDHPTPKELADYLRERLV
>UniRef100_Q93NW6_from_1668_to_1741 (HMM "PKS_PP" in sequence "UniRef100_Q93NW6", bitscore: 104.0, e-value: 2.5e-25, length: 74)
LGLVRTQIAQVLGHADAGQVEAARQFQDLGFDSLTAVELRNGLNSATGLRLPATMVFDYPTPNALADHLSDELL
>UniRef100_Q0QMN5_from_2014_to_2087 (HMM "PKS_PP" in sequence "UniRef100_Q0QMN5", bitscore: 103.9, e-value: 2.5e-25, length: 74)
LSLVRTEAAAVLGHTGAAAVDPDTEFRALGVDSLSAVELRNRLAAATGVSLPATLVFDYPTPAALAAHLTEEPD
>UniRef100_A5WRJ8_from_1517_to_1590 (HMM "PKS_PP" in sequence "UniRef100_A5WRJ8", bitscore: 103.8, e-value: 2.7e-25, length: 74)
VGLVCLQAAAVLGRPSAEDVDPDTEFGDLGFDSLTAVELRNRLKTATGLTLPPTVIFDHPTPTAVAEYVAQQMS
>UniRef100_Q9ALM3_from_3238_to_3311 (HMM "PKS_PP" in sequence "UniRef100_Q9ALM3", bitscore: 103.8, e-value: 2.9e-25, length: 74)
LDLVLAEASIVLGHNGSDPVGPDRAFQELGFDSLMAVELRNRLGEATGLSLPATLIFDYPSPSALAEQLVGELV
>UniRef100_Q27W58_from_3073_to_3146 (HMM "PKS_PP" in sequence "UniRef100_Q27W58", bitscore: 103.7, e-value: 3e-25, length: 74)
LERIQSLAASILGHSGPDAIPPAQPFQELGFDSLTAVELRNQLATATGIDLAPALVFDHPTPNALATYLRAELT
>UniRef100_Q52V49_from_1707_to_1780 (HMM "PKS_PP" in sequence "UniRef100_Q52V49", bitscore: 103.6, e-value: 3.1e-25, length: 74)
MELVRAQVAAVLGLAGPEAVDPARSFSEVGFDSLTAVELRNRLGAATGVRLPATLVFDYPTSLALADFLGGELL
>UniRef100_Q1MX73_from_3770_to_3843 (HMM "PKS_PP" in sequence "UniRef100_Q1MX73", bitscore: 103.6, e-value: 3.1e-25, length: 74)
LDVVRSNIAAVLGHGTADTIDPHRPFKELGFDSLTAVQLRNQLTTTTALRLPATLIFDHPTPEALTRHLLGRLL
>UniRef100_Q3S863_from_1710_to_1783 (HMM "PKS_PP" in sequence "UniRef100_Q3S863", bitscore: 103.6, e-value: 3.2e-25, length: 74)
LDLVRGQVAAVLGHPSPEAVEAGRAFRDLGFDSLAAVDLRNRLGNATGLRLPATLVFDHPTPEVLAAHLGGELL
>UniRef100_Q0PCZ9_from_1732_to_1805 (HMM "PKS_PP" in sequence "UniRef100_Q0PCZ9", bitscore: 103.6, e-value: 3.2e-25, length: 74)
LELVRTHVAAVLGHTDAERVGAGKAFRELGFDSLTSVELRNRLNAATGLRLPATLVFDHPTPTAIAELVREQVL
>UniRef100_Q93AL5_from_672_to_745 (HMM "PKS_PP" in sequence "UniRef100_Q93AL5", bitscore: 103.6, e-value: 3.2e-25, length: 74)
LALVRDQAAMVLGHTSGDGVDPSRAFRDLGFDSLTAVELRNRIGAATGLRLPATAVFDYPTADALAAHLLTELL
>UniRef100_Q93HJ3_from_2018_to_2091 (HMM "PKS_PP" in sequence "UniRef100_Q93HJ3", bitscore: 103.6, e-value: 3.2e-25, length: 74)
LQLVRSHVATVLGHSDPDAVGSTAPFRELGFDSLTAVEFRNRLTGAVGFRLPVTVVFDHPTPSELADFLAAELL
>UniRef100_A0FCL3_from_9466_to_9539 (HMM "PKS_PP" in sequence "UniRef100_A0FCL3", bitscore: 103.5, e-value: 3.3e-25, length: 74)
LDLVRTQVATVLGHGTPAAVDTARTFAEAGFDSLTAVELRNRLRTTTGVRLPATAIFDYPTPAVLAGHLLRELD
>UniRef100_Q9EWA1_from_6310_to_6383 (HMM "PKS_PP" in sequence "UniRef100_Q9EWA1", bitscore: 103.5, e-value: 3.4e-25, length: 74)
LDLVRTQVAAVLGHSGTSAIGAERAFSDLGFDSLTTVELRNTLTATTGLKLPATLVYDYPTPTALADFLLAELL
>UniRef100_Q0PD02_from_1489_to_1562 (HMM "PKS_PP" in sequence "UniRef100_Q0PD02", bitscore: 103.5, e-value: 3.5e-25, length: 74)
LDLVRGHVAAVLGHSGPENVAAGRAFRELGFDSLTAVELRNRLNAATGLQLSATLVFDYPTPTIITEHLLGQLL
>UniRef100_Q0ILD0_from_1467_to_1540 (HMM "PKS_PP" in sequence "UniRef100_Q0ILD0", bitscore: 103.4, e-value: 3.7e-25, length: 74)
LGAVRTEAAAVLTHSTTDEITAGKPFRDLGFDSLTAMELRNRLNAATGLRLPATIVFDYPTPRRLAGHLHDKLF
>UniRef100_Q3VZE3_from_2610_to_2683 (HMM "PKS_PP" in sequence "UniRef100_Q3VZE3", bitscore: 103.4, e-value: 3.7e-25, length: 74)
LELVRTEVAAVLGHASAEQIPADRAFTDLGFDSLASVETRNRLGRVTGERLPATVVFDHPTPDALARYLRGLLL
>UniRef100_Q846W6_from_3560_to_3633 (HMM "PKS_PP" in sequence "UniRef100_Q846W6", bitscore: 103.3, e-value: 3.9e-25, length: 74)
LDLVCTHIAAVLGYDAATPVNATQGLRELGFDSLTAVELRNRLSAATGLKLPATFVFDHPNPAELAAQLRQELA
>UniRef100_Q1WEK8_from_6949_to_7022 (HMM "PKS_PP" in sequence "UniRef100_Q1WEK8", bitscore: 103.3, e-value: 4e-25, length: 74)
LGLVRGQVAAVLRHPDPSAIDTARTFQEIGFDSLTAVELRNRLGATTGIRLAATAIFDYPTPATLAQHLLAEIV
>UniRef100_A0FCL2_from_1641_to_1714 (HMM "PKS_PP" in sequence "UniRef100_A0FCL2", bitscore: 103.2, e-value: 4.1e-25, length: 74)
RELVRNHIAAVLRHASAESVDTSRTFQEIGFDSLTAVELRNRISAATGVRLPATAVFDYPTPRALADHLLAEAL
>UniRef100_Q6W5P7_from_1981_to_2054 (HMM "PKS_PP" in sequence "UniRef100_Q6W5P7", bitscore: 103.2, e-value: 4.3e-25, length: 74)
VELVRTEAAAVLGHASARAVEPGREFRELGFDSLTAVELRNRLTTVTGLRLTATLVFDYPTPHGLAEHLVAELL
>UniRef100_Q1L0T0_from_2023_to_2096 (HMM "PKS_PP" in sequence "UniRef100_Q1L0T0", bitscore: 103.1, e-value: 4.4e-25, length: 74)
IELIREQAASVLGFPTVDPIGPEQAFRDMGFDSLTAVELRNRLNTATGLRLPATLVFDHPSPLATAEFLRDQLG
>UniRef100_Q9L4W3_from_1663_to_1736 (HMM "PKS_PP" in sequence "UniRef100_Q9L4W3", bitscore: 103.1, e-value: 4.4e-25, length: 74)
LELVRTQIAQVLGHADATEVETGRQFQDLGFDSLTAVELRNALNTATGLRLPATMVFDYPTPHALADHLRDELL
>UniRef100_Q6W5P6_from_6330_to_6403 (HMM "PKS_PP" in sequence "UniRef100_Q6W5P6", bitscore: 103.1, e-value: 4.4e-25, length: 74)
LDFLRAQVAAVLGHPDPDAVEADQAFTDLGFDSLTTVELRNTLGATTGLRLPATLVYDHPTARDLAAHLLTEIL
>UniRef100_A1YAM6_from_3689_to_3762 (HMM "PKS_PP" in sequence "UniRef100_A1YAM6", bitscore: 103.1, e-value: 4.5e-25, length: 74)
LDLIRANVAAVLGFGSPEQVGVRQAFRELGFDSLSAVELRNRLNAATGLRLPATVVFDHPTPTALAETLGDRLA
>UniRef100_Q52V46_from_3122_to_3195 (HMM "PKS_PP" in sequence "UniRef100_Q52V46", bitscore: 103.0, e-value: 4.7e-25, length: 74)
LDLVRTQVAAVLGHAGVENVGAGRAFKELGFDSLMAVELRNRIGSATELRLPATLIYDHPTSAALAEFLRGELV
>UniRef100_O30765_from_1675_to_1748 (HMM "PKS_PP" in sequence "UniRef100_O30765", bitscore: 102.8, e-value: 5.4e-25, length: 74)
LELVRTEVAAVLGHGDPGAVGAERSFKDAGFDSLTAVDLRNRLNARTGLRLPATLVFDHPTPLALAELLLAGLD
>UniRef100_Q6W5P6_from_1693_to_1766 (HMM "PKS_PP" in sequence "UniRef100_Q6W5P6", bitscore: 102.8, e-value: 5.4e-25, length: 74)
VDLVRDRTAAVLGHASAADIDPERPFQELGFDSLTAVELRNGLAAATGLRTSATVIFDYPTVAALAGHLLAELT
>UniRef100_A4X8M2_from_2875_to_2948 (HMM "PKS_PP" in sequence "UniRef100_A4X8M2", bitscore: 102.8, e-value: 5.6e-25, length: 74)
LALVRDQVAAVLGYASDADVEPERAFKEAGFDSLTAVELRNRLATETALRLPATLVFDHPTPIELARHLLTELA
>UniRef100_A0FCL2_from_3227_to_3300 (HMM "PKS_PP" in sequence "UniRef100_A0FCL2", bitscore: 102.6, e-value: 6.2e-25, length: 74)
LDLVRRHVAVVLGHTGPDAIDPGRAFHEIGFDSVTAVELRNRLNRATGLRLPATVTFDQPTPLAMARYLRGELL
>UniRef100_Q82QT5_from_3405_to_3478 (HMM "PKS_PP" in sequence "UniRef100_Q82QT5", bitscore: 102.5, e-value: 6.7e-25, length: 74)
LDLVRSEVAAVLGHSSAKTVQPDQAFGDLGFDSLTAVELRNRMNQATGLRLPATLVFDHPTPAVLAQRVLKDLP
>UniRef100_Q67G57_from_1665_to_1738 (HMM "PKS_PP" in sequence "UniRef100_Q67G57", bitscore: 102.5, e-value: 6.7e-25, length: 74)
SDVVHTQAAAVLGFADPSGIVSERAFKELGFDSLTSVELRNRLNSATGLRLSAGVIFEHPTPRALADHLAELLH
>UniRef100_Q0QMQ0_from_3396_to_3469 (HMM "PKS_PP" in sequence "UniRef100_Q0QMQ0", bitscore: 102.5, e-value: 6.9e-25, length: 74)
LELVRAQVADVLGHADRTQVEADRGFKDLGFDSLTAMELRNRLQRATGTRLRATLVFDYPAPAAVAAHLRERLD
>UniRef100_Q3S869_from_3103_to_3176 (HMM "PKS_PP" in sequence "UniRef100_Q3S869", bitscore: 102.5, e-value: 7e-25, length: 74)
LDLVRTHAAAVLGHDSPEELRPGRAFQELGFDSLTAVELRNRLRAATGLTLPATLVFDYPSAAVLADHIRAEVL
>UniRef100_Q9X993_from_6637_to_6710 (HMM "PKS_PP" in sequence "UniRef100_Q9X993", bitscore: 102.4, e-value: 7.1e-25, length: 74)
LGAVRSQIAGVLGHAEATEIDQDRAFLDLGFDSLTAVELRNRLGAVTGIRLPATLLFDYPTPAELVAHLHARIA
>UniRef100_Q3S865_from_1503_to_1576 (HMM "PKS_PP" in sequence "UniRef100_Q3S865", bitscore: 102.4, e-value: 7.3e-25, length: 74)
TDLVRTHAATVLRHGAATDIAPGRAFAELGFDSLTAVELRNRLGTATGLRLPTTLLFDHPTPQALAAHLLAELA
>UniRef100_Q9L4X2_from_2024_to_2097 (HMM "PKS_PP" in sequence "UniRef100_Q9L4X2", bitscore: 102.1, e-value: 8.9e-25, length: 74)
VELVRTEAATVLGHGSTDPVDARREFRQLGFDSLTAIELRNRLGKATGLTLPATLIFDYPTPDRLAVHLHDELL
>UniRef100_Q9EWA1_from_1698_to_1771 (HMM "PKS_PP" in sequence "UniRef100_Q9EWA1", bitscore: 102.0, e-value: 9.6e-25, length: 74)
LDLVAGQVAAVLGHAGTADIDPRRPLRELGFDSLTAVELRNRLSAATGLRTAATVIFDHPTVDALAAHLLDGLM
>UniRef100_Q9L4W3_from_9121_to_9194 (HMM "PKS_PP" in sequence "UniRef100_Q9L4W3", bitscore: 102.0, e-value: 9.8e-25, length: 74)
LELVRTQAALVLGHADPASVDSTAQFRDLGFDSLTAVELRNRLSTATGLRLTATLVFDYPNTDALAEHLRDELF
>UniRef100_Q52V52_from_3475_to_3548 (HMM "PKS_PP" in sequence "UniRef100_Q52V52", bitscore: 102.0, e-value: 9.8e-25, length: 74)
LELVRTQVAAVLGYASPEAVEKDSSFRELGFDSLTAVELRNLLGAATGLRLPATLVFDYPTSAVLADHLRSELV
>UniRef100_A4X8L0_from_1819_to_1892 (HMM "PKS_PP" in sequence "UniRef100_A4X8L0", bitscore: 102.0, e-value: 9.8e-25, length: 74)
VDLIRVHVAAVLGHDGSAAIEPRRAFNEVGFDSLAAVELRNRLNAATGLRLPATLVFDYPTPAALAEFVVSTVL
>UniRef100_Q0ILD4_from_5993_to_6066 (HMM "PKS_PP" in sequence "UniRef100_Q0ILD4", bitscore: 102.0, e-value: 9.9e-25, length: 74)
LDLVRRHTAAVLGHGSADDVDPDQAFKALGFDSLTAVELRNHLRTATSLAVPATLVFDHPTPAALAAHLLELAA
>UniRef100_Q1MX73_from_2018_to_2091 (HMM "PKS_PP" in sequence "UniRef100_Q1MX73", bitscore: 101.9, e-value: 1e-24, length: 74)
LDLVRSNVAAVLGHGTGDAIDAQRPFKELGFDSLTAVELRNRLTNATALRLPATLIFDHPTPQALTRHLLGQFL
>UniRef100_Q5VKQ3_from_4176_to_4249 (HMM "PKS_PP" in sequence "UniRef100_Q5VKQ3", bitscore: 101.9, e-value: 1e-24, length: 74)
RALVREQAAFVLGHGDGESIDDGRAFRELGYDSLTAMELRNRLNAATGLRLPATLVFDHPTPAAVAEHLRSRLV
>UniRef100_A0ACI3_from_1977_to_2050 (HMM "PKS_PP" in sequence "UniRef100_A0ACI3", bitscore: 101.9, e-value: 1.1e-24, length: 74)
LDLVRGLVASVLGFASPDAVDPSRPFKDLGFDSLTSVELRNRIGRTAGRRLPATLVFDHPTPEALATHLVTEVL
>UniRef100_Q93H84_from_5990_to_6063 (HMM "PKS_PP" in sequence "UniRef100_Q93H84", bitscore: 101.8, e-value: 1.1e-24, length: 74)
VDTVCAHAAAVLGHSGSAAVDPDLAFRDLGFDSLTAVELRNLLSADTGLTLPATLVFDHPTPEAIARYLRSELA
>UniRef100_A0QHA4_from_1963_to_2035 (HMM "PKS_PP" in sequence "UniRef100_A0QHA4", bitscore: 101.7, e-value: 1.2e-24, length: 73)
VELVCGNAAAVLGHSTADVDPGDAFSDLGFDSLTAVELRNRLKIATGLTLSPTVIFDHPTPAALAEHLGGQLT
>UniRef100_A1YAM7_from_1567_to_1640 (HMM "PKS_PP" in sequence "UniRef100_A1YAM7", bitscore: 101.7, e-value: 1.2e-24, length: 74)
LALVRGQVAEVLGHRDAGAVEPARPFRELGFDSLTAVELRNGLNAASGLRLPATAVFDHPTPKALADLLAAELF
>UniRef100_A0FCL1_from_4108_to_4181 (HMM "PKS_PP" in sequence "UniRef100_A0FCL1", bitscore: 101.7, e-value: 1.2e-24, length: 74)
LRLVREHVAGVLGHASAESVDASRTFQEIGFDSLTAVELRNRISAAIGVRLPATAVFDHPTPRLLAERVLAEVW
>UniRef100_Q9KIE1_from_3444_to_3517 (HMM "PKS_PP" in sequence "UniRef100_Q9KIE1", bitscore: 101.7, e-value: 1.2e-24, length: 74)
LALVRQKAAAVLGHADPEDIPEDAAFRELGVDSLIAVQLRNGLNEATGLRLSATLVFDYPSPRALADRIGELLS
>UniRef100_Q9ALM2_from_3463_to_3536 (HMM "PKS_PP" in sequence "UniRef100_Q9ALM2", bitscore: 101.6, e-value: 1.2e-24, length: 74)
LGVVREHAAAVLGYSSAADVGVERAFRDLGFDSLSGVELRNRLAGVLGVRLPATAVFDYPTPRALARFLHQELA
>UniRef100_A4X8L0_from_3552_to_3625 (HMM "PKS_PP" in sequence "UniRef100_A4X8L0", bitscore: 101.6, e-value: 1.3e-24, length: 74)
LDLVRAAVAAVLGHDSVTTVEPARAFKELGFDSLAAVELRNGLNAGTGLRLPATLVFDYPNPTALADYLHSRIL
>UniRef100_Q82QT5_from_1676_to_1749 (HMM "PKS_PP" in sequence "UniRef100_Q82QT5", bitscore: 101.6, e-value: 1.3e-24, length: 74)
LELVRGEVAAVLGHSSSRAVQPTYAFQDLGFDSLTAVELRNRLATATGLRLPATLVFDHPTPAALARHIGTELL
>UniRef100_O52545_from_1625_to_1698 (HMM "PKS_PP" in sequence "UniRef100_O52545", bitscore: 101.5, e-value: 1.3e-24, length: 74)
LGIVQAEAAAVLGFNAPELAQGTRGFSDLGFDSLTAVELRNRLSAATGVKLPATLVFDYPTPVALARHLREELG
>UniRef100_Q7WTD7_from_2006_to_2079 (HMM "PKS_PP" in sequence "UniRef100_Q7WTD7", bitscore: 101.5, e-value: 1.3e-24, length: 74)
LEAVRAHMAAVLGHDSADEIAPDRTFKELGFDSLTAVELRNRLSAATGLRLPATFVFDFANPVALAEHLREQIA
>UniRef100_Q52V53_from_3270_to_3343 (HMM "PKS_PP" in sequence "UniRef100_Q52V53", bitscore: 101.5, e-value: 1.4e-24, length: 74)
LDLVRTQVAAVLGHAGPAAVESGRAFKELGFDSLTAVELRNRLNAATALRLPATLIFDYPDPTVLARYLRGELI
>UniRef100_Q1PCG2_from_1690_to_1763 (HMM "PKS_PP" in sequence "UniRef100_Q1PCG2", bitscore: 101.5, e-value: 1.4e-24, length: 74)
TELVRTHVAAVLGHGADMVLDPRRSFREAGFDSLTAVELRNRLGNAVGLRLPATLVFDHPDAEALVRYLKTELF
>UniRef100_Q9ALM4_from_1471_to_1544 (HMM "PKS_PP" in sequence "UniRef100_Q9ALM4", bitscore: 101.5, e-value: 1.4e-24, length: 74)
VDLVCAQVATVLGHGSREEVQPERAFRALGFDSLMAVDLRNRLTTATGLRLPTTTVFDYPNPAALAAHLLEELV
>UniRef100_A1GGB1_from_496_to_569 (HMM "PKS_PP" in sequence "UniRef100_A1GGB1", bitscore: 101.4, e-value: 1.4e-24, length: 74)
LDLVRAQVAVVLGHSDAGAVRADAAFRDAGFDSLTSVELRNRLREATGLKLPATLVFDYPSAQALARYLCAELT
>UniRef100_O52790_from_1618_to_1691 (HMM "PKS_PP" in sequence "UniRef100_O52790", bitscore: 101.3, e-value: 1.5e-24, length: 74)
LDLVRGQVAVVLGHADSSGVRADAAFKDAGFDSLTSVELRNRLRETTGLKLPATLVFDHPNPLALARHLRAELA
>UniRef100_A0PQ25_from_2007_to_2080 (HMM "PKS_PP" in sequence "UniRef100_A0PQ25", bitscore: 101.3, e-value: 1.5e-24, length: 74)
VGLVCLQAAAVLGRPSPEDIDPEAGFQDLGFDSLTAVELRNRFKSATGLTLPPTVIFDHPTPTAIAEYVGRQIP
>UniRef100_A0FCL3_from_1416_to_1489 (HMM "PKS_PP" in sequence "UniRef100_A0FCL3", bitscore: 101.2, e-value: 1.7e-24, length: 74)
VELVRVSAAAVLGHQGPEAIDPGRTFQEIGFDSLTAVELRNRIATATGIRPPATMIFDYPTPAALAEYLTVELL
>UniRef100_Q52V44_from_6591_to_6664 (HMM "PKS_PP" in sequence "UniRef100_Q52V44", bitscore: 101.2, e-value: 1.7e-24, length: 74)
LDLVRGQVAAVLGYGSAEHIGGEQAFKELGFDSLTAVELRNRLGAAGGLRLPATLIYDYPNPAALAQHLLSEVA
>UniRef100_A0FCL2_from_7025_to_7098 (HMM "PKS_PP" in sequence "UniRef100_A0FCL2", bitscore: 101.2, e-value: 1.7e-24, length: 74)
RELVRGQVAAVLRHPDGSAIDPVRTFQEIGFDSLTAVELRNRLGASTGIRLAATAIFDYPTPATLAEHLLAEIV
>UniRef100_Q93HJ2_from_2997_to_3070 (HMM "PKS_PP" in sequence "UniRef100_Q93HJ2", bitscore: 101.2, e-value: 1.7e-24, length: 74)
LDLVRGEAARILAHSSTAEITPERPFKELGFDSLTAMELRNLLNTATGLRLPATLVFDYPNPRQLAAHLRTELI
>UniRef100_Q82QT4_from_2459_to_2532 (HMM "PKS_PP" in sequence "UniRef100_Q82QT4", bitscore: 101.2, e-value: 1.7e-24, length: 74)
LDLVREQAATVLGHTGKGAFEADRTFRETGFDSLTAVELRHRLNTATGLRLPTTLVFDHPTPTALARHLGEELL
>UniRef100_A1GFR6_from_2220_to_2293 (HMM "PKS_PP" in sequence "UniRef100_A1GFR6", bitscore: 101.0, e-value: 2e-24, length: 74)
LDLVRRYAAEVLGHADADAVHPGRTFKDAGFDSLTAVELRNRLATATGLTLSPALVFDYPKPAALAEHLHARLL
>UniRef100_A1YAN0_from_4949_to_5022 (HMM "PKS_PP" in sequence "UniRef100_A1YAN0", bitscore: 101.0, e-value: 2e-24, length: 74)
LNLVATHVAGVLGHAGPEQVDPDKAFTELGFDSLAAVELRNRVNEATGLRLPATLVFDHPTTTAVAELVGAEIV
>UniRef100_Q846X3_from_1729_to_1802 (HMM "PKS_PP" in sequence "UniRef100_Q846X3", bitscore: 101.0, e-value: 2e-24, length: 74)
TDVVREYVAAVLGHGSAARVGVDIAFKDLGFDSLTAVELRNRLSAACDVRLPATLIFDHPTPQALATHLVDRLA
>UniRef100_Q5SFB3_from_1804_to_1877 (HMM "PKS_PP" in sequence "UniRef100_Q5SFB3", bitscore: 100.8, e-value: 2.2e-24, length: 74)
TELVRTEIASVLGHPDSGRVQLQSSFKESGFDSLTAVELRNRLTAATGTKLPATLVFDHPTPAALVDHLEQELP
>UniRef100_O54593_from_1611_to_1684 (HMM "PKS_PP" in sequence "UniRef100_O54593", bitscore: 100.8, e-value: 2.2e-24, length: 74)
LDVVRTQVALVLGHAGPEAVRADTAFKDTGFDSLTSVELRNRLREASGLKLPATLVFDYPTPVALARYLRDELG
>UniRef100_Q52V46_from_7994_to_8067 (HMM "PKS_PP" in sequence "UniRef100_Q52V46", bitscore: 100.8, e-value: 2.3e-24, length: 74)
LNLVRTQVAVVLGHGGATAVEAARAFKELGFDSLTAVELRNRLSTATGLRLPASLVFDYPTPAALAAHIRAELL
>UniRef100_Q93NX9_from_9363_to_9436 (HMM "PKS_PP" in sequence "UniRef100_Q93NX9", bitscore: 100.7, e-value: 2.3e-24, length: 74)
VDLVRTRAAQVLGYPDIDAVGAERSFRDLGVDSLGAVELRNQLGAETGLSLPATLVFDHPTPLALGEFVLARLA
>UniRef100_Q9L4X3_from_7814_to_7887 (HMM "PKS_PP" in sequence "UniRef100_Q9L4X3", bitscore: 100.7, e-value: 2.4e-24, length: 74)
LALVTEKAATVLGHADHDLLEPDLPFRDLGFDSLTAVDLRNQLTAETGLTLPATLVFDHPNPAALAAHLRAQLL
>UniRef100_Q93H85_from_1669_to_1742 (HMM "PKS_PP" in sequence "UniRef100_Q93H85", bitscore: 100.7, e-value: 2.4e-24, length: 74)
LDLVRHQAAAALGHATAARIEPTTAFRDIGFDSLTAVELRNRLKAATGLRLKPTLVFDHPNPVAIARLLHKDLV
>UniRef100_Q0PD02_from_3280_to_3353 (HMM "PKS_PP" in sequence "UniRef100_Q0PD02", bitscore: 100.6, e-value: 2.5e-24, length: 74)
LETVRGQVATVLGHARPEHIQPERAFRELGFDSLTSVELRNRLNTATGMRLPATLVFDSPTPNAVTDFLLSRLL
>UniRef100_Q6W5P7_from_7614_to_7687 (HMM "PKS_PP" in sequence "UniRef100_Q6W5P7", bitscore: 100.6, e-value: 2.6e-24, length: 74)
TDLVREQAARVLGHASPKSVDVSQEFRELGVDSLTALELRNHLATATGLRLPATLVFDYPTPTALAEHFVAELA
>UniRef100_Q93HI9_from_1749_to_1822 (HMM "PKS_PP" in sequence "UniRef100_Q93HI9", bitscore: 100.6, e-value: 2.6e-24, length: 74)
LALVRDRIAAVLGHASSDRIETDRPFRDLGFTSLTAVELRNRLNAATGLRLPVSLVFDYPTLGELVELLAGKLV
>UniRef100_Q03132_from_3416_to_3489 (HMM "PKS_PP" in sequence "UniRef100_Q03132", bitscore: 100.6, e-value: 2.6e-24, length: 74)
AELVRSHAAAVSGYGSADQLPERKAFKDLGFDSLAAVELRNRLGTATGVRLPSTLVFDHPTPLAVAEHLRDRLF
>UniRef100_A4KCE5_from_4029_to_4102 (HMM "PKS_PP" in sequence "UniRef100_A4KCE5", bitscore: 100.5, e-value: 2.7e-24, length: 74)
TDLVRETAASVLGHASAAQIDPDQPFNELGFDSLTSVELRNLLQSRTGLSLASSAVFDYPTVTRLAGYLAAESG
>UniRef100_Q0R4M3_from_3789_to_3862 (HMM "PKS_PP" in sequence "UniRef100_Q0R4M3", bitscore: 100.5, e-value: 2.7e-24, length: 74)
LDTVRGHIAAVLGHSSPHQVDAGRPFQELGFDSLTAVELRNRLGLVTGVRLPATVVFDHPTAAALAGHLRDLLA
>UniRef100_Q52V51_from_3075_to_3148 (HMM "PKS_PP" in sequence "UniRef100_Q52V51", bitscore: 100.5, e-value: 2.7e-24, length: 74)
LELVRSHAATALGHPTTDEVGAGRAFKELGFDSLIALELRNRLNAATGLRLPATLVFDHPTPTILAEFLRAEIT
>UniRef100_Q06BM4_from_2957_to_3030 (HMM "PKS_PP" in sequence "UniRef100_Q06BM4", bitscore: 100.4, e-value: 2.8e-24, length: 74)
TELVRAEAAAVLGHPTPDAVGPNDPLFEIGFDSLTAVELRNRLNAATGLQLAAAMLFDYPTPSMAAEHLQEQLA
>UniRef100_Q70HZ9_from_1447_to_1520 (HMM "PKS_PP" in sequence "UniRef100_Q70HZ9", bitscore: 100.4, e-value: 2.9e-24, length: 74)
LAEVRAQAAVVLGHPGADAVPVDRPFRELGFDSLSAVKLRNRIVAATGLELPATLVFDHPTSTALAAYLGARLG
>UniRef100_Q9CD81_from_2004_to_2077 (HMM "PKS_PP" in sequence "UniRef100_Q9CD81", bitscore: 100.4, e-value: 2.9e-24, length: 74)
VGVVCLQAAAVLGRPSPEDIDPNTKFQDLGFDSLTAVELRNRLKSATGLTLPPTVIFDHPTPTAVAEYVAQQML
>UniRef100_O30766_from_3484_to_3557 (HMM "PKS_PP" in sequence "UniRef100_O30766", bitscore: 100.4, e-value: 3e-24, length: 74)
LELVRELVAAVLGHGSAASVASDRAFREAGFDSLTAVELRNRLAAATGLRLPATLVFDHPTPTALAGRLDELLA
>UniRef100_Q0PCZ9_from_3525_to_3598 (HMM "PKS_PP" in sequence "UniRef100_Q0PCZ9", bitscore: 100.3, e-value: 3.1e-24, length: 74)
LDLVRGHVAAVLGHSDPKGVGAQRAFRDLGFDSLTAVELRNRLSAATAIRLPATLIFDCPTPAAIADFVLERAL
>UniRef100_Q0RTS5_from_2986_to_3059 (HMM "PKS_PP" in sequence "UniRef100_Q0RTS5", bitscore: 100.3, e-value: 3.1e-24, length: 74)
LTLVRAEAAVVLGHDSPATVGATRAFRELGLTSLTAVDLRNRLNAATGLTLPATLVFDYPTPVAIADFLAGELG
>UniRef100_Q52V52_from_1729_to_1802 (HMM "PKS_PP" in sequence "UniRef100_Q52V52", bitscore: 100.3, e-value: 3.2e-24, length: 74)
LDLVRGHVADVLGHGSPDAIDPEQAFSELGFDSLTAVELRNRLGAAIGRRLPATLIFDHPASLTLARHLSGELA
>UniRef100_Q1MX74_from_3243_to_3316 (HMM "PKS_PP" in sequence "UniRef100_Q1MX74", bitscore: 100.3, e-value: 3.2e-24, length: 74)
LDLVRTEVAGVLGHASADSVRPGKPFNDLGFDSLTAVELRNRVNTRTGLRLPTTVIFDYPSPDALAECLRDELG
>UniRef100_Q6JHN7_from_3320_to_3393 (HMM "PKS_PP" in sequence "UniRef100_Q6JHN7", bitscore: 100.2, e-value: 3.3e-24, length: 74)
LDLVRAQASAVLRYDGPDAVEADRAFGELGFDSLTAVDLRNRLNEATGLRLPASLAFDYPTPSSLADHLVAMLT
>UniRef100_Q6JHN8_from_4163_to_4236 (HMM "PKS_PP" in sequence "UniRef100_Q6JHN8", bitscore: 100.2, e-value: 3.4e-24, length: 74)
LDLVRTQVAGVLGYATAEPITVTHALTDLGFDSLTAVELRNRLTAETGLRLPATLVFDYPTVPLLAEFLLSELM
>UniRef100_Q9S0R4_from_3569_to_3642 (HMM "PKS_PP" in sequence "UniRef100_Q9S0R4", bitscore: 100.2, e-value: 3.4e-24, length: 74)
LALVRSHIATVLGHNAPEMIPVDSAFRDLGFDSLTAVELRNRLGEATGLRLPTSLVFDQPNAATLARHLRRELM
>UniRef100_Q30CR9_from_1677_to_1750 (HMM "PKS_PP" in sequence "UniRef100_Q30CR9", bitscore: 100.1, e-value: 3.6e-24, length: 74)
LDLIRSAVASVLGHASPDAVEPEKSFRDLGFDSLTAVDLRNRLTATTGLRLPATLVFDYPTSAALAEHVMTQVV
>UniRef100_A4KCE4_from_5794_to_5867 (HMM "PKS_PP" in sequence "UniRef100_A4KCE4", bitscore: 100.1, e-value: 3.6e-24, length: 74)
IDLVRESAAAVLGYGSAAQLADDQPFSDLGFDSLTAVDLRNTLRTRTGLNMPATLVFDYPTVARVAGYLAEELG
>UniRef100_Q30CS1_from_1703_to_1776 (HMM "PKS_PP" in sequence "UniRef100_Q30CS1", bitscore: 100.1, e-value: 3.7e-24, length: 74)
LDLVRGEVAAVLGHASPDAVEPERAFKDLGFDSLTAVELRNRLGAATGLRLPATLVFDHPNATAVVRLLWSELG
>UniRef100_Q49BD9_from_3790_to_3863 (HMM "PKS_PP" in sequence "UniRef100_Q49BD9", bitscore: 100.0, e-value: 3.8e-24, length: 74)
TAFVRAEAAAVLGHATSDAVGPDDPLFEIGFDSLTAVELRNRLNAATGLQLPAALLFDHPTPAMAAEHLQEQLA
>UniRef100_A0ACH1_from_4988_to_5061 (HMM "PKS_PP" in sequence "UniRef100_A0ACH1", bitscore: 100.0, e-value: 3.8e-24, length: 74)
LDLIRARAAVSLGHASAEAIDPDRSFRDAGFDSLTAIELRNLLGADTGLTLPATLVFDHPSPTALAEHLSAGLL
>UniRef100_Q93NX9_from_6300_to_6373 (HMM "PKS_PP" in sequence "UniRef100_Q93NX9", bitscore: 100.0, e-value: 3.9e-24, length: 74)
LDLLRTQVAAVLGHSDARTVDDDLAFRDLGFDSLTVLELRNALNALTGLSLPASLVYDHPTPREMADFLLAELL
>UniRef100_Q83WF0_from_4142_to_4215 (HMM "PKS_PP" in sequence "UniRef100_Q83WF0", bitscore: 100.0, e-value: 3.9e-24, length: 74)
LDLVRRQVAEVLGHDRADVVDPKRPFQDLGFDSLLAVELRNRLQAATGLPLPATLGFDHPTPQTVVDHLAESLL
>UniRef100_Q0QMQ0_from_1663_to_1736 (HMM "PKS_PP" in sequence "UniRef100_Q0QMQ0", bitscore: 100.0, e-value: 3.9e-24, length: 74)
LDLVRTQTATVLGHESPGSVPEAQAFRDLGFDSLMAVDLRNGLARETGLRLPATLVFDYPNPTALAAYLLAEFG
>UniRef100_Q93H84_from_1453_to_1526 (HMM "PKS_PP" in sequence "UniRef100_Q93H84", bitscore: 100.0, e-value: 3.9e-24, length: 74)
IDLVRAHVAAVLGHSSAAEVEPDRAFKALGFDSLTAVELRNKVNTATGLALSPTLVFDYPNATALARFLQSELL
>UniRef100_A1YAM9_from_1437_to_1510 (HMM "PKS_PP" in sequence "UniRef100_A1YAM9", bitscore: 100.0, e-value: 3.9e-24, length: 74)
LDLVRAQAAAVLGHGGAAAVEPDRAFRDLGFDSLTAVEVRDRLAAATGLRLPATLVFDHPSASALAGHLVAELT
>UniRef100_Q9L4X2_from_3540_to_3613 (HMM "PKS_PP" in sequence "UniRef100_Q9L4X2", bitscore: 100.0, e-value: 4e-24, length: 74)
LRLVRTTAAAVLGHTGADAIRADKPFRDLGFDSLTAVELSSALAAATGLALPPSLVFDHPSPRALADHLRAELT
>UniRef100_Q3S863_from_3831_to_3904 (HMM "PKS_PP" in sequence "UniRef100_Q3S863", bitscore: 100.0, e-value: 4e-24, length: 74)
LDLVRGHAAAVLGHPSPELVQPTRAFKELGFDSLTGVELRNRLSSATGVRLPAGMVFDHPTPDVLARHLAATTG
>UniRef100_Q76KY0_from_3874_to_3947 (HMM "PKS_PP" in sequence "UniRef100_Q76KY0", bitscore: 99.9, e-value: 4e-24, length: 74)
LELVRSHVAAVLGYEGAGSIEPGRAFSDIGFDSLSAVELRNRLNGETGLRLPATLIFDYPTPQALADLIQEKTL
>UniRef100_Q1L0T1_from_1719_to_1792 (HMM "PKS_PP" in sequence "UniRef100_Q1L0T1", bitscore: 99.9, e-value: 4.2e-24, length: 74)
IELVRTEAAAVLGHPTIDSIGPDQPFRDAGFDSLTAVELRNRLNTATGLRLPATVVFDYPTSAITAGYLRDELF
>UniRef100_A1YAN0_from_3228_to_3301 (HMM "PKS_PP" in sequence "UniRef100_A1YAN0", bitscore: 99.9, e-value: 4.3e-24, length: 74)
LELVRAQVAAVLGYSGPEDVPSDRAFTELGFDSLTSVDLRNRLNSATGLRLPATLVFDHPNSDAVVARLREELS
>UniRef100_A1GFR7_from_3393_to_3466 (HMM "PKS_PP" in sequence "UniRef100_A1GFR7", bitscore: 99.8, e-value: 4.4e-24, length: 74)
LDMVRSQVAAVLGHSDAGAVRADAAFMDAGFDSLTSVELRNRLREATGLKLPATLVFDHPNPQALARHLRDELG
>UniRef100_Q30CS1_from_3431_to_3504 (HMM "PKS_PP" in sequence "UniRef100_Q30CS1", bitscore: 99.7, e-value: 4.7e-24, length: 74)
LDLVRTEVAGVLGHRSAATIEPERAFKDLGFDSLTAVELRNRLHAATGLKPAATVVFDHPTSADLARHLRTQIP
>UniRef100_Q27W69_from_1748_to_1821 (HMM "PKS_PP" in sequence "UniRef100_Q27W69", bitscore: 99.7, e-value: 4.7e-24, length: 74)
VDVVRGGVAVVLGFGSLGEVRVDVAFKELGFDSLTAVELRNRLSVVTGLRLPATLVFDYPTPRALAEYLCTRLT
>UniRef100_Q76KY0_from_2123_to_2196 (HMM "PKS_PP" in sequence "UniRef100_Q76KY0", bitscore: 99.7, e-value: 4.8e-24, length: 74)
LELVRSHVAAVLGYEGAGSIEPGRAFSDIGFDSLSAVELRNRLNGETGLRLPATLIFDYPTPQALAEYVIVALL
>UniRef100_Q0RTS4_from_1848_to_1921 (HMM "PKS_PP" in sequence "UniRef100_Q0RTS4", bitscore: 99.7, e-value: 4.9e-24, length: 74)
LAAVRREIAAVLGHATVDGIAADRAFSALGLDSLTAVELRNRLNTATGLRLPATLTFDHPTPDALAAHLVTTLA
>UniRef100_Q846X2_from_1765_to_1838 (HMM "PKS_PP" in sequence "UniRef100_Q846X2", bitscore: 99.5, e-value: 5.3e-24, length: 74)
TDVVRECVAAVLGHRSAADVRTEANFKDLGFDSLTAVQLRNRLSAASGLRLPATLAFDHPTPQALAAYLGTRLS
>UniRef100_A0PQM7_from_1984_to_2057 (HMM "PKS_PP" in sequence "UniRef100_A0PQM7", bitscore: 99.5, e-value: 5.5e-24, length: 74)
LDLVRSHIATVLGTITPEAIDPDKAFQELGFDSLTAVEMRNRIKTVTGLSLSPTLIFDYPTPNGLANYIRAELA
>UniRef100_Q846X4_from_1874_to_1947 (HMM "PKS_PP" in sequence "UniRef100_Q846X4", bitscore: 99.5, e-value: 5.6e-24, length: 74)
NELIREQIATVLAHPSPDTIELGRAFQELGFDSLTALELRNRLSTATGIRLPATLVFDHPSPTALVRHLHSHLP
>UniRef100_Q1L0S6_from_2012_to_2085 (HMM "PKS_PP" in sequence "UniRef100_Q1L0S6", bitscore: 99.5, e-value: 5.6e-24, length: 74)
LDLVRAQVAIVLGHTAVANVEADKAFKDAGFDSLTSVELRNRLREATGLKLAATVVFDYPTPLALARHLHDEAD
>UniRef100_A0ACI1_from_4836_to_4909 (HMM "PKS_PP" in sequence "UniRef100_A0ACI1", bitscore: 99.4, e-value: 5.7e-24, length: 74)
SDVVRSEVAGVLGHTGAEPIEDHRPFKDLGFDSLTAVELRNRLGAVTGLRLPAGLVFDHPSPQALVAHLLPRLI
>UniRef100_Q6JHN6_from_1675_to_1748 (HMM "PKS_PP" in sequence "UniRef100_Q6JHN6", bitscore: 99.4, e-value: 5.8e-24, length: 74)
LDLVRGQAAAVLGHSSATAIDIGQAFGEVGFDSLTAVELRNRLTAETGLSLPSTLIFDYPTPGLLAEFLLAEIT
>UniRef100_Q52V44_from_4787_to_4860 (HMM "PKS_PP" in sequence "UniRef100_Q52V44", bitscore: 99.3, e-value: 6.1e-24, length: 74)
LGLVRKEVAAVLGHAGVESIGAARAFKELGFDSLTAVELRNRLGAVTGLRLPATLIYDYPTSGALAEYLRGELL
>UniRef100_Q1MX73_from_5503_to_5576 (HMM "PKS_PP" in sequence "UniRef100_Q1MX73", bitscore: 99.3, e-value: 6.5e-24, length: 74)
LDVVCSAVAAVLGHGGADAIDPYRPFNELGFDSLTAVQLRNRLTEATGLRLTSTLIFDYPTPNDLARYVGEGIG
>UniRef100_Q1WEK9_from_4105_to_4178 (HMM "PKS_PP" in sequence "UniRef100_Q1WEK9", bitscore: 99.2, e-value: 6.9e-24, length: 74)
MRLVQEHVAGVLGHASAELVDASRTFQEIGFDSLTAVELRNRISAATGIRLPATAVFDHPTPRLLAERVLAEVG
>UniRef100_A0ACH1_from_1455_to_1528 (HMM "PKS_PP" in sequence "UniRef100_A0ACH1", bitscore: 99.1, e-value: 7e-24, length: 74)
LDAVRTHTAQVLGHTNVAVVEPRRAFRDLGFDSLTAVELRNLLTSETGLPLPTTLVFDHPTPTALTDHLLGRLF
>UniRef100_Q06BM4_from_1198_to_1271 (HMM "PKS_PP" in sequence "UniRef100_Q06BM4", bitscore: 99.1, e-value: 7.3e-24, length: 74)
VELTREETASVLGFPTVDPIGPEQAFRDLGIDSLTAVELRNRLNTATGLRLPATLVFDHPTPQATAEFLRDQLG
>UniRef100_Q76KY0_from_5672_to_5745 (HMM "PKS_PP" in sequence "UniRef100_Q76KY0", bitscore: 99.0, e-value: 7.6e-24, length: 74)
LDLVRTQVAGVLGYSGPDAIDPQRGFQELGVDSLAAVQIRNRLGAATGVRPPTTLVFDYPTPDAVAGYFKEHLV
>UniRef100_O33954_from_4315_to_4388 (HMM "PKS_PP" in sequence "UniRef100_O33954", bitscore: 99.0, e-value: 7.8e-24, length: 74)
VRLVRAEVSGVLGYSGPDAVEPGRPFKDLGFDSLTAVELRNRLGAATGLRLPTALVFDRPTSQAVAEYLAAELA
>UniRef100_Q9F828_from_2848_to_2921 (HMM "PKS_PP" in sequence "UniRef100_Q9F828", bitscore: 99.0, e-value: 7.9e-24, length: 74)
LQFTRSHVAAILGHQDPDAVGLDQPFTELGFDSLTAVGLRNQLQQATGRTLPAALVFQHPTVRRLADHLAQQLD
>UniRef100_Q1L0T2_from_3091_to_3164 (HMM "PKS_PP" in sequence "UniRef100_Q1L0T2", bitscore: 98.9, e-value: 8.4e-24, length: 74)
LNLVRAEAAVVLGHAGPEAIEPTVAFKEMGFDSLTAVELRNRLNAATGLRLPATLLFDHPTPALLTELFHTELG
>UniRef100_A4F5C7_from_4850_to_4923 (HMM "PKS_PP" in sequence "UniRef100_A4F5C7", bitscore: 98.9, e-value: 8.5e-24, length: 74)
LDVVRADVATVLGVASPLDIEPGRPLQELGLDSLMAIELRNRLAAATGLRLSATLLFDHPTPEALAKLISGKLL
>UniRef100_Q93NW6_from_5481_to_5554 (HMM "PKS_PP" in sequence "UniRef100_Q93NW6", bitscore: 98.9, e-value: 8.5e-24, length: 74)
LTLVREQAALVLGHSGGGGIDPSRAFRDLGFDSLTAVELRNRLGAATGVRLSATAVFDYPTVVALVDHLLTELL
>UniRef100_Q8KUH3_from_2866_to_2939 (HMM "PKS_PP" in sequence "UniRef100_Q8KUH3", bitscore: 98.8, e-value: 8.6e-24, length: 74)
IDVVRAHTATVLGHRDASAVDANRAFKELGVDSLTAVELRNRLAAATGLALAATSVFDHPTPALLTAHLLAELG
>UniRef100_A1YAM7_from_5570_to_5643 (HMM "PKS_PP" in sequence "UniRef100_A1YAM7", bitscore: 98.8, e-value: 8.9e-24, length: 74)
LDLVRSHAAAALGHASVAKVGPELAFRDLGFDSLTAVELRNRLGAATGLRLPSTLVFDQPSPAALARHLLAELG
>UniRef100_Q6JHN6_from_3679_to_3752 (HMM "PKS_PP" in sequence "UniRef100_Q6JHN6", bitscore: 98.8, e-value: 9e-24, length: 74)
VDLVRAQAAVVLGHSGSEMVDAGLAFTDLGFDSLTTVELRNRLNTATGLRLPATVIFDYPSPMVLADHLIGELF
>UniRef100_Q0ILC8_from_1718_to_1791 (HMM "PKS_PP" in sequence "UniRef100_Q0ILC8", bitscore: 98.8, e-value: 9e-24, length: 74)
LALVRDRIAAVLGHASSDQIETDRPFRDLGFTSLTAVELRNRLNAATGLRLPVSLVFDYPTLGALVALLVARLA
>UniRef100_Q30CS2_from_2102_to_2175 (HMM "PKS_PP" in sequence "UniRef100_Q30CS2", bitscore: 98.8, e-value: 9e-24, length: 74)
LALVRGESASVLGYERPDRLDPDRALRDVGFDSLTAMELRNRLATATGLTLPAALVFDHPTPLAIAAYLKAELY
>UniRef100_Q3W1C2_from_892_to_965 (HMM "PKS_PP" in sequence "UniRef100_Q3W1C2", bitscore: 98.8, e-value: 9.1e-24, length: 74)
VRLVRGHAATVLGHRGVENVGPTRAFRELGVDSLAAVELRNRLSAEAGVRLPATLVFDHPTPVALAERLAAELA
>UniRef100_Q0R4M7_from_1693_to_1766 (HMM "PKS_PP" in sequence "UniRef100_Q0R4M7", bitscore: 98.7, e-value: 9.4e-24, length: 74)
LELVSTHTATVLGHAQGHTVDPHAAFQSLGVDSLTAIELRNRLTTATGLRLPATLVFDHPTPDHLARYIATRLP
>UniRef100_Q0QMP8_from_1697_to_1770 (HMM "PKS_PP" in sequence "UniRef100_Q0QMP8", bitscore: 98.7, e-value: 9.7e-24, length: 74)
LDVVAAEVAAVLGHPRTTPIEPTRGFKDLGFDSLTAVQLRNRLADTVGRRLPATLVFDYPDPRALAGYLGTELL
>UniRef100_Q9L4X3_from_6349_to_6422 (HMM "PKS_PP" in sequence "UniRef100_Q9L4X3", bitscore: 98.7, e-value: 9.7e-24, length: 74)
LDLLRTQVAAVLGHADPRTVEDDHAFRDLGFDSLTILELRNALNAATGLSLPATLVYDLPTPREMADFLLAELL
>UniRef100_Q93H84_from_4484_to_4557 (HMM "PKS_PP" in sequence "UniRef100_Q93H84", bitscore: 98.7, e-value: 9.8e-24, length: 74)
VDLVRTHAAAVLGHNNAGEVEADRAFKDLGFDSLTAVELRNKLKAETGLALPPTLVFDHPNAQALARQLRTELT
>UniRef100_Q6W5P6_from_7837_to_7910 (HMM "PKS_PP" in sequence "UniRef100_Q6W5P6", bitscore: 98.6, e-value: 9.9e-24, length: 74)
LDTVLTEIASVLGHTGAAAVPAENAFNDLGFDSLTAVDLRNRLTTATGLTLPATLVFDYPTPAALAAHLLTELL
>UniRef100_Q6V1M8_from_2284_to_2357 (HMM "PKS_PP" in sequence "UniRef100_Q6V1M8", bitscore: 98.6, e-value: 1e-23, length: 74)
TEVVQTHVAALIGESGPERVSPDRALKEIGFDSLMSVELRNRFAGLIGVKLPATLVFDHPTPNALARHLLGHLD
>UniRef100_O30766_from_1365_to_1438 (HMM "PKS_PP" in sequence "UniRef100_O30766", bitscore: 98.6, e-value: 1e-23, length: 74)
LRLVRTHAAAVLGKASGDAVDSTRAFRELGFESLTAVELRGRLAEATGLTLPASLVFDHPTPAALARHLGERLF
>UniRef100_Q3VXJ9_from_256_to_329 (HMM "PKS_PP" in sequence "UniRef100_Q3VXJ9", bitscore: 98.5, e-value: 1.1e-23, length: 74)
RELVRATVAEVLGHPASYPVPVDRGLLDFGFDSLTAVELRNRIGAATGLRLPPTMLFDHPTVETLARHLLAELA
>UniRef100_Q6JHN6_from_7124_to_7197 (HMM "PKS_PP" in sequence "UniRef100_Q6JHN6", bitscore: 98.5, e-value: 1.1e-23, length: 74)
LDLVRVEIAAVLGHNGVEGIEPGNALQELGFDSLTSVELRNRLNLATGLTLLPTLAFDHPTIGELAAHLATELA
>UniRef100_Q93HI8_from_1745_to_1818 (HMM "PKS_PP" in sequence "UniRef100_Q93HI8", bitscore: 98.4, e-value: 1.2e-23, length: 74)
VDLVRTHAATALGHPTPDGLDARRTFRELGFDSLAAIELRNGVGAATGLRLPATLVFDHPTPSAVAEVLLGELT
>UniRef100_Q30CS0_from_1738_to_1811 (HMM "PKS_PP" in sequence "UniRef100_Q30CS0", bitscore: 98.3, e-value: 1.2e-23, length: 74)
QDLVRREVAGVLGHATPDAIQATQSFKELGFDSLTAVDLRNRLTAATGLRLPATLIFDHPTSAALADRVLNDLV
>UniRef100_Q7WTF4_from_2054_to_2127 (HMM "PKS_PP" in sequence "UniRef100_Q7WTF4", bitscore: 98.3, e-value: 1.3e-23, length: 74)
TDLVRRHAATVLGHADPEAVPADAAFKELGFDSLTAVELRNRVTAATGLRLPATVIFDYPEPGALAERLRTELA
>UniRef100_A1GGE3_from_670_to_743 (HMM "PKS_PP" in sequence "UniRef100_A1GGE3", bitscore: 98.2, e-value: 1.4e-23, length: 74)
AELVRTEAAVVLGSAGAATVAPDRAFRDLGFDSLAAVQLRNRLGRATGLVLPTTLAFDHPTPALLAAHLLRELT
>UniRef100_Q9ALM3_from_1693_to_1766 (HMM "PKS_PP" in sequence "UniRef100_Q9ALM3", bitscore: 98.2, e-value: 1.4e-23, length: 74)
LGLVREHVSAVLGYSGAVEVGGDRAFRDLGFDSLSGVELRNRLAGVLGVRLPATAVFDYPTPRALARFLHQELA
>UniRef100_Q93NX9_from_1680_to_1753 (HMM "PKS_PP" in sequence "UniRef100_Q93NX9", bitscore: 98.1, e-value: 1.4e-23, length: 74)
LDLVRGQVALVLGHATGAEIDAGRAFRELGFDSLTAVELRNRLNTVTGLRLPATLVFDYPTVSHLASYVLDELL
>UniRef100_A0FCL3_from_4393_to_4466 (HMM "PKS_PP" in sequence "UniRef100_A0FCL3", bitscore: 98.1, e-value: 1.4e-23, length: 74)
LDLVRRNVAVVLGHTDPEAVPSHRVFQELGFDSVTAVEFRNRLGAATGLRLPATAVFDYPTPLALAEYARSELL
>UniRef100_Q9KIV4_from_2454_to_2527 (HMM "PKS_PP" in sequence "UniRef100_Q9KIV4", bitscore: 98.1, e-value: 1.4e-23, length: 74)
VQLVREQAAVVLGHSGAEAVAPDRAFKDLGFDSLTSVELRNRLNTATGLRLPVTAVFDYARPAALAGHLRSRLI
>UniRef100_Q846X5_from_2050_to_2123 (HMM "PKS_PP" in sequence "UniRef100_Q846X5", bitscore: 98.1, e-value: 1.5e-23, length: 74)
TELVCTHAAGVLGHADAGAVQVDAPFKELGFDSLTAVELRNRIAAATGLKLPAALVFDYPQARVLAAHLAERLV
>UniRef100_Q68BG4_from_1486_to_1559 (HMM "PKS_PP" in sequence "UniRef100_Q68BG4", bitscore: 98.0, e-value: 1.5e-23, length: 74)
LEAVRSHAAAVLGHANTAGVEPNRAFRELGFDSLTAIEFCNRLIRTTGRPLPPTLVFDYPTPLAVADFILGELT
>UniRef100_Q9EWA2_from_1653_to_1726 (HMM "PKS_PP" in sequence "UniRef100_Q9EWA2", bitscore: 98.0, e-value: 1.5e-23, length: 74)
TDLVRTEAAAVLGHASAKNVDARREFNELGFDSLTSVELRNRLSALTGLRLSAALVFDYPNPTALADHFVSELV
>UniRef100_A0ACI3_from_6876_to_6949 (HMM "PKS_PP" in sequence "UniRef100_A0ACI3", bitscore: 98.0, e-value: 1.6e-23, length: 74)
LELVRAQTALVLGHAHGGDIKPDRAFRDLGFDSLTAVEMRNRLTAVSGLSLTATVVFDYPTPAELAEHLLEECG
>UniRef100_Q1L0T1_from_3256_to_3329 (HMM "PKS_PP" in sequence "UniRef100_Q1L0T1", bitscore: 97.9, e-value: 1.7e-23, length: 74)
TDLVRREAAAVLGHADGDAVEPERAFKDTGFDSLTAVELRNRINTATGLQLSPTVVFDYPKPTTLARRLRTELV
>UniRef100_Q93HI8_from_3818_to_3891 (HMM "PKS_PP" in sequence "UniRef100_Q93HI8", bitscore: 97.7, e-value: 1.9e-23, length: 74)
LDLVRSNAATVLGHASAGAIAAEQSFSELGFDSLTAVEFRNRLGAATGLRLPATLVFEHPTPAALAGELLTQLA
>UniRef100_Q27W59_from_2047_to_2120 (HMM "PKS_PP" in sequence "UniRef100_Q27W59", bitscore: 97.6, e-value: 2.1e-23, length: 74)
LKLVRGATATVLGHDTADAIHPTQNFRELGFDSLTAVELRNRLGAATGLRLPATLVFDHPTPTAVVRLLRELLV
>UniRef100_A4X8L0_from_7057_to_7130 (HMM "PKS_PP" in sequence "UniRef100_A4X8L0", bitscore: 97.5, e-value: 2.1e-23, length: 74)
IELVRARAAEVLGHDRPNAIDPDRGFLELGFDSLAAVEFRNSLGAATGLRLPATLIYDHPSPAAVARFVRSELT
>UniRef100_Q3VYH9_from_232_to_305 (HMM "PKS_PP" in sequence "UniRef100_Q3VYH9", bitscore: 97.5, e-value: 2.2e-23, length: 74)
LELVQATAAVVLGHTDPAAVEPDRAFRDLGFDSLTSVELRNGLITAAGVRLSATVVFNHPTPRSLAGHLAAQLA
>UniRef100_Q846W6_from_1486_to_1559 (HMM "PKS_PP" in sequence "UniRef100_Q846W6", bitscore: 97.5, e-value: 2.2e-23, length: 74)
LQHVRSQAAATLGHSDVDAVPATKPFQELGFDSLTAVELRNRLNKSTGLTLPTTVVFDHPTPDALTDVLRAELS
>UniRef100_Q5SFB4_from_2462_to_2535 (HMM "PKS_PP" in sequence "UniRef100_Q5SFB4", bitscore: 97.4, e-value: 2.3e-23, length: 74)
VELVRAEAAAVLRHDTTDLLAPRRSFKDAGFDSLTALELRNRLNTATGVVLPVTVVFDHPNPGALADFLYGEAL
>UniRef100_A0ACI2_from_3412_to_3485 (HMM "PKS_PP" in sequence "UniRef100_A0ACI2", bitscore: 97.4, e-value: 2.3e-23, length: 74)
LDWVRSEAATVLGFAGAEAVERDRAFKDLGFDSLTAVELRNRLGAATGTRLPATLVFDYPTPDALAERLGADLV
>UniRef100_Q1PCG3_from_1452_to_1525 (HMM "PKS_PP" in sequence "UniRef100_Q1PCG3", bitscore: 97.4, e-value: 2.3e-23, length: 74)
LEAVRTEVAAVLGHDGPAAVGPRRAFTELGFDSLAAVELRNRLNAISGLRLPSTLVFDYATPVALAGHLLERLA
>UniRef100_Q93HJ1_from_3225_to_3298 (HMM "PKS_PP" in sequence "UniRef100_Q93HJ1", bitscore: 97.4, e-value: 2.3e-23, length: 74)
AELIRGEVAQVLGHSGAEAIEDGHGFVELGFDSLTSVELRNRLNERTGLRLASTVVFDHPTPLALAAELSEQLG
>UniRef100_Q93NX8_from_5487_to_5560 (HMM "PKS_PP" in sequence "UniRef100_Q93NX8", bitscore: 97.4, e-value: 2.3e-23, length: 74)
VGLVRQETAGVLGHSGADAVPADRDFSRLGFDSLMAVELRTRLSAATGVRLPSTLVFDHPTPAAVARHLADSLT
>UniRef100_O54593_from_3337_to_3410 (HMM "PKS_PP" in sequence "UniRef100_O54593", bitscore: 97.3, e-value: 2.5e-23, length: 74)
LELVRAQVAGVLGYRAAHQVDPDQGLFEIGFDSLTAIELRNRLRARTERKISPGVVFDHPTPALLAAHLNELLR
>UniRef100_Q53840_from_1492_to_1565 (HMM "PKS_PP" in sequence "UniRef100_Q53840", bitscore: 97.3, e-value: 2.6e-23, length: 74)
VSLVRHETALVLGHEGASHVDPDKGFLDLGLDSLMAVELRRRLQQATGIKLPATLAFDHPSPHRVALFLRDSLA
>UniRef100_Q03133_from_2822_to_2895 (HMM "PKS_PP" in sequence "UniRef100_Q03133", bitscore: 97.2, e-value: 2.6e-23, length: 74)
LEFTHSHVAAILGHSSPDAVGQDQPFTELGFDSLTAVGLRNQLQQATGLALPATLVFEHPTVRRLADHIGQQLD
>UniRef100_A1GGB3_from_1667_to_1740 (HMM "PKS_PP" in sequence "UniRef100_A1GGB3", bitscore: 97.2, e-value: 2.7e-23, length: 74)
LDLVRDQVALVLGHTSTEAVRPETAFKDAGFDSLTSVELRNRLREATGLKIPATLVFDYPNPVALARHLRDDLG
>UniRef100_Q83WE9_from_1683_to_1755 (HMM "PKS_PP" in sequence "UniRef100_Q83WE9", bitscore: 97.1, e-value: 2.9e-23, length: 73)
QKLVRAETAGVLGHPDAGEQLDQNFHALGFDSLTAIEFRNRLNQATGVRLPATLIFDYPTLAALAEHLESELP
>UniRef100_Q1MX81_from_2719_to_2792 (HMM "PKS_PP" in sequence "UniRef100_Q1MX81", bitscore: 97.1, e-value: 3e-23, length: 74)
LALVRTQAALVLGHDDAAHVDAEQDFKALGFDSLTAVELRNRVNSAAGVRLAPTVVFNHPTPARLARHLRDEVL
>UniRef100_Q1L0S7_from_2020_to_2093 (HMM "PKS_PP" in sequence "UniRef100_Q1L0S7", bitscore: 97.0, e-value: 3e-23, length: 74)
LDLVLTQVATVLGYTEITNVEAHKAFVDAGFDSLTSVELRNRLREATGLKLAATVVFDYPTPLALARHLHDGLK
>UniRef100_Q5VKQ8_from_1650_to_1723 (HMM "PKS_PP" in sequence "UniRef100_Q5VKQ8", bitscore: 97.0, e-value: 3.2e-23, length: 74)
LELVRGQAAIVLDHASGDAIGSDQAFSELGFDSLTAVELRNRLNEITGLRLPATLLFDYPTPNVLAEHLLGEVA
>UniRef100_Q27W71_from_3894_to_3967 (HMM "PKS_PP" in sequence "UniRef100_Q27W71", bitscore: 96.9, e-value: 3.4e-23, length: 74)
LQLVRGHVATVLGHADAEAVQADTSFKELGFDSLTAVELRNRLAAATGLRLPAALVFDYPEAAVLADYLLERIA
>UniRef100_Q1MX72_from_5800_to_5873 (HMM "PKS_PP" in sequence "UniRef100_Q1MX72", bitscore: 96.9, e-value: 3.4e-23, length: 74)
LDVVRSNIAAVLGHGTADTIDPHRPFKELGFDSLTAVQLRNQLTTTTALRLPATLIFDHPTPDAMAARILADLM
>UniRef100_Q6V1N9_from_1711_to_1784 (HMM "PKS_PP" in sequence "UniRef100_Q6V1N9", bitscore: 96.9, e-value: 3.4e-23, length: 74)
LDVVRENVAAVLGHHQDGTVDDEQPFKDLGLDSLTAVELRNRLASATGLTLPATLLFDLPSPSALAHHLLTRMG
>UniRef100_A0ACI3_from_3517_to_3590 (HMM "PKS_PP" in sequence "UniRef100_A0ACI3", bitscore: 96.8, e-value: 3.5e-23, length: 74)
LDLVREHAAAALGYADTAAIEAGRAFRDLGFDSLMAVDVRNRLQAATGRKLPPTLVFDHPTPADLAGHLLVEVL
>UniRef100_Q27W72_from_1762_to_1835 (HMM "PKS_PP" in sequence "UniRef100_Q27W72", bitscore: 96.8, e-value: 3.6e-23, length: 74)
GELVRDQVATVLAHPAPEAIELGRAFQDLGFDSLTALDLRNRLNAATGTRIPATVIFDYPTPDALVRFLRERLV
>UniRef100_Q93NX9_from_7845_to_7918 (HMM "PKS_PP" in sequence "UniRef100_Q93NX9", bitscore: 96.8, e-value: 3.6e-23, length: 74)
LALVSEKAALVLGHADTTLVEPDLPFRDLGFDSLTAVDLRNQLTAATGITLPATLVFDHPNPAALAAHLRTELL
>UniRef100_Q9ALM4_from_3018_to_3091 (HMM "PKS_PP" in sequence "UniRef100_Q9ALM4", bitscore: 96.8, e-value: 3.6e-23, length: 74)
LDLVRAETAAVLGRDDATALAPSRPFQELGFDSLMAVELRNRLNTATGIQLPASTIFDYPNAESLSRHLCAELF
>UniRef100_A4F5D6_from_2272_to_2345 (HMM "PKS_PP" in sequence "UniRef100_A4F5D6", bitscore: 96.8, e-value: 3.7e-23, length: 74)
LDVVRPEIGVVLGLGASRDLDVHRPLRELGLDSLMAVELRNRLAAAAGLRLPTTLLFDHPTPAALARFLAGELL
>UniRef100_A1GGE4_from_4295_to_4368 (HMM "PKS_PP" in sequence "UniRef100_A1GGE4", bitscore: 96.8, e-value: 3.7e-23, length: 74)
LDLVRRTAASVLGHATPDTLDTRRAFTELGFDSLTAIDLRNRLGAATGLSLPATAVFDYPTVQDLTTYLAGLLG
>UniRef100_A0PQM7_from_4037_to_4110 (HMM "PKS_PP" in sequence "UniRef100_A0PQM7", bitscore: 96.7, e-value: 3.7e-23, length: 74)
LNLVRSHIATVLGNSSPDAIDPDRAFQELGFDSLTAVEMRNRLKSATGLALSPTLIFDYPNSAALAGYMHRELV
>UniRef100_Q68BG5_from_4045_to_4118 (HMM "PKS_PP" in sequence "UniRef100_Q68BG5", bitscore: 96.7, e-value: 3.8e-23, length: 74)
LELVRVQAASVVGHLTPERITAERAFRDVGFDSLTAVELRNRLNNATGLVLPTTTIFDHPTPVLLAEHLQRELT
>UniRef100_Q9L4W3_from_10940_to_11013 (HMM "PKS_PP" in sequence "UniRef100_Q9L4W3", bitscore: 96.7, e-value: 3.8e-23, length: 74)
LRLVRGQAAVVLGHADGSAIGAGRQFQELGFDSLTAVEFRNRLNAATGLRLPATLLFDYPTPADVVGHLRGRLG
>UniRef100_Q9KIE1_from_1556_to_1629 (HMM "PKS_PP" in sequence "UniRef100_Q9KIE1", bitscore: 96.7, e-value: 3.8e-23, length: 74)
LALVRDNAAAVLGHADAADVSADAAFKELGIDSLTAVELRNRLAAATGVRLPATLVFDYPTPRAIASRLDEALV
>UniRef100_Q5VKR4_from_5211_to_5284 (HMM "PKS_PP" in sequence "UniRef100_Q5VKR4", bitscore: 96.7, e-value: 3.9e-23, length: 74)
VELVRREVAAVLGHPSAEALPAGRAFTELGFDSLAAVGLRNRLGAATGAKLTASAVFDHPTPERLAGHLLRQLA
>UniRef100_Q9L4X2_from_5278_to_5351 (HMM "PKS_PP" in sequence "UniRef100_Q9L4X2", bitscore: 96.6, e-value: 4e-23, length: 74)
LDLVRTETAAVLGHSGADAVPAERDFNRLGFDSLMAVELRTRLATATGARLPATLVFDHPTPDAVARHLASTLP
>UniRef100_Q0PCZ8_from_1740_to_1813 (HMM "PKS_PP" in sequence "UniRef100_Q0PCZ8", bitscore: 96.6, e-value: 4.1e-23, length: 74)
RELVRAQTAAVLGHRDADGIGRDRRFLEIGFDSLTALDLRNRLNRATGLRLPATLVFEHPTPGAVAERLHALLS
>UniRef100_Q0RIF6_from_3351_to_3428 (HMM "PKS_PP" in sequence "UniRef100_Q0RIF6", bitscore: 96.6, e-value: 4.1e-23, length: 78)
GQFVVSNVRAVLGHTAGDAGEGDGPGDRSFKELGFDSLTAVELRNRLGRASGLRLPATIVFDHPNPAALAGYLLDRLV
>UniRef100_A0FCL1_from_2433_to_2506 (HMM "PKS_PP" in sequence "UniRef100_A0FCL1", bitscore: 96.6, e-value: 4.2e-23, length: 74)
VDLVREHAAELLGHHGPAAIDPTVPFRRLGFDSLTAVELRTRLNAATGLRLPATLLFDHPSCRAVADLLRSELL
>UniRef100_Q9F7T9_from_1959_to_2032 (HMM "PKS_PP" in sequence "UniRef100_Q9F7T9", bitscore: 96.6, e-value: 4.2e-23, length: 74)
LELVRDHVAAVLRHADPKAIAPDQSFRALGFDSLTAVEFRNLLIKATGLRLPVSLVFDHPTPAKLAVHLQNQLR
>UniRef100_Q93HJ2_from_4531_to_4604 (HMM "PKS_PP" in sequence "UniRef100_Q93HJ2", bitscore: 96.5, e-value: 4.3e-23, length: 74)
LGLVRGEAAQVLAHGSTAEITPTRPFKELGFDSLTAMDLRNRLSKATGLRLPATLVFDHPNPQRIAEHLRAGLA
>UniRef100_A4F5C5_from_1493_to_1566 (HMM "PKS_PP" in sequence "UniRef100_A4F5C5", bitscore: 96.5, e-value: 4.3e-23, length: 74)
VALVVAETAAVLGHADASAIDPHKGFFDLGLDSLVAVELVRRLHARTGVKLAATLAFDHPTPDALARHLDAELA
>UniRef100_Q6W5Q0_from_5162_to_5235 (HMM "PKS_PP" in sequence "UniRef100_Q6W5Q0", bitscore: 96.5, e-value: 4.4e-23, length: 74)
LDLVRGQIAVVLGHSGAQTVNPHRAFQDLGFDSLTAVELRNRLGKVTGLRLPATVVFDYPTADLLAGHLLDGVL
>UniRef100_Q6TEI0_from_1578_to_1649 (HMM "PKS_PP" in sequence "UniRef100_Q6TEI0", bitscore: 96.5, e-value: 4.4e-23, length: 72)
LDLVLATVGSVLGVERRVDPARAFRDIGFDSLSGVELRNRLTAATGVRLPATAVFDHPTPTALAGYLSGQLP
>UniRef100_O54591_from_1576_to_1649 (HMM "PKS_PP" in sequence "UniRef100_O54591", bitscore: 96.5, e-value: 4.5e-23, length: 74)
VDLVRGQVAAVLGHAGPDAVRADTAFKDAGFDSLTSVDLRNRLRESTGLKLPATLAFDYPTPLVLARHLRDELG
>UniRef100_A0ACI1_from_6574_to_6647 (HMM "PKS_PP" in sequence "UniRef100_A0ACI1", bitscore: 96.4, e-value: 4.8e-23, length: 74)
LDLVRGHAAAVLGHASAEAVDPDTGFVDLGFSSLSAIEIRNQLSAATGLRLTTTLVFDHPTASRLADHLLDQLV
>UniRef100_Q52V49_from_3505_to_3578 (HMM "PKS_PP" in sequence "UniRef100_Q52V49", bitscore: 96.4, e-value: 4.8e-23, length: 74)
LDLVRAQVAAVLAYPSPDAVGESQEFLELGLDSLTAVELRNQLNAATGLRLPATLLFDHPTPALVAERLRAELA
>UniRef100_Q7WTF1_from_1728_to_1801 (HMM "PKS_PP" in sequence "UniRef100_Q7WTF1", bitscore: 96.3, e-value: 5e-23, length: 74)
LQTVRQMVTVVLGHSSDAAIRAEAAFKELGFDSLTAVELRNRLAGATGLRLPATLVFDYPTPLALADHLLERLT
>UniRef100_Q9S0R3_from_2538_to_2611 (HMM "PKS_PP" in sequence "UniRef100_Q9S0R3", bitscore: 96.3, e-value: 5.1e-23, length: 74)
LDLVLTHAAAVLGHGTADAVVPERAFRDLGFDSLTAVELRNRLNTATGLRFPRTLVFDHPRPVALAAHIHEQLS
>UniRef100_A1YAM8_from_1586_to_1659 (HMM "PKS_PP" in sequence "UniRef100_A1YAM8", bitscore: 96.3, e-value: 5.1e-23, length: 74)
EEVVRIRVAAVLGHESADAIAGDRGFLELGFDSLTAVELRNRLAEATGLRLPPTLVFDRPNAGALAAYLAAELA
>UniRef100_A2VIE7_from_1979_to_2052 (HMM "PKS_PP" in sequence "UniRef100_A2VIE7", bitscore: 96.3, e-value: 5.2e-23, length: 74)
TDLVISNAAAVLGRSSSVDINAHKAFQDLGFDSLTAVELRNRLKTATGLTLSPTLIFDYPTPATLAEHLDSRLV
>UniRef100_Q6W5P6_from_9384_to_9457 (HMM "PKS_PP" in sequence "UniRef100_Q6W5P6", bitscore: 96.2, e-value: 5.3e-23, length: 74)
LTLVRERAAEVLGLTGTDQVGPDRAFRDLGFDSLGAVELRNQLGAVSGLTLSATLVFDHPTPAALAAHILGQLL
>UniRef100_Q6GVP0_from_1969_to_2042 (HMM "PKS_PP" in sequence "UniRef100_Q6GVP0", bitscore: 96.2, e-value: 5.3e-23, length: 74)
VDLVCGNAAMVLGVPDPADINAGRAFQDLGFDSLTAVELRNRLKNATGLTLSPTLIFDYPTPVVLAEHLDSRLA
>UniRef100_Q93HJ2_from_1474_to_1547 (HMM "PKS_PP" in sequence "UniRef100_Q93HJ2", bitscore: 96.2, e-value: 5.4e-23, length: 74)
LGLVRGEAAQVLAHGSTAEITPTRPFKELGFDSLTAMDLRNRLSKATGLRLPATLVFDYPNPEQLAALLRTELV
>UniRef100_Q3S864_from_1484_to_1557 (HMM "PKS_PP" in sequence "UniRef100_Q3S864", bitscore: 96.2, e-value: 5.5e-23, length: 74)
TDLVRGHAAAVLGHGSADAIAPERAFRELGFDSLTAVEMRNRLNAATGLRLPLTVLFDYASADALARHLREELL
>UniRef100_A1KK94_from_1966_to_2039 (HMM "PKS_PP" in sequence "UniRef100_A1KK94", bitscore: 96.1, e-value: 5.7e-23, length: 74)
LGLVRLHIATVLGNITPEAIDPDKAFQDLGFDSLTAVEMRNRLKSATGLSLSPTLIFDYPTPNRLASYIRTELA
>UniRef100_A4FDM8_from_3037_to_3110 (HMM "PKS_PP" in sequence "UniRef100_A4FDM8", bitscore: 96.1, e-value: 5.7e-23, length: 74)
LELVCKEAAAVLGHATSDAIDPNRPFKEAGFDSLTAVEVRNRLNDATKLRLSTTVVFDYPTPAVLAEHIRVQVV
>UniRef100_A0ACI2_from_1383_to_1456 (HMM "PKS_PP" in sequence "UniRef100_A0ACI2", bitscore: 96.1, e-value: 5.8e-23, length: 74)
VESVRARAAMVLGHHDADAIEPRRAFRDLGFDSLTAVELRNLLAEVTGFTLPATVVFDHPTPAALAEHLDDLIQ
>UniRef100_A1YAN0_from_1590_to_1663 (HMM "PKS_PP" in sequence "UniRef100_A1YAN0", bitscore: 96.1, e-value: 5.9e-23, length: 74)
LEIVRTHVAIVLGHLGSEAIDAGKPFQELGFDSLAAVELRNRLTEVTGLRLAATLVFDYPTPLVLAEHLLEGLA
>UniRef100_Q52V46_from_1595_to_1668 (HMM "PKS_PP" in sequence "UniRef100_Q52V46", bitscore: 96.1, e-value: 5.9e-23, length: 74)
LSLVRLHVAAVLGHDGSDAVGAERAFKELGFDSLTSVELRNRLGAATDLRLPTTLVYDYPTSAALAEYLRGELA
>UniRef100_A4KCE5_from_2017_to_2090 (HMM "PKS_PP" in sequence "UniRef100_A4KCE5", bitscore: 96.0, e-value: 6.3e-23, length: 74)
TDLVRDAAAAVLGHASGTQINADQPFSDLGFDSLTSVELRNLLRARTGVSLAAGAVFDYPTVARLAAHLATGFG
>UniRef100_Q9S0R3_from_1496_to_1569 (HMM "PKS_PP" in sequence "UniRef100_Q9S0R3", bitscore: 96.0, e-value: 6.3e-23, length: 74)
LDLVRTYAATVLGHSTPTAVRPERAFRDLGFVSVSAVELRNRLNAVTGLLLPTTLIFDYPTPSALAGYLKEQLE
>UniRef100_Q32YM8_from_1277_to_1350 (HMM "PKS_PP" in sequence "UniRef100_Q32YM8", bitscore: 96.0, e-value: 6.4e-23, length: 74)
ATLVAAATATVLGHHTPESISPATAFKDLGIDSLTALELRNTLTHNTGLDLPPTLIFDHPTPTALTQHLHTRLT
>UniRef100_Q27W60_from_1776_to_1849 (HMM "PKS_PP" in sequence "UniRef100_Q27W60", bitscore: 95.8, e-value: 6.9e-23, length: 74)
LNLVLSHAAAALGHSDPGRIQTERGFLELGFDSLTAIELRNRLTAVTGLRLATTLIFDHPNPAALAAHLHSELA
>UniRef100_Q0R4M8_from_2803_to_2876 (HMM "PKS_PP" in sequence "UniRef100_Q0R4M8", bitscore: 95.8, e-value: 6.9e-23, length: 74)
LTLVRGHISDVLGHGGTDDIADERAFKDLGFDSLTAVDLRNRLAAATGVRLPATLVFDHPTPGALSRRLRAELT
>UniRef100_Q846X2_from_3944_to_4017 (HMM "PKS_PP" in sequence "UniRef100_Q846X2", bitscore: 95.8, e-value: 7.1e-23, length: 74)
LDLVRTHAAAVLGHAGTDAVRADAAFQDLGFDSLTAVELRNRLSASTGLRLPATFIFRHPTPSAIADELRAQLA
>UniRef100_Q0QMN7_from_4148_to_4221 (HMM "PKS_PP" in sequence "UniRef100_Q0QMN7", bitscore: 95.8, e-value: 7.3e-23, length: 74)
LTLVREQAAVVLGLSDPAQIGDERPFRDLGYDSLTGIELRNRLGTVTGLTLPATLVFDHPTPAAVADRLDTSLA
>UniRef100_Q82QT4_from_5881_to_5954 (HMM "PKS_PP" in sequence "UniRef100_Q82QT4", bitscore: 95.7, e-value: 7.4e-23, length: 74)
LDLVRAEVAAVLGHASAQAVQPEHAFQDAGFDSLTSVELRNRLNAATGLRLPVTMVFDHPTPVALSRFLLAETL
>UniRef100_Q9F830_from_1937_to_2010 (HMM "PKS_PP" in sequence "UniRef100_Q9F830", bitscore: 95.7, e-value: 7.8e-23, length: 74)
LDLVRTHAAAVLGHASAEQVPVDRAFAELGVDSLSALELRNRLTTATGVRLATTTVFDHPDVRTLAGHLAAELG
>UniRef100_Q52V44_from_3270_to_3343 (HMM "PKS_PP" in sequence "UniRef100_Q52V44", bitscore: 95.6, e-value: 8e-23, length: 74)
LELVRAQVAEVLGHSGAEDIEAGRAFREIGFDSLTAVELRNRLGAAAELRLPATLVYDYPTPAALAVHLRTELL
>UniRef100_A4F5C6_from_5172_to_5245 (HMM "PKS_PP" in sequence "UniRef100_A4F5C6", bitscore: 95.6, e-value: 8.2e-23, length: 74)
LALVRTETAAVLGHADASRVEPNRGFFDLGLDSLMSVELRRRVQRATGIKLPATLAFDHPTPSALASKVLAAIV
>UniRef100_Q7WTD6_from_3303_to_3376 (HMM "PKS_PP" in sequence "UniRef100_Q7WTD6", bitscore: 95.6, e-value: 8.4e-23, length: 74)
LELVRRNVAAVLGLGDVLAVDPSRPFKEIGFDSLTAVELRNRLSRATDTTLPSTLVFDIPTPALLAEHLREQLV
>UniRef100_Q0ILD0_from_3212_to_3285 (HMM "PKS_PP" in sequence "UniRef100_Q0ILD0", bitscore: 95.6, e-value: 8.4e-23, length: 74)
TELVRVEAAQVLGHSGAEAVEDGSSFAELGFDSLTSVELRNRIGERTGLRLASTVVFDHPTPAALAAELGDRLG
>UniRef100_Q0ILC7_from_1708_to_1781 (HMM "PKS_PP" in sequence "UniRef100_Q0ILC7", bitscore: 95.5, e-value: 8.7e-23, length: 74)
LDLVRTHAARALGHANTDGLEARRSFRELGFDSLAAIELRNGVGAATGLGLPATLVFDHPTPQRLAEHLHEKLF
>UniRef100_Q9L4W3_from_3408_to_3481 (HMM "PKS_PP" in sequence "UniRef100_Q9L4W3", bitscore: 95.5, e-value: 8.7e-23, length: 74)
LDMVRSSAALVLGHADGNAIDAERAFRDLGFDSLTAVELRNRLRTATGLHLSATMVFDHPTLSALAEHLRDELF
>UniRef100_Q27W74_from_2289_to_2362 (HMM "PKS_PP" in sequence "UniRef100_Q27W74", bitscore: 95.5, e-value: 8.9e-23, length: 74)
LGLVREHAATVLGHTDAEAVHADANFKELGFDSLTAVELRDRLAAATGLRLPAALIFRYPTPEGIAHHLVRRLS
>UniRef100_Q6MZA4_from_12902_to_12975 (HMM "PKS_PP" in sequence "UniRef100_Q6MZA4", bitscore: 95.4, e-value: 9.2e-23, length: 74)
ATLVAAATATVLGHHTPESISPATAFKDLGIDSLTALELRNTLTHNTGLDLPPTLIFDHPTPHAVAEHLLEQIP
>UniRef100_A4F5C6_from_3609_to_3682 (HMM "PKS_PP" in sequence "UniRef100_A4F5C6", bitscore: 95.4, e-value: 9.4e-23, length: 74)
IDVVRPEIGVVLGLPPSRHLDGDRPLKELGLDSLMAVELRNRLAAIVGTRLPATLLFDYPTPTALARFLATALV
>UniRef100_Q93NW6_from_10761_to_10834 (HMM "PKS_PP" in sequence "UniRef100_Q93NW6", bitscore: 95.4, e-value: 9.5e-23, length: 74)
LTLVRGQAATVLGHRDGSAIGRERQFQELGFDSLTAVEFRNRLNTATGLRLPATLLFDYPTPADVVRYLRGQLV
>UniRef100_Q6W5Q0_from_6873_to_6946 (HMM "PKS_PP" in sequence "UniRef100_Q6W5Q0", bitscore: 95.4, e-value: 9.7e-23, length: 74)
LHLVRSQVAAVLGHGSAEAIGADRAFQELGFDSLAATELRNQLNTLTGLRLPATLVFDHPNALAVTDHLSARLA
>UniRef100_Q6W5P7_from_4024_to_4097 (HMM "PKS_PP" in sequence "UniRef100_Q6W5P7", bitscore: 95.3, e-value: 9.9e-23, length: 74)
VNLIRAEAASVLGHSSAQAIDAERDFHDLGFDSLTAVELRNRLTGATGLRLPATLVFDHPTPGVLAEHLIAALL
>UniRef100_Q6W5Q0_from_10468_to_10541 (HMM "PKS_PP" in sequence "UniRef100_Q6W5Q0", bitscore: 95.3, e-value: 1e-22, length: 74)
LDLVRGQIATVLGHAGQADIEPARAFQDLGFDSLTSVELRNRLGALTGVRLPATLLFDYPTPGELVAHLYTRVA
>UniRef100_Q846X6_from_2819_to_2892 (HMM "PKS_PP" in sequence "UniRef100_Q846X6", bitscore: 95.3, e-value: 1e-22, length: 74)
IDAVRTHAAAVLGRTDPEALRGDATFKQLGLDSLTAVELRNRLVEDTGLRLPTALVFRYPTPAAIAAHLRERLT
>UniRef100_Q9KID7_from_3353_to_3426 (HMM "PKS_PP" in sequence "UniRef100_Q9KID7", bitscore: 95.2, e-value: 1.1e-22, length: 74)
TTLVSDATAAVLGHADASEIAPTTTFKDLGIDSLTAIELRNRLAEATGLRLSATLVFDHPTPRVLAAKLRTDLF
>UniRef100_Q68BG4_from_3261_to_3334 (HMM "PKS_PP" in sequence "UniRef100_Q68BG4", bitscore: 95.2, e-value: 1.1e-22, length: 74)
LELVRANAAAVLGHAGADSVGAERAFRELGFDSLTSVELRNRLNAATGLRLPATLVFDYPTPLAIALHLLDSMF
>UniRef100_Q9ALM3_from_4775_to_4848 (HMM "PKS_PP" in sequence "UniRef100_Q9ALM3", bitscore: 95.1, e-value: 1.1e-22, length: 74)
LEVVLAETASTLGHDSAEAVQPDRTFAELGFDSLTAVELRNRLNAVTGLRLPPTLVFDHPTPLALSEQLVPALV
>UniRef100_Q0R4M5_from_3802_to_3875 (HMM "PKS_PP" in sequence "UniRef100_Q0R4M5", bitscore: 95.1, e-value: 1.2e-22, length: 74)
LDLIATHTATALGHPHTHTVDEQQSFQALGLDSLTAVELRNRLTAATGLRLPATLVFDHPTPHALAVHLHAQLT
>UniRef100_Q52V53_from_1506_to_1579 (HMM "PKS_PP" in sequence "UniRef100_Q52V53", bitscore: 95.1, e-value: 1.2e-22, length: 74)
LEFVRTQVAAVLGYAGPESVDPGSAFRDLGFDSLTAVEIRNLLTSRTGLRLPATLIFDYPNSLSLAAFLQGELL
>UniRef100_Q3VZE3_from_1012_to_1085 (HMM "PKS_PP" in sequence "UniRef100_Q3VZE3", bitscore: 95.0, e-value: 1.2e-22, length: 74)
VQLVRAHAAAVLGHAAAEAVGPSRAFKDAGFDSLTSVELRNRLAAATGLRLPATLLFDHPTPVAVADQLRAVLL
>UniRef100_Q6JHN7_from_1633_to_1706 (HMM "PKS_PP" in sequence "UniRef100_Q6JHN7", bitscore: 95.0, e-value: 1.3e-22, length: 74)
ADLVRGQIAVVLGHSSATAVDMGQAFGDLGFDSLTAVELRNALATATGVRLPATLAFDYPTPLVLAEFLLSELM
>UniRef100_Q9X993_from_1471_to_1544 (HMM "PKS_PP" in sequence "UniRef100_Q9X993", bitscore: 95.0, e-value: 1.3e-22, length: 74)
LTMVREEAARVLGHPSPDTVDAQRAFREQGFDSLMAVDLRNRLSAATGLRLPATLLFDHPTPLAAAACLRSEVL
>UniRef100_A4X8M2_from_1369_to_1442 (HMM "PKS_PP" in sequence "UniRef100_A4X8M2", bitscore: 94.9, e-value: 1.3e-22, length: 74)
LDTVRTHVAVVLGYDASTTVDVQRPFRELGFDSLTAVELRNAVGEAVGLRLPATMVYDHPTPAVLARHLYDELV
>UniRef100_Q2PC83_from_3632_to_3707 (HMM "PKS_PP" in sequence "UniRef100_Q2PC83", bitscore: 94.9, e-value: 1.3e-22, length: 76)
LEVVRESVAVVLGYQPADLDAMDDDQSFRSLGFDSLGGVRLRNRLRDLTGVDLPVTAVFDHPTPKVLAAHVADEVA
>UniRef100_A1YBT8_from_1499_to_1572 (HMM "PKS_PP" in sequence "UniRef100_A1YBT8", bitscore: 94.9, e-value: 1.3e-22, length: 74)
VSLVLAETAVVLGHPDASRLDPHTGFADLGLDSLMAVEMRRRLQQATGVSLPATLTFDHPSPHHIATFLLDEVF
>UniRef100_Q9ZGI3_from_1406_to_1479 (HMM "PKS_PP" in sequence "UniRef100_Q9ZGI3", bitscore: 94.9, e-value: 1.3e-22, length: 74)
LTLVRTHAAAVLGHSSPDRVAPGRAFTELGFDSLTAVQLRNQLSTVVGNRLPATTVFDHPTPAALAAHLHEAYL
>UniRef100_Q9ZGI5_from_4410_to_4483 (HMM "PKS_PP" in sequence "UniRef100_Q9ZGI5", bitscore: 94.9, e-value: 1.3e-22, length: 74)
LEFVVGEVAEVLGHARGHRIDAERGFLDLGFDSLTAVELRNRLNSAGGLALPATLVFDHPSPAALASHLDAELP
>UniRef100_Q93H84_from_2954_to_3027 (HMM "PKS_PP" in sequence "UniRef100_Q93H84", bitscore: 94.8, e-value: 1.4e-22, length: 74)
VDLVRTHAAAVLGHDGTAAVEPGRAFNDLGFDSLSAVELRNKLTADTGLKLPTTLVFDYPNATALARFLRAELL
>UniRef100_Q68BG5_from_2481_to_2554 (HMM "PKS_PP" in sequence "UniRef100_Q68BG5", bitscore: 94.7, e-value: 1.5e-22, length: 74)
LELVRAQAAAVLGHTGTDRIVAGRPFRELGFDSLTAVELRNRLNTATGLKLSSTAAFDHPTPEVITGHILSGLE
>UniRef100_A0FCL3_from_2858_to_2931 (HMM "PKS_PP" in sequence "UniRef100_A0FCL3", bitscore: 94.7, e-value: 1.5e-22, length: 74)
LEIVRGQVAVVLGHATPAAIDTAATFQSAGFDSLTAVELRNRLMAATGAQTPASVVFDYPTPELLAGHLREQLL
>UniRef100_Q3VXL6_from_62_to_135 (HMM "PKS_PP" in sequence "UniRef100_Q3VXL6", bitscore: 94.6, e-value: 1.7e-22, length: 74)
LELVRETVALVLGHTDTAAVPEDRAFTDLGFDSLAAVDLRNRLGTATGLRLPATVVFDHPTPNALAGLLREELL
>UniRef100_A6G5B7_from_4079_to_4152 (HMM "PKS_PP" in sequence "UniRef100_A6G5B7", bitscore: 94.6, e-value: 1.7e-22, length: 74)
LDLVRTDVAEVLDLNRPESLGPDRPLKDLGLDSLVAVELRNRLQATTGLRLPSTLLFDYPTPAALAGLIAEELN
>UniRef100_Q2Q3Z3_from_2467_to_2540 (HMM "PKS_PP" in sequence "UniRef100_Q2Q3Z3", bitscore: 94.5, e-value: 1.7e-22, length: 74)
VSFVQGEVQAVLRLSSAPAPTVGFFDLGMDSLMAVELRNRLNRAFsGTYTAPNTLVFDYPNIAELAAHLAEELG
>UniRef100_Q9L4W4_from_3038_to_3111 (HMM "PKS_PP" in sequence "UniRef100_Q9L4W4", bitscore: 94.5, e-value: 1.7e-22, length: 74)
VEAVRAEASATLGHDTPDAIPAGRAFRDVGFDSVTAVELRNRLRTALGLPLPAALVFDHPTPTALAGHLGALLF
>UniRef100_Q0RTS4_from_3523_to_3596 (HMM "PKS_PP" in sequence "UniRef100_Q0RTS4", bitscore: 94.5, e-value: 1.8e-22, length: 74)
LAIVRDHVAAVQGHASPDAVDVDRGFRDQGFDSLAAVNLRNRLIAETGLSLPVSLVFDYPTAATLTDHLLAELV
>UniRef100_Q1MX72_from_4078_to_4151 (HMM "PKS_PP" in sequence "UniRef100_Q1MX72", bitscore: 94.4, e-value: 1.9e-22, length: 74)
LDLIRSNVAAVLGHARPETIDPQRPFKELGFDSLTAVELRNRLTNATALQLPSTLVFDHPTLTELSVFLRGKLL
>UniRef100_Q27W73_from_2070_to_2143 (HMM "PKS_PP" in sequence "UniRef100_Q27W73", bitscore: 94.4, e-value: 1.9e-22, length: 74)
LNLVRTQAATVLGHADPGVVRPDASFKDLGFDSLTAVELRNRLAAATGLRLPAALVFDHPEAAVLAERLRRELS
>UniRef100_Q70KH8_from_1784_to_1857 (HMM "PKS_PP" in sequence "UniRef100_Q70KH8", bitscore: 94.4, e-value: 1.9e-22, length: 74)
LTLVRSHVAAVLGYDDPRTVGERRTFTDIGFDSLRALQLRNRLNGATGLRLPATLVFDHPTPVELGRYLRTRLV
>UniRef100_Q0R4M3_from_2035_to_2108 (HMM "PKS_PP" in sequence "UniRef100_Q0R4M3", bitscore: 94.3, e-value: 2.1e-22, length: 74)
LDLVLGHVGVVLGHSDAGSLNPELPFQSLGFDSLTAVELRNRLTVATGLRLPATLIFDHPTASALAAHLCERVA
>UniRef100_Q0ILD2_from_1927_to_2000 (HMM "PKS_PP" in sequence "UniRef100_Q0ILD2", bitscore: 94.2, e-value: 2.1e-22, length: 74)
LQLVRSNAATVLGHTDPDAVGAATPFRELGFDSLTAVEFRNRLTGAVGFRLPVTVVFDHPTPGALTDFLAAELL
>UniRef100_Q9ALM5_from_2002_to_2075 (HMM "PKS_PP" in sequence "UniRef100_Q9ALM5", bitscore: 94.1, e-value: 2.3e-22, length: 74)
LDLVRMHVAAVLGFAGSQEITADGTFKVLGFDSLTVVELRNRINGATGLRLPATLVFNYPTPDALAAHLVTALS
>UniRef100_O54666_from_2105_to_2178 (HMM "PKS_PP" in sequence "UniRef100_O54666", bitscore: 94.1, e-value: 2.3e-22, length: 74)
LDLVRRHAAEVLGHSGAESVHSGRTFKDAGFDSLTAVELRNRLAAATGLTLSPAMIFDYPKPPALADHLRAKLF
>UniRef100_Q93NW6_from_7225_to_7298 (HMM "PKS_PP" in sequence "UniRef100_Q93NW6", bitscore: 94.1, e-value: 2.3e-22, length: 74)
VDLVRGQVALVLGHADATAVHPTRAFRDLGFDSLTSVELRNRLNAVTGLRLPATMVFDYPTVEVLVDFILDELL
>UniRef100_Q7WTF3_from_3874_to_3947 (HMM "PKS_PP" in sequence "UniRef100_Q7WTF3", bitscore: 94.1, e-value: 2.3e-22, length: 74)
VNLVRTHAATVLGHSDPAALRADTSFKELGFDSLTAVELRNRLSAATGLRLPAALVFDYPDAETMARFLDQKLA
>UniRef100_Q0PD01_from_3596_to_3669 (HMM "PKS_PP" in sequence "UniRef100_Q0PD01", bitscore: 94.0, e-value: 2.4e-22, length: 74)
LTMVRTHVAAVLGHTGVDGVPAGRAFRDLGFDSLTAVELRNRLSKATGVALPATLVFDHPTPEKVAALVVADVL
>UniRef100_Q9ALM2_from_1689_to_1762 (HMM "PKS_PP" in sequence "UniRef100_Q9ALM2", bitscore: 94.0, e-value: 2.5e-22, length: 74)
LGLVREHVSAVLGHSGAVEVGADRAFRDLGFDSLSGVEFRNRLGGVLGVRLPATAVFDYPTPRALVRFLLDKLI
>UniRef100_Q93NW7_from_3034_to_3107 (HMM "PKS_PP" in sequence "UniRef100_Q93NW7", bitscore: 93.9, e-value: 2.6e-22, length: 74)
VEAVRAEASATLGHDSPDAVPASRAFRDVGFDSVTAVELRNRLRAALGLPLPAALVFDYPTPTALAQHIGSLLY
>UniRef100_Q0ILD4_from_3909_to_3982 (HMM "PKS_PP" in sequence "UniRef100_Q0ILD4", bitscore: 93.9, e-value: 2.6e-22, length: 74)
LDLVRNAAALALGHTGTEPITPSKPFKELGFDSLTAVDLRNRLTAATGLRLPATLVFDYPTPRAAADALRAVLF
>UniRef100_Q9L4X3_from_3267_to_3340 (HMM "PKS_PP" in sequence "UniRef100_Q9L4X3", bitscore: 93.9, e-value: 2.7e-22, length: 74)
TDLVRTESATVLGHSSADAVPEGRAFRDVGFDSLTAVELRKRLGAATGLSLPSTMVFDYPTPLELAQYLRAEIL
>UniRef100_Q0QMP8_from_3157_to_3230 (HMM "PKS_PP" in sequence "UniRef100_Q0QMP8", bitscore: 93.9, e-value: 2.7e-22, length: 74)
LTLVRTAAAVVLGHPGAEAVDPHRPFQELGFDSLAAVSLRNRLGETAGLRLPTTLVFDHPTPVAVAEFLGGELL
>UniRef100_Q82QT4_from_955_to_1028 (HMM "PKS_PP" in sequence "UniRef100_Q82QT4", bitscore: 93.9, e-value: 2.7e-22, length: 74)
LDMVRAHIAAVLGHAEARQVETEWTFKDLGFDSLSSVELRNQLSEATGLRLPSGLLFDHPTPAALARHLAAQSL
>UniRef100_Q0ILD3_from_2911_to_2984 (HMM "PKS_PP" in sequence "UniRef100_Q0ILD3", bitscore: 93.9, e-value: 2.7e-22, length: 74)
RDLVREHVAAVLGHNDPAAVDAGRALKDLGFDSLTAVELRDRLSTVAAMRLPATLVFDHPTIAELADFLARGLE
>UniRef100_Q5VKQ8_from_3332_to_3405 (HMM "PKS_PP" in sequence "UniRef100_Q5VKQ8", bitscore: 93.8, e-value: 2.8e-22, length: 74)
LDLVRREVAAVLAYGSPELIGVEQAFQDLGFDSLSAVELRNRVSAATDVRLSATVVFDYANPTALAEHLLTRLP
>UniRef100_Q5VKR4_from_1952_to_2025 (HMM "PKS_PP" in sequence "UniRef100_Q5VKR4", bitscore: 93.7, e-value: 3e-22, length: 74)
LALVRAEAAAVLGYGDAEAVDAVREFRDLGFDSLSAVELRNRLAPRLGIRLPATLVFDYPTPRVLVEHLRREVL
>UniRef100_Q8GBX5_from_3335_to_3408 (HMM "PKS_PP" in sequence "UniRef100_Q8GBX5", bitscore: 93.7, e-value: 3.1e-22, length: 74)
LDVVRADVATVLGVASPLDIEPGRPLQELGLDSLMAIELRNRLAAATGLRLSATLLFNHPTVGALTDHVLSKMI
>UniRef100_Q9ADL6_from_6160_to_6233 (HMM "PKS_PP" in sequence "UniRef100_Q9ADL6", bitscore: 93.7, e-value: 3.2e-22, length: 74)
LDLVRAEAAIVLGLASFESLDPRRPLQELGLDSLMAIELRNRLAAATGLRLQATLLFDHPTPAALATLLLGKLL
>UniRef100_A4F5C7_from_1482_to_1555 (HMM "PKS_PP" in sequence "UniRef100_A4F5C7", bitscore: 93.5, e-value: 3.5e-22, length: 74)
VSLVLAQTAAVLGHADRSRLDPQRGFFDLGLDSLMAVELRRRLQKATGVKLPATITFDRPSPHRLAGFLLDALP
>UniRef100_Q0QMN6_from_3333_to_3406 (HMM "PKS_PP" in sequence "UniRef100_Q0QMN6", bitscore: 93.5, e-value: 3.5e-22, length: 74)
LALVRAEAAAVLAHDSPDAVLGHRTFAELGVDSLAAVELRNRLAARTGVRLPAAVVFEHPTPAALAAHLSASLP
>UniRef100_A1YAM9_from_3115_to_3188 (HMM "PKS_PP" in sequence "UniRef100_A1YAM9", bitscore: 93.5, e-value: 3.5e-22, length: 74)
LEVVREQVAAALGHAGAGAIDPGKGFVELGMDSLSAVELRNQLCALSGLKLSTTVVFDHPNPAALAGHLAAELP
>UniRef100_Q1L0T2_from_5157_to_5230 (HMM "PKS_PP" in sequence "UniRef100_Q1L0T2", bitscore: 93.5, e-value: 3.6e-22, length: 74)
LDLVRDHTATVLGHAGKDAVDARRAFSEIGVDSLIAVELRNRLADATGLRLPATVVFDYATPEAMAGHLRSVVA
>UniRef100_Q0QMP9_from_2007_to_2080 (HMM "PKS_PP" in sequence "UniRef100_Q0QMP9", bitscore: 93.5, e-value: 3.6e-22, length: 74)
LDLVCRESAAVLGHADAGALASDAAFAELGFDSLTSVELRNRLARATGLRLPAGLLFDRPTPQALADHLAGLLA
>UniRef100_Q03133_from_1395_to_1468 (HMM "PKS_PP" in sequence "UniRef100_Q03133", bitscore: 93.4, e-value: 3.8e-22, length: 74)
AHLIRAEVAAVLGHGDDAAIDRDRAFRDLGFDSMTAVDLRNRLAAVTGVREAATVVFDHPTITRLADHYLERLV
>UniRef100_Q1MX72_from_2010_to_2083 (HMM "PKS_PP" in sequence "UniRef100_Q1MX72", bitscore: 93.3, e-value: 3.9e-22, length: 74)
LDLVRTNAAAVLGHSDAAAVDAQAPFNDLGFDSLTAVELRNRLDSATGLRLPATLIFDYPTAQVLAEHIGAELL
>UniRef100_Q846X4_from_3972_to_4045 (HMM "PKS_PP" in sequence "UniRef100_Q846X4", bitscore: 93.3, e-value: 4e-22, length: 74)
LDLVRGNVAGVLGHSDHDAVRPDTSFKELGFDSLTAVELRNRLAAATGLKLPAALVFDYPESATLVDHLLERLS
>UniRef100_Q9ADL6_from_1993_to_2066 (HMM "PKS_PP" in sequence "UniRef100_Q9ADL6", bitscore: 93.3, e-value: 4e-22, length: 74)
ATLVRGETATVLGHAEASHVDPDKGFMDLGLDSLMTVELRRRLQKATGVKLPPTLAFDHPSPHRVAFFLRDSLA
>UniRef100_Q03131_from_1889_to_1962 (HMM "PKS_PP" in sequence "UniRef100_Q03131", bitscore: 93.3, e-value: 4.2e-22, length: 74)
FELVRSHAAAVLGHASAERVPADQAFAELGVDSLSALELRNRLGAATGVRLPTTTVFDHPDVRTLAAHLAAELG
>UniRef100_Q7WTF2_from_1729_to_1802 (HMM "PKS_PP" in sequence "UniRef100_Q7WTF2", bitscore: 93.2, e-value: 4.2e-22, length: 74)
LDVVRQMAAVVLGHSSDTAIRAEAAFKELGFDSLTAVGLRNRLVDATGLRLPSTLVFDYPTPRALADHLLQLVT
>UniRef100_O54666_from_3082_to_3155 (HMM "PKS_PP" in sequence "UniRef100_O54666", bitscore: 93.2, e-value: 4.2e-22, length: 74)
LELVRESAAVVLGHRDAGSFDLDRSFKDHGFDSLSAVKLRNRLRDFTGVELPSTLIFDYPNPAVLADHLRAELL
>UniRef100_A1GFR6_from_3479_to_3552 (HMM "PKS_PP" in sequence "UniRef100_A1GFR6", bitscore: 93.2, e-value: 4.3e-22, length: 74)
TAVVKESIAAVLGHRESDAFAEGQAFKDLGFDSLSAVRLRNRLRDLTGVSLSSTLVFDHPTPAILAAHLRDELL
>UniRef100_Q3VXM8_from_15_to_88 (HMM "PKS_PP" in sequence "UniRef100_Q3VXM8", bitscore: 93.1, e-value: 4.5e-22, length: 74)
LGLIRATAAAILGHTDGAGVDVTRAFKDLGFDSLTAVELRNRLAAATGLSLPSTLLFDYPSGEVLADHLRSQLL
>UniRef100_Q27W72_from_3926_to_3999 (HMM "PKS_PP" in sequence "UniRef100_Q27W72", bitscore: 93.1, e-value: 4.6e-22, length: 74)
LNLVRGHAATVLGHADVDAVQAEASFKELGFDSLTAVELRNRLAAATGLRLPAGLVFDYPEATALADHLLERLA
>UniRef100_Q3VYH9_from_2071_to_2144 (HMM "PKS_PP" in sequence "UniRef100_Q3VYH9", bitscore: 93.1, e-value: 4.7e-22, length: 74)
LDVVRAHTATVLAHRSGNAVGVGQTFQELGFDSLTGVELRNRLAAAVGVRLAATMVFDHPTPAALAEHLLRLLD
>UniRef100_Q93NX9_from_3226_to_3299 (HMM "PKS_PP" in sequence "UniRef100_Q93NX9", bitscore: 93.0, e-value: 4.8e-22, length: 74)
TDLVRTEAATVLGHSSAGAVPEDRAFREIGFDSLTAVELRKHLGAATGLSLPSTMVFDYPTPLELAQYLRAEMV
>UniRef100_Q8KPW4_from_1806_to_1879 (HMM "PKS_PP" in sequence "UniRef100_Q8KPW4", bitscore: 93.0, e-value: 4.9e-22, length: 74)
RELVRTEIASVLGHADAQRVQLQFSFKEAGFDSLTAVELRNRLTAVTGTRLPATLVFDHPTPAALVDHLEQELP
>UniRef100_Q9L4X3_from_9332_to_9405 (HMM "PKS_PP" in sequence "UniRef100_Q9L4X3", bitscore: 92.9, e-value: 5.4e-22, length: 74)
VDLVRTRAAQVLGYPDTEAVAAERSFRDLGVDSLGAVELRNQLSAATGLNLPATLVFDHPTPLVLGEHILGGLF
>UniRef100_Q5SFB2_from_3620_to_3693 (HMM "PKS_PP" in sequence "UniRef100_Q5SFB2", bitscore: 92.8, e-value: 5.7e-22, length: 74)
LDTVRTHAALVLGHTGTDGIQADRAFKDLGFDSLTAVEMRNRLTAATGLHLAATLVFDHPAPADLAEHLRSRLV
>UniRef100_Q54297_from_3202_to_3275 (HMM "PKS_PP" in sequence "UniRef100_Q54297", bitscore: 92.7, e-value: 6e-22, length: 74)
LKLVCDGAATVLGHADASTIPATGAFRDLGVDSLTAVELRNGLAKATGLRLPATLVFDYPTPAALAARLEELFT
>UniRef100_Q9EX54_from_1679_to_1752 (HMM "PKS_PP" in sequence "UniRef100_Q9EX54", bitscore: 92.7, e-value: 6e-22, length: 74)
LGIVLGQAAVVLGHSDATGIDRQRSFTALGFDSLTSVELRNQLGTSTGLRLPPTLVFDHPTPVALAEYLHGEVR
>UniRef100_A6GKP5_from_566_to_640 (HMM "PKS_PP" in sequence "UniRef100_A6GKP5", bitscore: 92.6, e-value: 6.5e-22, length: 75)
LAVVAEHAGAVLHISGRAEAFEPEQPLFELGLDSLMAVEIRNRLCVATGLRLPATLLFDFPTPRALADRIARALE
>UniRef100_A1QS17_from_343_to_415 (HMM "PKS_PP" in sequence "UniRef100_A1QS17", bitscore: 92.6, e-value: 6.7e-22, length: 73)
TELVCSNAAIVLGHSGTEIDAHKAFQDLGFDSLTAVELRNRLKTATGLTLPPTLIFDYPTAAELAEHLDIQLA
>UniRef100_Q8KUH4_from_1667_to_1739 (HMM "PKS_PP" in sequence "UniRef100_Q8KUH4", bitscore: 92.5, e-value: 7e-22, length: 73)
LALVRAEAAAVLALPVAGVDERRAFRDLGVDSLTGVELRNRLAEATGLRLPATLVFDHPTPVELAAALLERVG
>UniRef100_Q07017_from_1492_to_1565 (HMM "PKS_PP" in sequence "UniRef100_Q07017", bitscore: 92.5, e-value: 7.1e-22, length: 74)
VELVRAQAAVVLGHGSAQDVPAERAFKELGFDSLTAVELRNGLAAATGIRLPATMAFDHPNATAIARFLQSQLL
>UniRef100_Q1L0T2_from_6702_to_6774 (HMM "PKS_PP" in sequence "UniRef100_Q1L0T2", bitscore: 92.4, e-value: 7.3e-22, length: 73)
TELVQAEAAAVLGHVSADATGDRPFSEIGFDSLTAVELRNRLNASTGLRLPATMVFDHPRPSVLARRIRTELG
>UniRef100_Q197Z3_from_1566_to_1640 (HMM "PKS_PP" in sequence "UniRef100_Q197Z3", bitscore: 92.4, e-value: 7.3e-22, length: 75)
LRELVRELAARVLHRSSDRPVDNDRSFQEVGFDSLTAVELRNLLNAETGLRLPSTLVFDHPTPRHLAELLHTELF
>UniRef100_Q7WTF2_from_3799_to_3872 (HMM "PKS_PP" in sequence "UniRef100_Q7WTF2", bitscore: 92.4, e-value: 7.5e-22, length: 74)
LTLVRGNAATVLGHADSERVREEAPFKDLGFDSLTGVELRNRLSAATGLRLPAALVFDFPSAKSLADYLRGRLV
>UniRef100_Q83X70_from_3492_to_3565 (HMM "PKS_PP" in sequence "UniRef100_Q83X70", bitscore: 92.3, e-value: 7.9e-22, length: 74)
THAVQAQAAAVAGYDTADAVAARRQFKDLGFDSLASVELRNRLGSALGLRLPSTLVFDHPTPEAVAVFVDGRLF
>UniRef100_Q54296_from_6779_to_6852 (HMM "PKS_PP" in sequence "UniRef100_Q54296", bitscore: 92.3, e-value: 8e-22, length: 74)
VKVVCDSAATVLGHADVDSIPVTAAFRDLGVDSLTAVELRNSLTKATGLRLPATLVFDYPTPGALAARLEELFT
>UniRef100_Q5VKR4_from_3687_to_3760 (HMM "PKS_PP" in sequence "UniRef100_Q5VKR4", bitscore: 92.3, e-value: 8.3e-22, length: 74)
VDTVRAAVAASLGHDRPEAIGAQRAFTDLGFDSLTSVELRNRLTRTAGVRLAATLAFDHPTVAAVAEHLRQRLT
>UniRef100_Q76KZ3_from_1665_to_1738 (HMM "PKS_PP" in sequence "UniRef100_Q76KZ3", bitscore: 92.2, e-value: 8.4e-22, length: 74)
LGVVRAQVAQVLGYASADLVEPERAFQDLGFDSLTAVELRNGLTAVAGVRLPATLVFDYPSTDILTDFLLAELS
>UniRef100_A1YAN1_from_1575_to_1648 (HMM "PKS_PP" in sequence "UniRef100_A1YAN1", bitscore: 92.2, e-value: 8.4e-22, length: 74)
LELVRGQVAAVLGHDGADAIDAGVAFLELGFDSLTAVDLRNRLAASTGLRLPPSLVFDHPTPLAVAERISGDFA
>UniRef100_A0ACH3_from_4175_to_4248 (HMM "PKS_PP" in sequence "UniRef100_A0ACH3", bitscore: 92.2, e-value: 8.7e-22, length: 74)
EELVRTLAAFVLGHGTAATVAPDKAFRDLGFDSLTAVELRNALRAATGLPLPAGLIFDHPTPAALATRLRAELT
>UniRef100_Q52V45_from_3250_to_3323 (HMM "PKS_PP" in sequence "UniRef100_Q52V45", bitscore: 92.1, e-value: 9e-22, length: 74)
LDLVREHAATALGHTSADAVAAERAFKDLGFDSLTAVELRNRLGAACGLRLPSSLVFDYPNPQALTRHLLHTLF
>UniRef100_Q52V47_from_1482_to_1555 (HMM "PKS_PP" in sequence "UniRef100_Q52V47", bitscore: 92.0, e-value: 9.8e-22, length: 74)
LDLVRTAVAAVLGHADLAAVEAGRAFKELGFDSLTSVELRNRLGAVSGLKLPASLVFDHPTPAAVAAFLRAGIV
>UniRef100_Q82QT4_from_4192_to_4265 (HMM "PKS_PP" in sequence "UniRef100_Q82QT4", bitscore: 92.0, e-value: 1e-21, length: 74)
LDLVRTEVAAVLGHAGAQSVGADDSFKDIGFDSLTAVELRNRLNSAVGMRLPATLIFDYPNPLTLAHFLTGEAA
>UniRef100_Q1MX74_from_1705_to_1778 (HMM "PKS_PP" in sequence "UniRef100_Q1MX74", bitscore: 92.0, e-value: 1e-21, length: 74)
LALVRRTAVLALGLPEGESVSPGQTFRDLGFDSLTAVEMRNRLSAATGRRLPATAVFDHPTPQALADHLRTELL
>UniRef100_Q0QMN6_from_1620_to_1693 (HMM "PKS_PP" in sequence "UniRef100_Q0QMN6", bitscore: 91.8, e-value: 1.1e-21, length: 74)
LDLVRGRAAGVLDLASAAQIDAERTFTDLGFDSLTALELRNQLGTATGLRLPSTLVFDHPTPAALADFVLAEAG
>UniRef100_Q9KIV3_from_1501_to_1574 (HMM "PKS_PP" in sequence "UniRef100_Q9KIV3", bitscore: 91.8, e-value: 1.1e-21, length: 74)
VSLVQSEVAAVLGHSSTDAVQPQRAFREIGFDSLTAVQLRNRLTATTGMRLPTTLVFDYPTTNGLAEYLRSELF
>UniRef100_Q6W5P7_from_5551_to_5624 (HMM "PKS_PP" in sequence "UniRef100_Q6W5P7", bitscore: 91.8, e-value: 1.2e-21, length: 74)
TELVRTHAAAVLGHPGPEAVAADRNFRDLGFDSLTAIELPNRIALATGLRLPATTVYDYPTAQALAEHLLAELL
>UniRef100_Q0S8W4_from_1670_to_1743 (HMM "PKS_PP" in sequence "UniRef100_Q0S8W4", bitscore: 91.8, e-value: 1.2e-21, length: 74)
LDIVTTHVAAVLGHEGKEAIDPERAFKQLGFDSLTAVQLRNQLATATGVRLAATVVFDHPTADALTQELVARLL
>UniRef100_Q54297_from_8415_to_8488 (HMM "PKS_PP" in sequence "UniRef100_Q54297", bitscore: 91.7, e-value: 1.2e-21, length: 74)
LRVVCDSAATVLGHADIDSIPVTAAFKDLGVDSLTAVDLRNSLAKATGLRLPPTLVFDYPTPTALAARLDELFA
>UniRef100_Q8CJN6_from_2660_to_2733 (HMM "PKS_PP" in sequence "UniRef100_Q8CJN6", bitscore: 91.5, e-value: 1.4e-21, length: 74)
LGLVRDTVAAILGHAGGTSVDPERAFNDIGFDSMAGVDLRNRLGAATGLRLPATVVFDHPTPGAVAAHLLSRVS
>UniRef100_Q0R4M7_from_3803_to_3876 (HMM "PKS_PP" in sequence "UniRef100_Q0R4M7", bitscore: 91.5, e-value: 1.4e-21, length: 74)
LDAVRGFTASVLGHSGPAAVEEAKAFKDIGFDSMSAVELRNHLRTATGLRLPATVVFDHPTPAALAAYLGERLA
>UniRef100_Q70I00_from_3341_to_3414 (HMM "PKS_PP" in sequence "UniRef100_Q70I00", bitscore: 91.5, e-value: 1.4e-21, length: 74)
QRIVLDTAAAVLGHDSHDAIPLTRGFLELGFDSLTAVRLRNRLARRLGLRLPATVVFDHPSPAALAAHLVEHLV
>UniRef100_P95814_from_5310_to_5383 (HMM "PKS_PP" in sequence "UniRef100_P95814", bitscore: 91.4, e-value: 1.5e-21, length: 74)
QEVVLRQAAAVLAYGLGEQVAADRPFRDLGFDSLTAVDLRNRLAAETGLRLPTTVVFSHPTAEALATHLLELLD
>UniRef100_Q53840_from_5124_to_5197 (HMM "PKS_PP" in sequence "UniRef100_Q53840", bitscore: 91.4, e-value: 1.5e-21, length: 74)
SSLVRHEAALVLGHTDASQVDPHKGFMDLGLDSLMTVELRRRLQQATGIKLPATLAFDHPSPHRVALFLRDSLA
>UniRef100_Q9EWA1_from_7805_to_7878 (HMM "PKS_PP" in sequence "UniRef100_Q9EWA1", bitscore: 91.3, e-value: 1.6e-21, length: 74)
LALVRDRVAAVLGFADADAVPSGQAFTDLGFDSLTAVDLRNQLAVATGLALPATLVFDYPTADALAGYLRAELL
>UniRef100_Q0R4M8_from_4538_to_4611 (HMM "PKS_PP" in sequence "UniRef100_Q0R4M8", bitscore: 91.3, e-value: 1.6e-21, length: 74)
LDVVRTHAAAVLGLASPALVEPGRGFLDMGFDSLTAVELRNRLSTATGLRLPATLLFDHPAPASLARHLYDAFG
>UniRef100_P95814_from_3394_to_3467 (HMM "PKS_PP" in sequence "UniRef100_P95814", bitscore: 91.2, e-value: 1.8e-21, length: 74)
VTLVSDATAAVLGHADASGIAPTTTFKDLGIDSLTAIELRNRLAEATGLRLSATMVFDHPTPRVLAAELRTDLF
>UniRef100_Q9L4W3_from_7316_to_7389 (HMM "PKS_PP" in sequence "UniRef100_Q9L4W3", bitscore: 91.1, e-value: 1.8e-21, length: 74)
LDLVRGQVALVLGHADADDVHPARAFRELGFDSLTSVELRNRLNTVTGLRLPATMVFDYPTVEVLVSYVLDELL
>UniRef100_Q0PD01_from_5159_to_5232 (HMM "PKS_PP" in sequence "UniRef100_Q0PD01", bitscore: 91.1, e-value: 1.9e-21, length: 74)
LDMVRTEVAAVLNHAHAENIVETRTFRELGFDSLTAVELRNRLNSATGLRLPATLIFDYPTCEAISDHLCKELL
>UniRef100_A4F5D7_from_1491_to_1564 (HMM "PKS_PP" in sequence "UniRef100_A4F5D7", bitscore: 91.0, e-value: 2e-21, length: 74)
VALVLAETAAVLGHADASRIEPHRGFFDLGLDSLMSVELRRRLRRATGVALPATVTFDHPSPRRVAMFLRDTLA
>UniRef100_Q82QT4_from_7589_to_7662 (HMM "PKS_PP" in sequence "UniRef100_Q82QT4", bitscore: 90.9, e-value: 2.1e-21, length: 74)
LDLVRAEVAAGLGHASDRTVRPEHAFQDLGFDSLTAVELRNRLNKATGLRLPATLVFDHPTPALLARHVFMAAA
>UniRef100_A1GD42_from_317_to_390 (HMM "PKS_PP" in sequence "UniRef100_A1GD42", bitscore: 90.9, e-value: 2.1e-21, length: 74)
LELVRDQAALVLGHASGASISPADAFRDLGFDSLTAVELRNRLTAATGLSLPATVVFDHPTAQALSQLVLDRLG
>UniRef100_Q0RTS5_from_1903_to_1976 (HMM "PKS_PP" in sequence "UniRef100_Q0RTS5", bitscore: 90.9, e-value: 2.2e-21, length: 74)
VDLVRAEVAGVLGHAGVASVPADRAFSELGLDSLTAVELRNRLSAASGLRLPATLTFDHPSPAAVAELLRTQLL
>UniRef100_Q9ALM2_from_5218_to_5291 (HMM "PKS_PP" in sequence "UniRef100_Q9ALM2", bitscore: 90.8, e-value: 2.2e-21, length: 74)
LQRVRADIAVVLGHGRSSDVDIEKPLAELGFDSLTAIELRNRLATATGLRLPATLAFDHGTAAALAQHVCAQLG
>UniRef100_Q68BG4_from_6948_to_7021 (HMM "PKS_PP" in sequence "UniRef100_Q68BG4", bitscore: 90.8, e-value: 2.3e-21, length: 74)
LELVRSHAAGVLGHANLEAVGSERGFLDIGFDSLTAVEFRNRVSKSTGLSLPPTLLFDYPNAASLARHIVGQLT
>UniRef100_Q6W5P9_from_5388_to_5461 (HMM "PKS_PP" in sequence "UniRef100_Q6W5P9", bitscore: 90.7, e-value: 2.5e-21, length: 74)
HRTVLGHLAAVLGHASAASLDADRGFLDLGMSSLTAVELRNRLNADTGLSLPTTLIFDHPDPAALVRHLQTELG
>UniRef100_A0ACH1_from_7997_to_8070 (HMM "PKS_PP" in sequence "UniRef100_A0ACH1", bitscore: 90.7, e-value: 2.5e-21, length: 74)
TELIRGALVVVLRYDAHEQIDGARPFRDLGFDSLTAVEFRDVLARECGTPLPSTIVFDYPTPAALVDHLHATLP
>UniRef100_A4X8M0_from_1649_to_1722 (HMM "PKS_PP" in sequence "UniRef100_A4X8M0", bitscore: 90.6, e-value: 2.6e-21, length: 74)
RHLVNTHVAAVLGLSGPDAVEAERTFQSLGFDSLTAVELRNALSTAAGLRLPATLIFDYPTPLALTELLHRDLT
>UniRef100_Q9EX53_from_3420_to_3493 (HMM "PKS_PP" in sequence "UniRef100_Q9EX53", bitscore: 90.6, e-value: 2.6e-21, length: 74)
LDLVRVEVAAALGHSGPDAVPAERAFQEMGFDSMTAVELRNRLIAASGARLAAAVVFDHPTPEALAEHLLGEVA
>UniRef100_Q3S869_from_1532_to_1605 (HMM "PKS_PP" in sequence "UniRef100_Q3S869", bitscore: 90.6, e-value: 2.6e-21, length: 74)
LELVRTNAAAVLGHESADAVLPDRAFRELGFDSLIAVELRNRLNQVTGLRLRATVVFDYSCAALLAEHLRTELL
>UniRef100_Q3S865_from_4673_to_4746 (HMM "PKS_PP" in sequence "UniRef100_Q3S865", bitscore: 90.5, e-value: 2.8e-21, length: 74)
LDLVCDHAAAVLGHTGRQAVPADQAFSAVGFDSMLAVSFRNRLRTATGVPIAATVVFDHPTPTALADHLYDGLC
>UniRef100_Q6V1M7_from_3208_to_3281 (HMM "PKS_PP" in sequence "UniRef100_Q6V1M7", bitscore: 90.5, e-value: 2.9e-21, length: 74)
LDLVRAEVAGVLGHATSQAVAVDRAFTDMGFDSLMAVELRTRLGVVSGLALPTTLVFDHPSPAEVADFLCARFE
>UniRef100_Q0ILC7_from_3748_to_3821 (HMM "PKS_PP" in sequence "UniRef100_Q0ILC7", bitscore: 90.4, e-value: 3e-21, length: 74)
LELVRSHAATVLGHASVAAVTAERSFSELGFSSLTAVEFRNRLGAATGLRLPATLVFEHPTPTALATELLTALV
>UniRef100_Q93HJ5_from_2374_to_2447 (HMM "PKS_PP" in sequence "UniRef100_Q93HJ5", bitscore: 90.4, e-value: 3.1e-21, length: 74)
ADLVSTEVAAVLGLPPTDRVREDTTFRALGFDSLIGVEFRNRLAAATGRRLPPSLIFDHPTPGRLVEHLAAGLD
>UniRef100_Q3W1C1_from_1065_to_1138 (HMM "PKS_PP" in sequence "UniRef100_Q3W1C1", bitscore: 90.3, e-value: 3.2e-21, length: 74)
IELVRAQAAAVLGHADTDEVGPDSAFFDIGFSSLTAVELRNRLAAATGLTLPAMLLFDHAVPREVAAYLLDRLE
>UniRef100_A4KCE4_from_4165_to_4238 (HMM "PKS_PP" in sequence "UniRef100_A4KCE4", bitscore: 90.3, e-value: 3.2e-21, length: 74)
VDLVRAAAASVLGHSSSAQVDVDQPFKEQGFDSLTAVELRNALLAGTGTSLPASAAFDYPTVTRLAAHLSAQFG
>UniRef100_A1GD39_from_1999_to_2072 (HMM "PKS_PP" in sequence "UniRef100_A1GD39", bitscore: 90.3, e-value: 3.3e-21, length: 74)
VELLRGEVGMVLGYSSADLVPLDGTFRELGFDSLTAVELRNRIESSTGTRLRVTTVFDYPTVNELAGHLAEEIA
>UniRef100_A0ACH3_from_5610_to_5683 (HMM "PKS_PP" in sequence "UniRef100_A0ACH3", bitscore: 90.2, e-value: 3.4e-21, length: 74)
VDLVVSRTAAVLGHGTPAAIDPDRQFRDLGTDSVTAVELRNLLDVATGRTLPATLVFDHPTPAALATHLRGLLV
>UniRef100_Q846W5_from_1487_to_1559 (HMM "PKS_PP" in sequence "UniRef100_Q846W5", bitscore: 90.2, e-value: 3.4e-21, length: 73)
VQQVRTYAAATLGRTVEDIPAAKPFQELGFDSLTAVQLRNQLNTTTGLSLPATVIFDHPTPEALATHLRGQLG
>UniRef100_Q66VY5_from_1820_to_1893 (HMM "PKS_PP" in sequence "UniRef100_Q66VY5", bitscore: 90.1, e-value: 3.6e-21, length: 74)
LTLIRGEVATVLGFADADAVPSGPAFKDLGFDSLTAVDLRNQLATATGLSLPATLVFDYPTAEALAGHLRTELF
>UniRef100_Q7WTE3_from_1496_to_1569 (HMM "PKS_PP" in sequence "UniRef100_Q7WTE3", bitscore: 90.1, e-value: 3.7e-21, length: 74)
VRHVQAHAATTLGHADADAVPPTKPFQELGFDSLTAVQLRDRLNAGTGLRLPTTVLFDYPSAEELARHLHGLLV
>UniRef100_Q0RMN8_from_2093_to_2166 (HMM "PKS_PP" in sequence "UniRef100_Q0RMN8", bitscore: 90.0, e-value: 4e-21, length: 74)
LDWVREEVAVVLGHAGGTAVAADQAFTDLGFDSLTSIELCNRLSATTGLRLPSTLVFNYPTPRELGEEVLGRVR
>UniRef100_UPI000038CE98_from_1734_to_1807 (HMM "PKS_PP" in sequence "UniRef100_UPI000038CE98", bitscore: 89.8, e-value: 4.5e-21, length: 74)
ATHVRSQIAQILGWNSPEKVEPRQRLFDLGVDSLMAIELKNRLESSLGCSLRTTLLFDYPTLEALVDYLSREVL
>UniRef100_A0ACH2_from_3507_to_3580 (HMM "PKS_PP" in sequence "UniRef100_A0ACH2", bitscore: 89.8, e-value: 4.6e-21, length: 74)
LDLVRTEAAAVLRYREGQVVEAAQAFKDLGFDSLTAVELRNRLSRTTGLRLPVSLAFNHRTPTGVAAYLGSELG
>UniRef100_Q197Z2_from_1473_to_1546 (HMM "PKS_PP" in sequence "UniRef100_Q197Z2", bitscore: 89.7, e-value: 4.7e-21, length: 74)
LELVRSRAAGVLGFAGAGEVGAERSFRDLGVDSLIAVELRNVLASVCGVSLPATVVFDYPTPLALAGFLRDEVC
>UniRef100_A1YBT7_from_1723_to_1796 (HMM "PKS_PP" in sequence "UniRef100_A1YBT7", bitscore: 89.7, e-value: 4.8e-21, length: 74)
LELVCTEVAEVLQLPGPAHVPADQPLRDLGLDSLMTVELRNRLGARAETTLPTTLAFDYPTPRALASYLETLLG
>UniRef100_Q03131_from_3335_to_3408 (HMM "PKS_PP" in sequence "UniRef100_Q03131", bitscore: 89.7, e-value: 4.8e-21, length: 74)
VRLVRTSTATVLGHDDPKAVRATTPFKELGFDSLAAVRLRNLLNAATGLRLPSTLVFDHPNASAVAGFLDAELG
>UniRef100_Q5SFB2_from_1446_to_1519 (HMM "PKS_PP" in sequence "UniRef100_Q5SFB2", bitscore: 89.6, e-value: 5.2e-21, length: 74)
LELVTAHVAAVLGESVPEAIDRSRAFKDIGFTSMTAMELRNRLKEATGLALPASLVFDHPHPGALADHLREELL
>UniRef100_Q30CS0_from_3462_to_3535 (HMM "PKS_PP" in sequence "UniRef100_Q30CS0", bitscore: 89.6, e-value: 5.3e-21, length: 74)
VRLVRSEVATVLGHASPDAVGSKRSFTELGFDSLTAVELRNRLTAATGLRLPATLIFDHPNSTLLAERIRLEIL
>UniRef100_Q1WEK7_from_5851_to_5924 (HMM "PKS_PP" in sequence "UniRef100_Q1WEK7", bitscore: 89.5, e-value: 5.5e-21, length: 74)
VELVRTHAAEVLGHQNPSAIDLDRTFQELGFDSLTAVELRDRLGTATQLRFPASVIFDYPTPAALAEHVCGAAL
>UniRef100_Q3W487_from_501_to_574 (HMM "PKS_PP" in sequence "UniRef100_Q3W487", bitscore: 89.5, e-value: 5.5e-21, length: 74)
FALVREQMAAVLGHAGVEDIAPDQALKDIGFDSLTSVELRNRLGAATGLRLPTTLAFDFPTPAALAARLLSLLA
>UniRef100_Q3WH62_from_1588_to_1661 (HMM "PKS_PP" in sequence "UniRef100_Q3WH62", bitscore: 89.5, e-value: 5.7e-21, length: 74)
ARLVREEAAVILEHESPDNVDPRRRFLDLGFDSLASVQLSRRLTAATGLALTPPVVFEHPTVTELAEYLATLVG
>UniRef100_A0ACI0_from_5963_to_6036 (HMM "PKS_PP" in sequence "UniRef100_A0ACI0", bitscore: 89.5, e-value: 5.7e-21, length: 74)
LDLVRGTAATVLGHTDAASVAPDRQFLELGVDSLAALEIRGTLERATGLSLPATVVFDHPTPAALARHLAATTA
>UniRef100_Q93NW6_from_8989_to_9062 (HMM "PKS_PP" in sequence "UniRef100_Q93NW6", bitscore: 89.4, e-value: 5.9e-21, length: 74)
LGLVRTQAALVLGHADAASVDAAAQFRDVGFDSLTAVELRNRLSAATGLRLTATLVFDYPNAATLASHLHDELF
>UniRef100_Q93H83_from_2981_to_3054 (HMM "PKS_PP" in sequence "UniRef100_Q93H83", bitscore: 89.4, e-value: 6e-21, length: 74)
LEHVRAQSAVVLGHASAEDVLPTAHFLELGFDSLTAIDLRRRLSAATGLRLPSGLAFDHPTPARLAKHLLTRLQ
>UniRef100_Q0PCZ9_from_5084_to_5156 (HMM "PKS_PP" in sequence "UniRef100_Q0PCZ9", bitscore: 89.4, e-value: 6.1e-21, length: 73)
LVAVRTEVAAVLGHDPDGIGANRAFRDLGFDSLTAVELSRRLAPVTGLQLPPTLVFDHPTLADVAADIHQRLT
>UniRef100_Q0ILD1_from_4483_to_4556 (HMM "PKS_PP" in sequence "UniRef100_Q0ILD1", bitscore: 89.3, e-value: 6.3e-21, length: 74)
LGLVRGEAAQVLAHGSTAEITPSRPFKELGFDSLTGMELRNRLSKATGLRLPATLVFDYPNPQRVTDLLLTDLD
>UniRef100_A4F5C7_from_3043_to_3116 (HMM "PKS_PP" in sequence "UniRef100_A4F5C7", bitscore: 89.2, e-value: 6.7e-21, length: 74)
VELVVAETAAVLGHADASAIDPHKGFFDLGLDSLVAVELLRKLRARTGVELPATVTFDHPSPHRLATYVREALP
>UniRef100_Q0QMN5_from_3734_to_3807 (HMM "PKS_PP" in sequence "UniRef100_Q0QMN5", bitscore: 89.2, e-value: 7e-21, length: 74)
LDTVRTAVAATLGHTGPASLGDRRAFTDLGFDSLTSVELRNRLTARTGVHLPATLAFDHPSIDAVTAHLLGRLT
>UniRef100_A0FCL3_from_5853_to_5926 (HMM "PKS_PP" in sequence "UniRef100_A0FCL3", bitscore: 89.2, e-value: 7.1e-21, length: 74)
TELVRAHAAEVLGHQSPTAIGLDRTFQELGFDSLTAVELRDRLSTATQLRFPASVIFDYPTPAALAEHVCGTAL
>UniRef100_Q0ILD3_from_4643_to_4716 (HMM "PKS_PP" in sequence "UniRef100_Q0ILD3", bitscore: 89.1, e-value: 7.2e-21, length: 74)
LELIQRQVGTVLDYGADTLLDARRTFRELGFDSLTAVELRNRLVAATGVQLSAALVFDHPTADALAEYLESKVL
>UniRef100_Q93HE5_from_2665_to_2738 (HMM "PKS_PP" in sequence "UniRef100_Q93HE5", bitscore: 89.1, e-value: 7.3e-21, length: 74)
LDLVRSHTATVLGHAGADSVQPAVAFRELGLDSLSAVELRKRLNEVTGLRLSATVAFDRPTPSALAAFLREELL
>UniRef100_Q0R4M4_from_1696_to_1769 (HMM "PKS_PP" in sequence "UniRef100_Q0R4M4", bitscore: 89.1, e-value: 7.5e-21, length: 74)
LELVRTHTAAVLGHASAEAIATQRAFHELGFDSLAAVKLRNQLNTATGLRLPMTVIFDHPHVAALADRLHTELR
>UniRef100_Q8KPW5_from_4220_to_4293 (HMM "PKS_PP" in sequence "UniRef100_Q8KPW5", bitscore: 89.1, e-value: 7.6e-21, length: 74)
LAVAQAQLADVLGFTDKTAVDPVRSFREIGLDSLTAVELRNRLDAVTGLRLSSALVFDHPNLDALAGHLAELLM
>UniRef100_A4KCE5_from_5738_to_5811 (HMM "PKS_PP" in sequence "UniRef100_A4KCE5", bitscore: 89.0, e-value: 7.9e-21, length: 74)
LDLVGDAASAVLGYAPGTRISADQPFKELGLDSLTAVELRNVLKTRTGLRLASSAVFDYPTVARLAAHLAAGFD
>UniRef100_Q0RIF5_from_4434_to_4507 (HMM "PKS_PP" in sequence "UniRef100_Q0RIF5", bitscore: 88.9, e-value: 8.2e-21, length: 74)
AGLVLDTVAEVLGHPSRADIDADRAFVELGFDSLMAVDLRNRLTAAFGVRLASTVVFDHPNPTALIRLIASQQG
>UniRef100_Q83WE8_from_3491_to_3564 (HMM "PKS_PP" in sequence "UniRef100_Q83WE8", bitscore: 88.9, e-value: 8.4e-21, length: 74)
ENLVRTHAAAVLGYDGPDAIQGDTAFMEIGVDSLAAVDVRNRLAAATGLRLAASTDFDHPTPVVLAGHLRAQLG
>UniRef100_A4X8M3_from_3314_to_3387 (HMM "PKS_PP" in sequence "UniRef100_A4X8M3", bitscore: 88.9, e-value: 8.6e-21, length: 74)
LDLVRTHAAAVLGFPGPASVEPGRAFKDLGFDSLAAVEFRNVLSTVTGLRLPATLVFDHPEPAALARALKADLV
>UniRef100_A6G5B7_from_1981_to_2054 (HMM "PKS_PP" in sequence "UniRef100_A6G5B7", bitscore: 88.9, e-value: 8.7e-21, length: 74)
INLVLAETAAVLGYDDTARLDSHTGFVDLGLDSLMAVEVRRRLQRETGLTLPATLVFDYPSPRHVAELVYQSLA
>UniRef100_A1YBQ6_from_1711_to_1784 (HMM "PKS_PP" in sequence "UniRef100_A1YBQ6", bitscore: 88.8, e-value: 8.9e-21, length: 74)
LELVRAEAARVLRLPGAAAVPPDRPLKELGLDSLTAVELRNRLAARTEAKQPATLVFDHPTPSAISRFLLKQAG
>UniRef100_Q9KIE0_from_4288_to_4361 (HMM "PKS_PP" in sequence "UniRef100_Q9KIE0", bitscore: 88.8, e-value: 9.1e-21, length: 74)
LDLVRTSAAAVLGHRDAHAIAPARAFREVGFDSLTGVELRNRLADATGLTLPATLVFDHPTAQALAAHLDELAG
>UniRef100_A1GGB3_from_3414_to_3487 (HMM "PKS_PP" in sequence "UniRef100_A1GGB3", bitscore: 88.7, e-value: 9.6e-21, length: 74)
LDLVRDRVAAVLGYGASHHVEADQGLFEIGFDSLTAIELRNRLRDVTDRKIPANLVFAYPTPESIAVYLHEVLC
>UniRef100_Q54296_from_5163_to_5236 (HMM "PKS_PP" in sequence "UniRef100_Q54296", bitscore: 88.6, e-value: 1e-20, length: 74)
LKLVCDGAATVLGHADASTIPATAAFKDLGIDSLTAVELRNSLTKATGLRLPATLVFDYPTPTALAARLGEWFV
>UniRef100_Q2PC52_from_3381_to_3454 (HMM "PKS_PP" in sequence "UniRef100_Q2PC52", bitscore: 88.6, e-value: 1.1e-20, length: 74)
LSLVRARAALILGYASAEDIAPDAPFQSAGMDSLGAIELRNRLSAAAGFAMPASLIFDYPTPVELARFLRERLT
>UniRef100_A4KCE4_from_2669_to_2742 (HMM "PKS_PP" in sequence "UniRef100_A4KCE4", bitscore: 88.6, e-value: 1.1e-20, length: 74)
VELVGDAAATVLGHASGTRINTGQPFKELGFDSLTAVELRNLLQSRTGRALPSSVVFDYPTVTRLAAFLAGEIA
>UniRef100_Q93HJ5_from_3896_to_3969 (HMM "PKS_PP" in sequence "UniRef100_Q93HJ5", bitscore: 88.5, e-value: 1.1e-20, length: 74)
LDLVRTAAALALGHRGAEAITPSKPFKDLGFDSLTAVDLRNRLTAATGVRLPATLVFDHPTPLAAAVELRTRLF
>UniRef100_Q9KID7_from_5275_to_5348 (HMM "PKS_PP" in sequence "UniRef100_Q9KID7", bitscore: 88.5, e-value: 1.1e-20, length: 74)
QEVVLRHAAAVLAYGLGDRVAADRPFRELGFDSLTAVDLRNRLAAETGLRLPTTLVFSHPTAEALTAHLLDLID
>UniRef100_Q9ZGA4_from_2683_to_2756 (HMM "PKS_PP" in sequence "UniRef100_Q9ZGA4", bitscore: 88.4, e-value: 1.2e-20, length: 74)
LAVVCVATAAVLGHADASEIGAATAFKDLGIDSLSGIRLRNSLAEATGVRLSATAVFDHPTPDALAARLAEELR
>UniRef100_A1YBQ3_from_1426_to_1499 (HMM "PKS_PP" in sequence "UniRef100_A1YBQ3", bitscore: 88.3, e-value: 1.2e-20, length: 74)
LELVRAEVAVVLRLAGPAQVPADKPLKELGLDSLTAVELKNRLGARAETVLPTTLAFDHPTPRAIADLLLQRAF
>UniRef100_O33954_from_2481_to_2554 (HMM "PKS_PP" in sequence "UniRef100_O33954", bitscore: 88.3, e-value: 1.2e-20, length: 74)
VELVRTEAAFVLRHPNTDAIGAERPFKSAGFDSLTSLELRNRLNAGTGLKLPATVIFDHPSPTALARLLLDRLT
>UniRef100_Q0ILD1_from_1456_to_1529 (HMM "PKS_PP" in sequence "UniRef100_Q0ILD1", bitscore: 88.2, e-value: 1.3e-20, length: 74)
LGLVRGEAAQVLAHGSTAEITPSRPFKELGFDSLTGMELRNRLSKATGLRLPATLVFDYPNLQQLASLLRTALI
>UniRef100_Q6V1P0_from_1447_to_1520 (HMM "PKS_PP" in sequence "UniRef100_Q6V1P0", bitscore: 88.2, e-value: 1.3e-20, length: 74)
LTTVRAQVAGTLGYPGPDAVSPRQQFKELGIDSLTALELRNGLQAVAGVALPATLVFDHPTPEAVAGHLSRTIL
>UniRef100_Q1L0T2_from_1027_to_1100 (HMM "PKS_PP" in sequence "UniRef100_Q1L0T2", bitscore: 88.2, e-value: 1.4e-20, length: 74)
LALVREHAAATLGLASADPVEAGQAFSAFGFTSLTAVALRNRLNAATGARLAATVVFDHPTPAGLARHLVREIT
>UniRef100_Q54299_from_6138_to_6211 (HMM "PKS_PP" in sequence "UniRef100_Q54299", bitscore: 88.2, e-value: 1.4e-20, length: 74)
LELVHMEVASLLGMADPGVILDDSSFLELGFDSLSAVRLRNRLSKATGLDLPSTLLFEHPTSAELAAHLDALLD
>UniRef100_Q83X69_from_3484_to_3557 (HMM "PKS_PP" in sequence "UniRef100_Q83X69", bitscore: 88.2, e-value: 1.4e-20, length: 74)
TRLVRSHAAAVLGHQDTRAVAVDTAFRTLGFDSLAAVRLRKSLAEATGLALPTTLVFDHPNPAALADHLRSQLC
>UniRef100_A4FCY9_from_2695_to_2768 (HMM "PKS_PP" in sequence "UniRef100_A4FCY9", bitscore: 88.1, e-value: 1.5e-20, length: 74)
AELVRATLADVLGLDGAAPVDPGTPFKDLGLDSLAGLELRSRVGSVTGTRLTATLIFDHPTPAALVDHLLAEVA
>UniRef100_A1G9H0_from_1590_to_1663 (HMM "PKS_PP" in sequence "UniRef100_A1G9H0", bitscore: 88.1, e-value: 1.5e-20, length: 74)
VQTIKAQVAAVLGHADPDEIDPDESLLDLGFDSLTAVELRNQISDLSGINLPASLVFEYPTVAVLSDHLLSRVL
>UniRef100_Q1MX81_from_959_to_1032 (HMM "PKS_PP" in sequence "UniRef100_Q1MX81", bitscore: 88.0, e-value: 1.5e-20, length: 74)
LALVVGEAAGVLGYADASAVEVRRAFRDLGFDSISAVTLRDRLADATGLDLPSSVLFDHPTPERLAAHLHARLT
>UniRef100_Q9S0R7_from_2588_to_2661 (HMM "PKS_PP" in sequence "UniRef100_Q9S0R7", bitscore: 87.9, e-value: 1.7e-20, length: 74)
LSLVRIHSAAVLGRDDSEAIPPGRLFRDLGFDSLAAVELRNHLAAQTELALPTTLVFDYPSPTKLAQFLLSEIA
>UniRef100_A5NRQ0_from_1391_to_1466 (HMM "PKS_PP" in sequence "UniRef100_A5NRQ0", bitscore: 87.9, e-value: 1.7e-20, length: 76)
TAFVQGELALVLGMQGEQKLDPRKGFKDLGVDSLMAVELRNRLRKGIGDRVKlPATLVFDYPTVEALAGFLGDALA
>UniRef100_A4F5D7_from_3268_to_3341 (HMM "PKS_PP" in sequence "UniRef100_A4F5D7", bitscore: 87.9, e-value: 1.7e-20, length: 74)
ADVVRGEIAAVLGYRTPSELDVDRPLREIGLDSLMALELRRRLAAASQRTLPATLLFNHPTPAALVRVLLAEIA
>UniRef100_Q2PC52_from_1680_to_1753 (HMM "PKS_PP" in sequence "UniRef100_Q2PC52", bitscore: 87.9, e-value: 1.7e-20, length: 74)
LALVRTEVTTVLGITDLDASFDDSRFGEIGFDSLTAVELRNRLTAAAAVKLPATLIFDYPTPRQLAGHLIEKVQ
>UniRef100_Q5Y9G6_from_2843_to_2916 (HMM "PKS_PP" in sequence "UniRef100_Q5Y9G6", bitscore: 87.8, e-value: 1.8e-20, length: 74)
VHLVRAQMARVLGHARADDVPADQPIGELGFDSLSAVGLRNELQRATGVELPATVVFQHPTPRALAERVLELGR
>UniRef100_Q197Z2_from_3024_to_3097 (HMM "PKS_PP" in sequence "UniRef100_Q197Z2", bitscore: 87.6, e-value: 2.1e-20, length: 74)
REHVRQAAALALGHGDPAGVDPGRSFRDLGFDSLTAVELRDTLTRDTGLRLSATVVFDHPSAADLARHLDAALA
>UniRef100_A1GGH2_from_751_to_824 (HMM "PKS_PP" in sequence "UniRef100_A1GGH2", bitscore: 87.6, e-value: 2.1e-20, length: 74)
VRHVQQEAAALLGYADPAAVTAGAAFRDLGFDSLAAVQLRNRLAAATGLDLPTGLAFDHPTPVALGAFLRSQLI
>UniRef100_O33957_from_1433_to_1506 (HMM "PKS_PP" in sequence "UniRef100_O33957", bitscore: 87.6, e-value: 2.1e-20, length: 74)
LGLVRRHVAAVLGHPGTADIGPDRAFKELGFSSVTAVELAGRLGRECGRKLPPTLVFDHPTAAAAVEHLAELLT
>UniRef100_Q9KIZ7_from_7140_to_7212 (HMM "PKS_PP" in sequence "UniRef100_Q9KIZ7", bitscore: 87.6, e-value: 2.2e-20, length: 73)
QEVVRAQVSQVLRLPEGKLDVDAPLTSLGMDSLMGLELRNRIEAVLGITMPATLLWTYPTVAALSAHLASHVV
>UniRef100_O33956_from_1463_to_1536 (HMM "PKS_PP" in sequence "UniRef100_O33956", bitscore: 87.5, e-value: 2.3e-20, length: 74)
LRLVRTHAAAVLGLGSPGAVEARRSFKDLGFNSVTAVELRNRLKEATGLRLEVSLVFDHPDPASLARHLLDLAL
>UniRef100_Q76KZ3_from_3428_to_3501 (HMM "PKS_PP" in sequence "UniRef100_Q76KZ3", bitscore: 87.5, e-value: 2.3e-20, length: 74)
LGLVRSCTAVVLGHRGPQDVDPGVGFLESGFDSLTAMELRNQLNEATGLRLAATVVFDHTTPADLARHLVDGVA
>UniRef100_Q9ALM6_from_908_to_981 (HMM "PKS_PP" in sequence "UniRef100_Q9ALM6", bitscore: 87.5, e-value: 2.3e-20, length: 74)
LTMIRAQAAVVLGHSDPKEVDPDRTFKDLGFDSSMVVELCDRLNAATGLRLAPSVVFDCPTPDKLARQVRTLLL
>UniRef100_Q54299_from_5118_to_5190 (HMM "PKS_PP" in sequence "UniRef100_Q54299", bitscore: 87.4, e-value: 2.4e-20, length: 73)
LELVLERRSVLGHSSADAIATDTSFKDLGMDSLTAIELRNRLVAETGLQLPATMVFDYPTANALAAHLLGKLD
>UniRef100_Q54296_from_8414_to_8487 (HMM "PKS_PP" in sequence "UniRef100_Q54296", bitscore: 87.4, e-value: 2.4e-20, length: 74)
LKLVSDGAATVLGHADTSTIPATTAFKDLGIDSLTAVELRNSLAKATELRLPATLVFDYPTPTALAARLDELFT
>UniRef100_Q54297_from_4790_to_4863 (HMM "PKS_PP" in sequence "UniRef100_Q54297", bitscore: 87.3, e-value: 2.6e-20, length: 74)
LKLVCDSAATVLGHADTSTVSVAAVFRDLGVDSLTAVELRNSLAKATGLRLPATLVFDYPTPTALAVRLGELFT
>UniRef100_Q83X71_from_1436_to_1509 (HMM "PKS_PP" in sequence "UniRef100_Q83X71", bitscore: 87.3, e-value: 2.6e-20, length: 74)
LRLVRAEAAAVLGHADAGAVDRDRAFRELGFDSMSAVQLRNRITAATGLREATTLVFDRPSVTALADYLLDRLF
>UniRef100_A1KFM7_from_564_to_637 (HMM "PKS_PP" in sequence "UniRef100_A1KFM7", bitscore: 87.2, e-value: 2.8e-20, length: 74)
IEVVCEHAAAVLGRDGAAGLDAGQAFADSGFNSLSAVELRNRLTAVTAVTLPATAIFDHPTPTELAQYLITQID
>UniRef100_Q5Y9G4_from_1887_to_1960 (HMM "PKS_PP" in sequence "UniRef100_Q5Y9G4", bitscore: 87.2, e-value: 2.8e-20, length: 74)
AALVRDRVATVLGHESSDAVDVDQPFSRLGVDSLSALELRNVLGTALGLRLPTTIVFDHPTTRRLTAHLAEETG
>UniRef100_A1GFR6_from_5010_to_5083 (HMM "PKS_PP" in sequence "UniRef100_A1GFR6", bitscore: 87.1, e-value: 2.9e-20, length: 74)
LRLVRGHASTVLGHGGAEGIGPRQPFQEVGFDSLAAVNLRNSLHTATGLRLPATLIFDYPTPETLVGYLRAELL
>UniRef100_Q5VKR3_from_1458_to_1531 (HMM "PKS_PP" in sequence "UniRef100_Q5VKR3", bitscore: 87.1, e-value: 2.9e-20, length: 74)
VDLVRTQAASVLGHATPSELDPERGFLEQGFDSLTALELRNRLSGATGLRLPASALFDHRTAGDLARYLRSELV
>UniRef100_Q9KIE0_from_5873_to_5946 (HMM "PKS_PP" in sequence "UniRef100_Q9KIE0", bitscore: 87.1, e-value: 3e-20, length: 74)
LAVVRQCTAAVLGHDGAARVEATATFKELGVDSLMAIRLRNAFTEATGVRLPATAVFDFPTPRAVAAKLTAALS
>UniRef100_A0FCL1_from_975_to_1048 (HMM "PKS_PP" in sequence "UniRef100_A0FCL1", bitscore: 87.1, e-value: 3.1e-20, length: 74)
LGMVRAHAAVVLGYETANAIGAEHTFKQLGFDSITAVELCERLGEATALPLPGTLLFDYPTPTALAEHLHRRLH
>UniRef100_A4FCY9_from_4455_to_4527 (HMM "PKS_PP" in sequence "UniRef100_A4FCY9", bitscore: 87.0, e-value: 3.2e-20, length: 73)
VESVRTQVAAVLGVASNKLTADSRFRDLGFDSLMSIELRRALTAATGLALPSTLVFDYPTPGAVADLLRTELA
>UniRef100_A6GKJ2_from_1141_to_1213 (HMM "PKS_PP" in sequence "UniRef100_A6GKJ2", bitscore: 87.0, e-value: 3.2e-20, length: 73)
VEFVLAEIAKVTRADPNALDPSKPFGELGVDSLMGIELRNRVQRSAGVELPATVIWTYPTPRELAEHLLARMR
>UniRef100_Q93C91_from_472_to_545 (HMM "PKS_PP" in sequence "UniRef100_Q93C91", bitscore: 87.0, e-value: 3.3e-20, length: 74)
LDWVREQTAIVLGHTSGTSVDADRAFTHLGFDSLTSVELCNRVASSTGLRLPSTLVFSYPTPRELGRHILGLLR
>UniRef100_A4KCE5_from_7243_to_7316 (HMM "PKS_PP" in sequence "UniRef100_A4KCE5", bitscore: 86.9, e-value: 3.4e-20, length: 74)
LTLVREAVAAVLGHAPGTQVDDEQPFKELGFDSLTAVELRNVLQTRTGVGLAAGVVFDHPDPRSLAKALAAALR
>UniRef100_Q83WE6_from_1702_to_1775 (HMM "PKS_PP" in sequence "UniRef100_Q83WE6", bitscore: 86.9, e-value: 3.5e-20, length: 74)
LDLVRGRTAVVLGHHAAEEVEVDRPFLEVGFDSLMATQLRNALAAATGWQLPSTVVFDQPTPRELAEYLDELGP
>UniRef100_Q5SFB4_from_4274_to_4347 (HMM "PKS_PP" in sequence "UniRef100_Q5SFB4", bitscore: 86.8, e-value: 3.7e-20, length: 74)
LVLSQAQLADVLGFADKTAVDPVRSFREIGLDSLTAVELRNRLGVVTGLRLPPALVFDHPNLDALAAHLAELLA
>UniRef100_Q27W74_from_939_to_1012 (HMM "PKS_PP" in sequence "UniRef100_Q27W74", bitscore: 86.7, e-value: 3.8e-20, length: 74)
LDTVRTHVALVLGHSDPGAIDPGLTFKELGFDSLAATELSERLGAATGLPLTATLTFDHPTPLAVADHLRARTT
>UniRef100_Q54296_from_10072_to_10145 (HMM "PKS_PP" in sequence "UniRef100_Q54296", bitscore: 86.7, e-value: 3.9e-20, length: 74)
LKVVRDSAATVLGHADARSIPATGAFKDLGVDSLTAVELRNSLTKATGLRLPATMVFDYPTPADLAARLGDLMN
>UniRef100_Q9KIE0_from_2666_to_2739 (HMM "PKS_PP" in sequence "UniRef100_Q9KIE0", bitscore: 86.7, e-value: 3.9e-20, length: 74)
LAIVCAATAAVLGHADASEITPTTAFKDLGIDSLSGVRLRNSLAETTGVRLSATAVFDHPTPAALAARLDEERR
>UniRef100_Q9ZGI5_from_2498_to_2571 (HMM "PKS_PP" in sequence "UniRef100_Q9ZGI5", bitscore: 86.6, e-value: 4.1e-20, length: 74)
LGLVRAQAAAVLRMRSPEDVAADRAFKDIGFDSLAGVELRNRLTRATGLQLPATLVFDHPTPLALVSLLRSEFL
>UniRef100_Q6JHN8_from_2510_to_2583 (HMM "PKS_PP" in sequence "UniRef100_Q6JHN8", bitscore: 86.6, e-value: 4.2e-20, length: 74)
VALVRDRIAAVLGHTGADAIDPALPFIELGVDSLASIELRTVLATATGVRLPATLAFDYPTPLVLAEFLLSELM
>UniRef100_Q27W58_from_1506_to_1579 (HMM "PKS_PP" in sequence "UniRef100_Q27W58", bitscore: 86.5, e-value: 4.5e-20, length: 74)
VRHIQTLAATILGHPGAGRDSPGQPSRRLGFDSLTAVELRNQLAASTGLSLAPALVFDHPTPNALATYLGAELT
>UniRef100_Q9F828_from_1413_to_1486 (HMM "PKS_PP" in sequence "UniRef100_Q9F828", bitscore: 86.4, e-value: 4.6e-20, length: 74)
ARLVRAEVAAVLGHGTPTVIERDVAFRDLGFDSMTAVDLRNRLAAVTGVRVATTIVFDHPTVDRLTAHYLERLV
>UniRef100_Q6MZA4_from_11109_to_11182 (HMM "PKS_PP" in sequence "UniRef100_Q6MZA4", bitscore: 86.4, e-value: 4.8e-20, length: 74)
RKLVLDQAASVLGYASTESLDTHESFKDLGFDSLTALELRDHLQTATGLNLSSTLIFDHPTPHAVAEHLLEQIP
>UniRef100_Q53840_from_8443_to_8516 (HMM "PKS_PP" in sequence "UniRef100_Q53840", bitscore: 86.3, e-value: 5.3e-20, length: 74)
LDLIRTEAAAVLGLASFESLDPDRLLQELGLDSIIALDLRNRLAAATGVRLPATLLFEHPTPAALAALLLARLE
>UniRef100_Q70KH4_from_1844_to_1917 (HMM "PKS_PP" in sequence "UniRef100_Q70KH4", bitscore: 86.2, e-value: 5.5e-20, length: 74)
AGRVRELVAKVLRLADAASVDDETPLPELGFDSLTAVDLRNRLGADLGLRLPPSLVFQHPTVTALARHLTGQWT
>UniRef100_Q0ILD1_from_2973_to_3046 (HMM "PKS_PP" in sequence "UniRef100_Q0ILD1", bitscore: 86.0, e-value: 6.1e-20, length: 74)
MDLVRSEVTRILAGASAADITPERPFKELGFDSLTAMELRNLLTIATGLRLPATLVFDYPNPRQLAAHLCDELI
>UniRef100_Q3S864_from_4817_to_4890 (HMM "PKS_PP" in sequence "UniRef100_Q3S864", bitscore: 86.0, e-value: 6.4e-20, length: 74)
LDLVRGHAAIVLGFPGPASVDAERGLLELGFDSLTAVELRNRLGAATGLRLPATLLFDHPTSGAVARQLAVELA
>UniRef100_A1GFR7_from_1672_to_1745 (HMM "PKS_PP" in sequence "UniRef100_A1GFR7", bitscore: 85.8, e-value: 7.4e-20, length: 74)
IGIVQTEAAGVLGFRGPELTQGTHKFTEIGFDSLTAVELRNRLSSATGARLPATLIFDYPTPVALAGYLRAELG
>UniRef100_A4KCE4_from_7491_to_7564 (HMM "PKS_PP" in sequence "UniRef100_A4KCE4", bitscore: 85.8, e-value: 7.5e-20, length: 74)
VELVSESAAVVLGHASAAQINAQQPFSELGFDSLTSVELRNLLQSRTELSLAASAVFDYPTVTRLAAHLAGEIG
>UniRef100_Q197Z3_from_40_to_113 (HMM "PKS_PP" in sequence "UniRef100_Q197Z3", bitscore: 85.7, e-value: 7.7e-20, length: 74)
ADLVRTTLAAVLGHGSGTAIALDGPFSELGLDSLTSLELRNALSASTGLDLPASLVFDYPTPAAVAAHLAALLS
>UniRef100_Q93C90_from_963_to_1036 (HMM "PKS_PP" in sequence "UniRef100_Q93C90", bitscore: 85.6, e-value: 8.2e-20, length: 74)
LDHVLEKIATVLGHAPGESVDPDREFKDLGFDSLLAMDLSRRLAASTGVRLKPTLVLRHPSPRLIAGHIAAVML
>UniRef100_Q0RIF6_from_1282_to_1355 (HMM "PKS_PP" in sequence "UniRef100_Q0RIF6", bitscore: 85.6, e-value: 8.3e-20, length: 74)
LGAVRAAVAGVLGHRSAEVVRPDRTFRDLGLDSLTAVEMRDHLSRAVGRRLPATLVFDFPTPRDLARHLAAEPG
>UniRef100_Q83X70_from_1415_to_1488 (HMM "PKS_PP" in sequence "UniRef100_Q83X70", bitscore: 85.6, e-value: 8.4e-20, length: 74)
IGVVAEATAAVLGHDSAEDVSARRAFTELGLDSLGSVQLRKRLSAATGLRLPASLVFDHPTVTRLARHLLSLLA
>UniRef100_Q53840_from_3580_to_3653 (HMM "PKS_PP" in sequence "UniRef100_Q53840", bitscore: 85.5, e-value: 8.8e-20, length: 74)
LDLVRTEAASVLGLASFESLDPHRPLQELGLDSLMALELRNRLAAAAGLRLQATLLFDYPTPTALSRFFTTHLF
>UniRef100_Q6W5P6_from_3253_to_3326 (HMM "PKS_PP" in sequence "UniRef100_Q6W5P6", bitscore: 85.5, e-value: 8.9e-20, length: 74)
VDLVRAEAAVVLGHTSAEGVPVKKAFRDAGFDSLTAVELRKRLAHLTGLALPSTLVFDYPNPLALARHLRAELL
>UniRef100_Q5VKQ3_from_928_to_1001 (HMM "PKS_PP" in sequence "UniRef100_Q5VKQ3", bitscore: 85.3, e-value: 1e-19, length: 74)
LELVLRHTAAVLGHDATEAVDQRLSFKELGFGSLMLVELRDELAEATGRALPATLLFDHPTPAALARGLRAQLT
>UniRef100_Q03132_from_1398_to_1471 (HMM "PKS_PP" in sequence "UniRef100_Q03132", bitscore: 85.3, e-value: 1.1e-19, length: 74)
LELVANAVAEVLGHESAAEINVRRAFSELGLDSLNAMALRKRLSASTGLRLPASLVFDHPTVTALAQHLRARLV
>UniRef100_A4F5C6_from_1506_to_1579 (HMM "PKS_PP" in sequence "UniRef100_A4F5C6", bitscore: 85.2, e-value: 1.1e-19, length: 74)
VGLVLGETAAVLGHADASRVDAHKGFFDLGLDSLMAVELRLRLQKATGIRLPSTIMFDQPSPERVATFLRDALA
>UniRef100_Q93NX9_from_4762_to_4835 (HMM "PKS_PP" in sequence "UniRef100_Q93NX9", bitscore: 85.2, e-value: 1.1e-19, length: 74)
LETVRTEAASVLGLSSAEDLTDQRAFRDVGFDSLTAVGLRNRLASVTGLTLPSTMVFDYPNPAALAGFLHSELA
>UniRef100_Q93HJ4_from_4687_to_4760 (HMM "PKS_PP" in sequence "UniRef100_Q93HJ4", bitscore: 85.2, e-value: 1.1e-19, length: 74)
LDLIHRQVAAVLDYAADAPLDAKLPFRELGFDSLTAVELRNGLIAATGVQLSAALVFDYPTATALAEHLESKVL
>UniRef100_Q0ILD2_from_3680_to_3753 (HMM "PKS_PP" in sequence "UniRef100_Q0ILD2", bitscore: 85.1, e-value: 1.2e-19, length: 74)
ENLVRAEVASVLALPSADAVPVTKAFKTLGFDSLMAVDLRNRLSALTGVRLPATLVFDHPTPRALATRLLTGME
>UniRef100_Q6W5P9_from_1506_to_1579 (HMM "PKS_PP" in sequence "UniRef100_Q6W5P9", bitscore: 84.9, e-value: 1.4e-19, length: 74)
TDLVRAEVATALRHSSPEAVDVNRAFKDLGFDSLTAVEVRNRITAATDVKLPTTLLFDYPNTTAVVAHLRTLLL
>UniRef100_Q5Y9G5_from_3412_to_3485 (HMM "PKS_PP" in sequence "UniRef100_Q5Y9G5", bitscore: 84.9, e-value: 1.4e-19, length: 74)
LDLVRAHAAAVAGFSSAAQLPEQRAFRDLGFDSLAAVELRNRLRDATSVRLPSTLVFDYPTAEAVAERLLEDLE
>UniRef100_Q93HJ4_from_1378_to_1451 (HMM "PKS_PP" in sequence "UniRef100_Q93HJ4", bitscore: 84.9, e-value: 1.4e-19, length: 74)
LELVRAQAAAVLGHASGAAIDPVRPFRDLGFESLAAVRFRDRVAAETGLRLPATLVFDHPTAQAVAAHLLAELS
>UniRef100_A0ACI0_from_2970_to_3043 (HMM "PKS_PP" in sequence "UniRef100_A0ACI0", bitscore: 84.8, e-value: 1.4e-19, length: 74)
EHLVLEAVAGVLGHGSPADVDRERAFHDMGFDSLTALELRNLLAARTGLTLHAGLVFDFPTPGALAEHLLTSLS
>UniRef100_Q8KUH4_from_2921_to_2993 (HMM "PKS_PP" in sequence "UniRef100_Q8KUH4", bitscore: 84.8, e-value: 1.4e-19, length: 73)
LALVRDHAAAVLGRADGPVDGRAAFRDLGFDSMTAVELRDRLAAATGLTLPATLLFDHPTAAEVAAVLAGLLD
>UniRef100_O30767_from_1448_to_1521 (HMM "PKS_PP" in sequence "UniRef100_O30767", bitscore: 84.8, e-value: 1.5e-19, length: 74)
VELVRSVAAEVLGHDGTDRIGHDVAFKDLGFDSLAAVKMRTRLRETTGLDLPATVIFDHPTVDRLAAMLLAERT
>UniRef100_Q1L0S5_from_1663_to_1736 (HMM "PKS_PP" in sequence "UniRef100_Q1L0S5", bitscore: 84.8, e-value: 1.5e-19, length: 74)
LDLVRREVAVVLGYSTPRKVDPDRAFQDVGFTSVLAVELRNRLAGLAGIRLPASIAFDHPTPRRMMRHLLAELC
>UniRef100_A1YBQ5_from_1735_to_1808 (HMM "PKS_PP" in sequence "UniRef100_A1YBQ5", bitscore: 84.7, e-value: 1.6e-19, length: 74)
LDLVRTEIAEVFQLPGPAHIPADRPLKELGLDSLMSVELRNRLGPRVEAALPATLVFDYPTPGAIASYLGTLLN
>UniRef100_Q07017_from_3146_to_3219 (HMM "PKS_PP" in sequence "UniRef100_Q07017", bitscore: 84.7, e-value: 1.6e-19, length: 74)
VKLVRTEAAAVLGHGSAQDVPAERAFKELGFDSLTAVQLRNRLAAATGTRLPASAVFDHPHAAALARWLLAGMR
>UniRef100_Q49HL2_from_11013_to_11086 (HMM "PKS_PP" in sequence "UniRef100_Q49HL2", bitscore: 84.7, e-value: 1.6e-19, length: 74)
VEFLQEELQAVLQLPSPPEPDVGFFDLGMDSLMAVEFRNRLNDGIgGEYVAPMTVVFDYPDLRGLARHVAGELG
>UniRef100_Q83X71_from_2942_to_3015 (HMM "PKS_PP" in sequence "UniRef100_Q83X71", bitscore: 84.7, e-value: 1.6e-19, length: 74)
ATWIRAQVATVLGHRDPDAVGLHQPFAQLGFDSLSAMGVRNRLQDATGLPLATTLVFDHPSVTDVAAYLRPLLT
>UniRef100_O30764_from_4161_to_4234 (HMM "PKS_PP" in sequence "UniRef100_O30764", bitscore: 84.6, e-value: 1.7e-19, length: 74)
LDTVSEQVAGVLGHASAAEIDPERPFHEIGFDSLATLELRNRLGRLVGLRLPSTLAFDHPTPRKVAEWINAELP
>UniRef100_O30764_from_2371_to_2444 (HMM "PKS_PP" in sequence "UniRef100_O30764", bitscore: 84.6, e-value: 1.7e-19, length: 74)
LDLVRTEAASVLRHGSATAVDAETAFRAGGFDSLTLVELRNRLASATGLRLSNTLLFDHPTPAAVAEYLGEQLL
>UniRef100_Q54296_from_3175_to_3248 (HMM "PKS_PP" in sequence "UniRef100_Q54296", bitscore: 84.5, e-value: 1.8e-19, length: 74)
LKVVCDSAAVVLGHADARTIPVTGAFKDLGVDSLTAVELRNSLVKATGLRLPATMVFDYPTPTALAARLDELFT
>UniRef100_A4X9C6_from_1592_to_1665 (HMM "PKS_PP" in sequence "UniRef100_A4X9C6", bitscore: 84.5, e-value: 1.8e-19, length: 74)
VQTVTALVAAVLGHADPDEIDPDASLLDLGFDSLTAVELRNQIRDLSGVNLPASLVFEFPTVAVLADHLLSRVL
>UniRef100_Q0PD02_from_5062_to_5135 (HMM "PKS_PP" in sequence "UniRef100_Q0PD02", bitscore: 84.4, e-value: 1.9e-19, length: 74)
LDLTRSTVATVLAHNSLEDIPRDKRFLDIGFDSLTAIELRNRLNKALGLRLPASLVFDQPTPAQLAKYLVGQLQ
>UniRef100_Q9S0R7_from_991_to_1064 (HMM "PKS_PP" in sequence "UniRef100_Q9S0R7", bitscore: 84.4, e-value: 1.9e-19, length: 74)
LRLVRTHAAAVLGHATPEVIVPNKAFKELGFDSLAAIQLRNRLLADVDLPLPATLIFDYPTPMALCQFLRAAIV
>UniRef100_Q83X69_from_2000_to_2073 (HMM "PKS_PP" in sequence "UniRef100_Q83X69", bitscore: 84.4, e-value: 1.9e-19, length: 74)
LDLVRRHAASVLGHRDAERVPADRAFTELGFDSLASVELRNRLTAATGLRLPTTLVYDHPHARAVALRLEAELF
>UniRef100_A4KCE4_from_9528_to_9601 (HMM "PKS_PP" in sequence "UniRef100_A4KCE4", bitscore: 84.4, e-value: 2e-19, length: 74)
TDLVRGSAATVLGHSSAGRIDTDRSFSELGFDSLTSVELRNLLRTRTGRTLSSGVVFDYPTVTQLAGYVDSLFA
>UniRef100_Q1MX81_from_4711_to_4784 (HMM "PKS_PP" in sequence "UniRef100_Q1MX81", bitscore: 84.3, e-value: 2e-19, length: 74)
VRLVRTHAAAVLGHGSANSVPRDAAFKTIGFDSLAAVELRNRLNAAAGLRLPATAVFDNPTAEALAALIDGELP
>UniRef100_Q9EWA1_from_3240_to_3313 (HMM "PKS_PP" in sequence "UniRef100_Q9EWA1", bitscore: 84.3, e-value: 2e-19, length: 74)
GDLVRAEAAIALGHDSADAIAERRAFRDAGFDSLTAVELRKRLAALTGLALPATLVFDYPTPVALARHLREQLL
>UniRef100_Q9F847_from_920_to_993 (HMM "PKS_PP" in sequence "UniRef100_Q9F847", bitscore: 84.3, e-value: 2.1e-19, length: 74)
PALVRESVAVVLGHRDTAAPDLDRSFKDLGFDSLGAIKLRNRLRDFTGVDLPSTLIFDYPNAAVLADHLRAELR
>UniRef100_Q0ILD4_from_2385_to_2458 (HMM "PKS_PP" in sequence "UniRef100_Q0ILD4", bitscore: 84.3, e-value: 2.1e-19, length: 74)
DDMVTVEVAAVLGFRAKDRVPTDRTFKSLGFDSLIGVEFRNRLAAALGRRLPPSLIYDHPTPGRLVEHLAAGVD
>UniRef100_Q49HL2_from_22868_to_22941 (HMM "PKS_PP" in sequence "UniRef100_Q49HL2", bitscore: 84.2, e-value: 2.2e-19, length: 74)
VAFLQQELQALMRLPAPPEPTVGFFDLGIDSLMAVELRNRLNRALsGEYVASSTVVFDYPDTAALARHIAAELG
>UniRef100_Q54296_from_1536_to_1609 (HMM "PKS_PP" in sequence "UniRef100_Q54296", bitscore: 84.2, e-value: 2.3e-19, length: 74)
LKVVRDTAATVLGHADARTIPVTGAFRDLGIDSLTAVELRNGLAKVTGLRLPATLVFDYPTPAVLAARLGELFT
>UniRef100_Q9EWA3_from_1652_to_1725 (HMM "PKS_PP" in sequence "UniRef100_Q9EWA3", bitscore: 84.1, e-value: 2.4e-19, length: 74)
TDVVRTEAAAVLGHASSQNVDARREFYELGFDSLTSVELRNRLSTVTGLRLSATVVFDSKNPTDLAARLYADLA
>UniRef100_Q846X3_from_3882_to_3954 (HMM "PKS_PP" in sequence "UniRef100_Q846X3", bitscore: 84.0, e-value: 2.5e-19, length: 73)
VRLIREQAATVLGHHPDSLTTGSTFKELGFDSLTAVELRNRLSAATGLRLPAGLVFDHPDADILAEHLGAQLA
>UniRef100_O30479_from_2571_to_2644 (HMM "PKS_PP" in sequence "UniRef100_O30479", bitscore: 84.0, e-value: 2.6e-19, length: 74)
LTSVIEQVAQALGHPDPGAIEPDQAFKSLGFDSLTAVEFRNRLSAMTGLQLPATLVFDYPAAGAVTRYLLDQVS
>UniRef100_Q9ZGA4_from_5906_to_5979 (HMM "PKS_PP" in sequence "UniRef100_Q9ZGA4", bitscore: 83.9, e-value: 2.7e-19, length: 74)
LAVVRECAAAVLGHEGPARIEATATFKELGVDSLTAVRLRNAFTEATDVRLPATAVFDFPTPQAVAAKLTAALT
>UniRef100_Q331Q2_from_984_to_1057 (HMM "PKS_PP" in sequence "UniRef100_Q331Q2", bitscore: 83.9, e-value: 2.8e-19, length: 74)
LMLVRTQAAAALGHAELEDVPADTPFGDIGFDSLAAIELSVALTGATGLEVPSSLVFEHPTPRELAGHLAAALT
>UniRef100_Q0QMQ1_from_2684_to_2756 (HMM "PKS_PP" in sequence "UniRef100_Q0QMQ1", bitscore: 83.9, e-value: 2.8e-19, length: 73)
LLLVREQAAAVLGHGSAEPIEPGQTFKSLGFDSLTAVQLRNRLADVVGRRLPTTLAFDYPTPHALTTYLLGDD
>UniRef100_Q6V1M7_from_1663_to_1736 (HMM "PKS_PP" in sequence "UniRef100_Q6V1M7", bitscore: 83.7, e-value: 3.1e-19, length: 74)
SDLVRAEIASAVGHHHMSAVDAERPLGEFGFDSLMSVRLRNRLSAATGVRLPATLVFDHPTAGALARHLESALA
>UniRef100_A4KCE4_from_997_to_1070 (HMM "PKS_PP" in sequence "UniRef100_A4KCE4", bitscore: 83.7, e-value: 3.2e-19, length: 74)
RDVVRESAAVVLGHHPDTALDTHRTFRELGFDSLTGVELRNLLQSRTGIELAGSAVFDYPTVTRLAEHLAGRAE
>UniRef100_Q9KIV4_from_966_to_1038 (HMM "PKS_PP" in sequence "UniRef100_Q9KIV4", bitscore: 83.4, e-value: 3.8e-19, length: 73)
LHLVRSHAAAVLGHSRAERIDPDRAFRDLGFDSLTALELRDRLDTALGLRLPSSVLFDHPSPGALARFLQGDD
>UniRef100_Q6JHN7_from_5033_to_5106 (HMM "PKS_PP" in sequence "UniRef100_Q6JHN7", bitscore: 83.4, e-value: 3.9e-19, length: 74)
VGIVTAEVASVLGYDRATVVEAEREFRELGLDSLTALELRNGLNSVLGLNLPATLTFDHPTPVRLAEYLLGKVL
>UniRef100_Q9ADL6_from_4086_to_4159 (HMM "PKS_PP" in sequence "UniRef100_Q9ADL6", bitscore: 83.3, e-value: 4.1e-19, length: 74)
LDLVRTEAATVLGLASFESLDPHRPLQELGLDSLIALELRGRLAAATGLRLQPTLLFDYPTPAALSRFFTTQFF
>UniRef100_Q0QMN4_from_1481_to_1554 (HMM "PKS_PP" in sequence "UniRef100_Q0QMN4", bitscore: 83.3, e-value: 4.1e-19, length: 74)
LTAVTEQAASVLGFPDPSAIDPARRFLEHGFDSLTTLELRNRLTAATGVRLTAATLFAHDTPEALARHLLGELG
>UniRef100_A1GGB2_from_1637_to_1710 (HMM "PKS_PP" in sequence "UniRef100_A1GGB2", bitscore: 83.1, e-value: 4.7e-19, length: 74)
LDLVRGQVAVVLGYSGATAVRADGAFKDAGFDSLTSLELRNRLRAATGLKLPATMAFDYPTPYLLARHLRDEFD
>UniRef100_Q54297_from_6763_to_6836 (HMM "PKS_PP" in sequence "UniRef100_Q54297", bitscore: 83.1, e-value: 4.7e-19, length: 74)
LKLVCDSAAMVLGHADARSIPAAGAFKDLGVDSLMAVELRNGLVKATGLRLPATLVFDYPTPTVLAARLDELFT
>UniRef100_A4X8M0_from_3356_to_3429 (HMM "PKS_PP" in sequence "UniRef100_A4X8M0", bitscore: 83.0, e-value: 4.9e-19, length: 74)
RDLVRTRAATVLGHTRPDDVDPALRFVELGFDSLTAMELRNALNEVTGLRLDTGVVFDHGSIAELAALLRTELA
>UniRef100_A1GGE4_from_2576_to_2649 (HMM "PKS_PP" in sequence "UniRef100_A1GGE4", bitscore: 83.0, e-value: 5.2e-19, length: 74)
LALVRSVVALVLGLDGSGAVDPTRSFSELGFDSMTGIELRNRLYAAVGERLPTTLVFDYPTPGGVAAYLLGRMA
>UniRef100_Q8GBX4_from_1735_to_1807 (HMM "PKS_PP" in sequence "UniRef100_Q8GBX4", bitscore: 82.9, e-value: 5.3e-19, length: 73)
SDVVRAEVASALGLAASALDTSRPLQELGLDSLVAVELRNRLAALAGVRLPATLIFDHPTASALARFLAGTLF
>UniRef100_A0ACI1_from_1494_to_1565 (HMM "PKS_PP" in sequence "UniRef100_A0ACI1", bitscore: 82.9, e-value: 5.4e-19, length: 72)
LDLVRRETAAVLGYAEPVDADRPFKDLGVDSLTAVTVRNRVAGALDLRLPTTLVFDHPTPSDVSRHVLSLVS
>UniRef100_Q3S865_from_3117_to_3190 (HMM "PKS_PP" in sequence "UniRef100_Q3S865", bitscore: 82.9, e-value: 5.5e-19, length: 74)
VELITTEAAAILGHESARRVDPERPLRDIGFDSITAVELRNRLVSATGFRLPVTGLFDHPTATGLARHIREGLT
>UniRef100_Q0RK68_from_1754_to_1827 (HMM "PKS_PP" in sequence "UniRef100_Q0RK68", bitscore: 82.9, e-value: 5.5e-19, length: 74)
VELVHAEAAAILGHDTPDELDPTRRFLELGFDSLASVELSRRLATATGLTLATQVVFEHPTVTELAAHLDTLAA
>UniRef100_A0FCL3_from_11134_to_11207 (HMM "PKS_PP" in sequence "UniRef100_A0FCL3", bitscore: 82.8, e-value: 5.6e-19, length: 74)
LELVRGQVAMVLGHPDATMVDPDRGFVDMGFDSVAAVKLRNQLAGATRLDLPASLTFDHPTAVDLARHLRAEML
>UniRef100_Q93HE5_from_882_to_954 (HMM "PKS_PP" in sequence "UniRef100_Q93HE5", bitscore: 82.6, e-value: 6.5e-19, length: 73)
LDLVRTHLAAVLGYDAADMTPLTSFKDLGLTSLTAVELCAGLSSELGLALPGSLVFDHPTPDRFAAFLHAKLT
>UniRef100_Q1L0S8_from_3994_to_4067 (HMM "PKS_PP" in sequence "UniRef100_Q1L0S8", bitscore: 82.6, e-value: 6.6e-19, length: 74)
LDLVKESAAVVLGHTGAEALEENRPFKDLGFDSLSAVKLRNRLHDFTGVSLPSTVVFDHPTPSTLAGHLRIELL
>UniRef100_Q0RIF5_from_2679_to_2752 (HMM "PKS_PP" in sequence "UniRef100_Q0RIF5", bitscore: 82.5, e-value: 7.1e-19, length: 74)
VELLRAQVAAVLGHDGDAGLAADRAFRDLGFDSLTAVELRNRINALSGLGLPATVVFEFPTIDVLGQHVLDELF
>UniRef100_Q49HL1_from_7419_to_7492 (HMM "PKS_PP" in sequence "UniRef100_Q49HL1", bitscore: 82.5, e-value: 7.1e-19, length: 74)
VSLLQEELQAVLRLASPPEPTVGFFDLGMDSLMAVEFRNRLNRIFpGTSPVSSTVVFDHSDPASLARHLINQLS
>UniRef100_Q9F830_from_3394_to_3466 (HMM "PKS_PP" in sequence "UniRef100_Q9F830", bitscore: 82.4, e-value: 7.5e-19, length: 73)
VRLVRRDAAAVLGSDAKAVPATTPFKDLGFDSLAAVRFRNRLAAHTGLRLPATLVFEHPNAAAVADLLHDRLG
>UniRef100_Q83WE8_from_1410_to_1482 (HMM "PKS_PP" in sequence "UniRef100_Q83WE8", bitscore: 82.2, e-value: 9.1e-19, length: 73)
DDLLATHIAAVLGESSFAVDAERAFRDIGFTSVSAVDLRNRLGAATGLTLPASLVFDYPNPQALVDYLLAELT
>UniRef100_Q9KID7_from_1814_to_1887 (HMM "PKS_PP" in sequence "UniRef100_Q9KID7", bitscore: 82.0, e-value: 1e-18, length: 74)
LTLVRESTAAVLGHVGGEDIPATAAFKDLGIDSLTAVQLRNALTEATGVRLNATAVFDFPTPHVLAGKLGDELT
>UniRef100_A1YAM6_from_39_to_113 (HMM "PKS_PP" in sequence "UniRef100_A1YAM6", bitscore: 82.0, e-value: 1e-18, length: 75)
AALVVAETEAVLEAKPGAGTAAPGTPFAELGFDSLAAVELHRRISAATALELPVTLVFDHPTPSALAGHLRDLLA
>UniRef100_Q1D3S8_from_5062_to_5135 (HMM "PKS_PP" in sequence "UniRef100_Q1D3S8", bitscore: 81.9, e-value: 1.1e-18, length: 74)
LEHVLDAAVRVLGLDASTPLEPRQRLFEVGMDSLMALELRNRLQKTVGASLPSTLVFDYPTAEAIAAYLLGEVF
>UniRef100_Q9ALM6_from_2445_to_2518 (HMM "PKS_PP" in sequence "UniRef100_Q9ALM6", bitscore: 81.9, e-value: 1.1e-18, length: 74)
LELVRGETALVLGHPGAAAVASERAFKDSGFDSQAAVELRVRLNRATGLQLPSTIIFSHPTPAELAAELRARLL
>UniRef100_Q93HH0_from_1944_to_2017 (HMM "PKS_PP" in sequence "UniRef100_Q93HH0", bitscore: 81.8, e-value: 1.1e-18, length: 74)
LALVREEASRALGLRSAQSVRPDQPLRELGMDSVTAVELRNRIGTRIGAKLPATLLFDHPTPSRLAEYLLTTAL
>UniRef100_A1GGE4_from_906_to_979 (HMM "PKS_PP" in sequence "UniRef100_A1GGE4", bitscore: 81.8, e-value: 1.1e-18, length: 74)
LQLVCENAAAVLGADGPDAVGPDLTFYDLGLDSLMAVELRDALAAATGRPLTRTALFDHPTPRAVATHLAGTQA
>UniRef100_Q0RMN9_from_1756_to_1829 (HMM "PKS_PP" in sequence "UniRef100_Q0RMN9", bitscore: 81.7, e-value: 1.3e-18, length: 74)
RDAVREQTALVLGHADAGRIGPTMAFKELGIDSLTALELRNRLMAITGLTLPATLAFDHPTPNAVAEFLNVGLH
>UniRef100_Q76KZ4_from_3204_to_3277 (HMM "PKS_PP" in sequence "UniRef100_Q76KZ4", bitscore: 81.6, e-value: 1.3e-18, length: 74)
LELVRTQVAAVLRYSDTSDVEQDQSFKDLGFDSVTAVELRNKLTRGVRAAAARHgVFDYATPVALAAHLRSELF
>UniRef100_A4FCY8_from_2024_to_2097 (HMM "PKS_PP" in sequence "UniRef100_A4FCY8", bitscore: 81.5, e-value: 1.4e-18, length: 74)
LDKVLHEVAVVLGHSSAGAVDPHEAFDQIGFDSLTVVELRNRLAKEIGIKLPVTFIYDWPTPTELVAHLREQMD
>UniRef100_Q53730_from_1074_to_1147 (HMM "PKS_PP" in sequence "UniRef100_Q53730", bitscore: 81.5, e-value: 1.4e-18, length: 74)
LELVRTHAAVALGHARAEDIEPERTFRDLGADSLTAVALRDGLASASGLTLPATLVFDQPTPVALAEHLLGLLM
>UniRef100_Q7WTF5_from_956_to_1029 (HMM "PKS_PP" in sequence "UniRef100_Q7WTF5", bitscore: 81.5, e-value: 1.5e-18, length: 74)
LALVRTHAALVLGHNSPDGIDPALTFKQLGFDSLAATELSERLSAATDTELPATLTFDHPTPNAVAAWLRAAHE
>UniRef100_Q70I00_from_1629_to_1702 (HMM "PKS_PP" in sequence "UniRef100_Q70I00", bitscore: 81.5, e-value: 1.5e-18, length: 74)
LNLVRNAVADTLGHNAADGVPPDQSLDAAGFDSLTAVEFRNRLSAVTDLRLPATLTYDHPTPAAIAEHILTRLT
>UniRef100_Q3S866_from_927_to_1000 (HMM "PKS_PP" in sequence "UniRef100_Q3S866", bitscore: 81.4, e-value: 1.5e-18, length: 74)
AELVRAHVARVLGHDSPDAVPIGTSFKELGFSSLMGVELSDLLSRSTGTRQPSTLIYDHPTPEALIRYVRNAVD
>UniRef100_Q9KIZ6_from_1431_to_1504 (HMM "PKS_PP" in sequence "UniRef100_Q9KIZ6", bitscore: 81.4, e-value: 1.6e-18, length: 74)
YELVRGIVARVLGFSDPGALDVGRGFAEQGLDSLMALEIRNRLQRELGERLSATLAFDHPTVERLVAHLLTDVL
>UniRef100_A1YBQ3_from_3532_to_3605 (HMM "PKS_PP" in sequence "UniRef100_A1YBQ3", bitscore: 81.3, e-value: 1.6e-18, length: 74)
LDLVRTEAAAVLVLRGPDAVPADKPLRELGLDSLTAVELRNRLRTRAQTDLPSTLAFDYPTPKAVAVYLAQELD
>UniRef100_Q0R4M8_from_995_to_1068 (HMM "PKS_PP" in sequence "UniRef100_Q0R4M8", bitscore: 81.2, e-value: 1.7e-18, length: 74)
HELVRTQVAIALGHVTPDAVDTGRTFKDLGFDSMSAVQLRDQLGAVTGLRLPAALLYNHPTPRTLVDRLRSELD
>UniRef100_A5NZ92_from_698_to_773 (HMM "PKS_PP" in sequence "UniRef100_A5NZ92", bitscore: 81.2, e-value: 1.7e-18, length: 76)
AQVVQAEVAQILGRGRDESLDPRIGFSELGMDSLMTVQLRNRLKKQFgEHARIAASLAFDHPNIEALSEYLDAELA
>UniRef100_Q83WF0_from_2384_to_2457 (HMM "PKS_PP" in sequence "UniRef100_Q83WF0", bitscore: 81.0, e-value: 2.1e-18, length: 74)
LDLIGAQAAVILRQDSGWTIPPDSAFRASGFDSLTALELRNRLNAATGLTLPSTVVFDHPSPVALADFLLDAVL
>UniRef100_Q1D3S7_from_1739_to_1811 (HMM "PKS_PP" in sequence "UniRef100_Q1D3S7", bitscore: 80.9, e-value: 2.1e-18, length: 73)
EAHLCEQAGHVLRLAPSRIDPQEPLGSMGLDSLMGLEIRNRLEASLGLRLPATLVWRHPTVAALVVHLAEQLQ
>UniRef100_UPI000038D5E0_from_2092_to_2165 (HMM "PKS_PP" in sequence "UniRef100_UPI000038D5E0", bitscore: 80.9, e-value: 2.1e-18, length: 74)
MNYVRSQIAKVLNLTSTEEIDPKEGFLQLGMDSLMAVELRNRLQSSLGCSVPASLIFDYPTVDALVSYLIQELW
>UniRef100_Q54299_from_3126_to_3199 (HMM "PKS_PP" in sequence "UniRef100_Q54299", bitscore: 80.9, e-value: 2.1e-18, length: 74)
LKLVRDSAALVLGHADASTIPAAAAFKDLGIDSLTAVELRNSLAKATGLRLPNTTVFDYPTPAILATRLGELFT
>UniRef100_Q9EWA1_from_4768_to_4841 (HMM "PKS_PP" in sequence "UniRef100_Q9EWA1", bitscore: 80.7, e-value: 2.4e-18, length: 74)
LDLVRTEAATALGHASPDVLSEQRAFRDVGFDSLTAVDLRNRIASVTGLALPSTMVFDYPNPLALVAFLRESLA
>UniRef100_A6GKH8_from_2324_to_2397 (HMM "PKS_PP" in sequence "UniRef100_A6GKH8", bitscore: 80.7, e-value: 2.4e-18, length: 74)
LALVLEHTAGVLAFPDPGALDPRSSFAALGLDSVMAVELRERLSRATGTRLPATLAYDHPSPRQVCALLVERLV
>UniRef100_Q3S868_from_1683_to_1756 (HMM "PKS_PP" in sequence "UniRef100_Q3S868", bitscore: 80.7, e-value: 2.5e-18, length: 74)
LRLVRTQAAEVLGHADPDALSEGDAFLESGFDSLTAVELRNRLAAALDLRLRPTAVLDSGTPARLAEHLREELT
>UniRef100_Q7WTF5_from_2767_to_2840 (HMM "PKS_PP" in sequence "UniRef100_Q7WTF5", bitscore: 80.7, e-value: 2.5e-18, length: 74)
LELVRDHAAAVLGQPDPKAVRADASFKELGFDSVTAVELRDRLVAVGGLRLPAAVVFRHPTPEALAHRIEQQLA
>UniRef100_Q1L0S8_from_2678_to_2751 (HMM "PKS_PP" in sequence "UniRef100_Q1L0S8", bitscore: 80.7, e-value: 2.6e-18, length: 74)
VELVRQNAAQVLGHSGAETSGVDRAFKDAGFDSLTAIELRNRLAAATTLTLPSTIVFDHPKPLLLADHLRVQLF
>UniRef100_Q9ZGI2_from_948_to_1021 (HMM "PKS_PP" in sequence "UniRef100_Q9ZGI2", bitscore: 80.7, e-value: 2.6e-18, length: 74)
LAMVMRQAASVLRCDSPEEVPVDRPLREIGFDSLTAVDFRNRVNRLTGLQLPPTVVFQHPTPVALAERISDELA
>UniRef100_Q9L4W5_from_1214_to_1287 (HMM "PKS_PP" in sequence "UniRef100_Q9L4W5", bitscore: 80.5, e-value: 2.8e-18, length: 74)
LDLVRTQAAAVLGHPGPEAVGTRSVFKELGFDSLAGVELADRLTARTGLRLPATLVFNFPTPERAAHRLGELLA
>UniRef100_Q87W70_from_2572_to_2645 (HMM "PKS_PP" in sequence "UniRef100_Q87W70", bitscore: 80.5, e-value: 2.9e-18, length: 74)
QTVIATQVAAILGLDDPGQVLPEATFKESGIDSLMALELRNRLATAAGLRLAATLTYDQPTPAALAAYLNDALF
>UniRef100_Q1D4F6_from_1728_to_1801 (HMM "PKS_PP" in sequence "UniRef100_Q1D4F6", bitscore: 80.5, e-value: 2.9e-18, length: 74)
RAHVGELVNGVLGRPTTEPLDPNQGFFEFGMDSLMSVELRNVLQRSLGTSLPATVAFDNPTVNGLVDYLAAEVL
>UniRef100_A0ACI0_from_4493_to_4566 (HMM "PKS_PP" in sequence "UniRef100_A0ACI0", bitscore: 80.4, e-value: 3.2e-18, length: 74)
LDLVRTVVATVLGHPGPRSVDPDRVFTELGIDSLTALRVRDGLADATGLRLPATLVFDHPTARVAATELLTLLG
>UniRef100_A0ACH1_from_6494_to_6567 (HMM "PKS_PP" in sequence "UniRef100_A0ACH1", bitscore: 80.3, e-value: 3.3e-18, length: 74)
LAAVRSWAATVLGHGSAEAVGAGQAFRDLGFDSLAAVEFRNLAGVRTGLRLPASLVFDRPTPAELARYLGEELF
>UniRef100_A1GD40_from_1397_to_1470 (HMM "PKS_PP" in sequence "UniRef100_A1GD40", bitscore: 80.2, e-value: 3.4e-18, length: 74)
LALVRHEVALTIGHVDDRAVEIDQAFRNLGFDSMAAVELRDRIATGTGLTLASSLVFDHPTVQSLARHLAGELG
>UniRef100_A1T9S8_from_1468_to_1541 (HMM "PKS_PP" in sequence "UniRef100_A1T9S8", bitscore: 79.9, e-value: 4.4e-18, length: 74)
TDHVLSQIAAAMGLASTHTLDPTVGFFQFGMDSLMSVTLQRSLSESLGEALPASVVFDYPTVEALTDYLASVLP
>UniRef100_Q8RJX9_from_1484_to_1557 (HMM "PKS_PP" in sequence "UniRef100_Q8RJX9", bitscore: 79.8, e-value: 4.7e-18, length: 74)
QAYLQGDVASVLGYENPGDIEPTAGFFDLGMDSIMAMDLKTRLERGMERTFPSTMAFEHPTIDALARYLSKEVF
>UniRef100_Q2J8Q4_from_1689_to_1762 (HMM "PKS_PP" in sequence "UniRef100_Q2J8Q4", bitscore: 79.6, e-value: 5.2e-18, length: 74)
FDLVRAEAAAILGYPSPDDVDPQRRFLELGFDSLASVQLSRRLAAATGLTLATPVVFEHPTVCELTRHLDTLAT
>UniRef100_Q9F829_from_1392_to_1465 (HMM "PKS_PP" in sequence "UniRef100_Q9F829", bitscore: 79.5, e-value: 5.9e-18, length: 74)
LTLVGETVAEVLGHETGTEINTRRAFSELGLDSLGSMALRQRLAARTGLRMPASLVFDHPTVTALARYLRRLVV
>UniRef100_Q3VZI2_from_16_to_89 (HMM "PKS_PP" in sequence "UniRef100_Q3VZI2", bitscore: 79.5, e-value: 5.9e-18, length: 74)
RELVRAEAAAVLGHREADEIETGRRFLELGFDSLASVQLSRRLAGATGVALATAAVFEHPTVADLADHLHALLA
>UniRef100_Q848C3_from_571_to_644 (HMM "PKS_PP" in sequence "UniRef100_Q848C3", bitscore: 79.4, e-value: 6e-18, length: 74)
LEMVQQEAARVLGHSAAATLDPDVLFTEIGLDSLMAVELRDRLAKRTALRLPPSFVFDHPTLRMLARQLWDELE
>UniRef100_Q9RFL0_from_2122_to_2195 (HMM "PKS_PP" in sequence "UniRef100_Q9RFL0", bitscore: 79.4, e-value: 6.1e-18, length: 74)
LSLLQVQAATVLGLPPSAPIDPRRPLQELGLDSLMALQFRNSLAASLGRSLPATLLFDHPTLEKLFEFLARDLT
>UniRef100_Q53840_from_6680_to_6753 (HMM "PKS_PP" in sequence "UniRef100_Q53840", bitscore: 79.3, e-value: 6.6e-18, length: 74)
AALVCDETALVLGHEGRFPARPRQGFFDLGLDSIMTVELRRRLQQATGIKLPATLAFDHPSPHRVALFMRDSLA
>UniRef100_Q6W5Q3_from_1595_to_1667 (HMM "PKS_PP" in sequence "UniRef100_Q6W5Q3", bitscore: 79.1, e-value: 7.4e-18, length: 73)
TELVRTELAAVTGGEISAAGAGTAFTELGVTSVTAVELRNRLTAVTGVRLPPTLIFDHPTPTAVARLIGETVR
>UniRef100_Q49HL2_from_20283_to_20356 (HMM "PKS_PP" in sequence "UniRef100_Q49HL2", bitscore: 79.1, e-value: 7.4e-18, length: 74)
VEFLQQELQAVLRLPSRPDPNVGFFDLGMDSLMAVELRNRLNRALsGEYALTGTAVFDYPDLAKLAGHIARETG
>UniRef100_Q9L4W4_from_1486_to_1559 (HMM "PKS_PP" in sequence "UniRef100_Q9L4W4", bitscore: 79.1, e-value: 7.5e-18, length: 74)
LTLVRTEAAAVLGHASAESFPERRAFRDLGFDSVTAVDLRNRLVAGTGLRLPSTMVFDHPNCAALAAFLKTTAL
>UniRef100_Q7WTD6_from_1503_to_1576 (HMM "PKS_PP" in sequence "UniRef100_Q7WTD6", bitscore: 79.1, e-value: 7.6e-18, length: 74)
SQHIRALAAGVLGHSGPDAVSATKPFFEMGFDSLTAVELRNKLSSSAGMPLPTTLIFDYPTADDLARHVLGEIS
>UniRef100_Q93TX1_from_1129_to_1201 (HMM "PKS_PP" in sequence "UniRef100_Q93TX1", bitscore: 79.1, e-value: 7.8e-18, length: 73)
EQFVREQLARVLRLDSARIDPEAPLQSFGLDSLMGLELRNRLVSGLGVSLPASLIWKHPTLAALCAHLLGEVM
>UniRef100_Q0QMQ1_from_4137_to_4214 (HMM "PKS_PP" in sequence "UniRef100_Q0QMQ1", bitscore: 79.0, e-value: 8e-18, length: 78)
LAVVHSSLAAVLGQRPGAAEQADLTDKTPFRQRGMDSLLAVELRNRLGEATGLRLPATLVFEHPHPLAVARFLGGELA
>UniRef100_Q87W69_from_1708_to_1781 (HMM "PKS_PP" in sequence "UniRef100_Q87W69", bitscore: 79.0, e-value: 8.2e-18, length: 74)
LAVIAQGVGEVLEHPDPAAIPGDTEFLVLGFDSLTAVELGSWLAATTGIRLPSTAVFDHPTPSALADHLSACLD
>UniRef100_Q6W5P6_from_4781_to_4854 (HMM "PKS_PP" in sequence "UniRef100_Q6W5P6", bitscore: 79.0, e-value: 8.4e-18, length: 74)
LELVRSEAATVLGHASPEVLSERRAFRDIGFDSLTAVDLRNRLASVTGLTLPSTLVFDYPDPLTLVGHLRGLAG
>UniRef100_A0ACI0_from_1487_to_1560 (HMM "PKS_PP" in sequence "UniRef100_A0ACI0", bitscore: 78.8, e-value: 9.2e-18, length: 74)
LDLVRDQVALVLGYESGSEVEPGRALGELGLTSAGAVELRNRLTFTTGLRISATVVFDHPSPLALARFLATEIT
>UniRef100_A4F5D6_from_4378_to_4451 (HMM "PKS_PP" in sequence "UniRef100_A4F5D6", bitscore: 78.6, e-value: 1.1e-17, length: 74)
VDTVRAEVGVVLALPASKAVAPQRPLKELGLDSLTAVELRNRLAALAGIRLPATLLFDYPTLDALAAMLLAKLV
>UniRef100_A6GJY5_from_728_to_800 (HMM "PKS_PP" in sequence "UniRef100_A6GJY5", bitscore: 78.5, e-value: 1.1e-17, length: 73)
LEHVLEQLAQVIRIDPAELDPDAPFAALGVDSLMGVELRNLVAASTGVTVPATAIWTYPTPEALTGFILEALD
>UniRef100_Q848C4_from_519_to_592 (HMM "PKS_PP" in sequence "UniRef100_Q848C4", bitscore: 78.4, e-value: 1.2e-17, length: 74)
LKTVRQETASVLGHSSLDAIEPDMVFNQIGFDSATAVQLRNRLNALTDRTLPTTLLFDYPTPLILADFLRDELI
>UniRef100_Q1L0S8_from_5549_to_5622 (HMM "PKS_PP" in sequence "UniRef100_Q1L0S8", bitscore: 78.3, e-value: 1.3e-17, length: 74)
LRLVCGQAATVLGHSSGESIGPLQSFQEVGFDSLGAVNLRNSLHVATGLRLPATLVFDYPTPDAVVGFLRSELL
>UniRef100_Q6JHN8_from_901_to_974 (HMM "PKS_PP" in sequence "UniRef100_Q6JHN8", bitscore: 78.3, e-value: 1.3e-17, length: 74)
LELVRTRLATVLGYASPGGIESAETFRELGLNSVTAVEFRTALATTTGLRLPTGLIYSYPTPGDLARYLDAELS
>UniRef100_Q9KIE0_from_1075_to_1148 (HMM "PKS_PP" in sequence "UniRef100_Q9KIE0", bitscore: 78.3, e-value: 1.3e-17, length: 74)
LDLVRDSVATVLGLPGAGHCSPDRTFRENGLDSLTTVEFTNTVAARTGLRVPASTAFDHPTPRAFAAHLAGSAT
>UniRef100_Q68BG5_from_928_to_1001 (HMM "PKS_PP" in sequence "UniRef100_Q68BG5", bitscore: 78.3, e-value: 1.4e-17, length: 74)
TDFVRAHAAAVLGHTDHSDIDVALTFRDLGFDSINATEFRLRLGDAAGLRLPATLVFDHPTPAVVVDFLLTRLL
>UniRef100_Q2PC52_from_4965_to_5038 (HMM "PKS_PP" in sequence "UniRef100_Q2PC52", bitscore: 78.2, e-value: 1.4e-17, length: 74)
LDLVQAQLVGVLGLDPEEPVEPERGFFESGLDSVMAIELARRLNSHAGTALTPAGVFNHPTPAALTRHLVELIE
>UniRef100_Q7WTF3_from_1774_to_1847 (HMM "PKS_PP" in sequence "UniRef100_Q7WTF3", bitscore: 78.1, e-value: 1.5e-17, length: 74)
GELIRDRIAAVLAHPEPETLELGRTFAQLGLDSLTALELRNAIHEATGVRLPATAIFDYPTPETLVSHLRTELL
>UniRef100_Q0RTS3_from_3211_to_3284 (HMM "PKS_PP" in sequence "UniRef100_Q0RTS3", bitscore: 78.1, e-value: 1.5e-17, length: 74)
LTLVRTTAAEILGHASAAAIRPDRGFLESAFDSLSAIELRNRLARETGVHLPTTLLFDHPTPAILAAHLRDTLF
>UniRef100_A4FCY9_from_926_to_999 (HMM "PKS_PP" in sequence "UniRef100_A4FCY9", bitscore: 78.1, e-value: 1.5e-17, length: 74)
MDLVRSEAAVVLGHGSAAEIDPATSFKGLGFDSVLAVELRNRLVAATGLRLPTTLLYDRPSPRQLVSFLEAEMS
>UniRef100_A4U8P6_from_2497_to_2570 (HMM "PKS_PP" in sequence "UniRef100_A4U8P6", bitscore: 78.1, e-value: 1.6e-17, length: 74)
ATFLQKELQAVMRLPTLPALSVGFFDLGMDSLMAVELRNRLNRAFtGEYVVSNTAVFDYPDVTKLAQHLAGELG
>UniRef100_Q9ZGI5_from_1013_to_1086 (HMM "PKS_PP" in sequence "UniRef100_Q9ZGI5", bitscore: 77.8, e-value: 1.8e-17, length: 74)
LDKVRAQTAQVLGYATGGQIEVDRTFREAGCTSLTGVDLRNRINAAFGVRMAPSMIFDFPTPEALAEQLLLVVH
>UniRef100_A4U8R3_from_2491_to_2564 (HMM "PKS_PP" in sequence "UniRef100_A4U8R3", bitscore: 77.8, e-value: 1.9e-17, length: 74)
ASFVQGEIKAVLRLPRPPAPTVGFFDLGMDSLMAVEFRNRLNRAFaGAYTASNTVVFDYPDIAALSAFLADELA
>UniRef100_Q93HJ3_from_3788_to_3861 (HMM "PKS_PP" in sequence "UniRef100_Q93HJ3", bitscore: 77.7, e-value: 2e-17, length: 74)
ENLIRAEVASVLALPSADAVPVTKAFKSLGFDSLMAVDLRNRLSTLTGVRLSATLVFDHPNTRVLAAHLLTGMR
>UniRef100_Q68CH7_from_1148_to_1221 (HMM "PKS_PP" in sequence "UniRef100_Q68CH7", bitscore: 77.6, e-value: 2.1e-17, length: 74)
RVHVARIVAAQLGFESAAAVKDDTGFFDLGLDSIMAVDLVARLGQAFEVSLRAADVFDHPTVTRMAEYLLTDAP
>UniRef100_Q0RIF5_from_6285_to_6358 (HMM "PKS_PP" in sequence "UniRef100_Q0RIF5", bitscore: 77.6, e-value: 2.1e-17, length: 74)
EEAVLARIAEVLGLGGRAAVPADRGLFDIGLDSLTALELRNRLSEDVGLRLPTTLLFDHPTARALTDHLVELCA
>UniRef100_A1U9G3_from_1499_to_1571 (HMM "PKS_PP" in sequence "UniRef100_A1U9G3", bitscore: 77.5, e-value: 2.3e-17, length: 73)
TDYLRDAVAEVTRVDSAEIREDAGFFDLGMDSLMAVELRRRLEQGVGKEIPVTLVMDHPRLSDAADYLLGEVL
>UniRef100_Q93NW7_from_1482_to_1555 (HMM "PKS_PP" in sequence "UniRef100_Q93NW7", bitscore: 77.4, e-value: 2.4e-17, length: 74)
LSVVREETAAVLGHASAETVPERRAFRDIGFDSVTAVDLRNRLVAATGLTLPSTMVFDHPNAVALATFLKATAL
>UniRef100_Q08QP4_from_1023_to_1096 (HMM "PKS_PP" in sequence "UniRef100_Q08QP4", bitscore: 77.4, e-value: 2.4e-17, length: 74)
LDRITVETRQLLGRAAHVRIDPTQSLFELGLDSLSAVQFRTALQRAFGRVLPASLAFEHPTLDALADALLALIE
>UniRef100_Q3W486_from_997_to_1070 (HMM "PKS_PP" in sequence "UniRef100_Q3W486", bitscore: 77.4, e-value: 2.5e-17, length: 74)
LALVREHAAEVLGHPDPDSIGADDNFLEIGFSSFTALEVRNRLCEATGLTLPAVLLYDHPTPTAVVRFLEESLV
>UniRef100_Q9KIZ7_from_1434_to_1507 (HMM "PKS_PP" in sequence "UniRef100_Q9KIZ7", bitscore: 77.3, e-value: 2.6e-17, length: 74)
YELVRGVVAGVMGFTDQGTLDVRRGFAEQGLDSLMAVEIRKRLQGELGMPLSATLAFDHPTVERLVEYLLSQAL
>UniRef100_A4U8T3_from_2505_to_2578 (HMM "PKS_PP" in sequence "UniRef100_A4U8T3", bitscore: 77.1, e-value: 3e-17, length: 74)
VSFLQQELQAVLRLPSAPAPTVGFFDLGMDSLMAVELRNRLNRAFaDEYVASNTVVFDYPAIDVLARHLAEELG
>UniRef100_Q0B1F3_from_1311_to_1383 (HMM "PKS_PP" in sequence "UniRef100_Q0B1F3", bitscore: 77.0, e-value: 3.3e-17, length: 73)
ADSIDRAVAQVLGFGAATLDRDLGFFEMGMDSLMALDVRTQLEKVLGIPLSVALLFDHPTVNALADFLAEQSS
>UniRef100_Q8RJY1_from_2095_to_2168 (HMM "PKS_PP" in sequence "UniRef100_Q8RJY1", bitscore: 77.0, e-value: 3.3e-17, length: 74)
SAHIREQAIKVLGLNPSHPLNPLQPLNEIGLDSLTAVELKNALGRTLGSSLHATLLFDYPTIDALTRYLAKEVM
>UniRef100_Q9X992_from_565_to_646 (HMM "PKS_PP" in sequence "UniRef100_Q9X992", bitscore: 77.0, e-value: 3.4e-17, length: 82)
LDLVRDCVGRVLRYGGAAVPFPPDKDFFSPDKDFRQLGLDSIGAVRLRNLLREETGLPLPATLAFDSPTPRAVARVLAEQ
EE
>UniRef100_Q83WF0_from_896_to_969 (HMM "PKS_PP" in sequence "UniRef100_Q83WF0", bitscore: 76.9, e-value: 3.5e-17, length: 74)
LRTVLETVATVQGLPSAETVDPDLTFKEQGLESYAAVEFRNRLRARVGLSLPATLVYDFPTPTAVAGFLGDQLH
>UniRef100_O33954_from_967_to_1040 (HMM "PKS_PP" in sequence "UniRef100_O33954", bitscore: 76.9, e-value: 3.5e-17, length: 74)
LDLVCRHTAVVLGLDTAAEVDPDLSFKKQGIQSMTGVELRNRLLTETGLALPTTLVYDRPTPRALAQFLHTELL
>UniRef100_Q3W9D2_from_472_to_545 (HMM "PKS_PP" in sequence "UniRef100_Q3W9D2", bitscore: 76.9, e-value: 3.6e-17, length: 74)
TTLVRTEVARVAGGSAGAAVEAGTAFRDLGLTSVTTVELRNRLTASTGLRLPVTVAFDHPTPLELARELRRGLL
>UniRef100_Q2PC83_from_2596_to_2669 (HMM "PKS_PP" in sequence "UniRef100_Q2PC83", bitscore: 76.7, e-value: 4e-17, length: 74)
VDLIRRQCSLVLGHASTDAIRLDRTFKDSGFNSLTALELRNRLATATGLSLPPSMIFDFPRPRSLAAHLQAKLL
>UniRef100_A6GKH8_from_847_to_918 (HMM "PKS_PP" in sequence "UniRef100_A6GKH8", bitscore: 76.6, e-value: 4.2e-17, length: 72)
SELVATLVTQTLRLSEAPSPSRPLRELGLDSLMAIEVRNGLQRATGLSLPSTLLFDHPTPRALVRALHDALE
>UniRef100_Q9KIE0_from_7401_to_7474 (HMM "PKS_PP" in sequence "UniRef100_Q9KIE0", bitscore: 76.6, e-value: 4.2e-17, length: 74)
LGVVRDTAATLLGHTDAAAVTATTAFKDLGVDSLTALGLRNRLSEALGIPLPATLVFDYPAAGALTRHLLTLLA
>UniRef100_Q93NW8_from_1260_to_1333 (HMM "PKS_PP" in sequence "UniRef100_Q93NW8", bitscore: 76.6, e-value: 4.2e-17, length: 74)
IGLVRTQAAAVLGHQGPDAVGPRAVFKELGFDSLAGVELSDRLTALTGLRLPATLVFNFPTPELAARRIGELLV
>UniRef100_P95814_from_6296_to_6369 (HMM "PKS_PP" in sequence "UniRef100_P95814", bitscore: 76.6, e-value: 4.3e-17, length: 74)
AEIVRRRAAALLGIADPGDVDADTTFFALGFDSLAVQRLRNQLTAATGLDLPTAVLFDHDTPSALTAYLEEQLG
>UniRef100_Q70KH4_from_965_to_1038 (HMM "PKS_PP" in sequence "UniRef100_Q70KH4", bitscore: 76.6, e-value: 4.3e-17, length: 74)
LETVCEHAAVVLNLSSAAELDVARPFTDLGFVSMTAMELRNRLDAATGVRLSPAAAFDHPTPEKLSAHLLGHLT
>UniRef100_Q70I02_from_695_to_771 (HMM "PKS_PP" in sequence "UniRef100_Q70I02", bitscore: 76.6, e-value: 4.3e-17, length: 77)
LDLVCRTVAAVLEADPAGTADAVAPDTAFKEMGLGSLSAVRLRNGLREATGAHLPATIAYDHPTPAALARHLAMTLF
>UniRef100_A1T1R8_from_1473_to_1545 (HMM "PKS_PP" in sequence "UniRef100_A1T1R8", bitscore: 76.5, e-value: 4.6e-17, length: 73)
TDYLRTAVAEITRVDATEIREDAGFFDLGMDSLMAVELRRRIEQGVGREIPATLAMDHPRLSDVADYLLGEVL
>UniRef100_Q93TW9_from_5072_to_5145 (HMM "PKS_PP" in sequence "UniRef100_Q93TW9", bitscore: 76.4, e-value: 4.9e-17, length: 74)
LEHVQGEAVRVLGLDASASLEPRQRLFEVGMDSLMALELRNRLQTTVGASLPSTLVFDYPTAEAIANYLLGEAL
>UniRef100_A0PQ38_from_1409_to_1482 (HMM "PKS_PP" in sequence "UniRef100_A0PQ38", bitscore: 76.4, e-value: 4.9e-17, length: 74)
HDQVAMLAANVMGLHAGESPDPSTGFFQLGMDSLMSVTLQRALSDSLGEFLPPSVVFDYPTVYSLTDYLATILP
>UniRef100_Q0RTS3_from_996_to_1068 (HMM "PKS_PP" in sequence "UniRef100_Q0RTS3", bitscore: 76.4, e-value: 5.1e-17, length: 73)
LDVIGASLTIVLGHAAGSVQAERTFADLGFDSVSAVEFRDRLAAATGVALPTTLTFDYPTPRRLAGYLRAALT
>UniRef100_Q9ZGA4_from_1098_to_1171 (HMM "PKS_PP" in sequence "UniRef100_Q9ZGA4", bitscore: 76.3, e-value: 5.4e-17, length: 74)
LDLVRDSVATVLGLPGAERCAPDRTFRENGLDSLTTVEFANTVAARTGLRVPASTAFDHPTPRSFAAHLAGSVA
>UniRef100_Q0QMQ1_from_961_to_1034 (HMM "PKS_PP" in sequence "UniRef100_Q0QMQ1", bitscore: 76.2, e-value: 5.5e-17, length: 74)
TDLVRTHTAAALGYDSAAAVSTGTAFRDLGLDSYGAVELRRRLTAGTGVRLPSGALFNHPTPAAMAAWLHTALG
>UniRef100_O30768_from_1499_to_1572 (HMM "PKS_PP" in sequence "UniRef100_O30768", bitscore: 76.1, e-value: 6e-17, length: 74)
LHLVRTLAAGVLGHSGAEQVDARASFRDLGFDSLAAVSLRDGLAEATGLELPAGLVFDHEDPTALADHLSELAG
>UniRef100_Q6TEI0_from_3013_to_3085 (HMM "PKS_PP" in sequence "UniRef100_Q6TEI0", bitscore: 76.1, e-value: 6e-17, length: 73)
LELVTARVAVVSGRPAESLDAHRPFKELGLDSLAGVRLRNLLGADTGVPLAASAVYDHPTAAALARYLGDALG
>UniRef100_Q49HL2_from_13582_to_13655 (HMM "PKS_PP" in sequence "UniRef100_Q49HL2", bitscore: 76.1, e-value: 6e-17, length: 74)
VAFLQSELQAVLQLTSPPDPSVGFFELGMDSLMAVELSNRLNRVFaGEYQVSNTAVFDYPDAASLARHLAAELA
>UniRef100_Q6V1N8_from_1427_to_1500 (HMM "PKS_PP" in sequence "UniRef100_Q6V1N8", bitscore: 76.0, e-value: 6.5e-17, length: 74)
TDLVRTEAAAQLGWSDAERIEPHRAFRDLGLDSLASVGLRKRLDGKTGLRTPVTLAFDHPTPAEAAAFLLTLLL
>UniRef100_Q49HL1_from_2529_to_2602 (HMM "PKS_PP" in sequence "UniRef100_Q49HL1", bitscore: 75.8, e-value: 7.7e-17, length: 74)
TSFVQQELQAVLRLSSLPETSVGFFDLGMDSLMAVELRNRLNQSLsGSCVVSNTAVFDHPDIASLARHLAAQIA
>UniRef100_Q49HL0_from_2555_to_2628 (HMM "PKS_PP" in sequence "UniRef100_Q49HL0", bitscore: 75.7, e-value: 7.9e-17, length: 74)
VSLLQRELQGALRMHALPDPTVGFFDLGMDSLMAVELRGRLNRAFdGDYILSNTAVFDYPNTVELARHIASGLG
>UniRef100_Q08MH4_from_101_to_173 (HMM "PKS_PP" in sequence "UniRef100_Q08MH4", bitscore: 75.6, e-value: 8.7e-17, length: 73)
EEQLAKQMARVLRLDPSKLDRMESFTNMGLDSLMSLELRNRLEATLGLKLSATLLFTYPNLAALADHLLGKLS
>UniRef100_Q6D9L1_from_2558_to_2631 (HMM "PKS_PP" in sequence "UniRef100_Q6D9L1", bitscore: 75.5, e-value: 9.3e-17, length: 74)
QAAITDNIASILGLDNGSLLAPEQPFKESGIDSLMALELRNRLAAVSGLRLPATLTYDYPTPVALAEYLDAELF
>UniRef100_A4FDM8_from_976_to_1049 (HMM "PKS_PP" in sequence "UniRef100_A4FDM8", bitscore: 75.4, e-value: 9.6e-17, length: 74)
VELVRGEVARLYAMPDGATVPSDRAFRDLGLDSATAVQLRNRLTATTGLDLPLTLAFDHPTPARVGRHLRSLLF
>UniRef100_Q8RJY3_from_1809_to_1881 (HMM "PKS_PP" in sequence "UniRef100_Q8RJY3", bitscore: 75.4, e-value: 9.8e-17, length: 73)
EQHVREQLAHVLKMPPAQLGMDTPLHDLGTDSLMAIEIRNRLEKSLELVLPATLVFTYPTVAALVVFLSSTMG
>UniRef100_Q090E0_from_3321_to_3396 (HMM "PKS_PP" in sequence "UniRef100_Q090E0", bitscore: 75.3, e-value: 1.1e-16, length: 76)
EDHVRQVVERTLGWGARAGDELGPKRRFVEVGMDSLMAIEIRNRLQRELDLTLAATTLFNYPTISALTDHLATMLA
>UniRef100_Q8GBX5_from_1506_to_1579 (HMM "PKS_PP" in sequence "UniRef100_Q8GBX5", bitscore: 75.2, e-value: 1.1e-16, length: 74)
VALVVKETALVLGHADVARVEPRRGFFDSGLDSLMAVDLRVRLQRATGVTLPATVTFDHPCPHDLAAHLCDALA
>UniRef100_A4X8L0_from_79_to_155 (HMM "PKS_PP" in sequence "UniRef100_A4X8L0", bitscore: 75.2, e-value: 1.1e-16, length: 77)
IALVREQARDVLRTVLPDGPEAVEPGRPFRDLGFDSLAAVELHRRLIAATGLDLPVTLIFDHPTPQAVGRLLRTLLG
>UniRef100_Q6V1N7_from_1433_to_1506 (HMM "PKS_PP" in sequence "UniRef100_Q6V1N7", bitscore: 75.2, e-value: 1.2e-16, length: 74)
DDLVRATLTEVLGHTDPSAIALDQPLVELGFDSLSAVQVRNKLGLATGLSLPAMLVFDHPTVTAVRDFLAAELD
>UniRef100_Q70I01_from_1420_to_1493 (HMM "PKS_PP" in sequence "UniRef100_Q70I01", bitscore: 75.2, e-value: 1.2e-16, length: 74)
LDLVEELVLGVLGHETRAAIGPDSSFHAIGFDSLTAVELRNLLTVRLGMKLPATLVYDHPTLSSLADHLHEQLV
>UniRef100_Q0VZ73_from_4052_to_4124 (HMM "PKS_PP" in sequence "UniRef100_Q0VZ73", bitscore: 75.1, e-value: 1.2e-16, length: 73)
QAFVREEAARVLRIPEARFDTSAPLTSLGMDSLMGLELRNRLEAGLGFRMPATLLWTYPTVVALSDHLTSQLA
>UniRef100_A1G9H0_from_553_to_626 (HMM "PKS_PP" in sequence "UniRef100_A1G9H0", bitscore: 75.0, e-value: 1.3e-16, length: 74)
LDLVRTEVARTVGLDAADQIRPDQPFVDLGLGSLAVVGVGQRLSAQTGLRLPATVVFDHPTPAALASRLVAALT
>UniRef100_Q8GBX4_from_3222_to_3295 (HMM "PKS_PP" in sequence "UniRef100_Q8GBX4", bitscore: 75.0, e-value: 1.3e-16, length: 74)
ADVVRAEIASVLGHTAASAIEAHRPFLELGLDSLMAVELRAKLASATGLRLASAFLVDHTTLDAVTRALLARLE
>UniRef100_Q8CJN6_from_923_to_996 (HMM "PKS_PP" in sequence "UniRef100_Q8CJN6", bitscore: 74.9, e-value: 1.4e-16, length: 74)
EDLVTSHVTAVLEYGDGERLDPRVPFQKLGFTSLMTTELRAALAEATGLALPGSLLFDHPTPRELTAFLATRLA
>UniRef100_Q70HZ7_from_1372_to_1445 (HMM "PKS_PP" in sequence "UniRef100_Q70HZ7", bitscore: 74.8, e-value: 1.5e-16, length: 74)
LEAVREEIAAVLRYADPARIGADHEFLALGFDSLTSIELRNRLATRIGLTLPATLTLEQRTPAGLAAHLRERIA
>UniRef100_Q6DNE2_from_2105_to_2178 (HMM "PKS_PP" in sequence "UniRef100_Q6DNE2", bitscore: 74.8, e-value: 1.5e-16, length: 74)
TTHLRLAIAKTLGWKDTQKIGMRQPLFDLGLDSLTAVELKNRLESSLGTSLSSTLLFDYPTVEALVEYLANDVM
>UniRef100_Q0ILD3_from_1378_to_1451 (HMM "PKS_PP" in sequence "UniRef100_Q0ILD3", bitscore: 74.7, e-value: 1.6e-16, length: 74)
RDLVLTEAATALGHAFRDSMDPLRPFRDAGFESLTAVRFRDRIASETGLNLSATLVFDHPTPEAVVAHLLAELT
>UniRef100_Q3M3U5_from_367_to_440 (HMM "PKS_PP" in sequence "UniRef100_Q3M3U5", bitscore: 74.6, e-value: 1.8e-16, length: 74)
TTQVQQEVAQVLGHSGSYVPEIEQGFFDMGMDSLMSVQLRHRLEALLAVSLPSTLVFECPSIGDVVSYLMREVF
>UniRef100_A0ACH3_from_929_to_1002 (HMM "PKS_PP" in sequence "UniRef100_A0ACH3", bitscore: 74.6, e-value: 1.8e-16, length: 74)
RELIRSHAAVVGGFAAAEEVDPEQTFKALGIASLTLVELRTRLATATGLSLPPTFLFDHPTPAAAARHLCDALR
>UniRef100_A1T3U1_from_3592_to_3665 (HMM "PKS_PP" in sequence "UniRef100_A1T3U1", bitscore: 74.5, e-value: 1.8e-16, length: 74)
TEHLQRELQQILGLAQPPAATGRFLELGMDSLMAVELRNRLVGQFgsGFTITATAVFDYPTIGALAEYLAAQTP
>UniRef100_Q9KIZ7_from_5010_to_5083 (HMM "PKS_PP" in sequence "UniRef100_Q9KIZ7", bitscore: 74.4, e-value: 2e-16, length: 74)
RKVVQAEIARVLSWGAASAVPVDRPLSDLGLDSLTAVELRNVLGQRVGATLPATLAFDHPTVDALTRWLLDKVL
>UniRef100_Q08PI2_from_1735_to_1808 (HMM "PKS_PP" in sequence "UniRef100_Q08PI2", bitscore: 74.0, e-value: 2.6e-16, length: 74)
RAHVGELVNGVLGRPPAEALDPNQGFFALGMDSLMSVELRNVLQRSLGASLPATVAFDNPNVNELVNYLAAEVL
>UniRef100_A1GFR6_from_556_to_629 (HMM "PKS_PP" in sequence "UniRef100_A1GFR6", bitscore: 74.0, e-value: 2.7e-16, length: 74)
EDLVRTQTAAVLRQPGPDAVPAGRAFRDQGLTSMAIVELRNRLMSRTGLRLPTSVVFDHPTPTALAACLRAEVL
>UniRef100_A1KMS7_from_1426_to_1499 (HMM "PKS_PP" in sequence "UniRef100_A1KMS7", bitscore: 74.0, e-value: 2.7e-16, length: 74)
FDHVGALAATVMGMPPTEPLDPSAGFFQLGMDSLMSVTLQRALSESLGEFLPASVVFDYPTVYSLTDYLATVLP
>UniRef100_Q5Y9G6_from_1397_to_1470 (HMM "PKS_PP" in sequence "UniRef100_Q5Y9G6", bitscore: 74.0, e-value: 2.7e-16, length: 74)
EVVVHREVVGVLGLDEHAAVDRHVAFRDLGFDSMTAVELRNRLAEVTGLREGVTVVFDHPTVHRLAQHYLDRLR
>UniRef100_Q3LRL4_from_3146_to_3219 (HMM "PKS_PP" in sequence "UniRef100_Q3LRL4", bitscore: 73.9, e-value: 2.8e-16, length: 74)
MEHVRGEAARVLGLDASSPLESRQRLFEVGMDSLMALDLRKRLQNSVGAALPSTLVFDYPTTEALASYLHDEVL
>UniRef100_Q4C7P2_from_1164_to_1235 (HMM "PKS_PP" in sequence "UniRef100_Q4C7P2", bitscore: 73.5, e-value: 3.6e-16, length: 72)
VNHLQEEVAPILGLKTNPNPQQGFFDLGMDSLMAVEMKNRLETGLSVTLPSTVIFEYPTINALAEYLVEEMF
>UniRef100_Q6T2B9_from_558_to_638 (HMM "PKS_PP" in sequence "UniRef100_Q6T2B9", bitscore: 73.4, e-value: 4e-16, length: 81)
LELVRDCVGQVLGSSGDPAGPAVGAPEFPDTEFRRLGLDSVLAVRLRNLLREETGLSLPVTLAFDFPTPRAVAHALAEQN
D
>UniRef100_Q2PC83_from_913_to_986 (HMM "PKS_PP" in sequence "UniRef100_Q2PC83", bitscore: 73.2, e-value: 4.4e-16, length: 74)
QALVRDESAASLNQPDTVAVPVDRAFRDLGYNSVALIELRTRLMARTGLKLPTAAVFDHPTPRALAAYLHAELV
>UniRef100_Q8KUF6_from_3243_to_3316 (HMM "PKS_PP" in sequence "UniRef100_Q8KUF6", bitscore: 73.1, e-value: 4.8e-16, length: 74)
LTLVRAATATVLGHRGPESVDPDEPFWDTGFTSLTAVELRNLLAERTGVRVTAAAVYEEPTPRALSAHLRAALR
>UniRef100_A6GKS1_from_296_to_367 (HMM "PKS_PP" in sequence "UniRef100_A6GKS1", bitscore: 73.1, e-value: 5e-16, length: 72)
LQLVAAEIAKVLRSSTAIAPDRPLREVGLDSLMAVELRNALQDATDLELPSTLLFDYPTQHALVAAMAEQLE
>UniRef100_Q091C2_from_1737_to_1810 (HMM "PKS_PP" in sequence "UniRef100_Q091C2", bitscore: 72.9, e-value: 5.4e-16, length: 74)
RQHVTKQVAVTLGMAESDKISGGERLFELGVDSLLAVELKNRLASSLGKSLRSTLVFDFPTVNGLVAHLAGELG
>UniRef100_Q5MD33_from_1777_to_1849 (HMM "PKS_PP" in sequence "UniRef100_Q5MD33", bitscore: 72.9, e-value: 5.5e-16, length: 73)
LEHVRQAAARVLGAQPSALAPDQVFFQMGMNSLMSVELKNHLEKSLRHKLPSTLAFEYPTVDAVTDFLARELP
>UniRef100_A0QDK0_from_3570_to_3643 (HMM "PKS_PP" in sequence "UniRef100_A0QDK0", bitscore: 72.8, e-value: 5.8e-16, length: 74)
TEFLQREVQGFLRLAQPPAATSRFLDLGTDSLMAVELRNRLHSQFgGAFTINATAVFDYPTIGGLAEYLAGQLP
>UniRef100_Q3M5Z5_from_1753_to_1826 (HMM "PKS_PP" in sequence "UniRef100_Q3M5Z5", bitscore: 72.5, e-value: 7.4e-16, length: 74)
IAYIQTEVAQVLRFEASYQPNPQQGFFDMGMDSLMSIELKNRLETSLGNSLPSTLTFEYPTIESLAEYLLNNII
>UniRef100_Q1D5G0_from_4362_to_4434 (HMM "PKS_PP" in sequence "UniRef100_Q1D5G0", bitscore: 72.3, e-value: 8.7e-16, length: 73)
SAMLCSEIAVVLKVDAAAVDADSELSEYGFDSITLTEFANRLNRAYELDLTPPVLFEYPSVDTLAGYLLRAHR
>UniRef100_Q5MD34_from_3160_to_3235 (HMM "PKS_PP" in sequence "UniRef100_Q5MD34", bitscore: 72.2, e-value: 9e-16, length: 76)
LELVHQQVHQVLGTSLSKALAGSDRLFDAGMDSLMAVELRSRFQSNLGVeRPISSTLVFDHPTIDSLTQYLATEIL
>UniRef100_Q70P95_from_1782_to_1854 (HMM "PKS_PP" in sequence "UniRef100_Q70P95", bitscore: 72.2, e-value: 9.1e-16, length: 73)
LEHVRQVAARVLGAEPSALAPHQGFFQMGMNSLMSVELKNHLEKSFRHKLPSTLVFEYPTVDELTNFLAKELP
>UniRef100_Q1D4F0_from_1735_to_1808 (HMM "PKS_PP" in sequence "UniRef100_Q1D4F0", bitscore: 72.1, e-value: 9.9e-16, length: 74)
RQHVAGQVSATLGMPESERLSGNERLFELGVDSLLAIEIKNRLASSLGRSLRSTLIFDFPTVNGLVAHLAEELE
>UniRef100_Q5Y9G4_from_3359_to_3432 (HMM "PKS_PP" in sequence "UniRef100_Q5Y9G4", bitscore: 72.1, e-value: 1e-15, length: 74)
LRLVRVHAAAVLGHDDPATIRPRDSFKDLGFDSLAALRLRDGLQKASGLTLSSTLVYDHADATEVAAYLDTRLD
>UniRef100_Q83WE7_from_1420_to_1493 (HMM "PKS_PP" in sequence "UniRef100_Q83WE7", bitscore: 72.0, e-value: 1e-15, length: 74)
LDLVCSFAAMVLGHSGPEAVDVDVALRDLGFGSATAVDFANRLGARIGVKLPATLVFDHPTAAAVATYLEERLA
>UniRef100_Q6DNE5_from_2077_to_2150 (HMM "PKS_PP" in sequence "UniRef100_Q6DNE5", bitscore: 71.9, e-value: 1.1e-15, length: 74)
TNHIRSAIAKALGWRDGQKIGMRQPLFDLGLDSLMAVELKNRLESSLETNLSSTLLFDYPTVEALVEYLANDVI
>UniRef100_A0PQ37_from_2088_to_2159 (HMM "PKS_PP" in sequence "UniRef100_A0PQ37", bitscore: 71.9, e-value: 1.1e-15, length: 72)
AGAIAGEIRAVLRSTEPIDVDRPMESLGLDSLMALELRNRLEASLGTTLPAALVWAYPTITDLAGALCERLG
>UniRef100_Q52V46_from_49_to_122 (HMM "PKS_PP" in sequence "UniRef100_Q52V46", bitscore: 71.8, e-value: 1.2e-15, length: 74)
LEWVSSLASAALRDAAPDTLDPHRPFLDLGFDSLAAVDLHARLVAGTGLRLPVTLAFDHPTPAHLARHLHAAIL
>UniRef100_Q9F7T9_from_360_to_437 (HMM "PKS_PP" in sequence "UniRef100_Q9F7T9", bitscore: 71.6, e-value: 1.4e-15, length: 78)
LDLVRAHTMAVLNDDGNERTASDAGPSASFAHLGFDSVMGVELRNRLSKATGLRLPVTLILDHTTPAAVAARLRTAAL
>UniRef100_A3INX6_from_954_to_1027 (HMM "PKS_PP" in sequence "UniRef100_A3INX6", bitscore: 71.6, e-value: 1.4e-15, length: 74)
IDYIQEQVAIILGLDKSQAPGKRVGFFQMGMDSLMAVEFRNRLERTFGFAMSTSLAFNYPNIEALSGYLLERLN
>UniRef100_Q2PC83_from_5197_to_5270 (HMM "PKS_PP" in sequence "UniRef100_Q2PC83", bitscore: 71.6, e-value: 1.4e-15, length: 74)
LRLVRSQASMVLGHGGADGIGAAQAFQEAGFDSLAAVNFRNSLITATGLRPPATLIFDCPTPQAVVAYLRSELL
>UniRef100_UPI000038CE99_from_1891_to_1964 (HMM "PKS_PP" in sequence "UniRef100_UPI000038CE99", bitscore: 71.5, e-value: 1.4e-15, length: 74)
VAYLQSEVAQVLGLGSAHLPDPQQGFFNMGMDSLITLELRNRLAASLNCTLPSTLAFEFPTINDLVAYLSTEVL
>UniRef100_Q08PV3_from_1735_to_1807 (HMM "PKS_PP" in sequence "UniRef100_Q08PV3", bitscore: 71.4, e-value: 1.5e-15, length: 73)
EEHLSKQLARVLRMEASRIDRLRALGELGLDSLMSLELRNRLEASLGLKLSVTLLFTYPNLAGLAEYLHGELL
>UniRef100_Q56K16_from_2518_to_2589 (HMM "PKS_PP" in sequence "UniRef100_Q56K16", bitscore: 71.4, e-value: 1.6e-15, length: 72)
LEYVSKQVRMILGIKSMPDTEQGLIEMGIDSLSSIELKNRLEKRFEVLLPTSLVFDFPNIRRLVDYLLDRIF
>UniRef100_O54666_from_546_to_615 (HMM "PKS_PP" in sequence "UniRef100_O54666", bitscore: 71.3, e-value: 1.6e-15, length: 70)
EDLVRTQAADVLGQPVPDGRAFRDLGFTSLAIVELRNRLTEHTGLWLPASAVFDHPTPAALAARVRAELL
>UniRef100_Q9KIZ8_from_1722_to_1794 (HMM "PKS_PP" in sequence "UniRef100_Q9KIZ8", bitscore: 71.3, e-value: 1.7e-15, length: 73)
EPLLRAQISQVLRLPEGKIEVDAPLTSLGMNSLMGLELRNRIEAMLGITVPATLLWTYPTVAALSGHLAREAC
>UniRef100_Q30CS2_from_545_to_618 (HMM "PKS_PP" in sequence "UniRef100_Q30CS2", bitscore: 71.2, e-value: 1.8e-15, length: 74)
LTVVRESAAAALDGDDQGSIDGRRTFRDLGITSLAAVGIRDRLHSATGLRLSPTVVFDHPTPDALAAHLDTELF
>UniRef100_Q1D3S5_from_2296_to_2368 (HMM "PKS_PP" in sequence "UniRef100_Q1D3S5", bitscore: 71.2, e-value: 1.9e-15, length: 73)
DAHLRELIGGVLRMAPARIEPRTPLVTFGLDSLMSMEIRNRLEAALGLKLSATVVWTYPTVAALAPFLAEKLA
>UniRef100_Q93NX7_from_1666_to_1739 (HMM "PKS_PP" in sequence "UniRef100_Q93NX7", bitscore: 71.1, e-value: 2e-15, length: 74)
TELVVGFTAGLLGHADPAAVDPERGFLELGFDSLVSVSLRNQLGELLGLRLPTSVVFDSKTPVKLARHLNEELG
>UniRef100_Q49HL1_from_5133_to_5206 (HMM "PKS_PP" in sequence "UniRef100_Q49HL1", bitscore: 71.0, e-value: 2.1e-15, length: 74)
VAFLQGELQAVLRLPSPPESTVGFFDLGMDSLMAVEWRNRLNSAFgGSYEVPSTVAFDYPDTATLAHHLSAAIG
>UniRef100_Q26Q19_from_1870_to_1943 (HMM "PKS_PP" in sequence "UniRef100_Q26Q19", bitscore: 70.7, e-value: 2.6e-15, length: 74)
RAHVRQLVATALEFPAPEAVDPARPLEDMGFDSLMNMELKAALEQDLGVLLKATLAYDYPSIDALVRHLVDEVL
>UniRef100_A1YBQ4_from_3502_to_3575 (HMM "PKS_PP" in sequence "UniRef100_A1YBQ4", bitscore: 70.6, e-value: 2.8e-15, length: 74)
LDLVRTEIADILALSGPAAVPPDQPIRELGLDSLTAVDVRSRLVQRSEIDLPVTLAYDYPTARAIAGHLSEQMG
>UniRef100_Q8KUH3_from_4581_to_4654 (HMM "PKS_PP" in sequence "UniRef100_Q8KUH3", bitscore: 70.5, e-value: 3e-15, length: 74)
LELVTAEALGVLGHDDGAALPAGQAFRDAGFDSITAMALRNRLVRLAGVRLPASVVFDHPTPAATAERLEAELF
>UniRef100_Q846X6_from_982_to_1054 (HMM "PKS_PP" in sequence "UniRef100_Q846X6", bitscore: 70.4, e-value: 3.1e-15, length: 73)
LGLVTKHVAVVLGDASGTVQAARTFKQLGFDSMAAAELSERLGTETGLPLPATLTFDYPTPLAVAAHLRAELT
>UniRef100_Q8RJY2_from_1804_to_1876 (HMM "PKS_PP" in sequence "UniRef100_Q8RJY2", bitscore: 70.3, e-value: 3.5e-15, length: 73)
EEHLQTLAAQVLRMSPKDLDRSTPLRSLGFDSLVAVEFRNRIEASLGLTLSATLAWNHPTIEAMTTHIADKMG
>UniRef100_Q9KID7_from_6265_to_6338 (HMM "PKS_PP" in sequence "UniRef100_Q9KID7", bitscore: 70.0, e-value: 4.1e-15, length: 74)
AEIVRRRTAALLGVTDPADVDAEATFFALGFDSLAVQRLRNQLASATGLDLPAAVLFDHDTPAALTAFLQDRIE
>UniRef100_UPI000038D51D_from_1420_to_1493 (HMM "PKS_PP" in sequence "UniRef100_UPI000038D51D", bitscore: 70.0, e-value: 4.2e-15, length: 74)
MSAVQDQVVRVLRLDNSRPIDPERPLQEMGMDSLMAVELRNTLGKLVDKTLPAALIFDYPSISNLTEYLGKELG
>UniRef100_Q8YTN5_from_2380_to_2452 (HMM "PKS_PP" in sequence "UniRef100_Q8YTN5", bitscore: 69.8, e-value: 4.8e-15, length: 73)
ETYLQEQIAKVLGFPPHEINPQTGFFDLGMDSLTAIEFKNRLQTDLKITLPSTIAFDYPNIQTLAHHLNNQLQ
>UniRef100_Q1D3S9_from_2049_to_2121 (HMM "PKS_PP" in sequence "UniRef100_Q1D3S9", bitscore: 69.7, e-value: 5e-15, length: 73)
EKFVREQLGRVLRLDSARIDAEAPLQGFGLDSLMGLELRNRLASGLGLSLPASLIWKHPTLDALCAHLQSEVM
>UniRef100_P95814_from_1817_to_1890 (HMM "PKS_PP" in sequence "UniRef100_P95814", bitscore: 69.5, e-value: 5.8e-15, length: 74)
SRSSWNSTATVLGHLGAEDIPATTTFKELGIDSLTAVQLRNALTTATGVRLNATAVFDFPTPRALAARLGDELA
>UniRef100_Q54297_from_1218_to_1291 (HMM "PKS_PP" in sequence "UniRef100_Q54297", bitscore: 69.4, e-value: 6.4e-15, length: 74)
RDLVRSSVTDILGLSAADRYAPDKTSREMGIDSLTSVELRNSLAKATGLRLPATLVFDYPTPAVLVVRLGELFT
>UniRef100_Q9KIZ7_from_2933_to_3006 (HMM "PKS_PP" in sequence "UniRef100_Q9KIZ7", bitscore: 69.2, e-value: 7.3e-15, length: 74)
HEVVHGAVARVLGFLDPSALDPGMGFNEQGLDSLMAVEIRNLLQAELDVRLSTTLAFDHPTVQRLVEHLLVDVL
>UniRef100_Q331Q3_from_1457_to_1530 (HMM "PKS_PP" in sequence "UniRef100_Q331Q3", bitscore: 69.2, e-value: 7.3e-15, length: 74)
LDLVRRHAAAVLGHPGPQHIEPDAGFRTLGFSSVTAVELANKLGAAVGTKIPATFAFDHPNARAAAARLDVLLA
>UniRef100_A6GJX8_from_789_to_862 (HMM "PKS_PP" in sequence "UniRef100_A6GJX8", bitscore: 69.2, e-value: 7.5e-15, length: 74)
LGLVLQTTRQILGFAPDHALDARRGFADLGLDSLMAVDMRTALNKATGLSLPATLTFDHPTPERVTALLLDSFR
>UniRef100_A2VIE8_from_867_to_943 (HMM "PKS_PP" in sequence "UniRef100_A2VIE8", bitscore: 69.1, e-value: 7.8e-15, length: 77)
VELVCFHAAIVLGRKSSHDIDPECAFQDLGFDSMSGVELRNRLQMAIglpGLSLPRTLIFDYPTASALAECLGQLLG
>UniRef100_Q08PV2_from_1746_to_1818 (HMM "PKS_PP" in sequence "UniRef100_Q08PV2", bitscore: 69.1, e-value: 7.9e-15, length: 73)
EEHLAEQIALVLRLEPSKIDRLRALGELGLDSLMSLELRNRLEAALGMKLSATLLFTYPNLASLAQHVVGRME
>UniRef100_A4KKJ4_from_1367_to_1444 (HMM "PKS_PP" in sequence "UniRef100_A4KKJ4", bitscore: 69.1, e-value: 8e-15, length: 78)
TERMCARIAAVMGYTDQSTVEPAVPLdKPLTELGLDSLMAVRIRNGARADFGVEPPVALILQGASLHDLTADLMRQLG
>UniRef100_Q9S0R7_from_4172_to_4245 (HMM "PKS_PP" in sequence "UniRef100_Q9S0R7", bitscore: 69.0, e-value: 8.4e-15, length: 74)
LGLIRTGICTVLGLRNPEGIEDQRAFRDLGFDSLTSAQFSKELAKETGLPLPPSLVFDYPTPQECAAHLRTQLV
>UniRef100_Q6W5P8_from_1667_to_1740 (HMM "PKS_PP" in sequence "UniRef100_Q6W5P8", bitscore: 69.0, e-value: 8.4e-15, length: 74)
RETVVACAAALLGHTDTSEIDPDRDFLELGFDSLIGIELRRKLSEITGLQLPASIVYDSGSPNGLTAWLRTELG
>UniRef100_Q6E7K0_from_3179_to_3252 (HMM "PKS_PP" in sequence "UniRef100_Q6E7K0", bitscore: 68.7, e-value: 1e-14, length: 74)
VAHVRRQLALVLGINNPESIALATGFFDLGMDSLSSVELRNKLQNSLDYSLPSSLAFDYPTVEKLVDYLVGKVV
>UniRef100_A1TBT3_from_1663_to_1735 (HMM "PKS_PP" in sequence "UniRef100_A1TBT3", bitscore: 68.6, e-value: 1.1e-14, length: 73)
AREVAAAVAAELGLPESEVDPRVPLVEAGVDSIMTVALRRALEKRTGLALPPTLLWEHPTAAAVTDRIVELLT
>UniRef100_Q0RMN7_from_974_to_1047 (HMM "PKS_PP" in sequence "UniRef100_Q0RMN7", bitscore: 68.6, e-value: 1.1e-14, length: 74)
LEHVLHTIAVVRGQPSGEVVGPDQDFRDLGFDSLLSVELSKRLAASTGLRLRANLALRHPTPNLIAGHIMSSIA
>UniRef100_A1UGW4_from_1098_to_1171 (HMM "PKS_PP" in sequence "UniRef100_A1UGW4", bitscore: 68.5, e-value: 1.2e-14, length: 74)
HRHVSVLIAAVMGLPSPESLDPEADFFELGMDSMMSVVLQRALLATLGVEVPSPALFDNPTVESLADHLVALGE
>UniRef100_A0Z9Q2_from_2380_to_2452 (HMM "PKS_PP" in sequence "UniRef100_A0Z9Q2", bitscore: 68.3, e-value: 1.3e-14, length: 73)
ETYIREQIAKILGFAPNAINPQTGFFDLGMDSLTAIELKNRLQTDLKLTLPSTIAFDYPNIQTLAHHLNKELQ
>UniRef100_A0QDK0_from_1462_to_1534 (HMM "PKS_PP" in sequence "UniRef100_A0QDK0", bitscore: 68.3, e-value: 1.4e-14, length: 73)
TEFLRNAVAEVTRVDAAEIREDAGFFDLGMDSLMAIELRRHIEQGVGKQIPATLAMDYPRLSDVAEYLLGDVL
>UniRef100_Q8YTN4_from_2403_to_2476 (HMM "PKS_PP" in sequence "UniRef100_Q8YTN4", bitscore: 68.2, e-value: 1.4e-14, length: 74)
RKYLQTEVSQVLGSSSSQLPNVQLGFFDMGMDSLMMVELRSRLETSLKQTIPSTVLFEHPSIQALAEYIATQLL
>UniRef100_A4X9C6_from_553_to_626 (HMM "PKS_PP" in sequence "UniRef100_A4X9C6", bitscore: 68.2, e-value: 1.5e-14, length: 74)
LELVRSEVARAVGLDSAEQIRPDQPFVDLGLGSLAVVGVGQRLCARVGLRLPATVVFDHPTPTALAARLVAEVS
>UniRef100_Q9L4X1_from_1697_to_1770 (HMM "PKS_PP" in sequence "UniRef100_Q9L4X1", bitscore: 68.0, e-value: 1.6e-14, length: 74)
IDLVVGYTAGLLGHPDPTAVDPERGFLELGFDSLVSVGLRNQLAEILGLRLPSSIVFDSKSPVKLARWLHQELA
>UniRef100_Q6DNE4_from_1532_to_1605 (HMM "PKS_PP" in sequence "UniRef100_Q6DNE4", bitscore: 68.0, e-value: 1.7e-14, length: 74)
KEHIRGQVAKVLGLSSSQLPEINLGFMEMGMDSLTTVELKNRLQAQLGITLPGTVAMEYPTIDKLSRYIFEEVM
>UniRef100_Q5SFB4_from_973_to_1046 (HMM "PKS_PP" in sequence "UniRef100_Q5SFB4", bitscore: 67.9, e-value: 1.8e-14, length: 74)
LDQVRDGVATVLGLDARDEVRAEATFKELGVESLTGVELKNHLRARTGLHVPTSLIYDCPTPLAAAHYLRDELL
>UniRef100_A0PP81_from_882_to_955 (HMM "PKS_PP" in sequence "UniRef100_A0PP81", bitscore: 67.8, e-value: 1.9e-14, length: 74)
VDLVCLHAAIATGHSNSHQIDAERAFQGLGFESMTGVELRNRLRAVTGLALSRTIIFDYTTPMALARHLDEQLS
>UniRef100_A1T3U1_from_1472_to_1544 (HMM "PKS_PP" in sequence "UniRef100_A1T3U1", bitscore: 67.8, e-value: 2e-14, length: 73)
LEYLRAAVAEVTRVDAAEIRDEAGFFDLGMDSLMAIELRRRLEQGLGKELPVTLAMDHPHLSDAAEYVLGDVL
>UniRef100_Q1RS72_from_2574_to_2647 (HMM "PKS_PP" in sequence "UniRef100_Q1RS72", bitscore: 67.5, e-value: 2.4e-14, length: 74)
VSAVLTESLADVLYMDADDIDADDTFIDIGMDSITGLEWIKSVNKAYGTSLTVTKVYDYPTIRQFAAFLQKELG
>UniRef100_A3Q285_from_1625_to_1697 (HMM "PKS_PP" in sequence "UniRef100_A3Q285", bitscore: 67.5, e-value: 2.4e-14, length: 73)
ARQVLTAVSSELGCAADDVDLRLPLVEIGVDSIMTVALRRRLEKQTGLSLPPTLLWEYPTAAAVTDRITELLM
>UniRef100_Q30CR9_from_3198_to_3271 (HMM "PKS_PP" in sequence "UniRef100_Q30CR9", bitscore: 67.4, e-value: 2.5e-14, length: 74)
VELVRGQVAVVLGHASADAVSADGDFMDLGFASLTAVEFGHRLSAITGLKLPTTLVYDHLNPVELAEHLADELA
>UniRef100_Q93HJ5_from_919_to_992 (HMM "PKS_PP" in sequence "UniRef100_Q93HJ5", bitscore: 67.4, e-value: 2.6e-14, length: 74)
LELVRDATAQVLGHASPDDVATHEAFRELGFSSLMLAELGERLTEATGRRVPTTLLFDHPTPDALARRLEADGA
>UniRef100_A1UUX8_from_3599_to_3670 (HMM "PKS_PP" in sequence "UniRef100_A1UUX8", bitscore: 67.3, e-value: 2.7e-14, length: 72)
HAYLRDKLSQVLKLPPERIEPDASFASYGVDSIMAMALIAALEKELGSLPKTLFFEHETIEELGAYLLERCE
>UniRef100_Q68CH8_from_2027_to_2099 (HMM "PKS_PP" in sequence "UniRef100_Q68CH8", bitscore: 67.2, e-value: 2.9e-14, length: 73)
EAKVRELAAQVLRLSPERVDRDTLFESLGLDSLMSLELRNRLEAAFGLRLSPTLMWTYGTLRTLAKALTEQVT
>UniRef100_Q3W9K3_from_1174_to_1246 (HMM "PKS_PP" in sequence "UniRef100_Q3W9K3", bitscore: 67.1, e-value: 3e-14, length: 73)
LGVVGGRVAAVLGTGVTGLDPNQPLTEAGVDSLLAASVRIALEREFGIALPATLLWNHPTVVAIAGHLASILG
>UniRef100_Q1MX63_from_1866_to_1939 (HMM "PKS_PP" in sequence "UniRef100_Q1MX63", bitscore: 67.0, e-value: 3.3e-14, length: 74)
ATRMQRTLGELLEFPPGSPPDRQRGFFELGMDSVMAVRLGNLLEEALGLVLYAGVVFDYPSIDDLATYLLDELS
>UniRef100_Q6W5Q3_from_574_to_652 (HMM "PKS_PP" in sequence "UniRef100_Q6W5Q3", bitscore: 66.8, e-value: 3.7e-14, length: 79)
VTAVAEVLAAVPGEDGARPAAAGPIGPDTTFRAHGLDSVASVRLRNALAEATGLTLPAGLAFDFPTPAALARELAGLSS
>UniRef100_Q68CH7_from_2964_to_3035 (HMM "PKS_PP" in sequence "UniRef100_Q68CH7", bitscore: 66.8, e-value: 3.9e-14, length: 72)
RHFVREAAGETLGQPAALDEETTFGDMGLDSIMVIDLRTRLSQSLGVDLLATVALDHPTVPRLADHILGLLH
>UniRef100_Q49940_from_1708_to_1781 (HMM "PKS_PP" in sequence "UniRef100_Q49940", bitscore: 66.7, e-value: 4e-14, length: 74)
TERMCALIAAVMGYADRSTVNPAVPLTELGLDSLMAVRIRNGARADFGVEPPVTLILQGASLQDLTADVVRQLG
>UniRef100_Q5SFB0_from_977_to_1050 (HMM "PKS_PP" in sequence "UniRef100_Q5SFB0", bitscore: 66.7, e-value: 4e-14, length: 74)
LLLVRTEAAAALGHAELEDVPADSLFGDIGFDSLAAIELGAALTGATGLEVPSSLVLDHPTPRELAAHLAAART
>UniRef100_Q6TLJ9_from_2302_to_2375 (HMM "PKS_PP" in sequence "UniRef100_Q6TLJ9", bitscore: 66.6, e-value: 4.3e-14, length: 74)
AALVAEQVAAVFGYPDADAIERSKGFTEMGMSSVMSLDFRSRLGRALGLQLPATFAFEYCSIDAVTDYLALHLQ
>UniRef100_Q3LRL4_from_1355_to_1428 (HMM "PKS_PP" in sequence "UniRef100_Q3LRL4", bitscore: 66.5, e-value: 4.5e-14, length: 74)
ISWVREEVARVLGFSSSAAVKLEQGFFETGMDSITAVELRRRLVARFGVQLPTTIAFDRPTVLALASYLLADVL
>UniRef100_Q9RFK8_from_3164_to_3239 (HMM "PKS_PP" in sequence "UniRef100_Q9RFK8", bitscore: 66.4, e-value: 4.9e-14, length: 76)
LEYVYSQVTQVLGLDPSRPLAGNQRLFEIGMDSLLAVELRNRFQSTLGVdRPLSSTLVFDHPTVEALTGYLAAEFL
>UniRef100_Q0B1F2_from_1003_to_1076 (HMM "PKS_PP" in sequence "UniRef100_Q0B1F2", bitscore: 66.3, e-value: 5.2e-14, length: 74)
TDTLAKMLAETLRLSGPDAIAAEQSLLDLGLDSLVALELTDRLNKVFGRPFRATLFFSYPNLQTLAQYVLNELS
>UniRef100_Q93TW6_from_2247_to_2319 (HMM "PKS_PP" in sequence "UniRef100_Q93TW6", bitscore: 66.3, e-value: 5.3e-14, length: 73)
DGHLRELIGGVLRMEPSRIDPRTPLGSLGLDSLMSMEIRNRLEASLGLKLSATVVWTYPTLAALTPYLAEKME
>UniRef100_A1UIS1_from_1625_to_1697 (HMM "PKS_PP" in sequence "UniRef100_A1UIS1", bitscore: 66.3, e-value: 5.4e-14, length: 73)
ARQVLTAVSSELGCAADDVDLRLPLVEIGVDSIMTVALRRRLEKQTGLSLPPTLLWEYPTAAAVTDRITELLT
>UniRef100_Q66VY5_from_338_to_410 (HMM "PKS_PP" in sequence "UniRef100_Q66VY5", bitscore: 65.9, e-value: 6.9e-14, length: 73)
LDLVRTRVARSSAQRHLGHRRRPRLQRLGFDSLTTVELRNTLTAATGLKLPATLVYDYPTPIALADFLLAELQ
>UniRef100_Q6T2B9_from_1593_to_1666 (HMM "PKS_PP" in sequence "UniRef100_Q6T2B9", bitscore: 65.9, e-value: 7.1e-14, length: 74)
RSLVLAETSAVLGGQEPLDSEGTHTFKEMGINSVNAVELRNRLIAATDLRLPATLVYDHPTPNAVVRLVRERLA
>UniRef100_Q0RMP0_from_948_to_1027 (HMM "PKS_PP" in sequence "UniRef100_Q0RMP0", bitscore: 65.9, e-value: 7.2e-14, length: 80)
LRLVCAETAAVLGRRGAGPTGAELAARAtDTFKDLGFDSAMAVRLRNRLTAAAGVRLSATAAFSHPTPHLLGRHIHALLQ
>UniRef100_Q8RJY6_from_2246_to_2318 (HMM "PKS_PP" in sequence "UniRef100_Q8RJY6", bitscore: 65.8, e-value: 7.7e-14, length: 73)
ESFLREEAAQVLRLPPARIDLSRSLQTLGMDSLLSLELRNRLEANLELTLPATVLWNYPTLSALAPFLAERMG
>UniRef100_Q826K7_from_1434_to_1507 (HMM "PKS_PP" in sequence "UniRef100_Q826K7", bitscore: 65.8, e-value: 7.8e-14, length: 74)
TDFIRHRVADVLHIDDADDISPYTEFVQLGLDSLVAVELKNALEAAFRIPLPLTMAFDYPSAAVLGEFIGKRLE
>UniRef100_Q1D3S8_from_1742_to_1814 (HMM "PKS_PP" in sequence "UniRef100_Q1D3S8", bitscore: 65.7, e-value: 8.3e-14, length: 73)
EGYLREQLGRILRMEPARIDPEQPFGDLGMDSLTGLELRNRLESGLKLTLSATLAYAYPTVQTLTAHLFGKLE
>UniRef100_Q0R4M2_from_1496_to_1568 (HMM "PKS_PP" in sequence "UniRef100_Q0R4M2", bitscore: 65.7, e-value: 8.4e-14, length: 73)
LDLIRRQLAAVLGHAEPDAIADDSDFIALGLSSFTALELSTRLRTVGIEVSTADVYDHPSPAALARHLHARLG
>UniRef100_O30479_from_880_to_954 (HMM "PKS_PP" in sequence "UniRef100_O30479", bitscore: 65.6, e-value: 8.5e-14, length: 75)
GRALLDLVLSEVGVITGGRPVHDRQSFRDIGMTSTSAVELRGRLAAATGLALPATLAFDYPNPDALAAYLGGRLF
>UniRef100_O30764_from_910_to_983 (HMM "PKS_PP" in sequence "UniRef100_O30764", bitscore: 65.6, e-value: 8.6e-14, length: 74)
VRLVGETTASVLGLDGPDEVALDRPFTSQGLDSMTAVELAGLLGTAAGVALDPTLVYELPTPRAVADHLAKTLL
>UniRef100_Q70P96_from_3156_to_3231 (HMM "PKS_PP" in sequence "UniRef100_Q70P96", bitscore: 65.5, e-value: 9.4e-14, length: 76)
LDHVHQQVHQVLGVSLSKALAGNDRLFDAGMDSLMAIELRGRFQSSLGVeRTLAATLVFDHPTIDALTHHLATEIL
>UniRef100_Q1D3S8_from_3272_to_3345 (HMM "PKS_PP" in sequence "UniRef100_Q1D3S8", bitscore: 65.4, e-value: 1e-13, length: 74)
TSWVREEVSRVLGFASSAAVKLEQGFFDTGMDSITAVELRRRLVARFGVQVPSTIAFDRPTVLALSTYLLKDVL
>UniRef100_A1UUY0_from_3087_to_3159 (HMM "PKS_PP" in sequence "UniRef100_A1UUY0", bitscore: 65.3, e-value: 1.1e-13, length: 73)
EAALRDSLASALFVGVDEIDPSRPFSELGLDSIVGVEWIRDINRRYGVSIRTTDVYDYPSVGEFAGLLERLLR
>UniRef100_Q0B304_from_1353_to_1426 (HMM "PKS_PP" in sequence "UniRef100_Q0B304", bitscore: 65.3, e-value: 1.1e-13, length: 74)
QAHAEAIVRKVLAIDAGDAIDPARSLLELGMDSLLSVELRNRFAAQWGLSLPVSLMFDCPSVAAVSRRLLDELR
>UniRef100_Q93TW9_from_1744_to_1816 (HMM "PKS_PP" in sequence "UniRef100_Q93TW9", bitscore: 65.3, e-value: 1.1e-13, length: 73)
EGYLREQLGRILRMEPSRIEPDQPFGDLGMDSLTGLELRNRIESGLKLTLSATLIYAYPTVQALTTYLYGKLE
>UniRef100_A0ZEC3_from_2533_to_2604 (HMM "PKS_PP" in sequence "UniRef100_A0ZEC3", bitscore: 65.2, e-value: 1.1e-13, length: 72)
FAYIGKQVATILGIKQMPDPDQGFLAMGIDSLLSIELKNRLEKGLEVSLPASLIFDFPNITRLVDYLVEQVF
>UniRef100_UPI000038D51E_from_1755_to_1827 (HMM "PKS_PP" in sequence "UniRef100_UPI000038D51E", bitscore: 65.2, e-value: 1.2e-13, length: 73)
FEAVQGEVAKVLRMKSAQVDGKKPFNTMGMDSLTAVELRNALMELLKVTLPATLVFEYPSLESLSEYLAELVI
>UniRef100_Q8RL72_from_5183_to_5258 (HMM "PKS_PP" in sequence "UniRef100_Q8RL72", bitscore: 65.2, e-value: 1.2e-13, length: 76)
TQVRQEVMASVAKALKVALEVIDPQESFSDYGLDSITGVNLVRVLNERLGIDLGTTALFDFSTATRLARHIVEQHG
>UniRef100_A4FDM8_from_4055_to_4127 (HMM "PKS_PP" in sequence "UniRef100_A4FDM8", bitscore: 64.9, e-value: 1.4e-13, length: 73)
LELVRAEAATTLGNLESGLATDDAFFEVGFTSLNAVELRNRLSGHTGLRLPTTLLFEYPTPQMLAEHLHERMA
>UniRef100_Q6DNE7_from_1993_to_2066 (HMM "PKS_PP" in sequence "UniRef100_Q6DNE7", bitscore: 64.9, e-value: 1.4e-13, length: 74)
TTQISSAIVNILGLRDGQQIERHQPLFDLGLDSLMAVELKNQLESNLGTSFSSTLLFDYPTVESLVEYLANNVI
>UniRef100_Q08W69_from_1232_to_1304 (HMM "PKS_PP" in sequence "UniRef100_Q08W69", bitscore: 64.8, e-value: 1.6e-13, length: 73)
EEFLTKQVARVLRLDPSKLDRHEAFTNMGLDSLMSLELRNRLEATLGLKMSATLLFTYPAIASMTEYLLSQPT
>UniRef100_UPI000038D517_from_1743_to_1816 (HMM "PKS_PP" in sequence "UniRef100_UPI000038D517", bitscore: 64.7, e-value: 1.6e-13, length: 74)
LTHVRKLAAKVLRLNSWQNLDADKPLIEMGLDSLMALELRNVLENSLACSLPATLLFDYPSLQTLVNHLIQDVM
>UniRef100_Q1D3S6_from_1738_to_1811 (HMM "PKS_PP" in sequence "UniRef100_Q1D3S6", bitscore: 64.7, e-value: 1.7e-13, length: 74)
VQRIQGEVGRILGFAPADLPPVDRGFFQMGMTSQMSVELRNVLQRGLEKELPASLAFDHPTVVALAKRLAGSVT
>UniRef100_A4T2D4_from_1617_to_1689 (HMM "PKS_PP" in sequence "UniRef100_A4T2D4", bitscore: 64.7, e-value: 1.7e-13, length: 73)
AQQVIEAVAAELGLSETDVDPRVPLVETGVDSIMTVALRRTLEKRTGLALPPTLLWEHPTAAAVSDRIVELLA
>UniRef100_Q49HL2_from_25455_to_25528 (HMM "PKS_PP" in sequence "UniRef100_Q49HL2", bitscore: 64.6, e-value: 1.7e-13, length: 74)
ESFLQQELQSVLRLPSPPEPGVGFFDLGMDSLTAVELSNRLHRALaGEVEVSNTAVFDFPNAADLARHLAGVLA
>UniRef100_Q49HL2_from_6880_to_6953 (HMM "PKS_PP" in sequence "UniRef100_Q49HL2", bitscore: 64.5, e-value: 1.9e-13, length: 74)
VSMLQRELQEVLRLPSPPDPAVGFFDLGMDSLMAVEFRNRISRALegECKVSSTVVFDHAHLSALGRHLLRGID
>UniRef100_Q2T4N2_from_3764_to_3840 (HMM "PKS_PP" in sequence "UniRef100_Q2T4N2", bitscore: 64.3, e-value: 2.2e-13, length: 77)
LDAIRAHLVDSLAQALYVEPAEIGVDQPFAELGLDSIVGVEWITAVNRRFGTALPAVAIYDHPSVVALARFVGTQLG
>UniRef100_Q93TW9_from_3282_to_3355 (HMM "PKS_PP" in sequence "UniRef100_Q93TW9", bitscore: 64.2, e-value: 2.3e-13, length: 74)
IAWVREEVARVLGFPSSASVKLEQGFFETGMDSITAVELRRRLVARFGVQLATTVAFDRPTVLALSTHILQDVL
>UniRef100_Q9X992_from_1692_to_1770 (HMM "PKS_PP" in sequence "UniRef100_Q9X992", bitscore: 64.2, e-value: 2.3e-13, length: 79)
LALVLAETSAVLGGQETPGEEPHGEEGHRTFKEMGINSLNAVELRNRLIAATDLRLPATLVYDYPTPKAVVRLVRERLA
>UniRef100_Q3L885_from_1468_to_1540 (HMM "PKS_PP" in sequence "UniRef100_Q3L885", bitscore: 64.2, e-value: 2.4e-13, length: 73)
TNYLRNAVAEVTRVDADEIRDEAGFFDLGMDSLMAVELRRRIEQGVGKDIPVTLVMDHPRLSDAADYLLVEVL
>UniRef100_Q1D4E9_from_2858_to_2931 (HMM "PKS_PP" in sequence "UniRef100_Q1D4E9", bitscore: 63.9, e-value: 2.8e-13, length: 74)
MDYVREQVAWMRGVGSSESIDPARGFHELGIDSLAALQLKNRLQSGLGVSLPATLVFNYPTAEKLATQLMDAFI
>UniRef100_A1UUX8_from_3737_to_3808 (HMM "PKS_PP" in sequence "UniRef100_A1UUX8", bitscore: 63.9, e-value: 2.9e-13, length: 72)
HAYLRDKLSQVLKLPPERIEPDASFASYGVDSIMAMALITALEKELGSLPKTLFFEHESIEELGEYLLERQG
>UniRef100_P96202_from_2075_to_2146 (HMM "PKS_PP" in sequence "UniRef100_P96202", bitscore: 63.7, e-value: 3.3e-13, length: 72)
ASAIADEIRAVLRSGDPIDHHRPLETLGLDSLMGLELRNRLEASLGITLPVALVWAYPTISDLATALCERMD
>UniRef100_Q49HL2_from_4741_to_4814 (HMM "PKS_PP" in sequence "UniRef100_Q49HL2", bitscore: 63.5, e-value: 3.8e-13, length: 74)
VSMLQRELQEVLRLPSPPDPAVGFFDLGMDSLMAVDFRNRISRALagECTVSSTVVFDHAHLSALAKHLLGGLG
>UniRef100_Q9KIZ5_from_2093_to_2165 (HMM "PKS_PP" in sequence "UniRef100_Q9KIZ5", bitscore: 63.5, e-value: 3.8e-13, length: 73)
QDVVRVQVSHVLRLPEDKIEVDAPLSSMGMDSLMSLELRNRIEAALGVAAPAALGWTYPTVAAITRWLLDDAL
>UniRef100_Q1L0S4_from_1696_to_1769 (HMM "PKS_PP" in sequence "UniRef100_Q1L0S4", bitscore: 63.4, e-value: 3.9e-13, length: 74)
ADLVQREVSAILGHLSPDEIGLDLSFFDIGFDSLTAVELANRLSALTGLRIPSTFAFDRPTVDLAVEALLESLE
>UniRef100_Q6D9L2_from_1745_to_1818 (HMM "PKS_PP" in sequence "UniRef100_Q6D9L2", bitscore: 63.4, e-value: 4e-13, length: 74)
LNVIIQYAGEVLSHPDPESIRSDVEFITLGFDSLTSVEMGSRLSQTFGVRIPATAIFDHSTPQALAQFLLNILT
>UniRef100_Q7NJ91_from_630_to_703 (HMM "PKS_PP" in sequence "UniRef100_Q7NJ91", bitscore: 63.3, e-value: 4.2e-13, length: 74)
AAYVQKQVMDVLKLHSAQTFEPERSLSDLGLDSLMLVELRDHFTRDLQVTLSPARLLRNPSIDELVEELSKHLR
>UniRef100_Q2T4N2_from_3628_to_3700 (HMM "PKS_PP" in sequence "UniRef100_Q2T4N2", bitscore: 63.3, e-value: 4.3e-13, length: 73)
EAFLAGSLAAALMATTDEIDREQTFNALGVDSIVGVEWVRAINDRYGTALPATVIYDHPSVRAMARHVSSNAT
>UniRef100_Q6DNE3_from_2167_to_2240 (HMM "PKS_PP" in sequence "UniRef100_Q6DNE3", bitscore: 63.3, e-value: 4.3e-13, length: 74)
LAHVRRQLALVLGINHPESISLETGFFDLGMDSLTSVEFRNKLQTSFDCSLPSTIAFEYANIESLTDYLENKVI
>UniRef100_A1KQG0_from_2047_to_2114 (HMM "PKS_PP" in sequence "UniRef100_A1KQG0", bitscore: 63.1, e-value: 4.9e-13, length: 68)
RQLVAEQVSLILRRTVDPDRPLPEYGLDSLGALELRTRIETETGIRLAPKNVSATVRGLADHLYEQLA
>UniRef100_Q1D5G1_from_2280_to_2352 (HMM "PKS_PP" in sequence "UniRef100_Q1D5G1", bitscore: 63.1, e-value: 5.1e-13, length: 73)
RTVVRDCLAACVEMAPAAVANDRRFTEYGVDSIIAVKLINAIGQRLGLVLETTLLFDHGTVDELADALVARYG
>UniRef100_A5NZ92_from_2495_to_2566 (HMM "PKS_PP" in sequence "UniRef100_A5NZ92", bitscore: 63.1, e-value: 5.1e-13, length: 72)
GRFLQEELSEVLGARVDPRAGLVEQGMDSLAAVEFRNRLKGRVGYAVaIPPTVIFDYPTLDALAAYLLARFE
>UniRef100_Q6TAB6_from_3157_to_3229 (HMM "PKS_PP" in sequence "UniRef100_Q6TAB6", bitscore: 63.0, e-value: 5.2e-13, length: 73)
YAVIRDSLAEELQMDGADIDPDTAFVEMGLDSIVAVTWVRKLNKAFGLSIGATKVYSYPDLTQFARFVAQQLP
>UniRef100_Q0ILD4_from_917_to_990 (HMM "PKS_PP" in sequence "UniRef100_Q0ILD4", bitscore: 63.0, e-value: 5.3e-13, length: 74)
RETVRAAVALVLGHDSPDDIPAHTTFRELGLSSLMLAEVGERLTEATGRRVPTTLLFDHPTPDALVRELTSGGA
>UniRef100_A1UUX8_from_1480_to_1558 (HMM "PKS_PP" in sequence "UniRef100_A1UUX8", bitscore: 63.0, e-value: 5.3e-13, length: 79)
AACLKAVIADVIRADVDEIDARQHFGEYGLDSLSLTSVSNRLNDAYRLDASPAGAlnptlFFEYPSVERMAAYLAEHHA
>UniRef100_A3IKK3_from_600_to_672 (HMM "PKS_PP" in sequence "UniRef100_A3IKK3", bitscore: 63.0, e-value: 5.4e-13, length: 73)
QAYLQNLIAHVLKVDVADINWENPLTSMGLDSLTVVQLSDLLQESLGASFQATLIFEYPTLGALANYLATEVF
>UniRef100_A4KKJ1_from_1765_to_1837 (HMM "PKS_PP" in sequence "UniRef100_A4KKJ1", bitscore: 62.9, e-value: 5.8e-13, length: 73)
EQGLRRIIAAELRVPEKELDTDRPFAELGLNSLMAMAIRREAEQFVGIELSATMLFNHPTVKSLASYLAKRVA
>UniRef100_A1D5E5_from_2333_to_2404 (HMM "PKS_PP" in sequence "UniRef100_A1D5E5", bitscore: 62.9, e-value: 5.9e-13, length: 72)
VELVNPVLMRSLGVGEPLDPTRPLSNYGVDSLVAVELRNWVRQQLEIEVSALEIVGARTLTALCETLLGKLA
>UniRef100_A3INX5_from_1423_to_1496 (HMM "PKS_PP" in sequence "UniRef100_A3INX5", bitscore: 62.8, e-value: 6e-13, length: 74)
IEKIKEDVTRSLGLNTQEKLDPQLGFFDLGMDSLMALEFRNRLQTRLGRSLPNTLTFDYPNIEAITHYILEQFE
>UniRef100_Q0QMN7_from_955_to_1028 (HMM "PKS_PP" in sequence "UniRef100_Q0QMN7", bitscore: 62.8, e-value: 6.2e-13, length: 74)
RTLVRTEVAAALELESAEQLDLRRPFKELGFSSLMTVELGHRLAEATGLRVPPTAVLTHATPARMIEHLDAELA
>UniRef100_A1T9T0_from_1729_to_1801 (HMM "PKS_PP" in sequence "UniRef100_A1T9T0", bitscore: 62.6, e-value: 7.2e-13, length: 73)
QDGLRGILATELRLPESDVHTDRPFAEMGLNSVMAMSIRREVERLVGLELSATMLFNHPTIESFASYLAQQLA
>UniRef100_Q1D5F8_from_6550_to_6623 (HMM "PKS_PP" in sequence "UniRef100_Q1D5F8", bitscore: 62.5, e-value: 7.3e-13, length: 74)
LREELATSLAQALYIDRAQVNAESTFVELGLDSIVGVEWIHAINKQYGLSLPVTKVYDHPNLSLFADYLARQLG
>UniRef100_A0W4S9_from_2421_to_2493 (HMM "PKS_PP" in sequence "UniRef100_A0W4S9", bitscore: 62.5, e-value: 7.7e-13, length: 73)
MDLLKHEVGTVLRIDPTKIDPNRLLSDMGLDSLMGVELAVALESLFGIKVPVMVLTDSPTIAKLAQHLLTQLS
>UniRef100_A0PQ36_from_1698_to_1771 (HMM "PKS_PP" in sequence "UniRef100_A0PQ36", bitscore: 62.3, e-value: 8.4e-13, length: 74)
TERLHTRIAAVMGYADRSAVDASMPLTELGLDSLMAVRIRNTARADFGVEPPVTLILQGASLHDLTVDVIRQLD
>UniRef100_Q08QP4_from_2580_to_2653 (HMM "PKS_PP" in sequence "UniRef100_Q08QP4", bitscore: 62.3, e-value: 8.7e-13, length: 74)
HELVAGEAREVLGLSPEQPLPSRLPFAELGLDSVMALKLMTRLGRALGVRLATVLIFEHPTTAALTEHLANDVL
>UniRef100_A1GD41_from_1590_to_1663 (HMM "PKS_PP" in sequence "UniRef100_A1GD41", bitscore: 62.2, e-value: 9.4e-13, length: 74)
VELVQSEAAVVLGFADVRAVPATRAFRDIGFVSMNAVELRNRLTAVTGLPLAATVVFDHPSAVALGTHLGTLLL
>UniRef100_Q93TW7_from_1738_to_1811 (HMM "PKS_PP" in sequence "UniRef100_Q93TW7", bitscore: 62.1, e-value: 9.9e-13, length: 74)
VQRIQSEVGRILGFAASDLPSTERGFFQMGMTSQMSVELRNALQRGLEKELPASLAFDHPTVIALAKRLASSVT
>UniRef100_UPI000038D518_from_933_to_1008 (HMM "PKS_PP" in sequence "UniRef100_UPI000038D518", bitscore: 62.1, e-value: 1e-12, length: 76)
QAYVQTEAATVLGLEPTEKLDPNEGFATLGMKSLMAIELKNHIQTQLGHSYsLAATLAFDYPTITTLTEYLGREVL
>UniRef100_Q091C3_from_2778_to_2851 (HMM "PKS_PP" in sequence "UniRef100_Q091C3", bitscore: 62.0, e-value: 1.1e-12, length: 74)
MDYLREQVAWMRGMDSRESIDPAQGFSEMGIDSLAALQLKNRLQGGLGVSLPATLVFNYPTTEKLAEQLMAAFI
>UniRef100_Q090E1_from_1800_to_1872 (HMM "PKS_PP" in sequence "UniRef100_Q090E1", bitscore: 61.9, e-value: 1.2e-12, length: 73)
ALLLRQEIGRVLRLDAQSLEPQAPLMSLGFDSLLSLELRNRLESLFGLTFPAVLLWTYPTLDALTEHLAQQLQ
>UniRef100_Q1MX78_from_1487_to_1560 (HMM "PKS_PP" in sequence "UniRef100_Q1MX78", bitscore: 61.7, e-value: 1.3e-12, length: 74)
LELLRDAAAQVLGHADTGEIAADAQFTELGFSSFTALELCNRVAAVSGLEIPPMAIFDNPTPQALAGYLMTTFE
>UniRef100_Q4KCD7_from_4802_to_4874 (HMM "PKS_PP" in sequence "UniRef100_Q4KCD7", bitscore: 61.6, e-value: 1.4e-12, length: 73)
TALALDGLAKTLQLEPGRIQVDQPFADYGIDSILGVSFVSHIGAALGIELNTALLFDYPSLESLVDYLLAQYP
>UniRef100_Q8RJY0_from_1276_to_1349 (HMM "PKS_PP" in sequence "UniRef100_Q8RJY0", bitscore: 61.6, e-value: 1.4e-12, length: 74)
LAEVCSDVCGVLGFDPAAPLETRLGFFKMGMDSLTAMKLRKRLEVGIGKSLPPTLVFEYPNIEQLTDFLGRELA
>UniRef100_Q8KUH3_from_926_to_998 (HMM "PKS_PP" in sequence "UniRef100_Q8KUH3", bitscore: 61.6, e-value: 1.4e-12, length: 73)
LDLVRAETAALRPAEFLVDGHERGFAELGFTSATSVALRNRLTAATGLALPATAAFEHPTPTALAALLHDELF
>UniRef100_Q0QMP7_from_1556_to_1628 (HMM "PKS_PP" in sequence "UniRef100_Q0QMP7", bitscore: 61.6, e-value: 1.4e-12, length: 73)
ADLVTTEVAAVLGHADPAALAGRGLLELGFDSLTTVELRNRLNSATGAALPAAVLTGNPDLAALTDQLYADLS
>UniRef100_Q2N3S8_from_2669_to_2741 (HMM "PKS_PP" in sequence "UniRef100_Q2N3S8", bitscore: 61.5, e-value: 1.5e-12, length: 73)
EARVTACVAATLDLPVASIDPSAPFAEYGVDSILGVDLVRLLNEAFDVKLRTTVIFDWTSVRALARFLVETHG
>UniRef100_Q8RJY4_from_1758_to_1833 (HMM "PKS_PP" in sequence "UniRef100_Q8RJY4", bitscore: 61.5, e-value: 1.5e-12, length: 76)
TALVREEVGRVLGLEPSRPLKPQQRFFEAGMDSLMAIDVRRKLQLRLGSAFElSSTLVFDYPTTQELAQYLVKQVS
>UniRef100_Q0RIF5_from_916_to_989 (HMM "PKS_PP" in sequence "UniRef100_Q0RIF5", bitscore: 61.3, e-value: 1.7e-12, length: 74)
EQVVLAELAAVLGHRDAAALDRAAPFRDLGLDSLGMTELSDRLTGALNTELTTATLFSYPSAEALVGHLRGDHA
>UniRef100_A5NRQ0_from_2436_to_2511 (HMM "PKS_PP" in sequence "UniRef100_A5NRQ0", bitscore: 61.3, e-value: 1.8e-12, length: 76)
TDHISSLLEDILGSGSRDRFDLETNFMDLGVDSLVAVAFKNRIQKSFGSHLkIPAMMVFDHPTIDGAADYLLARIR
>UniRef100_Q8G987_from_2009_to_2082 (HMM "PKS_PP" in sequence "UniRef100_Q8G987", bitscore: 61.2, e-value: 1.8e-12, length: 74)
INHLSLCVSNILGHSNDETIAPQQGFFDLGMDSLTSTELRNLLQTDFDCSLPSTIAFRFPNVETLADYLLREVL
>UniRef100_A1KQR8_from_4970_to_5042 (HMM "PKS_PP" in sequence "UniRef100_A1KQR8", bitscore: 61.2, e-value: 1.9e-12, length: 73)
TAVALNGLAKTLQLEPERIMTDQPFADYGIDSILGVSFVGDLGEALGIELNTALLFDYPTLDSLVDYLLGQYP
>UniRef100_A0PQ24_from_544_to_617 (HMM "PKS_PP" in sequence "UniRef100_A0PQ24", bitscore: 61.2, e-value: 1.9e-12, length: 74)
LDAVCGETAKMLGEPDPRSVNRDLAFSELGFDSQMTVELCHRLAAATGLRVPETVGWDYGSISGLAQYLEAELS
>UniRef100_Q7UWD6_from_663_to_737 (HMM "PKS_PP" in sequence "UniRef100_Q7UWD6", bitscore: 61.1, e-value: 1.9e-12, length: 75)
SGHSGEQIHEDGERPVRNASLTPETPFAETGMDSLTAVELSSELEDWLGIELTPVLAFNYPTSARLAAYLAETLA
>UniRef100_A2VLS2_from_547_to_620 (HMM "PKS_PP" in sequence "UniRef100_A2VLS2", bitscore: 61.1, e-value: 1.9e-12, length: 74)
VDAVCAEAAKMLGEPDPWSVDQDLAFSELGFDSQMTVTLCKRLAAVTGLRLPETVGWDYGSISGLAQYLEAELA
>UniRef100_Q50468_from_547_to_620 (HMM "PKS_PP" in sequence "UniRef100_Q50468", bitscore: 61.1, e-value: 1.9e-12, length: 74)
VDAVCAEAAKMLGEPDPWSVDQDLAFSELGFDSQMTVTLCKRLAAVTGLRLPETVGWDYGSISGLAQYLEAELA
>UniRef100_UPI00005EE784_from_283_to_356 (HMM "PKS_PP" in sequence "UniRef100_UPI00005EE784", bitscore: 61.1, e-value: 1.9e-12, length: 74)
VDAVCAEAAKMLGEPDPWSVDQDLAFSELGFDSQMTVTLCKRLAAVTGLRLPETVGWDYGSISGLAQYLEAELA
>UniRef100_A4D933_from_2820_to_2893 (HMM "PKS_PP" in sequence "UniRef100_A4D933", bitscore: 61.1, e-value: 2.1e-12, length: 74)
VAHIRRQLSLVVGINNPESISLETGFFDLGMDSLTSVELRNKLQTSLSCSVPSTLAFDYPTVGKLVDYLVSNVL
>UniRef100_Q6D9L1_from_477_to_547 (HMM "PKS_PP" in sequence "UniRef100_Q6D9L1", bitscore: 60.9, e-value: 2.2e-12, length: 71)
LGLVSREIRALLGETFSSDMQAFRDIGFTSLTVVEFSRGLSVATGIELPSTLVYDHPTPRALSEYLRQALG
>UniRef100_A4TA96_from_1725_to_1797 (HMM "PKS_PP" in sequence "UniRef100_A4TA96", bitscore: 60.9, e-value: 2.3e-12, length: 73)
ESGLRTILAVELRIGDDEVDSDRPLAEMGLNSVMAMSIRREVEKLAGIELSATMLWNYPTIGALAAYLAEKVA
>UniRef100_Q8G985_from_2530_to_2601 (HMM "PKS_PP" in sequence "UniRef100_Q8G985", bitscore: 60.8, e-value: 2.4e-12, length: 72)
FQYIGKQVGMILGIKQMPDPEQGFSEMGIDSLLSIELKNRLEKGLEVTLPASLVFDFPNIRRLVDYLIQQVL
>UniRef100_Q5MP00_from_4715_to_4787 (HMM "PKS_PP" in sequence "UniRef100_Q5MP00", bitscore: 60.8, e-value: 2.4e-12, length: 73)
HRLVVSHLAKVLDVAESTIEGDVPFSDYGLDSILGVNFITQINDDLGLEMNTTVIFDHTSVNALADHISKTFQ
>UniRef100_O96554_from_5160_to_5232 (HMM "PKS_PP" in sequence "UniRef100_O96554", bitscore: 60.7, e-value: 2.6e-12, length: 73)
KDSVHNIVEQIIGIQSSTLDLDTPFSELGMDSLSAIELRNALISRFGIKISSTALFDYPTLRSIIQHLTDSLY
>UniRef100_Q2T3G8_from_1989_to_2061 (HMM "PKS_PP" in sequence "UniRef100_Q2T3G8", bitscore: 60.6, e-value: 2.8e-12, length: 73)
VQWLAQLVARTLKMPAGRLAPDQPLGSYGVDSILVIGLTKTLRETFGVALSNATLFEHATLSALADFFVAEHR
>UniRef100_Q090D9_from_1703_to_1775 (HMM "PKS_PP" in sequence "UniRef100_Q090D9", bitscore: 60.5, e-value: 2.9e-12, length: 73)
EQLIRQQLAQLLRTDLDRIEQDLPFKSLGIDSLMGLELRNRLEAALGISLSAALLWAYPDMRSLREYLLSRLI
>UniRef100_UPI000038CE9A_from_1754_to_1826 (HMM "PKS_PP" in sequence "UniRef100_UPI000038CE9A", bitscore: 60.5, e-value: 3e-12, length: 73)
TTHVCNQVAKVIALDPSQINPQQGFFDLGMDSLTSVELKQRLQKSLGCQIPDTFVFNYPTIEAAVNYIAEKVL
>UniRef100_A1UGW5_from_1476_to_1549 (HMM "PKS_PP" in sequence "UniRef100_A1UGW5", bitscore: 60.5, e-value: 3.1e-12, length: 74)
STHIRALVASSMGLSSAQLVDPSAGFFQCGMDSLMSVTLKRELGESLGESLPASVIFDYPTVDGLTEYLATVLP
>UniRef100_Q84HC6_from_1665_to_1737 (HMM "PKS_PP" in sequence "UniRef100_Q84HC6", bitscore: 60.5, e-value: 3.1e-12, length: 73)
TADVREQVAGVLNFDPSEVEVKRPLVELGVDSVMTVALRVRLQRRYGLELPPTILWAKPTVAALSEHVCDSLR
>UniRef100_Q8RJY5_from_1458_to_1531 (HMM "PKS_PP" in sequence "UniRef100_Q8RJY5", bitscore: 60.4, e-value: 3.1e-12, length: 74)
SAHIGSEVSRIMGFDSSQTINPREGLFAMGMDSLMAVELKNRLQKELGRTLSSSCVFNYPTLESLTGYLASSVL
>UniRef100_A1T9S6_from_1695_to_1768 (HMM "PKS_PP" in sequence "UniRef100_A1T9S6", bitscore: 60.4, e-value: 3.2e-12, length: 74)
VARLRRRISAIMGYSDDNAVDTAQPLTELGLDSLMAVRMRNTIRGDFGVEPPVALLLQGATLADLALDLIRQLG
>UniRef100_Q9FDU1_from_2014_to_2087 (HMM "PKS_PP" in sequence "UniRef100_Q9FDU1", bitscore: 60.4, e-value: 3.2e-12, length: 74)
TNHIIMRVSTVLGRSNDETFSPQQGFFDLGMDSLTSTELRNLLQTDFNCSLPSTITFRFPNVEALANYLQQEVL
>UniRef100_A1KQR8_from_5101_to_5173 (HMM "PKS_PP" in sequence "UniRef100_A1KQR8", bitscore: 60.4, e-value: 3.3e-12, length: 73)
AALVVQGLASALQLDAAQIDNEQPFSDYGLDSILGASLVDHLNEALGIELSAAILFDYPTVTTLSTYLVDHHR
>UniRef100_Q2T4N1_from_1215_to_1287 (HMM "PKS_PP" in sequence "UniRef100_Q2T4N1", bitscore: 60.3, e-value: 3.5e-12, length: 73)
LPALRGIAARVLGADAALLDEQASFADLGFDSIGLMDFARAVGEAFGIDMSPAMLFSHVTLKRLAGHLATRLD
>UniRef100_Q6E7J9_from_1573_to_1646 (HMM "PKS_PP" in sequence "UniRef100_Q6E7J9", bitscore: 60.3, e-value: 3.5e-12, length: 74)
SKHIRGQVAKVLGFNSSQLPQVNLGFMEMGMDSLTTVELKNRLQAQLGIALPGTVAMEYPTIETLSQYILKEVM
>UniRef100_Q1L0S8_from_988_to_1061 (HMM "PKS_PP" in sequence "UniRef100_Q1L0S8", bitscore: 60.2, e-value: 3.7e-12, length: 74)
GEMIRQEIASVHTRTSTELTVAGRSFRDLGLGSLAVVELRNRLTGRTGLRLPTTVSFDHPTPEALAGHLRARVL
>UniRef100_Q03131_from_419_to_488 (HMM "PKS_PP" in sequence "UniRef100_Q03131", bitscore: 60.0, e-value: 4.3e-12, length: 70)
LAVVNGETAALAGREADAEATFRELGLDSVLAAQLRAKVSAAIGREVNIALLYDHPTPRALAEALAAGTE
>UniRef100_Q3W495_from_1929_to_2002 (HMM "PKS_PP" in sequence "UniRef100_Q3W495", bitscore: 59.9, e-value: 4.6e-12, length: 74)
AELVLDLVGAALHLDDGERVDPAAEFVALGLDSLMALEVKTSLEGSLRLPLPATLTFDHPSPRQLAEFLDGQLA
>UniRef100_A2S1Y5_from_2005_to_2084 (HMM "PKS_PP" in sequence "UniRef100_A2S1Y5", bitscore: 59.9, e-value: 4.6e-12, length: 80)
ASLRARCVQALAQLVARTLKMPVGKLAPDQPLGSYGVDSILVIGLTKTLRETFGVALSNATLFEHATLNALAEFFVAEHR
>UniRef100_Q1D5G0_from_2864_to_2936 (HMM "PKS_PP" in sequence "UniRef100_Q1D5G0", bitscore: 59.9, e-value: 4.7e-12, length: 73)
RSVLITEVARAVKVSAGDIEINTEFSEYGFDSISLTEFTSRLNHGYGLSLTPTLFFELPTIAALSEHLAEKYR
>UniRef100_Q1JTE1_from_5073_to_5144 (HMM "PKS_PP" in sequence "UniRef100_Q1JTE1", bitscore: 59.7, e-value: 5.2e-12, length: 72)
EKTVREVVKQALGLADSPPMDLPMQELGIDSIGAVELRNALSSRLGVKMPATAMFDYPTLDAMVDYINSTLA
>UniRef100_A3M107_from_9_to_81 (HMM "PKS_PP" in sequence "UniRef100_A3M107", bitscore: 59.7, e-value: 5.3e-12, length: 73)
SAIIRTLVAKEMRVEPETIDPDQKFTSYGLDSIVALSVSGDLEDLTKLELEPTLLWDYPTINALAEYLVSELQ
>UniRef100_Q1JTE1_from_6824_to_6895 (HMM "PKS_PP" in sequence "UniRef100_Q1JTE1", bitscore: 59.5, e-value: 6.2e-12, length: 72)
SNVVLDTARQVLGTSELPALDSPLQELGIDSLGAVELRNSLSQRLGVKLSATTLFDYPTIRAIIDYIVNQVS
>UniRef100_Q7WRJ0_from_2524_to_2599 (HMM "PKS_PP" in sequence "UniRef100_Q7WRJ0", bitscore: 59.4, e-value: 6.5e-12, length: 76)
RQHLFEYIGKQVGTILGNKQIPDTEQGFLEMGIDSLLSIELKNRLEKGLEVALPASLIFDFPNIRRLVDYLVEQVF
>UniRef100_A1G9R2_from_1747_to_1819 (HMM "PKS_PP" in sequence "UniRef100_A1G9R2", bitscore: 59.1, e-value: 7.9e-12, length: 73)
TTDVREQVATELNLEPASIELKRPLVELGVDSVMAVALRVRLQRRYGLDLPPTILWAKPTVAALSEHVHTNLR
>UniRef100_Q0LLS1_from_2137_to_2209 (HMM "PKS_PP" in sequence "UniRef100_Q0LLS1", bitscore: 59.1, e-value: 8e-12, length: 73)
ETHIAKLVQQVLRIPTSALDSQTPLGSMGLDSLMALELRNLLEDSVGLSFPVTLIWNHQSIAALSSHLIERMQ
>UniRef100_Q2SW12_from_1433_to_1505 (HMM "PKS_PP" in sequence "UniRef100_Q2SW12", bitscore: 59.1, e-value: 8.2e-12, length: 73)
FQLLAEDAAAVTGTSLAALDPERSLFDYDLDSLLITDLRVRLEKRFGRTISTTVIFSNPTIAALADYLARTIF
>UniRef100_Q2SGI9_from_940_to_1011 (HMM "PKS_PP" in sequence "UniRef100_Q2SGI9", bitscore: 59.0, e-value: 8.8e-12, length: 72)
MNQVRAVIADTMMMEPEDVEADTPFQEYGVDSIISLELIRPLKEIFGYLPATVLFEYPSLRQLAEYLATTVA
>UniRef100_A1YBQ2_from_944_to_1016 (HMM "PKS_PP" in sequence "UniRef100_A1YBQ2", bitscore: 58.9, e-value: 9.2e-12, length: 73)
LEWVRAEIAAVLGLEAPAVPPDVPLRDLGLKSPIAVELGSRLGRRTRRKLPVSFVYNHPTPRAIARALLEGMF
>UniRef100_Q49931_from_847_to_919 (HMM "PKS_PP" in sequence "UniRef100_Q49931", bitscore: 58.7, e-value: 1e-11, length: 73)
ESGLRTIIAAELRVAEAELDTDRPFAELGLNSLMAMAIRREAEQFIGIELSAIMLFNHPTVALLAAYLTKVVA
>UniRef100_Q6DNE6_from_1461_to_1534 (HMM "PKS_PP" in sequence "UniRef100_Q6DNE6", bitscore: 58.7, e-value: 1.1e-11, length: 74)
RQALQEEVARVLGLPITNKPGSEVGFFEMGMDSLTAVDLRDRLSKLLGVNLSSTLTFDFPNIEKLEKYLINQHL
>UniRef100_Q090E0_from_1783_to_1856 (HMM "PKS_PP" in sequence "UniRef100_Q090E0", bitscore: 58.5, e-value: 1.2e-11, length: 74)
SAHVGGVVAETLGYPRYHALPRSKGFFDIGFDSLLAMDLRRRLVKDFAHPFPVTLAFDHPTIERLTSFLVSYWH
>UniRef100_Q099Y5_from_2192_to_2264 (HMM "PKS_PP" in sequence "UniRef100_Q099Y5", bitscore: 58.5, e-value: 1.2e-11, length: 73)
QSHLVTQLGVVTGLQAATISPDTAFTLQGLDSLMAVQLRNLVRTSLGIELPINAVWTHPTPAKLATYLDGVLG
>UniRef100_Q0VZ73_from_10_to_82 (HMM "PKS_PP" in sequence "UniRef100_Q0VZ73", bitscore: 58.2, e-value: 1.4e-11, length: 73)
KAWLVARVAAISGSDPHQIDARQRFGRHGIDSLHATRLIAELSTRLERSLSPTLIWEYPTIEALAAHLGGETQ
>UniRef100_Q2N3T1_from_5698_to_5773 (HMM "PKS_PP" in sequence "UniRef100_Q2N3T1", bitscore: 58.1, e-value: 1.6e-11, length: 76)
RDVERAIVACLGEVLQTDRQRIDRDAPFTELGVDSLLSIRIVDRINKQLGITLRTTDAYSYPSVRELAGHVLSSFA
>UniRef100_O33958_from_1455_to_1528 (HMM "PKS_PP" in sequence "UniRef100_O33958", bitscore: 58.0, e-value: 1.7e-11, length: 74)
RELVRARTAAALGLDDPAEVAEGERFPAMGFDSLATVRLRRGLASATGLDLPPDLLFDRDTPAALAAHLAELLA
>UniRef100_Q0B305_from_1624_to_1696 (HMM "PKS_PP" in sequence "UniRef100_Q0B305", bitscore: 57.9, e-value: 1.8e-11, length: 73)
RARLREIVAACIGRDAAAITDTDGFAEIGIDSLHATVLHRQLEREFGAALPATIAFDHPTVAAVADCLARGAL
>UniRef100_Q2N3T1_from_3686_to_3758 (HMM "PKS_PP" in sequence "UniRef100_Q2N3T1", bitscore: 57.9, e-value: 1.9e-11, length: 73)
AHRVAAEVALALGSTVAEVPTSAPFVEYGVDSIIGVDLVNRLNGAFGTALRATVLYDYPDVNALSELLWQEHG
>UniRef100_A0Z9Q1_from_2359_to_2432 (HMM "PKS_PP" in sequence "UniRef100_A0Z9Q1", bitscore: 57.7, e-value: 2.1e-11, length: 74)
KKYLQTEVSQVLGSSSAQLPDVGLGFFDMGMDSLMMVELRSRLEAGLNQTISSTILFEYPHINGLAEYMATELL
>UniRef100_A6FZ63_from_3939_to_4010 (HMM "PKS_PP" in sequence "UniRef100_A6FZ63", bitscore: 57.5, e-value: 2.4e-11, length: 72)
LDWLRERFARVLKLDPADFDPRATFEIYGVDSLVGMELVRELETELGPLPATLLFENPTLEALADTLKSSAA
>UniRef100_A0QCC7_from_2011_to_2077 (HMM "PKS_PP" in sequence "UniRef100_A0QCC7", bitscore: 57.5, e-value: 2.4e-11, length: 67)
RRLVSGQLSLLLRRTIDPDRPLSDYGLDSLGNLELRTRIETETGVRISPATITTVRGLAEHLCDELA
>UniRef100_A1UUY1_from_347_to_418 (HMM "PKS_PP" in sequence "UniRef100_A1UUY1", bitscore: 57.4, e-value: 2.5e-11, length: 72)
VAYLTRQIGAVLGHAPDSLDIDAPFTSYGMDSILALDTTRAIETDLGSLSKTLFFEHENVRQLSDYLLDEHA
>UniRef100_Q5Y9G4_from_427_to_496 (HMM "PKS_PP" in sequence "UniRef100_Q5Y9G4", bitscore: 57.4, e-value: 2.6e-11, length: 70)
VAAVRAHAATVSGREVRADETFLDMGLDSVLVAQLRTQLQEELGRAVPITSFYDFPTPQALAEALTGGSD
>UniRef100_A4D934_from_1525_to_1598 (HMM "PKS_PP" in sequence "UniRef100_A4D934", bitscore: 57.3, e-value: 2.9e-11, length: 74)
RTEIQSEVAKVLALNDSQLPGFEQGFFDLGMDSLMAVELRNRITQLLKVTLPSTLSFDFPNIEQLTKYISSQIL
>UniRef100_A4JL39_from_30_to_102 (HMM "PKS_PP" in sequence "UniRef100_A4JL39", bitscore: 57.2, e-value: 3.1e-11, length: 73)
RNWLIDRLAKQLKLERAAIDPAKRFDEYGLDSIVAVQVSGDLEKVVEQRLSPALLFEHNSIDELARHLSTELG
>UniRef100_Q9F830_from_461_to_538 (HMM "PKS_PP" in sequence "UniRef100_Q9F830", bitscore: 57.1, e-value: 3.1e-11, length: 78)
DHVLRARLLEIVGAETAALAGREVDARATFRELGLDSVLAVQLRTRLATATGRDLHIAMLYDHPTPHALTEALLRGPQ
>UniRef100_Q08QH0_from_1276_to_1348 (HMM "PKS_PP" in sequence "UniRef100_Q08QH0", bitscore: 57.0, e-value: 3.3e-11, length: 73)
MDHVRVEVARVLGAEPSRLEPQQGFFQMGMNSLMSIELKKHLETSLrhGLPSTIAFEYPTVEAMTGFLAKEVP
>UniRef100_Q7NJ78_from_1710_to_1783 (HMM "PKS_PP" in sequence "UniRef100_Q7NJ78", bitscore: 57.0, e-value: 3.3e-11, length: 74)
LTHLRGQLAQVLGLAPSHSFDLEQPVNELGLDSLMTTELKRRIEGELGVSVPVVLLLQNPSLSQLAWKLAQQVA
>UniRef100_UPI000038D518_from_2730_to_2803 (HMM "PKS_PP" in sequence "UniRef100_UPI000038D518", bitscore: 56.9, e-value: 3.7e-11, length: 74)
FNYIRDEVAKILRFNSSEELQLRQRLFEVGLDSLMAIELRNRLQSSLECSLPTTLLFDYPTLETLTKYLTNDVL
>UniRef100_Q10Y08_from_1016_to_1089 (HMM "PKS_PP" in sequence "UniRef100_Q10Y08", bitscore: 56.8, e-value: 3.9e-11, length: 74)
VEYLQELAMKVLQLNTSEVLDPNESVLELGFDSLSVVELRSKVEKQLAVTIPASLILQGPSIMELAEALVEQLT
>UniRef100_A1T3T8_from_922_to_994 (HMM "PKS_PP" in sequence "UniRef100_A1T3T8", bitscore: 56.6, e-value: 4.4e-11, length: 73)
IELTRTELGNALRVAPAEIDPTAEFMTIGMDSMIAMELRGRLQAALGTPVPASLFFENPTVSTLAEALHALWL
>UniRef100_Q1D5G1_from_382_to_454 (HMM "PKS_PP" in sequence "UniRef100_Q1D5G1", bitscore: 56.6, e-value: 4.6e-11, length: 73)
RDVIKACVAKSLKVPESQIQVDYSFADYGVDSIIAVNLSNAINDACGTSLPTTVLFDYNSVAALSQFIARNHG
>UniRef100_Q8RL72_from_1773_to_1845 (HMM "PKS_PP" in sequence "UniRef100_Q8RL72", bitscore: 56.4, e-value: 5.2e-11, length: 73)
LASVRELVASSLQFELCDIRDDEPFADYGVDSITGVALVRQLNARLAIDLHTTCLFDYPSINRLVDYMLGQYP
>UniRef100_A4TA92_from_1696_to_1769 (HMM "PKS_PP" in sequence "UniRef100_A4TA92", bitscore: 56.4, e-value: 5.2e-11, length: 74)
VARLRRRIAGVMGYSNDSAVDTAKPLTEMGLDSLMAVRMRNTIRGDFGVEPPVALLLQGATLNDVALDLIRQLG
>UniRef100_Q7WRN5_from_1984_to_2056 (HMM "PKS_PP" in sequence "UniRef100_Q7WRN5", bitscore: 56.4, e-value: 5.3e-11, length: 73)
IRQISLRVCTVLGLSTHEVSPQQGFFDMGMDSLTSTELRNLLQTDFNCSLPTTIAFRFPNVETLADYLLREIL
>UniRef100_UPI000038D5DF_from_1469_to_1540 (HMM "PKS_PP" in sequence "UniRef100_UPI000038D5DF", bitscore: 56.3, e-value: 5.6e-11, length: 72)
IAYLQAEISKVLGAAQLADTHRGFFEMGIDSLMAVDLKNRLETNLNCSLPGTLLFEVPNIQDLATYLGKEVL
>UniRef100_Q1RS52_from_1541_to_1613 (HMM "PKS_PP" in sequence "UniRef100_Q1RS52", bitscore: 56.0, e-value: 6.6e-11, length: 73)
LEELRTSLADILFLSPEDIDADEPFIDMGLDSIIGVEWIQSVNKTYHTEVTANKVYEHPTLEELAEYIAGQIK
>UniRef100_Q6VT95_from_4560_to_4632 (HMM "PKS_PP" in sequence "UniRef100_Q6VT95", bitscore: 56.0, e-value: 6.7e-11, length: 73)
RELILDSLAQALSIGREQIEQDIPFSDYGIDSILGVGFVQRLNDELGLSLNTTLLFDYTTVQRLAEHIVAEYG
>UniRef100_O51827_from_938_to_1014 (HMM "PKS_PP" in sequence "UniRef100_O51827", bitscore: 55.9, e-value: 7.1e-11, length: 77)
VGDVRAQIGALLTQIIGVACADPDPDRGFFELGLSSISLVEFKRMLERQFALKLSATVGFDYPTINRLGQYLEGLLS
>UniRef100_Q0RK68_from_43_to_115 (HMM "PKS_PP" in sequence "UniRef100_Q0RK68", bitscore: 55.9, e-value: 7.4e-11, length: 73)
LDLVAAQVAAVAGPGAGIVDAEAPWRALGIYRHIAERLRAALAEQTGLRLSATLFFDRPTPRALADHLRRELL
>UniRef100_Q5Y9G5_from_1396_to_1469 (HMM "PKS_PP" in sequence "UniRef100_Q5Y9G5", bitscore: 55.8, e-value: 7.7e-11, length: 74)
RVLVADVAADVLGQDQASRVSRTRALREQGLDSLGTLALRKSLVARTGLTLPASLVYDHPSVNAIADHLLALVD
>UniRef100_Q49HL2_from_2555_to_2628 (HMM "PKS_PP" in sequence "UniRef100_Q49HL2", bitscore: 55.2, e-value: 1.2e-10, length: 74)
VSVLQGELQDLLRRPTPPEPTVGFFDLGLDSIMAKDLIVRLNRMLpGESVVSGTAVFEHSNTVGLARHVAAELG
>UniRef100_Q83X69_from_491_to_561 (HMM "PKS_PP" in sequence "UniRef100_Q83X69", bitscore: 55.2, e-value: 1.2e-10, length: 71)
AGLVHAETAAVTGAQAADGSLTFAELGIDSVLAVQLRDRLAAALGRDIAIATLFDHPTPQALTEALYDLIG
>UniRef100_Q1JTE1_from_2904_to_2975 (HMM "PKS_PP" in sequence "UniRef100_Q1JTE1", bitscore: 55.1, e-value: 1.3e-10, length: 72)
KAQVAAAARQVLGSSSPPPFDTPLQDVGVDSLGAVEFRNVLSKKLGVKLSATTLFDYPTLNAIIDHLCEVFG
>UniRef100_Q10Y09_from_1788_to_1861 (HMM "PKS_PP" in sequence "UniRef100_Q10Y09", bitscore: 54.9, e-value: 1.4e-10, length: 74)
VDYLIGVVAKVLRRGKNDLPDPEEGFFNLGMDSLMALDFGQMIQVDLGITLSSTSTFEYPNIQALAEYLEEIIP
>UniRef100_Q5MP00_from_4622_to_4694 (HMM "PKS_PP" in sequence "UniRef100_Q5MP00", bitscore: 54.9, e-value: 1.5e-10, length: 73)
TQLVLSQLAQTLEVPENCIDLDVPFSDYGVDSILGVNFITQINDHMGIEMNTTVIFDHTTVHDLTAHITRTYS
>UniRef100_Q7UQ60_from_2143_to_2215 (HMM "PKS_PP" in sequence "UniRef100_Q7UQ60", bitscore: 54.8, e-value: 1.5e-10, length: 73)
HEVVSVKLASLLGGNVAELDADRPMLEMGLDSLMAVELRNWIEGQLQLKLQIGALMRGSSLRSLVATLSDSLA
>UniRef100_Q26Q18_from_1730_to_1801 (HMM "PKS_PP" in sequence "UniRef100_Q26Q18", bitscore: 54.8, e-value: 1.5e-10, length: 72)
RARLGAIVAAVLRFDADKLDHRRALTTLGMDSIMAVEIRNRVRRQFDLTPSIVDLFTGSVARLADWLDGELA
>UniRef100_A0ZEC2_from_1992_to_2065 (HMM "PKS_PP" in sequence "UniRef100_A0ZEC2", bitscore: 54.7, e-value: 1.7e-10, length: 74)
ISHISLSVSTVLGLSINEVVSPQQGFFDMGMDSLTSTELRNLLQTDFNCSLPTTITFRFPNVETLADYLLREVL
>UniRef100_Q58K76_from_1719_to_1791 (HMM "PKS_PP" in sequence "UniRef100_Q58K76", bitscore: 54.6, e-value: 1.8e-10, length: 73)
TAQIAGCVATVLQLPDVSDVDPRVALPELGMDSVMTVALRKQLQMTLGVRVPPTLVWGHPTVGHLVRWFAGKV
>UniRef100_A1YBT8_from_2520_to_2592 (HMM "PKS_PP" in sequence "UniRef100_A1YBT8", bitscore: 54.5, e-value: 1.9e-10, length: 73)
ERFVREQLAAVLRMDAARIEGQTTIKTLGIDSLMALEIRKRLEAGLAVTLPSTLIWQFPHAEGLARHLMTRLP
>UniRef100_Q2T4N9_from_370_to_442 (HMM "PKS_PP" in sequence "UniRef100_Q2T4N9", bitscore: 54.4, e-value: 2.1e-10, length: 73)
ERFVRDAIAARLGVAPAAIDADAGFYDLGLDSGMLLELAETIGAAIGASLAPTLLFEHANARELGAWLDAEHG
>UniRef100_Q0VZ73_from_2221_to_2293 (HMM "PKS_PP" in sequence "UniRef100_Q0VZ73", bitscore: 54.3, e-value: 2.1e-10, length: 73)
ESHVSEQLGRVLRLAPTRIGRDVPFTNLGLDSLTSLETRNRLESSLGTKLQAALFFTYPEVSSLARHLLARLD
>UniRef100_Q0RLH1_from_2208_to_2280 (HMM "PKS_PP" in sequence "UniRef100_Q0RLH1", bitscore: 54.3, e-value: 2.3e-10, length: 73)
ESYLADHLRAVLRLGSSSIDPDTPLRSLGFDSLLALELRSRLEPALGITLPGNFVWKYATLAALADGLAQRAD
>UniRef100_Q1D3S3_from_621_to_693 (HMM "PKS_PP" in sequence "UniRef100_Q1D3S3", bitscore: 54.2, e-value: 2.3e-10, length: 73)
VDFLRVEAARVLRAAPASLAPETSLASLGLDSLMALELHGRLEEELGVSLPVAFLWQHPTLGTAAAHLVDAWK
>UniRef100_Q49937_from_23_to_93 (HMM "PKS_PP" in sequence "UniRef100_Q49937", bitscore: 54.2, e-value: 2.5e-10, length: 71)
LVLWSPRRWDLLPAETLDPSAGFFQLGMDSLMSVTLQRALSDSLGEFLPASVVFDYPTVYSLTDYLATILP
>UniRef100_Q0TWN6_from_2336_to_2407 (HMM "PKS_PP" in sequence "UniRef100_Q0TWN6", bitscore: 54.1, e-value: 2.5e-10, length: 72)
VEAVGSQFVKILRLEAEVEPGRPLMAYGLDSLSAVELRNWIRQKLGVELTTLDITNASSLISLAEKLVEKLP
>UniRef100_O51827_from_2340_to_2413 (HMM "PKS_PP" in sequence "UniRef100_O51827", bitscore: 54.1, e-value: 2.6e-10, length: 74)
QALVCEVVGQVFGVADGLELDVRKGFFDMGMSSVMSLDLRSRLGRALSIDLPSTFGFEYTSIEQVTDYLMGQLL
>UniRef100_Q0B308_from_1670_to_1749 (HMM "PKS_PP" in sequence "UniRef100_Q0B308", bitscore: 54.1, e-value: 2.6e-10, length: 80)
TRERRRELGEYLEQTAGSLLRRPGAIDGQASLFDQGLDSLLAIDLRGTLERRFEQRFESTLLFDHPSVAALTEFLLGALA
>UniRef100_Q1RS72_from_2709_to_2782 (HMM "PKS_PP" in sequence "UniRef100_Q1RS72", bitscore: 54.0, e-value: 2.6e-10, length: 74)
VHDELSKALADVLYMERHEVDIDEAFIDLGMDSITGLEWIKAVNKRYGTDCNVTKVYDYPTIRQFADFLRAQPS
>UniRef100_Q93HG0_from_555_to_628 (HMM "PKS_PP" in sequence "UniRef100_Q93HG0", bitscore: 53.9, e-value: 2.8e-10, length: 74)
TQVVREKVAAVLRLTAGDELETTAEFGSLGLDPLSARHVTSGLEQAFRLPLPASLALDHPTVRQLAAFLDGQLC
>UniRef100_A1UUY0_from_5686_to_5758 (HMM "PKS_PP" in sequence "UniRef100_A1UUY0", bitscore: 53.9, e-value: 2.9e-10, length: 73)
AEWLAARVAARLGVPAARVDRRRSLLDLGLTSQDLVSLAGQLRDATGEALLPSVLFDYPTIERLAAHLADTCP
>UniRef100_A4TU85_from_30_to_102 (HMM "PKS_PP" in sequence "UniRef100_A4TU85", bitscore: 53.9, e-value: 2.9e-10, length: 73)
LPALIAAAAAQLKVSASDLADDEDLTEYGFDSIGFTQFTNALNDRFALELTPVVFFEHPTLAALAGHLAKAHG
>UniRef100_Q83X88_from_820_to_891 (HMM "PKS_PP" in sequence "UniRef100_Q83X88", bitscore: 53.9, e-value: 3e-10, length: 72)
EGFVREVIAGTMRLDVSEVECDRPFRDMGIDSLISMELLKPLRERVGYVPATVWFEYPTVDRLVEFLVTEYA
>UniRef100_A3NJZ3_from_16_to_88 (HMM "PKS_PP" in sequence "UniRef100_A3NJZ3", bitscore: 53.8, e-value: 3.1e-10, length: 73)
ERWLIGRIAAATGGEAAAIDPDKVMEAYGLTSVIAVGLSAELEDWLGIDVDATIVWEYPTIAGLAAHLADAVR
>UniRef100_Q76KY0_from_42_to_118 (HMM "PKS_PP" in sequence "UniRef100_Q76KY0", bitscore: 53.8, e-value: 3.1e-10, length: 77)
VDMVHRHTVAALQAVAPLTPDQVDVQRPFLELGFDSLAAVDLHKRLTGETGLELPVTVAFDFPTPVLVAEEIRRIAF
>UniRef100_Q6RKG3_from_2449_to_2521 (HMM "PKS_PP" in sequence "UniRef100_Q6RKG3", bitscore: 53.8, e-value: 3.2e-10, length: 73)
LAALVDHVVARTDIPVENVDTSKGLQDYGIDSLAAVELRNWLSRETDSVIPILELLGAESLTDLAAKIVARSR
>UniRef100_UPI000038D5DD_from_33_to_105 (HMM "PKS_PP" in sequence "UniRef100_UPI000038D5DD", bitscore: 53.6, e-value: 3.6e-10, length: 73)
QDWILLYIANLLELETEEIDITVPFSTYGLDSSVAVGLTGDLADWLGLDLDPTLLYDYPTIESLVQYLSSELH
>UniRef100_A4RT44_from_14467_to_14540 (HMM "PKS_PP" in sequence "UniRef100_A4RT44", bitscore: 53.5, e-value: 3.8e-10, length: 74)
GDEIAGRVASIVNDAVGRPLDAKEPLLDAGLDSLGAVELRSRLNDEFAVQLPSTVVFDHPSVYALAEAVAGELS
>UniRef100_A3NJF4_from_5013_to_5087 (HMM "PKS_PP" in sequence "UniRef100_A3NJF4", bitscore: 53.5, e-value: 3.9e-10, length: 75)
SVVAAIHRALQQSLKLPEARIGDHTPFLDYGIDSILGVRFVDSLKQALDVPLNTAVLFDYPTVERLADFIVATYG
>UniRef100_Q4C7P4_from_2491_to_2563 (HMM "PKS_PP" in sequence "UniRef100_Q4C7P4", bitscore: 53.3, e-value: 4.5e-10, length: 73)
REHIRAEISQVLGFNPSDVDMEIGFFDLGMDSLTAMEFKNRLQNTFACTFPSTIAFDYPTGDALVSYIATEVL
>UniRef100_Q6VT93_from_1630_to_1702 (HMM "PKS_PP" in sequence "UniRef100_Q6VT93", bitscore: 53.3, e-value: 4.5e-10, length: 73)
EQLLLQRIAELMKFELEDLDVETQLTDYGFNSITLTDFSNRLNQQYSLEMTPTVFFEYPTVSEFAGWLSTEYP
>UniRef100_Q8XS40_from_614_to_686 (HMM "PKS_PP" in sequence "UniRef100_Q8XS40", bitscore: 53.3, e-value: 4.5e-10, length: 73)
EARLRAELAARLGLDAEAIDREQPFAFYGLDSMSAVQLAEALSVWMRVTVAPVVFWEHPNIARLAGFLAELSA
>UniRef100_UPI000038DF04_from_1075_to_1148 (HMM "PKS_PP" in sequence "UniRef100_UPI000038DF04", bitscore: 53.2, e-value: 4.9e-10, length: 74)
VAHISDELTSILGLISSQTIDPLQGFATMGMDSLTSVEFRNRLQKSLGKSLPSTLTFNYPNIDTLASYFVNTLD
>UniRef100_Q0R4P8_from_1666_to_1738 (HMM "PKS_PP" in sequence "UniRef100_Q0R4P8", bitscore: 53.1, e-value: 5e-10, length: 73)
IDEVAAHISAEMKLAASQLDHRKSLVEQGLDSVMTIVIRRRLEKWFGHKLPATLLWHQPTVTAISEHLAELLA
>UniRef100_Q8RL74_from_1359_to_1431 (HMM "PKS_PP" in sequence "UniRef100_Q8RL74", bitscore: 53.1, e-value: 5.2e-10, length: 73)
SDTLRGLVGQILKVDAQEIDDTTAFSDMGFDSVMLTELATAINRTYTLELGTAALFEHPTLQALAAHLQGART
>UniRef100_Q2T4N9_from_5377_to_5452 (HMM "PKS_PP" in sequence "UniRef100_Q2T4N9", bitscore: 53.0, e-value: 5.6e-10, length: 76)
AALEAALRETLADALFADAHDIEPDATFQDLGVDSIIGVEWVQAINRRYGTSIPAPQIYQYPTLRAFGGLVASELA
>UniRef100_Q9KIZ6_from_3669_to_3746 (HMM "PKS_PP" in sequence "UniRef100_Q9KIZ6", bitscore: 52.9, e-value: 5.9e-10, length: 78)
RQLVLEKHLSELLGRGLRLPPERIERHVPFSNLGMDSLIGLELRNRIEAALGITVPATLLWTYPTVAALSGNLLDILF
>UniRef100_Q1D5G0_from_1794_to_1866 (HMM "PKS_PP" in sequence "UniRef100_Q1D5G0", bitscore: 52.8, e-value: 6.5e-10, length: 73)
RQVLMSVVSKVLKIPFEELDADAELKEMGFDSISLTDLAHQLAGEYRLDLAPTVFFEHPTINALVGRLVSEHR
>UniRef100_Q8RL76_from_1832_to_1911 (HMM "PKS_PP" in sequence "UniRef100_Q8RL76", bitscore: 52.7, e-value: 6.7e-10, length: 80)
AQVLLEHALQVLKRVLSPVVQWPEDRLdSdEPLERYGLDSMMVMTITAALQAQFGPLPTTLFFEYSTLRALAAYLCREHA
>UniRef100_Q6V1M8_from_572_to_644 (HMM "PKS_PP" in sequence "UniRef100_Q6V1M8", bitscore: 52.7, e-value: 6.8e-10, length: 73)
LRLVTDAVAAHIEPMARAIGTDEAFWSLGVDSAGALRIRNRLVEVTGLRLPVTVLFDHPTPRALAEELVRAVL
>UniRef100_Q01DR4_from_2339_to_2407 (HMM "PKS_PP" in sequence "UniRef100_Q01DR4", bitscore: 52.6, e-value: 7e-10, length: 69)
QRAINDALKSVLGREVTVESPFFELGMDSISSVEFVTSLETALDRRLPATLVFDYPSPKALAIFIDSLD
>UniRef100_Q2W5X2_from_1700_to_1771 (HMM "PKS_PP" in sequence "UniRef100_Q2W5X2", bitscore: 52.6, e-value: 7.1e-10, length: 72)
TDFLARQVMTTLGMTAKVESDRPLRELGLDSLMSVTLINRVESATGLRIPAVKLIKGPSIDELVADVWPDLA
>UniRef100_A3KI35_from_982_to_1054 (HMM "PKS_PP" in sequence "UniRef100_A3KI35", bitscore: 52.6, e-value: 7.2e-10, length: 73)
EAVVCALFEDVLKLPRETVGTDVNFFDLGGDSLLATRLLARLRHDTGAEIPITALFETPTPAALARRLTAHTG
>UniRef100_Q8GGP2_from_6057_to_6129 (HMM "PKS_PP" in sequence "UniRef100_Q8GGP2", bitscore: 52.4, e-value: 8e-10, length: 73)
VGLLRGELSKILGMPSEEIENDAPFGELGLDSIYRMDLVRTLNEAFGLDLKATELYNYDTIGKLTEFVAPLVG
>UniRef100_Q01FA0_from_1775_to_1844 (HMM "PKS_PP" in sequence "UniRef100_Q01FA0", bitscore: 52.4, e-value: 8.2e-10, length: 70)
RQLVTSAVARALGRDVSSDASLMEEGLDSLAAVELGGALQRDTGVTMPATLAFDYPTITAIVGYLKTVMV
>UniRef100_Q08NM7_from_247_to_319 (HMM "PKS_PP" in sequence "UniRef100_Q08NM7", bitscore: 52.3, e-value: 8.7e-10, length: 73)
EGVVRHQLAKVLQCKPEAIAPQIAFTSLGLESLTGLELRNRLEAETGLRLPATIIWTRGNLSSLARELLDRLL
>UniRef100_A6GK49_from_1324_to_1400 (HMM "PKS_PP" in sequence "UniRef100_A6GK49", bitscore: 52.3, e-value: 9.1e-10, length: 77)
QALVREELAAVLGSTPEALAERLVPGVELGALGLDSLMAIELRNQLRRRSGVQLPATALFDGATVDSLGARIEASLS
>UniRef100_A0PQ39_from_1491_to_1563 (HMM "PKS_PP" in sequence "UniRef100_A0PQ39", bitscore: 52.3, e-value: 9.1e-10, length: 73)
EAGLRRIVARELRVSESDLETDRPLAELGLNSLMAMAIRREAEMFVGIELSATMLFNHPTVASLASYLANRVA
>UniRef100_Q3M5M8_from_603_to_675 (HMM "PKS_PP" in sequence "UniRef100_Q3M5M8", bitscore: 52.2, e-value: 9.2e-10, length: 73)
ATWLLTKVSEQLQVPAQTINVNEPLAQYGLGSLAAVRISGELQEWLGRELPTTLLYDYPSIAALAQYLGDGVP
>UniRef100_Q01F98_from_302_to_371 (HMM "PKS_PP" in sequence "UniRef100_Q01F98", bitscore: 52.2, e-value: 9.7e-10, length: 70)
RQLVTSAVARALGRDVSSDASLMEEGLDSLAAVELGGALQRDTGVTMPATLAFDYPTITAICGFVLLTSS
>UniRef100_Q1MX63_from_339_to_411 (HMM "PKS_PP" in sequence "UniRef100_Q1MX63", bitscore: 52.2, e-value: 9.8e-10, length: 73)
LKDLRTTVAQVLKVEPAVVRSETELSELGFDSIRLIEFADLLRRDLGVDLTPSVFFEHFTLEAFARHLLTEHH
>UniRef100_A4ZPY2_from_1434_to_1506 (HMM "PKS_PP" in sequence "UniRef100_A4ZPY2", bitscore: 52.1, e-value: 1e-09, length: 73)
FQLLAEDAALVTGTPLASLDPERSLFDYDLDSLLITDLRVLLEKRFGRAIPTTVIFSNPTIAALADHLTQTVF
>UniRef100_Q08TW0_from_18_to_90 (HMM "PKS_PP" in sequence "UniRef100_Q08TW0", bitscore: 52.1, e-value: 1e-09, length: 73)
RDWLVQQVASQVGLEAHTVRITEPFFSLGVGSVFATRLIAELARWLERPLSPTLVWEHPTIDKLARHLSGAEP
>UniRef100_Q96X07_from_1705_to_1777 (HMM "PKS_PP" in sequence "UniRef100_Q96X07", bitscore: 51.9, e-value: 1.1e-09, length: 73)
DEKIRGCVAKVLQLGADDVDSKAALSDLGVDSVMTVTLRRQFQQTLRVKVPPTLTWSHPTVTHLVGWFAEKLA
>UniRef100_O31782_from_3955_to_4027 (HMM "PKS_PP" in sequence "UniRef100_O31782", bitscore: 51.9, e-value: 1.1e-09, length: 73)
QEVLKQTISQLLKIKPEEIDPDMEFNQYGFDSITLTEFANTLNEKCKLDLTPTVFFEHATVYAFAGYLSEEYP
>UniRef100_Q1RS70_from_3932_to_4004 (HMM "PKS_PP" in sequence "UniRef100_Q1RS70", bitscore: 51.9, e-value: 1.2e-09, length: 73)
QELLAKEVSGLLKINIEEIDIELEFNQYGFDSITLTEFANKLNDTYQLDLTPTVFFEYATIQALAHHLAEDYQ
>UniRef100_Q5MP07_from_3374_to_3447 (HMM "PKS_PP" in sequence "UniRef100_Q5MP07", bitscore: 51.9, e-value: 1.2e-09, length: 74)
VHVKLRQLLAEELHMTPEAVEDDVSFVEMGLDSIIAVSWIQKINQAYGLSLEATVVYTYTTLLDLAQHIFPETA
>UniRef100_A3R4R6_from_1009_to_1081 (HMM "PKS_PP" in sequence "UniRef100_A3R4R6", bitscore: 51.8, e-value: 1.2e-09, length: 73)
AAAVQGALATVLGHAPGKRLPVTRGFFELGIDSISVAELARQVEEAVGVPLDGADVLSHASVEALTDYLVTLD
>UniRef100_Q8KND3_from_1185_to_1257 (HMM "PKS_PP" in sequence "UniRef100_Q8KND3", bitscore: 51.8, e-value: 1.3e-09, length: 73)
IEEVRAAVAAEMKLAAEALDPRLPLVQQGMDSVMTVIVRRRLEKTYRQVLPASLFWQQPTVTAIAVHLAELIA
>UniRef100_A0MS29_from_4766_to_4838 (HMM "PKS_PP" in sequence "UniRef100_A0MS29", bitscore: 51.8, e-value: 1.3e-09, length: 73)
QTMLRESLELELDIEPGMLDESKPFTDLGLDSINGVTWIRKINSHYGLSMTATKVYDYPNIIELAEFLRKQII
>UniRef100_Q9CD82_from_549_to_622 (HMM "PKS_PP" in sequence "UniRef100_Q9CD82", bitscore: 51.8, e-value: 1.3e-09, length: 74)
VEAVCAEAVKMLGESDPGLINRDLAFSDLGFDSQMTVTLCNRLAVVTGLRLPETVGWDYGSISGLSRYLEAELS
>UniRef100_Q05470_from_2602_to_2675 (HMM "PKS_PP" in sequence "UniRef100_Q05470", bitscore: 51.7, e-value: 1.3e-09, length: 74)
LCDELTAGLAEVLYMDQNEIDPDEAFIDIGMDSITGLEWIKAINKQYGTSLNVTKVYDYPTTRDFAVYLAHELS
>UniRef100_Q2N3S7_from_1184_to_1256 (HMM "PKS_PP" in sequence "UniRef100_Q2N3S7", bitscore: 51.7, e-value: 1.3e-09, length: 73)
LAFLRGIVSQATGIAEVRLDPETSFTDFGIDSILLLDLVKKAERHIGASLDPSVFLEHPTLARLSAYLGERYP
>UniRef100_Q2SGI9_from_837_to_908 (HMM "PKS_PP" in sequence "UniRef100_Q2SGI9", bitscore: 51.7, e-value: 1.4e-09, length: 72)
EAFLQQVIAEVLQFDPSEIERDMPFSEMGVDSLISMELLKPIKEKTGYLPATILFEYPTIRQLAEHILTAGL
>UniRef100_Q0LLS2_from_2102_to_2174 (HMM "PKS_PP" in sequence "UniRef100_Q0LLS2", bitscore: 51.7, e-value: 1.4e-09, length: 73)
EAHLRDQIAKVLHLAPEKIGNRTPLGSLGFDSLLALEFRNRLEASLSVALSGTLIWGFPTINVLVPHLAEKMG
>UniRef100_A1KQR7_from_5070_to_5141 (HMM "PKS_PP" in sequence "UniRef100_A1KQR7", bitscore: 51.6, e-value: 1.5e-09, length: 72)
LMGLRRLLADTIKIDESRLDNDEPFEKYGIDSLMVMDMTAALEKRFGPLPKTLFFEYPSLQSLADHLVARLP
>UniRef100_Q0LNS7_from_2113_to_2185 (HMM "PKS_PP" in sequence "UniRef100_Q0LNS7", bitscore: 51.5, e-value: 1.6e-09, length: 73)
TQQIQALVGNALKLPPEQISEDASFLALGLDSLQAVDLVKQLEQTLGTTLPLTLFFEFQTIRELVAYLSKQRQ
>UniRef100_A1UUY0_from_586_to_659 (HMM "PKS_PP" in sequence "UniRef100_A1UUY0", bitscore: 51.3, e-value: 1.8e-09, length: 74)
LRREVIDSLAAALYMDASEIDVLQPFVEMGLDSIIGVEWIHALNRRYGTSIEAIQVYDYPNVEKLTELLSKSID
>UniRef100_Q4U446_from_3758_to_3829 (HMM "PKS_PP" in sequence "UniRef100_Q4U446", bitscore: 51.3, e-value: 1.8e-09, length: 72)
VGFLKRVFSEQWQLPIHRIDAEQSLDQYGLDSIMAMSLTRRLETFFGELPKTLLFEHQTIAALAGYLARHHA
>UniRef100_Q2T4N9_from_5244_to_5317 (HMM "PKS_PP" in sequence "UniRef100_Q2T4N9", bitscore: 51.2, e-value: 1.9e-09, length: 74)
VVPALRALLADALYVDAQTIDANAEFVSLGVDSIIGVEWIDAVNRRFGVALSATTIYDHPTLSSFARHLASAAA
>UniRef100_A4FKZ4_from_1662_to_1734 (HMM "PKS_PP" in sequence "UniRef100_A4FKZ4", bitscore: 51.2, e-value: 1.9e-09, length: 73)
NADLIGQVAEELKQPISEVDVRRPLPESGVDSVIAVAMRARLQRRYGLALPPTVLWDRPTINALSEHITELLK
>UniRef100_A1UUY0_from_3207_to_3283 (HMM "PKS_PP" in sequence "UniRef100_A1UUY0", bitscore: 51.1, e-value: 2e-09, length: 77)
VERIRRELMRSLADALFVDIAEIDVDRPFAQIGMDSIVGVEWIKGINQRYRVALKATDVYDHPTIASIAALVDARGA
>UniRef100_Q8RL72_from_3272_to_3343 (HMM "PKS_PP" in sequence "UniRef100_Q8RL72", bitscore: 51.1, e-value: 2.1e-09, length: 72)
IGLLRTVLVTVTRVSPAQLQDDRHFEHYGIDSLMVIQMTAELEKSFGSLSKTLFFEHSSIKELADYFTRRHA
>UniRef100_A4TTT8_from_2_to_73 (HMM "PKS_PP" in sequence "UniRef100_A4TTT8", bitscore: 51.0, e-value: 2.1e-09, length: 72)
AALVTACFAEVLKIPVDKLAPDAPLDRFGMDSVSALEIVATLERHLGPLPPTILFEHPTIAQLSAALGENAH
>UniRef100_Q7CT18_from_652_to_725 (HMM "PKS_PP" in sequence "UniRef100_Q7CT18", bitscore: 51.0, e-value: 2.2e-09, length: 74)
RQWIREEVSWLSRLPAGTLPAANAGFFDLGLDSVALVGLAGTLERELGVRTQPTLFFEHSTIDALVEHLCGNLL
>UniRef100_A1ZVW4_from_523_to_596 (HMM "PKS_PP" in sequence "UniRef100_A1ZVW4", bitscore: 51.0, e-value: 2.2e-09, length: 74)
LSLIRGEVASLLNLTDVAQVLPDHSFDGLGIDSLTTLEFSRRLTKLLGQELPAQAIFEYPTPKALASYIANATG
>UniRef100_A5W7D5_from_2381_to_2453 (HMM "PKS_PP" in sequence "UniRef100_A5W7D5", bitscore: 51.0, e-value: 2.2e-09, length: 73)
VDMLKHEVCEILRLPPARLDAQRPLQEMGLDSLMSVELVVALEERFGIRLPVMELSDSSSIDKLAVRLLELLR
>UniRef100_A3Q279_from_901_to_974 (HMM "PKS_PP" in sequence "UniRef100_A3Q279", bitscore: 50.8, e-value: 2.5e-09, length: 74)
ADAVRAELAAVLKITDPGGIDLDASLFDLGVDSLLALDLRKRFRRVLGRTVPLATLLGGVTGAELVAELDEKVE
>UniRef100_A6GIB2_from_4233_to_4305 (HMM "PKS_PP" in sequence "UniRef100_A6GIB2", bitscore: 50.7, e-value: 2.6e-09, length: 73)
EGVLADSLAEALGIDLARVTPALNFADHGVDSITGVALINAVGERLGLPLRTSLLFDCPNVDELVRYLIERHG
>UniRef100_Q4U447_from_1824_to_1894 (HMM "PKS_PP" in sequence "UniRef100_Q4U447", bitscore: 50.7, e-value: 2.6e-09, length: 71)
EDLRRLVSARIEAPSQAVDAEESFFSLGVDSVALQEITETLERTYGSLPPTLLFENPNIRQLARYLAERVP
>UniRef100_O54155_from_704_to_776 (HMM "PKS_PP" in sequence "UniRef100_O54155", bitscore: 50.7, e-value: 2.7e-09, length: 73)
VDWLRRAVAARLGLRPSVIDTAVPFTSLGLDSKQAVALTAPFGDWLGTPVTPATLYDHPTVESLAAHVTGPEA
>UniRef100_Q4KCD8_from_5089_to_5160 (HMM "PKS_PP" in sequence "UniRef100_Q4KCD8", bitscore: 50.7, e-value: 2.7e-09, length: 72)
LAWLRQLLAKTLKIDPARLDSEVPFEHYGIDSLMIMEMTAVLEKCFGALSKTLFFQYPSLQGLAEHLATRPV
>UniRef100_A1YBQ9_from_624_to_696 (HMM "PKS_PP" in sequence "UniRef100_A1YBQ9", bitscore: 50.6, e-value: 2.8e-09, length: 73)
TEYIRSLLSASLSVPADALSLTKSFDELGVDSMTGVRFRGELVRALGLELPESIVYNYPTIAQLASFVCEKLT
>UniRef100_A4RE14_from_2718_to_2790 (HMM "PKS_PP" in sequence "UniRef100_A4RE14", bitscore: 50.6, e-value: 2.8e-09, length: 73)
LDALLAKLSRVLSVELSDLDPACPLSRYGVDSLVAVSLRAWIGKELGAELSVFEMTDKPSIRALAAAVAGRSR
>UniRef100_Q2JBJ0_from_842_to_915 (HMM "PKS_PP" in sequence "UniRef100_Q2JBJ0", bitscore: 50.6, e-value: 2.8e-09, length: 74)
IDFIQHQVAEMLGLDDAAQVDPDQNLFTLGLDSLNLIEIAARLGAELEQDVRASVFTDHPTIRAYVEKLAASQD
>UniRef100_A0PQ30_from_2021_to_2090 (HMM "PKS_PP" in sequence "UniRef100_A0PQ30", bitscore: 50.6, e-value: 2.8e-09, length: 70)
RRLIAEQASVILRRTVDADRPFVEYGLDSLGMLEMRTHIETETGVRLSPKVIASHNTARALSQHLADTLA
>UniRef100_UPI000038D523_from_1464_to_1537 (HMM "PKS_PP" in sequence "UniRef100_UPI000038D523", bitscore: 50.6, e-value: 2.9e-09, length: 74)
ITHLQMIVSEILDLDPENPPENQQGFFQMGMDSLMSIQLKNRLEASLNHPLPSTLAFDYPNIEMLANYLTQEVL
>UniRef100_A4PHN0_from_6739_to_6811 (HMM "PKS_PP" in sequence "UniRef100_A4PHN0", bitscore: 50.6, e-value: 2.9e-09, length: 73)
AEEVARLLAGVLYLEPDRLDPEETFLTLGVDSILGVEFVAAVNAAYPVGVKATALYDHPTPAAFARHIAESLG
>UniRef100_Q83X31_from_21_to_93 (HMM "PKS_PP" in sequence "UniRef100_Q83X31", bitscore: 50.6, e-value: 3e-09, length: 73)
LGQVVRMLADVLRLKPEKIDPAQTFRVCGVDSLLAVEYVATVNAHYGTAIKPAALVDHPTPADFAGYVARETG
>UniRef100_Q2N3S7_from_4691_to_4762 (HMM "PKS_PP" in sequence "UniRef100_Q2N3S7", bitscore: 50.5, e-value: 3e-09, length: 72)
EEYVKGVIARVLKIAGSELDRDAGFDAYGVDSLLAMELADAFAKDLGDMPSTLVFERRTVAEVATYLLESHE
>UniRef100_Q113H9_from_605_to_677 (HMM "PKS_PP" in sequence "UniRef100_Q113H9", bitscore: 50.4, e-value: 3.4e-09, length: 73)
ISHLQILISNILQVNKSQLDWQQPLTSMGLDSLTVVELSDLLQDSLGTSFPATLIFEYPTVEALANYLAKEVL
>UniRef100_Q0B309_from_1658_to_1733 (HMM "PKS_PP" in sequence "UniRef100_Q0B309", bitscore: 50.3, e-value: 3.4e-09, length: 76)
AARLKRHLEAAIRKLLNRADTLDDRASMFDLGLDSLLSIDLRMQLEKDLACSLSTTVLHDHPTIEALAGFLAERVG
>UniRef100_P87162_from_1729_to_1802 (HMM "PKS_PP" in sequence "UniRef100_P87162", bitscore: 50.3, e-value: 3.6e-09, length: 74)
DERIRDCVARVLQLGSSDEVDSKAALSDLGVDSVMTVSLRGQLQKTLGVKVPPTLTWSCPTVSHLVGWFLEKMG
>UniRef100_Q6WZA4_from_19_to_93 (HMM "PKS_PP" in sequence "UniRef100_Q6WZA4", bitscore: 50.2, e-value: 3.7e-09, length: 75)
AVALLDTTSTALRDVLDLHRIDPEANFFSLGGNSLLAVRVAGRLSHALGQRIPATAVLNHPTARGLARHLAELVS
>UniRef100_Q2KT14_from_1693_to_1765 (HMM "PKS_PP" in sequence "UniRef100_Q2KT14", bitscore: 50.2, e-value: 3.7e-09, length: 73)
DENIRATVGEVLHLPPSDVDPTVALADMGMDSVMTTVLRRQLQKAFSINVPPTLIWNHPTVGHMVGWFAEKLA
>UniRef100_A1KHX1_from_2012_to_2078 (HMM "PKS_PP" in sequence "UniRef100_A1KHX1", bitscore: 50.1, e-value: 4e-09, length: 67)
RRLVSDQISLLLRRTIDPDRPLSDYGLDSLGNLELRTRIETETGIRVSPTKITTVRGLAEHVCDELA
>UniRef100_A3P518_from_5082_to_5156 (HMM "PKS_PP" in sequence "UniRef100_A3P518", bitscore: 50.1, e-value: 4.2e-09, length: 75)
PVVAAIHRALQQSLKLPEARIGDHTPFLDYGIDSILGVRFVDSLKQALDVPLNTAVLFDYPTVERLADFIVATYG
>UniRef100_A0UQE4_from_2419_to_2491 (HMM "PKS_PP" in sequence "UniRef100_A0UQE4", bitscore: 50.0, e-value: 4.4e-09, length: 73)
VDMIKHEVSEILRVPADKIDPDRSVYDMGLDSLMGVELVVALESRFGVRLPVMALSESPTMTKLATRLIEVLR
>UniRef100_A4FKH2_from_1649_to_1721 (HMM "PKS_PP" in sequence "UniRef100_A4FKH2", bitscore: 50.0, e-value: 4.4e-09, length: 73)
TVEVVKLIAAEMRLHADELDPTASLVTQGLDSVMSLVLRRRLEKRFGQSLPANLLWHKPTAAAIVDHLSGLLS
>UniRef100_Q93TW6_from_16_to_88 (HMM "PKS_PP" in sequence "UniRef100_Q93TW6", bitscore: 49.8, e-value: 4.9e-09, length: 73)
QARLAGVLSQRLGIEARKLDVRERFSRYGLDSIKVTAFIAEVGEVLGRSLSPTLAFEYPTLEALARYLAGAEE
>UniRef100_Q2N3T1_from_24_to_96 (HMM "PKS_PP" in sequence "UniRef100_Q2N3T1", bitscore: 49.7, e-value: 5.2e-09, length: 73)
VGALRRAAAELLGRAKEDIDPGVPFRTLGLDSVGAIALLRRLSAEIDRALPLTLLWSYPTLESLATHLARGPA
>UniRef100_Q01DM2_from_4635_to_4705 (HMM "PKS_PP" in sequence "UniRef100_Q01DM2", bitscore: 49.7, e-value: 5.3e-09, length: 71)
RRTIRAHCARIIGVDTISGHETLTDLGMDSLTASELRAAIQTNFGLALPVAAAYECPTADALAEYVARASK
>UniRef100_Q6RKL3_from_2444_to_2519 (HMM "PKS_PP" in sequence "UniRef100_Q6RKL3", bitscore: 49.7, e-value: 5.3e-09, length: 76)
QVVIRAIAAKLARAMSISPDDVEPSKPLSLYGVDSLMAVELRNWINKEFISTVAVFDIIGSTSIAGIAEVVETRSS
>UniRef100_A6GIB2_from_2359_to_2428 (HMM "PKS_PP" in sequence "UniRef100_A6GIB2", bitscore: 49.7, e-value: 5.5e-09, length: 70)
ETHVRGHFEAVVGLRELDLDADFGVLGIDSVMVIELAERLKAQLGEFSPTALFEHDSPRRLIAHLLDEHR
>UniRef100_Q11ZW2_from_782_to_854 (HMM "PKS_PP" in sequence "UniRef100_Q11ZW2", bitscore: 49.6, e-value: 5.8e-09, length: 73)
SRWIAELLAARLNLPATAIDVNSAFSDFGMDSAAAVAMAMEIEDHLGIKLDVTALWSYPNVAALARYLASLLA
>UniRef100_Q0B308_from_2865_to_2937 (HMM "PKS_PP" in sequence "UniRef100_Q0B308", bitscore: 49.5, e-value: 6.1e-09, length: 73)
ARLVRELLVRFLKIDAGAVSDERPFFELGMDSVSALEFSDELGACFALDLHVDTIFDYPSVASLSAYLLERLA
>UniRef100_Q1D5F8_from_5751_to_5823 (HMM "PKS_PP" in sequence "UniRef100_Q1D5F8", bitscore: 49.5, e-value: 6.2e-09, length: 73)
EAVLLEGVSELLKVPREELDADTKLSDYGFDSITFTEFANLLNRQLSLGLSPVIFFEFTTANALAGYLCESHG
>UniRef100_Q0B305_from_562_to_634 (HMM "PKS_PP" in sequence "UniRef100_Q0B305", bitscore: 49.4, e-value: 6.6e-09, length: 73)
LALLRELVAELTGAALPERGEARPMQELGLTSLLSIELSQKLRQRLGVPCRPTVVFDHANLRALAESLAQAWA
>UniRef100_Q6TLJ9_from_939_to_1011 (HMM "PKS_PP" in sequence "UniRef100_Q6TLJ9", bitscore: 49.2, e-value: 7.5e-09, length: 73)
REVVSAALSEILGVPCDELDAERGFFELGLTSISLIEFKRKLEARVGLELPATVGFDYPNLEALARRLEQLGA
>UniRef100_Q9ADL6_from_19_to_91 (HMM "PKS_PP" in sequence "UniRef100_Q9ADL6", bitscore: 49.1, e-value: 8.1e-09, length: 73)
LTLIVAHLAERLRMDARFIDVHEPFSRHGLDSRGAVDLVVDLRTALGRPLSPVVVWQHPTPDALARHLAGGAD
>UniRef100_Q091C5_from_592_to_665 (HMM "PKS_PP" in sequence "UniRef100_Q091C5", bitscore: 48.9, e-value: 9.1e-09, length: 74)
AAFLLAQVAGVLEADPAGLDIRGRTFFELGLNSIGVTLLKERISRELGLELSTTAFFEHPRVELLAKWLSGRLE
>UniRef100_A1UUY0_from_410_to_483 (HMM "PKS_PP" in sequence "UniRef100_A1UUY0", bitscore: 48.9, e-value: 9.2e-09, length: 74)
LVHALAASLAKALYMDVADIDIEQPFMEMGLDSIVGVEWGHQVNRAYGIGINAIQVYDYPNIVTFAGLVESLTN
>UniRef100_UPI0000674503_from_1_to_70 (HMM "PKS_PP" in sequence "UniRef100_UPI0000674503", bitscore: 48.9, e-value: 9.3e-09, length: 70)
MRDSLASALFVGVDEVDPGRPFSELGLDSIVGVEWIRDVNRRYGVSIRTTDVYDYPSVGEFAGLLERLLR
>UniRef100_Q4H1C9_from_14_to_86 (HMM "PKS_PP" in sequence "UniRef100_Q4H1C9", bitscore: 48.9, e-value: 9.4e-09, length: 73)
RVWLVDCVAGHLGLDAATIATDLPLTSYGLDSVYALSIAAELEDHLDVSLDPTLIWDHPTIDALSTALVAELR
>UniRef100_Q5CG21_from_1598_to_1670 (HMM "PKS_PP" in sequence "UniRef100_Q5CG21", bitscore: 48.8, e-value: 1e-08, length: 73)
LSSIKEAISDAIGIDVNLIDSELPFKDLGIDSLSAVELRNTLTSKFEVNLPPTIIIDYPTISELCKYIEMVIG
>UniRef100_Q49624_from_2041_to_2107 (HMM "PKS_PP" in sequence "UniRef100_Q49624", bitscore: 48.6, e-value: 1.1e-08, length: 67)
RRLVSEQISLLLRRTIDPDRLLSDYGLDSLGNLELRTRIETETGIRISPTKITTIRSLAEHLCEELA
>UniRef100_A1CFL8_from_1647_to_1719 (HMM "PKS_PP" in sequence "UniRef100_A1CFL8", bitscore: 48.6, e-value: 1.1e-08, length: 73)
DEKIRGCVAKVLQMGAEDVDSKAALADLGVDSVMTVSLRRQLQQTLKVKVPSTLTWSHPTVSHLVGWFAEKVG
>UniRef100_Q4ZNC9_from_1398_to_1470 (HMM "PKS_PP" in sequence "UniRef100_Q4ZNC9", bitscore: 48.6, e-value: 1.1e-08, length: 73)
AGFIRERLAHVLKMDEASINNEVSFVDYGLDSILGVDLIHSLNEQYRLGLKTTCIYDYPNVEALSRHAHGLIT
>UniRef100_Q0C9L7_from_2324_to_2397 (HMM "PKS_PP" in sequence "UniRef100_Q0C9L7", bitscore: 48.6, e-value: 1.2e-08, length: 74)
VAAKLHHRLHLPGEVGSGNVTGDTRLTELGVDSLIAVDLRRWFAQELEVDIPVLQMLSGCSVKELAAAATALLQ
>UniRef100_Q87W70_from_504_to_574 (HMM "PKS_PP" in sequence "UniRef100_Q87W70", bitscore: 48.5, e-value: 1.2e-08, length: 71)
LKLLAQEMETLIGQPFASETQAFRDCGFTSLHVVEFAQAVSAAVGVSLPVTLVYDHPTPRAVVTYLRGVLG
>UniRef100_A1UHR5_from_2010_to_2076 (HMM "PKS_PP" in sequence "UniRef100_A1UHR5", bitscore: 48.5, e-value: 1.3e-08, length: 67)
RKLVADQIGLILRRSVDSDRPLSEYGLDSLGTLEVRTRIENETGIRIGSTDITTVRALAQRLADTLA
>UniRef100_Q05470_from_2744_to_2816 (HMM "PKS_PP" in sequence "UniRef100_Q05470", bitscore: 48.4, e-value: 1.3e-08, length: 73)
HENLRESIADVLYMEPYEVDIDEAFIDIGMDSITGLEWIKAVNKQYGTSFTVTRVYDYPTIRDFAEMLKSELG
>UniRef100_Q8GGP2_from_5248_to_5321 (HMM "PKS_PP" in sequence "UniRef100_Q8GGP2", bitscore: 48.2, e-value: 1.5e-08, length: 74)
VEHEARVLASGFLLVDPSEVDVAAELLELGFDSITLTELVNKVNERFGLDLLPTVLFECPDLVSFAEYLTQHHA
>UniRef100_A1UUY0_from_4937_to_5009 (HMM "PKS_PP" in sequence "UniRef100_A1UUY0", bitscore: 48.1, e-value: 1.6e-08, length: 73)
VAAIHRALQQSLKLSEARIGDHTPFLDYGIDSILGVRFVDSLKQALDVPLNTAVLFDYPTVERLADFIVATYG
>UniRef100_O31782_from_2454_to_2526 (HMM "PKS_PP" in sequence "UniRef100_O31782", bitscore: 48.0, e-value: 1.8e-08, length: 73)
KAMLKREIAKLLKVKLETIDDHAEMTVYGFDSISMTEFTNHINRAYQLELTPTVFFDHPTIHAFGKHLSEEYQ
>UniRef100_P22367_from_1701_to_1773 (HMM "PKS_PP" in sequence "UniRef100_P22367", bitscore: 47.9, e-value: 1.9e-08, length: 73)
DEKIRGCVAKVLQMTAEDVDSKAALADLGVDSVMTVTLRRQLQLTLKIAVPPTLTWSHPTVSHLAVWFAEKLA
>UniRef100_Q5Z1X8_from_535_to_606 (HMM "PKS_PP" in sequence "UniRef100_Q5Z1X8", bitscore: 47.8, e-value: 2e-08, length: 72)
EELVAGVFAQVLGGDVRVGADDDFFELGGNSLIATRVAARLGAELGVRVDARAVFEAPTVSGLAARLADTTG
>UniRef100_A6GHN6_from_945_to_1016 (HMM "PKS_PP" in sequence "UniRef100_A6GHN6", bitscore: 47.7, e-value: 2.1e-08, length: 72)
EELVQLVAAALTMDPARVDIDQPLVLFGLDSVQAVQIAGDLERSAGLSLSPTLLFEQPNIRALARAIAALRG
>UniRef100_Q7NCZ7_from_935_to_1007 (HMM "PKS_PP" in sequence "UniRef100_Q7NCZ7", bitscore: 47.6, e-value: 2.3e-08, length: 73)
GGYLREKLAAVLRQPMNAVDPQQPLTQLGLDSLMAVELRARVLEDFQINIPINLFFNNTGLGHLAEFLAEQTP
>UniRef100_Q0B307_from_2872_to_2948 (HMM "PKS_PP" in sequence "UniRef100_Q0B307", bitscore: 47.5, e-value: 2.5e-08, length: 77)
EIARRHLVGIVRRIMALDAARPLAQNKSFHELGLDSLMAIELKRALQEGFAARVPATVMFDYPDIDSLAHWLAGPAQ
>UniRef100_Q4WKW9_from_2021_to_2093 (HMM "PKS_PP" in sequence "UniRef100_Q4WKW9", bitscore: 47.4, e-value: 2.6e-08, length: 73)
AFEVGKKIHDLMLKPDEEVEIGRTLAQIGLDSLMAIELRRWIKQVFGLTMSVLEIMGSGSLKQLAEDLAAKYA
>UniRef100_Q0LP30_from_2226_to_2298 (HMM "PKS_PP" in sequence "UniRef100_Q0LP30", bitscore: 47.4, e-value: 2.7e-08, length: 73)
EMHLRDVIATVLRLDRSRIDLDQPLNRLGLDSIMAVELKNRIEVDLGVSLSIVELLQGASIAQLTQRILPSIA
>UniRef100_A6GFK2_from_1358_to_1435 (HMM "PKS_PP" in sequence "UniRef100_A6GFK2", bitscore: 47.3, e-value: 2.9e-08, length: 78)
VALILDTIRAVLELPDDPHTDARLRPEVGFYDLGLDSVLCVELCARLGRELGARLSVVSVFENPRPAALAAHLDALVF
>UniRef100_Q93HH0_from_3708_to_3779 (HMM "PKS_PP" in sequence "UniRef100_Q93HH0", bitscore: 47.3, e-value: 2.9e-08, length: 72)
EAYVRARVGEVCGGAVDVSGTTVLKELGLDSLMLVRLRNAFARELGVELPAAAMFSASDIRGLVRALVAALP
>UniRef100_Q0B303_from_2520_to_2592 (HMM "PKS_PP" in sequence "UniRef100_Q0B303", bitscore: 47.2, e-value: 3e-08, length: 73)
RRLVAEQIALVTGIAAATIEPAAPLSILGMDSLMSVALSDALAHCLGIAASATLLFDHPTLDALALHVLAANA
>UniRef100_Q6E7K5_from_1486_to_1558 (HMM "PKS_PP" in sequence "UniRef100_Q6E7K5", bitscore: 47.2, e-value: 3.1e-08, length: 73)
KQVLKEQLAEALYTEESEIAEDQKFVDLGLDSIVGVEWTTTINQTYNLNLKATKLYDYPTLLELAEYIAQTLA
>UniRef100_O05170_from_1211_to_1283 (HMM "PKS_PP" in sequence "UniRef100_O05170", bitscore: 47.1, e-value: 3.4e-08, length: 73)
LDEVREQIAQEMRLAPTALHVRRPLVEQGLDSVMTVVVRRRLEKRLGRDVPANIFWKLPTISDIVDHLTERLT
>UniRef100_Q5ZPA8_from_2088_to_2158 (HMM "PKS_PP" in sequence "UniRef100_Q5ZPA8", bitscore: 47.0, e-value: 3.4e-08, length: 71)
EQLIEQVWRKHLGVERVQPTDSFFQLGGDSLLGIQVAADLRRHLGVELPTATLFSHPTLAALAAALRARQG
>UniRef100_Q73TF4_from_2018_to_2087 (HMM "PKS_PP" in sequence "UniRef100_Q73TF4", bitscore: 46.9, e-value: 3.6e-08, length: 70)
TRLRRLVSEQVSLILRRTVDPDRPLSEYGLDSLGNLELRTRIEAEAGVRIKSTAITTVRGLAAHLCDTLA
>UniRef100_Q9L1V8_from_2280_to_2352 (HMM "PKS_PP" in sequence "UniRef100_Q9L1V8", bitscore: 46.9, e-value: 3.6e-08, length: 73)
LDFLKQEVAVVMGLRPERVNINRPLNRLGMDSLMAVELRNRVERRYQVKLPMVQLLKDGTITTVAQALANELN
>UniRef100_Q1RS53_from_1538_to_1610 (HMM "PKS_PP" in sequence "UniRef100_Q1RS53", bitscore: 46.9, e-value: 3.7e-08, length: 73)
EEWLTGICCRELRLEPSRFESDTPFQDYGADSIMLAQVSRAIGKRIKADLDPAVLYEYPTVAALAGWLETAYP
>UniRef100_A4TTS4_from_235_to_307 (HMM "PKS_PP" in sequence "UniRef100_A4TTS4", bitscore: 46.9, e-value: 3.7e-08, length: 73)
RQTLLAVLGETLNVAPSTIRADRSFADYGLDSILGAELVHKLRRALGVELDHTALFDHTNVAQLEAFLAQQVP
>UniRef100_Q3M5Z6_from_1476_to_1548 (HMM "PKS_PP" in sequence "UniRef100_Q3M5Z6", bitscore: 46.9, e-value: 3.9e-08, length: 73)
RQLVREVLLQHLRIPEAQVEGHKTFQEMGLDSVGTVEVVQHLGTTLGEELFPTLLFEYQTPDDLVDYLQSKYG
>UniRef100_Q6RKJ0_from_2349_to_2420 (HMM "PKS_PP" in sequence "UniRef100_Q6RKJ0", bitscore: 46.7, e-value: 4.3e-08, length: 72)
VEVIAAQFTKILRLETEMETAKPLISYGLDSLAAVELRNWIRIELGAELTTLDITNASSLNALCEKLVSKLS
>UniRef100_A4RTM5_from_4044_to_4113 (HMM "PKS_PP" in sequence "UniRef100_A4RTM5", bitscore: 46.7, e-value: 4.3e-08, length: 70)
QSRVLQIACQVIGRDVDPNEPLMDSGLDSLGGQEMKQQIEDEFDIELPPTVVFDYPTIKDLATFVADEIG
>UniRef100_Q0B303_from_712_to_783 (HMM "PKS_PP" in sequence "UniRef100_Q0B303", bitscore: 46.7, e-value: 4.4e-08, length: 72)
LEVVSESVRRIMRVPDSFAADCPLRELGLDSMGLMELRLLLGAAFSIEFDPAAFFSYPTARAIAGHIDAQRR
>UniRef100_Q4P5B6_from_574_to_651 (HMM "PKS_PP" in sequence "UniRef100_Q4P5B6", bitscore: 46.6, e-value: 4.5e-08, length: 78)
VEVVAQIISEVTGRPASELHSELRHTDFIQLGIDSLQATRIRNLLQKRVemASALPSNLIFDCPTVEELSGYLYKHTC
>UniRef100_Q01F11_from_6351_to_6428 (HMM "PKS_PP" in sequence "UniRef100_Q01F11", bitscore: 46.6, e-value: 4.6e-08, length: 78)
NEEITNALRHMILHAVGDESVSYFDDAQPIMELGLDSLAIADLRQAINDAFCVNLTAVSMFDHPTVRELSRAVAALMT
>UniRef100_A6FZ63_from_724_to_796 (HMM "PKS_PP" in sequence "UniRef100_A6FZ63", bitscore: 46.4, e-value: 5.2e-08, length: 73)
AGAVAECLAKALSMDPGEIDGERAFAEYGLDSLTGIDLVTALNRRLGLNLRTTVLYDYGSYDALVAHIDGLPE
>UniRef100_A0YNI8_from_40_to_112 (HMM "PKS_PP" in sequence "UniRef100_A0YNI8", bitscore: 46.4, e-value: 5.2e-08, length: 73)
QVWLIAQLAERLGLEPDEIDLDEDFANYGLNSIEAVNLSGDLENILGRRLPPTILWDYPNVATLSEYLAEDTS
>UniRef100_Q9L1V8_from_2139_to_2211 (HMM "PKS_PP" in sequence "UniRef100_Q9L1V8", bitscore: 46.4, e-value: 5.3e-08, length: 73)
LDFLKQEVAVVMGLRPERVNINRPLNRLGMDSLMAVELRNRVERRYQVKLPMVQLLKDGTITTVAQALANELE
>UniRef100_Q4WLD4_from_2359_to_2432 (HMM "PKS_PP" in sequence "UniRef100_Q4WLD4", bitscore: 46.4, e-value: 5.3e-08, length: 74)
AACLMEKIRARLKLNADAPLSSDTLISELGVDSLVAVELRRWFAKQLAVDMSIVLILSGASVGELANAAASKLC
>UniRef100_Q2T4N9_from_4267_to_4338 (HMM "PKS_PP" in sequence "UniRef100_Q2T4N9", bitscore: 46.4, e-value: 5.4e-08, length: 72)
LALLTERLADVIKLPAPRIDPDAELTTYGIDSVVVMQVTTQLEKQLGPLSKTLFFEYGTLRAIAARVAHTHR
>UniRef100_Q3W496_from_23_to_96 (HMM "PKS_PP" in sequence "UniRef100_Q3W496", bitscore: 46.4, e-value: 5.4e-08, length: 74)
EHLVVAYFKEALMMTASDELELDTSFFDLGLTSLRLGELRKKLEARTGVDIDATVLFNQPTVGQVVDYLDGKLS
>UniRef100_UPI0000D7326A_from_1354_to_1424 (HMM "PKS_PP" in sequence "UniRef100_UPI0000D7326A", bitscore: 46.3, e-value: 5.6e-08, length: 71)
EQALADCWEAVLKRPVRRREASFFSLGGDSLLATRLLAGIRERFGVRLGMADFYRQPTLAGLARHLQAQTD
>UniRef100_Q01DM2_from_3844_to_3920 (HMM "PKS_PP" in sequence "UniRef100_Q01DM2", bitscore: 46.2, e-value: 6e-08, length: 77)
KVSIADVQARVLRITSGVIGRDVDPREPLMDAGLDSLSGQEMKQQIEDEFDVELSATAAFDYPTVHDLANFVADEIG
>UniRef100_A4PHN0_from_3352_to_3423 (HMM "PKS_PP" in sequence "UniRef100_A4PHN0", bitscore: 46.2, e-value: 6.3e-08, length: 72)
LRWLAERVGRAIGVPAAMIAADRPLLDYGVDSIAVMRLSRLLEDDLGRLPVALLLDSSTLGELTDRLLRDHG
>UniRef100_A4PHN0_from_5879_to_5950 (HMM "PKS_PP" in sequence "UniRef100_A4PHN0", bitscore: 46.1, e-value: 6.6e-08, length: 72)
HRRLAAVVAEATRTPVDDVTADRLFDDLGIDSLLAIRVVELLEKDFGRLSKTLLFECRSVEELAEYLREEHP
>UniRef100_A5G642_from_5262_to_5333 (HMM "PKS_PP" in sequence "UniRef100_A5G642", bitscore: 46.1, e-value: 6.7e-08, length: 72)
TDYLKKLISSVIKYPASKIDANAPMEKYGIDSIMVMQLTNQLEKAFGSLPKTLFFEYQTIQALSGYFLESHR
>UniRef100_P78584_from_1691_to_1763 (HMM "PKS_PP" in sequence "UniRef100_P78584", bitscore: 46.0, e-value: 6.8e-08, length: 73)
SRQVRECVANVLQMETDEVASQEPLSNMGMDSVMTVHLRGRLQKSLGVLVPPNLTWSHPTIDHIVKWLMEKTN
>UniRef100_Q2N3T0_from_2393_to_2465 (HMM "PKS_PP" in sequence "UniRef100_Q2N3T0", bitscore: 46.0, e-value: 7.1e-08, length: 73)
EDALRRKIAGLLGVPPAQVRSDSGFYELGLESTDLLSLARELEALLGEQLYPTVLFEHPTIDALVAHLRREFP
>UniRef100_A1G7S5_from_1180_to_1252 (HMM "PKS_PP" in sequence "UniRef100_A1G7S5", bitscore: 46.0, e-value: 7.1e-08, length: 73)
IDEVRAAIATEMKLPVESLDPRLPLVQQGLDSVMTVIVRRRLEKTYRQLLPASLFWQQPTVVAIAAELTELIA
>UniRef100_A2VLR6_from_2032_to_2101 (HMM "PKS_PP" in sequence "UniRef100_A2VLR6", bitscore: 45.9, e-value: 7.6e-08, length: 70)
RRLLVEQASVILRRTIDADRSFIEYGLDSLGMLEMRTHVETETGIRLTPKVIATNNTARALAQYLADTLA
>UniRef100_A4RSV8_from_1257_to_1329 (HMM "PKS_PP" in sequence "UniRef100_A4RSV8", bitscore: 45.9, e-value: 7.7e-08, length: 73)
ESVRQIVASAVTRALGRDVSVDASLMEEGLDSLAAVELGGALQKETGVNMPATLAFDYPTITAISGYLKGAML
>UniRef100_Q08QP5_from_2001_to_2073 (HMM "PKS_PP" in sequence "UniRef100_Q08QP5", bitscore: 45.8, e-value: 7.8e-08, length: 73)
EELLRTQLAAVLGMDASRLHAQTQLHGLGLDSLMALELRKRIEQALGVRLSAALLLAGGALAKLVDHLVELWE
>UniRef100_Q1D5F8_from_3595_to_3667 (HMM "PKS_PP" in sequence "UniRef100_Q1D5F8", bitscore: 45.5, e-value: 9.8e-08, length: 73)
KAAIRDAVCEVLQLPVDTLDDDRAFQRYGLDSISAVQLSVCLKRRLGSDVSPREFIEHPSVRSLSEYLGTQLD
>UniRef100_Q1RS45_from_492_to_563 (HMM "PKS_PP" in sequence "UniRef100_Q1RS45", bitscore: 45.5, e-value: 9.8e-08, length: 72)
TEYLKQIVSAILKMPIEDVQVHTPLEEYGIDSILIVQLTNRVREDVPDISSTLFFEYPTIGGLAEYLVSSRQ
>UniRef100_Q2T4N1_from_4843_to_4915 (HMM "PKS_PP" in sequence "UniRef100_Q2T4N1", bitscore: 45.3, e-value: 1.2e-07, length: 73)
AALLRSLLGEALKVEPVSIEGDGAFGDYGLDSIIGMGFVDAINRALDLSLDVTAVFEHNTVDALAAYVGSQLA
>UniRef100_Q9FDU1_from_3789_to_3862 (HMM "PKS_PP" in sequence "UniRef100_Q9FDU1", bitscore: 45.3, e-value: 1.2e-07, length: 74)
VEGLEKILREVTGLNENKVIPQQTSFLDLGLNSLMVIEFKNRLERDLGCKLPSSIIFDYPNLLSLSIYLREEIL
>UniRef100_Q1RS70_from_2452_to_2524 (HMM "PKS_PP" in sequence "UniRef100_Q1RS70", bitscore: 45.2, e-value: 1.2e-07, length: 73)
KHLLKQQTASLLKVNIDKIDPHEEMTKYGLDSISMTEFTNQLNKTYRLTLTPTIFFDHPTIHEFAVHLISEYE
>UniRef100_Q113V0_from_40_to_112 (HMM "PKS_PP" in sequence "UniRef100_Q113V0", bitscore: 45.1, e-value: 1.3e-07, length: 73)
KSWLISQLAERLEIETDQIDIQRDFTDYGLNSIEVVNLSGELENLLGRRLPPTLLLDYPTIESLAEYLVEDTS
>UniRef100_Q0B1F1_from_591_to_666 (HMM "PKS_PP" in sequence "UniRef100_Q0B1F1", bitscore: 45.0, e-value: 1.4e-07, length: 76)
QTLVQWCVERVSRLSGIDAGKIDPDAPFSIYGLDSKDAIMLSGELQDWLGLPVSPTVVYDFPSISLLARHLSGTGN
>UniRef100_Q4KCD6_from_1401_to_1473 (HMM "PKS_PP" in sequence "UniRef100_Q4KCD6", bitscore: 45.0, e-value: 1.4e-07, length: 73)
QRALIEQVSAQMKIPAGDIRLDVEFSQYGFDSISLTTLANTLKQQWRLNLAPTIFFEHATVGRFSAYLEREHQ
>UniRef100_Q6E7K5_from_1587_to_1660 (HMM "PKS_PP" in sequence "UniRef100_Q6E7K5", bitscore: 44.9, e-value: 1.5e-07, length: 74)
VKQVLKQQLAEALYTDISEIAEDQKFVDLGLDSIVGVEWTTTINQTYNLNLKATKLYDYPTLLELSAYIAQEIT
>UniRef100_A1DA81_from_2090_to_2161 (HMM "PKS_PP" in sequence "UniRef100_A1DA81", bitscore: 44.8, e-value: 1.6e-07, length: 72)
ITVVGARLAKQLRLTDAVDSARPLSYYGLDSLAAVELRNWVRMTLATELTTLDVMNAASLGELCDKVVGKMG
>UniRef100_Q82UT4_from_2422_to_2494 (HMM "PKS_PP" in sequence "UniRef100_Q82UT4", bitscore: 44.7, e-value: 1.7e-07, length: 73)
RGFVVEEVAQILSISPDRIESGRSLHDHGMDSLMAVELALGLERRFGIQLPVMMLNDAPTIHTVTARIVEKLT
>UniRef100_Q1RS54_from_1872_to_1943 (HMM "PKS_PP" in sequence "UniRef100_Q1RS54", bitscore: 44.7, e-value: 1.7e-07, length: 72)
VELLKKVIGEALKVPAHRLLAHEPLTAYGLDSILVVRLTNALKDVFGSVSSTLFFEYQTIDELADYFLSSRK
>UniRef100_Q8GGP2_from_3653_to_3724 (HMM "PKS_PP" in sequence "UniRef100_Q8GGP2", bitscore: 44.7, e-value: 1.7e-07, length: 72)
RSYVTGVFAEVLKYRAEDLDPAVTLENFGVDSLVSLNIVDRLEQDLGDLPQTLLFEYTSIDSIAEYLSAEHG
>UniRef100_Q2Y7Z3_from_1498_to_1568 (HMM "PKS_PP" in sequence "UniRef100_Q2Y7Z3", bitscore: 44.6, e-value: 1.9e-07, length: 71)
EKSIAEIWQSLLGMDAVGIHDNLFELGGDSLLGIQLLSRVRAVFGIDMRPADFFRSPTVAGLAELVETKLL
>UniRef100_Q1JTE1_from_738_to_809 (HMM "PKS_PP" in sequence "UniRef100_Q1JTE1", bitscore: 44.4, e-value: 2e-07, length: 72)
KQTVFEAAKTVLGSSEIPEIDAPLHELGVDSIGAVEFSELISAELQVDVEPTLLFNYPTLSDVIDFFVRELE
>UniRef100_A0T9G5_from_1194_to_1266 (HMM "PKS_PP" in sequence "UniRef100_A0T9G5", bitscore: 44.4, e-value: 2.1e-07, length: 73)
EQWLIAWLGERLKHRKIRLTRESTFAEIGFDSILAVEMTIVFSETFSVTVDPSAVWDYPSIRALAAHLAPRTH
>UniRef100_Q0RR72_from_2216_to_2288 (HMM "PKS_PP" in sequence "UniRef100_Q0RR72", bitscore: 44.4, e-value: 2.1e-07, length: 73)
EEYLGEHLRVVLRLSQSTLDPDTLLRSFGFDSLLALELRSRLEPALGITLPGNFVWRYPTIAALATGLADFAG
>UniRef100_A3R4R6_from_2019_to_2090 (HMM "PKS_PP" in sequence "UniRef100_A3R4R6", bitscore: 44.4, e-value: 2.2e-07, length: 72)
LTTLLDLVAEVLGGADDVAPEQGFFELGVDSVLGAELKERAEDQLGRELPGTIMFECPNALSFAEFILDDLF
>UniRef100_Q01DR4_from_3459_to_3528 (HMM "PKS_PP" in sequence "UniRef100_Q01DR4", bitscore: 44.4, e-value: 2.2e-07, length: 70)
LERVIECVEQATGLRSDSEMPFMESGVDSVSSMDLSSELSRTFSITLPATFLFDNPTPKAAAEFIVGAFR
>UniRef100_A0R1E8_from_2036_to_2102 (HMM "PKS_PP" in sequence "UniRef100_A0R1E8", bitscore: 44.3, e-value: 2.2e-07, length: 67)
RRLIAEQVGLLLRRTVDPDRPLSEYGLDSLGHLELRTRIETETGVRVSAMDMTTIRGLAQRLCEMLD
>UniRef100_Q0SEL9_from_2247_to_2317 (HMM "PKS_PP" in sequence "UniRef100_Q0SEL9", bitscore: 44.2, e-value: 2.4e-07, length: 71)
ESAVADVFAEVLGTGVVGADDDFFASGGNSLTATQVVARINSALGTDVGVRDVFETPTVRALAARIARESA
>UniRef100_Q8GGP2_from_1636_to_1710 (HMM "PKS_PP" in sequence "UniRef100_Q8GGP2", bitscore: 44.2, e-value: 2.4e-07, length: 75)
EVLWAVVDAVRTRLYLERDEVDHRLSFNEMGVDSVGAVEIVEQLGARFALEMDPVTLFDHPTVPRLAEHVRELHR
>UniRef100_Q08QP7_from_10_to_82 (HMM "PKS_PP" in sequence "UniRef100_Q08QP7", bitscore: 44.2, e-value: 2.4e-07, length: 73)
IGWIAEDLGAQLEIDPRMIDVHERFSRYGLDSLGAIALVRKLAQRLDRPVSPVAVWRFPTPHALAEHLCGNTS
>UniRef100_Q3WH62_from_39_to_113 (HMM "PKS_PP" in sequence "UniRef100_Q3WH62", bitscore: 44.2, e-value: 2.5e-07, length: 75)
LDLIAELVGALTDREPADIAADPITPWRRLGIYRQVARQLQSELETATGLRLPATLFFDLPSPDALAGYLRSRLL
>UniRef100_Q1D3S5_from_78_to_150 (HMM "PKS_PP" in sequence "UniRef100_Q1D3S5", bitscore: 44.1, e-value: 2.6e-07, length: 73)
RARLTAVLAQRLGIEAHTLDVRERFSLYGLDSLKATGFIAEVGAMLGRSLSPTLAWEYPTLDGLARYLAGERD
>UniRef100_Q4U447_from_3539_to_3611 (HMM "PKS_PP" in sequence "UniRef100_Q4U447", bitscore: 44.1, e-value: 2.6e-07, length: 73)
EDKIIDSLASTLQIDRSKLSSDVPFTTFGVDSIFAVEVAGVIGRELSIDLRTTALFNYPTARALAEHIAATFA
>UniRef100_Q0S5F4_from_1977_to_2047 (HMM "PKS_PP" in sequence "UniRef100_Q0S5F4", bitscore: 44.0, e-value: 2.7e-07, length: 71)
QELVAAAFATEIGTEGIGLDDSFFDLGGNSLGATRLAARVGSVLGRRVSVRDIFDHPTVAELAAHVTGAAD
>UniRef100_Q3W1C5_from_1_to_64 (HMM "PKS_PP" in sequence "UniRef100_Q3W1C5", bitscore: 44.0, e-value: 2.8e-07, length: 64)
MLDHGSADDIDHRRTFRDLGFDSLAGVELRDRLAEATGLTLPAGLVYDQPTVDALVTHLDGLLT
>UniRef100_Q5AUC5_from_549_to_621 (HMM "PKS_PP" in sequence "UniRef100_Q5AUC5", bitscore: 44.0, e-value: 2.9e-07, length: 73)
GDRVRHAWAHILGHTPASLSMQDDFFSLGGTSLHAVHLLNNLNTSMGLSLRAATVFENPTLEGMSEAVSRLLH
>UniRef100_Q2SHY7_from_2445_to_2517 (HMM "PKS_PP" in sequence "UniRef100_Q2SHY7", bitscore: 43.8, e-value: 3.2e-07, length: 73)
LRWLTAQAAAVLRLNPDNIDPAAPLTQYGLDSLMAVELRNRIEKNLSASVSIVDILKSNGLGELAASVAEKLT
>UniRef100_Q01DM2_from_2583_to_2657 (HMM "PKS_PP" in sequence "UniRef100_Q01DM2", bitscore: 43.8, e-value: 3.2e-07, length: 75)
TQDVESKISTVVRTLTGEHVSAETPLMEAGLDSQAAGELVNALEIEFPGTEVPATVVFDYPTVSALASYIADVSG
>UniRef100_Q1RS45_from_3409_to_3481 (HMM "PKS_PP" in sequence "UniRef100_Q1RS45", bitscore: 43.8, e-value: 3.2e-07, length: 73)
QEKLKRHVSDLLKVSMKDIEADSELTEYGFDSIIFTEFTNLLNRSYQLELSPTIFFEFPTLRKLSGHLISEWK
>UniRef100_Q096B8_from_33_to_105 (HMM "PKS_PP" in sequence "UniRef100_Q096B8", bitscore: 43.7, e-value: 3.4e-07, length: 73)
MDFLQEQLGPRLGMEPAEIGPRDNLMELGVDSIKAVELKGLLEHELGLELNSSLAFDQPNLEALTGFLLEAAQ
>UniRef100_UPI0000D72370_from_1_to_73 (HMM "PKS_PP" in sequence "UniRef100_UPI0000D72370", bitscore: 43.7, e-value: 3.4e-07, length: 73)
MHALAASLAKALYMDVADIDIEQPFMEMGLDSIVGVEWVHQVNRAYGIGINAIQVYDYPNIVTFAGLVESLTN
>UniRef100_Q212V5_from_603_to_676 (HMM "PKS_PP" in sequence "UniRef100_Q212V5", bitscore: 43.7, e-value: 3.5e-07, length: 74)
RGKVLDCVRRALGPSSPRVIDPARSLFALGLDSLAATQAVAALERDLGRSLPEGVLFDYPTVDALSDWLVSRAE
>UniRef100_Q4ZNC8_from_1406_to_1477 (HMM "PKS_PP" in sequence "UniRef100_Q4ZNC8", bitscore: 43.6, e-value: 3.8e-07, length: 72)
QDYLKGKLAIVIERDAKTIRGDQKIEEYGFDSIMAVEMIRQLEGQFGQLSKTLFFEYFTINEVADYLMDEYS
>UniRef100_Q3WGZ2_from_2141_to_2213 (HMM "PKS_PP" in sequence "UniRef100_Q3WGZ2", bitscore: 43.5, e-value: 3.8e-07, length: 73)
EAYLTEHLRAVLRLGQSVLDPDIPLRSLGFDSLLALELRSRLEPGLGISLPGNFIWKYDTVATLAAGLADHTK
>UniRef100_Q4KCD3_from_1381_to_1452 (HMM "PKS_PP" in sequence "UniRef100_Q4KCD3", bitscore: 43.5, e-value: 3.9e-07, length: 72)
IRYFKQLLSTTLKRPLEKIDSDASFERYGADSIMLTELTRQLERLFGSLPNTLLYEYQTVRELSAYFIGQHA
>UniRef100_Q6RKK3_from_2414_to_2486 (HMM "PKS_PP" in sequence "UniRef100_Q6RKK3", bitscore: 43.5, e-value: 3.9e-07, length: 73)
SIEIGTKVNDFLLRPDGPVDPSLRLSEMGLDSLTAIELRRWFSQVFGLQVSVLEMIGAPSLREVARIVATRLG
>UniRef100_Q09D72_from_2359_to_2429 (HMM "PKS_PP" in sequence "UniRef100_Q09D72", bitscore: 43.5, e-value: 4e-07, length: 71)
ERKVAAIWKEALGVEEVGALDNFFELGGHSLLLSQVRGRLAQDFGRPLPVLELFRYPTVRTLAAYLSGQGA
>UniRef100_Q9KJ00_from_1314_to_1386 (HMM "PKS_PP" in sequence "UniRef100_Q9KJ00", bitscore: 43.5, e-value: 4e-07, length: 73)
EAFLRTQVSQVLRTPEIKVGAEALFTRLGMDSLMAVELRNRIEASLKLKLSTTFLSTSPNIALLTQNLLDALA
>UniRef100_Q0S6F2_from_1226_to_1296 (HMM "PKS_PP" in sequence "UniRef100_Q0S6F2", bitscore: 43.5, e-value: 4e-07, length: 71)
ERAVARVFADVLGVERIGLDDSFFDLGGNSLVATKVVARVNAALGIDLVVRTLFEAPTVEALADRIEGTHA
>UniRef100_Q0LLR6_from_2991_to_3061 (HMM "PKS_PP" in sequence "UniRef100_Q0LLR6", bitscore: 43.4, e-value: 4.2e-07, length: 71)
ERRIAAVWQQVLGIGQIGIDDNFFDLGGNSLTALQLISRLKKEFKTQISAVAIFEAPTIRAMAQYLMPDAP
>UniRef100_Q2N3S9_from_3997_to_4070 (HMM "PKS_PP" in sequence "UniRef100_Q2N3S9", bitscore: 43.4, e-value: 4.3e-07, length: 74)
LDGLRGVFSAELRIPVAKLGSDTPFEDFGVDSVILAGLVQRIETWLGGVALEPTVLLQHRTLDDLARHLRKHFE
>UniRef100_Q6VT95_from_6333_to_6405 (HMM "PKS_PP" in sequence "UniRef100_Q6VT95", bitscore: 43.3, e-value: 4.4e-07, length: 73)
EAELIRIVAFVQRIPAEKINVRRDISAYGFDSISFTEFANALNKAYKLSLMPTLFFEIASLADLAGHLLTQHR
>UniRef100_Q10Y11_from_2454_to_2527 (HMM "PKS_PP" in sequence "UniRef100_Q10Y11", bitscore: 43.3, e-value: 4.5e-07, length: 74)
VDYLKGKVANIFGTTTGKIMDIEQPLTTMGLDSLMAVELRNLIQRELgfDIPMQTIIEGISISEIVDLVSEQLL
>UniRef100_A6GIB2_from_359_to_434 (HMM "PKS_PP" in sequence "UniRef100_A6GIB2", bitscore: 43.3, e-value: 4.6e-07, length: 76)
RARLRELVVATLGAGAPAPQALSTSAGFYDLGLDSSDLLDLVAQLEGELGASLYPTLLFEHQSIDELSRWLVAEHG
>UniRef100_Q0S5H6_from_2590_to_2660 (HMM "PKS_PP" in sequence "UniRef100_Q0S5H6", bitscore: 43.2, e-value: 4.7e-07, length: 71)
EHALAEIFVDVLGIDGIGVSDSFFDLGGNSLVATRVLARINAEFGAVVTVRELFEGPTVRALAAVVARANV
>UniRef100_A5G642_from_732_to_804 (HMM "PKS_PP" in sequence "UniRef100_A5G642", bitscore: 43.1, e-value: 5.2e-07, length: 73)
LSILMQAVSELLRVKLADIDADVELNDYGFDSVSLTQFANTLNREYKLELAPTVFFEYPTLSRFAKYLVEAHS
>UniRef100_Q11ZV9_from_21_to_93 (HMM "PKS_PP" in sequence "UniRef100_Q11ZV9", bitscore: 43.0, e-value: 5.4e-07, length: 73)
QDWLVRHIGDLLSLPVDKVPVDAPFDRYGLDSAAAVGMIGDLGDWLGKTLEPTLPYDYPTAQQLADHLAAVIA
>UniRef100_A0QF84_from_2019_to_2088 (HMM "PKS_PP" in sequence "UniRef100_A0QF84", bitscore: 43.0, e-value: 5.5e-07, length: 70)
RRLISDQVSLILRRNVDPDRPLPEYGLDSLGGLELLTRIQTETGIRVSPADIAAIGTIRGLADLLRDKLT
>UniRef100_Q18559_from_2948_to_3026 (HMM "PKS_PP" in sequence "UniRef100_Q18559", bitscore: 43.0, e-value: 5.5e-07, length: 79)
TEIRRKVSLAVFDLATETLSAEDLQSKGFTELGMDSLSIVDFVNRLNDKYfpDDEITASDIFDYPTVDELSDHIVRKKS
>UniRef100_Q311J0_from_2094_to_2163 (HMM "PKS_PP" in sequence "UniRef100_Q311J0", bitscore: 43.0, e-value: 5.6e-07, length: 70)
QQLLGSIWAAVLGQQTDIDTSFFEAGGDSLLATRVMADIRRQAGIEISLNTLFMHPTIRELAHVIAEKRA
>UniRef100_A5G642_from_6545_to_6617 (HMM "PKS_PP" in sequence "UniRef100_A5G642", bitscore: 43.0, e-value: 5.6e-07, length: 73)
RQWLRNTFMTELKLTADQLDEDTSFDDYGIDSIMFAQLVQTLEKGVQGKLDPALLFEHTTLAALTDYFSAHHA
>UniRef100_O96554_from_7301_to_7376 (HMM "PKS_PP" in sequence "UniRef100_O96554", bitscore: 43.0, e-value: 5.7e-07, length: 76)
DEELVVVIAQVAQQCASSPTLPSPDTVLLDLGLDSLGAVEFRNSVLEMTGVKLPQTLVFENPTIYAISMYVRDQNS
>UniRef100_A3NHC8_from_1195_to_1271 (HMM "PKS_PP" in sequence "UniRef100_A3NHC8", bitscore: 42.9, e-value: 6e-07, length: 77)
KREVERWLLTWLGARLRNRRIALTAETTFADIGLDSILAVELTMAFGDAFRTTVDASAVWDYASIDALATHLAARMD
>UniRef100_A6GK65_from_2213_to_2285 (HMM "PKS_PP" in sequence "UniRef100_A6GK65", bitscore: 42.8, e-value: 6.3e-07, length: 73)
VALLRDEAVSVLRVQPGQVSEGTDLLTLGLDSLLGLELRNSLEAALDLRLPASLFWESPRVGELAEQLLERLG
>UniRef100_UPI000038D25F_from_1757_to_1830 (HMM "PKS_PP" in sequence "UniRef100_UPI000038D25F", bitscore: 42.8, e-value: 6.4e-07, length: 74)
VAYLQDGVAKVLGISSSQQIDPNQSLNELGFDSLMSIDFKNKIKNELGIELPIRKIAESSSVVQLALALIEQLA
>UniRef100_A1KQR8_from_2052_to_2124 (HMM "PKS_PP" in sequence "UniRef100_A1KQR8", bitscore: 42.8, e-value: 6.4e-07, length: 73)
QQLIIDSLAKTLKADAQSIALRTPFSDYGVDSILGVGFVKHLSQQLGIKLNSAILFEQATVAKLRDYLQNTYG
>UniRef100_A2RWQ3_from_2121_to_2191 (HMM "PKS_PP" in sequence "UniRef100_A2RWQ3", bitscore: 42.8, e-value: 6.5e-07, length: 71)
LHRVREIWRTLLERDDIGDDENFFDAGGHSLRAVALHQRITEAFGDVIALTDLFEHPTIGALAAHLDAFAP
>UniRef100_Q094I5_from_630_to_702 (HMM "PKS_PP" in sequence "UniRef100_Q094I5", bitscore: 42.8, e-value: 6.6e-07, length: 73)
QNWLLGRMAQYLGIKAEEIDIKDPFERYGLDSAVAVSLTGELAGWLGREFEPTLFWEHPSAEILAKHLVNELK
>UniRef100_Q3S2U6_from_2470_to_2542 (HMM "PKS_PP" in sequence "UniRef100_Q3S2U6", bitscore: 42.7, e-value: 7.1e-07, length: 73)
VQVMGHRLVTMFGLTESEMSATQTLSSVGVDSLVAIELRNWITAQLNVDISVFELMEGRTIAEVAEVVVKKYG
>UniRef100_A1KQR9_from_1424_to_1496 (HMM "PKS_PP" in sequence "UniRef100_A1KQR9", bitscore: 42.4, e-value: 8.7e-07, length: 73)
RRALIDLVSQQMKIPAAEIRTDAEFSQYGFDSISLTALAGTLKQQWRLNLAPTIFFEHATIDRFAAYLEREHG
>UniRef100_O96554_from_2919_to_2997 (HMM "PKS_PP" in sequence "UniRef100_O96554", bitscore: 42.3, e-value: 8.9e-07, length: 79)
KEERETYIEKQIISLSKSILGVEIKSLDQPLQDIGIDSLAALEFRNALSKKFNIKLSATTLFDYPTIRGIKDHISEKLS
>UniRef100_Q6VT92_from_21_to_93 (HMM "PKS_PP" in sequence "UniRef100_Q6VT92", bitscore: 42.3, e-value: 9.1e-07, length: 73)
KAWLVESLAQRLSLDAAEIDTSRNFEDYGLDSRTGIQLSGQLEKVLEHRLSPALLYHHTTIDAVVEHLAKQFK
>UniRef100_Q93H11_from_957_to_1027 (HMM "PKS_PP" in sequence "UniRef100_Q93H11", bitscore: 42.3, e-value: 9.3e-07, length: 71)
VRTIAAVWQQVLGVAAVFARDDVFDLGAHSLQAIQVANRLGVELHRDLKVAWLFQHPTPAELARFLEQQEQ
>UniRef100_Q1B844_from_1411_to_1484 (HMM "PKS_PP" in sequence "UniRef100_Q1B844", bitscore: 42.2, e-value: 9.7e-07, length: 74)
ADRTLTRLAGVLGYADSSALNPAVPLIEFGMDSLMAVRIRQATRNDFGVEPPVSLLLQGGSLDDVTADVLSQLG
>UniRef100_Q1RS45_from_394_to_465 (HMM "PKS_PP" in sequence "UniRef100_Q1RS45", bitscore: 42.2, e-value: 9.8e-07, length: 72)
AAFLIKAAAKVLKMPAEEINPLAPLDEYGIDSILIVQLTNELRDLVPDISSTLFFEYRTIEELAAFLAETKE
>UniRef100_A1HLA8_from_2427_to_2499 (HMM "PKS_PP" in sequence "UniRef100_A1HLA8", bitscore: 42.2, e-value: 9.9e-07, length: 73)
IETLQAQIARILHLSAAKVDPDRSVTDLGMDSLMGMELGMAIEECFEVKLPVMMLAEGATVRSLAQKIAESVR
>UniRef100_A0ZEC2_from_3756_to_3829 (HMM "PKS_PP" in sequence "UniRef100_A0ZEC2", bitscore: 42.2, e-value: 1e-06, length: 74)
TKEIEHVLRELTGLAPNSIIPQKTSFLDLGLNSLMVLEFKNSLERELGCNLPSSVIFDYPNLTELITYLQVEIL
>UniRef100_Q7NJ95_from_12_to_84 (HMM "PKS_PP" in sequence "UniRef100_Q7NJ95", bitscore: 42.1, e-value: 1e-06, length: 73)
AEWMKAYIGDFLNVDAQQVDVQTDFERFGLDSAIVVSLISELEEWLELELSPALLFEYPTIDSMAEHLYHQKR
>UniRef100_Q7W6G2_from_2407_to_2479 (HMM "PKS_PP" in sequence "UniRef100_Q7W6G2", bitscore: 42.1, e-value: 1e-06, length: 73)
VEILKAEVGEILRVPMDRLDASRSVYDMGLDSLMGVELMVALENRCGLKLPVMALSESPTIEQLAERLVALLR
>UniRef100_Q1RS54_from_3426_to_3498 (HMM "PKS_PP" in sequence "UniRef100_Q1RS54", bitscore: 42.0, e-value: 1.1e-06, length: 73)
QAELKHMISGILKVKEDEIDAESEMRDYGFDSVSFTQFANELNKMYGLELTPAVFFEYPTVFRFAQYLLTEHP
>UniRef100_O85739_from_1356_to_1426 (HMM "PKS_PP" in sequence "UniRef100_O85739", bitscore: 42.0, e-value: 1.1e-06, length: 71)
EQALAECWEAVLKRPVRRREASFFSLGGDSLLATRLLAGIRERFGVRLGMADFYRQPTLAGLARHLQVQTV
>UniRef100_Q1D5F8_from_4314_to_4386 (HMM "PKS_PP" in sequence "UniRef100_Q1D5F8", bitscore: 41.9, e-value: 1.2e-06, length: 73)
ESMIRTTLSPFLRVPPEQLDLEAEFSELGFDSILVIKLAAALRQGHGLVVEPAAFFEYSTPAQLIQHVSDQLA
>UniRef100_Q1RS73_from_3096_to_3168 (HMM "PKS_PP" in sequence "UniRef100_Q1RS73", bitscore: 41.9, e-value: 1.2e-06, length: 73)
HGALIRLVSSILKVGQDEIDIDTELSEYGFDSVSFTVFTNQLNEAYQLKLAPTIFFEHGTIRSLADYLTDEAE
>UniRef100_A3IU64_from_25_to_97 (HMM "PKS_PP" in sequence "UniRef100_A3IU64", bitscore: 41.9, e-value: 1.2e-06, length: 73)
QNWLIKQLAEQLRLDPASIKITEPFTRYGLDSIDAVTLVGDLEDWLDLDLPDTLFWDHPTVEKSAKYLEENYD
>UniRef100_Q70KH8_from_28_to_100 (HMM "PKS_PP" in sequence "UniRef100_Q70KH8", bitscore: 41.9, e-value: 1.2e-06, length: 73)
LDLIRTHSATATDGRARALDAGRAFGEQGVRGKSAGKLRELLSEATGLALSATVVFDYPTPRALAEHLTGLLL
>UniRef100_A4RT44_from_10559_to_10631 (HMM "PKS_PP" in sequence "UniRef100_A4RT44", bitscore: 41.8, e-value: 1.3e-06, length: 73)
EDIRLSVSAIVSSVMGMRVQDDVSLVEMGIDSIVSVDIRDQISSALNSDLPVTLVFNYPTVRDISAYLATLLS
>UniRef100_Q26Q16_from_2032_to_2105 (HMM "PKS_PP" in sequence "UniRef100_Q26Q16", bitscore: 41.7, e-value: 1.4e-06, length: 74)
LDYLRGVVGRLLRLEGGEVLSEIQPLQELGLDSLVSIQLRNRIRAELEIDLPVAEMMEAGSLAQLVAVAAGKIA
>UniRef100_Q0B307_from_1418_to_1491 (HMM "PKS_PP" in sequence "UniRef100_Q0B307", bitscore: 41.7, e-value: 1.4e-06, length: 74)
GALLRESIAEVLDLPDPGAIGAHDTLHALGMDSITLVELRDQLVRRLGRELPSRLLFDFPQVGQLARYLALGQP
>UniRef100_Q1RS45_from_4627_to_4700 (HMM "PKS_PP" in sequence "UniRef100_Q1RS45", bitscore: 41.7, e-value: 1.4e-06, length: 74)
QSWLRSLLAKELSIDETHMDIDVPFQEYGMDSIFLAQVLTKIDQKLpSVSIDPTVLLEHPTIEQLADYLAAHCP
>UniRef100_UPI000038D516_from_1753_to_1825 (HMM "PKS_PP" in sequence "UniRef100_UPI000038D516", bitscore: 41.7, e-value: 1.4e-06, length: 73)
ETYFHEQVARVLRMPASKLDRHQPLNSQGLDSLVAVELKNKLKNDLGIDLPMIRFIQGPSIAQLSAQVLTQIT
>UniRef100_A0NU18_from_2387_to_2459 (HMM "PKS_PP" in sequence "UniRef100_A0NU18", bitscore: 41.7, e-value: 1.4e-06, length: 73)
AKLLAAEIGKILRIAPEEIDPHKPLSDIGMDSLMALELRMSAERQLGIDIPLMSLANGATLIDLSGRVANRVL
>UniRef100_Q6VT93_from_4821_to_4893 (HMM "PKS_PP" in sequence "UniRef100_Q6VT93", bitscore: 41.6, e-value: 1.4e-06, length: 73)
ERVIAQRLGSMLGMDEGEIEMGRSFQDYGVDSIASSELCRALEQTFKVQISSLELFSLSSLAELAELIAGRLP
>UniRef100_Q1IBI5_from_3036_to_3106 (HMM "PKS_PP" in sequence "UniRef100_Q1IBI5", bitscore: 41.6, e-value: 1.5e-06, length: 71)
EQRLHQIWSALLGHGDIDAEDNFFERGGDSLLAMQLQQHISQAFARELAVVEVFRHPTLRSMARFLDDTPR
>UniRef100_Q1RS73_from_3189_to_3261 (HMM "PKS_PP" in sequence "UniRef100_Q1RS73", bitscore: 41.6, e-value: 1.5e-06, length: 73)
HTALTAMVSGILKVDREDIETDTELSEYGFDSVSFTVFTNQLNEAYQLELAPTIFFEHGTISGLAGYLAKEHP
>UniRef100_Q93HB6_from_15_to_87 (HMM "PKS_PP" in sequence "UniRef100_Q93HB6", bitscore: 41.5, e-value: 1.5e-06, length: 73)
RSWLTERVASYLERPAADIDAGAQLAELGLDSVYALSLCGDVEDHFGLVVEPTMAWDHPTVDAITAFLAAELA
>UniRef100_Q4KK23_from_30_to_102 (HMM "PKS_PP" in sequence "UniRef100_Q4KK23", bitscore: 41.5, e-value: 1.6e-06, length: 73)
KHWLVQKMGALLKIDPSQVDTARSFESYGLDSLVAVKVAGDLEKFMEQRLSPALLFEYSSIDDLSKYLANELT
>UniRef100_Q643C7_from_2665_to_2735 (HMM "PKS_PP" in sequence "UniRef100_Q643C7", bitscore: 41.5, e-value: 1.6e-06, length: 71)
EEALALIWVELLGLEHVGVEDNFFDLGGDSITSLRLMSRMGGAFGVDVSPRDFFDAPTIAALAERLEEKIL
>UniRef100_Q8GGP2_from_6153_to_6221 (HMM "PKS_PP" in sequence "UniRef100_Q8GGP2", bitscore: 41.5, e-value: 1.6e-06, length: 69)
EDLVQDVIERELGRTADPAKSFVDNGFGSFDMLRVVASLERVFGALRKTLLFDHPTIGALAAHLAETHG
>UniRef100_A4PHN0_from_1692_to_1763 (HMM "PKS_PP" in sequence "UniRef100_A4PHN0", bitscore: 41.5, e-value: 1.6e-06, length: 72)
HDRLREIVRELLGDPRADVPGDRPWQELGIDSLLNLELVTAVSKAFGEISSTALFEHRTLDELARALGGRAR
>UniRef100_Q5CQX7_from_9109_to_9180 (HMM "PKS_PP" in sequence "UniRef100_Q5CQX7", bitscore: 41.4, e-value: 1.7e-06, length: 72)
SNKIISICSEVLGIENDLNSEQSLMDFGIDSIMAVEIRNSLCDNFGISLSHTILFDYPTISSLSTYINQKFM
>UniRef100_Q2N3T0_from_4454_to_4525 (HMM "PKS_PP" in sequence "UniRef100_Q2N3T0", bitscore: 41.3, e-value: 1.8e-06, length: 72)
VAYAKAIFAEVLQIPPGKIDPAATFETYGVDSIANLDLLRRFEVDLGPLAPTLLFEHLTVDALAAYFAERHA
>UniRef100_Q1D693_from_976_to_1046 (HMM "PKS_PP" in sequence "UniRef100_Q1D693", bitscore: 41.3, e-value: 1.9e-06, length: 71)
ERVVLKVWEEVLGVTTTSAQDDFFDLGGQSLQSIQVANRLSIELGREIPVATVFRYPTAAGLAQALEQGTD
>UniRef100_A6GIB2_from_4332_to_4404 (HMM "PKS_PP" in sequence "UniRef100_A6GIB2", bitscore: 41.3, e-value: 1.9e-06, length: 73)
LAALADGLSDALGLRPELVTPALVFADCGVDSITGVALINAVGERLGLPLRTSLLFDCPDVASFVAWLVEHHG
>UniRef100_Q6DNF2_from_1957_to_2030 (HMM "PKS_PP" in sequence "UniRef100_Q6DNF2", bitscore: 41.2, e-value: 1.9e-06, length: 74)
IKQVLKQQLAEALYTEESEIAEDQKFVDLGLDSIVGVEWTTTINQTYNLNLKATKLYDYPTLLELSGYIAQILS
>UniRef100_A4X899_from_11_to_83 (HMM "PKS_PP" in sequence "UniRef100_A4X899", bitscore: 41.1, e-value: 2.1e-06, length: 73)
LDDVLDCIAEVLGMDPELIDVQASLTALGLESFTAVRLRRRIRERTGQDLPLTAFLGNATATHLARHLSDAPE
>UniRef100_Q4U446_from_2110_to_2181 (HMM "PKS_PP" in sequence "UniRef100_Q4U446", bitscore: 41.0, e-value: 2.2e-06, length: 72)
EDYLKGHFAAVFKMDAAQIDPQTSFDDYGIDSLVIVELHARLDKDMTPLPRTTFFELRTVRAVADHLLASRR
>UniRef100_Q1MX64_from_1154_to_1226 (HMM "PKS_PP" in sequence "UniRef100_Q1MX64", bitscore: 41.0, e-value: 2.2e-06, length: 73)
RDLLTGMVAELLQLTPAEVPSSRPLAETGLDSLAALELRQRVRAETGVDLPVDLLIAGPSLDEVVERLCGSVA
>UniRef100_Q2N3T0_from_2272_to_2344 (HMM "PKS_PP" in sequence "UniRef100_Q2N3T0", bitscore: 40.9, e-value: 2.4e-06, length: 73)
KARLRQLVAGRLGRDPESVPTERGFYELGLESTDLLDLVRELEALLGEQLYPTLLFEHATIDELAAYLRRAHP
>UniRef100_A2QH06_from_2433_to_2508 (HMM "PKS_PP" in sequence "UniRef100_A2QH06", bitscore: 40.8, e-value: 2.6e-06, length: 76)
AIAMRATREKLSIMMSTPVDEIDTDKPFHQYGVDSLAGVELRNWFARELRADLAMFDILGGASLASVVTLAVGKSE
>UniRef100_A1KQR8_from_391_to_462 (HMM "PKS_PP" in sequence "UniRef100_A1KQR8", bitscore: 40.7, e-value: 2.7e-06, length: 72)
SDYLRKLVASTLKIPADKMSLSRPLEDYGLDSILVVRLTNAFNEQFEAIDSALFFEMPTLAALTEYFIQHRQ
>UniRef100_A1D0Y7_from_178_to_250 (HMM "PKS_PP" in sequence "UniRef100_A1D0Y7", bitscore: 40.7, e-value: 2.8e-06, length: 73)
TVEVGKTIYDLMVKPDDEVEIGRTLAQIGLDSLMVIELRRWIKQVLGLTMSVLEIMGSGSLKQLAGDLAAKYA
>UniRef100_Q2N3S8_from_357_to_432 (HMM "PKS_PP" in sequence "UniRef100_Q2N3S8", bitscore: 40.5, e-value: 3.1e-06, length: 76)
GAIVAELRAMLGGIHGEGAEEVPLDVGFYEQGLDSADLLRLVRTLEKRLQTQLYPTLLFEHTTVADLAAYLASHHA
>UniRef100_Q4WKV9_from_138_to_209 (HMM "PKS_PP" in sequence "UniRef100_Q4WKV9", bitscore: 40.5, e-value: 3.2e-06, length: 72)
VELANPVLMRSLGVVEPLKPTRPLSNYGVDSLVAVELRNWVPQQLEIDISVLQIVSVRTLTALCETLLGKLV
>UniRef100_Q6RKE1_from_2059_to_2132 (HMM "PKS_PP" in sequence "UniRef100_Q6RKE1", bitscore: 40.5, e-value: 3.2e-06, length: 74)
LTMLQDTVAKALGFTKPSDVHVDKPLQDIGIDSLTAVLIRNQVANLTGMSLTANITFQHPNLKALGQTLLSELN
>UniRef100_A3RTN1_from_25_to_94 (HMM "PKS_PP" in sequence "UniRef100_A3RTN1", bitscore: 40.5, e-value: 3.2e-06, length: 70)
RHWLTAHVASLLEQPEDSIDPALSFSYFGLDSVAAVGLSGDLESLLGRKLPATLTWDFPTIELLARHLAQ
>UniRef100_Q0V687_from_1644_to_1717 (HMM "PKS_PP" in sequence "UniRef100_Q0V687", bitscore: 40.5, e-value: 3.2e-06, length: 74)
DVKIRECVALVMGVEDIEEIDTRVPLSDYGVDSIMTIALRQKLQSKLKIKVPQTLMWNYPTVSAMVGWFQKQFE
>UniRef100_Q3WDU2_from_893_to_969 (HMM "PKS_PP" in sequence "UniRef100_Q3WDU2", bitscore: 40.3, e-value: 3.6e-06, length: 77)
EELLAEQFAAVLGTAEVLGTAEIGAEDDFFALGGHSLLAMRLRSRIRSVFGVEVSARDIFDEPTVAGLARRLDGAVA
>UniRef100_Q8KSQ0_from_4709_to_4777 (HMM "PKS_PP" in sequence "UniRef100_Q8KSQ0", bitscore: 40.3, e-value: 3.7e-06, length: 69)
ERLVARTWADVLGLARVGAEDDFFALGGDSISSIRVAARLRERFDVSPRALFDHPTVAGLAAALSGEAQ
>UniRef100_Q86ZD9_from_2522_to_2594 (HMM "PKS_PP" in sequence "UniRef100_Q86ZD9", bitscore: 40.3, e-value: 3.7e-06, length: 73)
GRAITAKLATMFLIAAESIIASKSLSEYGVDSLVAVELRNWLAAQLssDVSVFDVTQSQSLTALATTVATKSS
>UniRef100_Q93HE5_from_4408_to_4481 (HMM "PKS_PP" in sequence "UniRef100_Q93HE5", bitscore: 40.2, e-value: 3.9e-06, length: 74)
SGLISTQISAVLGLESADVVRPNQILLDFGFDSLSILTLRNRLDSATGVRLDTASMFHRSTPDDLVQHLKQALL
>UniRef100_A5G644_from_1965_to_2037 (HMM "PKS_PP" in sequence "UniRef100_A5G644", bitscore: 40.2, e-value: 4e-06, length: 73)
ESDLKKQIATLMKIPISRVDEDTNLADFGFDSITLMELAALLTERFGIETTPSVFFAYSTLGKLVRYFASEHR
>UniRef100_UPI000038DF53_from_995_to_1067 (HMM "PKS_PP" in sequence "UniRef100_UPI000038DF53", bitscore: 40.2, e-value: 4e-06, length: 73)
GEVIVQQIANSLGKKSSQISLDKSFYSFGIDSLKAVEIMETLGEKFGFSISPTLLFEYPTPTEFALYLIQEQK
>UniRef100_Q2JCL0_from_9_to_81 (HMM "PKS_PP" in sequence "UniRef100_Q2JCL0", bitscore: 40.1, e-value: 4.1e-06, length: 73)
VTWCQEYVAGLLEIPAEEVDPDADFDRLGIDSALAVSLLIEVEERYGVDLPPEALFENPNLNAVATYLHTQLP
>UniRef100_Q5YPH6_from_5315_to_5386 (HMM "PKS_PP" in sequence "UniRef100_Q5YPH6", bitscore: 40.0, e-value: 4.6e-06, length: 72)
QRLVAATFAEVVGIPPERVGAESDFFDLGGNSLLATKLAARLGAARGVRVPVAAVFEAPTVEALARRLDALD
>UniRef100_Q0S3K6_from_5966_to_6036 (HMM "PKS_PP" in sequence "UniRef100_Q0S3K6", bitscore: 39.9, e-value: 4.7e-06, length: 71)
EEIVAGVFAEVLGVERVGTADSFFDLGGNSISATRLTARLTAALGAQLSVRECFEHPTVAELAALLEATAG
>UniRef100_A1B0A4_from_1719_to_1789 (HMM "PKS_PP" in sequence "UniRef100_A1B0A4", bitscore: 39.9, e-value: 4.9e-06, length: 71)
QAELAAIWSELLGIAQVGAADSFFDLGGHSLIAVRMFGQLRKKFGVDLPISTLFEAPTIAELAALVEERTG
>UniRef100_Q0LLS0_from_1478_to_1548 (HMM "PKS_PP" in sequence "UniRef100_Q0LLS0", bitscore: 39.8, e-value: 5.1e-06, length: 71)
EQRIAVIWQEALGLDQVGIQDNFFDLGGNSLVGIQVIARLQKEFKVQLSTVVLFEAPTISALATYLMERLP
>UniRef100_A0QNF1_from_6158_to_6231 (HMM "PKS_PP" in sequence "UniRef100_A0QNF1", bitscore: 39.8, e-value: 5.1e-06, length: 74)
EATLCSVFAEVLGLDGPDGLSVDDDFFDLGGHSLLTIRLISRIRSELGAELTLGDVFNSRTVAALARHVTADEG
>UniRef100_Q1RS52_from_1645_to_1717 (HMM "PKS_PP" in sequence "UniRef100_Q1RS52", bitscore: 39.8, e-value: 5.3e-06, length: 73)
RKELKDSLADILFLKPEDIDEHEAFIEMGLDSIIGVEWVQSINKTYQASITANLVYEYPTIATLAGYLTGSVQ
>UniRef100_Q847C5_from_3751_to_3828 (HMM "PKS_PP" in sequence "UniRef100_Q847C5", bitscore: 39.7, e-value: 5.3e-06, length: 78)
TAVLTKEIEQVLRELTGLAPNSIIPQKTSFLDLGLNSLMVLEFKNSLERELGCNLPSSVIFDYPNLTELITYLQVEIL
>UniRef100_Q4U447_from_4920_to_4992 (HMM "PKS_PP" in sequence "UniRef100_Q4U447", bitscore: 39.7, e-value: 5.6e-06, length: 73)
EELLLQAVSGVLKVAREELNYDAPLRDYGLESINVIALTNHLNRTYALDLKPVRFFEHETLAALGGWLCEERG
>UniRef100_A0QE93_from_909_to_982 (HMM "PKS_PP" in sequence "UniRef100_A0QE93", bitscore: 39.7, e-value: 5.6e-06, length: 74)
AEVVRAELAATLHLGDSVSIDPSASLIDLGVDSLLALDLRKRLRRTVGNSVPVARMLGGITVAELVDALRADAT
>UniRef100_Q5MP00_from_745_to_817 (HMM "PKS_PP" in sequence "UniRef100_Q5MP00", bitscore: 39.7, e-value: 5.6e-06, length: 73)
KDYLVAELSKELELPANEIKVDCHLQDYGIDSMVGMRLCRGLTERFGVEVLGREMFRHPTIDSLSAYLAQKVT
>UniRef100_Q8G987_from_3793_to_3866 (HMM "PKS_PP" in sequence "UniRef100_Q8G987", bitscore: 39.7, e-value: 5.7e-06, length: 74)
SQGIEQILREVTGLKANQVIPQQTSFLDLGLNSLMVIEFKNRLENDLGCTLSASIIFDYPNIFSLSAYLRAEIL
>UniRef100_Q8KSQ0_from_2339_to_2409 (HMM "PKS_PP" in sequence "UniRef100_Q8KSQ0", bitscore: 39.6, e-value: 5.9e-06, length: 71)
ERTIAAIWADVLKLDRVGADDNFFALGGDSILSIGVTSRLREAFGVQLSPRALFQHPTVSGLATAIAGLSA
>UniRef100_Q0CGX5_from_2133_to_2208 (HMM "PKS_PP" in sequence "UniRef100_Q0CGX5", bitscore: 39.6, e-value: 6e-06, length: 76)
ATGVRHKLAGILMISPEDVKAQPATRSISDIGLDSLNAIELRNWISKEIHAHLQVLELLTSGSVDDLAALILRKTS
>UniRef100_Q094I7_from_913_to_986 (HMM "PKS_PP" in sequence "UniRef100_Q094I7", bitscore: 39.5, e-value: 6.2e-06, length: 74)
VSAVRKMVANLLRAAPSELDPQASFLELGADSISLIEAIRLIEADYKLKLSMRQLFEELPTIEALAAHIEQHLP
>UniRef100_Q4KCD7_from_3122_to_3203 (HMM "PKS_PP" in sequence "UniRef100_Q4KCD7", bitscore: 39.5, e-value: 6.2e-06, length: 82)
LERLKAVFCAVTKLPPARVECDAPLEHYGIDSIMIIRLNRALEERFsamtqlrpAERLLSKTLFFEYHSLNALSAYLVAE
HQ
>UniRef100_Q05470_from_3966_to_4038 (HMM "PKS_PP" in sequence "UniRef100_Q05470", bitscore: 39.4, e-value: 6.5e-06, length: 73)
VDWLVTLFSDELKIAAEDFETDEPFQEYGIDSIILAQLVQQMNQQLNGDIDPSILFEYPTIESFAHWLISKYD
>UniRef100_Q212V5_from_4062_to_4132 (HMM "PKS_PP" in sequence "UniRef100_Q212V5", bitscore: 39.4, e-value: 6.7e-06, length: 71)
EGCVSEAFARELSRDDIDPARNVFELGVSSLVLIRIHQRLRRDLGCDFPVVTMFEHPTICGLARYLSGAAA
>UniRef100_Q2T4N1_from_2860_to_2936 (HMM "PKS_PP" in sequence "UniRef100_Q2T4N1", bitscore: 39.4, e-value: 6.7e-06, length: 77)
LRARVGARLSALLADVLKVPVARLEPDAPFERYGIDSLTVVALNESLGRHVDALPKTLFFEYRTLAELTDYFVRRHA
>UniRef100_A4F5D6_from_70_to_142 (HMM "PKS_PP" in sequence "UniRef100_A4F5D6", bitscore: 39.4, e-value: 6.8e-06, length: 73)
HDWLRATLGELLGVPPAEVDFGVRFRELGLASLQVTTLVARLSAHLGRALAPTLPWQHPTPSALARHLEGAPL
>UniRef100_A4PHN0_from_6839_to_6912 (HMM "PKS_PP" in sequence "UniRef100_A4PHN0", bitscore: 39.3, e-value: 7e-06, length: 74)
VARALREELARTLYCEPGDIDDEASFNTLGLDSILGVEFVAFVNQTYGLDEKAGILYDHPSLAALSRHVAGRAA
>UniRef100_Q4KCD7_from_1965_to_2037 (HMM "PKS_PP" in sequence "UniRef100_Q4KCD7", bitscore: 39.2, e-value: 7.7e-06, length: 73)
QQVIIQALARTLKADEQSIGLRTPFSDYGVDSILGVGFIKQLGQQLRIKLNSALLFEHATVSKLQHYLQQAHG
>UniRef100_Q93HH0_from_2_to_74 (HMM "PKS_PP" in sequence "UniRef100_Q93HH0", bitscore: 39.2, e-value: 8e-06, length: 73)
RAWLSAAVADAAGLQAPVIDLDRPIAEFGLSSRQLVTLAAELSQRIDRPLNPSLVFDHPTIAGIAEAVFDESP
>UniRef100_Q939Z0_from_958_to_1027 (HMM "PKS_PP" in sequence "UniRef100_Q939Z0", bitscore: 39.2, e-value: 8e-06, length: 70)
ERVLCGVFADVLGLDHVGVDDSFFELGGDSISSMQVAARARREGISLTPRLVFEHRTPERLAALAQEAGA
>UniRef100_A3KI35_from_2758_to_2828 (HMM "PKS_PP" in sequence "UniRef100_A3KI35", bitscore: 39.1, e-value: 8.1e-06, length: 71)
EHRLAQVWRGVLGHDRVGRDDNFFDLGGNSLLLVTAQSAVNRAFGTDLSVVDLFAHPTVRDLARHLSAAGA
>UniRef100_Q0LP44_from_2489_to_2559 (HMM "PKS_PP" in sequence "UniRef100_Q0LP44", bitscore: 39.1, e-value: 8.2e-06, length: 71)
EQTIAAIWSVVLERPINQVERPFFDLGGHSLALIQVHSRLETALNRSIELMLLFEHPTIAALAVALSEQPS
>UniRef100_Q6VT95_from_659_to_731 (HMM "PKS_PP" in sequence "UniRef100_Q6VT95", bitscore: 39.1, e-value: 8.2e-06, length: 73)
GDYLRAKLGEVLQVPVERIDPQQHLYDLGVDSIVAMKLLRNLARAFGIPVRGRDLLQYSTVQALSRHLAQYLD
>UniRef100_A0MS25_from_1496_to_1568 (HMM "PKS_PP" in sequence "UniRef100_A0MS25", bitscore: 39.1, e-value: 8.3e-06, length: 73)
KQLLVEQLSQSLKLDMNEIHPDASFADYGVDSITGASFIQQLNDTLTLTLKTVCLFDHSSVNRLTAYLLSDYG
>UniRef100_O96554_from_794_to_866 (HMM "PKS_PP" in sequence "UniRef100_O96554", bitscore: 39.1, e-value: 8.5e-06, length: 73)
KIKIIEFAAQVLGITQKDLDLNAPLHEYGIDSLGSIRLSEMMNEEFGVELDSTLLFNYPTVIEIVDFVAAQIS
>UniRef100_Q0S3K6_from_4778_to_4848 (HMM "PKS_PP" in sequence "UniRef100_Q0S3K6", bitscore: 39.0, e-value: 8.9e-06, length: 71)
EQRVAAVFAEVLGVDVVGADDSFFTLGGNSLAATRVMARINEAVGIDAPVREIFEAPTVAQLARRLEELGV
>UniRef100_Q4KCD8_from_5169_to_5240 (HMM "PKS_PP" in sequence "UniRef100_Q4KCD8", bitscore: 39.0, e-value: 8.9e-06, length: 72)
ITSLRDLFASALDLVPQQIDEQQCFEAYGLDSLQIVELTRRLQQRFGALPPGLLFEHSSLQALARYLTARAA
>UniRef100_A4TA93_from_1698_to_1770 (HMM "PKS_PP" in sequence "UniRef100_A4TA93", bitscore: 38.8, e-value: 1e-05, length: 73)
RTRLRGILARELGMPEDAVDVEMPFPELGLDSMMAMNLLRDAKALVRIDLSATMLWNNPSIAAMSEFVADLLA
>UniRef100_Q1D5F8_from_8867_to_8940 (HMM "PKS_PP" in sequence "UniRef100_Q1D5F8", bitscore: 38.8, e-value: 1e-05, length: 74)
LQAELTVSLARALFLQPSEVDLDVGFRHIGLDSIISVEWIQSVNKSYGINVAATRVYDYPNIREFSKYLGNEIQ
>UniRef100_O52820_from_958_to_1027 (HMM "PKS_PP" in sequence "UniRef100_O52820", bitscore: 38.7, e-value: 1.1e-05, length: 70)
ERVLCGVFAEVLGLDRVGIEDSFFELGGDSISSMQVAARARREGISLTPRQVFEHRTPERLAALAQEAST
>UniRef100_Q2HIA8_from_2064_to_2136 (HMM "PKS_PP" in sequence "UniRef100_Q2HIA8", bitscore: 38.7, e-value: 1.1e-05, length: 73)
ARGLAEKLSEVLSVAVEDVDVDRNITSYGLDSLTAIELRNWIAKELRVNLQILELLSSGTLSDLAALIVQKAK
>UniRef100_Q7D790_from_923_to_979 (HMM "PKS_PP" in sequence "UniRef100_Q7D790", bitscore: 38.6, e-value: 1.2e-05, length: 57)
VDAVRTQLAAVLGIPQAGEVNLQESLFDLGVDSMLALDLRNRLKRSIGATVSLATLM
>UniRef100_A5W120_from_5140_to_5210 (HMM "PKS_PP" in sequence "UniRef100_A5W120", bitscore: 38.6, e-value: 1.2e-05, length: 71)
EQQLAAIWQDVLKLEQVGLDDHFFELGGHSLLAVSVVSRVQLELGLSLTPQLIFQHPTLASFAEQLAQASA
>UniRef100_Q5CIE6_from_811_to_891 (HMM "PKS_PP" in sequence "UniRef100_Q5CIE6", bitscore: 38.6, e-value: 1.2e-05, length: 81)
EDYIINLLRDIIKTVVTDDKIDINDSKLLeKPLHEFGIDSLSAVEFRNILSKHTGILLPTTLMFDYPTIINIKDYIMSEM
E
>UniRef100_A4RT44_from_1695_to_1764 (HMM "PKS_PP" in sequence "UniRef100_A4RT44", bitscore: 38.6, e-value: 1.2e-05, length: 70)
LSLLHKMVCTLIGFDVDPDIPLHDAGLDSLSAIELASKISTHFDRQVAPSLVFDFPTISKLCTYLMQNVE
>UniRef100_Q8RL72_from_6447_to_6517 (HMM "PKS_PP" in sequence "UniRef100_Q8RL72", bitscore: 38.5, e-value: 1.3e-05, length: 71)
LEQVREVIERVLVVDEPDLDTAFSRYGMDSVGAMQVSSALSRALGWLVEPRWLVQHATIRALAEFLQSRNE
>UniRef100_Q6DNE0_from_1517_to_1589 (HMM "PKS_PP" in sequence "UniRef100_Q6DNE0", bitscore: 38.4, e-value: 1.3e-05, length: 73)
KNYIQLVVAKTLGINPSKISTDDNFVELGMDSLMGMEVVNKLSGDLDFIIYPREFYERPTIDSLTQYLSAELS
>UniRef100_UPI0000DADCE5_from_2038_to_2117 (HMM "PKS_PP" in sequence "UniRef100_UPI0000DADCE5", bitscore: 38.4, e-value: 1.3e-05, length: 80)
ASLRARCVQALAQLVARTLKMPVGKLAPDQPLGSYGVDSILVIGLTKTLRETFGVALSNATLFEHATLNALANSSSPNIA
>UniRef100_Q9Y7V8_from_524_to_596 (HMM "PKS_PP" in sequence "UniRef100_Q9Y7V8", bitscore: 38.4, e-value: 1.3e-05, length: 73)
STAIITKLTKSLGVELADIDTNKPFHAYGVDSLLAVELRNWFGKELGTNVAVYDIMGAENIRAMSDFVARNSS
>UniRef100_A6G5B7_from_2_to_74 (HMM "PKS_PP" in sequence "UniRef100_A6G5B7", bitscore: 38.4, e-value: 1.4e-05, length: 73)
LTWLKDSIARMLEVEAGRVDPQTRFRELGLDSSQITELLSRLSSHFGTTLSALAPWEHPTPQALAKFISQAGE
>UniRef100_Q01DR4_from_1146_to_1216 (HMM "PKS_PP" in sequence "UniRef100_Q01DR4", bitscore: 38.3, e-value: 1.4e-05, length: 71)
VSVVRSVVLDMLGEKHIDDDAPLMSVGLTSARAIQLAHKLATALGIDVPTTLAFDHPTLRLISKHFSSRSM
>UniRef100_A1G504_from_3988_to_4058 (HMM "PKS_PP" in sequence "UniRef100_A1G504", bitscore: 38.3, e-value: 1.4e-05, length: 71)
EELLCVLFAQVLDVQQVGPDDSFFDLGGHSLLATRLIIRIRRAFRCELPPRALFAAPSPAELAVVLSEQQG
>UniRef100_A4ZPY3_from_1088_to_1163 (HMM "PKS_PP" in sequence "UniRef100_A4ZPY3", bitscore: 38.3, e-value: 1.5e-05, length: 76)
RARVADYLEAELRAVLSSPAALPRQSSLLDLGVDSLTGAELRNELERALGVSVAITHLIDGSSLDELIDQVMAQLE
>UniRef100_Q1I2J8_from_555_to_627 (HMM "PKS_PP" in sequence "UniRef100_Q1I2J8", bitscore: 38.3, e-value: 1.5e-05, length: 73)
TAWLQEWIARCVEIPFSQVATDEPFTHFGLDSTDAVEIVCDLEKHLGMELDATLLWNYPTINALVGYLLGEFS
>UniRef100_Q2N3T0_from_5838_to_5910 (HMM "PKS_PP" in sequence "UniRef100_Q2N3T0", bitscore: 38.2, e-value: 1.5e-05, length: 73)
TEVVRRMAAEIIGLEPERLGVDVNLGDVGFDSIDLKTFSARIDDRLGVTVSPTVFFSHPDVRGLVDHLLATFP
>UniRef100_Q01F11_from_8611_to_8680 (HMM "PKS_PP" in sequence "UniRef100_Q01F11", bitscore: 38.1, e-value: 1.6e-05, length: 70)
MIRVTQIVNDAVGTTVHAKQPLLDAGLDSLGAIELRSRLNNAFSVHLPSTVVFDHPSPYELAEAVKKEVS
>UniRef100_Q2T4N8_from_1270_to_1342 (HMM "PKS_PP" in sequence "UniRef100_Q2T4N8", bitscore: 38.0, e-value: 1.8e-05, length: 73)
RAWLASTFARELALPSGTLDPAKPFREYGVDSIMLTQLLRPLNRLADAPLDPSLLFEYGDVAQLADWLVAHRA
>UniRef100_Q5YPH7_from_7006_to_7078 (HMM "PKS_PP" in sequence "UniRef100_Q5YPH7", bitscore: 38.0, e-value: 1.8e-05, length: 73)
QRAVAAVFAEVLGLPADRVGLDDDFFARGGNSLTATQLAARLGAALSVTVGVRTVFEHATVAALADALAGAGS
>UniRef100_Q1RS71_from_2161_to_2232 (HMM "PKS_PP" in sequence "UniRef100_Q1RS71", bitscore: 38.0, e-value: 1.8e-05, length: 72)
TEYLKTLIGETLKIPPAQIDPKAPLEKYGIDSIVVVQLTNALRNVLDQVSSTLFFEYQTIEALVAHLIKTKK
>UniRef100_Q93H39_from_553_to_625 (HMM "PKS_PP" in sequence "UniRef100_Q93H39", bitscore: 38.0, e-value: 1.8e-05, length: 73)
EALLCDLFAEVLGLSETQVGVEDSFLELGGHSLSAIRLVSRIRAAFDTDLKVRQVFKTPTVAALAACLASAGR
>UniRef100_Q2UN40_from_581_to_657 (HMM "PKS_PP" in sequence "UniRef100_Q2UN40", bitscore: 38.0, e-value: 1.8e-05, length: 77)
KAFLKDQLRDILAHRKEDELTEDADFFALGMDSLQATQLRSILMKTLntnGQKLGLNVAFEHPTIGSLARHLDSLHS
>UniRef100_Q8U9Q4_from_1429_to_1500 (HMM "PKS_PP" in sequence "UniRef100_Q8U9Q4", bitscore: 37.9, e-value: 1.9e-05, length: 72)
EEDVVAIMAELLGINGIGVTDNFFELGGHSLLAIQVVARLRKRFDVEIPMRALLFDAPTAAGLARVIQEGLD
>UniRef100_A6GIB3_from_24_to_96 (HMM "PKS_PP" in sequence "UniRef100_A6GIB3", bitscore: 37.9, e-value: 1.9e-05, length: 73)
LAWLRERLGSELAHDPEHIDPRAPFEDYGLDSVMIYALNGAIEDRLGVVVSKTLFFEHACLEAVCGALLEAHG
>UniRef100_A1DMQ4_from_559_to_635 (HMM "PKS_PP" in sequence "UniRef100_A1DMQ4", bitscore: 37.8, e-value: 2e-05, length: 77)
KDFLREQLHRLLPLKKGQVLTDDADFFTLGMDSLQAMQLRSVLLKTLDTKRQKLGLnvAFEHPTINALARYLNGLGS
>UniRef100_Q3M9X6_from_13_to_85 (HMM "PKS_PP" in sequence "UniRef100_Q3M9X6", bitscore: 37.8, e-value: 2e-05, length: 73)
QAWMIANLAELLGVDGDEIDATVNLESYGLDSAQAMVLVSKLEQLLGFQPSPLLLWHYPTIESLSERLAEELA
>UniRef100_A5N8D8_from_2126_to_2198 (HMM "PKS_PP" in sequence "UniRef100_A5N8D8", bitscore: 37.8, e-value: 2e-05, length: 73)
RETVCKIIADQLQVHQEELDIGQNFLELGLDSLGAVKVMEKLGHNLGIELYPTLIFEYQTPDSLAQYIEKVYF
>UniRef100_Q5ZPA7_from_1074_to_1144 (HMM "PKS_PP" in sequence "UniRef100_Q5ZPA7", bitscore: 37.8, e-value: 2.1e-05, length: 71)
EQLIASVWAEVLEHQDIAPEASFFDLGGNSILLVRVERALRARLGLELTLMDLFAYPTVHSLADYLEPRAA
>UniRef100_Q091C1_from_1704_to_1778 (HMM "PKS_PP" in sequence "UniRef100_Q091C1", bitscore: 37.8, e-value: 2.1e-05, length: 75)
THYVQGRMAPLLGFAPDHEVFQKKVSLNEMGLDSLRAVELKNRIGRELGVDLPMARFIDGTNLEGIVEALHSQLE
>UniRef100_Q2T4P1_from_476_to_547 (HMM "PKS_PP" in sequence "UniRef100_Q2T4P1", bitscore: 37.8, e-value: 2.1e-05, length: 72)
RAYLRARAAELLGMPAGAIDPDEGLHAYGLDSILASQFAAQLAEAFDGFDGALLFEHKTINALLDHLLAAHA
>UniRef100_Q9FB33_from_251_to_321 (HMM "PKS_PP" in sequence "UniRef100_Q9FB33", bitscore: 37.7, e-value: 2.1e-05, length: 71)
EDVVAQVWCAVLGVDRVGVRDRFFDLGGKSLAAVQVVARLRKLLGVELPLRALFDAPTVEELAARVRAEQA
>UniRef100_Q2SHY7_from_650_to_722 (HMM "PKS_PP" in sequence "UniRef100_Q2SHY7", bitscore: 37.7, e-value: 2.2e-05, length: 73)
ADWLTQQLATITALPAADIDPGADFASFGLASRHVVALSGELERYAGEPAPPTLFYQHPNIARLATFIAALAS
>UniRef100_Q0CRW0_from_1553_to_1625 (HMM "PKS_PP" in sequence "UniRef100_Q0CRW0", bitscore: 37.7, e-value: 2.2e-05, length: 73)
LEALCNKVSSITMIDREDVTPSRSLSEYGLDSLVAVELRHWIRREFGADLALTHIVGAESLQALSSRIVAQGL
>UniRef100_A1EXT6_from_6_to_79 (HMM "PKS_PP" in sequence "UniRef100_A1EXT6", bitscore: 37.6, e-value: 2.3e-05, length: 74)
RDVIRDIIAVLRKHVEVDDININHSFASLGITSLRAVQLVNELNATLGVRLKAHDLFLYPTPLALSNYLTNKST
>UniRef100_A1G7W6_from_32_to_104 (HMM "PKS_PP" in sequence "UniRef100_A1G7W6", bitscore: 37.6, e-value: 2.3e-05, length: 73)
LDDVLDCIAEVLGTDPGLIDVEAPLTALGLESFTAVRLRRRIRERTGHDLPLTAFLDNATARHVTRQLSGAPD
>UniRef100_A3NJF5_from_1058_to_1129 (HMM "PKS_PP" in sequence "UniRef100_A3NJF5", bitscore: 37.6, e-value: 2.4e-05, length: 72)
EARLLAICREVLKIDDIDRADGFFEVGGNSLSVALIASRVGAEFGLARLGAGAFFRYPTVAALAAHLGARLR
>UniRef100_Q92217_from_2448_to_2520 (HMM "PKS_PP" in sequence "UniRef100_Q92217", bitscore: 37.6, e-value: 2.4e-05, length: 73)
LSALVDQVVSRTEIPIENVHTTKSLQDYGIDSLVAVELRNWLIKDMDSVVPMLELLGAESLSALAVKIAARSQ
>UniRef100_Q6E7J8_from_2112_to_2184 (HMM "PKS_PP" in sequence "UniRef100_Q6E7J8", bitscore: 37.5, e-value: 2.5e-05, length: 73)
TSYLQSRVAHFMGMTLSQIELEKSLTVMGLDSLMAVELRNQIQTELAVDIPATRFMEGITIIALATEIKQQLI
>UniRef100_Q8XYF2_from_4156_to_4230 (HMM "PKS_PP" in sequence "UniRef100_Q8XYF2", bitscore: 37.5, e-value: 2.5e-05, length: 75)
DDAILATVRGMLGALTGRGELPVQVNFFELGATSLDLIRLRQQLMAALKLPIPVTDVFTHTSIAALAAHLRGLGA
>UniRef100_Q1RS54_from_1981_to_2052 (HMM "PKS_PP" in sequence "UniRef100_Q1RS54", bitscore: 37.5, e-value: 2.6e-05, length: 72)
ITYLTELIGKTLKIPSGRMDPSVSLTAYGLDSILVVRLTNAFRNVFDQMTSTLFFEYQTIEEIADYLLLSQR
>UniRef100_A1CLJ5_from_2359_to_2432 (HMM "PKS_PP" in sequence "UniRef100_A1CLJ5", bitscore: 37.4, e-value: 2.7e-05, length: 74)
AIGLVEKIRTKLNLSQDAPLTPDTLLPELGVDSLVAVELRRWFSKEVGVDIPVISLLSGASIGQLAALAASKRC
>UniRef100_Q096Z6_from_979_to_1049 (HMM "PKS_PP" in sequence "UniRef100_Q096Z6", bitscore: 37.4, e-value: 2.7e-05, length: 71)
ERLVLQVWEQVLGLGGMSAQDDFFELGGQSLQTIQVANRLSVALGREVPVATVFRYPTAAGLAQALEHGEK
>UniRef100_Q0CKI9_from_561_to_637 (HMM "PKS_PP" in sequence "UniRef100_Q0CKI9", bitscore: 37.3, e-value: 2.9e-05, length: 77)
RAFIRKQLLQLLPLKDNARLTDDSDFFSLGMDSLQATQLRSVILKTLntnGHKLGLNIAFDHPTINSLARYLDSLNS
>UniRef100_Q0C8L6_from_2379_to_2451 (HMM "PKS_PP" in sequence "UniRef100_Q0C8L6", bitscore: 37.2, e-value: 3e-05, length: 73)
MEAMGRKLISMFGLTDSEMSATQTLAGIGVDSLVAIELRNWITARFNVDISVFELMEGRTIAKVAEVVLQRYK
>UniRef100_Q08QA2_from_279_to_349 (HMM "PKS_PP" in sequence "UniRef100_Q08QA2", bitscore: 37.2, e-value: 3.1e-05, length: 71)
ESQIAAQWKEVLGVQRVGVHDNFFDLGGHSLVAIQIISRLRKSLEIDLSIREFFDHQTVEELARYLEQKRL
>UniRef100_Q2J8Q4_from_40_to_114 (HMM "PKS_PP" in sequence "UniRef100_Q2J8Q4", bitscore: 37.2, e-value: 3.1e-05, length: 75)
LDLIAGRVAVLTERSGDAAILGRESSWRGLGVYRGIADRLRDELSAATGLRLPATLLFDRPSPEALADHLRRELL
>UniRef100_A4SLZ5_from_949_to_1019 (HMM "PKS_PP" in sequence "UniRef100_A4SLZ5", bitscore: 37.1, e-value: 3.2e-05, length: 71)
ENRVGAIWQQILGLATMAPADNFFELGGQSLQTIQIVNRLGAEFGVQVKVSDVFDHPRLDDFCRFLDGKLT
>UniRef100_Q5LV55_from_1430_to_1501 (HMM "PKS_PP" in sequence "UniRef100_Q5LV55", bitscore: 37.1, e-value: 3.3e-05, length: 72)
EAQIAAIWSRILGVGDIRADDNFFTLGGHSLLAVQAHREIRAALNVPNLPITDIFRFPTLGGLAAHLSQGSA
>UniRef100_Q08MN4_from_14_to_86 (HMM "PKS_PP" in sequence "UniRef100_Q08MN4", bitscore: 37.1, e-value: 3.4e-05, length: 73)
QSLVISLVAARTALPVRSIDVREPLSRHGLDSAGAMGLLAELSADLGRTLPATLLWEYPTIEALCGHLSGVEP
>UniRef100_Q5YPH7_from_5959_to_6029 (HMM "PKS_PP" in sequence "UniRef100_Q5YPH7", bitscore: 37.1, e-value: 3.4e-05, length: 71)
ERLVAEAFATVLGVDRPGVDDSFFDLGGNSLSATRVLARLGERLGRRVPVRLLFEEPTVRGLAAALTAGAD
>UniRef100_Q0S5F4_from_7001_to_7071 (HMM "PKS_PP" in sequence "UniRef100_Q0S5F4", bitscore: 37.1, e-value: 3.4e-05, length: 71)
GELVAAVFAAVLGEVSVGAHSNFFDIGGDSLSATAVTGRLSAAFRVDVSVRALFEHPTAAGMAVWLDQRHT
>UniRef100_A5G642_from_2238_to_2309 (HMM "PKS_PP" in sequence "UniRef100_A5G642", bitscore: 37.0, e-value: 3.5e-05, length: 72)
SDYFKKLVAAGIKLPAHRVDVDAPMERYGIDSIMVLQLTNELEKVFGSLPKTLFFEYQTIQALSGYFLESHR
>UniRef100_Q26NQ1_from_1652_to_1722 (HMM "PKS_PP" in sequence "UniRef100_Q26NQ1", bitscore: 37.0, e-value: 3.6e-05, length: 71)
EQMLARIWAEVLRLPNGPDLDANFFELGGDSILSLQIVARARRAGLVLSARDLFEHQTIARLAGAARREET
>UniRef100_Q11F62_from_552_to_622 (HMM "PKS_PP" in sequence "UniRef100_Q11F62", bitscore: 36.9, e-value: 3.8e-05, length: 71)
EAVLRSIWEQVLGRAAIGLDQNFFDLGGTSLQLMRVHAAVEEAIGRKVDVVEVFQHPTVRALAARLDNARA
>UniRef100_Q26N07_from_2085_to_2157 (HMM "PKS_PP" in sequence "UniRef100_Q26N07", bitscore: 36.9, e-value: 3.8e-05, length: 73)
ADLIRGEVAKVLKVSPNDIPSDRRLSELGLDSLSSFELKNRIEAHVDVNIPVAKFLQTPTVTGLSGVVAATFE
>UniRef100_Q0S5F4_from_2986_to_3056 (HMM "PKS_PP" in sequence "UniRef100_Q0S5F4", bitscore: 36.9, e-value: 3.9e-05, length: 71)
EEVVARVIADVLGLPSIDAETDFFAVGASSLTATTLASRVGHALERQVSVRDVFEAPTVAALTSRLLRSPC
>UniRef100_Q3VYG4_from_26_to_98 (HMM "PKS_PP" in sequence "UniRef100_Q3VYG4", bitscore: 36.9, e-value: 3.9e-05, length: 73)
LDLVLRQVRRAVGDGRGPFDPRTPFVRLGLGGGSTAGFRDALGGELGLALPATLLFDHPSPARLADHLRTRVL
>UniRef100_Q2T4N9_from_1256_to_1327 (HMM "PKS_PP" in sequence "UniRef100_Q2T4N9", bitscore: 36.8, e-value: 4.1e-05, length: 72)
AAAVADILQSVTGLGPDEWRDDTTFDALGLDSLMIGEFTRRIEAMTGERDTTLLFRFRDLTALAAHLAHRHP
>UniRef100_A0KL39_from_953_to_1023 (HMM "PKS_PP" in sequence "UniRef100_A0KL39", bitscore: 36.8, e-value: 4.2e-05, length: 71)
ENRVGAIWQQILGLATMAPADNFFELGGQSLQTIQIVNRLGAEFGVQVKVSDVFDHPRLDDFCRFLDGLLA
>UniRef100_Q45R82_from_2038_to_2108 (HMM "PKS_PP" in sequence "UniRef100_Q45R82", bitscore: 36.8, e-value: 4.2e-05, length: 71)
EAALCEVFAEVLERTSLGADDGFFENGGHSLLAVRLVARVRERLGVPLAARDLFEAPTPAALAERLARGAE
>UniRef100_A4T2C9_from_882_to_938 (HMM "PKS_PP" in sequence "UniRef100_A4T2C9", bitscore: 36.8, e-value: 4.2e-05, length: 57)
TAVVLAELTSVLGIEPAGVDLDASLLDMGVDSLLALDLRKRLRRATGRSVPLAAMLG
>UniRef100_Q8XYF2_from_629_to_702 (HMM "PKS_PP" in sequence "UniRef100_Q8XYF2", bitscore: 36.7, e-value: 4.4e-05, length: 74)
VQWLAARAAAALGTVAARAIRPEASLFGYGLDSMSATRLAAVAAAASGLALPDSLLFDHPSLDGLAGWLLQAME
>UniRef100_Q0UTP6_from_2115_to_2187 (HMM "PKS_PP" in sequence "UniRef100_Q0UTP6", bitscore: 36.7, e-value: 4.5e-05, length: 73)
TEAMITKVSAMTMIEREEVLPDAPLTSYNLDSLVSVELRNWIRRETAVELTLSAIMQADSLRALAGEILSQRK
>UniRef100_Q1D591_from_1675_to_1746 (HMM "PKS_PP" in sequence "UniRef100_Q1D591", bitscore: 36.6, e-value: 4.6e-05, length: 72)
EETVARAWAEALGLPAVDVHAHFFDDLGGSSLSAVRACSRLGEALGQDVPITHFFEHPTIHELARRLQAEAR
>UniRef100_Q1D4E7_from_637_to_710 (HMM "PKS_PP" in sequence "UniRef100_Q1D4E7", bitscore: 36.6, e-value: 4.7e-05, length: 74)
RAFLRGHLADVLEVEPATLDVQGRTFFELGLNSIGATLLKERISRALELPLSTTLFFELPRLESLAKRLLSLLE
>UniRef100_Q2HI66_from_1067_to_1142 (HMM "PKS_PP" in sequence "UniRef100_Q2HI66", bitscore: 36.6, e-value: 4.9e-05, length: 76)
AREIGGKIYEFILKPITGDEEVDTRLTLAQIGLDSLMAIELRRWLRRVFGIVISVLEIMGSGSLIQVGEVVAGKLA
>UniRef100_A4RTM5_from_3949_to_4022 (HMM "PKS_PP" in sequence "UniRef100_A4RTM5", bitscore: 36.5, e-value: 4.9e-05, length: 74)
VAVVRRKIQQIATQVIGREIGLDEPLMDAGLDSLGGQEMKAQIEDEFAVELPATAAFDYPTVSVLGDFVAGELG
>UniRef100_Q8GGP2_from_3162_to_3233 (HMM "PKS_PP" in sequence "UniRef100_Q8GGP2", bitscore: 36.5, e-value: 5e-05, length: 72)
RSYVAGVFAEVLKYESAALDPEATFETFGVDSLVSLNIVDRFEQDLGDLPQTLLFEYMTIDQVAGYFRQEHG
>UniRef100_A4RTM5_from_1631_to_1700 (HMM "PKS_PP" in sequence "UniRef100_A4RTM5", bitscore: 36.5, e-value: 5.1e-05, length: 70)
RFRVRSIVESILGGSPDADAPLASSGLDSLSANELKMEIDAEFGVQTPATLVYDYPSINTLSACVVSVLQ
>UniRef100_Q5YPH7_from_3845_to_3916 (HMM "PKS_PP" in sequence "UniRef100_Q5YPH7", bitscore: 36.5, e-value: 5.1e-05, length: 72)
ETVLATLIAELLGGGVRVGADDDFFTLGGNSLLAMRLVARAGSALGVDLTVREVFEAPTVAQLAERVRAAAG
>UniRef100_P37693_from_13_to_85 (HMM "PKS_PP" in sequence "UniRef100_P37693", bitscore: 36.4, e-value: 5.4e-05, length: 73)
QAWMISNLAELLGVDGDEIDATVNLESYGLDSAQAMVLVSKLEQLLGFQPSPLLLWHYPTIESLSERLAEELE
>UniRef100_Q5YV27_from_3113_to_3184 (HMM "PKS_PP" in sequence "UniRef100_Q5YV27", bitscore: 36.4, e-value: 5.4e-05, length: 72)
TERLVARVMGELLDVEDVRADADFFAIGGNSLLATQLVARLAAATGTRLEVRGVFTHPTVAALAAALDGRTG
>UniRef100_A4RT44_from_16894_to_16963 (HMM "PKS_PP" in sequence "UniRef100_A4RT44", bitscore: 36.4, e-value: 5.5e-05, length: 70)
QSLVSDHVRRVLGHTIDANMPFIDAGLDSMYLTELSRSIEICFDVPLPSTVAFDHPTITSLSKFIHKTTL
>UniRef100_Q0Q2H9_from_1668_to_1740 (HMM "PKS_PP" in sequence "UniRef100_Q0Q2H9", bitscore: 36.3, e-value: 5.8e-05, length: 73)
SDRGLEVVAAEVGVPMSELSANVVFADIGVDSLMSLTISSRLREELGTEISSTLFVDCPSVGDLVKHFSPQES
>UniRef100_Q0UR23_from_1053_to_1125 (HMM "PKS_PP" in sequence "UniRef100_Q0UR23", bitscore: 36.3, e-value: 5.8e-05, length: 73)
TAAIVQRLASLMMTPEADIDAGRPLSAYGVDSLVAVEVRNWIAREVAVECSVFDVMQNVPIMQLAQNLAEKSK
>UniRef100_Q0S7I5_from_2513_to_2582 (HMM "PKS_PP" in sequence "UniRef100_Q0S7I5", bitscore: 36.3, e-value: 5.9e-05, length: 70)
AAVLAAHYAEVLGLGTVGVDDDFFALGGDSILAIRLVNLARREGITVTPRQIFEQRTPAALARLVAATVV
>UniRef100_Q08TI6_from_643_to_713 (HMM "PKS_PP" in sequence "UniRef100_Q08TI6", bitscore: 36.3, e-value: 6e-05, length: 71)
EHMVARVFEEVLGIEAVGIHDNFFELGGHSLLATAVVGRLRDGSGVSIPLQLLFEGPTVAQVAERLGGLSW
>UniRef100_A4FD53_from_981_to_1053 (HMM "PKS_PP" in sequence "UniRef100_A4FD53", bitscore: 36.2, e-value: 6e-05, length: 73)
ERVLAELFADVLGRDEGTPVGVDESFFSLGGHSLLATRLVSRIRSRLGQEIGVRAVFDHPTVAGLARVVEGTD
>UniRef100_Q1I2J5_from_8_to_80 (HMM "PKS_PP" in sequence "UniRef100_Q1I2J5", bitscore: 36.1, e-value: 6.4e-05, length: 73)
KHWLVAYIADLVGIDQAEVAQDVPFSTFGLDSAAVIGMTGDLSDWLSTEIDPTVVYEHPTIEALATHAWEASE
>UniRef100_A1C9K7_from_2440_to_2512 (HMM "PKS_PP" in sequence "UniRef100_A1C9K7", bitscore: 36.1, e-value: 6.6e-05, length: 73)
ARELAHCVSRFLMRSDEEIQVSVTLQTVGVDSLVAIEIRNWWKQHLGVDVSVLELMNGGSIEHLGELAVKRLK
>UniRef100_Q0LPK1_from_536_to_606 (HMM "PKS_PP" in sequence "UniRef100_Q0LPK1", bitscore: 36.1, e-value: 6.8e-05, length: 71)
EMHLLQQWQELLGFDQISIDDDFFDLGGHSLLATQLVARMRDQFQRDWSVATIFNYPTIEQLAAQLRSTPD
>UniRef100_Q2KHC3_from_1502_to_1574 (HMM "PKS_PP" in sequence "UniRef100_Q2KHC3", bitscore: 36.1, e-value: 6.8e-05, length: 73)
VRVVGAYFAKTLRLEVEQVDVERPLSGFGIDSMAAVEIRNWVRAELGVVLATFEIINASSIIGFCDVVISKLN
>UniRef100_Q0SDT7_from_994_to_1064 (HMM "PKS_PP" in sequence "UniRef100_Q0SDT7", bitscore: 36.0, e-value: 7e-05, length: 71)
ERRVARVFAAVLGVDTVGADDSFFDLSGDSLSAIRVVATINAELGTTLGVRELFDAPTVAALARTIADAGA
>UniRef100_Q1D438_from_604_to_676 (HMM "PKS_PP" in sequence "UniRef100_Q1D438", bitscore: 36.0, e-value: 7.1e-05, length: 73)
PAWLRARVAALLRVSPASLDTQAPLTRYGLDSLQSLELHSELERELGIVLPLSALLQGESLDALARRLTEATP
>UniRef100_A1ZSC1_from_23_to_96 (HMM "PKS_PP" in sequence "UniRef100_A1ZSC1", bitscore: 36.0, e-value: 7.1e-05, length: 74)
TEFIRESLVDFLELDDIEEVIPSQSFADLGTDSMQATEFKLFLEKQLDCKLKTTVLLDYPTTDLLVEFLATEVL
>UniRef100_Q0LLS0_from_3033_to_3104 (HMM "PKS_PP" in sequence "UniRef100_Q0LLS0", bitscore: 36.0, e-value: 7.1e-05, length: 72)
EQAIAAVWSERLGIAEIGLNDNFFELGGNSLIGVDLLNRLRKRLQISQIPAYVLYEAPTVGAMAKFLEPGQD
>UniRef100_A0MS27_from_3010_to_3082 (HMM "PKS_PP" in sequence "UniRef100_A0MS27", bitscore: 36.0, e-value: 7.2e-05, length: 73)
RHSLRDTLADELYVNAEQLKDDMPFVDMGLDSIVGVTWTRKLSQKYHVSIDATKVYQYPSLRKMANYILAEIN
>UniRef100_Q8RJX8_from_968_to_1040 (HMM "PKS_PP" in sequence "UniRef100_Q8RJX8", bitscore: 36.0, e-value: 7.3e-05, length: 73)
SAWLRQLVSRVFKLAEADLDSQEPILNLGLDSLMAVDMKERIKRGFDIDLSLAELLEGPSIAALSERLGQMLE
>UniRef100_A3RTN2_from_824_to_896 (HMM "PKS_PP" in sequence "UniRef100_A3RTN2", bitscore: 36.0, e-value: 7.3e-05, length: 73)
IDFLASRTARVLHMTVESLDVQVPLNMMGIDSLTAVEIKNLVERELGIPLPVVKFLDGYSVSDFATYLEPRLL
>UniRef100_Q0V1I0_from_3713_to_3785 (HMM "PKS_PP" in sequence "UniRef100_Q0V1I0", bitscore: 36.0, e-value: 7.3e-05, length: 73)
ERRLQDVLIKELHVNEDTIGKETSFFELGMDSISVIDVVRAMKQAGITSVTASLIMKHSTIRRLAKALSDETH
>UniRef100_Q8XS40_from_1619_to_1692 (HMM "PKS_PP" in sequence "UniRef100_Q8XS40", bitscore: 35.9, e-value: 7.7e-05, length: 74)
QGALRGMVAKMLHADVARVDPDLPLLELGADSLMMVQAIGSIEQTYGVTVTVRQLFEELTTIAAIADYVDRQMP
>UniRef100_A4PHL4_from_2092_to_2161 (HMM "PKS_PP" in sequence "UniRef100_A4PHL4", bitscore: 35.9, e-value: 7.8e-05, length: 70)
EELLAGLFAGVLGLEQVGTHDSFFDLGGDSIMAIQLVGRARRSGLLLSPAQVFEHKTVAALAGVATAAAD
>UniRef100_Q8YTN6_from_1095_to_1169 (HMM "PKS_PP" in sequence "UniRef100_Q8YTN6", bitscore: 35.9, e-value: 7.9e-05, length: 75)
QTWLKTWISQKLRQPISTIDVNRAFAEYGMDSVTAIELTQDLQEWLKISqPLDATIAWNFPTINALANYLGEVTK
>UniRef100_Q9Y8A2_from_2493_to_2566 (HMM "PKS_PP" in sequence "UniRef100_Q9Y8A2", bitscore: 35.8, e-value: 8.2e-05, length: 74)
TNEIGKRVCMFMLRPVEEMDPTASLTSLGVDSLVTIEIRNWIKRTFGGVEVSTLEILNSGTIQGLARLTVDGLK
>UniRef100_Q0S5F4_from_6023_to_6093 (HMM "PKS_PP" in sequence "UniRef100_Q0S5F4", bitscore: 35.8, e-value: 8.4e-05, length: 71)
ERAVAAVFAEVLGLPGAGRGAHFFDAGGNSLLATQLTARLSEVMGHPVPLRSLFAHPTIAELATVLDGAVP
>UniRef100_Q2SHZ4_from_2079_to_2149 (HMM "PKS_PP" in sequence "UniRef100_Q2SHZ4", bitscore: 35.7, e-value: 8.5e-05, length: 71)
ERSLHDMWSELLGLPHIDIHANFFELGGHSLLVTRLLNRIRARLGVDASVRDVFENPSIAGLAERLAALAP
>UniRef100_Q49B92_from_2331_to_2402 (HMM "PKS_PP" in sequence "UniRef100_Q49B92", bitscore: 35.7, e-value: 8.5e-05, length: 72)
IDVVNGCFMRVLRLSEPMDAGRPISVYGTDSLAAVEVRNWIKTELGALVTTLDIMNATSLMSFCDKILTKLL
>UniRef100_A1CTQ3_from_559_to_635 (HMM "PKS_PP" in sequence "UniRef100_A1CTQ3", bitscore: 35.7, e-value: 8.6e-05, length: 77)
RDFVREQLRNLLPLKEPGALTDDADFFTLGMDSLQAAQLRSVLLKTVntsGHRLGLNVTFEHPTINALTRYLSALGS
>UniRef100_A0R0U6_from_918_to_991 (HMM "PKS_PP" in sequence "UniRef100_A0R0U6", bitscore: 35.7, e-value: 8.7e-05, length: 74)
GAAVRIALAAVLKLADTTGLDLDASLLDLGVDSLLALDLRKKLKKTTGRSVPLATLLGGVTATELIEHLERPEK
>UniRef100_Q1JTE1_from_8930_to_9001 (HMM "PKS_PP" in sequence "UniRef100_Q1JTE1", bitscore: 35.7, e-value: 8.9e-05, length: 72)
CELISSLAQAVSGAAEKPAVDTPLMDLGLDSLGAVEFRNSVADKVGVKLPQNLMFENPSISSISDYILDKAA
>UniRef100_Q6RKF1_from_2488_to_2561 (HMM "PKS_PP" in sequence "UniRef100_Q6RKF1", bitscore: 35.7, e-value: 9.1e-05, length: 74)
GAEIGKQLMRLLLRPDDEELDITMPVQQLGLDSLVGIELRNWWRQTFGFDISVLQLLGFGTLEELGKQAAGGLA
>UniRef100_Q6TAB6_from_1834_to_1905 (HMM "PKS_PP" in sequence "UniRef100_Q6TAB6", bitscore: 35.7, e-value: 9.1e-05, length: 72)
YVHLKKIVARILRMDSGELAVREPLETYGIDSILIVQITNALREVFPEIPSTLLFECQTLDALSDYLIREHQ
>UniRef100_UPI000038CE97_from_1165_to_1234 (HMM "PKS_PP" in sequence "UniRef100_UPI000038CE97", bitscore: 35.6, e-value: 9.6e-05, length: 70)
QNWLEKWLIKKLRIAARSVNANTSFADYGLDSVMAVELAQDLEEWLKYPLESTILWNFPTVKSLAEHLAF
>UniRef100_Q0D1A2_from_2221_to_2281 (HMM "PKS_PP" in sequence "UniRef100_Q0D1A2", bitscore: 35.6, e-value: 9.7e-05, length: 61)
LEAFITKVAGVLGTPPESITPSNALSFYGLDSIVAVEFRRWFKDVTGVDVSLFDILAAQSI
>UniRef100_Q211N3_from_2417_to_2490 (HMM "PKS_PP" in sequence "UniRef100_Q211N3", bitscore: 35.5, e-value: 0.0001, length: 74)
ATVLLLWRELFSGLGDQAQDIGPDDDFFTLGGDSIMAIQLAGKARAAGWLMSPTQIFTAPTPRALAGIIQPVSA
>UniRef100_Q1D437_from_922_to_992 (HMM "PKS_PP" in sequence "UniRef100_Q1D437", bitscore: 35.5, e-value: 0.0001, length: 71)
ERRVAGIWEESLGFSPIGRHDSFFELGGHSLLATRIVSRLQEEFGVTLPVGKLFESPTVADIAARIEALEP
>UniRef100_Q6RKF3_from_2530_to_2603 (HMM "PKS_PP" in sequence "UniRef100_Q6RKF3", bitscore: 35.4, e-value: 0.00011, length: 74)
TRVIGTRVYTFMLHPLEDMDLTASLTSLGVDSLVTIELRNWIKRSFGGLEFSTLEILDARTIEGLGRLTIDALK
>UniRef100_Q3M5Z4_from_526_to_598 (HMM "PKS_PP" in sequence "UniRef100_Q3M5Z4", bitscore: 35.4, e-value: 0.00011, length: 73)
ENWIIDWVVRKLAVAAQSIDQSKSFADYGLDSVRAVKLAQELSEWLGYPLEATIVWNFSTIESLARHLASQKI
>UniRef100_Q4KCD4_from_1539_to_1612 (HMM "PKS_PP" in sequence "UniRef100_Q4KCD4", bitscore: 35.4, e-value: 0.00011, length: 74)
LAWDLRELASRPLQAERQSLEEECNLADFGFDSISLAEYAGLLNRHFGLTLTPEVFFSHSTLAKLAAHLLAQHR
>UniRef100_Q1D4F1_from_1733_to_1807 (HMM "PKS_PP" in sequence "UniRef100_Q1D4F1", bitscore: 35.4, e-value: 0.00011, length: 75)
TRYVQSRLGPLLGFAPDHEVLQKRISLNEMGLDSLRAVELKNRIGRELGVDLLMARFIDGTTLDGIVDALSTQLE
>UniRef100_Q1RS45_from_1975_to_2048 (HMM "PKS_PP" in sequence "UniRef100_Q1RS45", bitscore: 35.3, e-value: 0.00012, length: 74)
VSWDVKELAAGLLKIDKNRLTDADNLADFGFDSISLAEFASSLSAHYGIEVTPALFFGHSTLEKVVRYFLTEHK
>UniRef100_Q0LBR3_from_222_to_294 (HMM "PKS_PP" in sequence "UniRef100_Q0LBR3", bitscore: 35.2, e-value: 0.00012, length: 73)
GEALAAIWAEVLRVPRASLDAHSNFFDLGGHSLLATQIVSRVNQTFGAALPMRQLFDTPTIAGLAAVIGAAGG
>UniRef100_A1TBS6_from_985_to_1055 (HMM "PKS_PP" in sequence "UniRef100_A1TBS6", bitscore: 35.2, e-value: 0.00013, length: 71)
EAHLAQLFAELLGHEKVGADDSFFDLGGHSLLATKLVAELRAGFGVDVEVRDIFENATIARLAAHLDTMGR
>UniRef100_A4RTM5_from_4837_to_4911 (HMM "PKS_PP" in sequence "UniRef100_A4RTM5", bitscore: 35.2, e-value: 0.00013, length: 75)
LESIQRKIYAHCSRITGASSIAGGDALVDLGMDSLAAAELRAAIQNEFGMLLPIHAAFECPTADALASYIVREHT
>UniRef100_Q5YV27_from_2059_to_2129 (HMM "PKS_PP" in sequence "UniRef100_Q5YV27", bitscore: 35.1, e-value: 0.00013, length: 71)
ERRVAAVFEHVLGRPVPGAEDSFFDIGGTSLLATRLTAALHTEFGAELPVREIFEAPTVAGVATRLGAAPR
>UniRef100_Q08TJ3_from_528_to_608 (HMM "PKS_PP" in sequence "UniRef100_Q08TJ3", bitscore: 35.1, e-value: 0.00013, length: 81)
TEDRQALLERILLVKVAQLLRVDAAALRPEKELAALGLDSLLSMELQAQLESELGFALPTTFLWQHPTLQDAAFHLRQAW
Q
>UniRef100_Q01F24_from_1180_to_1249 (HMM "PKS_PP" in sequence "UniRef100_Q01F24", bitscore: 35.0, e-value: 0.00014, length: 70)
VNIVKHIVSSLIGFDVDTCVPLHDAGLDSLSAIELASKLSAQFKRQFLPSLIFDYPTISKLCAYISDSQP
>UniRef100_Q4KCD8_from_3659_to_3730 (HMM "PKS_PP" in sequence "UniRef100_Q4KCD8", bitscore: 35.0, e-value: 0.00014, length: 72)
VRYLKQVIGGLFKIEPEQIDAREALETYGIDSILVVQLTNLLRDKLtGISSTLFFEYQTVDALAEHFVATQQ
>UniRef100_Q1DBW8_from_1143_to_1213 (HMM "PKS_PP" in sequence "UniRef100_Q1DBW8", bitscore: 34.9, e-value: 0.00015, length: 71)
ETVVMDAFHEVLGAQGVGVGSDFFTLGGSSLQATRVVARINERTGLQLREVALFEHPTATALAEHVRRVVD
>UniRef100_A3NKC1_from_13_to_85 (HMM "PKS_PP" in sequence "UniRef100_A3NKC1", bitscore: 34.9, e-value: 0.00015, length: 73)
ELWLIERIACYLQRAPHEIRPDTPLDEIGLDSVYALTLCGEIEEVLHLTVEPTIAWDYPTVAEIARELDARLA
>UniRef100_Q091C3_from_982_to_1052 (HMM "PKS_PP" in sequence "UniRef100_Q091C3", bitscore: 34.9, e-value: 0.00015, length: 71)
QNSLAKVVGDVLGVPDVHTDRNFFELGAHSVHLVKLHLRLKEELGVSVPVVDLFGNPTIRALAGYLGSTGA
>UniRef100_UPI000038D5E1_from_692_to_764 (HMM "PKS_PP" in sequence "UniRef100_UPI000038D5E1", bitscore: 34.9, e-value: 0.00015, length: 73)
QNWLVSQIAKEMGVKPDDIEVQAPFDSYGLDSMLAISIANAGQKYLGIQVSPLMLVHYPTIAVLSQHLATELA
>UniRef100_Q5YPH6_from_2105_to_2178 (HMM "PKS_PP" in sequence "UniRef100_Q5YPH6", bitscore: 34.9, e-value: 0.00015, length: 74)
ERTVAATYAEVLGVRAEPGVGRDDDFFELGGNSLIATRLVARLGAALDMTVPVRAVFEAPSVAGLAALLAHGVG
>UniRef100_Q83W20_from_24_to_98 (HMM "PKS_PP" in sequence "UniRef100_Q83W20", bitscore: 34.9, e-value: 0.00016, length: 75)
LAGVRAAVAAHLREDPALGWLADDDPLAELGLDSVVVIAVVARLERRYGIALSDDSVFAATTLRELTDVVERAVR
>UniRef100_Q1DXV5_from_542_to_619 (HMM "PKS_PP" in sequence "UniRef100_Q1DXV5", bitscore: 34.8, e-value: 0.00016, length: 78)
EEFLRKTFIEVLGLSDQEVGQLQNDTDLFALGVDSLQALRARAQIVKIAtrGRLIGQNVVFEHPSIGALAKYLSSTGS
>UniRef100_Q6TAB6_from_3265_to_3337 (HMM "PKS_PP" in sequence "UniRef100_Q6TAB6", bitscore: 34.8, e-value: 0.00017, length: 73)
LAWLKSSLSTELLLEDQPLDEEARFVDVGLDSITAVTWIKAINQRYGLSIGATKVYSYSCLAEFSQYVRSLIA
>UniRef100_Q7NJ87_from_24_to_95 (HMM "PKS_PP" in sequence "UniRef100_Q7NJ87", bitscore: 34.7, e-value: 0.00017, length: 72)
QEWLIAYLAQLLDIRPDKVDIAIPFERYGLDSSASIGMTGDLEAWLGCELDPALLYDYQTIEILARHLAGRV
>UniRef100_Q08XI8_from_655_to_727 (HMM "PKS_PP" in sequence "UniRef100_Q08XI8", bitscore: 34.7, e-value: 0.00017, length: 73)
QSWLVAHVAKQLRIPATSLDPAMPLTGYGLDSLAAVELAHSLEKGLGFPISMELLLQGSSLAQLARQFFTQRP
>UniRef100_Q1D5F5_from_2013_to_2084 (HMM "PKS_PP" in sequence "UniRef100_Q1D5F5", bitscore: 34.7, e-value: 0.00017, length: 72)
ERAVRDALTEVLKLRGDYSDDQTFQSFGMDSISATQLATRLEKKLAMPILprwFLEFSTARALIRHLAAQSP
>UniRef100_UPI00004D5BD1_from_1978_to_2034 (HMM "PKS_PP" in sequence "UniRef100_UPI00004D5BD1", bitscore: 34.7, e-value: 0.00018, length: 57)
QQDLVEAVAHILGVRDINSLNPDTTLADLGLDSLMGVEVRQTLERDYDIVMAMREVR
>UniRef100_A4TTX0_from_31_to_103 (HMM "PKS_PP" in sequence "UniRef100_A4TTX0", bitscore: 34.6, e-value: 0.00018, length: 73)
WAALSAIAARVLEVDPSALDADAELGEFGFDSITMTGFAAKVNAELSLSLTPADFFEFATLNRLARHIAGSVV
>UniRef100_Q0CDR2_from_2361_to_2433 (HMM "PKS_PP" in sequence "UniRef100_Q0CDR2", bitscore: 34.6, e-value: 0.00019, length: 73)
ATELGRTLHGFLLIPVEDVDISRSITSMGVDSLVAIELRNWCRHKMGLEFTVLEILDLPNLKAFGQAAAQRLF
>UniRef100_UPI000023E5A9_from_2532_to_2605 (HMM "PKS_PP" in sequence "UniRef100_UPI000023E5A9", bitscore: 34.6, e-value: 0.00019, length: 74)
TSCIVTKLRASLFLSASDSFSETVALVDQGVDSLVGVDIRTWCIKELDVDVPVLKILGGASVVDLADYILESLP
>UniRef100_Q2AZG3_from_2049_to_2119 (HMM "PKS_PP" in sequence "UniRef100_Q2AZG3", bitscore: 34.6, e-value: 0.00019, length: 71)
EELIASVWSQVLGIENIGVQDSFFELGGHSLLATQVVSRLQEVFQIKLPVRELFEYSTVEALAKRLDQLRK
>UniRef100_Q1RS73_from_4417_to_4489 (HMM "PKS_PP" in sequence "UniRef100_Q1RS73", bitscore: 34.5, e-value: 0.0002, length: 73)
EEWLKELFSEELRIDQDQLETDVLFQDYGVDSIILAQLLQRINRNLSASLDPSILYEYPTIQSFANWLLEGYT
>UniRef100_Q1MX63_from_1095_to_1166 (HMM "PKS_PP" in sequence "UniRef100_Q1MX63", bitscore: 34.5, e-value: 0.0002, length: 72)
LAHLVRLFAEELKWRPEEIDPRAGFDDLGLSSLLVEKLRRRLEEHYGPVDSATLFTYKNLDALARHMTGRVR
>UniRef100_A2QTF6_from_2482_to_2558 (HMM "PKS_PP" in sequence "UniRef100_A2QTF6", bitscore: 34.5, e-value: 0.0002, length: 77)
AALICQELMQKLASMFGLVVEEMSATQDLSSYGVDSLVAVELRNWLVAQVGAEVSIFDLMQSPSLEDLSLRVATKRT
>UniRef100_Q2N3S7_from_2112_to_2184 (HMM "PKS_PP" in sequence "UniRef100_Q2N3S7", bitscore: 34.5, e-value: 0.0002, length: 73)
ERELIDMVASASGRPADEISLEDGFYDQGLESTNLLQMVRDLERRLGKRLYPTLLFEYKSVRELTDHLLEHHA
>UniRef100_Q7SC49_from_723_to_795 (HMM "PKS_PP" in sequence "UniRef100_Q7SC49", bitscore: 34.5, e-value: 0.0002, length: 73)
ASQVTRIMASILSLSAHEITVDADFFDLGGDSLRAGRLLSALRSEFGLSLPIDLVFRGGSVDALSAFIDEKLA
>UniRef100_Q2SHZ0_from_1871_to_1941 (HMM "PKS_PP" in sequence "UniRef100_Q2SHZ0", bitscore: 34.5, e-value: 0.0002, length: 71)
ERDIAAIWREVLGVKVVGRHDNFHDLGGDSLIAIKMASRLKSRFspDISMQALFDYPSVAAFAAWLQRTCP
>UniRef100_Q4KCD7_from_353_to_424 (HMM "PKS_PP" in sequence "UniRef100_Q4KCD7", bitscore: 34.5, e-value: 0.00021, length: 72)
ADFLRHLVSATLKIPADKMSLSRPLEDYGLDSILVVRLTHAFSEHFAAVDSALFFEVPTLAALTEHFIQQRG
>UniRef100_A2R3M8_from_1794_to_1867 (HMM "PKS_PP" in sequence "UniRef100_A2R3M8", bitscore: 34.4, e-value: 0.00021, length: 74)
QGLVRGITAKALGVATAEEVDMHQGFMDVGVDSLGAIQMRKELSAQTGVKLPANLTRVYPDPISLSDALQKQVE
>UniRef100_Q2UN49_from_2489_to_2561 (HMM "PKS_PP" in sequence "UniRef100_Q2UN49", bitscore: 34.4, e-value: 0.00021, length: 73)
AEALTLKLCRVLSLSEGDIDENKALHEYGVDSLVAVELRSWFSKEMQADVAVFDIMGRATITSLAQLAAGRSK
>UniRef100_P40806_from_3119_to_3191 (HMM "PKS_PP" in sequence "UniRef100_P40806", bitscore: 34.4, e-value: 0.00021, length: 73)
EAALIQMVGAILKVNTDDIDVNTELSEYGFDSVTFTVFTNKINEKFQLELTPTIFFEYGSVQSLAEYVVAAYQ
>UniRef100_Q8GAQ3_from_2527_to_2604 (HMM "PKS_PP" in sequence "UniRef100_Q8GAQ3", bitscore: 34.4, e-value: 0.00021, length: 78)
IPPRNHQELQLVKLWEEILEVQPIGVGSHFFDLGGHSLLAVRLMNRIEQDFGRSLPLATLFQAPTIEQLAVILQQEQG
>UniRef100_Q5AX96_from_2316_to_2387 (HMM "PKS_PP" in sequence "UniRef100_Q5AX96", bitscore: 34.4, e-value: 0.00022, length: 72)
IDAANAHFMRSLALSEPMEAAKPLVLYGLDSLAAVEFRNWARRELNVVVSTLDVLGAKTLNALCEMMVGRLA
>UniRef100_Q5CQX7_from_2660_to_2734 (HMM "PKS_PP" in sequence "UniRef100_Q5CQX7", bitscore: 34.4, e-value: 0.00022, length: 75)
KQHITNIIVNTINDIVGIEKIDFNTPLIELGLDSLSAVEVRNAISNELNIVLPITTLFDYPTINSLSDFILNISN
>UniRef100_Q8XYE8_from_1680_to_1752 (HMM "PKS_PP" in sequence "UniRef100_Q8XYE8", bitscore: 34.4, e-value: 0.00022, length: 73)
FDTVRARVAEVLGRDAQAIPAEANLIQLGLDSLLFLDLSERLGKQFGVSISAETAFKANTLNAFVQALAAQLG
>UniRef100_A6FZ62_from_1346_to_1417 (HMM "PKS_PP" in sequence "UniRef100_A6FZ62", bitscore: 34.4, e-value: 0.00022, length: 72)
RELVLGVMEEVLEVPAARVRLSDRFDQYGVDSISAVAMARALGRSLGAVPETLFLEYPVIDELAGALVEDFP
>UniRef100_A2QKB6_from_2537_to_2610 (HMM "PKS_PP" in sequence "UniRef100_A2QKB6", bitscore: 34.4, e-value: 0.00022, length: 74)
IEGLTRKLARSLSLTSPSEIDQQRSLALQGVDSLLAVEMRQWVSRAFAAEVSALDITSAPNLEELAGMVVAYSE
>UniRef100_A0MS26_from_2117_to_2189 (HMM "PKS_PP" in sequence "UniRef100_A0MS26", bitscore: 34.4, e-value: 0.00022, length: 73)
KQKITEVISNLQKINIEKIECDIELSEYGFDSVSFTEFANILNKEYRLELMPTLFFEHPTIASISHFLLEKYP
>UniRef100_A1CD09_from_2345_to_2417 (HMM "PKS_PP" in sequence "UniRef100_A1CD09", bitscore: 34.3, e-value: 0.00022, length: 73)
ETAIVRKLAAMFFVEEAAIQVGESLARYGVDSLVAVELRNWLVVQLGIEVSIFDIMQGASVKQLASSLVAKWA
>UniRef100_Q0LLR7_from_1431_to_1501 (HMM "PKS_PP" in sequence "UniRef100_Q0LLR7", bitscore: 34.3, e-value: 0.00023, length: 71)
EQRVAAVWQQILGIDEVGIDDNFFDLGGNSLIALQLVSRLKKELKTQISVLALFEAPTVRAMTQLLRPQTA
>UniRef100_Q9EWP5_from_2148_to_2218 (HMM "PKS_PP" in sequence "UniRef100_Q9EWP5", bitscore: 34.3, e-value: 0.00023, length: 71)
ETALAALWHACLPHGSPDRNANFFTAGGDSLTALRLLTAIERRFGAAVPARRFFAAPTIAALAADITRTLA
>UniRef100_Q5Z1T0_from_997_to_1068 (HMM "PKS_PP" in sequence "UniRef100_Q5Z1T0", bitscore: 34.3, e-value: 0.00023, length: 72)
TERRLCAIFGHLFKMERVGADDSFFELGGHSLLAARLVAQIRAEFGIELDVRAIFDTPTAAGLAARLVARFR
>UniRef100_Q3VXU3_from_39_to_113 (HMM "PKS_PP" in sequence "UniRef100_Q3VXU3", bitscore: 34.3, e-value: 0.00024, length: 75)
LDLVVDHVVVVTGSHGGSAGVDRGAPWRALGVYRRIADVLRAKLTAATGVRLPATVLFERPTPKAVASFLHAEIL
>UniRef100_A0V6T8_from_1470_to_1540 (HMM "PKS_PP" in sequence "UniRef100_A0V6T8", bitscore: 34.3, e-value: 0.00024, length: 71)
QQALAALWTDMLGIAPVGVHDNLFELGGDSLLALQILGRVKKRFGVELHPAAFFKAPTVGELAVLVETRLI
>UniRef100_Q7UJD0_from_2102_to_2174 (HMM "PKS_PP" in sequence "UniRef100_Q7UJD0", bitscore: 34.3, e-value: 0.00024, length: 73)
RRYFASELARLMGWEAEQIDVKQKLSELGMDSLIAMELKNNLEQRLAITIPMSALVESPSINSLVGHVVSQFA
>UniRef100_Q1D5W2_from_10741_to_10811 (HMM "PKS_PP" in sequence "UniRef100_Q1D5W2", bitscore: 34.2, e-value: 0.00024, length: 71)
EAQLAEVWKELLRVPTVGRRDTFFELGGHSLLATQLVARIRATFDVDLNLRTFFAAPTVAALAERLSSASS
>UniRef100_Q0B1F3_from_2307_to_2380 (HMM "PKS_PP" in sequence "UniRef100_Q0B1F3", bitscore: 34.1, e-value: 0.00026, length: 74)
LEWLRGKIGELIQADPATINIDLPFLEMGADSIVLIEAIRHIEKQYGVKLVMRRFFEDLATVQALAEYVADNLP
>UniRef100_Q1MWN4_from_943_to_1013 (HMM "PKS_PP" in sequence "UniRef100_Q1MWN4", bitscore: 34.1, e-value: 0.00026, length: 71)
EKEIAAVWEKALRRENASVQDDFFESGGNSLIAVGLVRELNARLGVSLPLQSVLESPTIEKLARRLEREVA
>UniRef100_Q4ZNC8_from_2480_to_2552 (HMM "PKS_PP" in sequence "UniRef100_Q4ZNC8", bitscore: 34.1, e-value: 0.00026, length: 73)
GKAVSAIVAKLLKFDESEVDARTSFYEFGFDSIGLTQLSKEVNETLGARITPAVFFDCENIEALCFYLKDQGV
>UniRef100_A4RNM2_from_2030_to_2108 (HMM "PKS_PP" in sequence "UniRef100_A4RNM2", bitscore: 34.1, e-value: 0.00026, length: 79)
ASLLARQIAVILGGFLMQGESGAVDVDASMRRLGVDSLVSIELRNLLRRKFGLPGLQVQDVRDSATPTELAKLAIERML
>UniRef100_A6FZ63_from_2303_to_2375 (HMM "PKS_PP" in sequence "UniRef100_A6FZ63", bitscore: 34.1, e-value: 0.00026, length: 73)
GQRLRELVAELVGLGLEEVELHDDLSEFGFDSLKLTEFANQLNEAFGTAFTPAVMFEFDSLASLAEDMRSQGV
>UniRef100_Q6RKL0_from_2550_to_2622 (HMM "PKS_PP" in sequence "UniRef100_Q6RKL0", bitscore: 34.1, e-value: 0.00027, length: 73)
SAAIVQKLCKALSSSERDIDVSKPLHSYGVDSLVAVELRAWFMKEVGSDVAVFDIMSGQSLEELAELAAKRSS
>UniRef100_UPI0000F2BFEE_from_2127_to_2183 (HMM "PKS_PP" in sequence "UniRef100_UPI0000F2BFEE", bitscore: 34.1, e-value: 0.00027, length: 57)
QKDLLKAVAHILGIRDVSTLNPDSTLADLGLDSLMGVEVRQTLEREYDIVMAMREIR
>UniRef100_A0ADQ3_from_542_to_612 (HMM "PKS_PP" in sequence "UniRef100_A0ADQ3", bitscore: 34.0, e-value: 0.00028, length: 71)
EAAVAGVCARALGLPLVGPDDDFFALGGDSLTATRIAAGLREALALDIRQRTVFDAPTARALARIAADLRR
>UniRef100_Q5MD31_from_1402_to_1472 (HMM "PKS_PP" in sequence "UniRef100_Q5MD31", bitscore: 34.0, e-value: 0.00029, length: 71)
ERELAALWEELFDLRPMSVTRGFFQMGGHSLLAVRLMARLRAKFGRPFPVTLLFQADTIQQLAAVLRQQGV
>UniRef100_Q6ZZJ3_from_977_to_1047 (HMM "PKS_PP" in sequence "UniRef100_Q6ZZJ3", bitscore: 34.0, e-value: 0.00029, length: 71)
EKVLCALYAEILGVERVGVDDAFHDLGGSSALAMRLIARIREELGVDLPIRQLFSSPTPAGVARALAAKSR
>UniRef100_A1KQR7_from_1645_to_1716 (HMM "PKS_PP" in sequence "UniRef100_A1KQR7", bitscore: 34.0, e-value: 0.00029, length: 72)
ENHIKRHFSKVSAIPEHNLDCEDTFDRYGLTSLMITTLNQRLAQEFGELSATLFFEYQSIAALAGYFVAEHP
>UniRef100_Q5YVZ9_from_3582_to_3652 (HMM "PKS_PP" in sequence "UniRef100_Q5YVZ9", bitscore: 33.9, e-value: 0.0003, length: 71)
EAAVAAAFAEVLGLDRVGADDDFFALGGDSLSAASVAARIGAAMNTTVPVRAVFDFPTVAALATHAASLGG
>UniRef100_A1G2S4_from_4_to_77 (HMM "PKS_PP" in sequence "UniRef100_A1G2S4", bitscore: 33.8, e-value: 0.00033, length: 74)
TVDVPELVASIYRETLHDETLDTNSDFFEAGGDSLTAFQITARLQASLDVEIPVALVFAYPSPADLAEVVAADF
>UniRef100_Q7S380_from_2493_to_2566 (HMM "PKS_PP" in sequence "UniRef100_Q7S380", bitscore: 33.8, e-value: 0.00033, length: 74)
LEAISKKLQDIFMIADASEINPDCSPAEFGVDSLVAVELRNMLSMKAGSEMSIFEIMQCGSLKGLAGVVVGKSG
>UniRef100_Q0LP30_from_9_to_81 (HMM "PKS_PP" in sequence "UniRef100_Q0LP30", bitscore: 33.8, e-value: 0.00033, length: 73)
QDWLVSYLALHLGIESHEIDTRESFIKYGLSSIEGLSLIKQLEEWLDQPLSPTLAWDYPSIDSLARHLGSTSP
>UniRef100_Q2T477_from_1375_to_1445 (HMM "PKS_PP" in sequence "UniRef100_Q2T477", bitscore: 33.8, e-value: 0.00033, length: 71)
QAALLACWEQALGRCANARDATFFALGGDSLLATRLLAQLREQLGVRIGMAEFYREPTLAGLAAKLGDAAP
>UniRef100_Q1RS64_from_554_to_625 (HMM "PKS_PP" in sequence "UniRef100_Q1RS64", bitscore: 33.8, e-value: 0.00033, length: 72)
SDFIIKVIAAEFRMPADKIDAEEALEKYGLDSVMIINMTNELEKHFGALSKTLLFEYQTAAELSQYFVEEHR
>UniRef100_A5P4N7_from_280_to_357 (HMM "PKS_PP" in sequence "UniRef100_A5P4N7", bitscore: 33.8, e-value: 0.00033, length: 78)
LEAELAEVLNGRDRPARAAPVGARGVGFRDMGLKSLQAIQLRQRLSEALGDTIElSATVAFEFPTVEELSQHLLDAIA
>UniRef100_Q333U7_from_2820_to_2890 (HMM "PKS_PP" in sequence "UniRef100_Q333U7", bitscore: 33.7, e-value: 0.00034, length: 71)
EAELAGLFAEVLGVDRVGIEDDFFDCGGSSLQVIRLIWRIRAELGFDIPVRTIFQHPTVAEVAEHLAAGRE
>UniRef100_A1YBQ7_from_1115_to_1187 (HMM "PKS_PP" in sequence "UniRef100_A1YBQ7", bitscore: 33.7, e-value: 0.00035, length: 73)
QEIVRDLVAQILFVDRSTILPTTALFDYGLESVSSVELAERLNAMLGTDITPTSFYEFNTLAHFSRHLVERYN
>UniRef100_Q211N2_from_599_to_671 (HMM "PKS_PP" in sequence "UniRef100_Q211N2", bitscore: 33.7, e-value: 0.00036, length: 73)
DRWLREWFARRLELPLAEVRGDRGVGELGLTSVDAVELAGALGAHLGRKLPQTLAYDHPTINAMVAHLCGSPP
>UniRef100_A1DDM6_from_1982_to_2056 (HMM "PKS_PP" in sequence "UniRef100_A1DDM6", bitscore: 33.7, e-value: 0.00036, length: 75)
AGEVRDRVATFLMRREDEEPLDLGLTLSAAGVDSLVAIEVRNWWKQNLGVEVSVLELMNGGSMLRLGELAAKRLR
>UniRef100_Q45R85_from_4709_to_4779 (HMM "PKS_PP" in sequence "UniRef100_Q45R85", bitscore: 33.7, e-value: 0.00036, length: 71)
EEALCAAFADVLGVQEVSRDADFFALGGHSLSAVRLISRIRSALGVEIGIRTLFEAPTPAALSRRLDTAGT
>UniRef100_Q0CD86_from_299_to_377 (HMM "PKS_PP" in sequence "UniRef100_Q0CD86", bitscore: 33.6, e-value: 0.00037, length: 79)
HTVVRGLVCTTLGVPEDGDGSMTEADDFFTLGMDSLLASHVRARLLREVnmGGRTLRTNVAFDYPTIEQLSQHILDVRH
>UniRef100_Q8XQ64_from_1095_to_1164 (HMM "PKS_PP" in sequence "UniRef100_Q8XQ64", bitscore: 33.6, e-value: 0.00038, length: 70)
ESRVAQVWTRVLGPQALRPDSDFFDVGGDSLRSIRVAAELGKAWGREVPVAALYDHPTLRALTAFLAARD
>UniRef100_A0UWE2_from_2056_to_2127 (HMM "PKS_PP" in sequence "UniRef100_A0UWE2", bitscore: 33.6, e-value: 0.00038, length: 72)
QEFLKALLAAEIGLPQSRIDEKEALEEYGIDSVMVMNLSRELGEHFGQIPKTLFYEYKTIAELSEYFTENYT
>UniRef100_A4FHN2_from_1152_to_1221 (HMM "PKS_PP" in sequence "UniRef100_A4FHN2", bitscore: 33.6, e-value: 0.00038, length: 70)
EHQLAELFAEVLGVSDFGVDEGFFDLGGDSIVAIRLVSRARKAGLVLTPRDVFEHKSVARLAAVATRQTA
>UniRef100_Q1D5W2_from_13930_to_13999 (HMM "PKS_PP" in sequence "UniRef100_Q1D5W2", bitscore: 33.6, e-value: 0.00039, length: 70)
ELRLVRTWEQLLGVEPISVRSSFFELGGHSLLAVRLVAALRESLGRPLPLSALFQAPTVEQLAALLRRED
>UniRef100_UPI0000382F21_from_55_to_127 (HMM "PKS_PP" in sequence "UniRef100_UPI0000382F21", bitscore: 33.5, e-value: 0.00039, length: 73)
AATLRRELAALLRRPEAEIDPASNLVQLGMDSLIFLELTERIDRALGVRISAETALQHDTLGRLAAAIEAQLG
>UniRef100_Q1RS66_from_3047_to_3119 (HMM "PKS_PP" in sequence "UniRef100_Q1RS66", bitscore: 33.5, e-value: 0.0004, length: 73)
IEGIAKMMSSILKIDRKEIEEETSFGEYGFDSITFTRLGNEINQQYGTELLPSVFFECNSLAEMTDYVIEQYG
>UniRef100_A1T9S7_from_1695_to_1767 (HMM "PKS_PP" in sequence "UniRef100_A1T9S7", bitscore: 33.5, e-value: 0.00041, length: 73)
RTRLRTILGRELGMPDNAVDFDMPFPELGLDSMMAMNLLRDAKALVRTDLSATMLWNHPSISQMSEFVADLLA
>UniRef100_Q3MCL6_from_20_to_92 (HMM "PKS_PP" in sequence "UniRef100_Q3MCL6", bitscore: 33.4, e-value: 0.00042, length: 73)
QEWLVNQIATQLSIKAQTIKVTEPLTRYGLDSIDSVTIVGELEDWLDAELPPTLLWDYPTIEKASQYLVNEVG
>UniRef100_A1KQR7_from_3624_to_3695 (HMM "PKS_PP" in sequence "UniRef100_A1KQR7", bitscore: 33.4, e-value: 0.00042, length: 72)
VHYLKQMIGGLFKIRPEQIDAGEPLETYGIDSILVVQLTNLLRDKLsGISSTLFFEYQTIDALADHFVESQK
>UniRef100_Q6DNE1_from_1833_to_1906 (HMM "PKS_PP" in sequence "UniRef100_Q6DNE1", bitscore: 33.4, e-value: 0.00042, length: 74)
IGXLXVIVGKLLGFDKXKLXNPELGFFDMGMDSLLTVELRNLLSSNLGCSISAAELFGTSNIQNLAEHLIKEIL
>UniRef100_A0MS25_from_5397_to_5469 (HMM "PKS_PP" in sequence "UniRef100_A0MS25", bitscore: 33.4, e-value: 0.00043, length: 73)
RSLLRESLALELDLDEDELDESISFTELGLDSINGVIWIRKINSHYELSITVSKVYDYPNIMELAEFLKQKIE
>UniRef100_Q5AY39_from_2487_to_2559 (HMM "PKS_PP" in sequence "UniRef100_Q5AY39", bitscore: 33.4, e-value: 0.00044, length: 73)
VEAIASKLADIFMIPVAHVDAAKHLSEYGLDSLSAVELRNMLALQAaaDVSIFSIMQSESLAALASEVTRKST
>UniRef100_Q4U446_from_549_to_620 (HMM "PKS_PP" in sequence "UniRef100_Q4U446", bitscore: 33.4, e-value: 0.00045, length: 72)
RDYLRNLIAQATKLPVDKIHADRDLEDYGINSLMIMELNSMLDRDFDALPRTLFFEYKNVAELAAFFADEHG
>UniRef100_Q01DM2_from_3761_to_3830 (HMM "PKS_PP" in sequence "UniRef100_Q01DM2", bitscore: 33.3, e-value: 0.00045, length: 70)
TMKIQSIATDVIGRDISAVEPLMDAGLDSLSGQEMKQQIEDEYNIELSPTAAFDYPTVSALANFVAGELG
>UniRef100_Q0S3K6_from_2520_to_2590 (HMM "PKS_PP" in sequence "UniRef100_Q0S3K6", bitscore: 33.3, e-value: 0.00045, length: 71)
EELVAGVLADVLGLAKISVAESFFDLGGNSLVATKAVARLNAAAGTRLGVRELFDAPTVERLAVKVAEQAG
>UniRef100_A1TTI8_from_1022_to_1094 (HMM "PKS_PP" in sequence "UniRef100_A1TTI8", bitscore: 33.3, e-value: 0.00045, length: 73)
EEAIAKVWSEVLRVDHVGRDDSFHALGGDSILCLKLVARLRRQVpGGAQASLADVMQSPTLAHLAQRLRERFE
>UniRef100_Q7WRJ0_from_602_to_672 (HMM "PKS_PP" in sequence "UniRef100_Q7WRJ0", bitscore: 33.3, e-value: 0.00046, length: 71)
ERQIAAVWCEILQLDSVGIQDNFFELGGNSLHLIRVQNQLEKLFGRQIPLTEIFKNSTVATLAHFLTEESN
>UniRef100_A0TZP5_from_1369_to_1439 (HMM "PKS_PP" in sequence "UniRef100_A0TZP5", bitscore: 33.3, e-value: 0.00046, length: 71)
HAILLACWEQALGRAANARDATFFALGGDSLLATRLLAQLRERLGVRIGMAAFYRQPTLAGLAAQLDELTP
>UniRef100_Q2T4P0_from_3719_to_3790 (HMM "PKS_PP" in sequence "UniRef100_Q2T4P0", bitscore: 33.3, e-value: 0.00046, length: 72)
SAWLRARIGAALDIRADDIDSRETLERYGIDSITVLQLTKRLRDAFDDVPNTLLFEYNTVDALVDHWLATQP
>UniRef100_A2QXP7_from_2386_to_2459 (HMM "PKS_PP" in sequence "UniRef100_A2QXP7", bitscore: 33.3, e-value: 0.00048, length: 74)
TDGFIKEVRSRLQLSAEESLTGASGLTDLGVDSLVAIELRHWFVRELSVDLPVLQIIGGSSIQELASTAASKLS
>UniRef100_Q08MQ9_from_117_to_187 (HMM "PKS_PP" in sequence "UniRef100_Q08MQ9", bitscore: 33.2, e-value: 0.00049, length: 71)
EELVAGIWAQVLGLDRVSANGNFFELGGHSLLAMQMISRVRETFEVDLPLRSLFGAPTVAELARTIEAALA
>UniRef100_A1TBS7_from_896_to_955 (HMM "PKS_PP" in sequence "UniRef100_A1TBS7", bitscore: 33.2, e-value: 0.0005, length: 60)
PDAVRTQLAAVLDVDAAALDLDSPLFDLGVDSLLALDLRKRLKRLTGHTVPLATLLGGIT
>UniRef100_A1CYH3_from_2522_to_2594 (HMM "PKS_PP" in sequence "UniRef100_A1CYH3", bitscore: 33.2, e-value: 0.00051, length: 73)
TEQLRIKLSKMLSLPLTEIHVDKPIHQYGVDSLAAVELRNWFSRELRADVAIFDILGGANIASAVGLAVRKSD
>UniRef100_A1CUS7_from_2367_to_2439 (HMM "PKS_PP" in sequence "UniRef100_A1CUS7", bitscore: 33.1, e-value: 0.00054, length: 73)
ATALIKKLSKTLGHSEGDMEADRPMHNYGMDSLVAVEIRSWLSRDFGADVAIFDILGAATFASTGLLVAERST
>UniRef100_Q8XRP0_from_17_to_89 (HMM "PKS_PP" in sequence "UniRef100_Q8XRP0", bitscore: 33.0, e-value: 0.00057, length: 73)
SEWLVAYLAGKLSIDPQKIDTQATFADHGVDSMIAIVMSGDLSSWARCDLNPTALYEYPSIAALAQHVSELTA
>UniRef100_A4R6A3_from_1983_to_2055 (HMM "PKS_PP" in sequence "UniRef100_A4R6A3", bitscore: 33.0, e-value: 0.00057, length: 73)
LDALLEQLSNILQREVTDLDPARPMSVFGVDSLVAVELRVWINKQVGADVSVFDMTSGQRISQLAAKAAATSK
>UniRef100_A3NHQ5_from_1413_to_1483 (HMM "PKS_PP" in sequence "UniRef100_A3NHQ5", bitscore: 33.0, e-value: 0.00059, length: 71)
QATLLACWEQALGRPADARDATFFALGGDSLLATRLLAQLRERLGVRIGMAEFYREPTLAGLAAKLAGAAA
>UniRef100_A1G5X3_from_527_to_597 (HMM "PKS_PP" in sequence "UniRef100_A1G5X3", bitscore: 33.0, e-value: 0.00059, length: 71)
QVRLAALWAELLGSAPSTPDDDFFALGGNSLLATRLTFVVADRFGVDLPVRVVYEHPTLARLAGVLGEHPE
>UniRef100_Q0LLR4_from_1455_to_1525 (HMM "PKS_PP" in sequence "UniRef100_Q0LLR4", bitscore: 32.9, e-value: 0.00059, length: 71)
EQRVSAIWQHVLGIDEIGLHDNFFDLGGNSLIALQLIARLKKEFKTHISAVALFEAPTVSTMAQYLRPEVA
>UniRef100_Q0S5F4_from_5023_to_5093 (HMM "PKS_PP" in sequence "UniRef100_Q0S5F4", bitscore: 32.9, e-value: 0.00059, length: 71)
EEVVAGVFAELLGGIEVGARQSFFDLGGNSLIATRVAARLSAVFDTDVTVRDLFEVPTVAELATRVEERAG
>UniRef100_Q2U1I6_from_2306_to_2379 (HMM "PKS_PP" in sequence "UniRef100_Q2U1I6", bitscore: 32.9, e-value: 0.0006, length: 74)
LSILATRLARMLRYNENQQIEPGQPLSVYGLDSLSMVELRNWIKAQMGATVTTFDVLNANSLIMLAQRVVNKWT
>UniRef100_Q1RS69_from_1373_to_1445 (HMM "PKS_PP" in sequence "UniRef100_Q1RS69", bitscore: 32.9, e-value: 0.00062, length: 73)
RSYVLGKLAKTMDEPAPSLRSDANIMELGLDSVSLIGLTKEIGQEADIDVNPTLFFEYPTAEELTRHFASAYE
>UniRef100_A5G645_from_1130_to_1202 (HMM "PKS_PP" in sequence "UniRef100_A5G645", bitscore: 32.9, e-value: 0.00062, length: 73)
QAWLIELFAKELRADPAKLDLDTPFQDYGADSILLAQILRQINRLTEDNLDPSLLLEHSSLGALGVWLAGAYS
>UniRef100_A1CMK6_from_61_to_134 (HMM "PKS_PP" in sequence "UniRef100_A1CMK6", bitscore: 32.9, e-value: 0.00062, length: 74)
ADAVVQRLAKLMFIPVEDIDISRPFSHFGLDSMSGSELIHWLSQKFGVGMSFLQLLAPSCTPKSLAGTILDTLM
>UniRef100_Q26Q17_from_2598_to_2668 (HMM "PKS_PP" in sequence "UniRef100_Q26Q17", bitscore: 32.9, e-value: 0.00062, length: 71)
EKTIAEVVEAVLQLPALGLDSNFFDLGANSVHLVQIHRRLQEQLARTFPLVDLFQNPSIRRLALFLDGGAA
>UniRef100_A3NB31_from_543_to_611 (HMM "PKS_PP" in sequence "UniRef100_A3NB31", bitscore: 32.9, e-value: 0.00063, length: 69)
HRLLAACWADVLRRDTVGIDENFFELGGDSLLGAQLLSRVKRDLELDARLGDLFRHPTVESLAEHLLAC
>UniRef100_Q5Z1X6_from_2673_to_2744 (HMM "PKS_PP" in sequence "UniRef100_Q5Z1X6", bitscore: 32.8, e-value: 0.00064, length: 72)
AELVASLFAEALGSAEPIGADDDFFALGGNSLIATQVVARLSATLGTRIEVRELFDAPTVAGLAARVEAAAP
>UniRef100_UPI000038CA9C_from_2488_to_2558 (HMM "PKS_PP" in sequence "UniRef100_UPI000038CA9C", bitscore: 32.8, e-value: 0.00066, length: 71)
EKLLAELWAKLLKYEALARSDNFFNLGGHSLLATQLIARIRDKFKVELALRKIFEFPTLSELASYLDSCIW
>UniRef100_Q1RS52_from_400_to_472 (HMM "PKS_PP" in sequence "UniRef100_Q1RS52", bitscore: 32.8, e-value: 0.00067, length: 73)
RSVIKTSIADVLKMKEEDIQEELNFSEYGIDSILAVNVINEINKRLNLTLQTTILFDYYHVKLLTGYISEEYE
>UniRef100_Q5AR54_from_2093_to_2165 (HMM "PKS_PP" in sequence "UniRef100_Q5AR54", bitscore: 32.8, e-value: 0.00067, length: 73)
SEIERAVWEEFTGVLGREVGVADSFFRNGGHSLMAIRLVSRINKRLSSALSVSELFRYPTVSGLAQHLQGLGA
>UniRef100_Q01F11_from_10220_to_10289 (HMM "PKS_PP" in sequence "UniRef100_Q01F11", bitscore: 32.8, e-value: 0.00068, length: 70)
QQGVSELVVSILGRKIDADMPFIDAGFDSMCLAEFSQSVERRFDLPVPSTVTFDHPTISSLSAFICDKSA
>UniRef100_Q2N3T1_from_1871_to_1943 (HMM "PKS_PP" in sequence "UniRef100_Q2N3T1", bitscore: 32.7, e-value: 0.00068, length: 73)
QAELLEIIGAILSIAPRDIDPQEEMSAYGFDSTTFVELTNQLNTSYGVDLTPSVFFEHRTIGSVVRTLCGSHG
>UniRef100_A1G504_from_2968_to_3038 (HMM "PKS_PP" in sequence "UniRef100_A1G504", bitscore: 32.7, e-value: 0.0007, length: 71)
EEILRSVFADVLGIERISADDNFFDLGGHSLLVTRLISRVRGTLGVDVSMQTFFNAPTPRQLAGQLLEGGP
>UniRef100_Q7UQ60_from_3289_to_3359 (HMM "PKS_PP" in sequence "UniRef100_Q7UQ60", bitscore: 32.7, e-value: 0.00072, length: 71)
EQHLADRWTDVLGVHSIGINQSFFEFGGSSLQAAMLTNRLSEDLGVDVPSSLLFDLADISAMAGRLASLYP
>UniRef100_Q93N86_from_961_to_1031 (HMM "PKS_PP" in sequence "UniRef100_Q93N86", bitscore: 32.7, e-value: 0.00072, length: 71)
EQQMCTLFAEVLALDEVGAEDNFFELGGDSGLGMRLARRIREELGVDLPIRQLFSAPTPAGVARVLAAKVR
>UniRef100_Q45R85_from_985_to_1055 (HMM "PKS_PP" in sequence "UniRef100_Q45R85", bitscore: 32.6, e-value: 0.00075, length: 71)
EEALCALFAEVLGVEEVGVDLDFFALGGDSLLAARLASRIRGRLGKAVTVREVFRSPTVARLAEELGDGAV
>UniRef100_A6GIB3_from_1292_to_1364 (HMM "PKS_PP" in sequence "UniRef100_A6GIB3", bitscore: 32.6, e-value: 0.00075, length: 73)
HAWLQAQLSETLELPEEELEVDLSFEEFGLDSILMVRLLGQLDRELGVALDPSALIELGTIERLSEHLLEAHP
>UniRef100_A3SPZ2_from_1759_to_1829 (HMM "PKS_PP" in sequence "UniRef100_A3SPZ2", bitscore: 32.6, e-value: 0.00076, length: 71)
ETGLAELWQAVLGIEEIGAEDSFFDLGGHSLLAVRLFAQVKRSFGVEFPISVLFEAPTIRALAAKVEASGG
>UniRef100_A5W123_from_957_to_1027 (HMM "PKS_PP" in sequence "UniRef100_A5W123", bitscore: 32.6, e-value: 0.00078, length: 71)
ETVIAQRMAQLLGLEQVGIEQDFFALGGHSLLVIKLAAGIRKLLQCDINPGVIFDHATVATLAQALREREA
>UniRef100_Q5Z1X9_from_513_to_586 (HMM "PKS_PP" in sequence "UniRef100_Q5Z1X9", bitscore: 32.5, e-value: 0.0008, length: 74)
EQIVADVFAALLLPDSEERVGADDDFFELGGNSLLATQAVARIGAELDTRVPLPLLFESPSVSGLAAQLQQQLG
>UniRef100_Q2SX67_from_543_to_612 (HMM "PKS_PP" in sequence "UniRef100_Q2SX67", bitscore: 32.5, e-value: 0.00084, length: 70)
HRLLAACWADVLRRDAVGIDENFFELGGDSLLGAQLLSRVKRDLELDARLGDLFRHPTVETLAEHLLASR
>UniRef100_Q6RKI9_from_2450_to_2522 (HMM "PKS_PP" in sequence "UniRef100_Q6RKI9", bitscore: 32.4, e-value: 0.00085, length: 73)
CKAIVKQLATILAIDASDIIPARSLDSYGLDSLVGVELRNWIGAYLQVNLPLLVMWNTSSINELAEIVTKGSR
>UniRef100_P40872_from_2191_to_2262 (HMM "PKS_PP" in sequence "UniRef100_P40872", bitscore: 32.4, e-value: 0.00086, length: 72)
TEYMKKLIGETLKIPAGKIESSEPLEKYGIDSIVVVQLTNTLRKEFDHVSSTLFFEYQTIDALVEHFIKTKT
>UniRef100_A4RTM5_from_471_to_544 (HMM "PKS_PP" in sequence "UniRef100_A4RTM5", bitscore: 32.4, e-value: 0.00088, length: 74)
SDVVRQEFIHAMDWNDDREIDTKQTFSSLGVRSTQAVSFANLLSDRLGLDLPSTLMFDHPNLNSVINFVAGRTM
>UniRef100_Q26PG0_from_2336_to_2408 (HMM "PKS_PP" in sequence "UniRef100_Q26PG0", bitscore: 32.4, e-value: 0.00088, length: 73)
GALLAREIAGILRLPAEAVDPATPLAALGMDSLMALELRLTLEKKFGLELPLLAIGSGRTLADLTGVALASLR
>UniRef100_Q8GAQ4_from_399_to_471 (HMM "PKS_PP" in sequence "UniRef100_Q8GAQ4", bitscore: 32.4, e-value: 0.00089, length: 73)
AFYLKTVVAAILKETQAEINEETSLTVMGVDSLMVLELRNRVQADLGVDISVADLMGDINISRLAIKVSELLH
>UniRef100_Q0RIF7_from_969_to_1041 (HMM "PKS_PP" in sequence "UniRef100_Q0RIF7", bitscore: 32.3, e-value: 0.00093, length: 73)
LRTVIESVADALGGDAGSVDPDDDLTEIGVTSFTALEIAGRIRRLTGLDLAPSAVFEHHTSVGLVSCLRGLAT
>UniRef100_Q0LP43_from_1327_to_1397 (HMM "PKS_PP" in sequence "UniRef100_Q0LP43", bitscore: 32.3, e-value: 0.00094, length: 71)
EQQLAAIWHDLLGVNELSIHDNFFDLGGHSLLATQVLGRIRQQLQLDLPLQLLFEAPTLQGLAEHIRQQQL
>UniRef100_Q311J1_from_2812_to_2887 (HMM "PKS_PP" in sequence "UniRef100_Q311J1", bitscore: 32.3, e-value: 0.00094, length: 76)
TFSAAEQLVAQAMTEVLAVQPAGPEADFFDMGGDSLLAIRLINSLKKKTGISVSVPEFFQDSTIKAVAEKIAAHGN
>UniRef100_UPI000038CE28_from_20_to_92 (HMM "PKS_PP" in sequence "UniRef100_UPI000038CE28", bitscore: 32.3, e-value: 0.00095, length: 73)
QAWLVSHIAEQLGVESKDIDVSQPLDSYGLESAQAMFLVSKAEKLFGFELSPILLWHYPTIETLSQRLAEESK
>UniRef100_Q0RMQ5_from_2540_to_2610 (HMM "PKS_PP" in sequence "UniRef100_Q0RMQ5", bitscore: 32.3, e-value: 0.00096, length: 71)
EEVLCRLFAELLGVAEIGIDADFFSQGGYSLLATKLIGRIRNELNVDVKVTMVFNNPTVAELATRIEDLAT
>UniRef100_Q5YPH6_from_3152_to_3226 (HMM "PKS_PP" in sequence "UniRef100_Q5YPH6", bitscore: 32.1, e-value: 0.001, length: 75)
VTAVQRQVAAVFADLLGAERVGLDDDFFALGGNSLTATRVVARLGAALDAQVPVRALFDAPTVEGLAARVAPLCG
>UniRef100_Q4ZVR9_from_2069_to_2139 (HMM "PKS_PP" in sequence "UniRef100_Q4ZVR9", bitscore: 32.1, e-value: 0.001, length: 71)
HNTVRTIWQEVLDCQEIDSDDNFFDLGGHSLRIVETQKRLSELLQAPVAMTDLFEYPTLRGLVAHLERLHG
>UniRef100_Q0SK68_from_3354_to_3423 (HMM "PKS_PP" in sequence "UniRef100_Q0SK68", bitscore: 32.1, e-value: 0.0011, length: 70)
EESLVTLVRDVLGLESVGVDDSFFALGGDSIMAIQLVARAKTAGLALTPRDVFEYKTIARLARAISTRPE
>UniRef100_Q1GDY4_from_1777_to_1847 (HMM "PKS_PP" in sequence "UniRef100_Q1GDY4", bitscore: 32.1, e-value: 0.0011, length: 71)
EETLAGHFASLLGLSRVGVEDSFFDLGGHSLIAVRLFAQIKRSFGVEFAMSVLFDAPTVGALAQRIDKEAG
>UniRef100_Q9L8H4_from_3907_to_3976 (HMM "PKS_PP" in sequence "UniRef100_Q9L8H4", bitscore: 32.1, e-value: 0.0011, length: 70)
EQVVCELFAEVLGRPLVGVDQDFFDLGGHSLLATRLIARLRAAFGVELGLRSLFEAPTPGGIAARLDLDD
>UniRef100_Q1D448_from_30_to_102 (HMM "PKS_PP" in sequence "UniRef100_Q1D448", bitscore: 32.1, e-value: 0.0011, length: 73)
AAWLRAYVAESAELTPEEVDPQEPFVRYGLTSKDAVFLSGELADWLGRDVSPTILWEHATIDALSQALGRGTE
>UniRef100_UPI00005F6361_from_1_to_60 (HMM "PKS_PP" in sequence "UniRef100_UPI00005F6361", bitscore: 32.1, e-value: 0.0011, length: 60)
MPEKELDTDRPFAELGLNSLMAMAIRREAEQFVGIELSATMLFNHPTVKSLASYLAKRVA
>UniRef100_Q01DR4_from_5603_to_5680 (HMM "PKS_PP" in sequence "UniRef100_Q01DR4", bitscore: 32.1, e-value: 0.0011, length: 78)
VSMTPEVCAKVIERIVAELVGSPLPRTAPMMAAGLDSVSSVELLSAVERKFDVVVPSTLAFDYPSIDAMAAFVSCTLN
>UniRef100_Q0PEX7_from_538_to_609 (HMM "PKS_PP" in sequence "UniRef100_Q0PEX7", bitscore: 32.0, e-value: 0.0011, length: 72)
IRLLTEIVGAETGRPADSILPEDTFDRYGIDSLTILGLNSRLEKYFGRVSKTLFFEYSSVEELSEYFLEHYQ
>UniRef100_A1C5U4_from_3579_to_3653 (HMM "PKS_PP" in sequence "UniRef100_A1C5U4", bitscore: 32.0, e-value: 0.0012, length: 75)
EARLRDVWKNVLGDIASSIPILRSSDFFSVGGNSLLLLTLKAEISQTFGVEHPVSELFQASTLELLAARLDGTSL
>UniRef100_Q47NR9_from_2485_to_2555 (HMM "PKS_PP" in sequence "UniRef100_Q47NR9", bitscore: 32.0, e-value: 0.0012, length: 71)
EEIVCQVFAAVLDRSDVTADADFFALGGHSLLSLRVVARLRALLGVDVGVRDLFEAPTPAALAARLTTQTG
>UniRef100_Q84DH9_from_597_to_667 (HMM "PKS_PP" in sequence "UniRef100_Q84DH9", bitscore: 32.0, e-value: 0.0012, length: 71)
EAVLADIWEDILGRRGISVDADFFQVGGHSLLAASLIARIRARFDVAMTARVLFESPTIAGLAEAVTRATG
>UniRef100_Q0SKF6_from_8947_to_9016 (HMM "PKS_PP" in sequence "UniRef100_Q0SKF6", bitscore: 32.0, e-value: 0.0012, length: 70)
EEAVAAVFADVLGVDQVGTAANFFDLGGNSLVATRVVARLSERLGCRVEIRTLFEAPTVAALAALLDSID
>UniRef100_Q2T4N9_from_2552_to_2623 (HMM "PKS_PP" in sequence "UniRef100_Q2T4N9", bitscore: 32.0, e-value: 0.0012, length: 72)
AERLKHVLSEATGIAVSRLDADEPFDAYGVDSVVVMTVNRALDDVFDALSQTLLYEYGTLGALAGHLAHAHE
>UniRef100_Q0S3K6_from_3711_to_3785 (HMM "PKS_PP" in sequence "UniRef100_Q0S3K6", bitscore: 31.9, e-value: 0.0012, length: 75)
RTPLEEVVAGIFGDVVSATRVSVDESFFDLGGNSLSATRVAARVTSATGTEVGIRDLFEAPTVATLAKLVEDRAH
>UniRef100_Q1D438_from_3805_to_3875 (HMM "PKS_PP" in sequence "UniRef100_Q1D438", bitscore: 31.9, e-value: 0.0012, length: 71)
ELDIAEVWRQDLRLDVVGRDENFFDLGGNSLLAARIQARLTEKLQRTVTLLDIFTHPTVGALARHLSAMPE
>UniRef100_Q982I5_from_1406_to_1478 (HMM "PKS_PP" in sequence "UniRef100_Q982I5", bitscore: 31.8, e-value: 0.0013, length: 73)
ESFLRGEVARVLGIADPDCLPMDEALNQMGFDSLATIEFRNELAKTGIKVSLQKLVMGASIAEIAADTETQVT
>UniRef100_Q5Z1X7_from_537_to_608 (HMM "PKS_PP" in sequence "UniRef100_Q5Z1X7", bitscore: 31.8, e-value: 0.0013, length: 72)
EEMVAQVFDDVVGDGSPIGAADDFFELGGNSLIATQVAARLGALLETKVPTRLIFEAPTVARLAERIAELSG
>UniRef100_A1G504_from_6399_to_6469 (HMM "PKS_PP" in sequence "UniRef100_A1G504", bitscore: 31.8, e-value: 0.0013, length: 71)
EEILCELYADLLGLPRVGVDESFFDLGGHSLLATRLTSRIRAVLGIEVPLQQVFAASTPAQLAAVLAQGSG
>UniRef100_O52821_from_972_to_1042 (HMM "PKS_PP" in sequence "UniRef100_O52821", bitscore: 31.8, e-value: 0.0013, length: 71)
EKVLCALFGEILSVDQVGVDDTFNDLGGSSALAMRLIARIREELGADLPIRQLFSSPTPAGLARALAAKSR
>UniRef100_O30409_from_971_to_1041 (HMM "PKS_PP" in sequence "UniRef100_O30409", bitscore: 31.7, e-value: 0.0014, length: 71)
EAKLAEIWQQVLGISQVGIHDDFFDLGGHSLKAMTVVFQVSKALEVELPVKALFEHPTVAELARFLSRSEK
>UniRef100_Q9FD17_from_6_to_83 (HMM "PKS_PP" in sequence "UniRef100_Q9FD17", bitscore: 31.7, e-value: 0.0014, length: 78)
LDDIRRILRASGGVDEQTDLDGEHFADTSFADLGYDSLALLELVNRIEREYGIQIPDGDLSHTQTPREALTYVHARLT
>UniRef100_Q6RKG1_from_2402_to_2474 (HMM "PKS_PP" in sequence "UniRef100_Q6RKG1", bitscore: 31.7, e-value: 0.0014, length: 73)
AGEITAKIMDIFMIPEAEVFPHKPMADFGVDSLTAVELRNTLATKAGAEVSIFDIMQAPSLSAMALSIAARSS
>UniRef100_A3NNK9_from_15_to_87 (HMM "PKS_PP" in sequence "UniRef100_A3NNK9", bitscore: 31.7, e-value: 0.0014, length: 73)
VDWMTGYLAARLPADSGPIDVNRQFIEYGLDSADAMKMVGDLEDYLGFELSPSLPYQYPTIDALARALAELSA
>UniRef100_Q9XCE7_from_1_to_50 (HMM "PKS_PP" in sequence "UniRef100_Q9XCE7", bitscore: 31.7, e-value: 0.0014, length: 50)
ASRDLGFDSLTAVDLRNRLKAATGERLSATVVFDHPTPAELAAHLHDRCF
>UniRef100_A1CLP0_from_2369_to_2441 (HMM "PKS_PP" in sequence "UniRef100_A1CLP0", bitscore: 31.6, e-value: 0.0015, length: 73)
KDCFAAKLAMISRLSDDQVGHNVPLVELGIDSLVAVEVRGWFLKELKTDMPVLKVLGGGSVADLCQQALEKLP
>UniRef100_A0JJU1_from_2508_to_2583 (HMM "PKS_PP" in sequence "UniRef100_A0JJU1", bitscore: 31.6, e-value: 0.0015, length: 76)
LKGFATKLEGILLLPLGSIGEDSAGRPVTDLGIDSLVAVEIRTWFLKQLRVDVPVMKILGGSTVGQLSALAAKLAR
>UniRef100_Q2N3T0_from_1339_to_1411 (HMM "PKS_PP" in sequence "UniRef100_Q2N3T0", bitscore: 31.6, e-value: 0.0015, length: 73)
LQWVRGQLAGLVKVPEAELDASTPIEELGIDPTVLTSLRHHIEASFEVALDPAQLFEHRTLERLCGWLDEACP
>UniRef100_Q06YZ1_from_2028_to_2098 (HMM "PKS_PP" in sequence "UniRef100_Q06YZ1", bitscore: 31.6, e-value: 0.0015, length: 71)
EELLCQVFAEVLGLPAVGVDDDFFTLGGHSLLVTRLVSRVRATLDVELQIRTVFEAPTPGRLAARLTETAV
>UniRef100_Q9Z4X6_from_4765_to_4835 (HMM "PKS_PP" in sequence "UniRef100_Q9Z4X6", bitscore: 31.6, e-value: 0.0015, length: 71)
EEVLCTLFAEVLGVDLVTIDDNFFDLGGHSLLATRLVSRTRTALGVELSIRQLFETPTVAGLAEALDASGT
>UniRef100_P40806_from_3217_to_3289 (HMM "PKS_PP" in sequence "UniRef100_P40806", bitscore: 31.6, e-value: 0.0015, length: 73)
EASLSNMVSAILKVNSEDIDVNTELSEYGFDSVTFTVFTNKINEEFQLELTPTIFFEYGSLHSLAEYLTVEHG
>UniRef100_Q0S8G8_from_517_to_586 (HMM "PKS_PP" in sequence "UniRef100_Q0S8G8", bitscore: 31.5, e-value: 0.0016, length: 70)
QAWVAGLWTAILGAEITGPDDDFFELGGGSLSAAQLVTALRERFPEVTVAQLYDHPRLGSLAEYLDELAP
>UniRef100_A4FCY0_from_13_to_85 (HMM "PKS_PP" in sequence "UniRef100_A4FCY0", bitscore: 31.5, e-value: 0.0016, length: 73)
EKWLVSRLAALTGTELRSIDVGERFSRYGLDSLGANRLLAELGAELGRQLPATLIWGSPTIRSLAEAVSVGAQ
>UniRef100_Q21E99_from_1729_to_1789 (HMM "PKS_PP" in sequence "UniRef100_Q21E99", bitscore: 31.5, e-value: 0.0016, length: 61)
SEHFTHVVSDVLRIKTELVTAESSLNDLGLDSLLAIELRARIQRDMKVALPVVTLLSGTVV
>UniRef100_Q4KES9_from_4240_to_4309 (HMM "PKS_PP" in sequence "UniRef100_Q4KES9", bitscore: 31.5, e-value: 0.0016, length: 70)
EQALAGHWAAVLKLEQVGRHDHFFEQGGHSLSAIQLLNRLQQAAFDVTLaeLFQHATVAAMARLLSERTA
>UniRef100_Q2T5W7_from_501_to_575 (HMM "PKS_PP" in sequence "UniRef100_Q2T5W7", bitscore: 31.5, e-value: 0.0016, length: 75)
ADDIQPRVAEIVAKLMSRTDVAPDADFFRIGGNSLLSAQLTFMLQKQFSVTLSIADVFRHRTIDALAAIIRERSQ
>UniRef100_Q0K0K2_from_1018_to_1087 (HMM "PKS_PP" in sequence "UniRef100_Q0K0K2", bitscore: 31.5, e-value: 0.0016, length: 70)
EATLARLWASVLGRDAVSADDNFFAFGGDSILGLQLVAQARQAGLALTPKLLFAHPTPSALAAALRAGAA
>UniRef100_Q399S5_from_1378_to_1448 (HMM "PKS_PP" in sequence "UniRef100_Q399S5", bitscore: 31.5, e-value: 0.0016, length: 71)
QATLLACWEHALGRPANARDATFFALGGDSLLATRLLAQLRERLGVRVGMAAFYRQPTLAGLAAQLDEAAP
>UniRef100_Q4C7P5_from_1197_to_1271 (HMM "PKS_PP" in sequence "UniRef100_Q4C7P5", bitscore: 31.5, e-value: 0.0017, length: 75)
ENWLMNWLEEKLNLSPQNIDPKQAFADYGIDSVMAVELAQDLQEWLgYTQQLEASLAWNFPTIKSLAQYLSTIES
>UniRef100_Q1EDB1_from_3267_to_3339 (HMM "PKS_PP" in sequence "UniRef100_Q1EDB1", bitscore: 31.4, e-value: 0.0017, length: 73)
EEKLAGIWAKILELDLNQVSVNDDFFDIGGNSLLATKLISRIRQFFQVDLPLSDFFEEPTIAALVEHIEVLSW
>UniRef100_Q0LLR5_from_1453_to_1523 (HMM "PKS_PP" in sequence "UniRef100_Q0LLR5", bitscore: 31.4, e-value: 0.0017, length: 71)
EQRVAMVWQQILGIDEVGIDDNFFDLGGNSLVALQLVTRLKKELKTQIPMVALFEAPTVRAMSQLLRPETA
>UniRef100_Q5YVZ9_from_4644_to_4715 (HMM "PKS_PP" in sequence "UniRef100_Q5YVZ9", bitscore: 31.4, e-value: 0.0017, length: 72)
EEIVAGVFAETLGLTGPVGADDDFFALGGNSLVATRVAARLGAAIDASVPVQLIFEAPTVATLAARAESHAD
>UniRef100_Q0LLR8_from_1432_to_1502 (HMM "PKS_PP" in sequence "UniRef100_Q0LLR8", bitscore: 31.4, e-value: 0.0017, length: 71)
ERRITEIWKHVLGIDEIGIHDNFFDLGGNSLIALQLIARLKKEFKTQVPAVAIFEAPTVSALVQYLLPDAP
>UniRef100_A3WXR9_from_2094_to_2164 (HMM "PKS_PP" in sequence "UniRef100_A3WXR9", bitscore: 31.4, e-value: 0.0017, length: 71)
EAALATIWAELLGQPVIGVTDNFFELGGDSIVAIQLVSRIKRDLGYDLPLNRLFDMTTVESMAVALAPEME
>UniRef100_Q3WDU2_from_2010_to_2083 (HMM "PKS_PP" in sequence "UniRef100_Q3WDU2", bitscore: 31.4, e-value: 0.0017, length: 74)
DSRRGPAAEEQAGRQPAAAAVGVDDDFFALGGDSIISMRLVSRLRADGFVVRPAQVFRHRTPAELAAVLTGAGA
>UniRef100_A5ABG0_from_2257_to_2329 (HMM "PKS_PP" in sequence "UniRef100_A5ABG0", bitscore: 31.4, e-value: 0.0017, length: 73)
LSAFIEKVADVLSVSVDSIESANPLSAYGLDSIIAVEFRKWFSRSVGVEIALFDVLGAPSIFALVTKASGLIT
>UniRef100_A1FGJ5_from_2047_to_2117 (HMM "PKS_PP" in sequence "UniRef100_A1FGJ5", bitscore: 31.4, e-value: 0.0017, length: 71)
QEQLAGIWQQVLGVQAVGLDDDFFELGGHSLLVINVVSRIQLELGRELTPQALFQHPTLQALALHLDTTTT
>UniRef100_A4BRH6_from_967_to_1037 (HMM "PKS_PP" in sequence "UniRef100_A4BRH6", bitscore: 31.4, e-value: 0.0018, length: 71)
EAVLANVWAELLKREKVSVTDSFFDLGGHSLLVIKLVARIRKLLQVEILPGLVFDHPSIEALAQALPRFES
>UniRef100_A1QRP8_from_2032_to_2099 (HMM "PKS_PP" in sequence "UniRef100_A1QRP8", bitscore: 31.4, e-value: 0.0018, length: 68)
RRLLSKQVGLILRRTIDTDRLLSEYGLDSLSSQELRARVEAETGIRISATEINTTVRGLADLMCDKLA
>UniRef100_Q93GZ7_from_490_to_560 (HMM "PKS_PP" in sequence "UniRef100_Q93GZ7", bitscore: 31.3, e-value: 0.0018, length: 71)
EAAVCAAWAAALAAPDVAPDVNVFDLGAHSLVVTRVHGRISAALGVDFPVHEVFEYPRPRDLARRLAALRR
>UniRef100_Q5MP07_from_3473_to_3546 (HMM "PKS_PP" in sequence "UniRef100_Q5MP07", bitscore: 31.3, e-value: 0.0018, length: 74)
MMAELRQLLAEELHMAAEAIEDDVNFVEMGLDYVMAGSWVQKLNQAYGLSLEATVIYTYTNLLDLAGHLASEMS
>UniRef100_A4R9B0_from_17_to_91 (HMM "PKS_PP" in sequence "UniRef100_A4R9B0", bitscore: 31.2, e-value: 0.0019, length: 75)
AGLSAKLRASLQLQDDDDDKFDPTVPLVDQGVDSLGAITVTQWFSKELLIDIPILKILGGASVVSLADEAVARLP
>UniRef100_Q2N3T0_from_7518_to_7589 (HMM "PKS_PP" in sequence "UniRef100_Q2N3T0", bitscore: 31.2, e-value: 0.0019, length: 72)
RDELRGVLARTLKLDPASVEDEVPLDALGVDSLVMMTLKRELSRDYPDLPATLFLEHSTLAELTGYFLEHQR
>UniRef100_Q2SHZ4_from_989_to_1059 (HMM "PKS_PP" in sequence "UniRef100_Q2SHZ4", bitscore: 31.2, e-value: 0.0019, length: 71)
EQAVVDVWGEVLQQDVIGVRDNFFQLGGHSLLATQIIARLNQRFGAGLTVRNLFECPNVAELAALVRERNA
>UniRef100_Q2JA64_from_2499_to_2568 (HMM "PKS_PP" in sequence "UniRef100_Q2JA64", bitscore: 31.2, e-value: 0.0019, length: 70)
EEVLCGLFAEVLRLERVGVEDSFFDLGGDSIMSMQLVARARRAGVVVSAQDVFEYKTPAGLAVVAQSSLA
>UniRef100_A0QH53_from_4972_to_5042 (HMM "PKS_PP" in sequence "UniRef100_A0QH53", bitscore: 31.2, e-value: 0.0019, length: 71)
EEILAGIYAEVLGVQRVGVDDSFFDLGGDSISAMRLIAAVNAALNADLPVRTVFEAPTVAALAPRIGEGGS
>UniRef100_Q1RS72_from_3920_to_3992 (HMM "PKS_PP" in sequence "UniRef100_Q1RS72", bitscore: 31.1, e-value: 0.0019, length: 73)
KAWLVKLFSDELKIAPEELETDEPFQDYGVDSIILAQLLQQMNQALKEDLDPSVLYEHPTIDAFAEWLVSNGQ
>UniRef100_Q1D3L3_from_537_to_606 (HMM "PKS_PP" in sequence "UniRef100_Q1D3L3", bitscore: 31.1, e-value: 0.0019, length: 70)
EERLSRLWGEVLRVALPGRHAHFLELGGDSILAVRIAARLREAGYRCRPSQLFSHPTIAELAGGLRAALQ
>UniRef100_UPI000023F6FB_from_1598_to_1666 (HMM "PKS_PP" in sequence "UniRef100_UPI000023F6FB", bitscore: 31.1, e-value: 0.0019, length: 69)
SEVIKESVAASAGGFGRWTPFTVLGVDSISAIDLARALNAKLGARVAVSDILRNPTIAQLAKHLEGKPL
>UniRef100_Q0B257_from_936_to_1011 (HMM "PKS_PP" in sequence "UniRef100_Q0B257", bitscore: 31.1, e-value: 0.0019, length: 76)
VEQLLATLRTIAAAVTPDSVTLADDLSLVSQGLDSLALTELRVRLHQHFGRMPPISMLARGASLSTLARWFGASSG
>UniRef100_Q0LLS3_from_534_to_606 (HMM "PKS_PP" in sequence "UniRef100_Q0LLS3", bitscore: 31.1, e-value: 0.0019, length: 73)
KQCVRQQIARISGLDVAQIGLSNALSDFGLDSARAIELQMSLENLMGAGLSATMVWQYPDLDSLSGYLVDIVD
>UniRef100_Q2N3T0_from_1232_to_1304 (HMM "PKS_PP" in sequence "UniRef100_Q2N3T0", bitscore: 31.1, e-value: 0.0019, length: 73)
LAGLRELFARELKLAEHELHDNTRFEELGVDSVLLIGLIAKVEKRVGSKIDPSLFFEYPTLARLAAQLGSSWK
>UniRef100_Q6RKF4_from_2292_to_2364 (HMM "PKS_PP" in sequence "UniRef100_Q6RKF4", bitscore: 31.1, e-value: 0.0019, length: 73)
LKALLNQLTKTLSYDLEELDADRSLNAYGVDSLVAVELRLWMTKEIGADVSVFDFTNGKSIGQLAAKAAAKSR
>UniRef100_Q4WFD7_from_1667_to_1726 (HMM "PKS_PP" in sequence "UniRef100_Q4WFD7", bitscore: 31.1, e-value: 0.0019, length: 60)
SDRLLMLLSNVTGVDATAIRPDTALADLGIDSLMCMELARDIGAAFQCELKPARLMELVS
>UniRef100_Q3KF64_from_1009_to_1086 (HMM "PKS_PP" in sequence "UniRef100_Q3KF64", bitscore: 31.0, e-value: 0.002, length: 78)
VAPGNPLEEALAGLWQQSLNIERVGITDNFFELGGHSILAIQLIAQLKAQLDIEVRLQELLAHPTIAELSAFVARQHF
>UniRef100_Q1D6B8_from_4219_to_4289 (HMM "PKS_PP" in sequence "UniRef100_Q1D6B8", bitscore: 31.0, e-value: 0.002, length: 71)
ELELARLFEELLGVSPISAKSDFFELGGHSLLAVRLLSMLRARTGRTLPAAALFQTPTVEGLAAFLRREPA
>UniRef100_Q3KF66_from_957_to_1028 (HMM "PKS_PP" in sequence "UniRef100_Q3KF66", bitscore: 31.0, e-value: 0.002, length: 72)
LETLLAGRMAQLLGQDRLSIDRDFFAAGGHSLLVIKLVAGIRKLLQCEIHPGVVFDHPTVAGLAQALRGQEA
>UniRef100_Q8U9P4_from_1005_to_1075 (HMM "PKS_PP" in sequence "UniRef100_Q8U9P4", bitscore: 31.0, e-value: 0.002, length: 71)
EERLAAIWQDVLQTSLIDVERSFFEMGGHSLLAIRIIARIKADFGVSLPLKAIFETPTIAGLANRLENEAE
>UniRef100_Q8XQ64_from_15_to_89 (HMM "PKS_PP" in sequence "UniRef100_Q8XQ64", bitscore: 31.0, e-value: 0.002, length: 75)
QTALREMWATVLMPDAAPDAIADTDNFFDLGGQSLSAVLILAQLAEQTGLQLLPAVLFEHPVFRDFCEAVAQAAV
>UniRef100_Q5YVB9_from_2022_to_2080 (HMM "PKS_PP" in sequence "UniRef100_Q5YVB9", bitscore: 31.0, e-value: 0.002, length: 59)
ARMLAEQLAVVMGVQADTVDLTVPVPELGLDSLMAVEFGARVSKSLGIELMSLQMGRSF
>UniRef100_Q93H42_from_940_to_1010 (HMM "PKS_PP" in sequence "UniRef100_Q93H42", bitscore: 30.9, e-value: 0.002, length: 71)
EERVAEAFATVLKADQISADASFFELGGNSLQAMRAVSRINKAFGVKINVRMLYGGATVGGVAEAIDELLA
>UniRef100_Q2SW13_from_1089_to_1164 (HMM "PKS_PP" in sequence "UniRef100_Q2SW13", bitscore: 30.9, e-value: 0.002, length: 76)
RALIAGHLEAELRAVLSSASALSHQASLIELGVDSLTGSELRNAIERSMGVSVSISNLIDGSSLDAVIETVAAQIE
>UniRef100_A0QHN3_from_1042_to_1112 (HMM "PKS_PP" in sequence "UniRef100_A0QHN3", bitscore: 30.9, e-value: 0.002, length: 71)
EESLADVYARLLGLERVGVDDSFFELGGDSLSAMRLITAVNAELDADLTVRALFEAPTVAQLAPRVAAGTG
>UniRef100_Q1D6B5_from_988_to_1058 (HMM "PKS_PP" in sequence "UniRef100_Q1D6B5", bitscore: 30.9, e-value: 0.002, length: 71)
QRSLVELWQEMLGVAPIGIQDNFFELGGDSLIAVQLSGRIKKQLGLDLPASSLYEGVTVEALAALLKPAEA
>UniRef100_Q5MD36_from_962_to_1021 (HMM "PKS_PP" in sequence "UniRef100_Q5MD36", bitscore: 30.9, e-value: 0.002, length: 60)
ESFLRGEVARLLELTQDLSDWSLPLVRFGFDSLMSMKLKARLEQTLGIAVSTARLLSGLC
>UniRef100_Q06YZ3_from_2018_to_2088 (HMM "PKS_PP" in sequence "UniRef100_Q06YZ3", bitscore: 30.9, e-value: 0.0021, length: 71)
EELLCQAFAEVLGLPTVGVDDDFFALGGHSLLATRLIARVRASLREELPIEELFATPTPAALAAWLAEHGG
>UniRef100_UPI000023F4F9_from_728_to_799 (HMM "PKS_PP" in sequence "UniRef100_UPI000023F4F9", bitscore: 30.9, e-value: 0.0021, length: 72)
ERLIQATWAAVLQRKASTIGIHDHFFKIGGDSLSAMKVVAAARSRQLVINVGDILGHPTIASLAEFLSSSST
>UniRef100_Q4KCD8_from_1690_to_1761 (HMM "PKS_PP" in sequence "UniRef100_Q4KCD8", bitscore: 30.8, e-value: 0.0021, length: 72)
EGYLKQHFSKVSAIPEASIDSLETFDRYGLTSLMITELNQRLAQGFGELSSTLFFEHQSIHALAIWFAAEHP
>UniRef100_A2QYX4_from_1829_to_1901 (HMM "PKS_PP" in sequence "UniRef100_A2QYX4", bitscore: 30.8, e-value: 0.0021, length: 73)
ELTLLELWTTTLGLEAETIYGDDSFFELGGDSVSAMKLVATARDRFKLSLSVPQMFRHPTIHQLAAILGEATG
>UniRef100_Q091C0_from_1059_to_1129 (HMM "PKS_PP" in sequence "UniRef100_Q091C0", bitscore: 30.8, e-value: 0.0021, length: 71)
ERQLEALFSELLGLEAVSPNASFFELGGHSLLAITLIARIRSHLGIEVPLNEIFERPTVEDLARWIDEHSG
>UniRef100_Q2S820_from_966_to_1035 (HMM "PKS_PP" in sequence "UniRef100_Q2S820", bitscore: 30.8, e-value: 0.0021, length: 70)
QQIIIDVWREVLGQSAIKPEDDFFLLGGQSLQSIQVANRLSARLGREVPVTLIFQSPTVAALAQALFAAD
>UniRef100_Q099Z3_from_2050_to_2123 (HMM "PKS_PP" in sequence "UniRef100_Q099Z3", bitscore: 30.7, e-value: 0.0021, length: 74)
IERFLTERLALILQIPVERVDPQKPLSMLGVDSLLSMQVQGTIREALGIEIPALELLRGGSLVQVASTLSAKFD
>UniRef100_Q1DST4_from_2312_to_2387 (HMM "PKS_PP" in sequence "UniRef100_Q1DST4", bitscore: 30.7, e-value: 0.0021, length: 76)
ALLAKLQIALQLQLEDTSIRHQVLDQSADELGIDSLVAVEIRSWFLKELELDMPVLKILGSATIADLLTFTLEKLP
>UniRef100_Q0SKF6_from_2072_to_2142 (HMM "PKS_PP" in sequence "UniRef100_Q0SKF6", bitscore: 30.7, e-value: 0.0022, length: 71)
EANLAEIFAEVLGLDRIGLRDNFFDVGGNSLVATRVTSRIRAELGAPLALRDLFDAPTVGALAERIEGTVQ
>UniRef100_A4RPP6_from_2176_to_2248 (HMM "PKS_PP" in sequence "UniRef100_A4RPP6", bitscore: 30.7, e-value: 0.0022, length: 73)
CAGLVGKISAVLMLEAEDMDVTRSLTHYHLDSLVAIEIRNFIAREFEASMQVMELLASGSILSLAKMVCGKSK
>UniRef100_Q8RL76_from_626_to_694 (HMM "PKS_PP" in sequence "UniRef100_Q8RL76", bitscore: 30.6, e-value: 0.0022, length: 69)
EQAVREALAQALEQPAASLDLDAQFSELGFDSMMVRQLCRHMRDQDIVVEPAVLFEHATPARLVAWLAC
>UniRef100_A4FD50_from_1059_to_1133 (HMM "PKS_PP" in sequence "UniRef100_A4FD50", bitscore: 30.6, e-value: 0.0022, length: 75)
ERALAIVWAEVLGIDDLESVSVDDDFFAAGGDSLLATKLVTGVRDALDTAAVSVRMLLSQPTIAGLADRMGAAEQ
>UniRef100_Q0LLR6_from_1451_to_1521 (HMM "PKS_PP" in sequence "UniRef100_Q0LLR6", bitscore: 30.6, e-value: 0.0022, length: 71)
EQRITAVWQHVLGIETIGIHDNFFDLGGNSLIALQLIARLKKEFKTQVPAVAIFEAPTISALVQYMLPDAP
>UniRef100_A6E0C1_from_612_to_684 (HMM "PKS_PP" in sequence "UniRef100_A6E0C1", bitscore: 30.6, e-value: 0.0022, length: 73)
LRFLTDWVAAAVNCAPQDVDPHLPWADQGMDSLMITEMVVDLEQAVGRDIQPELLFEIPTPSGLALALAQGSS
>UniRef100_A4RT44_from_13237_to_13311 (HMM "PKS_PP" in sequence "UniRef100_A4RT44", bitscore: 30.6, e-value: 0.0022, length: 75)
EVLVVQKLLQIFKEVSGHELTADSAIMEAGVDSLGAVESRNAIADAFTITDLPSTLIFDYPTVKSIAGLILGAEN
>UniRef100_Q5ZPA9_from_2517_to_2587 (HMM "PKS_PP" in sequence "UniRef100_Q5ZPA9", bitscore: 30.6, e-value: 0.0022, length: 71)
ERVLAQVWKEVLGLEEVSREDNFFDVGGHSLLLAQVCSRLEARLGRRLELVTLFRYSSIAALAEHLQAPQE
>UniRef100_Q4X0P0_from_266_to_338 (HMM "PKS_PP" in sequence "UniRef100_Q4X0P0", bitscore: 30.6, e-value: 0.0022, length: 73)
YEAMVSKLVKALNISQGDVDPSKPLHALGVDSLVAVELRTWMLKQLDADVAVFDLMEVASLRALASLIATRSG
>UniRef100_A1YBQ7_from_10_to_81 (HMM "PKS_PP" in sequence "UniRef100_A1YBQ7", bitscore: 30.5, e-value: 0.0022, length: 72)
EEFLGDLVSEVSEIRRDTISPDADFQEFGLDSRFVIAMNSRLEQYFsGLPRTLFFEYPSIRAVASYLVEEFQ
>UniRef100_A0PPD8_from_654_to_727 (HMM "PKS_PP" in sequence "UniRef100_A0PPD8", bitscore: 30.5, e-value: 0.0022, length: 74)
LVTVCRAAAALLGGSASDVQPDAHFTDLGGDSLSALSFTNLLHEIFdidvpvGVIVSPANDLQALADYVEAARK
>UniRef100_A5A9U3_from_2055_to_2125 (HMM "PKS_PP" in sequence "UniRef100_A5A9U3", bitscore: 30.5, e-value: 0.0022, length: 71)
EEAVAGIYAQVLGVERVGTDDSFFDLGGDSISAMRVVAAINTSFDAQLAVRTLFEAPSVRSLSGYLDGAAG
>UniRef100_Q0VZ72_from_2106_to_2170 (HMM "PKS_PP" in sequence "UniRef100_Q0VZ72", bitscore: 30.5, e-value: 0.0023, length: 65)
QALVRGEVSRVLRLPESSLDIGAPLTSLGLDSLMGLELRHRLSRSTTVDIPVARLLSDMTIERLS
>UniRef100_A1DJJ7_from_2483_to_2555 (HMM "PKS_PP" in sequence "UniRef100_A1DJJ7", bitscore: 30.5, e-value: 0.0023, length: 73)
YSALSGKIAAHLSVPIESIDASHPITEYGIDSHMAVELRNWIAKTMESTVPILDILASSTLLDLAGKIASKSR
>UniRef100_Q0SKM8_from_956_to_1025 (HMM "PKS_PP" in sequence "UniRef100_Q0SKM8", bitscore: 30.5, e-value: 0.0023, length: 70)
ERTVADVFGRLLGVPAVAAGDSFFDLGGDSLSATRVVATLNAELDATLGVRELFETPTVSALAERIDDRD
>UniRef100_Q1D4E9_from_1061_to_1131 (HMM "PKS_PP" in sequence "UniRef100_Q1D4E9", bitscore: 30.4, e-value: 0.0023, length: 71)
QQSIAKAVAEVLGVPEVHPDRNFFELGANSVHLIKLHLELKEKLGLSVPVTDLFGRPTVKVLAARLAAAGG
>UniRef100_Q0SE34_from_2472_to_2542 (HMM "PKS_PP" in sequence "UniRef100_Q0SE34", bitscore: 30.4, e-value: 0.0023, length: 71)
EDVVAFVFAEVTGTGRVGRHDNFFAAGGNSLTAAQAVARVGAALGTSVDIRALFDHPTVAELSEYLANGSH
>UniRef100_Q9Z4X5_from_2000_to_2070 (HMM "PKS_PP" in sequence "UniRef100_Q9Z4X5", bitscore: 30.4, e-value: 0.0023, length: 71)
EEILCALFAEVLGVARVGIDDGFFDLGGHSLLATRLVSRIRTALGVELSVRQFFETPTIAGLSGALDRAAG
>UniRef100_Q56170_from_550_to_620 (HMM "PKS_PP" in sequence "UniRef100_Q56170", bitscore: 30.4, e-value: 0.0023, length: 71)
LGQVGEIWSDVLGAGPVLPGDDFFSLGGTSISALRVVSRIRKELGVPLRLAVIFETPSLEAVAESVLRELK
>UniRef100_A0PTU8_from_990_to_1060 (HMM "PKS_PP" in sequence "UniRef100_A0PTU8", bitscore: 30.4, e-value: 0.0023, length: 71)
ERWICSIFAQLFGRQRVGAEDSFFGLGGHSLLAARLVAQIRAEFGVDLTVRTIFDVPTPAGLAARLVERFR
>UniRef100_Q0S6F3_from_1262_to_1332 (HMM "PKS_PP" in sequence "UniRef100_Q0S6F3", bitscore: 30.4, e-value: 0.0023, length: 71)
EESIAEVFTEVLGVERISVDDSFFDLGGNSLVATRVIARVNAALGSDVGVRALFEAPTAELLAAYVRRAGT
>UniRef100_Q096N9_from_656_to_728 (HMM "PKS_PP" in sequence "UniRef100_Q096N9", bitscore: 30.4, e-value: 0.0024, length: 73)
HAFLIARVAEEAKLSTALIDPNLPFTTYGLDSAGEIMLTKSLEDFLGVKLAANLTWEYPTIDALARYLGGEEV
>UniRef100_A5EHY6_from_2116_to_2185 (HMM "PKS_PP" in sequence "UniRef100_A5EHY6", bitscore: 30.3, e-value: 0.0024, length: 70)
EAALAAVWRTVLKLDQIGIDEDFFALGGDSILTIQVIARARQMGLELSASQLFAAPTIRALAASLRREAP
>UniRef100_Q0SKF9_from_1241_to_1311 (HMM "PKS_PP" in sequence "UniRef100_Q0SKF9", bitscore: 30.3, e-value: 0.0024, length: 71)
EMQIAEVFAALLGVERIGVDDSFFDLGGDSLVATRVVSRVNAALSTEIGVLDLFEAPSVALLSARVDALGP
>UniRef100_A4KUB0_from_1453_to_1523 (HMM "PKS_PP" in sequence "UniRef100_A4KUB0", bitscore: 30.3, e-value: 0.0024, length: 71)
ERTLAGWYAELLGYDQIGRDDDFFELGGDSLLALRLRSMVRSGYGVEVSVAQLFDAPTVTGLATLVGHAVG
>UniRef100_O05647_from_571_to_641 (HMM "PKS_PP" in sequence "UniRef100_O05647", bitscore: 30.3, e-value: 0.0024, length: 71)
QEILASLFAEVLGLSKVGIHEDFFDLGGHSLLATRLTSRIRTVLGAEIAVRDLFEAPTVEALAETLEEARE
>UniRef100_Q1IBI5_from_945_to_1016 (HMM "PKS_PP" in sequence "UniRef100_Q1IBI5", bitscore: 30.3, e-value: 0.0024, length: 72)
TQLRLARLWQDLLEVPQVGAEQSFFELGGHSLMAAQLLVAIDQQFGIRLGLADLLRHPSLRELAGCLDASRQ
>UniRef100_Q1D6A6_from_928_to_998 (HMM "PKS_PP" in sequence "UniRef100_Q1D6A6", bitscore: 30.3, e-value: 0.0024, length: 71)
QQVVARIWEDVLGVRPVGVHDDFFALGGHSLLATTVVGRLRDTFGFTVPLQSLFEAPTVARLAALVAEQRK
>UniRef100_Q6D9Y3_from_967_to_1037 (HMM "PKS_PP" in sequence "UniRef100_Q6D9Y3", bitscore: 30.3, e-value: 0.0024, length: 71)
ENRVSAIWQQILGVSGIQSRDNFFELGGQSLQTIQIVNRLAAEFSVSIKVSDVFDHPQLSDFCRYLDDRLS
>UniRef100_Q4JFF4_from_11_to_81 (HMM "PKS_PP" in sequence "UniRef100_Q4JFF4", bitscore: 30.2, e-value: 0.0024, length: 71)
TGRIAAIWAGLLDRPEIGIDDNVFRLGASSVMAVRAAARIREALDTPLPLRDVFESPSPAALAKRIRASRS
>UniRef100_Q1RS44_from_330_to_402 (HMM "PKS_PP" in sequence "UniRef100_Q1RS44", bitscore: 30.2, e-value: 0.0024, length: 73)
VTYIKSEIARLINRPAQDIDVRKGFYDMGLDSAHLLKLVKILEQTFQQQFYPTLLFEYSSVRRLADYLINEAG
>UniRef100_A3ZMA8_from_18_to_89 (HMM "PKS_PP" in sequence "UniRef100_A3ZMA8", bitscore: 30.2, e-value: 0.0024, length: 72)
QEWMVAYLARELDTAPQSIDVTAPFETFALDSASAIGMTGDLEQWLGRRIDPTVVYDYPTIEEFSEYLADQR
>UniRef100_Q1D6B8_from_1030_to_1099 (HMM "PKS_PP" in sequence "UniRef100_Q1D6B8", bitscore: 30.2, e-value: 0.0024, length: 70)
EQTLADIWAEVLGLRQVGIDDSFFELGGDSIRSIQVIAKLREQGLELPTLELLQHPTIRELTGVIKATSV
>UniRef100_P40872_from_296_to_368 (HMM "PKS_PP" in sequence "UniRef100_P40872", bitscore: 30.2, e-value: 0.0025, length: 73)
EMYLRQLLAKQLERPAEQMDIHAGYYELGLDSSSLLTVVQEIGDKVGADLAPTLLFEFTTIAELAAHLADHYS
>UniRef100_Q1RS72_from_1765_to_1836 (HMM "PKS_PP" in sequence "UniRef100_Q1RS72", bitscore: 30.2, e-value: 0.0025, length: 72)
EHFLKQVLSEVTKLPVGKIDAKAPMEDYGIDSIMIMHLTGRLEKSFGSLSKTLFFEYQNIESLTQYFMKAHR
>UniRef100_Q0S5H6_from_3645_to_3715 (HMM "PKS_PP" in sequence "UniRef100_Q0S5H6", bitscore: 30.2, e-value: 0.0025, length: 71)
EETVAGVFADVLGLERVGLDDDFFDLGGNSLIATRVISRLEAQLNIRVPVRMLFEVSTVAALAVRVAQHSG
>UniRef100_Q5YPH7_from_2778_to_2848 (HMM "PKS_PP" in sequence "UniRef100_Q5YPH7", bitscore: 30.1, e-value: 0.0025, length: 71)
ETLVAGIFADLLGHPAVGAGDDFFALGGNSLIATQLAARLTAARGVPVPVRAVFDAPTVAELARVVGAPAE
>UniRef100_Q2U3D3_from_2482_to_2556 (HMM "PKS_PP" in sequence "UniRef100_Q2U3D3", bitscore: 30.1, e-value: 0.0025, length: 75)
HAVTRALTAKLSSALALDEKDIDPDKHLSKYGVDSLVAVELRTWLDTELkaNIAIFDIIGSTVATIAQLAASRSK
>UniRef100_Q0P7K1_from_2044_to_2114 (HMM "PKS_PP" in sequence "UniRef100_Q0P7K1", bitscore: 30.1, e-value: 0.0025, length: 71)
QQRLVALWQEVLGVSHVSAEDDFFSLGGSSIELVRIQQALEAIIGQEIPIVDLFRLPTIADVARYLDEQLH
>UniRef100_Q7WRN5_from_3752_to_3825 (HMM "PKS_PP" in sequence "UniRef100_Q7WRN5", bitscore: 30.1, e-value: 0.0025, length: 74)
SQGIEQILREVTGLSASSVIPHHTSFLELGLNSLMVLEFKNRLQSNLACTLPTSIIFDYPNIASLNIYLQKEVL
>UniRef100_Q3M3U8_from_13_to_85 (HMM "PKS_PP" in sequence "UniRef100_Q3M3U8", bitscore: 30.1, e-value: 0.0025, length: 73)
QSWLIDQFAQQLDVEPDDIDMEESFDNYDLDSSKALILLGRLEKWLGKDLNPVLIFNYPTITELANRLGELYL
>UniRef100_Q0LLR5_from_3001_to_3072 (HMM "PKS_PP" in sequence "UniRef100_Q0LLR5", bitscore: 30.0, e-value: 0.0026, length: 72)
EQSIARVWADVLAIEAIGANDNFFDLGGNSLLGIGLINQLRRNLKLEKLPAHVLYEAPTVATLADYINQSTH
>UniRef100_P12276-2_from_2126_to_2182 (HMM "PKS_PP" in sequence "UniRef100_P12276-2", bitscore: 30.0, e-value: 0.0026, length: 57)
QRDLVEAVAHILGVRDVSSLNAESSLADLGLDSLMGVEVRQTLERDYDIVMTMREIR
>UniRef100_Q5B857_from_1654_to_1726 (HMM "PKS_PP" in sequence "UniRef100_Q5B857", bitscore: 30.0, e-value: 0.0026, length: 73)
QTAIVRKLAAMFFVDDETIQVGESLARYGVDSLVAVELRNWLVVQLAIEVSIFDIMQSASVKQLASSLAAKWA
>UniRef100_Q1D5W2_from_9678_to_9748 (HMM "PKS_PP" in sequence "UniRef100_Q1D5W2", bitscore: 30.0, e-value: 0.0026, length: 71)
EEALAELFAQVLSVGRVGIHDGFFELGGHSLLATQVVVRVRTRFGIELPLRAFFESPTVAGLAAYLDGQKN
>UniRef100_A3IW75_from_16_to_87 (HMM "PKS_PP" in sequence "UniRef100_A3IW75", bitscore: 30.0, e-value: 0.0026, length: 72)
QSWLMSKLAELLEVDPNQLDITVPFESYGLDSESAIVLSGELQDWLKCDLEPTLLFDYPTIEAVSEYLVKIK
>UniRef100_Q0LLG2_from_944_to_1014 (HMM "PKS_PP" in sequence "UniRef100_Q0LLG2", bitscore: 30.0, e-value: 0.0026, length: 71)
PALIRQVWAEVLGQTEFNDEADFFGLGGQSLQTIQVANRLGMALGREVTAALIFRYPTIAGLSQALDPEFE
>UniRef100_Q4WAZ9_from_3579_to_3653 (HMM "PKS_PP" in sequence "UniRef100_Q4WAZ9", bitscore: 29.9, e-value: 0.0027, length: 75)
EARLRDVWKNVLGDIASSIPIRRSSDFFSVGGNSLILLALKAEIAQVFGVGLSVSELFQASTLELLAARLDGTSL
>UniRef100_Q1D592_from_927_to_997 (HMM "PKS_PP" in sequence "UniRef100_Q1D592", bitscore: 29.9, e-value: 0.0027, length: 71)
ERKVLAIWRERLGRTDFGIHDDFLELGGNSLMAAQLLTRLREAFPVSLPLSDVFDAPTVAGISARIQARLG
>UniRef100_Q2SG82_from_9_to_81 (HMM "PKS_PP" in sequence "UniRef100_Q2SG82", bitscore: 29.9, e-value: 0.0027, length: 73)
VSFILDRASELTKTSREQLIGDTALASIGVDSLYAVLICGRLEDHFGIEIEPILMFEHRTANEVADALLKMAQ
>UniRef100_Q1D5F8_from_8025_to_8096 (HMM "PKS_PP" in sequence "UniRef100_Q1D5F8", bitscore: 29.8, e-value: 0.0027, length: 72)
SDHLKTVFGRVLKVPRQRLHDDVSLGNYGIDSINMLQVISELERDFGPLSKTLLFEHRTLGELTAHLAEAFA
>UniRef100_Q7CT15_from_1033_to_1103 (HMM "PKS_PP" in sequence "UniRef100_Q7CT15", bitscore: 29.8, e-value: 0.0027, length: 71)
EQTLHALWQKMLKRADIGVNDNFFELGGDSLLIVAMPARVRDALGIELEVTDFFRFPTLETLAGHIIDLQH
>UniRef100_A0UXC8_from_1494_to_1564 (HMM "PKS_PP" in sequence "UniRef100_A0UXC8", bitscore: 29.7, e-value: 0.0028, length: 71)
QAVVARIWAGALGLEEVSVYDNFNDLGGDSVMATLLLKNLEKEFPGIVDISDIFNYPSISAMSEYIESRTG
>UniRef100_Q643C6_from_2583_to_2652 (HMM "PKS_PP" in sequence "UniRef100_Q643C6", bitscore: 29.7, e-value: 0.0028, length: 70)
ELLLCGIWQEVLGVERVGVHDNFFDLGGDSILSIRVISRIRATLGVAPSPRQLFDTPTVAGLAATLGRDD
>UniRef100_A1KQR9_from_3391_to_3462 (HMM "PKS_PP" in sequence "UniRef100_A1KQR9", bitscore: 29.7, e-value: 0.0028, length: 72)
RQLITEVLSKLVNIAPERLQRDVAFDRYGIDSILQISLIQALEKATGELSRTILFEYNTINQLTDYLLSEHR
>UniRef100_A1G2R8_from_955_to_1026 (HMM "PKS_PP" in sequence "UniRef100_A1G2R8", bitscore: 29.7, e-value: 0.0028, length: 72)
ERVVAGIWQEVLGSSTQIGVNENFFDIGGHSLLATRVAVRLRAQLGIDVPVRGLFDHSTVASLAAALTDYPQ
>UniRef100_Q93H59_from_1606_to_1675 (HMM "PKS_PP" in sequence "UniRef100_Q93H59", bitscore: 29.7, e-value: 0.0028, length: 70)
EERVAEIWTELLGVQAGAHDNFFHIGGNSILAIRLISHLQQEFEIDFAVRTVFEGPTVARIAATVEERVT
>UniRef100_Q4JY17_from_24_to_96 (HMM "PKS_PP" in sequence "UniRef100_Q4JY17", bitscore: 29.7, e-value: 0.0028, length: 73)
REWLRTWVANTTGLDAAEISDERSMQDFGLSSRDVVVLSGDLERLLGTTLDATIAYEFNTIAALAEHLMQGRG
>UniRef100_A1D0Q3_from_461_to_534 (HMM "PKS_PP" in sequence "UniRef100_A1D0Q3", bitscore: 29.7, e-value: 0.0028, length: 74)
DAEEMSAILKEQSLMNDEMIGETTPLIDLGVDSLVAVEIRTWFAQEVSMDVAVLkILGGPSIQELVDDTLSKLL
>UniRef100_Q0S5H6_from_4704_to_4774 (HMM "PKS_PP" in sequence "UniRef100_Q0S5H6", bitscore: 29.7, e-value: 0.0028, length: 71)
EEIVSAVFAEVLGAERVGADDDFFELGGNSLIATQVAARLGAALATRVPVRLLFEASSVSALAARVATQKG
>UniRef100_Q2U4E0_from_2531_to_2600 (HMM "PKS_PP" in sequence "UniRef100_Q2U4E0", bitscore: 29.7, e-value: 0.0028, length: 70)
ERTLCEEFGNILGSEVGIMDNFFNLGGHSLMATRAVSKIIRRLGSVLNVRDLFDYPTPAQLARRISSERD
>UniRef100_Q6TAB6_from_4797_to_4867 (HMM "PKS_PP" in sequence "UniRef100_Q6TAB6", bitscore: 29.7, e-value: 0.0028, length: 71)
AQVIVNTVMEVLKLKKLDPTQPFQNYGLDSISAMVLATRLEKRLNQQVQPQWLIDFASVEALSAHLLSQSR
>UniRef100_Q1D5F7_from_1343_to_1415 (HMM "PKS_PP" in sequence "UniRef100_Q1D5F7", bitscore: 29.7, e-value: 0.0028, length: 73)
EQTVRDVVGSYLGQPAHALDMEAELSALGVTSLAIVELGLALHRRHGIRVQPARFFQYTTPSQLRDFVAQELS
>UniRef100_Q0SKF6_from_7880_to_7950 (HMM "PKS_PP" in sequence "UniRef100_Q0SKF6", bitscore: 29.7, e-value: 0.0028, length: 71)
EVIVAGIFADILALPEIGIHDSFFDLGGNSLLATQVVSRINAALDVHVGVREVFESPTVAALAARITETTT
>UniRef100_Q2XNF8_from_1061_to_1131 (HMM "PKS_PP" in sequence "UniRef100_Q2XNF8", bitscore: 29.7, e-value: 0.0028, length: 71)
ESALAGIWCELLGQTRIGRDDHFFELGGNSLLAVRLLGRVEAATAVRLPLAEFFAHPTLAGLAQAIDRRRP
>UniRef100_A4EVR0_from_237_to_307 (HMM "PKS_PP" in sequence "UniRef100_A4EVR0", bitscore: 29.7, e-value: 0.0028, length: 71)
LKELQAAFAQVLNMPSINREANFFDAGGTSKMALELQVSLREKFGLPVTIVDVFRFPTPGRLAAHLFGGKT
>UniRef100_A4FHP9_from_7_to_79 (HMM "PKS_PP" in sequence "UniRef100_A4FHP9", bitscore: 29.6, e-value: 0.0028, length: 73)
RTWLTERIACYLQLAATDIDPAVPLAEHGLDSVSALLLCGDIEDTWGVATEPTLAYEHPTIDDIARFVDAERG
>UniRef100_A1TTJ1_from_1448_to_1518 (HMM "PKS_PP" in sequence "UniRef100_A1TTJ1", bitscore: 29.6, e-value: 0.0029, length: 71)
EDNLAALWTEALGIHGIGADDNLFELGGDSLLAIRLLARVRKAYAVDIHPAAFFKAPRIADLAQLVELRLI
>UniRef100_Q091B3_from_125_to_198 (HMM "PKS_PP" in sequence "UniRef100_Q091B3", bitscore: 29.6, e-value: 0.0029, length: 74)
LTYFRERVARILEMGTAQLPEPEQTLHELGLDSLMGVELKKLLLTELRVEFPLQALLAGKSIVELADSLYEALR
>UniRef100_A3SPZ0_from_1449_to_1520 (HMM "PKS_PP" in sequence "UniRef100_A3SPZ0", bitscore: 29.6, e-value: 0.0029, length: 72)
QAAVLAVWRAVLGVSDIAPEDSFFDLGGHSLLAVQAHRQIRAALpGVALTITDVFRFPVLRDLVAHVVAKGG
>UniRef100_A4KUC4_from_15_to_85 (HMM "PKS_PP" in sequence "UniRef100_A4KUC4", bitscore: 29.6, e-value: 0.0029, length: 71)
LDEVTAIWCEVLGREHVGPHEDFLELGGDSVAAIQIISRAEELTGAELSIQLLMENRTVAAMAGELERVLA
>UniRef100_Q2U155_from_200_to_274 (HMM "PKS_PP" in sequence "UniRef100_Q2U155", bitscore: 29.5, e-value: 0.0029, length: 75)
AEAIIKKLAKSLITMQDGSSVERDRPFSVLGVDSLLGIELRNWIVKQFKVDLAVFETQGAATLETLSLLVAQRCT
>UniRef100_Q6RKG0_from_2466_to_2540 (HMM "PKS_PP" in sequence "UniRef100_Q6RKG0", bitscore: 29.5, e-value: 0.0029, length: 75)
LTWRALRAKVAQLLVLSEKELHPARSVASYGMDSLVSVELQNWMSKFLSAQISSTELMSSRNMVELAEEVAKRSC
>UniRef100_Q9FB33_from_1320_to_1390 (HMM "PKS_PP" in sequence "UniRef100_Q9FB33", bitscore: 29.5, e-value: 0.0029, length: 71)
EEVVAQVWCAVLGVDRVGVHDDFFELGGHSLLVVQVMTRIRKLLGVEVPLRELFDAATVEELAARVRAART
>UniRef100_A0QHN3_from_3573_to_3643 (HMM "PKS_PP" in sequence "UniRef100_A0QHN3", bitscore: 29.5, e-value: 0.003, length: 71)
EEIIAGIYTQVLGLHRVGVDDSFFDLGGDSLSAMRVIAAVNAGLDARLSVRVLFEAPTIAQLAARLGEGGH
>UniRef100_A1B6F4_from_1373_to_1443 (HMM "PKS_PP" in sequence "UniRef100_A1B6F4", bitscore: 29.5, e-value: 0.003, length: 71)
TGLILAAFREALGAPGMGPEDDFFDHGGHSLVATRIIGRLQAEHGIALRFTDIFRHPTALALAGIATRSAP
>UniRef100_Q0X0B8_from_1383_to_1452 (HMM "PKS_PP" in sequence "UniRef100_Q0X0B8", bitscore: 29.5, e-value: 0.003, length: 70)
EESLCALFAAVLGLDRVGVDDNFFTIGGHSLLATRLVSRIRAEHGVEIPIRAVFQSPTVAELAAHLTAAD
>UniRef100_Q1D5F5_from_741_to_813 (HMM "PKS_PP" in sequence "UniRef100_Q1D5F5", bitscore: 29.5, e-value: 0.003, length: 73)
EYYLRQVVARIVECDAAAVRLDLPLMELGVDSVGLMELAEHIGRRFELKLEETFFFEHNTLDRIGAFLAGRNQ
>UniRef100_Q4U446_from_5331_to_5403 (HMM "PKS_PP" in sequence "UniRef100_Q4U446", bitscore: 29.5, e-value: 0.003, length: 73)
REVILDAITEVLNVRRGAIAPDVNIAEYGFDSVSLAQLADQLGARLGLKLASLVFFEHTTVEEIEAFLERKHG
>UniRef100_A3WYK9_from_250_to_319 (HMM "PKS_PP" in sequence "UniRef100_A3WYK9", bitscore: 29.4, e-value: 0.003, length: 70)
EAALATIWAELLGQPVIGVTDNFFELGGDSIISLQMVSRARRQGVLIEPRDVFQHQTLQELARVARNERS
>UniRef100_A1KQS2_from_1414_to_1485 (HMM "PKS_PP" in sequence "UniRef100_A1KQS2", bitscore: 29.3, e-value: 0.0031, length: 72)
IRYFKQLLSTTLKRPVEKIDSDGSFERYGVDSIILTELTTKLEQSFGSLPNTLLYEYQTVRELSEYFIHHHR
>UniRef100_Q30CS3_from_674_to_745 (HMM "PKS_PP" in sequence "UniRef100_Q30CS3", bitscore: 29.3, e-value: 0.0031, length: 72)
VAELRGLWRDLLGLAEPVGADADFFSLGGHSLLGAQLVQRVDDVTGRRIKLADLFDNPTPRSLARHLRAPRA
>UniRef100_Q50E74_from_2016_to_2085 (HMM "PKS_PP" in sequence "UniRef100_Q50E74", bitscore: 29.3, e-value: 0.0031, length: 70)
EEALCALFAEVLGVERVGVDDGFFDLGGDSILSIQLVARARRAGLEVSVRDVFEHRTVRALAGVVRESGG
>UniRef100_O07944_from_2402_to_2472 (HMM "PKS_PP" in sequence "UniRef100_O07944", bitscore: 29.3, e-value: 0.0032, length: 71)
EEILSTLFAEVLGLPAVGIDRSFFDLGGHSLLATRLLSRIRSVLGAELAVRDLFQAPTVAALAERVDGAQE
>UniRef100_A0QHN3_from_4634_to_4707 (HMM "PKS_PP" in sequence "UniRef100_A0QHN3", bitscore: 29.2, e-value: 0.0032, length: 74)
EQTLADIYAHVLDVRPPRLVGIDDSFFDLGGDSLSAMRLVAEVNSRLDVHLGVRALFEAPTIRRLAARLGADGS
>UniRef100_Q1IBI9_from_1009_to_1079 (HMM "PKS_PP" in sequence "UniRef100_Q1IBI9", bitscore: 29.2, e-value: 0.0032, length: 71)
ERRLSEIWAELLSVERVGIDDSFFLLGGHSLLAVELTTRCREVLGQGLQVTHLFNHPSIAELCEHCAQALE
>UniRef100_Q0SEM2_from_3494_to_3564 (HMM "PKS_PP" in sequence "UniRef100_Q0SEM2", bitscore: 29.2, e-value: 0.0032, length: 71)
EEAVAEVFADVLGIDRVGADDDFFELGGNSLVATRVASALRDRLGTDVVLQwIFRNPSPEGLARRIVDPSA
>UniRef100_A0QH53_from_3920_to_3990 (HMM "PKS_PP" in sequence "UniRef100_A0QH53", bitscore: 29.2, e-value: 0.0032, length: 71)
EEILAGIYAEVLGVQRVGVDDSFFDLGGDSLTTMRLITAINSALDTDLPVRTVFEAPTIAQLAPRIAQSAG
>UniRef100_Q83X31_from_134_to_206 (HMM "PKS_PP" in sequence "UniRef100_Q83X31", bitscore: 29.2, e-value: 0.0032, length: 73)
LDVLREEIARILCCDPWEIGTAEPFSALGVDTALGAEFISVVNLVYGLRERAAVLYDHPNLTALAAHIGAQLP
>UniRef100_A1KQS1_from_171_to_239 (HMM "PKS_PP" in sequence "UniRef100_A1KQS1", bitscore: 29.1, e-value: 0.0032, length: 69)
LAQLQALGAKQIGKKQRHRNLMELGLESLQLVNLTSRLESAAAIELEPTIFFEYPSVAELATFLWQEYK
>UniRef100_Q5YPK6_from_5253_to_5327 (HMM "PKS_PP" in sequence "UniRef100_Q5YPK6", bitscore: 29.1, e-value: 0.0033, length: 75)
VTPVQETVAAVFAEVLDVPRVGVDDDFFELGGNSLIATRVAARIGAALGTTVPVRTLFEASTVEALAARVESHTG
>UniRef100_A1FGJ1_from_924_to_994 (HMM "PKS_PP" in sequence "UniRef100_A1FGJ1", bitscore: 29.1, e-value: 0.0033, length: 71)
QTLLAQRMAQLLGRDSIGIHTDFFAAGGHSLLIIKLVAGIRKLLNCEVAPALVFEHPTVAGLAEALQANEA
>UniRef100_Q2RPP1_from_589_to_661 (HMM "PKS_PP" in sequence "UniRef100_Q2RPP1", bitscore: 29.1, e-value: 0.0033, length: 73)
LERLRLEAARLLGLEKPPMADTPLVALGIDSLRAAELADWVAETFGTSLPLSTFFTETATLAEIARAIGSSPQ
>UniRef100_Q9Z4X6_from_6887_to_6955 (HMM "PKS_PP" in sequence "UniRef100_Q9Z4X6", bitscore: 29.1, e-value: 0.0033, length: 69)
EELLCTLFAQVLGLSAVGVDDGFFDLGGDSILSIQLVSRARAAGLALAVRDVFEHQSTARLAAALTDRD
>UniRef100_A0Z9S2_from_1406_to_1477 (HMM "PKS_PP" in sequence "UniRef100_A0Z9S2", bitscore: 29.1, e-value: 0.0033, length: 72)
ETAIAQIWQELLGISPIGINDSFFDLGGHSLLAIQAISRLRDRFNIELSMRNLLYETPTIAGIAAFIATQNQ
>UniRef100_Q1RS44_from_1981_to_2053 (HMM "PKS_PP" in sequence "UniRef100_Q1RS44", bitscore: 29.0, e-value: 0.0033, length: 73)
RQWVRTVFSEELKMTDEQIKDDMPFDEYGIDSILFAELVQSLQKRISIKLTPSLMLQYQTITEMVDYFAVHHE
>UniRef100_A1DAL0_from_427_to_499 (HMM "PKS_PP" in sequence "UniRef100_A1DAL0", bitscore: 29.0, e-value: 0.0034, length: 73)
EAKLKALCVDVLSLPTEGFDPTDDFMAMGANSLMAATLLARINRTFGVSLRASMLYENPTLRSLTNLLENIQD
>UniRef100_A3NJX1_from_510_to_584 (HMM "PKS_PP" in sequence "UniRef100_A3NJX1", bitscore: 29.0, e-value: 0.0034, length: 75)
ADDIQARVAQIVAKLMSRTDVAADADFFRIGGNSLLSAQLTFMLQKQFSVTLSIADVFRHRTIDALAAIIRERTH
>UniRef100_UPI000038CAED_from_10_to_82 (HMM "PKS_PP" in sequence "UniRef100_UPI000038CAED", bitscore: 29.0, e-value: 0.0034, length: 73)
QAWFISYIADLLEIEPAQIDIHKSFDSYGLDSVSAITVVGDLEDWLGFSIPSEIVYKYPSIEALSQHLAQNNG
>UniRef100_Q45R83_from_3619_to_3689 (HMM "PKS_PP" in sequence "UniRef100_Q45R83", bitscore: 29.0, e-value: 0.0034, length: 71)
EEILCGLFADVLGVPAVGVDDDFFALGGHSLLATRLIARVRGTLGVELGVREVFETPTVAGLAAALSAAGE
>UniRef100_A1D8I9_from_1720_to_1794 (HMM "PKS_PP" in sequence "UniRef100_A1D8I9", bitscore: 29.0, e-value: 0.0034, length: 75)
AGVVGQCLQVMARETGLEVDALTPDASFVQLGIDSLMSLVLSEKFRAELGIEIKSSLFLECPTIGEMTAWLEEYC
>UniRef100_A4FHN1_from_941_to_1011 (HMM "PKS_PP" in sequence "UniRef100_A4FHN1", bitscore: 29.0, e-value: 0.0034, length: 71)
EEILCSLFEEVLGVTRVRPEDSFFELGGHSLLATRLISRIRAGFDVELAVRAVFESPTVAGLAARLDGAGE
>UniRef100_A2QUW6_from_1706_to_1778 (HMM "PKS_PP" in sequence "UniRef100_A2QUW6", bitscore: 29.0, e-value: 0.0034, length: 73)
RDVINGCVSKTLSVKEDEIDDAVALAEMGMDSVMTVNFRMTLQQTLKVPVGPTLIWKCPTVQHLVKHFTKELD
>UniRef100_A1UIR5_from_991_to_1062 (HMM "PKS_PP" in sequence "UniRef100_A1UIR5", bitscore: 29.0, e-value: 0.0034, length: 72)
EREMARLFGELLGRSANIGADDSFFDLGGHSLLATKLVAAVRTSCGVDIGVQEVFELATVAQLAGHVDALRA
>UniRef100_Q2T4N2_from_2665_to_2738 (HMM "PKS_PP" in sequence "UniRef100_Q2T4N2", bitscore: 29.0, e-value: 0.0034, length: 74)
HALALLKRLLSTALHTPASRLDAHAPLERYGIDSIVVVSMNGELEKAFGSLSKTLFFEYRTLHELACYFVAHHR
>UniRef100_Q2AZG3_from_1006_to_1076 (HMM "PKS_PP" in sequence "UniRef100_Q2AZG3", bitscore: 28.9, e-value: 0.0034, length: 71)
EELIVSVWSKVLGIRNISVQDSFFEIGGHSLLATQVVSRLQEIFQIELPVRELFEYATVESLAKRLDQLRK
>UniRef100_A1B557_from_970_to_1041 (HMM "PKS_PP" in sequence "UniRef100_A1B557", bitscore: 28.9, e-value: 0.0034, length: 72)
EHLLARLFAEILHLPEPAPAEADFFALGGDSLSAVRLAQALEAETGRDPGLGTIFEYPVLAVLAAALDAQTP
>UniRef100_A4F1Y4_from_448_to_522 (HMM "PKS_PP" in sequence "UniRef100_A4F1Y4", bitscore: 28.9, e-value: 0.0034, length: 75)
VRESALERLTALASEVADHAVDPDRPLGEQGIDSAKALRLTREAGRIFGTKLPATAIWKYPTLRALAELLPQTAP
>UniRef100_Q4KCD4_from_3024_to_3095 (HMM "PKS_PP" in sequence "UniRef100_Q4KCD4", bitscore: 28.9, e-value: 0.0035, length: 72)
AAFVTRIIAKVTQIDEAKIHPAEKFEVYGFDSIMAVGVTNELEKHLGSLPKTLLFEHVNIAGMVEHFAVKYR
>UniRef100_Q1DBW4_from_4135_to_4205 (HMM "PKS_PP" in sequence "UniRef100_Q1DBW4", bitscore: 28.9, e-value: 0.0035, length: 71)
EHALAQLWEELLGVQRVGARDDFFELGGHSLLSVQLASRVRERLGVELPVATLFATPTLAALAARIDASPK
>UniRef100_O31782_from_989_to_1059 (HMM "PKS_PP" in sequence "UniRef100_O31782", bitscore: 28.9, e-value: 0.0035, length: 71)
EDQVLRIWEETLKVSGFGPEDGFFDAGGDSLLAVAVAERIKKEFDCEFHVTELFEYSTIRAISEYILEMKN
>UniRef100_A3ZMA9_from_2053_to_2112 (HMM "PKS_PP" in sequence "UniRef100_A3ZMA9", bitscore: 28.9, e-value: 0.0035, length: 60)
GDFVAEAVGKTLGVAAAQLDRSKPLADMGLDSLMGIELKNGLETELDIEIPLDSFSAETT
>UniRef100_A3VIG0_from_2290_to_2349 (HMM "PKS_PP" in sequence "UniRef100_A3VIG0", bitscore: 28.8, e-value: 0.0036, length: 60)
TAYLKTEIASILRVPENTLSPTRPLAEYGMDSLMGVELTLAAQKVLGDDLPVPSLGDDLS
>UniRef100_A1DC25_from_2354_to_2427 (HMM "PKS_PP" in sequence "UniRef100_A1DC25", bitscore: 28.8, e-value: 0.0036, length: 74)
AACLMEKIRTRLNLVADAPLSSDTLIPELGVDSLVAVELRRWFAKELAVDIPIVLILSGASVGELAYSAASKLC
>UniRef100_A3R4Q1_from_12_to_84 (HMM "PKS_PP" in sequence "UniRef100_A3R4Q1", bitscore: 28.8, e-value: 0.0036, length: 73)
LDWLVEQVAERLGIPPEEVPVDAYIDELEIDSADAVGLVTDLERWFGYQLDVKAVWRYPTILALSGYLAREYA
>UniRef100_Q70LM6_from_3547_to_3617 (HMM "PKS_PP" in sequence "UniRef100_Q70LM6", bitscore: 28.8, e-value: 0.0036, length: 71)
EVLVASIWADVLGIEQVGVHDNFFELGGHSLLATRVASRLRETFAKEVPIRAIFERPTVAELSETLGAIGQ
>UniRef100_Q5Z1S8_from_1069_to_1140 (HMM "PKS_PP" in sequence "UniRef100_Q5Z1S8", bitscore: 28.7, e-value: 0.0036, length: 72)
EAALADIVAGVLGVESVGVHDDFFGMGGDSVLATTVIARIREWLDLDHALVADLFASRTIAALATRLAERES
>UniRef100_Q2U886_from_1822_to_1891 (HMM "PKS_PP" in sequence "UniRef100_Q2U886", bitscore: 28.7, e-value: 0.0036, length: 70)
ATACLAIIAEETGLDLDDLKGDAAFAELGVDSLMSLALSAKIRAELGVDVQASIFLQCPTVQDLVTWLSK
>UniRef100_Q08MR4_from_228_to_297 (HMM "PKS_PP" in sequence "UniRef100_Q08MR4", bitscore: 28.7, e-value: 0.0037, length: 70)
ERAVAAIWQEVLHVAKVGTNDRFFDLGGNSLTILEVQKKLSTALSLDVKLTKLFQYPTIGSLAQHLAQGD
>UniRef100_Q0S9C4_from_31_to_103 (HMM "PKS_PP" in sequence "UniRef100_Q0S9C4", bitscore: 28.7, e-value: 0.0037, length: 73)
REWLRNWIADATGQPVGQITDDRPMEEFGLSSRDAVALSGEIEELVGVTLTATVAYQHPTIASLATRIIEGEP
>UniRef100_Q1D448_from_1024_to_1097 (HMM "PKS_PP" in sequence "UniRef100_Q1D448", bitscore: 28.7, e-value: 0.0037, length: 74)
LTELRAVVALLLQAPPEKLDPRMSFLEMGADSLVLLDAIRNVEKRFGVKLAIRQLFEELTTLDALASHLDQTLP
>UniRef100_A2VKA6_from_990_to_1060 (HMM "PKS_PP" in sequence "UniRef100_A2VKA6", bitscore: 28.7, e-value: 0.0037, length: 71)
TERRLAQLFGELLGRDRVGADDSFFDLGGHSLLATKLVAAVRNAFGVDVGVREIFEFATVTALAGHIDTLD
>UniRef100_Q0S6F3_from_2346_to_2415 (HMM "PKS_PP" in sequence "UniRef100_Q0S6F3", bitscore: 28.7, e-value: 0.0037, length: 70)
EEIVAAVFADLLGIVRVGANDSFFALGGNSLTATRLVARVNAAVGNRLGVRDVFDAPTVAGLAARAEAGD
>UniRef100_Q1D448_from_2652_to_2722 (HMM "PKS_PP" in sequence "UniRef100_Q1D448", bitscore: 28.7, e-value: 0.0037, length: 71)
EQTLAEVWMKALRLPRVGIHDDFFELGGDSLLATQVASRLRDALKVELPLERLFKQTTIAGLAEHVDTVLW
>UniRef100_Q0RI60_from_3364_to_3434 (HMM "PKS_PP" in sequence "UniRef100_Q0RI60", bitscore: 28.6, e-value: 0.0037, length: 71)
ERLLAGLFGELLGVDDVGLDDAFFALGGHSLLAARLIARIRTETGAETPVRAVFDTPTVAGLAAVLDAERP
>UniRef100_A4FHN1_from_3012_to_3082 (HMM "PKS_PP" in sequence "UniRef100_A4FHN1", bitscore: 28.6, e-value: 0.0037, length: 71)
EEVLCDLFGEVLGVGTVGIDDGFFETGGHSLLATQLVSRVREVLGAELGVQSVFRAPTVAELAELLDDDGD
>UniRef100_Q0SKF9_from_2308_to_2379 (HMM "PKS_PP" in sequence "UniRef100_Q0SKF9", bitscore: 28.6, e-value: 0.0037, length: 72)
IEEILASIFADLLDAPRIGVYDSFFDLGGNSLVATRLVARVNAALGSRIGVREIFDAPTVATLATRIESEAV
>UniRef100_A0UWE1_from_546_to_617 (HMM "PKS_PP" in sequence "UniRef100_A0UWE1", bitscore: 28.6, e-value: 0.0037, length: 72)
ETYLKTILSKEIRLAPAKIDPNEPMEKYGIDSVMVMNLTRELEKHFGDLPKTLFFEYQSISELTNYFIDKHF
>UniRef100_P49327_from_2124_to_2180 (HMM "PKS_PP" in sequence "UniRef100_P49327", bitscore: 28.6, e-value: 0.0038, length: 57)
QRDLVEAVAHILGIRDLAAVNLDSSLADLGLDSLMSVEVRQTLERELNLVLSVREVR
>UniRef100_Q56K16_from_572_to_642 (HMM "PKS_PP" in sequence "UniRef100_Q56K16", bitscore: 28.6, e-value: 0.0038, length: 71)
ERQIAAVWSEVLQLTSVGLEDNFFELGGHSIHLIRVQNELEKLFNRQLSLAEMFKNPTVATLARFLSEESN
>UniRef100_Q9XCE5_from_1_to_50 (HMM "PKS_PP" in sequence "UniRef100_Q9XCE5", bitscore: 28.6, e-value: 0.0038, length: 50)
ASRDLGFDSLTAVQLRNRLSTATGLRLPATLVFDYPNPAVLAGHLRGRLG
>UniRef100_Q0BF30_from_959_to_1029 (HMM "PKS_PP" in sequence "UniRef100_Q0BF30", bitscore: 28.6, e-value: 0.0038, length: 71)
ERQVMHAWRSVLGGVALTPDSNFFEIGGKSLQAIQMSARLATALGRDVPVSMLFRHATVAALTAALRTPLP
>UniRef100_Q212V6_from_1675_to_1748 (HMM "PKS_PP" in sequence "UniRef100_Q212V6", bitscore: 28.5, e-value: 0.0038, length: 74)
VQAILRRELAVLLRRPEDQLDPTCNLVQSGLDSLMFLEFSQRVSKTLGVTVSAETALQYDTLAKLAAAVVEQRS
>UniRef100_UPI0000E47639_from_269_to_325 (HMM "PKS_PP" in sequence "UniRef100_UPI0000E47639", bitscore: 28.4, e-value: 0.0039, length: 57)
KARLTDSVAHILGLSDPGSVSQDATLSDLGLDSLMGVEVKQTLERDYSIQMGMKELR
>UniRef100_Q311J1_from_1745_to_1817 (HMM "PKS_PP" in sequence "UniRef100_Q311J1", bitscore: 28.4, e-value: 0.0039, length: 73)
SGWLHNNISATLRIAPEKLTSDTDLLTVGLDSLLFLSLSQQLEKELGLKLSPGRIFEMPTIAELAEFLAGVED
>UniRef100_Q5KAT8_from_556_to_632 (HMM "PKS_PP" in sequence "UniRef100_Q5KAT8", bitscore: 28.4, e-value: 0.004, length: 77)
ESFLTGTILKALGDKAGPDLSPSTDLFSYGVDSLQATRVRNVISKSLELGDAKIgqniVYEYPSISQLADYLLEIKT
>UniRef100_A3XD74_from_1794_to_1864 (HMM "PKS_PP" in sequence "UniRef100_A3XD74", bitscore: 28.3, e-value: 0.004, length: 71)
EEQLALLFQSLLGVSQVGVEDSFFDLGGHSLIAVRLFAQIKRHYDLDLPLATLFEAPSVAALARLLIQRGA
>UniRef100_Q0UWU3_from_565_to_643 (HMM "PKS_PP" in sequence "UniRef100_Q0UWU3", bitscore: 28.3, e-value: 0.004, length: 79)
DEDVPKHLIGLIQDMTSQSDELSDDMDLFSYGVDSIACMQLRTRLRGLIpncpkELPMSVIEDCGTIRRLTDYVLRKRH
>UniRef100_A1T3T7_from_590_to_660 (HMM "PKS_PP" in sequence "UniRef100_A1T3T7", bitscore: 28.3, e-value: 0.0041, length: 71)
ERQLADWLRQELSISDLTWSTPLTELGIDSLKGVELVNVLSAAFDFTFPPTSMLDHPSIASLAGLIRDAKL
>UniRef100_Q01DR4_from_4600_to_4669 (HMM "PKS_PP" in sequence "UniRef100_Q01DR4", bitscore: 28.3, e-value: 0.0041, length: 70)
ERKLSSAVAAALGRVVDRDAPLMQAGIDSLSAMDLTSAASSMFDVDLPSTVLFDHPTIASASREITRLRF
>UniRef100_Q7NJ77_from_20_to_95 (HMM "PKS_PP" in sequence "UniRef100_Q7NJ77", bitscore: 28.3, e-value: 0.0041, length: 76)
QELIISLLVESLEEEQIDPEDIDLRQPLGSYGLSSVQALVLLGKLEKQVGFALSPTVLWNYPTIQALAGWLVEEIE
>UniRef100_Q0LP26_from_967_to_1036 (HMM "PKS_PP" in sequence "UniRef100_Q0LP26", bitscore: 28.3, e-value: 0.0041, length: 70)
ETTLVDIWSQVLGGKSVGINNNFFELGGDSILSIQIIARASQAGLKLTPKQLFDHPTIADLAQVVATTTA
>UniRef100_A1CFW1_from_2519_to_2594 (HMM "PKS_PP" in sequence "UniRef100_A1CFW1", bitscore: 28.2, e-value: 0.0041, length: 76)
AVVMKELRIKLSKMLSLPLAEIDVDKPIHQYGVDSLAAVELRNWFSRELRADVAIFDILGGANIGSAVGIAVRKSE
>UniRef100_Q4KCD6_from_3310_to_3381 (HMM "PKS_PP" in sequence "UniRef100_Q4KCD6", bitscore: 28.2, e-value: 0.0041, length: 72)
RQLITEVLAKLVNMAPERLQRDTAFDRYGIDSILQISLIQALEKSAGELSRTLLFEHNTINQLTRYLVAEHR
>UniRef100_Q1D6A0_from_4178_to_4255 (HMM "PKS_PP" in sequence "UniRef100_Q1D6A0", bitscore: 28.2, e-value: 0.0042, length: 78)
EAPRTATEEKLASIFAEVLNVERVSVDEDFFELGGHSLLATQLVSRVREAFHVELPLRDVFEAPTVEKLAQRLETEPN
>UniRef100_A3IP47_from_2590_to_2659 (HMM "PKS_PP" in sequence "UniRef100_A3IP47", bitscore: 28.2, e-value: 0.0042, length: 70)
EQQLVEIWEEILNLAPISVQDSFFELGGHSLLAVRLISKISEVFDRLLPLATLFQHSTIEELANLLRSSD
>UniRef100_Q9Z4X6_from_1093_to_1163 (HMM "PKS_PP" in sequence "UniRef100_Q9Z4X6", bitscore: 28.2, e-value: 0.0042, length: 71)
EELLCALFAEVLGVAEVRVDDGFFDLGGHSLLATRLISRIRATAGAEVPIRRVFEAPTVAELAPALTDGGR
>UniRef100_Q93GZ1_from_481_to_550 (HMM "PKS_PP" in sequence "UniRef100_Q93GZ1", bitscore: 28.2, e-value: 0.0042, length: 70)
HGRIAAVWAEVLGLPEVDCSANFFAMGGSSLLGAQLVRRLSAELGLNLELIDLFDSESVDGLVEFLGTAR
>UniRef100_A0QH53_from_10064_to_10134 (HMM "PKS_PP" in sequence "UniRef100_A0QH53", bitscore: 28.2, e-value: 0.0042, length: 71)
EETVAGIYAHVLGVERVGADDSFFELGGDSISAMRVITAINASLGVELAVRTLFEAPTVASLSRRAQTDTA
>UniRef100_Q0P7J2_from_1000_to_1070 (HMM "PKS_PP" in sequence "UniRef100_Q0P7J2", bitscore: 28.1, e-value: 0.0043, length: 71)
EHALHAIWQRVLDRQDIDSNASFFALGGTSLDTIRVKGDIKRQLGLEIDITDLFKYPTLTALAHFLDTAVS
>UniRef100_Q8CJX2_from_2043_to_2113 (HMM "PKS_PP" in sequence "UniRef100_Q8CJX2", bitscore: 28.1, e-value: 0.0043, length: 71)
EEALCRLFAEVLGLELVGLDDGFFDLGGHSLLAIRLVERVRAELGEELGVRDLFAAPTVADLAVRLAARGG
>UniRef100_Q333U7_from_1388_to_1458 (HMM "PKS_PP" in sequence "UniRef100_Q333U7", bitscore: 28.1, e-value: 0.0043, length: 71)
EESLCEIFAGVLGLDRVGVDDNFFTIGGHSLLATRVVSRIRAAHGVEIPIRTIFEAPTVAELVAHLTGQRT
>UniRef100_A5G644_from_3011_to_3082 (HMM "PKS_PP" in sequence "UniRef100_A5G644", bitscore: 28.0, e-value: 0.0044, length: 72)
EHYFKQLLSSAIGLPASRIETDAALEKYGIDSIMVLQMTNQLEKTFGSLPKTLFFEYRNIREVTSYFLASYP
>UniRef100_Q939Z1_from_1525_to_1594 (HMM "PKS_PP" in sequence "UniRef100_Q939Z1", bitscore: 28.0, e-value: 0.0044, length: 70)
ERVLCELFAGVLGLARVGVDDSFFELGGDSILSMQLAARARRSGLTFTAADVFDGKTPERIAQLAAESSV
>UniRef100_Q0B306_from_1869_to_1942 (HMM "PKS_PP" in sequence "UniRef100_Q0B306", bitscore: 28.0, e-value: 0.0044, length: 74)
DELLHALLREVLGLSGNFAAYAGTGFHDLGMDSLLTLSFAEKLGARVGLPVSSVDVFDNANPARLRGWLAARLK
>UniRef100_Q08U39_from_24_to_96 (HMM "PKS_PP" in sequence "UniRef100_Q08U39", bitscore: 28.0, e-value: 0.0044, length: 73)
RQWLVAYIADLLEFERSEVNTRMAFGRYGLDSTAAVALTGDLGNWLGCDIDPRALYEHKTIDALADFVTANHA
>UniRef100_Q01F11_from_5198_to_5267 (HMM "PKS_PP" in sequence "UniRef100_Q01F11", bitscore: 28.0, e-value: 0.0044, length: 70)
RNALLEIVNTVMGVEVRTDISLLDAGMDSIISVEIRDRVTREFQCDFPVSLTFNYPTVRAMSKYIFDCVC
>UniRef100_Q0LP46_from_11_to_83 (HMM "PKS_PP" in sequence "UniRef100_Q0LP46", bitscore: 28.0, e-value: 0.0044, length: 73)
AGWLQTQIAERLKRSPELVALTAPFADLGLSSREAVGLSGDLQAWLGRKVAPTVLWEYSTIQALSDFLAHDQA
>UniRef100_A4T2D1_from_951_to_1020 (HMM "PKS_PP" in sequence "UniRef100_A4T2D1", bitscore: 28.0, e-value: 0.0045, length: 70)
EVELAAVLAEVLGVGEIDVTADFLELGLDSIVALSVVQTARRRGVVMRAKLMLDCATVRELAAAIDDAGS
>UniRef100_Q5B6B8_from_1371_to_1447 (HMM "PKS_PP" in sequence "UniRef100_Q5B6B8", bitscore: 27.9, e-value: 0.0045, length: 77)
KAFLHKELSAIVPARTTNGFTDEEDFFSLGMDSLQASQLRSVLVKSLdtkGYKLGLNVVFEHPSIASLARYLFSLTS
>UniRef100_Q7RWC7_from_2271_to_2343 (HMM "PKS_PP" in sequence "UniRef100_Q7RWC7", bitscore: 27.9, e-value: 0.0045, length: 73)
GQGILQKLSDVLTIDVANLDATRNITSYGLDSLTAIELRNWIAKELRANLQILELLSSGTVNDLAAIIVQKTR
>UniRef100_Q0RIC3_from_565_to_635 (HMM "PKS_PP" in sequence "UniRef100_Q0RIC3", bitscore: 27.9, e-value: 0.0045, length: 71)
EEAVAGVWAAALHLDDVGIHDDFVELGGDSLIAEELLTRIADELGVDLPTSTVADAPTVAEFTVRLRNVGT
>UniRef100_Q1D516_from_967_to_1037 (HMM "PKS_PP" in sequence "UniRef100_Q1D516", bitscore: 27.9, e-value: 0.0045, length: 71)
EEILAGIWSAVLGQERVGIHDDFFDLGGHSLKATQVIARTREAFGVDIPVRAIFERRTIAQLAETLSGQGT
>UniRef100_A5IDY4_from_3185_to_3261 (HMM "PKS_PP" in sequence "UniRef100_A5IDY4", bitscore: 27.9, e-value: 0.0045, length: 77)
SQALREIAADVLALDDSEHISNDHDLFSMGMDSLMSMDIRNRIYDKLqCQTLSLPIEyFINTPTINKIARHISDELD
>UniRef100_Q75BB3_from_849_to_921 (HMM "PKS_PP" in sequence "UniRef100_Q75BB3", bitscore: 27.9, e-value: 0.0046, length: 73)
EQEIRKIWLDLLPTRPAITSSDESFFDLGGTSILATRMAIVLRNRLNISLALSTIFRYPTVKELAKEISRVRG
>UniRef100_O31784_from_382_to_453 (HMM "PKS_PP" in sequence "UniRef100_O31784", bitscore: 27.8, e-value: 0.0046, length: 72)
AQFVKHTLAKSIKLSPERIHEDTTFEKYGIDSILQVNFIRELEKVTGELPKTILFEHNNTKELVEYLVKGHE
>UniRef100_A0R617_from_7_to_79 (HMM "PKS_PP" in sequence "UniRef100_A0R617", bitscore: 27.8, e-value: 0.0046, length: 73)
REWLRNWVANATGQSADAIDESTPMVELGLSSRDAVAMASDIEDLTGVTLTATVAFRHPTIESLATVIIEGEP
>UniRef100_Q50JA2_from_970_to_1040 (HMM "PKS_PP" in sequence "UniRef100_Q50JA2", bitscore: 27.8, e-value: 0.0046, length: 71)
EEILAGIWSAVLGRDQVGVEDDFFALGGHSLKATQVIARAREAFGVELPVRAIFERRTIALLAEAVSGQAG
>UniRef100_Q5MP07_from_3229_to_3302 (HMM "PKS_PP" in sequence "UniRef100_Q5MP07", bitscore: 27.8, e-value: 0.0047, length: 74)
VRQELRRFLAEELHMTPDMVEEDIEFVKMGLDSIIAVSWVQKINQAFGLALGATIVYTYTNLLDLLQHIFPEIA
>UniRef100_Q0B1F6_from_2467_to_2544 (HMM "PKS_PP" in sequence "UniRef100_Q0B1F6", bitscore: 27.8, e-value: 0.0047, length: 78)
VEPRTPVEAALLRIFAEVLGRQPGGVDDNFFEHGGQSLKAIQMVSRIRRELKLNVAVADIFHAPSPRALAQKLASTPA
>UniRef100_A2QIQ4_from_2381_to_2454 (HMM "PKS_PP" in sequence "UniRef100_A2QIQ4", bitscore: 27.8, e-value: 0.0047, length: 74)
ATGFSQKVQRKLQLPSNSDLPGTTLLSDLGIDSLIAVDLRVWFVKELGVDMPVLKLLGGSSIDAVAQDAAEKLD
>UniRef100_A2R9X2_from_3352_to_3423 (HMM "PKS_PP" in sequence "UniRef100_A2R9X2", bitscore: 27.8, e-value: 0.0047, length: 72)
LEAVCRAWQAILKLDVPPEPTSHFFQMGGQSLLFLRLQGRLRREYQVTLSLQDMIQEPTPQRIADLIDRQLG
>UniRef100_A4BRH7_from_1098_to_1167 (HMM "PKS_PP" in sequence "UniRef100_A4BRH7", bitscore: 27.8, e-value: 0.0047, length: 70)
ESELETIWTAVLKRGIPDRHADFFALGGDSILALQIIAKAKQRELSFTPKELFDHPSIASLAAFLLDRMD
>UniRef100_A3W0H2_from_1766_to_1836 (HMM "PKS_PP" in sequence "UniRef100_A3W0H2", bitscore: 27.7, e-value: 0.0047, length: 71)
ETRLAGFWSDLLGLEQVGAEDSFFDLGGHSLIAVRLFGMIRKAYRVDLPISILFEAPTIRACAALIEAQIG
>UniRef100_Q1D5W2_from_11813_to_11883 (HMM "PKS_PP" in sequence "UniRef100_Q1D5W2", bitscore: 27.7, e-value: 0.0048, length: 71)
EARLAEVWQELLRVPTVGRHDNFFELGGHSLLATRVVARVRADFNVELSLRAFFEAPTVAALAERLGSATP
>UniRef100_Q5Z1S9_from_978_to_1047 (HMM "PKS_PP" in sequence "UniRef100_Q5Z1S9", bitscore: 27.7, e-value: 0.0048, length: 70)
ERALCEVFAELFDGTAPGIDDDFFALGVDSIVAISLVNKARRRGITLSPRMVLSTPTVRELAAAVDAAVD
>UniRef100_Q2SYW1_from_2416_to_2488 (HMM "PKS_PP" in sequence "UniRef100_Q2SYW1", bitscore: 27.7, e-value: 0.0048, length: 73)
EENLRAQIAHILHLSPERIELDKSVLEMGMDSLMGMELGMAVEETFEVKLSVMSIADGATVHSLAGRIVDMIS
>UniRef100_A1YBR0_from_1433_to_1505 (HMM "PKS_PP" in sequence "UniRef100_A1YBR0", bitscore: 27.7, e-value: 0.0048, length: 73)
EGTLRELFARALRMPPDKLKLTEALQNLGVDSLIALELRRRIDEELGVKLQAAEIARVANVRELAQLVTAKFD
>UniRef100_Q2T4N2_from_1072_to_1149 (HMM "PKS_PP" in sequence "UniRef100_Q2T4N2", bitscore: 27.7, e-value: 0.0048, length: 78)
GGLVGGLEGEVLALWRETLKVGDIGPTDGFFDAGGDSILAVALAARIEQRFGVTFSATTLFKYACVRDIAGYIASAEA
>UniRef100_A1KQR8_from_3259_to_3340 (HMM "PKS_PP" in sequence "UniRef100_A1KQR8", bitscore: 27.7, e-value: 0.0048, length: 82)
LERLKAVFCEVTKLPPARVESDALLEQYGIDSIMITRLNKALEDAFsrmtslqpAERQLSKTLFFEYHSLDKLTGYLVER
HH
>UniRef100_A0MS28_from_2077_to_2148 (HMM "PKS_PP" in sequence "UniRef100_A0MS28", bitscore: 27.6, e-value: 0.0048, length: 72)
QRQFKGLLAEVIKLPLERMDTQAPLERYGIDSLIVIQVNQALAAIFDALPKTLLFEYQTIDAVVAYLVERHR
>UniRef100_Q212V9_from_1547_to_1617 (HMM "PKS_PP" in sequence "UniRef100_Q212V9", bitscore: 27.6, e-value: 0.0049, length: 71)
EAAIAGVWRELLGCKEVSRTDSFFNLGGDSLIATRLASRLRKELGRDVALRLLFDHPVLADQAVAISEQGM
>UniRef100_Q48KT9_from_1576_to_1645 (HMM "PKS_PP" in sequence "UniRef100_Q48KT9", bitscore: 27.6, e-value: 0.0049, length: 70)
EQQLSELFVAVIGRDIELDQTFFEAGATSLGLMRLHARFNEQLPQPVAMAALFEHVTVRRLAQHLSASPS
>UniRef100_Q0RMQ4_from_2549_to_2619 (HMM "PKS_PP" in sequence "UniRef100_Q0RMQ4", bitscore: 27.6, e-value: 0.0049, length: 71)
EEGLARVFADVLGVPRVGIDDSFFALGGHSLLATRLIGRARAELGIELPIRKIFDLPTVSALAAWSQESAA
>UniRef100_UPI0000DAE2D9_from_133_to_205 (HMM "PKS_PP" in sequence "UniRef100_UPI0000DAE2D9", bitscore: 27.6, e-value: 0.0049, length: 73)
NEAIRKIIAETLFIDSNLIHDTEFFQDLGIDSILGVEIAQKIQKKFNIELNAATLYTYSTVSQLANFIVQQAN
>UniRef100_Q643C7_from_537_to_607 (HMM "PKS_PP" in sequence "UniRef100_Q643C7", bitscore: 27.6, e-value: 0.0049, length: 71)
EEALAAIWREVLGVEQIGADDDFFELGGDSLSVVRALSRMRTGLGLRLTAAEFFATPTVRALAARRERGTI
>UniRef100_Q7BN95_from_1318_to_1388 (HMM "PKS_PP" in sequence "UniRef100_Q7BN95", bitscore: 27.6, e-value: 0.0049, length: 71)
EEILVAVVREVLGLEVVGLQQSFVDLGATSIHIVRMRSLLQKRLDREIAITELFQYPNLGSLASGLRRDSR
>UniRef100_Q1IB14_from_950_to_1025 (HMM "PKS_PP" in sequence "UniRef100_Q1IB14", bitscore: 27.6, e-value: 0.0049, length: 76)
AETPEEQAMCALFAEALDCPEVFANQSFFDLGGHSLLGLQLVSRIREQFGVALGIADFLAAPTPRQLAQRLRRNNG
>UniRef100_A3N9X4_from_261_to_331 (HMM "PKS_PP" in sequence "UniRef100_A3N9X4", bitscore: 27.6, e-value: 0.0049, length: 71)
ETAVAAVWQTLLDYAPVGRHDHFFEMGGHSLTALKLLDHLAKRFAVPLTAAMLFRSPSIEQLAREIDAART
>UniRef100_Q5BCE6_from_2423_to_2495 (HMM "PKS_PP" in sequence "UniRef100_Q5BCE6", bitscore: 27.6, e-value: 0.0049, length: 73)
EALIAKVRSKFSVSANTIVSPSTQLTDLGVDSLVAVDIRTWFATELAVDIPLLQILGGASIEELTATAVAKLP
>UniRef100_Q5Z0U1_from_2513_to_2583 (HMM "PKS_PP" in sequence "UniRef100_Q5Z0U1", bitscore: 27.6, e-value: 0.005, length: 71)
ERAVAEVFAEVLGAERVSVDHSFFELGGNSLSATKVVARVNAALNATVALRDLFDAPTAAQLAARVVPAVD
>UniRef100_P40806_from_4467_to_4539 (HMM "PKS_PP" in sequence "UniRef100_P40806", bitscore: 27.6, e-value: 0.005, length: 73)
QSWLIDLFTEELRIDREDFEIDGLFQDYGVDSIILAQVLQRINRKLEAALDPSILYEYPTIQRFADWLIGSYS
>UniRef100_Q7PLB8_from_1887_to_1946 (HMM "PKS_PP" in sequence "UniRef100_Q7PLB8", bitscore: 27.5, e-value: 0.005, length: 60)
QGNVIDAVMNIMGIRDLKSVSLSTTLSEMGMDSLMAVEIKQTLERDFELILTPQDLRHLT
>UniRef100_Q82KT7_from_35_to_108 (HMM "PKS_PP" in sequence "UniRef100_Q82KT7", bitscore: 27.5, e-value: 0.005, length: 74)
ETLVLRKFKTVLLMDESEDLPLDISYFDLGLTSLRLTEIRQSLEQLLDLSINVNVLFNEPTVAQLVDYLADALS
>UniRef100_Q2GTF8_from_2139_to_2211 (HMM "PKS_PP" in sequence "UniRef100_Q2GTF8", bitscore: 27.5, e-value: 0.005, length: 73)
CRGLVDRIATVLMMDPEELDVTRSLSHYPLDSLVAIEIRNFITREFEANLQVLEFLSSGSIQTLAKTVCAKSK
>UniRef100_Q3KRU6_from_2544_to_2616 (HMM "PKS_PP" in sequence "UniRef100_Q3KRU6", bitscore: 27.5, e-value: 0.005, length: 73)
LHALLNKLSRVLSVDPSNLDPCKPLHAYGVDSLVAVDVRSWLLKELGSEVSVFDMNSQASINRLATIATSKNR
>UniRef100_Q70P93_from_1393_to_1473 (HMM "PKS_PP" in sequence "UniRef100_Q70P93", bitscore: 27.5, e-value: 0.005, length: 81)
ADHVAPKDALELELASIWEELFDVRPMSVTRGFFQMGGHSLLAVRMMSRLRARFGRPFPVSLLFQADTIQQLAAVLRQQG
V
>UniRef100_Q0SK68_from_1225_to_1295 (HMM "PKS_PP" in sequence "UniRef100_Q0SK68", bitscore: 27.5, e-value: 0.0051, length: 71)
EETVASVFETVLGVTGVGVDDDYVDLGGGSLAATRVVARLNSALETSLDVRDLFEHPTVAALADIVESRRG
>UniRef100_Q9XCE8_from_1_to_50 (HMM "PKS_PP" in sequence "UniRef100_Q9XCE8", bitscore: 27.5, e-value: 0.0051, length: 50)
ASRDLGFDSLTAVELRNRLNTVTGLRLPATLVFDYPSVQALASFVGEELL
>UniRef100_Q06YZ2_from_5811_to_5881 (HMM "PKS_PP" in sequence "UniRef100_Q06YZ2", bitscore: 27.5, e-value: 0.0051, length: 71)
EELLCQAFAHVLDVRQVGPDDDFFALGGNSLVATRLVSRLRTVLGREVSIRALFEALTPARLAERLSPVAP
>UniRef100_Q5YPK6_from_12149_to_12219 (HMM "PKS_PP" in sequence "UniRef100_Q5YPK6", bitscore: 27.5, e-value: 0.0051, length: 71)
EEIVAGVFADVLGLERVGADDDFFALGGNSLVATQVTARLGKALDTQLAVRDLFEASTVEALAARAERKTG
>UniRef100_A4PHN0_from_1799_to_1875 (HMM "PKS_PP" in sequence "UniRef100_A4PHN0", bitscore: 27.5, e-value: 0.0051, length: 77)
ADLLAELTGLAADLTGQDHALIDQDCDFPGIGVDSLLNGEFTAALRQRFPARAIPSTVLFEHTSLRSLAAWLAAPTR
>UniRef100_UPI0000D7233E_from_35_to_102 (HMM "PKS_PP" in sequence "UniRef100_UPI0000D7233E", bitscore: 27.5, e-value: 0.0051, length: 68)
AEWLAARVAARLGVPAARVDRRRSLLDLGLTSQDLVSLAGQLRDATGEPLLPSVLFYYPTIERLAAHL
>UniRef100_O07944_from_3444_to_3514 (HMM "PKS_PP" in sequence "UniRef100_O07944", bitscore: 27.4, e-value: 0.0052, length: 71)
EEILCGLFAEVLGTERAGIDDNFFDLGGHSLLATRLISRIRTALGAEITLRDLFEAPTVAGLGERLDQASG
>UniRef100_Q1IA16_from_1559_to_1628 (HMM "PKS_PP" in sequence "UniRef100_Q1IA16", bitscore: 27.4, e-value: 0.0052, length: 70)
ERQLATLFREVIGHAIEPEQTFFEAGATSLGLMRLHTRYTQALPRAPSMAELFEHVTIRRLAAHLGRTEG
>UniRef100_Q4H1C8_from_2565_to_2634 (HMM "PKS_PP" in sequence "UniRef100_Q4H1C8", bitscore: 27.4, e-value: 0.0052, length: 70)
EKLLAALFAEVLGVAEVGVDEGFFDLGGDSIMSIQLVSRARRAGLELSVREVFEHRTVEALAPVVREVGT
>UniRef100_Q8YTR7_from_1389_to_1460 (HMM "PKS_PP" in sequence "UniRef100_Q8YTR7", bitscore: 27.4, e-value: 0.0052, length: 72)
ETAIAQIWQDLLGISPIGINDSFFDLGGHSLLAIQAISRLRDRFGVELSMRNLLYEAPTIAAIATIITTQNQ
>UniRef100_O31784_from_1410_to_1486 (HMM "PKS_PP" in sequence "UniRef100_O31784", bitscore: 27.4, e-value: 0.0052, length: 77)
KARIRSYVTDKLAVNMADPSKLSIAKAHIMDFGIDSSQLVALTREMEAETKIELNPTLFFEYPTIQELIDFFADKHE
>UniRef100_Q0LP22_from_5252_to_5322 (HMM "PKS_PP" in sequence "UniRef100_Q0LP22", bitscore: 27.3, e-value: 0.0053, length: 71)
[truncated: 235,329 more chars]
