# Supplementary material for: A Computational Screen for Type I Polyketide Synthases in Metagenomics Shotgun Data
Source: PLoS One. 2008 Oct 27;3(10):e3515. doi: 10.1371/journal.pone.0003515 (PMC2568958; doi:10.1371/journal.pone.0003515)
Supplement: Methods S7 — Sequences, alignment and tree files of the different domains. (6.92 MB ZIP) [file pone.0003515.s007.zip › sequences_alignments_and_trees/PKS_KS.hmm_in_uniref100-2007-07-27.fasta.results.hits_seq.fa_clusters_90_sim_100_len.txt.fa]

>UniRef100_Q3M5M8_from_698_to_1122 (HMM "PKS_KS" in sequence "UniRef100_Q3M5M8", bitscore: 811.9, e-value: 1.9e-238, length: 425)
IAIVGIGCRYPGANNPEAFWQLLRNGVDAISEVPQQRWDVNSFYDPNRATPGKMNTRWGGFISEVDQFDAPFFGISPREA
ESLDPQQRLLLEVCWEALENAGKAPSKLAGSNTGVFVGISNFDYSQLLAKQVSGLDAYSGTGNAFSIAANRISYLLDVHG
PSWAVDTACSSSLVAVHQACQSLRQGECEMALAAGVNLILTPQLTVTFSQAGMMAGDGRCKTFDADADGYVRGEGCGVVV
LKRLSDAYRDGDRILAVIKGSAVNQDGRSNGLTAPNGLAQQAVIRQAMQNAGVAPHEIGYVEAHGTGTFLGDPIEVNSLK
TVLAPGRAPGDTCVIGSVKTNIGHLEAAAGIAGLIKTVLSLHHEEIPPHLHLKQVNPHISLADTNLSIATTLLPWNRGNK
RRLAGVSSFGFGGTNAHIILEEAPL
>UniRef100_Q82QT4_from_5974_to_6400 (HMM "PKS_KS" in sequence "UniRef100_Q82QT4", bitscore: 808.9, e-value: 1.6e-237, length: 427)
IAIVGMACRFPGDVRSPEDLWRLVASGGDAISGFPEDRGWDVENLYDPDPDRSGKSYVRHGGFLHEAAEFDPAFFGISPR
EALAMDPQQRLLLETSWEAFERAGIDPATVRGSRTGVFAGVMYHDYGGRVKTAPEGMDAYLGSGSAGSIASGRVSYTFGL
EGPAVTVDTACSSSLVALHLATQALRSGECSMALVGGVTVMATPSTFVEFSRQRGLSADGRCKAFAAGADGTGWAEGAGM
LLVERLSDARRNGHTVLAVVRGTAVNQDGASNGLTAPNGPSQQRVIRQALANAGVSSEQVDAVEAHGTGTKLGDPIEAQA
LIATYGQERPGDRPLWLGSLKSNIGHAQAAAGVGGVIKMVMAMRHGALPRTLHVDEPTPHVDWSAGDVRLLTEAMEWPET
DHPRRAAVSSFGISGTNAHVIVEQAPD
>UniRef100_Q9KIZ7_from_5105_to_5529 (HMM "PKS_KS" in sequence "UniRef100_Q9KIZ7", bitscore: 804.3, e-value: 3.7e-236, length: 425)
IAVIGIGCRFPGGVTDPESFWRLLEEGSDAVVEVPHERWDIDAFYDPDPDVRGKMTTRFGGFLSDIDRFEPAFFGISPRE
ATTMDPQQRLLLETSWEAFERAGILPERLMGSDTGVFVGLFYQEYAALAGGIEAFDGYLGTGTTASVASGRISYVLGLKG
PSLTVDTACSSSLVAVHLACQALRRGECSVALAGGVALMLTPATFVEFSRLRGLAPDGRCKSFSAAADGVGWSEGCAMLL
LKPLRDAQRDGDPILAVIRGTAVNQDGRSNGLTAPNGSSQQEVIRRALEQAGLAPADVSYVECHGTGTTLGDPIEVQALG
AVLAQGRPSDRPLVIGSVKSNIGHTQAAAGVAGVIKVALALERGLIPRSLHFDAPNPHIPWSELAVQVAAKPVEWTRNGA
PRRAGVSSFGVSGTNAHVVLEEAPA
>UniRef100_Q7NCZ7_from_4_to_428 (HMM "PKS_KS" in sequence "UniRef100_Q7NCZ7", bitscore: 800.7, e-value: 4.5e-235, length: 425)
IAIVGLGCRFPGAANPLEYWRLLRDGVDAIAEVPAERWDVDAFYDPQAIAPRTMNTRWGGFLGGVDRFDNQFFGISAREA
QYMDPQQRLLLEVAYEALESAGQPLEQLAGSQTGVFVGICNSDYYRLNLNQPDDIDAYASTGGIYCIAANRLSYLLDLRG
PSLAVDTACSSSLVAVHLACQSLRRGECTLAVAAGVQLMLTPELSISLAKAHMLSPDGRCKTFDSRANGYVRGEGCGAVI
LKPLTRALGDGDPILAIIRGTATNQDGRSNGLTAPNGYAQQAVIRAALADAGIPAGEIDYVEAHGTGTPLGDPIEALALG
AVLAEGRPADRPCRVGSAKTNIGHLEAAAGIAGLIKVVLALQHRLLPPNLHFEAANPHIPFDRLPLRVQERLEPWPRREG
PARAGVSSFGFGGTNAHIVLQEAPV
>UniRef100_UPI000038D516_from_43_to_465 (HMM "PKS_KS" in sequence "UniRef100_UPI000038D516", bitscore: 800.2, e-value: 6.2e-235, length: 423)
IAIVGMGCRFPGGVNNPQTFWQCLRDGVDAMQEIPGDRWDLETYYNVDADAAGKMYTRHGAFVDDVDKFDADFFSISPRE
AAFIDPQQRLFLEVCWEALEQSGERPDQLAGSRTGVFVGVMYADYSRLQGTVIDAYSSTGNSMSVVSGRVSYLLGLQGPS
VTLDTACSSSLVTVHLACQSLRSGECNLALAGGVSLMLIPDNNITLCRTRALSPTGRCKTFDADADGFARGEGCGTIALK
RLSDAIADGNPILAVIRGSAVNQDGRSNGLTAPNGPAQQAVLREALANAGVKPHQVSYVEAHGTGTPLGDPIEVSSLAAV
LGEGRSPNHPLALGSVKTNIGHLESAAGVAGLIKVVLAMQHQQIPPHLHFQKLNPYISWGNLPISIPTELTPWDSGTERR
IAGVSSFGFSGTNAHVILEEAPL
>UniRef100_Q82QT4_from_4288_to_4714 (HMM "PKS_KS" in sequence "UniRef100_Q82QT4", bitscore: 796.5, e-value: 8.3e-234, length: 427)
IAIVGMACRYPGGVQSPEDLWQLVFSGRDAVSGFPEGRGWDVEQLYDPNPDQWGTSYTREGGFLHDAADFDAEFFGISPR
EALAMDPQQRLLLETSWEAFERAGIDPATVRGSRTGVFAGVMYHDYGGRVHTSPPGLEGYLVNGSAGSIASGRVSYTFGL
EGPAVTVDTACSSSLVALHLAAQALRSGECSMALVGGVTVMAGPSVFVEFSRQRGLSADGRCKAFGAGADGTGWAEGVGM
LLVERLSDARRNGHKVLAVVRGTAVNQDGASNGLTAPNGPSQQRVIRQALANAGLSSDEVDAVEAHGTGTRLGDPIEAQA
LIATYGQERSEDRPLWLGSLKSNIGHSQAAAGVGGVIKMVMAMQHGVLPQTLHVDEPTPHVDWSAGAVQLLTEAVEWPAS
DGPRRAAVSSFGVSGTNAHVIVEQAAT
>UniRef100_Q82QT5_from_1772_to_2198 (HMM "PKS_KS" in sequence "UniRef100_Q82QT5", bitscore: 796.4, e-value: 9.2e-234, length: 427)
IAIVGMSCRLPGGVRSPEDLWRLVASGRDGITRFPDNRGWDVDGLYDPDPERLGKTYARDGGFLHEAAEFDAGFFGISPR
EALAMDPQQRLLLEASWEAFERAGIDPATIRGSRTGVFTGLMYHDYGQGPRQLPEGVEGLLTTGGSGSVASGRVSYTFGL
EGPAVTIDTACSSSLVALHLAVQSLRNGECTMALAGGVTVMAGPTVFVEFSRQRGLSPDGRCKAFAAGADGTGWGEGVGL
LLVERLSDAERNGHRVLAVVRGSAVNQDGASNGLTAPNGPAQQRVIRQALASAGLKPADVDAVEAHGTGTTLGDPIEAQA
LLATYGQERPAGQPLWLGSLKSNIGHTQAAAGVAGVIKMVMAMRHGVLPQTLHVDEPTPHVDWSAGDVRLLTEAVAWPDS
DRPRRAAVSSFGVSGTNAHTIIEQAPT
>UniRef100_Q82QT4_from_2554_to_2980 (HMM "PKS_KS" in sequence "UniRef100_Q82QT4", bitscore: 796.3, e-value: 9.6e-234, length: 427)
LAIVGMSCRLPGGVQSPEDLWELLSSGRDAMSGFPTDRGWDIDALYDPDPDRPGKTYSREGGFIQGADRFDAGLFGISPR
EALAMDPQQRLLLETAWEAFERAGIALASVRASRTGVFIGTNGQDYANGLRNAPEEIEGYALTGKAASVVSGRISYTFGL
EGPAVTVDTACSSSLVALHLAAQALRSGECSMALVGGVTVMTTPDLFVEFSRQRGLSPDGRCKAFAAGADGTGWGEGVGL
LLVERLSDARRNGHQVLALVRGSAVNQDGASNGLTAPNGPSQQRVIRQALASAGLTPADVDAVEAHGTGTRLGDPIEAQA
LLATYGQEHSDDRPVWLGSVKSNIGHTQAAAGVAGVIKMVLAMRHGVLPQTLHVDEPTAHVDWSAGAVRLLTEPVQWPGT
TGPRRAAVSSFGIGGTNAHTIIEEAPA
>UniRef100_Q52V52_from_3569_to_3995 (HMM "PKS_KS" in sequence "UniRef100_Q52V52", bitscore: 796.0, e-value: 1.2e-233, length: 427)
IAIVGLGCRYPGGVESPDDLWRLVLEGRDAITEFPEDRGWDVDALFDADPDQQGTSYAREGGFVRDAGHFDPAFFGISPR
EAVAMDPQQRLLLETSWEAFERAGIDPAALRGSRTGVFAGVMYHDYASRLTALPEGVEGFLGTGNAASVISGRLSYAFGL
EGPAITVDTACSSSLVALHLAVQALRNGECSLALAGGVTVMATPAAFVEFSRQRGLAADGRCKAFSAGADGTGWSEGAGV
LLVERLSDARRNGHPVLAVVRGSAINQDGASNGLTAPNGPSQQRVIRQALASAGLSAADVDVVEAHGTGTTLGDPIEAQA
LLATYGQEHTDEQPLLLGSIKSNFGHTQAAAGVAGIIKIVQAMRHGVVPKTLHVDEPTPHVDWSAGAVSLLTEQVAWPET
GRPRRAAISSFGFSGTNAHAIIEQAPD
>UniRef100_Q52V53_from_3364_to_3790 (HMM "PKS_KS" in sequence "UniRef100_Q52V53", bitscore: 794.8, e-value: 2.8e-233, length: 427)
IAIVAMSCRYPGDVRTPEDLWQLLTAGADGITRLPENRGWDTEGLYDPDPESQGTSYARDGGFLHDAAEFDASFFGISPR
EALAMDPQQRLLLETTWEVFERAGIAPSAVRGSRTGVFAGVMYHDYGARLHAVPDGVEGYLGTGSSSSIVSGRVAYTFGL
EGPAVTVDTACSSSLVALHLAAQALRNGECSLALAGGVTVMFTPGTFIEFSRQRGLAADGRCKSFAAAADGTGWGEGAGM
LLLERLSDARRNGHQVLAVVRGSAVNQDGASNGLTAPNGPSQQRVIRQALANAGVAAGHVDAVEAHGTGTTLGDPIEAQA
LLATYGQEHTDDRPLLLGSVKSNLGHTQAASGVAGVIKMVMSMRHGVLPKTLHVDEPTPHVDWSAGAVSLLTEQTPWPET
GRPRRAGVSSFGISGTNAHAIIEQAPE
>UniRef100_UPI000038CE9A_from_37_to_462 (HMM "PKS_KS" in sequence "UniRef100_UPI000038CE9A", bitscore: 793.9, e-value: 5.1e-233, length: 426)
IAVIGMGCRFPGGANNPETLWQLLCDGLDATREVPPERWDIDSLYHPDPDIPGKMYVRSAGFLSDIDQFEPQFFGISPRE
AASTDPQQRLLLEVCWEALERAGEAPDKLAGSQTGVFIGVTANDYARLQSQALDQIDSYYITGNTLNAAAGRLSYTLGFQ
GPSMSIDTACSSSLVAIHQACQSLRNGECNQALAGGVNLILSPEVTVALCRTRMLSPEGRCKTFDADADGFARGEGCGII
VLKRLSDAQADKNNILAVIRGSAINQDGASSGFTVPNCSAQQTVIRQALKNAKVDFSEVSYIEAHGTGTSLGDPIEVRAI
AGVLGKKRSPEDPLKIGTVKTNIGHLESAAGVAGVIKTILQLQHQQIVAHLHLKQLNPHINWEELAITVPTKQTAWQAKK
GRRIAGVSAFGASGTNAHLILEEAPV
>UniRef100_Q52V52_from_1823_to_2249 (HMM "PKS_KS" in sequence "UniRef100_Q52V52", bitscore: 792.9, e-value: 9.8e-233, length: 427)
IAIVAMSCRYPGGVTTPEELWQLLAGGGDAISGFPADRGWDVESLYDPDPDHPGTSYTRHGGFLRDAAAFDPTFFGISPR
EAVGTDPQQRLLLETTWEAFERAGIDPATVRGSRTGVFAGVMYHDYAALLERSKDGADGSLGSGSTGSIASGRVSYTFGL
EGPAVTIDTACSSSLVALHMAIQALRTGECDMALAGGVTVMATPGTFIGFSRQRGLSADGRCRAFSADADGTGWGEGVGM
LLVERLSDARRNGHPVLAVVRGSAINQDGASNGLTAPNGPSQQRVIRAALASAGLSAAEVDAVEAHGTGTTLGDPIEAQA
LLATYGREHTEDSPLWLGSIKSNMGHTQAAAGVAGVIKMVLAIQHGVLPRTLHADRPSPHVDWSQGAVSLLTESVPWPET
GRPRRAGVSSFGISGTNAHTIIEQAPE
>UniRef100_Q9F7T9_from_2055_to_2482 (HMM "PKS_KS" in sequence "UniRef100_Q9F7T9", bitscore: 792.8, e-value: 1.1e-232, length: 428)
IAIVGMACRFPGGVTSADDFWDLISSEQDAIGGFPTDRGWDLDTLYDPDPDHPGTCYTRNGGFLYDAGHFDAEFFGISPR
EALAMDPQQRLLLETAWETIEHAGINPHTLHGTPTGVFTGTNGQDYALRVHNAGQSTDGFALTGTAGSVISGRISYTFGF
EGPAVSVDTACSSSLVALHLACQALRAGECSMALAGGVTVMSSPGAFVEFSRQRGLAADGHCKAFSAAADGTGWGEGVGM
LLVERLSDAHRNGHRVLAVVRGSAVNQDGASNGLTAPNGPSQQRVIRQALANAGLSAGDVDAVEAHGTGTTLGDPIEAQA
LLATYGQDRAGEGPLWLGSVKSNVGHTQAAAGVAGVIKMVMALRHGLLPRTLHVDEPSPHVDWSAGAVQLLTETVPWPGG
EGRLRRAGVSSFGVSGTNAHVILEEAPA
>UniRef100_Q9S0R4_from_1866_to_2294 (HMM "PKS_KS" in sequence "UniRef100_Q9S0R4", bitscore: 791.5, e-value: 2.7e-232, length: 429)
VAIIGMACRYPGGVTSAEELWELLASGRDTVGEFPTDRGWDLEALFDPEPGRPGTSYTRCGSFLYDAGEFDAGFFGISPR
EALAMDPQQRLLLEASWEAMEQAGIDPTTVRGSQTGVFAGLIPQAYGPRLHENAAADTEGYVLTGTSGSVASGRISYTFG
FEGPAVSVDTACSSSLVALHLACQALRAGECSMALAGGVTVMSSPGAFVEFSRQRGLAADGHCKAFSAAADGTGWGEGVG
MLLVERLSDARRNGHRVLAVVRGSAVNQDGASNGLTAPNGPSQQRVIRQALANAGLSAGDVDAVEAHGTGTTLGDPIEAQ
ALLATYGQDRAGEGPLWLGSVKSNVGHTQAAAGVAGVIKMVMALRNGLLPRTLHVDEPSPHVDWSAGAVQLLTETVPWPG
GEGRLRRAGVSSFGVSGTNAHVILEEAPA
>UniRef100_Q30CR9_from_1770_to_2196 (HMM "PKS_KS" in sequence "UniRef100_Q30CR9", bitscore: 790.4, e-value: 5.8e-232, length: 427)
IVIVGMSCRYPGDVMTPEDLWDLVLSGGDAVSEFPSDRGWDLENVYHPDPDHPGTTYSREGGFLHRAAEFDAEFFGISPR
EALAMDPQQRLLLETSWEAFERAGIDPATLRGSRTGVFAGVMYHDYASRLREVPGHMEGLLGTGTAASVVSGRLSYTFGL
EGPAVTVDTACSSSLVALHLAVQALRAGECEMALAGGVTVMATPGAFINFSRHRGLSPDGRCKAFAAGADGTGWAEGAGM
LLVERLSDAERLGHRVLAVVRGSAVNQDGASNGLTAPNGPSQQRVIRQALATAGLTPTDIDAVEGHGTGTSLGDPIEVQA
LQATYGQERPAEHPLWLGSLKSNIGHAQAAAGVGGVIKMVMALREGVLPRTLHADEPSPHIDWTAGNVRLLTEQSTWPDT
QRPRRAAVSSFGFSGTNAHVIIEQAPD
>UniRef100_Q6DNE3_from_38_to_463 (HMM "PKS_KS" in sequence "UniRef100_Q6DNE3", bitscore: 789.7, e-value: 9.2e-232, length: 426)
IAIIGIGCRFPGNANTPESFWQLLANGEDGVREIPPERWNPDYFYHPDPDTPGKMYIRHASLVDQVDQFEPEFFGISPRE
AHSLDPQQRFLLEVTWEALERAGINPQQLENTHTGVFLGMGQNDYADLGFNQLENISPYDATGNGFCFAAGRLSYFLGLQ
GPSLAIDTACSASLVAIHEACHSLRRGESNLALAGGVQLILSPHVTTALSKLKALSPDGRCKTFDAAADGYGRGEGCGMV
VLKRLSDALKDGDQIWAVIRGSAVNHDGPSSGLTVPNKLAQEQLIQQALKAAKIEPSQVGYVEAHGTGTSLGDPMEVRAL
GTVFEEGHNQEHPLRIGSVKTNIGHLEAAAGIAGLIKVVLQLQHQKIAPSLNFKHPNPYIDWENLPLEVPTQLTPWSSSS
GQRVAGVSSFAISGTNAHIVLEEAPR
>UniRef100_Q2GV57_from_11_to_452 (HMM "PKS_KS" in sequence "UniRef100_Q2GV57", bitscore: 789.7, e-value: 9.5e-232, length: 442)
VAITGLACRMPGAGRNLESFWDSICNGESAWSRIPRDRFNADAFSGNTAKGGHFLQEDISLFDAKFFNISRDEASAMDPQ
QRLMLEVVYEALEAAGHPLSEMAGTKTGVFMGQFTDDYREVVNRDPETSLPYSMTGLQRTSLSNRVSWLFDLRGPSFTVA
TACSSSLVALHLACESLRSGETDMAIVGGCNLMISPSMFIFQSGQGFLSPDGKCKTFDASADGYGRGEGFAVVILKRVED
AIHHQDPIRAVIRGSGSNQDGHTKGFTLPSAEAQASLIQDVYDRAGLDYSQTSYVEAHGTGTKAGDLGETTALSKTIAAG
LSSGKRLLVGSVKSNVsaqghqahmylhihvhiltapnkIGHLEAGAGLAAVVKSVLMLEKGVIPPNINLNTPNPALKMD
EWNLQVPCAVMPWPTDGLRRISVNSFGYGGSNAHVILDDAQS
>UniRef100_Q9S0R7_from_2682_to_3109 (HMM "PKS_KS" in sequence "UniRef100_Q9S0R7", bitscore: 788.7, e-value: 1.8e-231, length: 428)
IAIVGMACRFPGGVTSADDFWDLISSEQDAIGGFPTDRGWDLDTLYDPDPDHPGTCYTRNGGFLYDAGHFDAEFFGISPR
EALAMDPQQRLLLETAWETIEHAGINPHTLHGTPTGVFTGTNGQDHAAHIRQAPSGTEGFVLTGAATSIASGRISYILGL
EGPAVTLDTACSSSLVALHLACQSLRSGECTMALAGGATVMTTPITFTEFARQRGLAPDGRCKAFSAAADGTGWGEGVGM
LLVERLSDARRNGHRVLAVVRGSAVNQDGASNGLTAPNGPSQQRVIRQALANADLTPADVDAVEAHGTGTTLGDPIEAQA
ILATYGQDRPGNGPLWLGSVKSNVGHTQAAAGVAGVIKMVMALRHRTLPPTLHADEPSPHVDWSAGAVQLLTETVPWPGG
EGRPRRAGVSSFGVSGTNAHVILEEAPA
>UniRef100_Q0QMP8_from_39_to_465 (HMM "PKS_KS" in sequence "UniRef100_Q0QMP8", bitscore: 788.5, e-value: 2.1e-231, length: 427)
VAVVGMACRFPGGVGSPEELWDLVAAGRDAVTAFPTDRGWDLDALHDPDPDKPGTSYVREGGFLDGAGDFDAELFGISPR
EALAMDPQQRLLLETSWEAFERAGIDPASLRGSRTGVFVGGVRQDYGPALHETVPDVAGHRLTGIAASVQSGRVSYVFGL
EGPSVTVDTACSSSLVALHLAVNALRAGECATALVGGVAVMTSPGVFVEFSRQRGLAPDGRCKSFAAGADGTGWAEGVGV
LALERLSDARRNGRTVLAVIRGSAVNQDGASNGLTAPNGPSQERVIRAALDNAGLRPGDVDAVEAHGTGTPLGDPIEAEA
LLATYGQERPAEQPLWLGSIKSNIGHAQAAAGVAGIIKMVQAMRHGELPATLHVDEPTPHVDLTSGAVALLTDARRWPAA
DRPRRAGVSSFGISGTNAHVILEEAPA
>UniRef100_Q30CR9_from_37_to_463 (HMM "PKS_KS" in sequence "UniRef100_Q30CR9", bitscore: 787.8, e-value: 3.4e-231, length: 427)
VAIVGMGCRFPGGVVSPEGLWEVVLSGADVISEFPTDRGWDVEGLYDPDPDRPGKTYGRRGGFVDAVADFDAGFFGISPR
EALAMDPQQRLLLETSWEAFERAGIDPATLRGSRTGVFAGVMYHDYASRLREVPGHLEGLMGTGNATSVIAGRLSYTFGL
EGPSVSVDTACSSSLVALHLAVQALRAGECEMALAGGVTVMATPEAFINFSRQRGLAADGRCKAFGAGADGTGWAEGAGM
LLVERLSDAQRLGHPILAVVRGSAVNQDGASNGLTAPNGPAQQRVIRQALATARLEAGQVDVVEAHGTGTSLGDPIEAQA
LMETYGQERPAERPLWLGSLKSNIGHAQAAAGVGGVIKMVMALREGVLPRTLHADEPSPHIDWTAGAVRLLTEQSAWPDT
QRPRRAAVSSFGFSGTNAHVIIEQAPD
>UniRef100_Q0RTS5_from_1998_to_2424 (HMM "PKS_KS" in sequence "UniRef100_Q0RTS5", bitscore: 787.0, e-value: 6e-231, length: 427)
IAIVGMACRLPGGVTTPEELWELVAGGRDAISEFPVNRGWDVDDLFDPDPDATGKTYARHGGFLHDAADFDAEFFGISPR
EALATDPQQRLLLETSWEAIERAGIDPTTLRGSTTGVFAGVMYHDYSQRIHAVPRALEGYLGNGNAGSIATGRISYTFGF
EGPSVTIDTACSSSLVALHLAAQALRSGETDLALAGGVALMASPAAFVEFSRQRGLSPDGRCKAFAAAADGVGWAEGATM
LLVERLSDAQRHGHPVHAVIRGSAVNQDGASNGLTAPNGPSQQRVIRAALAAAHLNPADIDALEAHGTGTPLGDPIEAQA
ILATYGQNRPTDRPLWLGSLKSNIGHTQAAAGAAGIIKTVLAIQHGTLPQTLHIDEPSPHVDWTDGDVALLTEPTPWPDT
DRPRRAAVSSFGISGTNAHVIIEQAPA
>UniRef100_Q8KUH4_from_31_to_497 (HMM "PKS_KS" in sequence "UniRef100_Q8KUH4", bitscore: 787.0, e-value: 6.2e-231, length: 467)
VAIVGAACRFPGGVTSPEELWDLVVGEVDAAGPFPGDRGWDLADLFDPDPDRVGRSYVRHGAFLRDMAWFEPGFFGISPR
EALVIDPQHRLLLEVAWEAFERAGIAPDSVRGRDVGVFGGVLSHDHGSRFRPVPPELEGYLGTGSSGSAAIGRVAYTLGL
EGPAITVDTACSSSLVAIHLAVRALQRGECSMALAGGVTVMSTPDTFVEFSRQRALARDGRCKAFSADADGTAWGEGAGL
VLLQPLSAARRDGRRVLAVVRGSAVNSDGASNGLTAPSGPAQQRVIRAALADAGLSAADVDLLEAHGTGTVLGDPIEAQA
LLETYGRGRAGAGPLWLGSVKSNIGHTQGAAGVAGVLKVVQALRNGVLPPTLHAATPTTEVDWDAGAVRVLDRALPWRGG
gEpgsalgdaaggleggaaggrpggaAGGVAGGVGGGAAAVRLRRGAVSAFGASGTNAHLILEEAPV
>UniRef100_A0FCL3_from_7424_to_7850 (HMM "PKS_KS" in sequence "UniRef100_A0FCL3", bitscore: 786.8, e-value: 7e-231, length: 427)
IAIIGMSCRFPGGVSSPEDLWGLLAEGRDAVSEFPADRGWNLAELYDPDPDRPGSSYVRAGGFLDDAAAFDPGFFGISPR
EALAMDPQQRLLLEVAWEAFERAHMSPATLKGSRTGVFVGTNGQDYAALASGAPQSAEGYLGTGSAASVASGRLAYTFGL
EGPAVTVDTACSSSLVALHLAAQALRSGECSLALAGGATVMATPAAFLEFSRQRALAADGRCKAFAAAADGTGWGEGVGM
LLVERLSDAERNGHRVLAVMRGSAVNQDGASNGLTAPNGPSQQRVIRQALANARLSATDIDVVEAHGTGTSLGDPIEAQA
LLATYGQERPEEKPLWLGSVKSNIGHTQAAAGVAGVIKMVMAMRHGVLPRTLHVDEPSPHVDWTVGQVELLVEAREWPRN
GAPRRAGVSSFGVSGTNAHVIVEQGPE
>UniRef100_Q9ALM4_from_36_to_461 (HMM "PKS_KS" in sequence "UniRef100_Q9ALM4", bitscore: 786.1, e-value: 1.1e-230, length: 426)
IAIVAMGCRYPGGVQDPEGLWKLVASGGDAIGEFPADRGWHLDELYDPDPDQPGTCYTRHGGFLHDAGEFDAGFFDISPR
EALAMDPQQRLLLEISWETVESAGMDPRSLRGSRTGVFAGLMYEGYDTGAHRAGEGVEGYLGTGNAGSVASGRVAYAFGF
EGPAVTVDTACSSSLVALHLACQSLRQGECDLALAGGVTVMSTPERFVEFSRQRGLAPDGRCKSFAAAADGTGWGEGAGL
VLLERLSDARRNGHRVLAVVRGSAVNQDGASNGLTAPNGLAQERVIQQVLTSAGLSASDVDAVEAHGTGTRLGDPIEAQA
LIAAYGQDRDRDRPLWLGSVKSNIGHTQAAAGVAGVIKMVMAMRHGELPRTLHVDEPNSHVDWSAGAVRLLTENIRWPGT
GTRRAGVSSFGVSGTNAHVILEHDPL
>UniRef100_Q0R4M5_from_3902_to_4329 (HMM "PKS_KS" in sequence "UniRef100_Q0R4M5", bitscore: 785.8, e-value: 1.4e-230, length: 428)
IVIVGMACRYPGGVTSPEQLWQLVAEGTDAITSFPTTRGWDLDALYDPDPDHPGTSYTRHGGFLHDAHHFDPDFFGMSPR
EALATDPQQRLLLETAWETFERSGLDPHSLRGSRTGVFTGIMYGDYGSRFHHDIPKGFEGYLGTGSSYSVASGRLAYAFG
LEGPAVSVDTACSSSLVALHLAAQALRNGECDLALAGGVTVMATPSTFIEFSRQRGLAPDGRCKPFAATADGTGWSEGVG
LLLVERLSDARRNGHHVLAVLRGSAVNQDGASNGLTAPNGPSQQRVIHAALANAQLNPHEIDAVEAHGTGTTLGDPIEAQ
ALLATYGQNRDPHQPLWLGSIKSNIGHTQAAAGVAGIIKMIQAMQHGTLPQTLHADQPSPHIDWTTGAVTLLTQQQPWPD
TGHPRRAAISSFGISGTNAHIILEQAPV
>UniRef100_Q0PD01_from_3690_to_4116 (HMM "PKS_KS" in sequence "UniRef100_Q0PD01", bitscore: 784.8, e-value: 2.8e-230, length: 427)
LAVVGMACRFPGGVASPEELWQLVISGGDAISGFPADRDWDLAALYHPDPDHVGTSYTREGGFLYDAGEFDPGFFGISPR
EALAMDPQQRLLLETSWEAVENAGIDPLSLRGRKVGVFTGMSYHDYAARLRSVPEGLEGYLGTGNAGSVMSGRVAYVLGT
EGPAVTVDTACSSSLVALHWAAQALRQGECSMALAGGVTVMATPGTFVDFSRQRGLAPDGRCKAFAAGADGTGWSEGVGM
VLVERLSDAERLGHPILAVIRSSAVNQDGASNGLTAPNGPSQQRVIRQALSTAGLTTADVDAVEAHGTGTNLGDPIEAQA
LLATYGQDRPEERPLFLGSLKSNIGHTQAAAGVAGLIKMVMALQHGVLPATLHVDEPTPHVDWASGAVELLTEATPWPET
GRPRRAAVSSFGISGTNAHTILEQAPV
>UniRef100_Q9EX53_from_1795_to_2221 (HMM "PKS_KS" in sequence "UniRef100_Q9EX53", bitscore: 784.7, e-value: 2.9e-230, length: 427)
VAIVGMACRYPGGVSSPEELWRLVADGVDAVTEFPVNRGWDLENLYHPDPEHVGTTYARGGGFLHDADLFDPEFFGMSPR
EALATDPQQRLLLETAWETVENAGIVPASLRGSRTGVFTGVMYHDYGSQLDTVPEDLEGYLASGNAGSVASGRVSYNLGL
EGPAVTVDTACSSSLVALHMAANALRSGECDLALAGGVTVMSSPTSYVEFSRQRGLSPDGRCKPFAAAADGTGWSEGVGL
LLVERLSDARRNGHQVLAVVRGSAVNQDGASNGLTAPNGPSQERVIRQALANADLTPADIDAVEAHGTGTTLGDPIEAQA
LLATYGQDRPDGRPLYLGSLKSNIGHSQAAAGVGSVIKMIEAMRHEVLPRTLHVDAPSPHVDWETGAVELLTEAREWETY
GRPRRAAVSSFGISGTNAHVVIEQAEQ
>UniRef100_Q52V50_from_1836_to_2262 (HMM "PKS_KS" in sequence "UniRef100_Q52V50", bitscore: 784.5, e-value: 3.5e-230, length: 427)
IAIVGMSCRYPGGVTTPEELWQLVAGSVDAISPFPTDRGWNLDALYDADPGRAGTSYTREGGFLHDAADFDPDVFGINPR
EALAMDPHQRLLLETSWEAFEQAGIAPSSMRGSRTGVFAGVMYHDYLTRLPAVPEGLEGYLGTGTAGSVASGRISYTFGL
EGPAVTVDTACSSSLVALHLAAQALRNGECDMALAGGVTVMSTPDTFIDFSRQRGLSGNGRCKSFSADADGTGWAEGAGM
ILVERLSDARRNGHQVLAVVRGTAVNQDGASNGLTAPNGPSQQRVIRQALANAGLTTAEVDVVEAHGTGTTLGDPIEAQA
LLATYGQDRPAGQPLRLGSIKSNIGHTQAAAGAAGIIKMILAMRHGVMPPSLHIGEPSPHIDWTAGAVSLLTEAAEWPDA
GRPRRAGISSFGVSGTNAHVIIEQPPV
>UniRef100_Q52V46_from_3216_to_3642 (HMM "PKS_KS" in sequence "UniRef100_Q52V46", bitscore: 784.4, e-value: 3.6e-230, length: 427)
IAIVSMSCRFPGGVRTPEDLWRLLVDGTDAVGAFPADRGWDLDRLYSPDPDQPGTSYTREGGFFDGAADFDPGFFGISPR
EALAMDPQQRLLLETSWEAIERAGIDPSSLRGSQAGVFVGTNGQDYLSLITRESEGLEGHLGTGNAGSVMSGRVSYVLGL
EGPAVTVDTACSSSLVALHWAIQALRQGECSMALAGGVTVMSTPENFVDFSRQRGLAEDGRIKAFASAADGTGWGEGVGM
LLVERLSDARRNGHPVLAVVRGSAVNQDGASNGLTAPNGPSQQRVIRAALASAGLSAADVDVVEAHGTGTKLGDPIEAQA
LLATYGQDRPAGRPLWLGSIKSNIGHTQAAAGVAGIIKMVLAMQHGVLPQTLHVDEPTPHVDWSAGEVTLLTEQTAWPTV
DRPRRAGVSSFGISGTNAHTIIEQAPA
>UniRef100_UPI000038DF05_from_38_to_464 (HMM "PKS_KS" in sequence "UniRef100_UPI000038DF05", bitscore: 784.4, e-value: 3.7e-230, length: 427)
IAIVGMACRFPGGADDPETFWQILRDGTDAIVEVPSDRWDIDTYYDPNPDSPGKMSSRYGGFLKQVDRFDAEFFGISPRE
AISIDPQQRLLLEVSWEALENACQPPSELMGSSTGVFVGVTTNDYTRFYAQAGEQGIDAYQGTGSAFSAMVGRLSFVLGF
QGPCVALDTACSSSLVSVHLACQSLRNGECELALAGGVNLILTPEANIMFSKARMMAADGRCKTFDAAANGYVRGEGCGI
VVLKRLSQAQAQGDRILAVIRGSAVNQDGRSSGLTVPNGIAQENLIRQAIANAKVQPQQVSYVEAHGTGTSLGDPIEVEA
ITATLGKEHTTDRPLAIGSVKTNIGHLESAAGVAGLMKVVLALQHQQIPPHLHLNQPNPLIPWSELPLTIPTTLTPWQTN
GETRIAGVSSFGFSGTNAHAILEEAPL
>UniRef100_Q0QMP9_from_46_to_472 (HMM "PKS_KS" in sequence "UniRef100_Q0QMP9", bitscore: 784.3, e-value: 4e-230, length: 427)
IAVVGMACRFPGGAGTPEELWDLVARGGDAVGPFPADRGWDLDALYDPDPERSGTTYTRSGGFLPDVADFDPAFFGISPR
EALAMDPQQRLLLETGWEACERAGIDPASLRGSRTGVFAGLMYHDYGSRLTELPADLEGYVGSGSAGSVATGRVAYTLGL
EGPAVTVDTACSSSLVAVHLAVNALRLGECGLALAGGVSVMATPGTFVEFSRQRGLAPDGRCKSFAAAADGAGWAEGAGL
LLLERLSDARRNGHRVLGLVRGSAVNQDGASSGLTVPNGPSQQRVILDALVNAGLAESDVDAVEAHGTGTELGDPIEAEA
LLATYGRGRPAEQPVWLGSVKSNIGHAQAAAGVAGIIKMVQAMRHGELPATLHVDEPTPHVDWESGAVRLLTEARPWPET
GRPRRAAVSSFGISGTNAHVILEQAPQ
>UniRef100_Q0QMQ0_from_1759_to_2185 (HMM "PKS_KS" in sequence "UniRef100_Q0QMQ0", bitscore: 783.8, e-value: 5.7e-230, length: 427)
IAIIGMACRYPGGVGSPEELWELVAERRDAISDFPDDRGWDPEELYDPDPDRAGRSSVWSGGFLHGAADFDPGFFGLSPR
EALATDPQQRLLLETSWEAFERAGIDPESARGSRTGVFTGLMYHDYAARVSRPPAELEPYLGNGSAGSVATGRVAYTFGL
EGPAVTVDTACSSSLVALHLAAQSLRTGECDMALAGGVTVMSALHAFIEFSRQRALAPDGRCKSFAAGADGTGWAEGVGV
LVLERLSVARRKGHRVLAVVRGSAVNQDGASNGLTAPNGPSQQRVIRAALAGAGLEPGDVDAVEAHGTGTTLGDPIEAEA
LLAAYGQGRDADRPLWLGSIKSNIGHAQAAAGVAGIIKMVHAMRHGELPATLHVDEPTPHVDWAAGGVSLLTDARPWPEV
DRPRRAAVSSFGVSGTNAHVILEQADE
>UniRef100_UPI000038D51E_from_38_to_465 (HMM "PKS_KS" in sequence "UniRef100_UPI000038D51E", bitscore: 783.5, e-value: 7e-230, length: 428)
IAIIGMGCRFPGGSDNPEAFWQNLRNGVDAISEIPPDRWDADAYYDPNPDAPGKMYSRYGGFIGQIDKFEPEFFGISPRE
AQSLDPQQRLMLEVSWEALENAGIPLNQLQRSKTGVFVGITTTDYLQLQTGLADDELINAYTNSGGAINFAAGRLSYFLG
LQGPSLAVETACSSSLVAVHLACQSLRNQESDLAIAAGVNLIVIPEMNVRLCKAKMIATDGRCKTFDSSADGFGRSEGCG
VLVLKRLSQALADGNNIVALIRGSAVNQDGSSSGLTVPNGLAQQAVVRQALANAGLEPHQVSYIETHGTGTSLGDPIEVN
ALGAVFGKEKTANQPLMLGSVKTNIGHTEAAAGVAGIIKVALALQHQEIPPHLHFQTPNPHIAWQDLPVAVPTKLTPWLP
HEQRRIAGVSSFGASGTNAHIVLEEAPV
>UniRef100_Q0RTS6_from_37_to_463 (HMM "PKS_KS" in sequence "UniRef100_Q0RTS6", bitscore: 783.3, e-value: 7.9e-230, length: 427)
IAIVGMACRLPGGVTTPEELWELVADGRDAISEFPTDRDWNVEELFDPDPDAAGKSYTRHGGFLHDAADFDAEFFGISPR
EALATDPQQRLLLETAWEAFERAGIDPTTLRGSRTAVFAGIAGQDYAARLHEIPDELEAYIGLGTLGSVLSGRISYTFGF
EGPSVTVDTACSSSLVALHLASQALRGGEADLALAGGVAVMSSPAAFIEFSRQRGLSPDGRCKAFADAADGTGWAEGVGI
LLLERLSDARRNNHPVLAVVRGSAVNSDGASNGLTAPNGPSQQRVIRAALASARLSAADVDAVEAHGTGTPLGDPIEAQA
ILATYGQNRPTDRPLWLGSLKSNIGHTQAAAGAAGVIKTVLALQHGLLPRTLHVDEPSTQVNWSTGAVELLTEARAWPET
GAPRRAGVSAFGVSGTNAHVIIEQAPV
>UniRef100_Q52V49_from_1800_to_2226 (HMM "PKS_KS" in sequence "UniRef100_Q52V49", bitscore: 782.7, e-value: 1.2e-229, length: 427)
IAIVAMSCRFPGGVRSPEDLWGLVLDGRDAISDMPDDRGWDVEGLFDPDPDRPGTSYSRAGGFLHDAHHFDPTFFGISPR
EALATDPQQRLLLETSWEAFERAGIDPATVRGSRTGVFAGVMYNDYGTLLHRAPEGLEGYMGTSSSGSVASGRVSYTFGL
EGPAVTVDTACSSSLVTLHLAVQALRNGECDLALAGGVTVMATPGTFVAFSRQRGLASDGRCKPFAAAADGTAWGEGVGM
LLVERLSDARAKGHPVLAVVRGSAINQDGASNGLTAPNGPSQQRVIRQALASAGLSAADVDVVEAHGTGTTLGDPIEAQA
LLATYGQEHTDDSPLWLGSIKSNFGHTQAAAGVAGIIKMVQAMHHGVVPKTLHVDEPSPHVDWSAGAVSLLTEQMAWPET
GRPRRAAISSFGISGTNAHTIIEQAPE
>UniRef100_A1YAM7_from_3630_to_4054 (HMM "PKS_KS" in sequence "UniRef100_A1YAM7", bitscore: 782.5, e-value: 1.4e-229, length: 425)
IAIVAMSCRFPGHADTPERLWALLAEGRDALGEFPADRGWDLERLFDTDPDRRGTSYTRQGAFLETAGDFDAGFFGISPR
EALAMDPQQRLLLETSWEAFERAGIDPATLRGSRTGVFAGVMDNEYVSGSAEVPDGVEGYLATGTSASVASGRVSYTFGL
EGPAVTVDTACSSSLVALHLAAQALRQGECSLALAGGVTVMATPGTFVEFSRQRGLAADGRCKAFADGADGTGWGEGAGM
LLVERLSDARRNGHPVLAVLRGSAVNQDGASNGLTAPNGPSQQRVIRQALANARLEPSEVDAVEAHGTGTTLGDPIEAQA
LLATYGQDRERPLLLGSVKSNIGHTQAAAGVAGVIKMVLAMRHGTLPRTLHVDTPTSRVDWAAGRIELATEPTQWPETGG
PRRAAVSSFGMSGTNAHVVLEQAEA
>UniRef100_Q1WEK7_from_7399_to_7825 (HMM "PKS_KS" in sequence "UniRef100_Q1WEK7", bitscore: 782.5, e-value: 1.4e-229, length: 427)
IAIIGMSCRFPGGVSSPEDLWGLLAEGRDAVSDFPADRGWNLAELYDPDPDHPGSSYVRAGGFLDDAAAFDPGFFGISPR
EALAMDPQQRLLLEVAWEAFERAHMSPATLKGSRTGVFVGTNGQDYAALASGAPRSAEGYLGTGSAASVASGRLAYTFGL
EGPAVTVDTACSSSLVALHLAAQALRSGECSLALAGGATVMATPAAFLEFSRQRALAADGRCKAFAAAADGTGWGEGVGM
LLVERLSDAERNGHRVLAVMRGSAVNQDGASNGLTAPNGPSQQRVIRQALANARLSATDIDVVEAHGTGTSLGDPIEAQA
LLATYGQGRSQNKPLWLGSVKSNIGHTQAAAGVAGVIKMVMAMRHGVLPRTLHVDSPSPHVDWAAARVELLVEAREWPRT
GAPRRAGVSSFGVSGTNAHVIVEQGPV
>UniRef100_Q3M3U4_from_34_to_459 (HMM "PKS_KS" in sequence "UniRef100_Q3M3U4", bitscore: 782.4, e-value: 1.4e-229, length: 426)
IAIVGMGCRFPGDANNPEKFWELLHQGKNGITTVPPQRWDIDAYYDDDPDVPNKMYARHGGFINNVDQFDPQFFGITPRE
AIALDPQQRLLLEVSWEALENAGIAPQKLTGTQTGVFVGIGIDDYAKRQIKHHIPIDAYTGSGNAFCFAAGRLSYLLGLQ
GPSLAIDTACSTSLVTIHLACQSLRNGECNLALAGGVSLMLSPEVTLYLSKTRALSPDGRCKTFDRDANGYVRGEGCGMV
VLKRLSSAVADGDHILAVIRGSAVNQDGASSGLTVPNGTAQQAVIRQALANAKVTPEQISYLEAHGTGTALGDPIEVRAI
DNVFGKGRSPNHPLILGSVKTNIGHLEIAAGMASLLKVILSLQHQEIPPHLHFQELNPDLAASAKSLKIPTSVIPWQPTE
QPRMAGISSFGLSGTNAHIIIEEPPQ
>UniRef100_Q0PD02_from_3374_to_3800 (HMM "PKS_KS" in sequence "UniRef100_Q0PD02", bitscore: 782.1, e-value: 1.8e-229, length: 427)
LAVIGMACRFPGGVTSPEHLWELVVNGADGVSAFPADRDWDLANLFHSDPDHPGTSYASEGGFLHDAGEFDPGFFGISPR
EALAMDPQQRLLLETSWEAVENAGIDPLSLKGTDTGVFTGLMYHDYSARLRTVPDGLEGYLGTGNAGSVVSGRVAYVLGA
EGPAVTVDTACSSSLVALHWAAQALRQGECSMALAGGVTVMATPSTFVDFSRQRGLAADGRCKSFAAAADGTGWAEGVGM
VLVERLSDAQRLGHPILAVIRSSAVNQDGASNGLTAPNGPSQQRVIRQALASAGLSTADVDVVEAHGTGTSLGDPIEAQA
LLATYGQGRPEGQPLWLGSLKSNIGHAQAAAGVAGVIKMVMALRHGVLPATLHVDEPTPHVDWASGAVELLTESRPWPEV
GRPRRAAVSSFGISGTNAHTILEQAPD
>UniRef100_A4D934_from_47_to_473 (HMM "PKS_KS" in sequence "UniRef100_A4D934", bitscore: 781.5, e-value: 2.8e-229, length: 427)
IAIIGMGCRFPGGASTPKGFWEVLKNGVDAITQVPPNRWNLDNYYDPNPESPGKIYTPYGGFIELLDQFDANLFGISPRE
AIHLDPQQRLLLEVTWEAIENALINPTELNGSQTSVFTGICGNDYYQRVIAQDSEQIDAYVVSGNAHSTASGRISYILGL
LGPSLAVDTACSSSLVSVHLACSSLRRGESNLALAGGVNRIISPEVSIAFSKARMLSFNGRCKTFDASADGFVRGEGCGV
VVLKRLSDALTDKDNILAVIRGSAINQDGHTSGLTVPNGPSQQAVIRQALENGGVEPANISYFEAHGTGTSLGDPIEVGA
LGTVFGTSHSKEQPLIVGSVKTNIGHLEAAAGVAGLIKIVLQLQNQQIVPSLHFNQPNPYINWSELPVKIPTQISPWPTN
GKSRIAGVSSFGFSGTNAHVILEEAPT
>UniRef100_Q3M3U7_from_4_to_428 (HMM "PKS_KS" in sequence "UniRef100_Q3M3U7", bitscore: 781.4, e-value: 3e-229, length: 425)
IAIIGIGCRFPGADSPQAFWQLLSQGVDAITEIPADRWNIDEFYDRNPETPGKMNSRYGGFLSQVDRFDPHFFGISPREA
LLMDPQQRLLLEVAWEALEDAGIVREQLTGSKTGVFVGISTNDYSRIHPEFDSNPQGYDLTGNCINIAAGRLSYLFNLRG
PSLAVDTACSSSLVAVHLACQSIWNQESSMAIASGVNLVLSPIGNIALSKLKALSPDGRCKTFDESANGYVRSEGAGCII
LKPLAQALANHDPIYAVIRGSAINHDGRSKGLTVPYGPAQEALIRQALQQAQVQPKEISYVELHGTGTPLGDPIEAMAIG
AVLGEGRDPDHPCLVGAVKSNIGHLEAAAGIASIIKMALALKYQQIPPSLHFHQPNPYIPFDQLPLRVQTSLIPWPKSQY
GAKAGVSSFGFSGTNAHVILEAYSS
>UniRef100_Q0RTS4_from_1948_to_2374 (HMM "PKS_KS" in sequence "UniRef100_Q0RTS4", bitscore: 781.0, e-value: 3.8e-229, length: 427)
IAIVGMACRLPGGVTTPEELWELVAEGRDAISAFPTDRGWDLERLYDPDPDAAGTSYTRHGGFLHDAADFDAEFFGITPR
EALATDPQQRLLLETSWEAIERAGIDPTTLRGSTTGVFAGVMYHDYGTRLREVPPELEGYLGTGIAGSVASGRISYTFGF
EGPSVTIDTACSSSLVALHLAAQALRSGEADLALAGGVAVMATPTEFIEFSRQRGLARDGRCKAFAAAADGVGWAEGATM
LLVERLSDAQRHGHPVLAVVRGSAVNQDGASNGLTAPNGPAQQRVIRAALAAAGLGPADVDAVEGHGTGTPLGDPIEAQA
IVATYGRERPADRPLWLGSLKSNIGHTQAAAGAAGIIKTVLALHHGLLPRTLHVDAPSPHVDWADGAVALLAEPTPWPDT
DRPRRAAVSSFGISGTNAHVILEQPPT
>UniRef100_Q0QMP8_from_1792_to_2218 (HMM "PKS_KS" in sequence "UniRef100_Q0QMP8", bitscore: 780.8, e-value: 4.3e-229, length: 427)
IAIVGMACRYPGGVTSPDDLWQLVATGRDAVTGFPTNRGWGLHTLFHPDPDHPGTSYARHGGFLHDAGDFDADFFGISPK
EALAMDPQQRLLLETSWEAFERAGVDPAAVRGSRTGVFTGLMYHDYASWLPELPDEVAGYVGTGNTGSVASGRVSYAFGL
EGPAVTVDTACSSSLVALHLAAQSLRTGECDMALAGGVTVMASPGTFVEFSRQRGLAPDGRCKSFAAGADGTGWAEGVGV
LVVERLSVARREGHRVLAVMRGSAVNQDGASNGLTAPNGPSQQRVIRAALDSAGLGLGDVDAVEAHGTGTELGDPIEAEA
LLSTYGRERDADSPLWLGSIKSNIGHAQAAAGVAGIIKMVQAMRHGRLPATLHAEEPTPHVDWESGAVRLLTEPRAWPEV
DRPRRAAVSSFGISGTNAHVILEQAEP
>UniRef100_Q52V50_from_3933_to_4359 (HMM "PKS_KS" in sequence "UniRef100_Q52V50", bitscore: 780.8, e-value: 4.4e-229, length: 427)
IAIVAMSCRFPGDVRTPEDLWELLAEGRDGISDLPDDRGWDTEALYDPDPDSPGTSYAREGGFFYDAHHFDPAFFGINPR
EALAMDPQQRLLLETSWEAFERAGIDPTGLRGKQVGVFVGQMHNDYVSRLNTVPEGVEGYLGTGGSSSIASGRVSYTFDF
EGPAVTVDTACSSSLVALHLAAQALRNGECTLALAGGVTIITTPDVFTEFSRQRGLASDGRCKPFAEAADGTAWGEGVGM
LLVERLSDARRNGHQVLAVVRGTAVNQDGASNGLTAPNGPSQQRVIRQALANAGLTAAEVDAVEAHGTGTRLGDPIEAQA
LLATYGQDRPEGSPLWLGSIKSNFGHTQAAAGVAGIIKMVQAMHHGVLPKTLHVDAPSPHVDWSAGAVSLLTEQMAWPET
GRPRRAGVSSFGMSGTNAHAIIELAPD
>UniRef100_Q30CS0_from_1833_to_2259 (HMM "PKS_KS" in sequence "UniRef100_Q30CS0", bitscore: 780.6, e-value: 4.9e-229, length: 427)
VAIVGMGCRFPGGVVSPEGLWEVVLSGADVISEFPTDRGWDVEGLYDPDPDRPGKTYGRRGGFVDAVADFDAGFFGISPR
EALAMDPQQRLLLETSWEAFERAGIDPATLRGSRTGVFAGVMYHDYASRLREVPGHLEGLMGTGNATSVIAGRLSYTFGL
EGPSVSVDTACSSSLVALHLAVQALRAGECEMALAGGVTVMATPEAFINFSRQRGLATDGRCKAFGAGADGTGWAEGAGM
LLVERLSDAQRLGHPILAVVRGSAVNQDGASNGLTAPNGPSQQRVIRQALATAGLGPTDIDAVEGHGTGTSLGDPIEVQA
LQATYGQERPAERPLWLGSLKSNIGHAQAAAGVGGVIKMVMALREGVLPRTLHADEPSPHIDWTAGAVRLLTEQSAWPDT
DRPRRAAVSSFGFSGTNAHVIIEQPSE
>UniRef100_Q82QT4_from_1048_to_1474 (HMM "PKS_KS" in sequence "UniRef100_Q82QT4", bitscore: 780.2, e-value: 6.8e-229, length: 427)
IAIVAMSCRLPGGVSSPEDLWRLLASGGDGISGFPTDRGWDVETLYDPEPGTPGKSSTRHGGFLHEAAEFDAGFFGISPR
EAAAIDPQQRLVLETAWEAFERAGIDPATLRGSRAGVFIGATAQDYGPRLHEPADGVEGYLLTGTTTSVASGRVAYSFGL
EGPAVTVDTACSSSLVALHLAVQSLRSGECTMALAGGVTVMSTPGMFVEFSRQRGLSADGRCKAFAAGADGTGWAEGVGM
LLVERLSDARRNGHQVLAVVRGSAVNQDGASNGLTAPNGPSQQRVVRQALAAAGLAPADVDAVEAHGTGTLLGDPIEAEA
LIAAYGQGRDGDRPLWLGSLKSNIGHTQAAAGVAGVIKMVMAMRHGVLPRTLHVDEPTPHVDWSASGVRLLTEAVEWPAR
DLPRRAAVSSFGISGTNAHVIVEQAAT
>UniRef100_Q93H83_from_37_to_463 (HMM "PKS_KS" in sequence "UniRef100_Q93H83", bitscore: 780.1, e-value: 7.2e-229, length: 427)
IAIVGMACRYPGGVRSPEDLWHLVAAGGDAVGDFPADRGWDVEGIYDPDPDARGKTYARRGGFLYEAGEFDPGFFGISPR
EAVAMDPQQRLLLETTWETFERAGIDAESVRGSRTGVFVGSGYQDYVNLLVGVGGESDGHLGTGNSASVMSGRIAYTFGL
EGPAVTVDTACSSSLVALHWAIQALRNGECSMALAGGVQVMTTPTAFVEFSRQRGLAPDGRCKAFGAGADGTGWAEGVGM
LLVERLSDAVRNGHEVLAVVRGSAVNQDGASNGLTAPNGPAQQRVIRQALASAGLSPAQIDVVEAHGTGTTLGDPIEAQA
LLATYGRERTEDRPLWLGSLKSNIGHSQAAAGVGGIIKMVMAMRHGVLPQTLHVDEPTPHVDWSAGAVRLLTEAVEWPET
HHPRRAAVSSFGVSGTNAHTIIEQAPP
>UniRef100_Q52V50_from_5687_to_6113 (HMM "PKS_KS" in sequence "UniRef100_Q52V50", bitscore: 779.9, e-value: 8.1e-229, length: 427)
IAIVGMSCRYPGGVETPEDLWRLVVGGGDAISEFPQGRGWDLESLYDPDPDGKGTSYTRSGGFLHDAGRFDPAFFGISPR
EAVAMDPQQRLLLETSWEAFERAGIDPASMRGSRTGVFAGIMYHDYATRITSVPDGVEGYLGTGNSGSIASGRVSYAFGL
EGPAVTVDTACSSSLVALHWAIQALRNGECTMALAGGVTVMSTPGTFTEFSRQRGLAADGRIKSFAAAADGTSWAEGAGM
LLVERLSEARAKGHPVLAIVRGSAINQDGASNGLTAPNGPSQQRVIRQALAGARLTSDQIDVVEAHGTGTTLGDPIEAQA
LLATYGREREADQPLWLGSIKSNMGHTQAAAGVAGIIKMIMAIRHGVLPKTLHVDEPTPHVDWEAGAVSLLTESVPWPET
GRPRRAGVSSFGISGTNAHTIIEQAPE
>UniRef100_Q0R4M7_from_1790_to_2217 (HMM "PKS_KS" in sequence "UniRef100_Q0R4M7", bitscore: 779.3, e-value: 1.2e-228, length: 428)
IVIVGMACRYPGGVASPEQLWQLVAEGTDAITSFPTTRGWDLDALYDPDPDHPGTSYTRHGGFLHEAHHFDPDFFGMSPR
EALATDPQQRLLLETAWETFERSGLDPHSLRGSRTGVFTGIMYGDYGSRFQSHIPQGFEGYLGIGASASVASGRIAYILG
LEGPAVTIDTACSSSLVALHLAAQALRNGECDLALAGGVTVMATPSTFIEFSRQRGLAPDGRCKPFAATADGTGWSEGVG
LLLVERLSDARRNGHHVLAVLRGSAVNQDGASNGLTAPNGPSQQRVIHAALANAQLDPHEIDAVEAHGTGTTLGDPIEAQ
ALLATYGQNRDPHQPLWLGSIKSNIGHTQAAAGVAGIIKMIQAMQHGTLPQTLHADQPSPHIDWTTGAVTLLTQQQPWPD
TGHPRRAAISSFGISGTNAHIILEQPPE
>UniRef100_Q76KZ5_from_36_to_462 (HMM "PKS_KS" in sequence "UniRef100_Q76KZ5", bitscore: 779.3, e-value: 1.3e-228, length: 427)
IAIVGIGCRFPRGVESAEQLWDLVADGGEALTPFPEDRGWDTDSLYHPDPEHLGTSYTNVGAFLHDAAEFDPGFFGISPR
EALAMDPQQRLLLETSWEAMERAGIDPAGLRGSRTGVFTGLMYFDYGSRVHSAPEDIEGYLGNGSAGSIASGRVAYTFGF
EGPAVTLDTACSSSLVAIHLAAQSLRKGECTLALAGGASVMSTPDIFVDFSRQRGLSADGRCKAFSSDADGTGWGEGVGV
LLLERLSDARKNGHRILGLVRGSAVNQDGASSGLTAPNGPSQQRVIRQALANAGLSAAEVDAVEAHGTGTKLGDPIEAQA
LLATYGQEREEGRPLWLGSIKSNVGHTQAAAGVAGVIKMVLAMRAGVLPKTLHVSEPSPHVDWSAGAVELLTETRDWPET
GRPRRAGVSSFGISGTNAHVIVEQAPM
>UniRef100_Q9ALM2_from_3559_to_3986 (HMM "PKS_KS" in sequence "UniRef100_Q9ALM2", bitscore: 779.2, e-value: 1.4e-228, length: 428)
VAIVGMGCRFPGQVSSPEELWRLVAGGVDAVADFPADRGWDLAGLFDPDPERAGKTYVREGAFLTDADRFDAGFFGISPR
EALAMDPQQRLLLELSWEAIERAGIDPGSLRGSRTGVFAGLMYHDYGARFASRAPEGFEGYLGNGSAGSVASGRIAYSFG
FEGPAVTVDTACSSSLVALHLAGQSLRSGECDLALAGGVTVMSTPGTFVEFSRQRGLAPDGRCKSFAESADGTGWGEGAG
LVLLERLSDARRNGHRVLAVVRGSAVNQDGASNGLTAPNGPSQQRVIQQALASAGLSVsDVDAVEAHGTGTRLGDPIEAQ
ALIATYGRDRDPGRPLWLGSVKSNIGHTQAAAGVAGVIKMVMAMRHGQLPRTLHVDAPSSQVDWSAGRVQLLTENTPWPD
SGRPCRVGVSSFGISGTNAHVILEQSTG
>UniRef100_Q0ILC7_from_1800_to_2226 (HMM "PKS_KS" in sequence "UniRef100_Q0ILC7", bitscore: 779.1, e-value: 1.4e-228, length: 427)
IVIVGMACRYPGGVATPDALWELVAAERDAISGMPEDRGWDVEELYDPELARPGTSYVRRGGFLYEAADFDAEFFGISPR
EALAMDPQQRLLLETSWEALERAGIDPRAVRGSRTGVFAGLMYHDYGSGPGTLPDEVEGFIGTGSAGSVASGRVAFTLGL
EGPAVTLDTACSSSLVALHLAAQALRGGECDLALAGGVTVMATPGVFVELSRQGGLAPDGRCKAFAAGADGTGWGEGVGM
LLVERLSDARRHGHPVLAVVRGSAVNQDGASNGLTAPNGPSQQRVIGQALASAGLAAVDVDVVEAHGTGTALGDPIEAQA
LLATYGQDRPVDRPLWLGSVKSNIGHTQAAAGVAGVIKSVLAMRHGVLPRTLHVEEPTPEVDWSSGAVELLAQAREWPET
GRPRRAGVSAFGISGTNAHVILEQAPE
>UniRef100_Q7NJ78_from_4_to_428 (HMM "PKS_KS" in sequence "UniRef100_Q7NJ78", bitscore: 778.6, e-value: 2e-228, length: 425)
IAIIGMGCRFPGASDLKAYWQLLCDGVDAIGEVPAERWDVDAFYDPHRRTPGTMNTRWGGFLESVDRFDHQFFGITPREA
RLMDPQQRLLLEVACDAFEQAGLPLERLAGSRTGVFVGICTQDYTRVNRRFPDRLDALVGTGNAFSIAANRLSYLLDLRG
PSLAVDTACSSSLVALHLACRSLAHRESDLALAGGVNLLLSPDLTIIFSEAQMLSPDGRCRTFDSRANGYVRGEGCGAVI
LKRLADAERDGDRVLALVAGCALNQDGRSSSLTAPNGLAQQAVIREALAAAGVPPEAIGYVEAHGTGTPLGDPIEVLALG
AVLAGRRSPDNPCLLGSVKTNIGHLEAAAGIAGIIKVALSLQHRQIPPSLHFEQANPHIPFERLPVRVLDSLVPWPQASQ
PALAGISSFGFGGTNAHVILQEAPA
>UniRef100_Q0QMP7_from_52_to_478 (HMM "PKS_KS" in sequence "UniRef100_Q0QMP7", bitscore: 778.6, e-value: 2e-228, length: 427)
IAVVGMACRFPGGAATPEALWELLAAGRDVIGGFPADRGWDLDGLYHPDPDHPGTSYVRHGGFLHDAGDFDAEFFGISPR
EALAMDPQQRLALEAAWEAVERAGIDVSSLAGSRTGVFVGSSGQDYGMLTTTTSDRVEGYVMTGNAASVLSGRISYSFGL
EGPALTVDTACSSSLVSTHAAVGSLRTGECELALAGGVMVLSTPGGFVEFSRQRGLAPDGRCKPFAAAADGTGWGEGVGM
LLLERLSDARRHGHPVLAVIRGSAVNQDGASNGLSAPNGPAQQRVIRAALAAAGLAPGDVDAVEAHGTGTTLGDPIEAQA
LLATYGQGRPAERPLWLGSLKSNFGHTGSAAGVAGIIKMVLALRHGQLPASLHVDEPTPHVDWTAGEVRLLTEHREWPRT
GRPRRAGVSAFGVSGTNAHLILEEAPA
>UniRef100_Q0PCZ9_from_1829_to_2255 (HMM "PKS_KS" in sequence "UniRef100_Q0PCZ9", bitscore: 778.2, e-value: 2.6e-228, length: 427)
LAVVGMACRFPGGAGSPEELWKLVMAGGDGITTFPEDRGWDVQALYDPDPEHQGTSYTCEGGFLHDAGEFDAGFFGISPR
EALAMDPQQRLLLEAGWQAVESAGIDPLTLKGSDTGVFAGVMYHDYASRLASVPEGLEGYLGTGNAGSVVSGRVAYVLGA
EGPAVTVDTACSSSLVALHLAGQALRQGECSLALAGGVTVMSTPDAFVDFSRQRAFAPDARCKAFAAAADGTGWSEGVGV
VLIERLSDARRQGHPILAVIRSSAVNQDGASNGLTAPNGPSQQRVIRQALSTAGLSTsDVDAVEAHGTGTNLGDPIEAQA
LLATYGQGRPESLPLRLGSLKSNIGHTQAAAGVAGVIKMVLALQHGVLPATLHVDEPTPHVDWASGAVELLTEATPWPET
GRPRRAAVSSFGISGTNAHVILEQAPD
>UniRef100_UPI000038D517_from_39_to_464 (HMM "PKS_KS" in sequence "UniRef100_UPI000038D517", bitscore: 777.7, e-value: 3.7e-228, length: 426)
IAVIGMACRFPGGADNPDAFWQILQHGVDTIQEIPQERWDTEAYYSPNPDAEGKSYIRYGGFLKDIDLFDANFFEISPRE
AVSTDPQQRLLLEVSWEALENAGQCIEQLSQTQTGVFIGVMNNDYSRLYAGNSNSIDTYFGTGNSFSFISGRLSYILGLQ
GPSLVVDTACSSSLVSLHLACQSLRSGECDQALAGGVNLILSPDTNIFLSKMRAVAPDGRCKSFDASADGYTRGEGCGVL
VLKRLSDAVAAGDSILALIKGSAVNHDGPSGGLTVPSGPAQQKLLRQALANSRVAPQQVSYIEAHGTGTSLGDPIEINAL
ASVLCEQRSFEQPLVVGSVKTNIGHLEAAAGVAGVIKVILSLQHQKIPPHLHLKQPNPHIPWQELPLAIPTTPKPWHSEN
NTRIAGVSSFGLSGTNAHLVIEAAPL
>UniRef100_Q76KZ3_from_1761_to_2187 (HMM "PKS_KS" in sequence "UniRef100_Q76KZ3", bitscore: 777.4, e-value: 4.6e-228, length: 427)
IVVIGMGCRYPGGVRSPEDLWRLVADGRDAISEFPTDRGWDLDALYHPDPDHAGTSYTREGGFLHDAADFDADFFGISPR
EAIVMDPQQRLLLETSWEAFEQAGIVPADLKGTQTGVFAGVMYHDYGTRIVDIPEGAEGYLGTGISGSVVSGRVAYTLGL
EGPAVTIDTACSSSLVALHSAAHALRQGECSMAIAGGVTVMAGPDTFIDFSRQRGLATNGRCKAFSADADGTGWGEGVGV
LVLERLSDARKNGHEVLAVIRGSALNQDGASNGLTAPNGPSQQRVIRQALASAGLTTsDVDAVEAHGTGTTLGDPIEAQA
VLATYGQDRAADQPLWLGSAKSNFGHTQAAAGVAGVIKMVMAIRNGVLPKTLHVSEPSTHVDWSAGAVELLAEAREWPET
GRPRRAGVSSFGVSGTNAHVIVEQAPT
>UniRef100_Q76KY0_from_3969_to_4395 (HMM "PKS_KS" in sequence "UniRef100_Q76KY0", bitscore: 777.2, e-value: 5.5e-228, length: 427)
IAIVGMGCRYPGDVRTPEELWRLVASGTDAVSLFPEDRGWNVDSIYDPTPGLSGKTYTREGGFLHDAAEFDAGFFGISPR
EALAMDPQQRLLLETSWEAMERAGIDPNSLRGTQTGVFAGIMYHDYGSRVTQPSEEVEGYLGNGSAGSIASGRVSYTFGF
EGPAVTVDTACSSSLVALHWAAQALRQGECSMALAGGVTVMSTPETFVDFSLQRGLATNGRCKAFSSDADGTGWGEGAGM
LLLERLSDARKNGHEVLAVIRGSALNQDGASNGLTAPNGPSQQRVIRQALANAGLSAAEVDAVEAHGTGTKLGDPIEAQA
LLATYGQERDGDQPLLLGSIKSNVGHTQAAAGVGGVIKMVMAIRNGVLPKTLHVTEPSPHVDWSAGAVELLAEAREWPET
GRPRRAGVSSFGISGTNAHVIVEQAPT
>UniRef100_Q0PD00_from_2133_to_2559 (HMM "PKS_KS" in sequence "UniRef100_Q0PD00", bitscore: 777.0, e-value: 6.3e-228, length: 427)
LAVVGMACRFPGGVGSPDELWDFVLAGGDGISGLPVDRGWDVAGLFDPDPEREGTSYTREGGFLHDAAEFDPGFFGISPR
EALAMDPQQRLLLETSWEAVENAGIDPLSLKGTSTGVFAGVTYHDYASRLRSIPQGLEGLLGTGASASVVSGRLAYVLGL
EGPALSVDTACSSSLVALHLAGQALRQGECSMALAGGVTVMATPGTFVDFSRQRGLAEDGRCKAFDVSADGFGPAEGVGM
LVLERLSDAQRLGHPVLAVIRGSAVNQDGASNGLTAPNGPSQQRVIRQALASAGLSTMDIDAVEAHGTGTALGDPIEAQA
LLATYGQGRPEDQPLRLGSIKSNIGHTQAAAGVAGVIKMVLAMQHGVLPPTLHVNEPTPHVDWASGAVELLTEATAWPEV
DRPWRAAVSSFGISGTNAHTIIEQAPQ
>UniRef100_Q1D448_from_121_to_545 (HMM "PKS_KS" in sequence "UniRef100_Q1D448", bitscore: 777.0, e-value: 6.4e-228, length: 425)
IAVVSLGCRFPGAPTPEAFWALLQRGGDAITEVPADRWDAASLYAPDPSTPATMNTRWGGFLEDVGAFDPLFFGISPREA
VRMDPQQRLLLEVAWEALERAGQAPQGLQGSRTGVFVGISTSDYAQRQFGDRSLLDAYAGTGNAHSIAANRLSYVLGLRG
PSMAVDTACSSSLVAVHLACQSLRGRECDLAMAGGVNLILSPELTIAFSQAGMMAADGRCKTFDASADGYVRSEGCGIVV
LQRLSDALASGAPILAVIRGSAVNHDGLSNGLTAPSGAAQQDVIQQALRQARLSPEQIGYIEAHGTGTPLGDPIELAALR
AVLSPGRSAEQRCFIGSAKSNIGHLEAAAGIAGLMKSVLALGHGEIPPQVHLRVLNPHIALDATRFPIPTRPEPWPQAPG
ARIAGVSAFGFGGTNAHVILSEPPP
>UniRef100_Q52V47_from_36_to_462 (HMM "PKS_KS" in sequence "UniRef100_Q52V47", bitscore: 776.2, e-value: 1e-227, length: 427)
IAITAMSCRFPGGVRSPEELWELLRTGGDALTAFPADRGWDLDNLFSDDPDDHNTSVTREGGFLGEASSFDAAFFGISPR
EAMAMDPQQRLLLETSWEAFERAGIDPQALRGSQSGVFVGINGSDYLTPLLEAAEDYAGHLGTGNASSVMSGRLSYTFGL
EGPAVTVDTACSASLVALHLAVQALRAGECSLAVAGGVHVMSTPGLFVEFSKQRGLSTDGRCKAFAAGADGFGPAEGVGV
LLLERLSDARKNGRPVLAVVRGSAVNQDGASNGLTAPNGPSQQRVIRQALANARLSTDQVDVVEAHGTGTSLGDPIEAQA
LIATYGQDRPADQPLLLGSVKSNIGHTQAAAGVAGVIKMVLAMQHGVLPQSLHIDEPSPHVDWESGAVSLLTEQTAWPET
THPRRAGVSSFGFSGTNAHVIVEQAPV
>UniRef100_Q8CJN6_from_2755_to_3181 (HMM "PKS_KS" in sequence "UniRef100_Q8CJN6", bitscore: 775.7, e-value: 1.6e-227, length: 427)
IAIVGMACRYPGGVSSPEELWRLVADGVDAVTEFPVNRGWDLENLYDPDPEQTGTSYVREGGFLHDADLFDREFFGISPR
EATATDPQQRLLLETAWETFENAGLDPALLRGSNTGVFTGAMYDDYASRLASAPEEFEGFLLAGNLSSVVSGRLSYTYGL
EGPAVTVDTACSSSLVALHMAAGALRSGECDLALAGGVTVMNGPSTFVEFSRQRGLSPDGRCKSFAAGADGTGWSEGVGL
LLVERLSDARRNGHQVLAVVRGSAVNQDGASNGLTAPNGPSQERVIRQALANADLTPADIDAVEAHGTGTTLGDPIEAQA
LLATYGQDRAEGRPLYLGSLKSNIGHSQAAAGVGGIIKMIEAMRHGVLPRTLHVDAPSPHVDWETGTLALLTEETPWPAA
GRPRRAGVSSFGISGTNAHVIVEEAPA
>UniRef100_Q0PD01_from_36_to_462 (HMM "PKS_KS" in sequence "UniRef100_Q0PD01", bitscore: 775.7, e-value: 1.6e-227, length: 427)
LAIVGMACQYPGDVRSPEDLWKLVAEGRDGISEFPTERGWDVDGLYHPDPEHQGTSYTREGGFLHRAGEFDAGFFGISPR
EALAMDPQQRLLLETSWEAIESAGIDPLSLKGSSTGVFTGVMYHDYSTQLRTVPDGVEAFLGTGNAGSVVSGRIAYVLGA
EGPAVTIDTACSSSLVALHLACQALRQGDCTMALAGGVTVMATPGTFVDFSRQRGLAVDGRCKSFAAAADGTGWAEGVGV
LVVERLSDAERLGHPILAVVRSSAVNQDGASNGLTAPNGPSQERVIRQALSAAGLSTADVDAVEAHGTGTNLGDPIEAQA
LLATYGQGRPEGRPLRLGSLKSNIGHTQAAAGVAGVIKMVMALRHGVLPATLHVDEPTPHVDWASGAVELLTEAMPWPEV
GRPRRAAVSSFGISGTNAHIVVEQAPE
>UniRef100_Q9ALM3_from_3330_to_3755 (HMM "PKS_KS" in sequence "UniRef100_Q9ALM3", bitscore: 775.7, e-value: 1.6e-227, length: 426)
VVVVAMGCRYPGDVCSPEELWQLVSAGRDAVSTFPVDRGWDCNTLFDPDPDRAGSTYVREGAFLTGADRFDAGFFGISPR
EARAMDPQQRLLLEVAWEVFERAGIAPLSLRGSRTGVFAGTNGQDHGAKVAAAPEAAGHLLTGNAASVLAGRLSYTFGLE
GPAVAVDTACSSSLVALHLACQSLRSGECDMALAGGVTVMSTPLAFLEFSRQRGLAPDGRCKSFAAAADGTGWGEGAGLV
LLERLSDARRNGHRVLAVVRGSAVNQDGASNGLTAPNGPSQQRVIRQALANAGLSASDVDVVEAHGTGTGLGDPIEAQAL
IATYGQERDPERALWLGSIKSNIGHTQAAAGVAGVIKMVQAMRHGELPATLHVDKPTPQVDWSAGAVRLLTGNTPWPESG
RPRRAGVSSFGISGTNAHLILEQPPS
>UniRef100_Q68BG5_from_1022_to_1450 (HMM "PKS_KS" in sequence "UniRef100_Q68BG5", bitscore: 775.7, e-value: 1.6e-227, length: 429)
VAIVGMACRFPGGVSTPEQLWRLVAEGVDAVSGLPTDRGWDIESLYHPDPDHPGTSYANEGGFLHEAGEFDAGFFGISPR
EALAMDPQQRLLLQTSWEAVERAGIDPLSLKGSDTGVFTGAMTQDYGPRLHEPDSSGTVDGYMLTGNAGSVMSGRVAYVL
GTEGPAVTVDTACSSSLVALHWAAQALRQGECSMALAGGVTVMATPGMFVEFSRQRGLAPDGRCKAFAAGADGTGWAEGV
GMVLVERLSDAQRLGHPILAVVRSSAVNQDGASNGLTAPNGPSQQRVIRQALSTAGLTTADVDAVEAHGTGTNLGDPIEA
QALLATYGQDRPEGRPLLLGSLKSNIGHTQAAAGVAGVIKMVMALRHGVLPATLHVDEPSPHVDWASGAVELLTEATAWP
ETDRPRRAAVSSFGISGTNAHAILEQAPE
>UniRef100_Q93HI8_from_1839_to_2265 (HMM "PKS_KS" in sequence "UniRef100_Q93HI8", bitscore: 775.6, e-value: 1.6e-227, length: 427)
IAIVGMACRYPGGVASPEELWELVAAGRDAIGDMPEDRGWNVEELYDPELARPGTSYVREGGFLYDAAEFDPEFFGISPR
EALAMDPQQRLLLETSWEALERAGIDPRAVRGSRTGVFAGVMYHDYGADQAVLPEEVEGFIGTGSAGSVASGRIAFTLGL
EGPAVTLDTACSSSLVALHLAAQALRTGECDLALAGGVTVMSTPGVFVELSRQGGLSPDGRCRSFAESADGTGWGEGAGL
LLVERLSDARRNGHPVLAVVRGTAVNQDGASNGLTAPNGPAQQRVIEQALANARLGGaDVDVVEAHGTGTTLGDPIEAQA
LLATYGRERSAEQPLWLGSVKSNLGHTQAAAGAAGIIKMIMAMRYGVLPRTLHVDRPSPEVDWSPGTVELLTEEREWPDA
GRPRRAAVSSFGISGTNAHVILEQPPA
>UniRef100_A1YAM7_from_1659_to_2084 (HMM "PKS_KS" in sequence "UniRef100_A1YAM7", bitscore: 775.4, e-value: 1.9e-227, length: 426)
IAIIGMACRYPGGVASPEDLWRLVAEGRDGISLFPADRGWDVDGLYDPDPGKAGKSYVREGGFLHEAGDFDAGFFGISPR
EALGMDPQQRLLLEVSWEAFERAGIDPGTLRGSDTGVFAGQMYHDYLTGATVVPDDVEGYLGTGNSGSVLSGRVSYTFGL
EGPAVTVDTACSSSLVALHLAAQALRRGECSLALAGGVTVMATPETFVDFSRQRGLAPDGRSKSFSDGADGTSWSEGVGM
LLVERLSDAERNGHRILAVVRGSAVNQDGASNGLTAPNGPSQQRVIRRALADARLEPSEVDAVEAHGTGTTLGDPIEAQA
LLATYGQGREDAALWLGSIKSNIGHSQAAAGVAGVIKMVEAMRRGVLPKTLHVTEPSSHVDWTAGAVSLLTEARLWPDAG
RPRRAAVSSFGISGTNAHVVLEQGPA
>UniRef100_A3ZMA9_from_8_to_432 (HMM "PKS_KS" in sequence "UniRef100_A3ZMA9", bitscore: 775.1, e-value: 2.3e-227, length: 425)
IAVVGVGCRFPGAADIAAYWELLAGGVDAIRETPRDRWDVDALYSSEPATPGKTSTRWGGFLDEVADFDPAFFGISGREA
EKMDPQQRLLLEVAWESLEQAGIPVDSLADSATGVFIGISNSDYQRLMFRGLESLTAYSATGTSLSIAANRISYLFNLRG
PSVAIDTACSSSLVAVHLACQSLRSGESNLALAGGVNMMLTPEGTITFSQARMMAPDGRCKTFDAKADGYVRGEGCGMVV
LKRLEDAERDGDRVLAVVRGSAVNQDGLTNGLTAPNGPSQQDVLRAALADAQLDPHDVEYIEAHGTGTSLGDPIEVRSLK
SVLAVDRPASKPLRIASVKTNIGHLESAAGVAGLVKCILALTHQQIPPHLHFHELNPYIDLTDAPIEIPLSPTAWNSPAG
SRIAGVSAFGFGGTNCHVIVGDYAG
>UniRef100_Q5VKQ8_from_36_to_461 (HMM "PKS_KS" in sequence "UniRef100_Q5VKQ8", bitscore: 775.0, e-value: 2.5e-227, length: 426)
VAIVGMACRYPGGVTSPGELWRVLADGRDVISGFPADRGWDLDGLYDPDPARSGRTYVRSGGFLDDPGGFDAAFFGISPR
EALAMDPQQRLLLETAWEALEDAGIDPAALRGSRTGVFVGHNYQEYGPGLLDAPESVEGHLVTGVVPSVASGRVAYSLGL
EGPAMTVDTACSTSLVALHLACQALRRGECSMALAGGVTVLATPGTFVEFSRQRVLAADGRCKAFSDTADGMGMAEGVGM
LLVERLSDAQRLGHPVLAVVRGSAVNQDGASNGLTAPNGPSQQRVIRAALASADVSAADVDAVEAHGTGTALGDPIEAQA
LLETYGQDRDRPLWLGSVKSNIGHTLAAAGVAGVIKMVMALRHGLLPKTLHVDRPSSHVDWESGAVSLLTDPQPWPESED
RPRRAAVSAFGISGTNAHLILEQAPG
>UniRef100_Q2UV44_from_3_to_467 (HMM "PKS_KS" in sequence "UniRef100_Q2UV44", bitscore: 774.8, e-value: 2.8e-227, length: 465)
IAIVGMGFRGPGSATHIKELWTMILEGREAWSPIPKSRWNNDAFYHPDHSRHGTVSTVISSRHLTilEltTrhTQINVEg
ghFLAEDVTLFDAPFFNMTSDEAAAMDPQQRLLLEVTYEGFENgmsmlssypgvrsqpiAGIPMAKIMGSSTACFVGCFN
ADYTDLLLRDPDCIPMYQCTNSGQSRAMTANRVSYFFDMKGPSVTVDTACSGSLTALHLACQSLRTGDASMAVAAGVNLI
LSHEFMSTMTMMKFLSPDGRCHTFDENASGYARGEGIGCLILKPLRDAIQDHDPIRAIIRGSGLNQDGRTPGITLPNGTS
QEALMRHVYEVAGLDPCETDFVEAHGTGTQAGDHIETAALAKVFCHNRSPMRPLRVGSIKTNVGHLEGTSGVAGVIKAVL
MLENRTFLPNRNFRVVNPRIRCEDWKLKIQLSAEPWEYPGPHRVSVNSFGYGGSNAHAILEDASG
>UniRef100_Q93H84_from_3047_to_3473 (HMM "PKS_KS" in sequence "UniRef100_Q93H84", bitscore: 774.0, e-value: 4.8e-227, length: 427)
IAIVAMSCRLPGGVGSPEDLWQLVTSGGDVISGFPEDRGWNVEALYDPDPGTPGKTYARDGGFLYDAGDFDAALFGISPR
EALAMDPQQRLLLEASWEAFERAGIDPASLKGSRTGVFVGMSYQGYGAGLPQVPEGVEGHLLTGSAASVVSGRVAYSFGL
EGPAVTVDTACSSSLVALHLAIQSLRNGESTMAVAGGVNVMAVPAAFVEFSRQRGLAPDGRCKAFGAGADGTGWAEGVGV
VLVERLSDAVRNGHEILAVVRGSAVNQDGASNGLTAPNGPAQQRVIRQALASAGLTEADVDAVEAHGTGTALGDPIEAQA
LLATYGQERPEDRPLWLGSLKSNIGHAQAASGVAGVIKMVMAMRHGVLPRTLHADEPTPHVDWSAGAVRLLTEAVGWPDT
NRPRRAAISSFGVSGTNAHTIIEQAPV
>UniRef100_Q9S0R3_from_2638_to_3064 (HMM "PKS_KS" in sequence "UniRef100_Q9S0R3", bitscore: 774.0, e-value: 4.9e-227, length: 427)
IAIVGMACRFPGGVESAEDFWELIASGRDAVGEFPVDRGWDVEAFYDPEPGRAGTSYTRCGGFLQGAAEFDAGFFGISPR
EALAMDPQQRLMLEVSWEALERAGIDPATLHGSTTGVFAGVSQQDYAELLRRGTQDHEGYALTGVSNSVVSGRLSYTFGF
EGPAVTVDTACSSSLVALHLACQALRSGECSLALAGGVTVMSTPGAFVEFSRQRGLSPDGRCKAYGSGADGVGWAEGVGV
LLVERLSEAERRGHRVLAVVRGSAVNQDGASNGLTAPNGPSQQRVIRQALACAGLSVADVDVVEGHGTGTTLGDPIEAQA
LLATYGQGRSGERPVWLGSVKSNIGHAQAAAGVAGVIKMVMALNHELLPTSLHIDEPSPHIDWSSGGVRLLTEPVPWQQN
GRPRRAGVSAFGVSGTNAHVIIEQAPV
>UniRef100_Q52V46_from_5008_to_5440 (HMM "PKS_KS" in sequence "UniRef100_Q52V46", bitscore: 773.8, e-value: 5.6e-227, length: 433)
IVIVGMGCRFPGGVRSPEDLWQLVATGGDGITGFPSDRGWNVEALYHPDPDHAGTSYTREGGFLHDAADFDPGFFGISPR
EALAMDPQQRLLLETSWEAFERAGIDPATLRGSRTGVFAGVMYHDYVTGIGDGGSAVELPEGVEGYLGTGNAGSIASGRI
AYTFGLEGPAVTVDTACSSSLVALHWAIQALRSGECTMALAGGVAVMATPETFVDFSRQRGLSADGRCKSFAAAADGTGW
AEGAGMLLVERLSDAERNGHPVLAVVRGSAINQDGASNGLTAPNGPSQQRVIREALASADLSAADIDAVEAHGTGTRLGD
PIEAQALLATYGREREAGRPLWLGSIKSNIGHTQAAAGVAGIIKMVMAMRHGVLPQTLHVDEPSPQVDWEAGEVSLLTGA
MPWPQTGRPRRAGVSSFGISGTNAHTIIEQPPT
>UniRef100_A4FDM8_from_1070_to_1496 (HMM "PKS_KS" in sequence "UniRef100_A4FDM8", bitscore: 773.8, e-value: 5.8e-227, length: 427)
IAIVAMGCRLPGGVSSPEELWDLVAGEGDAVGDFPGDRGWNLEELFDPDPGRAGKSYVRHGGFLDDVAGFDPEFFGISPR
EAEAMDPQQRLLLEVSWEVLERAAIAPDSLRGADVGVFSGVMYHDYASDLGPVPEGLEGYLGTGNSGSVASGRVSYTLGL
QGPAVTVDTACSSSLVALHVAAQALRDGECELALAGGVAVMAKPTSFVEFSRQRALAPDGRCKAFAEAADGTAWAEGVGV
LVLERLSQARRNGHQVLAVVRGSAVNQDGASNGLTAPSGPAQERVIRRALASAGLSAAEVDAVEAHGTGTRLGDPIEAQA
LLATYGQGRPAGHPLWLGSLKSNIGHAQAAAGVAGVIKVVQAMRHGVLPRTLHVDEPSSRIDWSAGAVELLREARPWPEL
DRPRRAAVSSFGVSGTNAHVILEHADE
>UniRef100_Q5VKR4_from_3781_to_4207 (HMM "PKS_KS" in sequence "UniRef100_Q5VKR4", bitscore: 773.6, e-value: 6.3e-227, length: 427)
IAIVGIGCRYPGGVRSPEDLWRLVANGEDGISAFPGDRGWDVEGLFDPDPDRAGKSYVKEGGFLHDAAGFDAGFFGISPR
EALAMDPQQRLLLETSWEAFERAGIDPAGLRHSQTGVFVGVMYHDYATRLPATPASVEGYLGAGTAGSVASGRLSYTYGL
EGPAVTVDTACSSSLVALHLAVRALRQGECSLALAGGVTVMATPGTFVEFSRQRGLAPDGRCKSFASAADGTAWSEGVGL
LVVERLSDARRNGHPVLAVVRGSAVNQDGASNGLTAPNGPSQERVIRQALTDARLSTADVDAVEAHGTGTALGDPIEAQA
LLATYGQDRPAGRPLWLGSIKSNIGHTQAAAGVAGVVKMVMAMRAGVLPRTLHVDEPSTAVDWSAGDVSLLTEPVDWAGD
DRPLRAAVSSFGISGTNAHVLLEQAPA
>UniRef100_Q93H84_from_1545_to_1971 (HMM "PKS_KS" in sequence "UniRef100_Q93H84", bitscore: 773.6, e-value: 6.3e-227, length: 427)
IAIVAMSCHLPGGVDSPEALWDLVTSGGDAISEFPSNRGWDVEALYDPDPDRPGKTYARDGGFLYGATDFDAGFFGISPR
EALAMDPQQRLMLETSWEAFERAGIAPAQLRGSRTGVFVGMAYQGYGADVRRTPEGVEGHRLVGGASSVVSGRVAYTFGL
EGPAVTIDTACSSSLVALHLAMQSLRNGECTMALAGGVTVMAGPSVFVEFSRQRGLSPDGRCRAFGADADGTGWAEGVGM
LLVERLSDARRNGHQVLAVVRGSAVNQDGASNGLTAPNGPAQQRVIHQSLASAGLAPRDVDAVEAHGTGTRLGDPIEAQA
LLATYGQGRDGDRPLWLGSLKSNIGHTQAAAGVAGVIKMVMAMRHGILPRTLHADEPTPHVDWSAGDVRLLTEAVDWPES
DRPRRAAISSFGVSGTNAHTIIEQAPA
>UniRef100_A1T3U1_from_1566_to_1991 (HMM "PKS_KS" in sequence "UniRef100_A1T3U1", bitscore: 773.6, e-value: 6.7e-227, length: 426)
IAIVGMACRFPGADDTDAFWSVLAEGADLIREIPDDRFDINEFYDPDPEAAGKIYSRYGGFLDGVDGFDPEFFGISPREA
VWIDPQQRLVLETAWEGLERAGYSAAALRGSRSGVYVGVGANEYSHLLSGGSLDGIEAQFITGNALNVIAGRVSFTLGLE
GPAVAVDTACSSSLVAVHQACQGLQSGDCDLALAGGVNVLLSPATTIATSRARMLSPDGRCKTFDAAADGYVRGEGCGIL
VLKRLSDAVRDGDRIQAVIRGSAVNQDGASGGLTVPNGGAQQRVIAAALTRAGLSGsDIDYLEAHGTGTSLGDPIEVQAA
GAVLGAGRDPDRPLLMGSVKTNVGHLESASGVAGLIKVVLSLQHEMLPRHLHFKTPSPHIPWDRLAVRVVAEPTPWRADG
RPRRAGVSSFGFSGTNAHVVLEEPPA
>UniRef100_Q0PCZ9_from_3618_to_4044 (HMM "PKS_KS" in sequence "UniRef100_Q0PCZ9", bitscore: 773.2, e-value: 8.3e-227, length: 427)
MAVIGMACRFPGGVASPEDLWRLVAEGRDGISGFPADRGWDLANLYHPDPDHEGTTYTREGGFLHEAGRFDPGFFGISPR
EAVAMDPQQRLLLESSWEAIESAGIDPLTLRGTDTGVFAGLMYHDYAVQLAAVPEGAEAFLGIGNAGGVASGRVAYVLGT
EGPAVTVDTACSSSLVALHWAAQALRQGDCSLALAGGVTVMATPGAFVDFSRQRGLAADGRCKSFAAGADGTGWAEGVGM
VLLERLSDAQRLGHPVLAVIRSSAVNQDGASNGLTAPHGPSQQRVIRQALASAGLSAADVDAVEAHGTGTTLGDPIEAQA
LLATYGQNRPEDRPLRLGSLKSNIGHAQAAAGVAGVIKMVMALRHGVLPATLHVDEPTPHVDWASGAVELLAESMPWPET
GRPRRAAVSSFGISGTNAHTILEQAPE
>UniRef100_Q0PD02_from_1595_to_2021 (HMM "PKS_KS" in sequence "UniRef100_Q0PD02", bitscore: 773.2, e-value: 8.8e-227, length: 427)
LAVVGMACRFPGGVATPEQLWRLVAEGVDGISGFPVDRGWDERALFDPDPDNQGTTYACEGGFLHDAAKFDPEFFGISPR
EALAMDPQQRLLLETSWEAVENAGIDPLTLRGSATGVFAGVTYHDYSARLRSIPEGLEGLLSTGSSGSVVSGRVAYVLGL
EGPALTVDTACSSSLVALHLAGQALRQGECSIALAGGVTVMSTPGTFIGFSRQRGLAADGRCKAFGAAADGFGPGEGVGM
LVLERLSDAQRLGHPVLAVIRGSAVNQDGASNGLTAPNGPSQQRVIRQALASAGLSTADVDVVEAHGTGTSLGDPIEAQA
LLATYGQGRPEDRPLRLGSIKSNIGHTQAAAGVAGVIKMVMALRNGVLPPTLHVDEPTPHVDWASGAVELLTEAASWPEV
DRPWRAAVSSFGISGTNAHTIIEQAPQ
>UniRef100_Q094I7_from_6_to_430 (HMM "PKS_KS" in sequence "UniRef100_Q094I7", bitscore: 773.0, e-value: 9.7e-227, length: 425)
VAIIGLGCRFPGAKDPRAFWKLLHDGVDAITAVPPGRWDIDAFYDPDPAAPGKMSTRWGGFLDQVDQFDPQFFGIAPREV
TTMDPQQRLLLEVTWEALEDAGHAPERLGGSKTGVFVGMSSYDYYTLLCRDTRNIDAHVGTGNTNCIAANRISYLFDFQG
PSLVVDTACSSSLVAVHLACKSLWNGDSALAVAGGVQLVLSPWVTVGYSKSGFMAADGRCKAFDAKANGYVRSEGAGIVV
LKLLSKALADGDSIYALVRGGAVNQDGRSNGLTAPNPAAQEAVLRQAYEDARVSPSQVQYIEAHGTGTKLGDPIEVKSLA
SVVGQGRPPGNVCALGSVKTNIGHLEAAAGIAGLIKVALSLKHRHLPPSLHFNEPNPYIHFDKIPLRVQQSLQPWPEVSG
PALAGVSSFGFGGTNAHLVLEGPPA
>UniRef100_Q3VXM8_from_110_to_535 (HMM "PKS_KS" in sequence "UniRef100_Q3VXM8", bitscore: 772.8, e-value: 1.2e-226, length: 426)
IAIVAMACRYPGGVRTPEDLWRVVEQELDVISPFPDNRGWDLDVLFDPDPAHPGTSYAREGGFLHDVDQFDPAFFGISPR
EATAMDPQQRLLLETSWEAFERAGIAPDSLRGSRTGVFAGVVYTDYGSRVRLPADMEGYLGIGSAGSIASGRIAYTLGLE
GPAVTVDTACSSSLVALHLAVQSLRRGECDLALAGGATTLANPDIFVGFSRQRGLAPDSRCKPFAAAADGTAFGEGVGLL
LVERLSDARRNNHPILALVRGTATNQDGASNGLTAPNGPSQQRVIRQALTDAGLNPADVDAVEAHGTGTRLGDPIEAQAI
LATYGQDRPDDQPLWLGSLKSNIGHTQAAAGVGSIIKIIQAFHHGELPRTLHVDEPTPHVDWQAGNVALLTEKRPWEPGD
RPRRAGVSGFGMSGTNAHVILEEAPA
>UniRef100_Q27W74_from_1036_to_1462 (HMM "PKS_KS" in sequence "UniRef100_Q27W74", bitscore: 772.7, e-value: 1.2e-226, length: 427)
IAVVAMGCRYPGGVDSPEALWRLVAEGADAIGEFPRDRGWDLAALFDPDPERPGTSHAHEGGFLHDASEFDAEFFGISPR
EALATDPQQRLLLETAWETFERAGIRSTALRSSPTGVFVGVTSQDYGPRLHEAPKGLDGHLLTGGTPSVASGRVAFTFGL
EGPAVSVDTACSSSLVAVHLAVRALRQGECTLALAGGVTVMAAPGMFTGFSRQRGLAPDGRCKPFAAAADGTGWGEGVGL
LLLERLSDARRDGHRVLAVIRGSAVNQDGASNGLTAPNGPSQQRVIRQALADARLSPSEVDAVEAHGTGTTLGDPIEAQA
LLATYGRQRPGDRPLWLGSLKSNIGHTQAAAGVAGVIKMVMAMRHGLLPATLHIDAPSPHVNWDGGAVRLLTERVEWRRD
EHPRRAGVSSFGISGTNAHLILEQAPE
>UniRef100_A4X8M2_from_1463_to_1887 (HMM "PKS_KS" in sequence "UniRef100_A4X8M2", bitscore: 772.7, e-value: 1.2e-226, length: 425)
IAIIGMGCRYPGGVRSPEDLWQLVATGTDAISAFPVDRGWDADALFDADPDQPGTSYVRSGGFVYDAAKFDAEFFGISPR
EAIAMDPQQRLMLEVTWEACERAGLNPEALRGSSVGVFVGSGAQDYGDLLGLAPAESEAYLSTGTSASVISGRLSYAFGF
EGPSMTIDTACSSSLVALHLASQALRAGECATAIASGVLVMSNPTPFVAFSRQRGLAPDGRCKSFSDDADGTGWSEGVGV
LVLERLSDARRNGHRVYGVVRGSAVNQDGASNGLTAPNGPAQQRVIRAALANARLSVsDVDVVEAHGTGTTLGDPIEAQA
IVATYGRDRDRPLWLGSVKSNIGHTQAAAGVAGVIKMVMAMRHGVLPRTLHVETPSRQVDWSAGDVRLLTESVEWPAVDR
PRRAGVSSFGISGTNAHVVLEQAPL
>UniRef100_A0FCL3_from_52_to_478 (HMM "PKS_KS" in sequence "UniRef100_A0FCL3", bitscore: 772.6, e-value: 1.3e-226, length: 427)
IAIVGMSCRFPGGVSSPEDLWRLTESAVDAVSGFPTDRGWDLDGLYDPDPDRAGRSYAREGAFIPDAGHFDAGLFGISPR
EALAMDPQQRLLLEASWEALERAGIPTDSLKGSRTGVFAGLMSSDYVSRLPEVPDELEGYVGIGSAASVASGRVSYTLGL
EGPAVTVDTACSSSLVALHLAVQALRSGECSLALAGGVTVMATPGTFVQFSRQRGLAADGRCKAFAAGADGTGWGEGVGM
LVVERLSDAERNGHRVLAVVRGSAVNQDGASNGLTAPNGPSQQRVIRQALANARLSAVDVDAVEAHGTGTALGDPIEAQA
LLATYGQDRDGDRPLWLGSVKSNIGHTQAAAGVAGVIKMVMAMRHGVLPRTLHVDEPSPHVDWSAGAVELLLGQVAWPDV
DRPRRAGVSAFGVSGTNAHVMLEQAPE
>UniRef100_Q52V50_from_41_to_467 (HMM "PKS_KS" in sequence "UniRef100_Q52V50", bitscore: 772.5, e-value: 1.4e-226, length: 427)
IAIVGMSCRFPGGIESPEGLWDLVAGGRDAITDFPTDRGWDIESLYDADPDQQGTSYTREGGFLDGVGKFDASFFGISPR
ETLGMDPQQRLLLETSWEAFERAGIDAATLRGSKAGVFIGTNGQDYPELLREVPKGVEGYLLTGNAASVVSGRISYTFGL
EGPAVTVDTACSASLVALHLAVQALRNDECSLALAGGVTVMSSPRAFVQFSRQRGLAPDGRCKPFADGADGTGWGEGVGM
LLVERLSDARRNGHPVLALVRGSAINQDGASNGLTAPNGPSQQRVIRQALTNAGLTPAQVDVVEAHGTGTTLGDPIEAQA
LLATYGQNRPEGRPLWLGSVKSNIGHTQAAAGVAGIIKMVLAMQHGVLPESLHIDQPSGNVDWAAGDVKLLTEAVPWPQT
GQPRRAGVSSFGVSGTNAHTVIEQAPP
>UniRef100_Q52V51_from_1586_to_2012 (HMM "PKS_KS" in sequence "UniRef100_Q52V51", bitscore: 772.5, e-value: 1.4e-226, length: 427)
IAIVAMSCRFPGGVRNPEELWQLLTSEGDGLSQFPLDRGWDVDALYDPNPDAQGTSYTREGGFLSDAAAFDSSFFGISPR
EALAMDPQQRLLLETSWEAFERAGIDPQTLRGSQSGVFVGTNGSDYSNLVRAGADGLEGHLATGNAGSVVSGRLSYTFGL
EGPAVTVDTACSASLVALHLAVQALRSGECSLALAGGVTVMSTPGTFIEFSRQRGLSTDGRCKAFSSDADGFSPAEGVGV
LLVERLSDARRNGHPILAVVRGSAINQDGASNGLTAPNGPSQQRVIRQALANARLSAADVDVVEAHGTGTTLGDPIEAQA
LLATYGQDRPAGRPLLLGSIKSNIGHAQAAAGVAGVMKMVLAMQHGVLPQSLHIAEPTPHVDWSAGEVALLTEERAWPET
GRPWRAGVSSFGFSGTNAHAIIEQAPA
>UniRef100_A4X8L0_from_3645_to_4072 (HMM "PKS_KS" in sequence "UniRef100_A4X8L0", bitscore: 772.2, e-value: 1.7e-226, length: 428)
IAIVAMSCRFPGGVATPEDLWRLLADGTDAISPFPTDRGWDLVGMYDPEPGKPGKTYSMEGGFLYDAADFDPDFFGISPR
EAIAMDPQQRLLLETSWEALERAGIDPTSLRGSPTGVFTGVMYHDYASRLPEVPEELAGYLGNGSMASVASGRVSYTLGL
EGPAVSVDTACSSSLVAIHLAVQALRSGECSLALAGGVTVMSTPDTFVEFSLQRGLAADNRCKSFAAGADGTAMSEGAGM
LLLERLSDAERHGHQVLAVVRGSAINQDGASNGLTAPNGPSQQRVIRQALASAGGVPASEVDAVEAHGTGTALGDPIEAQ
ALLATYGQGRSGERPLWLGSIKSNIGHTQGAAGVAGVIKMVLAMRNDVLPRTLHVDEPSPQIDWSAGEVRLLSEAQRWPV
LDRPRRGGVSSFGISGTNAHVIIEQALP
>UniRef100_Q8RJY0_from_39_to_466 (HMM "PKS_KS" in sequence "UniRef100_Q8RJY0", bitscore: 772.2, e-value: 1.7e-226, length: 428)
IAVVGMGCRVPGGASNAELLWALLRDGVDAISEVPADRWDLKDYYDPDPDAVGKMYTRHGGFVDAIDRFDAQFFGIAPKE
ASRMDPQQRLLLEVTWEALEHAGIAVDRLTGSSTGVFVGLCNNDYSFLHMRSGAGDAPDTYSATGSALSIASGRISYLLG
LQGPCMTVDTACSASLLTVHLACQSLRQRECNLALAGGVNAILLPEGTVSGCQLRALAPDGRCKTFDAAANGYVRSEGCG
MVVLKRLSDALADGDDILAVIRGSAVNQDGRSGGLTAPNGPAQEDVIRKALARAGVEPKQVGYVEAHGTGTSLGDPIEVR
ALGAVLGAGRSKEQPLLLGSIKTNVGHLEGAAGIAGLLKVVLMLKHGEIPPHLHLSRPNPYISWDELPLAIPARRIPWAP
IDGRRIAGVSSFGLSGTNVHVVLEAAPP
>UniRef100_Q27W69_from_1841_to_2267 (HMM "PKS_KS" in sequence "UniRef100_Q27W69", bitscore: 771.7, e-value: 2.5e-226, length: 427)
VAIVGMTCRFPGGANSPEALWDLVASEKDVMGAFPTGRGWDLDGLFHPDPDHPGTSYANEGAFLYDADAFDAAFFGINPR
EALATDPQQRLLLEASWEVLERAGIDPVSLKGSSTGVYAGVMYHDYAAGLNSGDARLEGYAMLAGSGSVVSGRVAYTLGF
EGPAVTVDTACSSSLVAMHLAAQALRQGECTLALAGGVTVMATPDVFTGFSRQRGLAPDGRCKPFAAAADGTGWGEGVGV
LLLERLSDAQRNGHEVLAVIRGSAVNQDGASNGLTAPNGPSQQRVIRQALASAGLSPFDVDAVEAHGTGTTLGDPIEAQA
LLATYGQERPAEQPLLLGSIKSNIGHTQAAAGVAGVIKMVQAMRHGLLPASLHIDEPSPHVDWESGAVRLLTEAVEWPEG
ERPRRAGVSSFGASGTNAHVVLEQAPS
>UniRef100_Q5VKR3_from_37_to_463 (HMM "PKS_KS" in sequence "UniRef100_Q5VKR3", bitscore: 771.7, e-value: 2.5e-226, length: 427)
IAVVGMACRYPGGVGSPEDLWRVVAEGRDVISGFPGDRGWDVEGLFDPDPDRAGKSYVREGGFLHDAAGFDAGFFGISPR
EALAMDPQQRLLLETSWEAFERAGIDVHRLQGSRTGVFVGSGTQDYGMLVSAAGEDLEGYLLTGNALSVLSGRISYTYGL
EGPAVTVDTACSSSLVALHLACQSLRRDECSLALAGGVSVLSTPAGFVEFSRQRGLAPDGRCKSFASAADGTAWSEGVGL
LVVERLSDARRLGHPVLAVVRGSAVNQDGASNGLTAPNGPSQERVIHQALTSARLSSAEVDAVEAHGTGTPLGDPIEAHA
LLATYGQNRPAGHPLWLGSVKSNIGHSGAAAGVAGVIKMVMAMQAGVLPRTLHVDEPSSEVDWSSGAVSLLTEHVRWPGA
DRPRRAGVSAFGVGGTNAHVLVEQAPE
>UniRef100_Q0PD01_from_2144_to_2570 (HMM "PKS_KS" in sequence "UniRef100_Q0PD01", bitscore: 771.4, e-value: 3e-226, length: 427)
LAVVGMACRFPGGVGSPDELWDFVLAGGDGISGLPVDRGWDVAGLFDPDPEREGTSYTREGGFLHDAAEFDPGFFGISPR
EALAMDPQQRLLLEASWEAVENAGIDPLSLKGTSTGVFAGVTYHDHAARLRTVPDGLEGLLGIGASASIVSGRVAYLLGL
EGPALTVDTACSSSLVALHLAGQALRQGECSMALAGGVTVMSTPGTFVDFSRQRGLAADGRCKAFDVSADGFGPAEGVGM
LVLERLSDAQRLGHPVLAVIRGSAVNQDGASNGLTAPNGPSQQRVIRQALAAADLSPADVDVVEAHGTGTALGDPIEAQA
LLATYGQDRPEDRPLRLGSIKSNIGHTQAAAGVAGVIKMVLAMQHGVLPATLHVNEPTPHVDWASGAVELLTEATAWPET
GKPRRAAVSSFGISGTNAHTIIEQAPA
>UniRef100_A1YAN1_from_37_to_463 (HMM "PKS_KS" in sequence "UniRef100_A1YAN1", bitscore: 770.6, e-value: 5.3e-226, length: 427)
IAIVGMACRYPGGVASPEDLWRMVETGGDGISGFPVDRGWDLEALYDPDPDKQGTSYVSQGGFLHDVAEFDPAFFGISPR
EALAMDPQQRLLLETSWEAIERAGIDPGSLKGSRTGVFAGLMYHDYVSGLTEIPDEVGGYLGTGNSGSIASGRVSYTFGF
EGPALTVDTACSSSLVTLHLAAQALRRGECDLALSGGVTVMFTPGTFVEFSRQRGMAPDGRCKPFAEEADGTGWSEGVGM
LLVERLSDARRNGHPVLAVLRGSAVNQDGASNGLTAPNGPSQQRVIREALADARLTTADVDVVEAHGTGTTLGDPIEAQA
LLATYGKGRPSDRPLWLGSIKSNLGHTQAAAGVAGIIKMVQALRSGILPRSLHAETPSSHVDWSAGAVSLLAEARPWPEL
DRPRRAAVSSFGISGTNAHVVLEAAPA
>UniRef100_Q52V44_from_1832_to_2258 (HMM "PKS_KS" in sequence "UniRef100_Q52V44", bitscore: 770.4, e-value: 5.9e-226, length: 427)
IAIVAMSCRFPGGIASPEDLWQLLVTGRDGITGFPADRGWDLDSLYSDDPDREGTSYAREGGFLHEAAEFDASFFGISPR
EALAMDPQQRLLLETTWETFERAGIDPTSLRGSRTGVFVGSNAQDYLQLWLNDADGLEGHLGTGNAASVVSGRLSYTFGL
EGPAVTVDTACSSSLVTLHLAAQALRRGECSMALAGAVTIMSTPGAFTEFSRQRGLAADGRIKAFAAAADGTSWSEGVGL
LLVERLSDARRNGHPVLAVVRGTAVNQDGASNGLTAPNGPSQQRVIREALADAGLSAAEVDAVEAHGTGTTLGDPIEAQA
LLATYGQGRPDDQPLWLGSVKSNIGHTQAVAGAAGIIKMVMAMRHGVLPQTLHIDEPTPYVDWSAGDIALLTEQRAWPET
GRPRRAGVSSFGYSGTNAHAVIEQAPQ
>UniRef100_A4T3X4_from_1568_to_1993 (HMM "PKS_KS" in sequence "UniRef100_A4T3X4", bitscore: 770.4, e-value: 5.9e-226, length: 426)
IAIVAVSCRFPGAPNPEAFWDLLSGGVDAIREVPEDRFDIDEFYDPDPDAAGKTYTRYGGFLDHIDEFDPEFFGLSPREA
VWIEPQQRLMLETVWEGLERAGYAPSALRGSRTGVFVGVAANEYAHLLSAESIDKIEPHFITGNALNAISGRVAFALGLE
GPAVAVDTACSSSLVAVHQATQALRSGDCDMALAGGVNVLLSPVTVVAASRARMLSPVGRCKTFDASADGYVRSEGCGIL
VLKRLSDAVRDGDRVCAVIAGSAVNQDGASSGLTVPNGGAQQRLIGTVLARAGITGgEVDYLEAHGTGTPLGDPIEVQAA
AAAYAGARDADRPLLMGSVKTNIGHTESASGAAGLIKVVLSLQHETLPQSLHFDTPSPHIPWDSLPVRVVDTAMPWQPNG
RPRRAGVSSFGFTGTNAHVLIEEAPT
>UniRef100_Q82QT5_from_36_to_462 (HMM "PKS_KS" in sequence "UniRef100_Q82QT5", bitscore: 770.1, e-value: 7.4e-226, length: 427)
VAIIGMSCRYPGGVDSPEDLWELVAGGRDAVSEFPADRGWDLDALYDPDPESRGTSYAREGAFLRDLARFDAGLFGISPR
EALAMDPQQRLLLETSWELFERAGIDAASLAGSRTGVFAGVMNHEFLAALQNSPQDLEGYLGTGTSGSVASGRVAYTFGL
EGPAVTVDTACSSSLVALHLAVQSLRNGECSLAVAGGVTAMVGPATFVGFSRQRGLAPDGRCKPFAAGADGTGWGEGAGL
LLVERLSDARRNGHEVLAVVRGSAVNQDGASNGLTAPNGPSQQRVIRQALAAAQLTTAQVDAVEAHGTGTRLGDPIEAQA
LLATYGQGRPDDKPLWLGSIKSNIGHTQAAAGVAGIIKMVMAMRHGELPRTLHVDAPSVHVDWTAGAVRLLTERTPWSAS
DQPRRAGISSFGISGTNAHTIIEEAPS
>UniRef100_Q70I01_from_36_to_463 (HMM "PKS_KS" in sequence "UniRef100_Q70I01", bitscore: 769.5, e-value: 1.1e-225, length: 428)
IAIVGMSCRLPGGVNSPGEFWSLLEAGTDAVSEFPRDRGWDVENLYDPDPDAPGRSYVREGGFLDGAGQFDAAFFGISPR
EALAMDPQQRLLLECSWEAIERSRIDPKTLHGSRTGVFAGSNWQDYNTLLLNAEERSQSYLATGASGSVLSGRVSYTLGM
EGPAITVNTACSSSLVAVHLAARSLRAGECDLALAGAVTVMSTPQLPVAFSRQRGLAPDGRSKAFAVSADGMGFGEGVGV
LVLERLSVARRNGHRVLAVVRGSAVNQDGASNGLTAPNGPSQQRVIRAALASAGLGPADVDVVEAHGTGTRLGDPIEAQA
LLATYGRGRDAERPLWLGSVKSNIGHAQAAAGVAGVIKMVLAMEKGRLPRTLHVDEPSGEVDWDSGAVRLLTEARDWPSE
EGRLRRAGVSSFGISGTNAHVIIEEAPE
>UniRef100_A1YAN0_from_3319_to_3741 (HMM "PKS_KS" in sequence "UniRef100_A1YAN0", bitscore: 769.5, e-value: 1.1e-225, length: 423)
IAIVGMACRFPGGVRSPEDLWRLVSEGRDGITPFPADRGWDVEGLYDPEASRPGTSCTRYGGFLHDAGDFDPGFFGISPR
EALAMDPQQRLLLETSWEAFERAGIDPATLRGSATGVFAGAMYHDYVSRLTEIPADLEGYLGTGNSGSVISGRLAYAFGL
EGPAVSIDTACSSSLVAMHLAAQALRQGECGLALAGGVAVMSTPDTFIEFSRQRGMAPDGRIKAFSETADGTAWGEGVGM
LLLERLSDARRNGHRVLAVLRGTAVNQDGASNGLTAPNGPSQQRVIRQALAQAGLRPSDVDAVEAHGTGTTLGDPIEAQA
LLATYGQDREEPLWLGSVKSNLGHTQAAAGVASVIKMVEAMRHGVLPRTLHVDEPSSHVDWTEGAVSLLTETRDWPDTGR
PRRAGVSSFGISGTNAHVVLEAD
>UniRef100_Q27W71_from_1830_to_2256 (HMM "PKS_KS" in sequence "UniRef100_Q27W71", bitscore: 769.2, e-value: 1.4e-225, length: 427)
IAIVAMTCRFPGGVSSPEELWDLVASGRDAIGEFPTGRGWDLDGLFHPDPDHPGTSYARKGGFLYDADAFDAAFFGINPR
EALATDPQQRLLLEASWEVLERAGIDPVSLKGSSTGVYAGVMYHDYAAGLSGGDARLEGYAMLASSGSVVSGRVAYTLGF
EGPAVTVDTACSSSLVAMHLAAQALRQGECTLALAGGVTVMATPDVFTGFSRQRGLAPDGRCKPFAAAADGTGWSEGVGV
LLLERLSDAQRNGHDVLAVIRGSAVNQDGASNGLTAPNGPSQQRVIRQALVSAGLSASDVDAVEAHGTGTTLGDPIEAQA
LLATYGQERPAEQPLLLGSIKSNIGHAQAAAGVAGVIKMVQAIRHGRLPASLHIDEPSPHVDWASGAVRLLTEAVEWPEG
GRPRRAGVSSFGASGTNAHLLLEQAPE
>UniRef100_A0FCL3_from_5946_to_6372 (HMM "PKS_KS" in sequence "UniRef100_A0FCL3", bitscore: 769.0, e-value: 1.6e-225, length: 427)
IVIVGMSCRFPGGVDSPEALWRLVSVGDDAVSPFPSDRGWDLAGVYDADATRSGRSYVRSGGFLHDAAEFDAGFFGISPR
EATAMDPQQRLLLETAWEAFERAGIPASTLKGSQTGVFVGASTQGYGRGDGQAPEGSEGYLLTGNASSVVSGRVAYTFGL
EGPAVTVDTACSSSLVALHWAVRALRSGECSLALAGGVTVMATPATFVEFSRQRGLAADGRCKSFAAGADGTGWSEGAGM
LLVERLSDAERNGHPVLAVVSGSAVNQDGASNGLTAPNGPSQQRVIRQALASAGLAAQDVDAVEAHGTGTRLGDPIEAQA
LLATYGQDRDADRPLWLGSLKSNIGHTQAAAGVAGVIKMVMAMRHGVLPPSLHIDEPTPHVDWSAGAVELLTGQVVWPDV
DRRRRAGVSAFGVSGTNAHVIVEQAPE
>UniRef100_A0ACH3_from_2713_to_3138 (HMM "PKS_KS" in sequence "UniRef100_A0ACH3", bitscore: 768.8, e-value: 1.9e-225, length: 426)
IAVVAMSCRYPGGVDGPEELWRMVREGRDGITGFPTDRGWDLARLHDPDPSRPGTTYARHGGFLHDAADFDAELFGISPR
EALAMDPQQRLLLELSWEAFERAGIDPTGLRGSDTGVFAGVMYHDYAHAAEALPETEGYRATGGAGSVVSGRIAYTYGLE
GPAVTVDTACSSSLVALHLAARSLRAGECSMAVVGGVTVMSAPGVFVDFSKQRGLAPDGRCKSFSADADGTGWSEGAGVL
LVERLSDARRHGHDVLAVVRGSAVNQDGASNGLTAPNGPSQQRVIRAALADAGLAPGDVDMVEAHGTGTKLGDPVEAEAL
LATYGQVRDAERPLWLGSLKSNIGHTQAAAGVGGIIKTVLALRHGVLPRTLHADEPSSHVDWSAGAVELLTDEREWPSVG
RPRRAAVSSFGISGTNAHTVIEQAPD
>UniRef100_Q9S0R4_from_3665_to_4093 (HMM "PKS_KS" in sequence "UniRef100_Q9S0R4", bitscore: 768.6, e-value: 2.1e-225, length: 429)
IAIVGMACRFPGGVCSPEELWELVASGGDAIGEFPAGRGWDLEGLFDSDPDRSGTSYARYGGFLYEAGEFDADFFGISPR
EALAMDPQQRLLLETSWEAFERAGIDPLSMRGSRTGVFAGVMYHDYAARLHHVPEGFEGLIANGSAGSVATGRVAYSFGL
EGPAVTVDTACSSSLVALHWAAQALRAGECSMALAGGVTVMSSPGTFVEFSRQRGLAADGRCKAYSAAADGTGWAEGVGM
LLVERLSDARRNGHRVLAVVRGSAVNQDGASNGLTAPNGPSQQRVIRQALANAGLTPADVDAVEGHGTGTTLGDPIEAQA
LLAAYGQHRPHHRPLWLGSLKSNIGHAQAAAGVGGVIKMVMALRNGLLPQTLHVDEPTPQVDWSTGAVQLLTQPVPWPAD
PAGRPRHAGVSSFGVSGTNAHVILEEAPA
>UniRef100_Q0R4M8_from_2896_to_3322 (HMM "PKS_KS" in sequence "UniRef100_Q0R4M8", bitscore: 768.6, e-value: 2.1e-225, length: 427)
IAITGIGCRFPGGIGSPEELWRLVSEGGEARSGFPSQRGWDLDALYDPDPDHPGTVYTRVGGFLYDAHHFDADFFGMSPR
EALATDPQQRLLLETAWETLERAGLDPRSLRGSRTGVFTGIMYGDYGGRLQRAPEELEGYLRNGSHGSVASGRIAYTFGF
EGPAVSVDTACSSSLVALHLAAQALRNGECDLALAGGVTVMATPATFIEFSRQRGLSADGRCKAFAASADGTGFAEGVGL
LLVERLSDARRNGHRVLALLRGSAVNQDGASNGLTAPNGPSQQRVIQAALADARLTAGQVDAVEAHGTGTSLGDPIEAQA
LLATYGQDREPEQPLWLGSIKSNIGHTQAAAGVAGVIKMVQAMRHGVLPQTLHVDEPTPHVDWAAGAVALLDETRPWPET
GRPRRAAVSSFGISGTNAHVILEQAPL
>UniRef100_A0FCL3_from_4487_to_4914 (HMM "PKS_KS" in sequence "UniRef100_A0FCL3", bitscore: 768.1, e-value: 2.9e-225, length: 428)
IVIVGMSCRFPGGVSSPEDLWNFLAEGGDAMSAFPGDRGWDLAGLFHSDPGHPGTSYTRTGGFLRDATAFDADFFGISPR
EAVAMDPQQRLLLEASWEAFERAGIDPRSLRGSETGVFAGTNGQDYVSLLGGDQPQEFEGHVGTGNSASVMSGRIAYVLG
LEGPALTVDTACSSSLVALHLAVQALRSGECSLALAGGVTVMATPGLFVEFSRQRGLAADGRCKAFAGAADGTGFSEGVG
MLVVERLSDAERNGHRVLAVVRGSAVNQDGASNGLTAPNGPSQQRVIRQALANARLSAVDVDAVEAHGTGTALGDPIEAQ
ALLATYGQGRDVGRPLWLGSVKSNIGHAQAAAGVAGVIKMVMAMRHGVLPRTLHVDEPSPHVDWSAGAVELLTGQVVWPE
VDRPRRAGVSAFGVSGTNAHVVLEQAPE
>UniRef100_Q3W1C5_from_84_to_510 (HMM "PKS_KS" in sequence "UniRef100_Q3W1C5", bitscore: 768.1, e-value: 3e-225, length: 427)
IVIVSMACRLPGGVASPEQLWELVAAGGDAVGPFPTDRGWDLDGLYDPDPDQPGTVYTRQGGFLHDAGDFDPELFGISPR
EATAMDPQQRLLLETSWEAFERAGIVPGSLRGSRTGVFTGATSMDYGPRLHEPAGGVEGYLLTGTTTSIVSGRVSYTFGL
EGPAVTVDTACSSSLVALHLAAQALRSGECDLALAGGVTVMATPGMFLEFSRQRGLAADGRCKSFANAADGTGWSEGAGI
LLLERLSDARRNNHPVLALVRGTAVNQDGASNGLTAPNGPSQERVIRQALANAGLNPADIDAVEAHGTGTRLGDPIEAQA
LLATYGQDRPDDQPLWLGSLKSNIGHAQAAAGVAGIVKIVQALHNSELPRTLHVDEPTPHVDWHTGNVALLTEKQPWEPG
TRPRRAAVSSFGISGTNAHVILEEPGG
>UniRef100_Q0PD02_from_36_to_462 (HMM "PKS_KS" in sequence "UniRef100_Q0PD02", bitscore: 767.7, e-value: 3.8e-225, length: 427)
LAIVGMACRYPGGVTSPEQLWKLVAEGRDGVTEFPTDRGWDIENLYNPDPNHQGTSYACEGGFLHDAGEFDPAFFGISPR
EALAMDPQQRLLLETSWEAVENAGIDPLILRGSRAGVFVGTSSQDYAVTANQAADATDGYLLTGTAGSVISGRVAYVLGA
EGPAVSVDTACSSSLVALHLAMQALRNDECSMALVGGVAVMATPTGFVEFSRQRGLAADGRCKSFAAAADGTGWAEGVGV
LVVERLSVAQRLGHRVLAVIRSSAVNQDGASSGLTAPNGPSQQRVIRQALASAGLSTADVDVVEAHGTGTSLGDPIEAQA
LLATYGQGRPKGRPLLLGSLKSNIGHAQAAAGVAGVIKMVMALRHGVLPATLHVDEPTPHVDWASGAVELLTESRPWPET
GRPRRAAVSSFGISGTNAHAILEQAPE
>UniRef100_Q52V44_from_3362_to_3788 (HMM "PKS_KS" in sequence "UniRef100_Q52V44", bitscore: 767.5, e-value: 4.6e-225, length: 427)
IAIVSMSCRFPGGVRTPEDLWELLSTGGDAISDLPLDRGWDIDALYDADPSTQGTSYARAGGFLYDAADFDADFFGISPR
EALAMDPQQRLLLETSWEAFERAGIDPETLRGSQAGVFVGTNGQDYLSVLLEEPEGLEGHLGTGNAASVVSGRLSYVFGL
EGPAVTVDTACSSSLVALHWAIQALRNGECSLALAGGVTVMSTPGTFIEFSRQRGLAEDGRIKAFAAAADGTGWGEGVGM
LLVERLSDAERNGHPVLAIVRGSAINQDGASNGLTAPNGPSQQRVIRAALASAGLSAADVDAVEAHGTGTTLGDPIEAQA
LLATYGQDRPADRPLQLGSIKSNIGHTQAAAGVAGVIKMVLAMEHGVLPQSLHIDAPSPQVDWEAGDIALLTEQRQWPET
GRPRRAGVSSFGFSGTNAHTIIEQAPA
>UniRef100_A1YAM6_from_132_to_556 (HMM "PKS_KS" in sequence "UniRef100_A1YAM6", bitscore: 767.2, e-value: 5.4e-225, length: 425)
IAIVGMACRYPGGIGSPEDLWRLVTEGGDATSDFPADRGWDVESLYDPDPGVPGKTYTRRGGFLDGAGDFDAGFFGISPR
EALAMDPQQRLLLETSWEAFERAGIDPATLRGSATGVFVGAETQEYGPRLGGAEEGLEGYLLTGNAASVASGRVSYAFGF
EGPTVTVDTACSSSLVALHLAGQALRLGECPIAVAGGVAVMSSPGGFLAFSRQRGLAPDGRCKPFSAAADGTGWSEGVGM
LVLERLSDARRNGHRVLAVVRGTAINSDGASNGLTAPNGAAQQRVIRRALANAGLAPSEVDAVEAHGTGTVLGDPIEAQA
LLATYGRDRERPLLLGSVKSNIGHTQSAAGVAGVIKMVQAMRHGVLPKTLHADEPTPKVAWSSGAVELLNETVAWPENGA
PRRAAVSSFGMSGTNAHAVLEQAPA
>UniRef100_Q0R4M3_from_35_to_461 (HMM "PKS_KS" in sequence "UniRef100_Q0R4M3", bitscore: 767.1, e-value: 6e-225, length: 427)
IAIVSMACRFPGGVRSPEDLWRLLASGADALSGFPISRGWDTEALFDADPARSGKTYVSEGGFIADAHEFDAEFFNINPR
EALAMDPQQRLLLETSWEVFERAGIDPESLRGSRTAVFAGTNGQDYTRGLLSGTESVEGYLATGVSASVASGRISYVFGL
EGPALTVDTACSSSLVALHLAAQALRNGECDLALAGGVTVMATPSIFIEFSRQRGLAPDGRCKPFAAAADGTGWGEGVGL
LLVERLSDARRNGHHVLAVLRGSAVNQDGASNGLTAPNGPSQRRVIRAALDNARLTPDQVDAVEAHGTGTTLGDPIEAEA
LLATYGQDRDPDQPLWLGSIKSNIGHTQAAAGVAGIIKMVEAIRRGVLPQTLHVDEPTPHVDWSAGAVCLLTEARPWPDT
DRPRRAGVSSFGISGTNAHIILEQAPA
>UniRef100_A1U9G3_from_1597_to_2022 (HMM "PKS_KS" in sequence "UniRef100_A1U9G3", bitscore: 767.1, e-value: 6e-225, length: 426)
IAIVAVSCRFPGAPDPEAFWDLLSGGVDAIREVPEDRFDIDEFYDPDPDAAGKTYTRFGGFLDGIDGFDPEFFGISPREA
VWIEPQQRLMLETVWEGIERAGLSPADLRGSRTGVFVGVAANEYAHLLSSESIEKIEPHFITGNALNAISGRVAFALGLE
GPAVAVDTACSSALVAVHQAVQALHSGDCDLAVAGGVNVLLSPVTVVAASRARMLSPVGRCKTFDASADGYVRSEGCGIL
VLKRLSDAVRDGDRVCAVIPGTAVNQDGASSGLTVPNGGAQQRLIKTALTRAGLTGgDVDYLEAHGTGTPLGDPIEVQAA
AAAYGASRDADRPLLMGSVKSNIGHLESASGAAGLIKVVLSLQHGVLPQSLHFDNPSPHIPWDSLPVRVVDEAVPWQPNG
RPRRAGVSSFGFTGTNAHVLVEEAPQ
>UniRef100_A1CCS9_from_39_to_466 (HMM "PKS_KS" in sequence "UniRef100_A1CCS9", bitscore: 767.0, e-value: 6.1e-225, length: 428)
IAIIGMGFRGPADATDVERLWRMIVEGREAWSPIPESRWNSGAFYHPDHARHGTVNVQGGHFLAEDVSLFDAPFFNMTSD
EAAAMDPQQRLLLEVTYEGLENAGLPLSKIMGSQTSCFVGSFNADYTDLLLRDPDAIPMYQCTNAGQSRAMMSNRVSYFF
DLKGPSVTVDTACSGSLVALHLACQTLRTGDAQMAIAAGVNVILSHEFMSTMTMMKFLSPDGRCHTFDEKANGYARGEGI
GCLILKPLKDAIRDKDTIRAVIRGSGSNQDGRTPGITLPNGASQEALIRHVYAMAGLEPHETDFVETHGTGTQAGDPIET
GALTKVFCPKRSPEQPLRVGSIKTNVGHLEGTSGVAGVIKAVLMLENRTFLHNRNFSSLNPRILLDEWKLKIQLHPEAWE
STRPRRVSVNSFGYGGSNAHVIVEDAEG
>UniRef100_Q52V46_from_6530_to_6956 (HMM "PKS_KS" in sequence "UniRef100_Q52V46", bitscore: 767.0, e-value: 6.3e-225, length: 427)
IAIVAMSCRFPGGVRTPEDLWRLLSTGGDAIGEFPADRGWDLSRLYSPDPDKQGTFYARAGGFLYDAADFDADFFGISPR
EALAMDPQQRLLLETSWEAFERAGIDPSSLRGSQAGVFVGTNGQDYGAMLQTIPDGIEGFLGTGNAASVVSGRLSYAFGL
EGPAVTVDTACSASLVALHWAVQALRSGECSLALAGGVTVMSSPGAYIDFSRQRGLAEDGRIKAFAAAADGTGWGEGVGM
LLVERLSDARRNGHPVLALVRGSAINQDGASNGLTAPNGPSQQRVIRQALANAGLSAAEVDAVEAHGTGTRLGDPIEVQA
LLATYGREREADQPLWLGSIKSNIGHTQAAAGVAGVIKMVLAMEHGVLPQTLHVDEPTPHVDWSAGDVALLTDAVEWPET
GRPRRAGVSSFGFSGTNAHTVLEQAPK
>UniRef100_Q68BG4_from_3357_to_3783 (HMM "PKS_KS" in sequence "UniRef100_Q68BG4", bitscore: 766.9, e-value: 7e-225, length: 427)
IAVVGMACRYPGGVTSPEQLWQLVTKGEDAISGLPLDRGWDIEKLYDPDPANPGTSYTRHGGFLHDAGEFDAGFFGISPR
EALAMDPQQRLLLETSWEAVESAGIDPLSLKGTDTGVFAGVMYHDYATQLDAVSEDVGGYLGTGNASSVVSGRIAYAMGL
EGPALTVDTACSSSLVALHLAAHALRQGECSMALAGGVTVMATPGTYVDLSRQRGLAVDGRCKAFAAAADGFGPAEGVGV
LVVERISDAERLGHPILAVVRSSAVNQDGASNGLTAPNGPSQQRVIRQALASAALSTADVDVVEAHGTGTALGDPIEAQA
LLATYGQGRPEGRPLRLGSLKSNIGHTQAAAGVAGVIKMVMALRHGVLPATLHVDEPSPHVDWASGAVELLTEAMPWPEV
GRPRRAAVSSFGISGTNAHIVVEQAPE
>UniRef100_Q6E7J9_from_39_to_465 (HMM "PKS_KS" in sequence "UniRef100_Q6E7J9", bitscore: 766.8, e-value: 7.1e-225, length: 427)
IAIIGMGCRFPGGASTPEAFWDILQNGVDAITEVPQDRWRLDDYYDPDPDSPGKVYTRYGGFLNKLQEFDSNFFGISPKE
AIHLDPQQRLLLEVSWEALENSGKNPQQLQGSPTGVFIGICGNDYTQRIFSQGPEQFDAYVATGNAHSTASGRISYILGL
IGPNLAVDTACSSSLVSIHLACSSLRNQECNLALCGGVNLLLSQEFSINFSKARMLSFDGRCKTFDTSADGFVRGEGCGI
VVLKRLSDAVADQDNILAVIRGSAINQDGDTSGLTVPNGPSQQSVIRQALANGEVDPTSVSYLEAHGTGTALGDPIEVEA
IGTVFGKTHSVEQPLIIGSVKTNIGHTEGAAGIAGLLKLVLQLQHQQIAPSLHFNQPNPYINWSQLPVKVSTQLTPWQTN
GKSRIAGVSSFGFSGTNAHVILEEAPR
>UniRef100_UPI000038D5E0_from_44_to_471 (HMM "PKS_KS" in sequence "UniRef100_UPI000038D5E0", bitscore: 766.7, e-value: 7.7e-225, length: 428)
IAIVGLSCRFPGGVTNPEEFWQLLIDGVDAITEIPSQRWHLEDYYHPNPDTPGKMYSRYGGFLQQVDQFDAQFFGISPRE
AIKLDPQQRLLLEVTWEALENAGIIPQEQVNGQTGVFIGITTNDYARLITPGGDLSQIDPYYLTGNPLNAVAGRLSYTLG
LHGPCMAVDTACSSSLVAVHLACQSLRNQECDRALAGGVNLILSPENNIGLSKAKVLSADGRCKTFDSEADGITRGEGCG
VLVLKRLSDAVADGDRILALIRGSAVNQDGASSGFTVPNRNAQENLIRQTLTRANVKPEEVDYVEAHGTGTSLGDPIEVR
ALAAVLGAGRTAENPLKIGAVKTNIGHLESAAGIAGMIKVILSLQHQQIPPHLHLKQLNTHINWDELPVSVTTQATPWPV
GNKQRLAGVSSFGASGTNAHVILAEAPT
>UniRef100_A1YAM6_from_1773_to_2197 (HMM "PKS_KS" in sequence "UniRef100_A1YAM6", bitscore: 766.4, e-value: 9.9e-225, length: 425)
IAIIGMACRYPGGVSTPDDLWRLVADGNDGITRFPENRGWDTDGVYHPDADHRGTTYVREGGFLHDAGQFDPGFFGISPR
EALAMDPQQRLLLEISHEAVERAGIDPKSLRGSGTGVFAGVMYHDYATGLNRVPDDVEGYLGNGTSASIHSGRVAYTFGL
EGPAVTIDTACSSSLVALHLAAQALRRGECSMALAGGVTVMATPEVFVDFSRQRGLAPDGRCKSFSDEADGTVWSEGVGM
LLVERLSDARRNGHRVLAIVRGSAVNQDGASNGLTAPSGPSQQRVIRRALADAGLKPSEVDAVEAHGTGTPLGDPIEAQA
MLATYGQDRDRPLWLGSLKSNLGHTQAAAGVGGIIKMVQAMHHGVLPRTLNLGTPTTKVDWTSGNVSLLSEPVAWPETGG
PRRAAVSSFGISGTNAHVVLEQAEP
>UniRef100_Q08N10_from_102_to_530 (HMM "PKS_KS" in sequence "UniRef100_Q08N10", bitscore: 766.3, e-value: 1e-224, length: 429)
IAVVGMACRLPGSVRSPEEFWRLLANGVNAVREVPKDRWSLDTWYDPDPETPGKMYSRHGGFLDEVDPFDASFFGISAPE
ARSMDPQQRILLELGWEALESAGIAVDQLKGSPTGVFLGICLSDYALLELNSPDPTGINAYSGSGGVLSVAAGRIAYALG
LEGPTLAVDTACSSSLVAAHLACQSLRNGECDLALVGGSNLLLSPRMSVYFSKLKALSPDGACKAFDSSANGYVRGEGAG
VLVLKRLSEALADGDPILSVMRGTAVNQDGRSNGLTAPSRAAQERVIESALRQGGVSPLDVSYVEAHGTGTSLGDPIEVQ
ALAAVLGKDRPRSAPLGIGSVKTNVGHLEGAAGVTSLIKAILALRHRELPRSLHFKTPSPHIPWDELPVEVISEHRPWRV
PEGKRRILGVSSFGFSGTNAHVILEEAPE
>UniRef100_A0FCL2_from_3324_to_3751 (HMM "PKS_KS" in sequence "UniRef100_A0FCL2", bitscore: 766.2, e-value: 1.1e-224, length: 428)
IAIVGMSCRFPGDVASPEDLWRLLADGSDAIGEFPENRGWDTAHLFHPDPDHRGTSSTRAAAFVSGAGEFDAGFFGISPR
EAVAMDPQQRLLLEVSWEALERAGIDPSTLRGSETGVFTGTNGQDYASLLKADETGDFEGRVGTGNSASVMSGRISYVLG
LEGPALTVDTACSSSLVALHLAVRALRSGECSLALAGGASVMTTTGIFVEFSRQRALAADGRCKAFAAGADGTGWGEGVG
MLVVERLSDAERNGHRVLAVVRGSAVNQDGASNGLTAPNGPSQQRVIRQALASAGLSAVDVDVVEAHGTGTTLGDPIEAQ
ALLATYGQGRDVDRPLLLGSIKSNIGHTQAAAGVAGVIKMVMAMGHGVLPQTLHIDEPTPHVDWSTGAVRLLDEQTDWPE
TARPRRAGVSAFGVSGTNAHVILEQAPA
>UniRef100_Q3VXL6_from_159_to_588 (HMM "PKS_KS" in sequence "UniRef100_Q3VXL6", bitscore: 766.2, e-value: 1.1e-224, length: 430)
IVIVSMACRLPGGVRSPEDLWRLLADGTDAVSGFPTDRGWDLDALYDPDPDHLGTSYAREGGFLHDAGDFDPELFGISPR
EAMTTDPQQRLLLETSWEAFERAGIAPDSLRGSRTGVFAGVMYNDYGARLHQSGTPAAGFEGYLVSGSAGSVASGRVSYT
FGLEGPAVTVDTACSSSLVALHLAAQALRSGECDLALAGGVTVMASPATFIEFSRQRGLAADGRCKPFANAADGTGWSEG
AGILLLERLSDARRNNHPVLAIVRGTATNQDGASNGLTAPNGPSQQRVIRQALTNAGLNPADIDAVEAHGTGTRLGDPIE
AQALLATYGQNRPDNQPLWLGSLKSNIGHTQAAAGAAGIIKIIQALHHNELPRTLHVDEPTPHIDWHTGNVALLTEKQPW
EPGTRPRRAAVSSFGISGTNAHVILEEPGQ
>UniRef100_Q68BG4_from_1582_to_2008 (HMM "PKS_KS" in sequence "UniRef100_Q68BG4", bitscore: 766.1, e-value: 1.2e-224, length: 427)
LAIVGMACRLPGGIRTPEQLWRLVAEGGDAVSGFPTDRGWDIESLYHPDPDHPGTSYANEGGFLHEAGEFDAGFFGISPR
EALAMDPQQRLLLETSWEAIESAGIDPLSLKGSSTGVFTGMSYHDYASPMTPVAEGLEGYLGTGNAGSVVSGRVAYVLGT
EGPAVTVDTACSSSLVALHWAAQALRQGECSMALAGGVTVMATPGMFVEFSRQRGLAPDGRCKAFAAGADGTGWAEGVGM
VLVERLSDAQRLGHSILAVVRSSAVNQDGASNGLTAPNGPSQQRVIRQALSTAGLTTADVDAVEAHGTGTNLGDPIEAQA
LLATYGQDRPEGRPLLLGSLKSNIGHTQAAAGVAGVIKMVMALRHGVLPATLHVDEPSPHVDWASGAVELLTEATAWPET
GRPRRAAVSSFGISGTNAHTILEQAPA
>UniRef100_Q76KZ4_from_36_to_462 (HMM "PKS_KS" in sequence "UniRef100_Q76KZ4", bitscore: 765.9, e-value: 1.3e-224, length: 427)
IAIVGMSCRFPGGVESPEQLWELFRTGTDAIGEFPEGRGWDVEGLYHPDPDHAGTSYTREGGFVHGAERFDPSLFGISPR
EAVSMDPQQRLLLETSWEALEASGLDPLRLKGSRTGVFVGVMSSDYGIQKGSAPDGVEGFLSTGTHSSIVSGRVSYVLGL
EGPAVSVDTACSSSLVALHSAAHALRQGECSLALAGGVTIMSTPERFVEFSRQRALSADGRCKAFSASADGTGWSEGVGM
LVLERLSDARKNGHRVLAVIRGSALNQDGASNGLTAPNGPSQQRVIRQALASAGLTAAEVDAVEAHGTGTTLGDPIEAQA
LLATYGKEREDGRPLLLGSSKSNLGHTQAAAGVAGVIKMVLAMRAGVLPKTLHVSEPSPHVDWSAGAVELLTEAREWPET
GRPRRAGVSSFGFSGTNAHVIIEEASE
>UniRef100_A1YAN0_from_1684_to_2106 (HMM "PKS_KS" in sequence "UniRef100_A1YAN0", bitscore: 765.9, e-value: 1.4e-224, length: 423)
IAIIGMACRYPGGVTSPEELWDLVAAGRDGVSEFPVNRGWEDVYDADPGKVGKSYAREGGFLHDAGEFDAAFFGISPREA
LAMDPQQRLLLETSWEVFERAGIDPHAVRGSKTGVFAGVMYHDYAARLNSVPEDVEGYLGTGNSGSVISGRLAYTFGLEG
PAVSIDTACSSSLVAMHLAGQALRQGECSLAVAGGVTVMATPNTFIEFSRQRGMATDGRCKSFAEAADGTGWGEGVGMLL
LERLSDARRNGHRVLAVVRGSAVNQDGASNGLTAPNGPSQQRVIRQALAQAGLRPSDVDAVEAHGTGTTLGDPIEAQALL
ATYGQDREEPLWLGSVKSNLGHTQAAAGVAGVIKMVEAMRHGVLPRTLHVDEPSSHVDWTGGAVSLVTESREWPDTGRPR
RAGVSSFGISGTNAHTIIEAVEP
>UniRef100_O30479_from_977_to_1402 (HMM "PKS_KS" in sequence "UniRef100_O30479", bitscore: 765.7, e-value: 1.6e-224, length: 426)
IAIVGMACRLPGGVTSPEELWELLSSGGDGISGFPTDRGWDLEHLYHPDPDHPGTSYVREGGFLHDAGDFDAALFGISPR
EALAMDPQQRLLLETTWEVLERAGIDPTSLRGSRTGVFAGVMYHDYISRLRTVPPELEGYLSSGGSGSVVSGRVSYTFGF
EGPAVSVDTACSSSLVALHLAVQALRTGECTLAVAGGVTVMASPSSYIEFSRQRGLSPDGRCKSFAADADGAAWSEGAAT
LLVERLSDAQRLGHPVLGVVRGTAVNQDGASNGLTAPNGPSQQRVIRDALTNAQLTATDIDLIEAHGTGTKLGDPIEAQA
VLAMYGQDRDLPVWLGSLKSNIGHTQAAAGVAGVMKAVLSMRHGVMPKSLHIDEPTPEVDWSAGTVELLAEARDWPGADE
RPRRAGVSSFGVSGTNAHVILEQAPP
>UniRef100_UPI000038CE99_from_35_to_462 (HMM "PKS_KS" in sequence "UniRef100_UPI000038CE99", bitscore: 765.6, e-value: 1.6e-224, length: 428)
IAIVGLGCRFPGGVDSPEAYWELLRNGVDAITEVPKERWDVDAYYDPDPSKPGKINTRNGGFLAEVDGFDPHFFNISPRE
AISLDPQQRLLLEVTWEAMENANQTPQNLFNSPTGVFIGISADDYSQRLLDAEGREGIDAYFGTGKAFSAAAGRLSYFLG
LTGPSFAVETACSSSLVSVHLACQSLRQRECNLALAGGVNLILSPEASLTFSKARMLADDGHCKTFDAAANGYARGEGCG
IIVLKRLSDAITDQDRILAVIRGSAVNQDGPSGGLTVPNGPSQEAVIQRALATAGVEPAQVSYVEAHGTGTFLGDPIEVG
ALGAVFGKNHSPSNPLNIGSVKTNFGHLEAAAGIAGLIKVVLQLQHQEIAPHLHFQQPNPHINWEALPITVPTQSTPWIV
PGDRRIAGVSAFSFSGTNAHVVLEESPT
>UniRef100_UPI000038D51D_from_1515_to_1935 (HMM "PKS_KS" in sequence "UniRef100_UPI000038D51D", bitscore: 765.4, e-value: 1.9e-224, length: 421)
IAVVGMSCRFPGADDLESFWQLLCNGTDAIREVPGDRWDVDEFYDPDLSFPGTMNTRWGGFINNIDHFDPQFFGISASEA
RSMDPQQRLLLEVSWEALEHAGYSSEHLAGSQTGVFTGISTWDYFTLQLDPPPRGGTGMALSIAANRLSYLLDLRGPSMA
VDTACSSSLVAVDLACQSLRNGKCDLALAGGVNIILSPLTTVACSQAGMMAADGHCKTFDQRADGYVRGEGCGVVVLKRL
SDALRDDDHILALVRGSAVNQDGRSNGLTAPNGLAQQAVIRQALQNAAVTPDGISYVEAHGTGTALGDAIEVESLWTVLK
EGRTDNQPCRISSVKTNIGHLEAAAGIAGFIKLVLLLHREQIPPHLNLQTINPVLNLEQTQLQIPTSLQLWKRGEQPRLA
GISSFGFGGTNVHAIVEEAPL
>UniRef100_Q1WEK9_from_1063_to_1486 (HMM "PKS_KS" in sequence "UniRef100_Q1WEK9", bitscore: 765.3, e-value: 2e-224, length: 424)
VVIVGMGCRFPGRAHSPEDLWRIVADGEDAISGFPSDRGWDLAGLYHPDPDHPGTSYARDGGFLYDAAEFDAGFFGISPR
EAEAMDPQQRLLLETSWEALERAGIPAEHIKGSSTGVFIGASSVGYAADAGEAAEGYQLTGTAASVASGRVSYTLGLEGP
AVTVDTACSSSLVALHLAVQSLRAGECSLALAGGVTVMATPAMFVEFSRQRGLAMDGRCKAFAAAADGTGWAEGVGVLVV
ERLSDAERNGHRVLAVVRGSAVNQDGASNGLTAPNGPSQQRVIRQALASAGLVASDVDAVEAHGTGTTLGDPIEAQALLA
TYGQGRDADRPLWLGSVKSNIGHTQAAAGVAGVIKMVMAMRHGVLPRTLHVDEPSTHVDWSGGRVELLTGTTPWPTTGGL
RRAGVSSFGVSGTNAHVILEQVPE
>UniRef100_Q8RJY5_from_34_to_459 (HMM "PKS_KS" in sequence "UniRef100_Q8RJY5", bitscore: 765.3, e-value: 2.1e-224, length: 426)
IAIVGIGCRFPAGADDPAAFWNLLEQGVDAISEVPPDRWDLKAFHDPEPEAKGKGNTRWGGFLRKVDEFDPGFFGITPRE
AIQMDPQQRLFIEVAYEAIEDAGIPIERISGTHAGVFVGISGGDYNLIQLASPDQTDAYTCIGAVRSIIANRLSYLFDLR
GPSIVVDTACSSSLVAVHLACQSLRSKECDLAIAGGANLVLSPHWSVAISKLQALASDGRCKTFDARADGFVRAEGCGTI
VLKRLSDALASGDRIRALIRGSATNQDGHSQGLTAPNGLTQQALLRQALQNGGVKPEQVSYIETHGTGTILGDPIEVSAL
SEVYGKPRPDGRPCILGSVKTNVGHLEAAAGIAGLLKVVLALEHGAVPKQLHFQKLNPNISLEGTRFVIPTEMSPWPSDG
QRRMGAVSSFGIGGANAHMVLEEAPS
>UniRef100_Q3VXK0_from_42_to_468 (HMM "PKS_KS" in sequence "UniRef100_Q3VXK0", bitscore: 765.2, e-value: 2.2e-224, length: 427)
IAIVGTACRYPGGVRTPEDLWRVARSGTDAISSFPENRGWDVPGLFDPDPERVGHTYAREGGFLHDADLFDPAFFGISPR
EATAMDPQQRLLLETSWEAFERAGIAPDSLRGSRTGVFAGVMYSDYGGRIRQAPDGLEGYIGIGSAGSVASGRISYTFGL
EGPAVTVDTACSSSLVALHLAVQSLRRGECDLALAGGATVIATPGLFVEFSRQRGLSPDGRCKAFAATADGTGWGEGVGL
LLVERLSDARRNNHPVLAVVRGSAVNQDGTSGQLSAPNGPAQQRVIRQALADAGLNTADVDAVEAHGTGTRLGDPIEAQA
LLATYGQNRPDDQPLWLGSLKSNIGHTQAAAGAAGIIKIIQALHHDELPRTLHVDEPTPHVDWDSGNVRLLTENRPWESR
DTPRRAAVSSFGISGTNAHVILEEAAR
>UniRef100_Q70I00_from_1726_to_2153 (HMM "PKS_KS" in sequence "UniRef100_Q70I00", bitscore: 765.2, e-value: 2.2e-224, length: 428)
IVIVGMAGRFPGGVRTPEGLWDLVHSGTDAISEWPTDRGWDVENLYDPDPDAVGKSYVRHGGFLHDVAGFDAGFFGISPR
EALAMDPQQRLLLECSYEALERAGIDPATLRGSRSGVYAGVMYHEYASRLGATPAGFEGTLGTGSSGSIASGRISYTFDL
TGPAVTVDTACSTSLVGLHLAVQALRAGECELALAGGVTVMHTPRPFVEFSRQRGLAADGRSKAFAASADGVAWAEGAGI
LVLERLSAARRNGHRVLAVVRGSAVNQDGASNGLTAPNGPSQQRVIRAALASAGLGPADVDVVEAHGTGTALGDPIEAQA
LLATYGRGRDADRPLWLGSVKSNIGHTQAAAGVASVIKMVQAMQAGVLPRTLHVDEPSGEVDWDSGAVRLLTEAREWPSG
EGRVRRAGVSSFGISGTNAHVILEEPPA
>UniRef100_Q3M5Z6_from_38_to_465 (HMM "PKS_KS" in sequence "UniRef100_Q3M5Z6", bitscore: 765.1, e-value: 2.3e-224, length: 428)
IAIIGMNCRFPGGADYPEKFWELLHNGVDTITEVPADRWDVDEYYNANPNTLGKIYTRYGGFIKQVDQFDPHFFGLSPLE
AASMDPQHRLLLEVGWEAIENAGQSPEELNGSQTGVFMGLFMEDYSRFNLYSGDHHRIDAYSSLGNARSIAIGRLAYVLG
LQGPVMQLDTACSSSLLAVHLACQSLRSGECNMALAGGVNLILAPEASIGLSRMRALAPDGRCKTFDAKADGYVRGEGCG
IVVLKRLSDAIANNDNILAVVRGSAVNHDGASSGLTVPNGLAQEKLINQALTNAKVAPEQISYVETHGTGTSLGDPIEVR
ALGSVLCQGRSPEQPLLIGSVKTQLGHLESAAGVASLMKVVLALQNAEIPPHLHLQQPSPHIPWDKLAVAVPTKPTPWPA
VNGKRLAGVSSFGMSGTNAHLIIEEAPE
>UniRef100_Q68BG5_from_2578_to_3006 (HMM "PKS_KS" in sequence "UniRef100_Q68BG5", bitscore: 765.1, e-value: 2.3e-224, length: 429)
LAVVGMACRLPGGTNSPERLWQLLMERGDVISELPTDRGWDIEGLYDPDPDRPGTSYTRAGGFLYDAAEFDAEFFGISPR
EALAMDPQQRLLLQVGWEAVERAGIDPLSLHGSRTGVFVGAMTQDYGPRMHVADASDNVEGYLLTGTTSSVASGRLAYVL
GAEGPAVTVDTACSSSLVALHLAGQALRQGECSMALAGGVTVMATPGTFVEMSRQRGLAVDGRCKAFAAAADGFGPAEGV
GMVLLERLSDAQRLGHPVLAVIRSSAVNQDGASNGLTAPNGPSQQRVIRQALAAADLSSADVDVVEAHGTGTALGDPIEA
QALLATYGQGRTDDRPLWLGSLKSNIGHTQAAAGITGVIKMVMALRHGVLPATLHVDEPTPHVDWTAGRVQLLSDQVVWP
EVDRPRRAAVSSFGISGTNAHAILEQAPE
>UniRef100_Q3L885_from_1562_to_1987 (HMM "PKS_KS" in sequence "UniRef100_Q3L885", bitscore: 764.8, e-value: 2.9e-224, length: 426)
IAVVAVSCRFPGAPDPESFWELLAGGVDAIREVPEDRWDIDEFYDPDPDTPGKTYTRFGGFLDGIDGFDPEFFGISPREA
VWIEPQQRLMLETVWEGLERAGYAPSDLRGSRTGVFTGVAANEYAHLLSAESIDKIEPHFITGNALNAISGRVAFALGFE
GPAVAVDTACSSALVAVHQACQALQSGDCDLALAGGVNVLLSPVTVVAASRARMLSPVGRCKTFDASADGYVRSEGCGVL
VLKRLSDAVRDGDRVCAVIPASSVNQDGASSGLTVPNGGAQQRLIEATLARAGLSGaDVDYLEAHGTGTPLGDPIEVQAA
AAAYGAGRDADRPLLMGSVKTNIGHTESASGAAGLIKVVLSLQHGVLPQSLHFENPSPHIPWDALPVRVIDEPVPWQTNG
RVRRAGVSSFGFTGTNAHVLVEEAPP
>UniRef100_Q6DNE4_from_41_to_465 (HMM "PKS_KS" in sequence "UniRef100_Q6DNE4", bitscore: 764.2, e-value: 4.3e-224, length: 425)
IAIIGMGCRFPGGVDSPEAFWQLLNDGVDAIAEVPKNRWNIDEYYDPDPDAPGKIATRDGGFLSEIDRFDAPFFGISPRE
AHSLDPQQRLLLEVSWEAIERANIVPDKLFNSLTGVFIGIGSNDYLNKLATSEIPEAYWGTGNVPSAATGRLSYILGLTG
PNLAVDTACSSSLVSVHLACQSLRQRECNLALAGGVNLILSPKFSIVFSQAKMLSPDGRCKTFDASANGYVRGEGCGVIV
LKRLSDALANGDNVLAVIRGTAVNQDGPSGGLTVPNGPSQEVVIRQALANGGVEPASVSYIEAHGTGTSLGDPIEVGALG
KVFGKNHSIEQPVIIGSAKTNIGHLEVAAGIAGLMKVVLQLQHEQIAPSLHFNQPNSYINWSQLPLQVPTKPTPWQTNGK
SHIAGVSSFGFSGTNAHVILEESPI
>UniRef100_Q9S0R4_from_40_to_467 (HMM "PKS_KS" in sequence "UniRef100_Q9S0R4", bitscore: 764.2, e-value: 4.5e-224, length: 428)
IAIVGMACRFPGGVCSPEELWELVASGGDAIGEFPAGRGWDLEGLFDSDPDRSGTSYARYGGFLYEAGEFDADFFGISPR
EALAMDPQQRLLLETSWEAFERAGIDPLSMRGSRTGVFAGVMYHDYGSRLGTIPEGFEGYIGNGSGGAVASGRVAYTLGL
EGPAVSVDTACSSSLVALHLACQSLRSGECTLALAGGVTVMSTPHLFVEFSRQRGLSVDGRCKSFAGGADGTGMGEGVGM
LLVERLSDAVRLGHRVLAVLRGSAVNQDGASNGLTAPNGPAQERVIRQALANAGLSVADVDVVEGHGTGTTLGDPIEAQA
LLATYGQRAGNRPLWLGSVKSNIGHAQAAAGVGGVIKMVMALREGVLPRTLHVDEPSPQVDWSAGAVRLLTEAVPWPGDA
AGRLRRAGVSSFGVSGTNAHVILEEAPA
>UniRef100_A0QDK0_from_14_to_440 (HMM "PKS_KS" in sequence "UniRef100_A0QDK0", bitscore: 764.1, e-value: 4.8e-224, length: 427)
FAIVGYAARFPGAADADEFWRVLAEGRDAVSEVPKDRWDADEFFDPDPDAPGKVVTRRAGFVDDVTGFDAPFFGMSAREA
RLLDPQHRLLLETAWRAVEHSGTAPTDLANTNTGVFIGISTHDYLGMASDELTYDQIEAYTAIGTSSAAAAGRISYRLGL
QGPAVAVDTACSSSLVAIHQACQALRLGECDLALAGGANVLLTPATMITFSQAHMLAPDGRCKTFDAAADGYVRGEGCGV
LVVKRLEDAIRDGDRIRAVIRGSAINQDGASGGLTVPNGVAQQRVIAEALQRAGIAPGDVDYLEAHGTGTSLGDPIEVQA
AGAVLGAGREASRPLLIGSVKTNIGHLEAAAGIAGVIKVILALEHGMLPQHLHFRDPSPHIPWDRLAVQVVKEATAWQRN
GRPRVAGVSSFGFAGTNAHVILEEAPD
>UniRef100_Q8KPW5_from_2505_to_2930 (HMM "PKS_KS" in sequence "UniRef100_Q8KPW5", bitscore: 764.0, e-value: 5.2e-224, length: 426)
IAIVGMACRYPGEAHSPEELWKLLMDERDVIGPMPTDRGWDVAGLFDPEPGVPGRTYVREGGFLHGAGEFDAGFFGISPR
EALAMDPQQRLLLETSWEALERAGIDPHSLRGSRTGVYAGMFHQEYAARLHEAPAEFEGHLLTGTSGSVASGRISYVLGL
EGPAVTVDTACSSSLVALHLAVRALRSGECDLALAGGVTVMAEPGVFVEFSRQRGLAADGRCKAFSDSADGTGWAEGVGV
LAVERLSDAVRHGRRVLAVVRGSAVNQDGASNGLTAPNGPSQQRVIRQALADARLGVgDVDVVEAHGTGTRLGDPIEAQA
LLATYGQRGAGRPLWLGSLKSNVGHTQAAAGVAGVIKMVMAMRDGVLPKTLHVDEPSAEVDWSAGAVSLLTEQEPWPRGE
RVRRAGVSAFGVSGTNAHVVLEEAPD
>UniRef100_Q3S864_from_3133_to_3559 (HMM "PKS_KS" in sequence "UniRef100_Q3S864", bitscore: 763.7, e-value: 6.2e-224, length: 427)
IAVVSMSCRYPGGVTTPEELWRLVSSGADAITEFPTGRGWDLDELYDPDPEKIGRTYAREGGFLHDADHFDPAFFGISPR
EALSIDPQQRLLLEISWEAFERAGIDPASLKGSRAGVFVGSSYRDYGSRVQEPTEETEGYLGIGSAGSVASGRISYTFGL
EGPAVTVDTACSSSLVAVHLAAQALRSGECTLALAGGVTVMSTPGAFIEFSRQRGLAADGRCKPFAEAADGTAWAEGAGL
VVLERLSDARRNGHPVLALVRGSAVNQDGASNGLTAPNGPSQQRVIRQALASAGLNSADVDAVEAHGTGTRLGDPIEAQA
LLATYGQDRPADRPLLLGSLKSNMGHAQAAAGIAGLQKMVLAMRHGVLPRTLHVDAPTPFVDWSAGAVSLLTEDTPWPDN
GHPRRAGISSFGVSGTNAHTILEHVPD
>UniRef100_Q5VKQ3_from_1020_to_1444 (HMM "PKS_KS" in sequence "UniRef100_Q5VKQ3", bitscore: 763.7, e-value: 6.2e-224, length: 425)
IAIVAMACRYPGGIRTPEQLWSFVRDGRDAIGEFPVNRGWDLDALHHADPDHAGTSYVRHGGFLHDADEFDPALFGISPR
EALAMDPQQRLLLETSWEAFERAGIDPVSLPGSPCGVFVGATAHDYGPRMHEAGDGLDGYVLTGTTLSVASGRIAYTFGL
EGPAVTVDTACSSSLTALHLAARSLRDGECSLALACGVTVMSNPGMFVEFSRQRGLAPDGRCKAFAAAADGTAWAEGAGV
LLLERLSDARRHGHQVLAVLRGSAINQDGASNGLTAPNGLSQQRVICQALAAAGLEPSDVDAVEAHGTGTSLGDPIEAQA
LLATYGQERTAPLLLGSVKSNIGHTQAAAGVAGVIKVVMSLRHGSLPKTLHVDEPSPHVDWSSGAVSLLTEPVPWPRVDR
PRRAAVSSFGISGTNAHAIIEQAPP
>UniRef100_Q52V51_from_36_to_462 (HMM "PKS_KS" in sequence "UniRef100_Q52V51", bitscore: 763.6, e-value: 6.6e-224, length: 427)
IAIVAMSCRYPGGVRSPEDLWRLVENGDDAVSGFPVDRGWDVEALYDADPDSSGSSYVSEGGFLYDAASFDPAPFGISPR
EALAMDPQQRLLLEASWEAFERAGIDPSSVRGSRTAVFAGVMYHDYTARLDSVPEGVEGFLGTGSSGSIASGRVAYTFGL
EGPAVTVDTACSSSLVTLHLAVQALRAGECSMALAGGVTVMATPATFTEFSRQRGLAPDGRCKPFAAAADGTGWGEGVGM
LLVERLSDAQRNGHPILAVVRGSAINQDGASNGLTAPNGPSQQRVIHQALTNARLSAADVDVVEAHGTGTTLGDPIEAQA
LLATYGQDRPAGRPLLLGSIKSNIGHTQAAAGVASIIKMVEAMRHGVVPKTLHLDEPTPHVDWEAGAVSLIGEKIAWPET
GELRRAGVSSFGFSGTNAHVIVEQAPV
>UniRef100_Q52V49_from_35_to_461 (HMM "PKS_KS" in sequence "UniRef100_Q52V49", bitscore: 763.6, e-value: 6.7e-224, length: 427)
IAIVGMSCRYPGDVESPEDLWRLVSEETDAISPFPTDRGWDMGRLFDADPDGRGTSYVQEGGFLHSANRFDPAFFGISPR
EAVAMDPQQRLLLETSWEAFERAGIDPTSLRGSRTGVFAGVMYHDYASRLRAVPEEVEGYLGTGGSSSIASGRVSYTFGL
EGPALTVDTACSSSLVTLHLAMQALRKGECSLALAGGVTVMATPGTFTEFSRQRGLSFDGRCKSFADSADGTGWAEGAGM
LLVERLSDARKNGHTVLAVVRGSAVNQDGASNGLTAPNGPSQQRVIRQALADARLTAADVDVVEAHGTGTTLGDPIEAQA
LLATYGREHTEDSPLWLGSVKSNLGHTQAAAGVAGIIKMVMAIRHGRIPKTLHVDEPSTNVDWSAGAVSLLRESVEWPET
GRPRRAAISSFGISGTNAHTIIEQAPL
>UniRef100_Q08QH1_from_41_to_468 (HMM "PKS_KS" in sequence "UniRef100_Q08QH1", bitscore: 763.5, e-value: 7.2e-224, length: 428)
IAIIGIGCRFPGGVNGPEAFWKLLREGVDAVKQVPGSRWDIDKYYDADPAAPGKMYTRNGAFLEDADQFDSYFFGIPPRA
AANLDPQHRLLLEVSWEALEHAGIAPQSIAGSKTGIFIGGSTGEYTQLVQAAKGADNIDATFLTGSLLTFATGRLSHFFD
LQGPSLAVDTACSSSLVAVHLACQSLRTGESSMALVGGVNLILAPQGTITTCKARMLAVDGRCKTFDAEADGYGRGEGCG
IIVLKRLSDAQKDGDNILAVIRGTATNQDGHSSDLTVPNGLAQQAVIRQALENAGLEPGQVDYVEAHGTGTALGDPIELR
AIGAVFGKKQDREQPLLVGSVKTNFGHLEYASGIAGLIKLALSMSHGEIPPHLHFKRGNPYIPWNELPVEIPTKLTPWKA
KKDKRIGSVSSFGASGTNAHVVLEEAPK
>UniRef100_Q9ZGI5_from_1111_to_1539 (HMM "PKS_KS" in sequence "UniRef100_Q9ZGI5", bitscore: 763.5, e-value: 7.3e-224, length: 429)
VAIVGMACRLPGGVASPEDLWRLVAGGGDAISEFPQDRGWDVEGLYHPDPEHPGTSYVRQGGFIENVAGFDAAFFGISPR
EALAMDPQQRLLLETSWEAVEDAGIDPTSLRGRQVGVFTGAMTHEYGPSLRDGGEGLDGYLLTGNTASVMSGRVSYTLGL
EGPALTVDTACSSSLVALHLAVQALRKGEVDMALAGGVAVMPTPGMFVEFSRQRGLAGDGRSKAFAASADGTSWSEGVGV
LLVERLSDARRNGHQVLAVVRGSALNQDGASNGLTAPNGPSQQRVIRRALADARLTTsDVDVVEAHGTGTRLGDPIEAQA
LIATYGQGRDDEQPLRLGSLKSNIGHTQAAAGVSGVIKMVQAMRHGLLPKTLHVDEPSDQIDWSAGAVELLTEAVDWPEK
QDGGLRRAAVSSFGISGTNAHVVLEEAPV
>UniRef100_Q7WTF3_from_1876_to_2303 (HMM "PKS_KS" in sequence "UniRef100_Q7WTF3", bitscore: 763.4, e-value: 7.8e-224, length: 428)
VVIVGMACHYPGDVHSPDELWRLVADGVDAIGPFPEDRGWDVAGLYDPDPERTGKSYTREGGFLPEAALFDAEFFGISPR
EALATDPQQRLLLETAWQAFEHARIDPAALRGSRTAVVTGIMYDDYGARFLGRIPEGYEGQIMTGSTPSVASGRVAYTFG
LEGPTLTVDTACSSSLVAMHLAAQALRQGECDLALAGGVTVMATPNTFIEFSRQRGLAPDGRCKPFAAAADGTGWSEGAG
LLVLERLSDARRNGHRVLAVLRGSAVNQDGASNGLTAPNGPSQQRVIGQALAAAGVDPAGVDVVEAHGTGTMLGDPIEAQ
ALLATYGRNRPAEQPLWLGSIKSNIGHTQAAAGAAGIIKMVMALRHGRLPATLHVDEPSPHVDWASGSVRLLTEATDWPE
ADRPRRAAVSSFGISGTNAHLILEQAPD
>UniRef100_Q0R4M4_from_38_to_465 (HMM "PKS_KS" in sequence "UniRef100_Q0R4M4", bitscore: 763.2, e-value: 9e-224, length: 428)
IAIVGMACRYPGGVASPEQLWQLVAEGKDAITTFPSTRGWDLGGIYHPDPDHPGTSYSRHGGFLHDAHEFDADFFGMSPR
EALATDPQQRLLLEAAWETLERAGLDPHSLRGSRTGVFTGIMYGDYGSRLHHHVPQDFEGQIGIGSSASVASGRVAYTLG
LEGPAVTIDTACSSSLVALHLAAQALRNGECDLALAGGVTVMATPSTFIEFSRQRGLAPDGRCKPFAATADGTGWSEGIG
LLLMERLTDAQQNGHPILAHLRGSAVNQDGASSQLTAPNGPSQQRVIRAALDNARLTPDQVDVVEAHGTGTGLGDPIEAQ
ALLAAYGRDRAPDRPLWLGSIKSNIGHAQAAAGVAGIIKMVEAMRHGVLPQTLHVDEPTPHVDWSAGAVSLLTETRPWPE
TGRPRRAAVSSFGISGTNAHVILEQAPE
>UniRef100_Q0R4M5_from_2145_to_2571 (HMM "PKS_KS" in sequence "UniRef100_Q0R4M5", bitscore: 762.9, e-value: 1.1e-223, length: 427)
VAIVGMACRFPGAVRSPADLWRLVAEGEDAIAAYPGGRGWDVDELYDADPDTAGKTYTLKGGFVRDVDTFDADFFGITPR
EALAMDPQQRLLLETAWEALERAGIDPGTLRGSDTGVFAGVSAAEYLSLQHEGADELAGYLLTGNTASVASGRIAYTFGF
EGPTYTVDTACSSSLVALHLASRALRAGDCAMALAGGATVMATPGLLVEFSRLRGLAPDGRCKSFAASADGTGWGEGAGM
FVLERLSDARRNGHRVLALLRGSAVNQDGASNGLTAPNGPSQQRVIQAALADARLTAGQVDAVEAHGTGTSLGDPIEAQA
LLATYGQDREPEQPLWLGSIKSNIGHTQAAAGVAGVIKMVQAMRHGVLPQTLHVDEPTPHVDWAAGAVALLDETRPWPET
GRPRRAAVSSFGISGTNAHVILEQAPL
>UniRef100_Q3M5Z5_from_39_to_466 (HMM "PKS_KS" in sequence "UniRef100_Q3M5Z5", bitscore: 762.4, e-value: 1.5e-223, length: 428)
IAIIGMSCRLPGGVNNPEDYWNLLHNGVDAISKIPAQRWPVDEFYHPDPEVSGKMYTQHGGFLNEVDKFDAQFFGISPRE
AVSLDPQQRLLLEVSWEALENAGQAPEKLNGSPTGVFVGLSMDDYSQLSFYGDRTQIDAYNTLSILRSMAAGRLAYVLGL
QGATMQLDTACSSSLLGVHLACQSLRSQECNMALAGGVNLILSPDPSIGLCKLKALSTDGRCKTFDASADGYGRGEGCGI
VLLKRLSDALADGDPILALIRGSAYNHDGSSNGLTAPNGSAQEKLLRKALENANVQAHQIQYVETHGTGTPLGDPIEVLA
LGAVLGEGRSEDNPLTIGSVKTQVGHLESAAGVAGLMKVVLALQHAQIPPHLHFQQPNPYIPWEKLPVVVATQPTQWPLG
ADGRRLAGVSSFGMSGTNVHLILEAAPL
>UniRef100_Q0QMN7_from_2764_to_3189 (HMM "PKS_KS" in sequence "UniRef100_Q0QMN7", bitscore: 762.3, e-value: 1.6e-223, length: 426)
VAIVGMACRFPGGVASPEDLWHLVSTGGDAIGGFPTDRGWDVAGLYDPDPDRAGHSTTRYGGFLYDAGQFDASLFGISPR
EALAMDPQQRLLLETAWETLERAGLDPASLRGSRTGVFTGVMYHDYASALADVPDEVEGHLLTGTAASVASGRVSYALGL
EGPAVTVDTACSSSLVAVHLAAQALRAGECTLALAGGVTVMARPTTFTAFSRQRGLSPDGRCKAYAGAADGTGWSEGVGL
LLLEPLSAARRNGHRVLAVVRGSAVNQDGASHGLTAPNGPSQERVIRAALAAAGLSPHEVDAVEGHGTGTPLGDPIEAQA
LLATYGQERAGDPLWLGSVKSNIGHAQAASGVAGLIKTVQAMRHGVLPRTLHVDEPSPHVDWESGAVRLLTEDRPWPDTG
RPRRAGVSSFGISGTNAHIVVEQPDG
>UniRef100_Q9ALM4_from_1564_to_1990 (HMM "PKS_KS" in sequence "UniRef100_Q9ALM4", bitscore: 762.2, e-value: 1.7e-223, length: 427)
IAIVAMSCRFPGGAHSPEDLWRLVAAGTEVIGEFPSDRGWDAEGLYDPDASRPGTTYARMAGFLYDAGEFDADLFGISPR
EALAMDPQQRLVLEIAWEALERAGIDPLSLKGSGVGTYIGAGSRGYATDVRQFPEEAEGYLLTGTSASVLSGRVAYSFGF
EGPAVTVDTACSSSLVALHLACQSLRSGECDLALAGGVTVMSTPEMFVEFSRQRGLAPDGRCKSFAESADGTGWGEGAGL
LLLERLSDAHRNGHRVLAVVRGSAVNQDGASNGLAAPNGPSQQRVINQALANAALSASDVDAVEAHGTGTRLGDPIEAQA
LIATYGQARERDRPLWLGSVKSNIGHTQAAAGVAGVIKMVMAMRHGQLPASLHADEPTSEVDWSSGAVRLLAEQVPWPES
DRVRRVGVSSFGISGTNAHVILEQATN
>UniRef100_Q3S865_from_1601_to_2027 (HMM "PKS_KS" in sequence "UniRef100_Q3S865", bitscore: 762.1, e-value: 1.8e-223, length: 427)
IAIIGIGCRFPGSAHGPDAFWQLLTEGRDVIADWPADRGWDADRLYDPDPDRPGTTYSRRGGFLHDAGGFDAAFFGISPR
EALAMDPQQRLLLETCWETVEHAGIDPTALRGRPVGVFVGTNGQDYPGVLHGAPGVSEGHVMTGNTASVMSGRISYELGL
DGPALTVDTACSSSLVTLHLAAQALRRGECAQALAGGVTLMTTPKLFVEFSRQRGLAPDGRCKAFAAGADGTGWAEGVGM
LLLERLSDARREGHRVLAVLSGTAVNQDGASNGLTAPSGPAQQRVIRAALADARVTAAEIDAVEAHGTGTRLGDPIEAQA
LQAVYGAGRTADEPLWLGSVKSNIGHTQAAAGVAGVIKMALAIGHGELPRTLHADEPSTHIDWDTAGLRLLGEPTPWPRT
GRPRRAGVSSFGISGTNAHVIVEQAPD
>UniRef100_Q5VKR4_from_2045_to_2471 (HMM "PKS_KS" in sequence "UniRef100_Q5VKR4", bitscore: 762.1, e-value: 1.9e-223, length: 427)
IAIIGMACRFPPDVSTPEELWRFLVAGGDGITAFPTDRGWDLDSLFDPDPDRPGKSYVREGGFLRGAGDFDADFFGINPR
ESLATDPQQRLLLETSWEAFERAGIDPGQVRGSQTGVFVGVMRQDYGPMLHQTAEGVEGYRLTGSAASVASGRIAYSFGL
EGPAMTVDTACSSSLVSLHLAAQALRRGECAMALAGGATVMATPGMFVEFSRQRGLAADGRCKAFSASADGTGWSEGVGM
LLVERLSDAQRLGHRVLAVVRGSAVNQDGASNGLTAPNGPSQQRVIRQALAAAKLSTEDVDVVEAHGTGTALGDPIEAQA
LLATYGQDRPAERPLLLGSIKSNIGHTQAASGVAGIIKVVLALREGLLPRTLHVDEPSPHVDWSSGTVALLTGTTPWPES
RRPRRAAVSSFGVSGTNAHVIVEQAPE
>UniRef100_Q52V52_from_36_to_462 (HMM "PKS_KS" in sequence "UniRef100_Q52V52", bitscore: 761.9, e-value: 2.1e-223, length: 427)
IAVVAMSCRYPGGIDTPEKLWDLVAHGRDAVSAYPTDRGWDAEVLFDPDPETGIEAYEQVGGFLHDAADFDPAFFGISPR
EALAMDPQQRLLLETSWEAFERAGIDPATLRGSRTGVFAGLMYHDYAARLFSVPEEIEGFLGNGSSGSIASGRIAYTLGL
EGPAVTVDTACSSSLVAVHLAAQALRNGECTLALAGGVTVMSTPGTFTEFSRQRGLAADGRCKSFAAAADGTGWGEGAGM
LVLERLSEARRNGHPVLALVRGSAVNQDGASSGLTAPNGPSQQRVIRQALAGARLSATQVDAVEAHGTGTTLGDPIEAQA
LLATYGQDRPDGRPLWLGSIKSNMGHTQAAAGIAGIIKMVMAMRHGILPKTLHVDEPTPNVDWSEGAVSLLTESVPWPET
GAPRRAGVSSFGISGTNAHTILEQAPD
>UniRef100_Q0PD00_from_35_to_461 (HMM "PKS_KS" in sequence "UniRef100_Q0PD00", bitscore: 761.9, e-value: 2.1e-223, length: 427)
LAVIGMACRFPGGVSSPEQLWNLVVSGGEGISGFPTNRGWDTGNLYDPETQRQGTSYTQEGGFLHDAGQFDPGFFGISPR
EALAIDPQQRLLLETSWEAIESAGIDPMSLRGSATGVFTGLSYHDYLSQIGSVPDELEGYLGTGNAGSVASGRVAYVLGT
EGPAVTVDTACSSSLVALHLAAHALRQGECSMALAGGVTVMATPGAFVDFSRQRGLAEDGRCKAFSAAADGTAWAEGVGT
LLVERLSDAQRLGHPILAVVRSSAVNQDGASNGLTAPNGPSQQRVIRQALAAADLSTADVDVVEAHGTGTTLGDPIEAQA
LLATYGQGRPEGRPIRLGSLKSNIGHTQAAAGVAGVIKMVLALRHGVLPATLHVDEPSPHVDWASGAVELLTEATPWPET
GRPRRAAVSSFGVSGTNAHVILEQALD
>UniRef100_Q9ZGI5_from_2606_to_3032 (HMM "PKS_KS" in sequence "UniRef100_Q9ZGI5", bitscore: 761.9, e-value: 2.1e-223, length: 427)
IAIVAMSCRYPGDIRSPEDLWRMLSEGGEGITPFPTDRGWDLDGLYDADPDALGRAYVREGGFLHDAAEFDAEFFGVSPR
EALAMDPQQRMLLTTSWEAFERAGIEPASLRGSSTGVFIGLSYQDYAARVPNAPRGVEGYLLTGSTPSVASGRIAYTFGL
EGPATTVDTACSSSLTALHLAVRALRSGECTMALAGGVAMMATPHMFVEFSRQRALAPDGRSKAFSADADGFGAAEGVGL
LLVERLSDARRNGHPVLAVVRGTAVNQDGASNGLTAPNGPSQQRVIRQALADARLAPGDIDAVETHGTGTSLGDPIEAQG
LQATYGKERPAERPLAIGSVKSNIGHTQAAAGAAGIIKMVLAMRHGTLPKTLHADEPSPHVDWANSGLALVTEPIDWPAG
TGPRRAAVSSFGISGTNAHVVLEQAPD
>UniRef100_Q0QMQ1_from_1057_to_1483 (HMM "PKS_KS" in sequence "UniRef100_Q0QMQ1", bitscore: 761.8, e-value: 2.3e-223, length: 427)
VVIVGMACRYPGGVGSPAELWRLLREERDAIGDFPADRGWDLEGLHDPDPDRAGTSYTARGGFLDDVAGFDAEFFGISPR
EALAMDPQQRLLLETSWEAFERAGIAAGPLRGSRTGVFVGATAQDYGPRMHEAADGLEGYVLTGTTPSVASGRIAYVFGL
EGPAVTVDTACSSSLVALHLAAQSIRAGECDTALAGGVTVLSTPGMFVEFSRQRGLAADGRCKPFAAGADGTGWAEGVGV
LVLERLSTARRNGHRPLAVVRGTAINQDGASNGLTAPNGLAQERVIRAALDNAGLGPGDVDAVEAHGTGTELGDPIEAEA
LLATYGQGRAEDRPVWLGSLKSNIGHTQAAAGVAGIIKMVQALRHGELPATLHVDEPTPHVEWAAGGVSLLTGARPWPEA
GRARRAAVSSFGVSGTNAHVILEQADE
>UniRef100_Q4C7P3_from_36_to_461 (HMM "PKS_KS" in sequence "UniRef100_Q4C7P3", bitscore: 761.8, e-value: 2.3e-223, length: 426)
LAIIGMGCRFPGADNPTQFWQLLKQGKDAITSVPSDRWNVDEYYDSDPKTVGKICTRYGGFIGQLQEFDPEFFGISPREA
ISIDPQQRLLLEVSWEALENSGIIPKNLAGTQTGVFIGISSNDYSQQLLTREVDDIDAYLATGNSHSVAAGRLSFLLGLT
GPSLAVDTACSSSLVAIHLACQSLRNLECKTAIVGGVNRLISPEFSINFSQAQMLAPDGRCKTFDGSADGFVRSEGCGVV
VLKRLEQALEDGDNILAVIRGSAVNQDGRSSGLTVPNGPSQQTVIRQALENSKVDASDISYIEAHGTGTSLGDPIEIGAL
GAIFSKTHSPQQPLIVGSVKTNIGHLEAAAGIAGLIKVILSLQHEEIPSHLHFQNPSPHINWNELPITVPSQATPWKRSE
NKRLAGLSSFGFGGTNAHVILGEASP
>UniRef100_Q4U0Y8_from_15_to_441 (HMM "PKS_KS" in sequence "UniRef100_Q4U0Y8", bitscore: 761.8, e-value: 2.4e-223, length: 427)
VAVVAMACRYPGGVRTPEDLWELARDGVDAISAFPANRGWDLDHLFHPDPAHHGTTYTREGGFLHDAGEFDPAFFGISPR
EALAMDPQQRLLLETSWEALERAGILPDTLAGSTTGVFVGTGHGDYDGASRGRQEEVAGHLLTGNTVAVASGRLSYTYGF
EGPAVTVDTACSSSLVALHLAVRSLRQGECSLALAGGATVMSTPKMFTEFSRQQGLAADGRCKPFAAGADGTAWSEGVGL
ILLERLSDAQRNGHEILAVIRGSAINQDGASNGLTAPNGPSQQRLIRQALIDAGLTSGEVDVVEAHGTGTTLGDPIEAQA
LLNTYGQDRGDAHPLLLGSLKSNTGHTQAASGVAGVIKMVQAMRHGTLPKSLHVDAPTPHADWATGGVELLTESTTWPET
GRPRRAAVSSFGVSGTNAHLILEQAPE
>UniRef100_Q27W58_from_3166_to_3592 (HMM "PKS_KS" in sequence "UniRef100_Q27W58", bitscore: 761.6, e-value: 2.6e-223, length: 427)
IAIVGMACRYPGDAHSPQDLWELVIAHRDAIAQMPTDRNWDLDALYDPDPDRAGTSYVREGGFLRHAAEFDPAFFGISPR
EAIAMDPQQRLLLETAWETFESAGLDRDTLAGSNTGVFAGVTSQDYLSLTGDTASDVEGYVATGNIGSVVSGRVAYSFGL
EGPAVTVDTACSSSLVAMHLAAQALRQGECTMALAGGVTVMATPGAFIEFSRQRGLAPDARCKPFAAAADGMVWGEGVGL
VLLERLSDARRNGHRVLAVVRGSAVNQDGTSNGLTAPNGPSQQRVIRQALANARLSPSDVDAVEAHGTGTTLGDPIEAQA
LLATYGQERPEGHPLWLGSIKSNIGHTQAAAGVAGVIKMVMAMRHELLPASLHIDEPSPNVDWNAGDLRLLAETVPWPQG
DRARRAGVSSFGISGTNAHLILEQAPE
>UniRef100_Q5SFB4_from_2561_to_2986 (HMM "PKS_KS" in sequence "UniRef100_Q5SFB4", bitscore: 761.6, e-value: 2.7e-223, length: 426)
IAIVGMACRYPGEARSPEELWKLLIDERDVIGPMPTDRGWDVGGLFDPEPGVPGRSYVREGGFLHEAGEFDAGFFGISPR
EALAMDPQQRLLLETSWEALERAGIDPHTLRGSQTGVYAGMFHQEYATRLHEAPVEFEGHLLTGTSGSVASGRISYVLGL
EGPAVTVDTACSSSLVALHLAVRALRSGECDLALAGGVTVMAEPGVFVEFSRQRGLAADGRCKAFAAAADGTGWAEGVGV
LAVERLSDAVRHGRRVLAVVRGSAVNQDGASNGLTAPNGPSQQRVIRQALADARLGVADVDVVEGHGTGTRLGDPIEAQA
LLATYGQRDAGRPLRLGSLKSNVGHTQAAAGVAGVIKMVMAMRHGVLPKTLHVDEVSPHVDWSAGAVSLLTEQEPWPRGE
RVRRAGVSAFGVSGTNAHVVVEEAPA
>UniRef100_Q3KRU6_from_5_to_452 (HMM "PKS_KS" in sequence "UniRef100_Q3KRU6", bitscore: 761.5, e-value: 2.9e-223, length: 448)
IAIIGLDARLPGDGDTPEHFYDFLLAGRSARTEIPPDRYKVDSFGTPIQTGEVPVRHGHFLKGSIAAFDAPFFSITPKEA
SSMDPQQRGMLECVYRALENAGIPLEAAAGAQTGVYVGCFSSDYRSIMEKDLDQDLKYAATGNVVSMLSNRVSWFYDLRG
PSLTIDTACSSSLVALHQACNSLKLGETTMAIVGGCNLILSNEFSMTLDKGRVLGPDGVCRSFDEKGNGYGRGEGFGVVV
LKRVSDCIRDGDTIRAVVRNTGSNQDGRSPGITQPTKTAQVELIRRVYAQAGLDMSLTRFFEAHGTGTPVGDPIEASAIG
ELFGSFRSPERPLYVGALKSNVGHLEGASGVAAVIKGIFTLEQGVIPANTWLDRLNPKIRSSWHLQFPTQPLPWPQPGLR
RMSINSFGkwidpinygyalcafrlfrmlispGVGGSNAHVVLNDALN
>UniRef100_Q93HJ5_from_2469_to_2894 (HMM "PKS_KS" in sequence "UniRef100_Q93HJ5", bitscore: 761.5, e-value: 2.9e-223, length: 426)
VVIVSAACRFPGGVTTPEELWQLVLDGGDAIGPFPADRGWDLDRLYDPDPGNPGTSYVREGGFLTDVADFDAAFFGISPR
EALAMDPQQRLLLETSWEALERAGIVPASLAGSRTGVFVGSNGQDYATLLGESEVEGHVLTGTASSVLSGRIAYTLGLEG
PALTVDTACSSSLVALHLAVQALNAGECDLALAAGVTVMSSPEIFVEFSRQRGLSADGRCKAFGPDADGTGWGEGVGTVL
LERLSDARRLGHDVLGVVRGTAVNQDGASNGLSAPNGPAQQRVIRQALADAGCVPSDVDAVEAHGTGTRLGDPIEAQALL
ATYGRDRPADRPLWLGSVKSNIGHTQAAAGMAGVLKTLSAMRHGQLPRTLHAARPTPKVDWTEGAVELLTETRPWPATGA
RPRRAGVSAFGVSGTNAHVILEQAPA
>UniRef100_Q9ALM2_from_1784_to_2211 (HMM "PKS_KS" in sequence "UniRef100_Q9ALM2", bitscore: 761.4, e-value: 3.1e-223, length: 428)
VVIVGMGCRYPGGVSSPEELWRLVAGGLDAVAEFPDDRGWDQAGLFDPDPDRLGTSYVCEGGFLRDAAEFDAGFFGISPR
EALAMDPQQRLLLEVAWETVERAGIDPLSLRGSRTGVFAGLMHHDYGARFITRAPEGFEGYLGNGSAGGVFSGRVAYSFG
FEGPAVTVDTACSSSLVALHLAGQALRSGECDLALAGGVTVMATPGMFVEFSRQRGLAADGRCKSFAAAADGTGWGEGAG
LVLLERLSDARRNGHAVLAVVRGSAVNQDGASNGLTAPNGPSQQRVITQALASAGLSVsDVDAVEAHGTGTRLGDPIEAQ
ALIATYGQGRDSDRPLWLGSVKSNIGHTQAAAGVAGVIKMVMAMRHGQLPATLHVDEPTSEVDWSAGDVQLLTENTPWPG
NSHPRRVGVSSFGISGTNAHVILEQASK
>UniRef100_A4F5D6_from_2365_to_2791 (HMM "PKS_KS" in sequence "UniRef100_A4F5D6", bitscore: 761.4, e-value: 3.1e-223, length: 427)
IAIVSMSCRFPGGVYTPEDLWALLRDGRDAIASFPEGRGWDTGTLYDPDPDALGKSYTRQGGFLYDADCFDPGFFGVSPR
EALAIDPQQRMLVETAWEAIERAGITPASLHGTDTGVFVGVMYGDYGGRLAQAPCELEGYVVTGSAASVASGRIAYTLGL
EGPAVTVDTACSSSLVALHLACKALLQGECALALAGGVTVMATPATFIEFSRLRAVAPDGRCKSFSADANGAGWSEGAGM
LLLERLSDARRNGHPVLAVLRGSAVNQDGKSQGLTAPNGPAQERVIRMALAQAGLAPRDVDAVEAHGTGTTLGDPIEARA
IMATYGEGRPSDRPLLLGSLKSNIGHTQAAAGVAGVIKMVLALEHGELPKTLHAARPSPHVDWSAGTVRLLTEAAPWRPN
GVPRRAGVSSFGISGTNAHVIIEEAPG
>UniRef100_Q6E7K5_from_7_to_431 (HMM "PKS_KS" in sequence "UniRef100_Q6E7K5", bitscore: 761.2, e-value: 3.4e-223, length: 425)
IAIIGMGCRFPGAKNPEAFWELLCNGIDAITEVPASRWDNELFYDADISKPGKTNSRWGGFLEQVDRFDPHFFGISPRET
QTMDPQQRLLLELAWEALEDAGQPPEELAGTPTGVFMGVSSFDYYELIAQNPSNFSTYTGTGNLNCINANRLSYFFDFHG
PSMAIDTACSSSLVAVHLACQSLWSAESTLALVGGVHIVTSPWMSVAYAQGGFMAADGRCKTFDAKADGYVRSEGAGLVI
LKPLSQALANRDRIYALVKGSAVNQDGYSNGLTAPNPLAQEAVLRAAYKNAGVSPGQVQYIEAHGTGTKLGDPMEMKALG
AVLSVGRAPGDYCAIGSAKTNIGHLEAPAGIAGLIKVALSLHYRQIPPNLHFNEPNPYIKFDKLPLRVQETLTPWPEKSI
PAIAGVSSFGFGGTNSHVVLAEVEN
>UniRef100_Q8YTN4_from_30_to_452 (HMM "PKS_KS" in sequence "UniRef100_Q8YTN4", bitscore: 761.2, e-value: 3.4e-223, length: 423)
IAIVGMGCRFPGGADTPEKLWQLLRNGDDGITEIPSDRWSIETFYHNNPATPGKMSTRYGGFIGHLKEFDADFFGIAPKE
AISLDPQQRLLLEVTWEALENTGILPEQLTGSQTGVFIGISSNDYTTHLLNRPVTDIDAYLATGNSHSTAAGRISYILGF
TGPSLAVDTACSSSLVAVHLACQSLRQGECQLAVVGGVNRIFSPEFTINFSQARMLAADGRCKTFDTKADGFVRGEGCGV
IILQKLSDAQAARNPILAVIRGSAVNQDGRSSGLTVPNGPAQQAVIRQALKNATVEPSDITYVEAHGTGTALGDPIEIGA
LGAVFGESHQTSPLLVGSLKTNIGHLEAAAGIAGLMKVVLALKHGEIPPHLHFQQPNPHIPWEQFPIQIPTTCTPWHGKK
LAGVSSFGFSGTNAHVILAASEI
>UniRef100_Q0QMN7_from_1066_to_1491 (HMM "PKS_KS" in sequence "UniRef100_Q0QMN7", bitscore: 761.2, e-value: 3.5e-223, length: 426)
IAIVGMACRYPGGIACPDDLWDLVAAGGDAIGAFPTDRGWDLDRLFDSDPDRPGRTYARSGGFLYDAARFDAGLFGISPR
EALAMDPQQRLLLETSWEALERAGVDPLSLRDSDTGVFAGVMAQDYGPRMHEGAAGADGYVLTGTTASVASGRIAYTLGL
RGPAVTVDTACSSSLVALHMAAQALRAGECSLALAGGATVMATPGIFVEFSRQRGLSPDGRCKSFAAAADGTGWAEGVGL
LVLERLSDARRAGHRVLGVLRGSAVNQDGASNGLTAPSGLAQEQVIRSALGTAGLSAADVDLVEAHGTGTALGDPIEAQA
LLATYGSRRAESPVWLGSLKSNIGHTQAAAGVAGVIKAVQAMRHGVLPRTLHVDEPSPHVDWESGAVRLLTEDRPWPDTG
RPRRAAVSSFGISGTNAHVVLEQAPA
>UniRef100_A0ACI1_from_36_to_462 (HMM "PKS_KS" in sequence "UniRef100_A0ACI1", bitscore: 761.2, e-value: 3.6e-223, length: 427)
VAVVGMGCRYPGGVHSPEDLWHLVSEGRDGISGFPLDRGWDTAVYDDDPDAAGTTYVREGGFLHDAGEFDAGLFGISPHE
ALAMDPQQRLMLETSWEALERAGIDPLSLRGSRTGVFIGSSSSAYGTGLRTLPQGVEGHLLTGSAPSVVSGRVAYALGLE
GLAVTVDTACSSSLVATHLAVQALRNGECDTALAGGVTVMTSPGIFTEFSKQRGLAADGRCKPFSADADGTGWSEGAGVL
VLRRLSDARRRGDRVLAVIKGSAVNQDGASNGLSAPNGPSQERVIRAALENARLAAADIDVVEAHGTGTTLGDPIEAQAL
LNAYGQDRPADRPLWLGSIKSNIGHAQAASGVAGLIKMVMALRAGELPPTLHVTEPTPHVDWSQGHVRLLTDSASWPQDP
ERPRRAGVSSFSISGTNAHLVLEGADA
>UniRef100_A1DJJ7_from_38_to_465 (HMM "PKS_KS" in sequence "UniRef100_A1DJJ7", bitscore: 761.2, e-value: 3.6e-223, length: 428)
IAIIGMGFRGPGDASNVEKLWKMILEGREAWSQTPESRWNSHAFYHPDHARHGTINVQGGHFLTEDVSLFDAPFFNMTSD
EAAAMDPQQRLLLEVTYEGLENAGIPLPEIMGSQTSCFVGSFNADYTDLLLRDPDAIPMYQCTNAGQSRAMMANRVSYFF
DLKGPSVTVDTACSGSLVALHLACQTLRTGDAAMAIAAGVNVILSHEFMSTMTMMKFLSPDGRCYTFDEKANGYARGEGI
GCLILKPLKVAIRDRDPIRAVIRGSGSNQDGRTPGITLPSGASQEALIRHVYSMAGLHPHGTEFVETHGTGTQAGDPIET
GALARVFCADRNSDKPLRIGSIKTNVGHLEGTSGVAGVIKAVLMLENRTFLPNRNFTSLNPRILLDEWKLKIQLDPEPWE
STGPHRVSVNSFGYGGSNAHVILEDTYG
>UniRef100_A0ACI1_from_4929_to_5355 (HMM "PKS_KS" in sequence "UniRef100_A0ACI1", bitscore: 761.1, e-value: 3.8e-223, length: 427)
IAIVAMSCRYPGEVNSPEDLWRLVATGSDAIGPFPDNRGWDTTALYDPDPDAAGKSYVLQGGFVHDADRFDPVLFGISPR
EALAMDPQQRLMLEASWEAFERAGLDPTSLRGSSTGVFAGLMYHDYGATVTVLPEGVEGYLGTGTAGSVLAGRVSYTFGL
EGPAMTVDTACSSSLVTLHLACQALRNGECDMALAGGVTVLSTPGVFVDFSRQRGLASDGRCRSFSADADGTGWAEGVGV
LLVERLSDAVRNGHEVLAVVRGSAVNQDGASNGLTAPNGPSQERVIRAALAAARLTAADIDVVEAHGTGTTLGDPIEAQA
LLNAYGQDRPADRPLWLGSLKSNIGHTQAAAGAGGVIKMVQALRHGVLPRTLHADEPTPHVDWSSGAVELLTQALEWPSG
EQPRRAAVSSFGISGTNAHVVLEEYRA
>UniRef100_Q0QMN5_from_3828_to_4253 (HMM "PKS_KS" in sequence "UniRef100_Q0QMN5", bitscore: 760.9, e-value: 4.3e-223, length: 426)
IAIVGMACRYPGSVRSPEDLWRLVTGDDDAMSPFPTDRGWDTERLYDPDPDRAGHTYLTSGGFLHDAARFDAGLFGISPR
EALAMDPQQRLLLETSWEALERAGMDPLSLRDSDTGVFVGVMYHDYATRLPSTPSDVEGYLGAGTAGSVASGRLSYTFGL
RGPAVTVDTACSSSLVTLHLAAQALRAGECSLALAGGATVMATPGTFIEFSRQRGLAADGRVKAFSADADGTVWSEGVGL
LVLERLSDARRAGHRVLGVVRGTAVNQDGASNGLTAPNGPSQERVIRTALHAAGLSPADVDLVEAHGTGTALGDPIEAQA
LLATYGQERAGEPLWLGSVKSHLGHTQAAAGVAGVIKAVQAMRHGVLPRTLHVDQPSPHVDWESGAVRLLTEDRPWPDTG
RPRRAAVSSFGISGTNAHVVIEQAPA
>UniRef100_Q0R4M8_from_1089_to_1515 (HMM "PKS_KS" in sequence "UniRef100_Q0R4M8", bitscore: 760.8, e-value: 4.5e-223, length: 427)
VVVVGMACRFPGGVGSPEQLWDLVAQGRDAIGPLPDNRGWDLEALYDPDPETPSTSYVREGGFLYDADLFDPAFFGISPR
EAAAMDPQQRLLLETSWEALERAGIDPRTLAGTAAGVFVGATAQEYGPRLSEGAEGLDGYLLTGTTTSVTSGRVAYTLGL
HGPAVTVDTACSSSLTALHLAAQALRLGECELVLAGGVTVMAGPGMFVEFSRQRGLSPDGRCKAFAASADGTGWAEGAGM
VVLERLSDARRHGHRVLAVVRGSAINQDGASNGLAAPNGPAQEDVIRQALAAARLTGdEIDAVEAHGTGTKLGDPIEAEA
LLATYGRDRSPELPLWLGSLKSNIGHAQAAAGVGGFIKMVMALRHGVLPGTLHADEPTPHVDWSAGTVSLLTEARPWPQT
DRPRRAAVSSFGISGTNAHLILEQAPA
>UniRef100_Q0PCZ8_from_57_to_483 (HMM "PKS_KS" in sequence "UniRef100_Q0PCZ8", bitscore: 760.6, e-value: 5.2e-223, length: 427)
LAVVGMGCRFPGGVTSPDELWRLVADGADGVTGFPEDRGWDTGALYDPDPDQQGTSYTREGGFLHGAGEFDPAFFGISPR
EAMAMDPQQRLLLETSWEAVEHAGIGPRSLAGRDVGVFIGTNGQDYGVVAQQVLKDADGYLLTGNAASVVSGRIAYALGI
EGPAVTVDTACSSSLVALHLAGQALRQGECSMALVGGVTVMATPTGFVEFSRQRGLAADGRCKAFAAAADGTGWAEGVGV
LLVERLSDAQRRGHQVLAVVRSSAVNQDGASNGLTAPNGPAQQRVIRQALSAAGLSAADVDAVEAHGTGTTLGDPIEAQA
LLATYGQARPAGRPLRLGSVKSNLGHTQAAAGVAGVIKMVMALRHGVLPATLYVDEPTPHVDWASGAVELLTEAMPWPET
GRPRRAAVSSFGISGTNAHTILEQAPE
>UniRef100_A0FCL2_from_1736_to_2162 (HMM "PKS_KS" in sequence "UniRef100_A0FCL2", bitscore: 760.6, e-value: 5.3e-223, length: 427)
IVIVGMSCRYPGGITSPEALWDLVRSGGDAISALPTDRGWDLDGLYDPDPDRPGRSYARSGGFVYDAAEFDAAFFGISPR
EAAAMDPQQRLLLEASWEAFERAGIPATSVKGERIGVFTGVMHHDYLTRLSITPDGVEGYLGTGAAAGVASGRVAYTFGL
EGPAVTVDTACSSSLVALHLAIQALRLGECSLALAGGVTVMSTPTVFVEFSRQRGLASDGKCKAFAGAADGTGFAEGIGM
LLVERLSDARRNGHPVLAVVRGSAVNQDGASNGLTAPNGPSQQRVIRQALASAGLSAVDVDAVEAHGTGTTLGDPIEAQA
LLATYGQGRDADRPLLLGSIKSNIGHTQAAAGVAGVIKMVMAMGHGVLPQTLHIDEPTPHVDWSTGAVRLLGEHTEWPEA
GRPRRAGVSSFGISGTNAHLILEQAPL
>UniRef100_A0QDK0_from_1561_to_1986 (HMM "PKS_KS" in sequence "UniRef100_A0QDK0", bitscore: 760.3, e-value: 6.5e-223, length: 426)
IAIVAMACRFPGAADPEAFWELLSGGVDAIREVPEDRFDIDEFYDPDPETPGKMYSRFGGYLDQIDEFDPEFFGISPREA
VWIDPQQRLVLETVWEGLERAGYSPAALRGSRSGIFVGVGANEYSHLLSAESVDKIEPHFITGNALNAISGRVAFALGLE
GPAVAVDTACSSSLVAVHQACQALHSGDCDLALAGGVNVLLSPVSNIAASRARMLSPVGRCKTFDATADGYVRSEGCGIL
VLKRMSDAVRDGDRVCAVIPASAVNQDGASSGLTVPNGGAQQRLIATALSRAGLSGdDVDYLEAHGTGTALGDPIEVQAA
GAVYGATRDTDRPLLIGSVKTNIGHLEAASGVAGLIKVVLSLQHEMLPQSLHFETPSPHIPWDSLPLRVVDKAVPWQTNG
RPRRAGVSSFGFTGTNAHVLIEEAPQ
>UniRef100_UPI000038CE98_from_37_to_464 (HMM "PKS_KS" in sequence "UniRef100_UPI000038CE98", bitscore: 760.1, e-value: 7.6e-223, length: 428)
IAIIGMGCRFPGGVKNPQAYWDLLRDGVDAIAPIPSDRWDVNRCYHPDHDAPGKMYVRNGGFINEVDEFDPEFFGISPRE
AEGMDPQQRLLLEVAWEALENAGQPPESLKGSSTGVFVGIGSDDYSRLSVNSGDLNRIDAYSSLGSARSIAVGRVAYVLG
LQGPTLQLDTSCSSSLLGIHLACQSLRTGECNLALAGGVNLMLSPAMTISFCKLKALAPDGRCKTFDASADGYSRGEGCG
VVVLKRLSEAIADGDNIIALIRGSAVNHDGKSNGLTAPNGLAQERLIRQALKEARVEPTQIQYVEAHGTGTSLGDPIEVL
ALERVLGQGRSAEEALAIGSVKTNFGHLEAAAGVASLMKVVLSLSNRQIPPHLHFQNPNPHIPWGKLPIVVPTALTPWSA
KEGQRFAGVSSFGMSGTNVHIILEAAPS
>UniRef100_UPI000038D5DF_from_4_to_428 (HMM "PKS_KS" in sequence "UniRef100_UPI000038D5DF", bitscore: 760.1, e-value: 7.6e-223, length: 425)
VAIIGIGCRFPGANNPDAFWHLLRNGIDAISEVPVERWDIEKFYHPQPGTPGKMNTRYGGFIEQVDRFDPDLFGISPREA
KAMDPQQRLVLEVAWEALENAAIVPAEISGTQTGVVVGIGNYDYGILSSKDLDRISAYDGTGNTISIAATRLSYLLNLKG
PSFTIETACSSSLVALHLACQSLRNQETDLFVVGAVSLMLSPQQTITYSNAHMMAEDGRCKTFDAKADGYVRGEGCGVIL
LKRLADAMRDGDNIQAIIRGSAVNQDGLSNGMTAPNSVAQQAVIRQALQNASVEPAQISYIEAHGTGTSLGDPIEIRALK
TVLMQGRSSEQPCWIGSVKTNIGHLEAAAGMAGLLKVVLALKHQQIPPHLNLQELNPLISFDDIPFAIPCELQPWQVNTE
PRFAGISSFGFGGTNAHVILEEGRG
>UniRef100_Q9ZGI4_from_38_to_466 (HMM "PKS_KS" in sequence "UniRef100_Q9ZGI4", bitscore: 759.9, e-value: 8.6e-223, length: 429)
VAIVGMACRLPGGVASPEDLWRLVAGGEDAISEFPQDRGWDVEGLYDPNPEATGKSYAREAGFLYEAGEFDADFFGISPR
EALAMDPQQRLLLEASWEAFEHAGIPAATARGTSVGVFTGVMYHDYATRLTDVPEGIEGYLGTGNSGSVASGRVAYTLGL
EGPAVTVDTACSSSLVALHLAVQALRKGEVDMALAGGVTVMSTPSTFVEFSRQRGLAPDGRSKSFSSTADGTSWSEGVGV
LLVERLSDARRKGHRILAVVRGTAVNQDGASSGLTAPNGPSQQRVIRRALADARLTTsDVDVVEAHGTGTRLGDPIEAQA
VIATYGQGRDGEQPLRLGSLKSNIGHTQAAAGVSGVIKMVQAMRHGVLPKTLHVEKPTDQVDWSAGAVELLTEAMDWPDK
GDGGLRRAAVSSFGVSGTNAHVVLEEAPA
>UniRef100_Q70I00_from_36_to_463 (HMM "PKS_KS" in sequence "UniRef100_Q70I00", bitscore: 759.8, e-value: 9.3e-223, length: 428)
IAIVGMSCRLPGGVNSPEEFWSLLEAGTDAVSEFPRDRGWDVERLYDPDPDAPGKSYVREGGFLDGAGRFDPAFFGISPR
EAVVMDPQQRLLLECSWEAIERSRIDPKTLHGSRAGVFVGSNGQDYGTLLLRADDRSHAYLATGASASVLSGRISYTLGL
EGPAVTISTACSSSLVALHLAARALRAGECELALAGGVTVMPTTRLFEVFSRQRGLAGDGRCKAFAAGADGTGWGEGVGV
LVLERLSVARRNGHRVLAVVRGSAVNQDGASNGLTAPNGPSQQRVIRAALASARLAPEDVDAVEAHGTGTSLGDPIEAQA
LLATYGRGRDAERPLWLGSVKSNIGHAQAAAGVAGVIKMVKAMQAGTLPRTLHVDEPSGEVDWDSGAVRLLTEARDWPSE
EGRLRRAGVSSFGISGTNAHVILEEPPA
>UniRef100_Q30CS0_from_36_to_464 (HMM "PKS_KS" in sequence "UniRef100_Q30CS0", bitscore: 759.3, e-value: 1.3e-222, length: 429)
IAIVGMACRYPGGVESPEDLWELVAEGRDAIDVMPGDRGWDVDALYDPDPSSTGKTYSREGGFLRNAAEFDPAFFGISPR
EALAMDPQQRLLLETSWEAFERAGIDPATLRGSRTGVFAGVMYHDYGSRLGTgtVPEDVEGYVGNGSAGSIATGRIAYTL
GLEGPAVTVDTACSSSLVAMHLAIQAIRQGECSMALAGGVTVMATPDTFVEFSRQRGLAPDGRCKAFGAGADGTGWAEGA
GMLLVERLSDAERLGHPILAVVRGSAVNQDGASNGLTAPNGPSQQRVIRQALATAGLGPTDIDAVEGHGTGTSLGDPIEV
QALQATYGQERPAERPLWLGSLKSNIGHAQAAAGVGGVIKMVMALREGVLPRTLHADEPSPHIDWTAGAVRLLTEQSAWP
DTDRPRRAAVSSFGVSGTNAHVIIEQPSE
>UniRef100_Q8RJY6_from_87_to_511 (HMM "PKS_KS" in sequence "UniRef100_Q8RJY6", bitscore: 759.1, e-value: 1.5e-222, length: 425)
IAIIGMAGRFPKAPDVESFWSLLRDGVDAITEVPPERWDLDAFYSVGLKSPGKMNTRWGGFLDQVDQFDPLFFGISPREA
IQMDPQQRLALELSWEALESAGVAVDSLMDSRTGVFMGAMWSDYAKLTRGALGLIGPHTATGQDSSIIAARVSYFLGLRG
PSLTVNTACSSALVAVHLACQSLRNGEAAMALAGGVNLLLSPESSVAMSQLGALSPDGRCKAFDARANGYVRGEGGGVVV
LTPLSRAIANGYPVLCVIRGSAVNNDGFSNGLTAPNPRAQEEVLRDAYARAGVSPDKVHYVETHGTGTVLGDPIEANALS
AVLGVNRPAERPLILGSVKTNIGHLEAASGIAGLMKVVLSIQHRAIPPNLHFEQPNPYIRFEELRLLVPKSLHPWPNEGE
SALAGISSFGFGGTNCHLVLEAPSP
>UniRef100_A0ACI0_from_3066_to_3486 (HMM "PKS_KS" in sequence "UniRef100_A0ACI0", bitscore: 758.9, e-value: 1.7e-222, length: 421)
VAIIGMSCRFPGGVDSPEALWRLVRDGVDAMGDFPADRGWDLDTLLGHDGPSHTRSGGFLDDIAAFDAGLFGISPHEALA
MDPQQRMLLESAWEAFERAGIDPTSVRRSDTGVFAGTNGQDYLALLLGSAAATEGHLGTGNSASVLSGRISYTFGLRGPA
LSVDTACSSSLVALHLAARSLRAGECSMALAGGVTAMPLPGTFIEFSTQGALSSDGRCKAFSADADGTGWGEGVGLLLLE
RLSDAERNGHRVLAVVRGSAVNQDGASNGLTAPNGPSQERVIRAALADARLTAAEVDAVEAHGTGTKLGDPIEAQALLAT
YGQGREEPLYLGSVKSNIGHTQAAAGVAGVIKMVEALRHGVLPATLHAREPSAQVDWSAGAVELLTDARRWPETDRPRRA
GVSSFGMSGTNAHVILESAPQ
>UniRef100_Q0LLS1_from_75_to_500 (HMM "PKS_KS" in sequence "UniRef100_Q0LLS1", bitscore: 758.8, e-value: 1.8e-222, length: 426)
IAVIGIGCRFPGNANSPEAYWELLRDGVDAISEIPADRWDLQSLYDPNPDVPGKMISKWGGFIDQIDHFDPAFFSISPRE
ASNMDPQQRIFLEVAWEALEHAGQAVDQLAGSSTGVFVGVCGSEYGIVADTHDDLINPYTGTGKAPNIIAGRLSYLLDLH
GPSVAVDTACSSSLLAVHLACQSLRVGECSMALAGGVNVILAPQTNIMASKMRIMSPDGRCKTFDSRANGYVRGEGCGVV
VLKRFSDALADKDPILALIRGSAANQDGKSAGLTAPNGSSQEALLRAALANSGVEPHQIGYVETHGTGTELGDPIEVASL
TTVVGQPRPQDQRCFLGAVKTNIGHLEAAAGIAGMIKAILSLRYEAVPPNLHFERLNPHITLSNTPFVVPTKLQPWPAAA
NRRFAGINSFGWSGTNVHVVLEEAPR
>UniRef100_Q0B1F3_from_1417_to_1842 (HMM "PKS_KS" in sequence "UniRef100_Q0B1F3", bitscore: 758.7, e-value: 2e-222, length: 426)
IAIVGMSCRFPGAAHDLDAYWRLLNDGVDAISEVPRERWDIDAYYDPDPEAPGRMYCRFGGFLDDVDQFDPAFFRITPRE
AAAMDPQQRLLLEVSHEALEHAGIPVDSLKGSRTGVFVGITTNDYANLQLRNGGGSGIDGYFFTGNPLNTAAGRISYGLG
VQGPSMAIDTACSSSLTAIHTASQNLRSGECDLAIAGGVNLILSPDNSIAVSRTRALAPDGRCKTFDAAADGFVRSEGCG
ALVLKRLSDALAAGDRVLAVLRGSAVNHDGASSGFTAPNGRAQEAVIRQALGGLPAASIDYVEAHGTGTPLGDPVEVEAL
ATVFGADRGEGRRLRIGSVKTNIGHTESAAGIAGVIKVVLSLNHDRIPAHLHFRQPSPLVRWDALPIEVCAEASAWPRGE
RPRRAGVSAFGASGTNAHLVLEEAPA
>UniRef100_Q9S0R7_from_1085_to_1512 (HMM "PKS_KS" in sequence "UniRef100_Q9S0R7", bitscore: 758.5, e-value: 2.2e-222, length: 428)
IAIVGMACRYPGDVRTVDDLWQVVSGGHDAIGGFPTNRGWDLDTLYNPDPDHHGTSYTRSGGFLYDAGNFDPDFFGISPR
EALAMDPQQRLLLETAWESIEHACINPDSLRGTPTGVFAGLTYHDYAARFPTAPAGFEGYLGHGSAGSIASGRVAYALGL
EGPALTVDTACSSSLVALHLACQALRSGECSMALAGGVTVMSTPAGFVEFSRQRGLAVDGRCKAFSAAADGTGWGEGVGM
LLVERLSDARRLGHRILAVVRGSAVNQDGASNGLTAPNGPSQERVIRLALANADLTPADVDAVEAHGTGTTLGDPIEAQA
LLATYGQDRPGNEPLWLGSMKSNIGHAQAAAGVGGVIKMVMALRNGLLPRTLHVDEPSPHVDWSAGAVQLLTETVPWPGG
EGRLRRAGVSSFGVSGTNAHVILEEAPA
>UniRef100_A1YAM9_from_36_to_463 (HMM "PKS_KS" in sequence "UniRef100_A1YAM9", bitscore: 758.5, e-value: 2.3e-222, length: 428)
IAIIGMACRYPGGVRGPEQLWDLVAAGTDAVGGFPADRGWDVEALYDPDPARHGKTYTREGGFLYDAHEFDAAFFGISPR
EALTVDPQQRLLLETAWEAFERAGIDPLSVRGSRTGVFAGVMYNDYGSRLDPRAEELREFEGYLGNGSAGSVASGRVAYT
FGLEGPAVTIDTACSSSLVALHLAAESLRRGESTLALAGGVTVMASPETFVEFSRQRGMAPDGRCKPFADAADGTGWAEG
AGILLLERLSDARRHGHPVLAVVRGTAVNQDGASSGLTAPNGPSQQRVIRQALDSAGLAPHQVDVVEAHGTGTTLGDPIE
AQALLAAYGQERVRPLWLGSLKSNVGHSQAAAGVGGVIKMVQAIRHGIAPMTLHVDTPTSKVDWEAGSVELLTEARPWPE
TGEPRRAGISSFGVSGTNAHVIVEQAPE
>UniRef100_A0FCL1_from_4201_to_4626 (HMM "PKS_KS" in sequence "UniRef100_A0FCL1", bitscore: 758.5, e-value: 2.4e-222, length: 426)
IVIVGMSCRFPGGVGSPEDLWHLVNSATDAVSALPTDRGWDLATLSGGKGGAGASYAQDGGFLYDAAEFDAGFFGISPRE
ATAMDPQQRLLLETAWEVFERAGIAPDTLKGSRTGVFTGVMYHDYGSWLTDVPDDVEGYLGTGIAGSVASGRLAYTFGLE
GPALTVDTACSSSLVALHLAAESLRRGECSLALAGGVTVLATPQVFVEFTRQGGLAPDGRCKSFAAGADGTGWSEGVGLL
LVERLSDAERNGHRVLAVVRGSAVNQDGASNGLTAPNGPSQQRVIQQALASAGLAARDVDAVEAHGTGTTLGDPIEAQAL
LATYGQDRDPGRPLWLGSVKSNIGHTQAAAGVAGVIKMVMAMRHGVLPRTLHVDEPSPHVDWSAGAVELLGEHTAWPEAG
RPRRAGVSSFGASGTNAHVILEQAPD
>UniRef100_Q93H85_from_35_to_459 (HMM "PKS_KS" in sequence "UniRef100_Q93H85", bitscore: 758.3, e-value: 2.6e-222, length: 425)
IAIVGMSCRFPGGVGSPEELWRLLAEGEDAISQFPVDRGWDVDALYDPDPEQPGKVYTRQGGFLHDAADFDAEFFGISPR
EALAMDPQQRLLLEAAWEAFEHAGIDPAGLKGSRTGVFAGLMYHDYGFTPGVLPEGVEGLMSTGNSGSVASGRIAYTFGF
EGPAVTVDTACSSSLVALHLAVQALRTGECSMALAGGVTVMAGPSAFVEFSRQRGLAPDGRCKSFAAAADGASWSEGTGL
LLVERLRDARRLGHKVLAVVRGSAVNQDGASNGLTAPNGPSQQRVILEALAGARLSAEEVDAVEAHGTGTSLGDPIEAQA
LLATYGQERERPLLLGSLKSNIGHTQAAAGVAGVIKMVLAMQHGVLPKTLHVDRPTPRVDWSVGSVDLLTEAIAWPETDH
PRRAGVSSFGISGTNAHIILEQAPE
>UniRef100_Q52V45_from_38_to_464 (HMM "PKS_KS" in sequence "UniRef100_Q52V45", bitscore: 758.3, e-value: 2.6e-222, length: 427)
IAIVAMSCRFPNGVGSPEDLWRLVDEGGDAITGFPADRGWDIESLADPDPDRKGTFYNTGGGFLDGATAFDPGFFGISPR
EALAMDPQQRQLLETSWEVFERAGIDPAAVRGSRTGVYVGAGAMGYGADLKEAPEGLEGLLLTGGATSVLSGRVSYVFGL
EGPAATVDTACSSSLVALHLATQALRQRECSLALVGGVCVMPSPDVFVEFSRQRGLSPDGRCKSFAASADGTGWSEGVGV
LLVERLSDARRNGHPVLAVVRGSAVNQDGASNGLTAPNGPAQQRVIRQALENARLSAAEVDVVEAHGTGTTLGDPIEAQA
LLATYGQDRPEGRPLRLGSLKSNIGHTQAAAGVAGIIKMVMAMRHGVLPQTLHVDEPTPNVDWTAGAVSLLTEPMPWPET
GAPRRAAVSAFGVSGTNAHTIIEQAPE
>UniRef100_Q9L4X3_from_3360_to_3783 (HMM "PKS_KS" in sequence "UniRef100_Q9L4X3", bitscore: 758.3, e-value: 2.7e-222, length: 424)
IAIIGMACRFPGGVSSPEQLWDLVASGTDAISEFPVNRGWQTGHLFDPDPDRPGTTYSTQGGFLHEADEFDPTFFGISPR
EALVMDPQQRLLLETTWESFERAGIRPETLRSTLTGTFVGSSYQEYGLGAGDGTEGHMVTGSSPSVLSGRLSYVFGLEGP
AVTVDTACSSSLVALHLACQSLRNGESNLAVAGGATIMTTPNPFIAFSRQRALAKDGRCKAFSDDADGMTLAEGVGVVLV
ERLSDAQRNGHPVLAVLRGSAINQDGASNGLTAPNGPSQQRVIRQALANARLAPGDIDALEAHGTGTPLGDPIEAQALFA
TYGRDRDPESALLLGSVKSNIGHTQSAAGIASVIKMVMALRHSELPPTLHADAPSSHVDWSAGTVRLLTQARAWPETGRP
RRAAVSSFGISGTNAHVLLEQAPV
>UniRef100_Q76KY0_from_2222_to_2648 (HMM "PKS_KS" in sequence "UniRef100_Q76KY0", bitscore: 758.2, e-value: 2.9e-222, length: 427)
VVIVGMGCRFPGDVRTPEDLWRLVSNGSDAVTPFPDNRAWDIEGIYDPLPGVSGKTYAREGGFLHDAAEFDPEFFGISPR
EALAMDPQQRLLLETSWEAIERAGIDPNSLRGTQTGVFAGVMQTDYGNGGARLAEDVEGYIANGTLGSIVSGRVSYALGL
EGPAVTIDTACSSSLVAMHWAAHALRQGECSLALAGGVTVMSTPETFVDFSLQRGLAPNGRCKAFSADADGTGWGEGVGV
LVLERLSDARRNGHQVLAVIRGSALNQDGASNGLTAPNGPSQQRVIRQALVSAGLTTsDVDAVEAHGTGTTLGDPIEAQA
LLATYGQERDADQPLWLGSVKTNVGHTQAAAGVAGVIKMVLAMRAGVLPKTLHVTEPSPHVDWSAGAVELLTETRDWPET
GRPRRAGVSSFGVSGTNAHVIVEQAPA
>UniRef100_Q9ALM3_from_1787_to_2214 (HMM "PKS_KS" in sequence "UniRef100_Q9ALM3", bitscore: 758.1, e-value: 3e-222, length: 428)
VAIVGMGCRFPGGVSSPEELWRLVAGGVDAVAGFPDDRGWDLAALYDPDPDRLGTSYVCEGGFLRDAAEFDADMFGISPR
EALAMDPQQRLLLEVAWETLERAGIDPFSLHGSRTGVFAGLMYHDYGARFITRAPEGFEGHLGTGNAGSVLSGRVAYSFG
FEGPAVTVDTACSSSLVALHLAGQALRAGECEFALAGGVTVMSTPTTFVEFSRQRGLAPDGRCKSFAAAADGTGWGEGAG
LVLLERLSDARRNGHEVLAVVRGSAVNQDGASNGLTAPNGPSQQRVITQALTSAGLSVsDVDAVEAHGTGTRLGDPIEAQ
ALIATYGRDRDPGRPLWLGSVKSNIGHTQAAAGVAGVIKMVMAMRQGELPRTLHVDEPSAQVDWSAGTVQLLTENTPWPD
SGRLRRAGVSSFGISGTNAHLILEQPPR
>UniRef100_A3INX6_from_10_to_433 (HMM "PKS_KS" in sequence "UniRef100_A3INX6", bitscore: 758.0, e-value: 3.2e-222, length: 424)
IAIIGVGCRFPGAKNSEEFWQLLKTGQDVISEVPLQRWNIEKYYHQNPEIPGRMNTRWGGFLSNIDQFDAHFFGISPREC
QHIDPQQRLMLEVAWEALEDGGIIPETLSGTQTGVFLGLTNQDYQRLLYQHIDHCDAYYSTGTSGAIASNRLSYLLNLQG
PSFTVDTACSSSLVAVHLACQSLKQQESDLAIAGAVNLIITPEQTVAFSKTRMMAPDGRCKTFDSSANGYVRSEGCGIVV
LKRLEDAMQDGDRIHGIIRGTAINQDGLSQGLTAPNGLAQQQVIRQALANAGVKPSEISYVETHGTGTALGDPIEVRSLK
KVLMEGRNPDQTCWLGSVKTNIGHLESAAGMAGLIKTILCLQKREIPPVLHFKELNPYISLKNSTFSIPTTCEPWSVEGS
RIAGVSSFSFGGTNGHVIVEEVSV
>UniRef100_UPI000038DF53_from_1121_to_1544 (HMM "PKS_KS" in sequence "UniRef100_UPI000038DF53", bitscore: 757.9, e-value: 3.6e-222, length: 424)
IAVIGMSGRFPQSPDLQSFWELLSQGKNAIAQVPSLRWNLSDWYDKNPGAANKTYSCWGGFIDHIDQFDPLFFQISPREA
ELMDPQQRLFLEVAWEALENAGYSPESFAQSQVGVFVGCSNNGYYQRIAPALNTSDYSAGIGNQNAIIANRVSFLLNLRG
PSVLIDTMCSSSLVALHMACRSLQQGECTTALAGGVNLLLSPEYYVGMSRMKMHSPNGRCATFDSQADGIVLGEGAGALL
LKPLSQALKDGDRIYAVIKGSAVNHDGRTNGITAPNSRSHAEVICQALDAAGISADTISYVEAHGTGTSLGDPIEVEGLT
KAFRKYTERKQFCKIGSVKTNIGHLECAAGMAQLLKVILAIQHRQIPANLHFQQPNPLIPFAETPFQVNTKLCSWESSGL
RRAGISSFGIGGTNAHIVIEEAPP
>UniRef100_Q1WEK8_from_3279_to_3706 (HMM "PKS_KS" in sequence "UniRef100_Q1WEK8", bitscore: 757.9, e-value: 3.6e-222, length: 428)
IAIVGMSCRFPGDVASPEDLWRLLADGSDAIGEFPENRGWDTAHLFHPDPDHRGTSSTRAAAFVSGAGEFDAGFFGISPR
EAVAMDPQQRLLLEVSWEALERAGIDPTTLRGSETGVFTGTNGQDYASLLKADETGDFEGRVGTGNSASVMSGRISYVLG
LEGPALTVDTACSSSLVALHLAVRALRSGECSLALAGGASVMTTAGIFVEFSRQRALAADGRCKAFAAAADGTGWGEGAG
MLVVERLSDAERLGHRVLAVVRGSAVNQDGASNGLTAPNGPSQQRVIRQALASAGLSTVDVDAVEAHGTGTTLGDPIEAQ
ALLATYGQGRDSDRPLLLGSIKSNIGHTQAAAGVAGVIKMVMAMRHGVLPQSLHIDEPTPHVDWSTGAVELLSEQTAWPE
NTRPRRAGVSAFGVSGTNAHVILEQAPE
>UniRef100_Q9S0R7_from_38_to_466 (HMM "PKS_KS" in sequence "UniRef100_Q9S0R7", bitscore: 757.8, e-value: 3.7e-222, length: 429)
IAIVGMACRYPGGATSPTRLWHLVKSQTDAIGEFPTDRGWNLEQLYDPDPDRSGTSYTRSGGFLYDAGDFDAAFFELSPR
EALAMDPQQRLLLETTWETFEQGGIDPRSMRGSRTGVFVGINPEDYTTGYTHQPSNAVEGYLLTGSAASIASGRISYNFG
LEGPAITIDTACSSSLVALHLACQALRSGECTMALAGGASVMATPFVFTEFSRQRGLAADGRCKAFSAAADGTGWSEGVG
MLLVERLSDARRNGHRVLAVVRGSAVNQDGASNGLTAPNGRSQVKVIRQALANAHLSPADVDAVEAHGTGTTLGDPIEAQ
ALVEAYGQDRPNGRPLWLGTLKSNIGHSMAAAGVGGVIKMVMALRNGLLPRTLHVDEPSPHVDWSAGAVQLLTETVPWPG
GEGRLRRAGVSSFGVSGTNAHVILEEAPA
>UniRef100_Q7WTD6_from_50_to_476 (HMM "PKS_KS" in sequence "UniRef100_Q7WTD6", bitscore: 757.8, e-value: 3.7e-222, length: 427)
IAIVGMACRFPGGVDNPDDLWQLVAAGGEGLTEFPEDRGWDLENLFDPDPDSAGTSYVRRGAFLSGAGGFDAEFFGISPR
EAVAMDPQQRLLLEVAWETFEHAGIDPHGLVGSSTGVYAGVTSQEYMMLTAMAGSDVEGYAATGNLACVLSGRVSYVLGL
EGPAVTVDTGCSSSLVALHSAVQALRGGECSLALAGGVTVMATPGAFVEFSRQRGLAADGRCKAFAGAADGTGWGEGVGL
LLLERLSDARRNGHKVWAVVRGSAINQDGASNGLTAPNGPSQQRVIRQALANARLSPADVDVVEAHGTGTTLGDPIEAQA
LLATYGQGRSAERPLWLGSIKSNLAHTQAAAGVAGVIKMVMAMRHGLLPQTLHVDAPTPHVDWDSGAVALLSEATDWPEV
DRPRRAGVSAFGISGTNAHVILEEAPA
>UniRef100_Q9EX53_from_36_to_462 (HMM "PKS_KS" in sequence "UniRef100_Q9EX53", bitscore: 757.7, e-value: 4.1e-222, length: 427)
IAIVGMACRYPGGVATPEDLWRLVDDGVDAVGGFPVNRGWDLERLYDPDPDAAGTSYTTEGGFLHQADEFDPEFFGMSPR
EALAVDPQQRLLLETTWEAFERAGLDPESLRGSRTGVFTGLMYNDYGSRPNLPAEGNEGYLFSGSAGSIASGRLAYTFGL
EGPTVTVDTACSSSLVALHMAANALRSGECDLALAGGAAVMSTPTAFVEFSRLRGLAPDGRCKSFSEHADGTGWAEGVGL
LLVERLSDARRNGHQVLAVVRGSAVNQDGASNGLTAPNGPSQERVIRQALANADLTPADVDAVEAHGTGTTLGDPIEAQA
LLATYGQDRAEGRPLYLGSLKSNIGHSQAAAGVGGIIKMVQAIQHGVLPATLHSEERSSRVDWEAGAVELLTEARPWPET
GAPRRAGVSSFGFGGTNAHVVIEQAVE
>UniRef100_Q9S0R7_from_4273_to_4703 (HMM "PKS_KS" in sequence "UniRef100_Q9S0R7", bitscore: 757.5, e-value: 4.5e-222, length: 431)
IAIIGMACRFPGGVRSADDLWELLASGKDAIGVFPTDRGWDLDTLYDPDPDHPGTCYTRNGGFLYGAGHFDAEFFGISPR
EALAMDPQQRLLLETAWETIEHAGINPHTLHGTPTGVFAGInAQDHAAHIRQSRDVETIEGYALTGSSGSVASGRVAYTL
GLEGPAVSVDTACSSSLVALHWAAQALRAGECSMALAGGVTVMSSPGTFVEFSRQRGLAADGRCKAYSAAADGTGWAEGV
GMLLVERLSDARRNGHRVLAVVRGSAVNQDGASNGLTAPNGPSQQRVIRQALANAGLTPADVDAVEGHGTGTTLGDPIEA
QALLAAYGQHRPHHRPLWLGSLKSNIGHAQAAAGVGGVIKMVMALRNGLLPQTLHVDEPTPQVDWSTGAVQLLTQPVPWP
ADPAGRPRHAGVSSFGVSGTNAHIILEEAPT
>UniRef100_Q93TW6_from_105_to_530 (HMM "PKS_KS" in sequence "UniRef100_Q93TW6", bitscore: 757.4, e-value: 5.1e-222, length: 426)
IAIVGMACRYPQASDPEAFWRLLAGGNHAITEIPPERWDINRLYDRDPAAAGKVTSRWGAYLDQVDGFDPLFFGISPKEA
LHMDPQQRLMLELTWEALEDAGIAAEGLQGSPTAVCFGVVWTDYEAMLQRMGLRRISSYTSSGSHHSIVANRVSYVLGLR
GPSMAIDTACSSSLSAVHLACESLRRGESTMALVGGVNLTIAPDSTVGLSKLGALSPDGRCYTFDARANGYVRGEGAGVA
VLKPLSRAIADGDPIYCVIRGSAINNNGGSNGLTAPNTQAQAEVIRQACARAGVAPTDVQYVEAHGTGTQLGDPMEARAL
GEALGAGRPSDKPLHIGSCKTNIGHLEAAAGITGLIKVALSIKNRALPPSLHFETPNPLIPFEDLRLEVQRTLSDWPEPD
RKLVAGVSSFGFGGTNCHVVLEEVNA
>UniRef100_Q9S0R3_from_1593_to_2020 (HMM "PKS_KS" in sequence "UniRef100_Q9S0R3", bitscore: 757.2, e-value: 5.6e-222, length: 428)
IAIVGMACRFPGGVESAEDLWELVASGRDAVGEFPVDRGWDVEAFYDPEPGRAGSSYTRRGGFLEGAAEFDAGFFGISPR
EALAMDPQQRLMLEVSWEALERAGIDPATLRGSTTGVFAGMCSQDYADLVRRATEDLEGYAMTGLSSSVTSGRVAYTLGL
EGPAVTVDTACSSSLVALHLACQALRSGECSLALAGGVTVMSTPGAFVEFSRQRGLSPDGRCKAYGSGADGVGWAEGVGV
LLVERLSEAERRGHRVLAVVRGSAVNQDGASNGLTAPNGPSQQRVIRQALACAGLSVADVDVVEGHGTGTTLGDPIEAQA
LLATYGQGRSGERPVWLGSVKSNIGHAQAAAGVAGVIKMVMALRAGVLPRTLHVDEPSSQVDWSSGSVRVLADEVEWPGV
EGRLRRAGVSAFGVSGTNAHVILEEASG
>UniRef100_Q3S865_from_60_to_487 (HMM "PKS_KS" in sequence "UniRef100_Q3S865", bitscore: 757.2, e-value: 5.7e-222, length: 428)
VAVVGMACRLPGGVVSPAGLWELVAEGRDGVSGFPVDRGWDVEGLFDPDPDRPGTSYTRHGGFLHDAAEFDAEFFGISPR
EALAMDPQQRLLLESSWEAVESAGIDPHALRGSRTGVFAGIMYHDYGPALHIPAGGVDGQRLTGGAGSVLSGRVAFSLGL
EGPAVTVDTACSSSLVAVHLAVSALRAGECSLALAGGVTVMSSPGTFVEFSRQRGLSVDGRCRSFAASAGGTGWAEGVGL
LVLERLSDARRHGHRVLAVVRGSAVNQDGASNGLTAPSGRAQERVIRAALSSAGVTAAEVDVVEAHGTGTRLGDPIEAQA
LLATYGRERPAERPLWLGSLKSNIGHAQAAAGVAGVIKMVMALQQRALPKTLHVDEPTPLVDWASGGVRLLTEQREWEAV
EGRPRRAGVSSFGISGTNAHLVLEEAPS
>UniRef100_Q7WTD6_from_1601_to_2027 (HMM "PKS_KS" in sequence "UniRef100_Q7WTD6", bitscore: 757.1, e-value: 6.1e-222, length: 427)
IAIVGMACRFPGGVTSPEQLWDLVTEGRDAMSAFPTDRGWRLDTLYDPDPDRPGTSYVREGGFIYDAGEFDADFFGISPR
EAVGMDPQQRLLLETAWETFERAGIDHGSLRGSDTGVYVGATIFDYLSIIGISSLDMEGYTGTGNLGCVVSGRVSYVLGL
EGPAVTVDTGCSSSLVALHSAVRGLRGGECSLALAGGVTVMSTPGAFVEFSRQRGLAADGRCKAFAAAADGTGWGEGVGL
LLLERLSDARRNGHKVWAVVRGSAINQDGASNGLTAPNGPSQQRVIRQALANARLSPADVDVVEAHGTGTTLGDPIEAQA
LLATYGQGRSAERPLWLGSVKSNIGHTQAAAGAAGVIKMVMAMRHGELPASLFIDAPTPHVDWDSGAVALLSEATDWPEV
DRPWRAGVSAFGISGTNAHVILEEAPE
>UniRef100_A4FCY9_from_2797_to_3223 (HMM "PKS_KS" in sequence "UniRef100_A4FCY9", bitscore: 757.0, e-value: 6.5e-222, length: 427)
IVIVGMACRYPGGVRSPEDLWRLVETGTDAIGPFPTNRGWDVENLYDEDPDRPGKSYTRHGGFLYDADRFDAEFFGISAR
EAIGMDPQQRLLLETVWEAVENAGIAPTALRGTRTGVLTGVMYSDYLSRLRTTPESTEAYRFVGNSPSVVSGRVSYALGF
QGPAITVDTACSSSLVALHLAAQSLQRGECGLALAGGVTVMSSPNTFAEFSRQRGLSPDGRCKAFSDAADGTAWSEGVGV
LLLERLSDARRNGHEVLAVVRGSAVNQDGASNGLTAPNGPSQERVIRDALATARLAPADVDAVEAHGTGTRLGDPIEAQA
LLATYGVERDSAEPLYLGSLKSNIGHSQAAAGVGGVIKMVMAMRQGVLPGTLHAGKPTSHVDWSVGGVSLLTEATPWPRR
GRPRRAGVSSFGISGTNAHVIVEQAPA
>UniRef100_O30765_from_37_to_463 (HMM "PKS_KS" in sequence "UniRef100_O30765", bitscore: 756.9, e-value: 6.9e-222, length: 427)
VAVVGMACRYPGGVATPDDLWELVASGTDAISTFPTDRGWDLDGLYDPDPSTPGKSYVRHGGFLHDAAQFDAEFFGISPR
EATAMDPQQRLLLETSWEALEHAGIAPNTLRTTRTGVFTGVMYDDYGSRCFPSLPEVEGYVVNGSAGSVASGRVAYTLGL
QGPALTVDTACSSSLVALHLAVQSLRRGECDLALAGGSTVMSTPTVFVEFSRQRGLAPDGRCKSFADTADGTAWAEGVGV
LLVERLSDAERLGHRVLAVVRGTAVNQDGASNGLTAPSGPAQQQVIRDALSDAGLSADDIDAVEAHGTGTPLGDPIEAGA
LLATYGHPERQTPVWLGSLKSNIGHTQAAAGIAGIIKMIQAMHHGTLPRTLHVDHPSSKVDWKAGSLQLLAQARPWPADP
DRPRRAAVSAFGVSGTNAHAIIEEPST
>UniRef100_Q6V1N9_from_36_to_462 (HMM "PKS_KS" in sequence "UniRef100_Q6V1N9", bitscore: 756.8, e-value: 7.4e-222, length: 427)
VAIVGMGCRYPGGVFSPEDLWQLVAEGRDVIGDLPTDRSWNLDTLYDPDPTAPGTTYARGGGFVDTATHFDAGFFGISPR
EAAAMDPQQRLVLETGWEALERAGIPPASLGGSDTGVYIGTGMQDHIIHLQKSRQEAEGFVGTGNAISVVSGRLAYTLGL
EGPAVSVDTACSSSLVALHLAVQALRAGECSLALAGGATVINTPVMFVEFSRQRGLSPDGRCRSFAADADGTGWSEGVGV
LVLERLSDARRHGHQVLAVVRGSAVNQDGASNGLTAPNGPSQQRVIRRALTAARLTADEVDAVEAHGTGTRLGDPIEAQA
LLATYGQGRPADRPLWLGSLKSNIGHAQAAAGVGGVIKTVMALRHGVLPQTLHVDAPTPEVDWSAGEVRLLTQRREWPRA
GRPRRAGVSAFGISGTNAHLILEEAPE
>UniRef100_O33956_from_1558_to_1985 (HMM "PKS_KS" in sequence "UniRef100_O33956", bitscore: 756.7, e-value: 7.7e-222, length: 428)
IAIVSMACRMPGGVSTPEELWRLLRDGKDAIGPFPANRGWDLENLYDPDPDADGRTYVREGGFLHEAPDFDPSFFGISPR
EALAMDPQQRLLLETSWEALERAGIDPARLRGSRTGVFVGTNGQHYMPLLQNGGDSFDGYLGTGNSASVMSGRLSYVFGL
EGPAVTVDTACSASLVALHLAVQAMRRGECDMALVGGATVMSTPEMLVEFSRQRVISANGRSRAFAAGADGVALGEGVGV
LLVERLSDAERNGHPVLAVVRGSAVNQDGASNGLTAPNGPSQQRVIRQALADAGLRPEDIDAVEAHGTGTELGDPIEAEA
LLATYGRTRTADRPLWLGSLKSNIGHTQAAAGVAGVIKMVLALGNETLPRTLHVDEPTPRVDWSSGAVSLLTEPVDWPAG
PSAPRRAAVSSFGISGTNAHTILEQAPV
>UniRef100_Q9ALM3_from_40_to_466 (HMM "PKS_KS" in sequence "UniRef100_Q9ALM3", bitscore: 756.7, e-value: 8.2e-222, length: 427)
IAIVSASCRLPGGVDSPEALWQLVRTGTDAISEFPADRGWDLGRLYDPDPNHQGTSYTRAGGFLAGAGDFDPAMFGISPR
EALAMDPQQRLLLELSWEALERAGIDPTSLRGSKTGVFGGVTPQEYGPSLQEMSRNAGGFGLTGRMVSVASGRVAYSFGF
EGPAVTVDTACSSSLVALHLACQSLRSGECDLALAGGVTVMATPATFVEFSRQRGLAPDGRCKSFAAAADGTGWGEGAGL
VLLERLSDARRNGHEVLAVVRGSAVNQDGASNGLTAPNGPSQQRVITQALASAGLSVsDVDAVEAHGTGTTLGDPIEAQA
LIATYGQGREKDRPLWLGSVKSNIGHTQAAAGVAGVIKMVLAMRHGQLPATLHVDEPTSAVDWSAGSVRLLTENTPWPDS
GRPCRVGVSSFGISGTNAHVILEQSPV
>UniRef100_A5NRQ0_from_1522_to_1950 (HMM "PKS_KS" in sequence "UniRef100_A5NRQ0", bitscore: 756.4, e-value: 9.7e-222, length: 429)
IAIVGMGCRFPGGSSDPDRFWQLLTEGRDAVIEVPKDRWDADALFDPDPDAVGKTYAKWGGFLQERIDLFDAPFFDVPAH
EAKFMDPQQRLLLEVTWEALENAGIPPADLLGSDTGVFVGVSNMDYARLQDDPRTIQEAGLYSGTGTGLSYASGRVSYLL
GLQGPSVTLDTACSSSLVAVHQACQSLRLRESTLAIAAGVNLLLSPQSTIALSHARALAPDGRSKAFDASANGFSRGEGC
GAVLLKRLSDAVADGDRILAVIRGSAVNQDGASSGLTVPNGRAQEALIRQALRQAAVAPAEVSYVEAHGTGTSLGDPIEM
RAIGAVLGEGRDAGHPLYVGSVKTNLGHLEPAAGMAGLLKVVLSLQHHAIPAHLHFRTLNPYISLDDIPARIPTELTPWR
SDGESRIAGVSAFALQGTNAHVIVEEYRD
>UniRef100_Q9X993_from_1564_to_1985 (HMM "PKS_KS" in sequence "UniRef100_Q9X993", bitscore: 756.3, e-value: 1e-221, length: 422)
VAIIGMACRFPGGVHSPEALWRLLAEGGDAITPMPADRGWDLDRLYHPDPDHQGTSYARGGGFLDGAADFDADFFGISPR
EALAMDPQQRLLLETWEVLEQAGIDPESLRGSSTGVFAGTNTQDYGTALDAAQDEAGGHRLTGNAMSVVSGRVSYTFGFE
GPALTVDTACSSSLVALHMAAQALRQGECSLAVAGGVTVMATPSSFVEFARQRGLAPDGRCKPFAAAADGTGWSEGVGLL
LVERLSDARRNGHQVLAVVRGSAVNQDGASNGLSAPSGPSQQRVIRQALANARVAASEVDAVEAHGTGTTLGDPIEAQAL
LATYGQERPLLLGAVKSNLGHTQAAAGVAGVMKMVLAMRHGMLPRTLHVDEPTGHVDWTAGAVELLTEHTDWPETGHPRR
AAVSAFGISGTNAHVVLELPAA
>UniRef100_Q1PCG2_from_22_to_448 (HMM "PKS_KS" in sequence "UniRef100_Q1PCG2", bitscore: 756.3, e-value: 1.1e-221, length: 427)
VAVVAMSCRYPGGVGTPEQLWQLVDAGVDAVGDFPDDRDWDVDAIYDPDPDAPGRTHVREGGFLHDAPRFDPGFFGISPR
EALAMDPQQRLLLETAWEAFERGGIDPHTLRGSRTGIYAGVMYHDYGSWLTDVPEGVEGYLGNGNLGSVASGRVSYTLGL
EGPAVTVDTACSSSLVALHLAVQALRTGECALALAGGVTVMSTPDTFIDFSRQRGLALDGRCKSFAEGADGTGWGEGVGM
LLLERLSDARRNGHRVLAVVRGTAVNQDGASNGLTAPNGPSQQRVIRAALADARLEPHQVHAVEAHGTGTPLGDPIEAQA
LLATYGQDRQAGEPLWLGSVKSNIGHTQAAAGVAGVIKMVMAMRRGRLPRTLHAEHPTTRVDWESGAVELLGEARDWPDA
GEPRRAAVSSFGISGTNAHVIVEAAPD
>UniRef100_Q27W72_from_1857_to_2284 (HMM "PKS_KS" in sequence "UniRef100_Q27W72", bitscore: 756.2, e-value: 1.1e-221, length: 428)
IAIVGMACHYPGGVGSPDELWRMVADGVDAIGEFPADRGWDLGGLFDPDPDHIGTSYAREGGFLHEAPRFDAEFFGISPR
EALATDPQQRLLLETAWQAFESAGIDPVSLRGSRGAVFTGVMYDDYGSRFLGRTPEGVEGRLMTGSTPSIASGRVAFTFG
LEGPAVTVDTACSSSLVAMHLAAQALRQGECTLALAGGVTVMATPNTFVEFSRQRGLAPDGRCKPFAAAADGTGWGEGIG
LLVLERLSDARRNGRDVLAVIRGSAINQDGASNGLTAPNGPSQQRVIRQALATARLSPADVDAVEAHGTGTTLGDPIEAQ
ALLATYGEDRPEGSPLWLGSIKSNIGHTQAAAGVAGVIKMVMAMRYGLLPVSLHIDEPSPHVEWNDGGVRLLTEAVEWPR
AERPRRAGVSSFGISGTNAHVILEQAPD
>UniRef100_Q1WEK6_from_1750_to_2174 (HMM "PKS_KS" in sequence "UniRef100_Q1WEK6", bitscore: 755.9, e-value: 1.4e-221, length: 425)
IVIVGMACRYPGGVASPEELWELLATGRDAVADLPDDRGWDLDGLYSADPDSSGTSYVRSGGFVYDAGEFDADFFGISPR
EALAMDPQQRLLLEVAWETVERAGVPAASLKGSQTGVFVGAAAQGYGTGAGQAAEGSEGYFLTGGAGSVVSGRLSYTFGL
EGPAVTVDTACSSSLVALHLAAQALRSGECSLALAGGVTVMATPGIFVEFSRQRGLAADGRCKAFADAADGTGWGEGVGM
LLLERLSDARRNGHRVLAVVRGSAVNQDGASNGLTAPNGPSQQRVIRAALANAGLAASDVDAVEAHGTGTSLGDPIEAQA
LLATYGQQRERPLLLGSIKSNIGHTQSAAGVAGVIKMVLAMRHGALPRTLHVDQPSTHVDWSAGAVELLTEPAEWPGTSR
PRRAGVSSFGVSGTNAHVILEQPPA
>UniRef100_A0FCL2_from_5396_to_5822 (HMM "PKS_KS" in sequence "UniRef100_A0FCL2", bitscore: 755.7, e-value: 1.5e-221, length: 427)
IAIVGMSCRLPAGVDSPEALWTLLMSGTDAISELPTDRGWSLDALYDQDPSRPGTTYAKTGGFLKNAADFDAGFFTISPR
EALAADPQQRLWLEACWEAFERAGIDPLALKGTRTGVFAGAASTTYGAGQAAAPDGSEGYLLTGNSTSVISGRVAYTLGL
EGPAVTVDTACSSSLVSVHWACESLRRGESTLALAGGVAVMTTPDLLVEFSRQRGLAPDGRCKSFAAAADGTGFAEGAGV
LVLERLSDAERNGHQVLAVIRGSAVNQDGASNGLTAPNGPSQQRVIRQALANAGLASQEVDAVEAHGTGTTLGDPIEAQA
LLATYGQDRDPDRPLLLGSVKSNIGHTQAAAGAAGLIKMVLALRNGVLPRTLHVDEPSPHVDWSAGAMELLTEQTTWPDR
DRPRRAGVSAFGVSGTNAHVILEQAPK
>UniRef100_Q27W73_from_36_to_461 (HMM "PKS_KS" in sequence "UniRef100_Q27W73", bitscore: 755.6, e-value: 1.7e-221, length: 426)
VAVVGMACRFPGGVTSPEELWELLVSGVDAIGDFPTDRGWDLENLYHPDPEHYGTSCVRQGGFVEADRFDAAFFGISPRE
ALAMDPQQRLVLELAWESLERAGIDPVSLKGTRTGVYAGVSSQDYLSRAPRIPEGFEGYATTGGLTSVISGRVAYTFGLE
GPAVTVDTACSASLVAMHLAVQALRQGECALALAGGVTSLATPIMFTEFSRQRALAPDGRCKSFAADADGTGFSEGVGLV
VLERLSEARRNGHRVLAVIRGSAINQDGASNGLTAPNDVAQERVIGQALANAQLAPGDVDAVEAHGTGTKLGDPIEAEAL
IATYGQNRPADRPLLLGSLKSNIGHTHAAAGVAGVIKMVMALRHPQLPANLHLDEPTPHVDWDGSGLRLLTEPVEWPRLE
RPRRAAVSSFGISGTNAHLILEQAPE
>UniRef100_Q6W5Q0_from_6969_to_7386 (HMM "PKS_KS" in sequence "UniRef100_Q6W5Q0", bitscore: 755.6, e-value: 1.8e-221, length: 418)
IAIVGMACRYPGGVTTPEELWRLVTDGVDTVSDLPGDRGWDIEGLYDPEPGKEGKSYTRRGSFLHDAAQFDPGFFGISPR
EALYMDPQQRLLLETSWEALERAGIDPATLRGSRTGVFAGVMYHDYALNVSPSGTAGGSVVSGRLSYTFGWEGPAVTVDT
ACSSSLVALHLAVQALRSGECSLAVAGGATVMSTPGMFVEFSRQRGLSVDGRCKAFAGAADGVGWSEGVGVLLVERLSDA
VRNGHRVLAVVKGTAVNQDGASNGFTAPNGPSQQRVIRQALHGAGVPASEVDVVEAHGTGTTLGDPIEAQALLATYGQDR
PEDRPLLLGSVKSNIGHAQAAAGVAGVIKMVMAMEHGTVPRTLHVDRPSPHVDWTEGRAELVTEDRPWPVTGRPRRASVS
AFGLSGTNAHVVLEQGPD
>UniRef100_A4T3X4_from_14_to_443 (HMM "PKS_KS" in sequence "UniRef100_A4T3X4", bitscore: 755.5, e-value: 1.9e-221, length: 430)
FAIVGYAGRFPGARDAESFWELLADGRDAISEVPEDRWDVEAFFDPDPSTPGKVVTRRAGFVDDVSGFDAPFFGMSTREV
RLMDPQHRLLLETAWRAIEHSGTAPSELANTNTGVFVGLATHDYLGMASDELSYPEIEAYMAIGTSNAAAAGRISYRLGL
QGPAVAVDTACSSSLVAIHQACQALRLGECDLALAGGANVILTPATMITFSNAHMLAPDGRCKTFDAAADGYVRGEGCGV
IVIKRLEDAVRDGDRIRAVIRGSAINQDGASGGLTVPNGVAQQRVIGDALSRAGLAPGDVDYLEAHGTGTSLGDPIEAQA
AGAALGPGREPQRPLLIGSAKTNIGHLEAAAGIAGVIKVVLSLEHETLPKHLNFENPSPHIPWDRLPVEVVKESIPWRRG
QRGGRPRIAGVSSFGFAGTNAHVILEEAPL
>UniRef100_O33954_from_1062_to_1488 (HMM "PKS_KS" in sequence "UniRef100_O33954", bitscore: 755.2, e-value: 2.2e-221, length: 427)
IAVVGMGCRFPGGVGSPEALWRLVVEGVDAVSPFPGDRGWDVEGLYDPEPGVAGKSYVREGGFLHDAAEFDAEFFGISPR
EAVAMDPQQRLLLETSWEAIERAGIDPHSLHGSRTGVYAGVMPQEYGPRLAEGAEGSDGYLLTGTSGSVVSGRVAYTLGL
EGPAVTVDTACSSSLVALHLAVQALRGGECDMALAGGVTVMAGPGMFVEFSRQRGLAADGRCKAFADGADGTAWAEGAGV
VLVERLSDARRLGHPVLAVVCGSAVNQDGASNGLTAPSGPSQERVIRQALGNARLTVADVDVVEAHGTGTRLGDPIEAQA
LLGTYGRDRDGGRPVWLGSLKSNIGHAQAAAGVAGVIKMVLAMRYGWLPRTLHVDEPSRHVDWSAGGVWLLTEAREWPGV
DRPRRAAVSAFGVSGTNAHLILEAPDT
>UniRef100_Q5MD32_from_41_to_467 (HMM "PKS_KS" in sequence "UniRef100_Q5MD32", bitscore: 755.2, e-value: 2.3e-221, length: 427)
IAIIGVGCRFPGGVNTPESFWQLLSGGVDAVQEVPASRWDVNAYYDPDPSVPGKMYTRNGAFIDGVDLFDPYFFGIPPRS
AVNLDPQHRLLLEVAWEALENAGIAPKSLAGTKTGVFVGGSTGEYTQLVREKGADSIDASHLTGSLLTFATGRLSHFLDL
QGPSLTVDTACSSSLVAVHLACQSLRSGESSLALVGGVSLMLMPQGTITTCKARMLAVDGRCKTFDAAADGYGRGEGCGI
VVLKRLSEALKDEDNILAVIRGTATNQDGHSSDLTVPNGLAQQQVIRKALENAGLQPEQVDYVEAHGTGTALGDPIEMHA
IGAVFGPTRDSSQPLRVGSVKTNIGHLEFAAGIAGLIKIALSLNQREIPAHLHFKRGNPYISWNELPVEIPTQRTPWTAR
QGRRVAGVSSFGASGTNAHVVLEEAPE
>UniRef100_Q52V46_from_142_to_568 (HMM "PKS_KS" in sequence "UniRef100_Q52V46", bitscore: 755.2, e-value: 2.3e-221, length: 427)
IAIVGIGCHFPGGVQSPEALWNLVETGTDAISAFPTGRGWDLDALYDPDPDRAGTSYAREGGFLHDADAFDAAFFGISPR
EALAMDPQQRLLLEASWEAFDRAGVDPAALRGGQVGVFVGAETQEYGPRLQDATDGFEGYLVTGNAASVASGRIAYTFGF
EGPTVTVDTACSSSLAALHLAVQALRTGECSLALAGGVAVMASPGSFVSFSRQRGLAPDGRCKPFAAAADGTAWGEGVGM
LLVERLSDARAKGHRILAVVRGSAINQDGASNGLTAPSGPSQQRVIRQALANAGLSAAEVDVVEAHGTGTRLGDPIEAQA
LLATYGQEHTDDRPLWLGSLKSNIGHTQAAAGVAGIIKMIMAMRHGVLPRTLHVDAPTPHVDWEAGAVTLLTEAVEWPES
DRPRRAGVSSFGMSGTNAHVIVEEPAA
>UniRef100_Q27W68_from_37_to_469 (HMM "PKS_KS" in sequence "UniRef100_Q27W68", bitscore: 755.0, e-value: 2.5e-221, length: 433)
VAIVSMACRYPGGVGCPEELWELVASGGDGITAFPTDRGWDLDGLYHPDPDHPGTSYVRHGGFLGGtDrTdgTDRFDAEF
FGISPREALAMDPQQRLLLEVSWELFERAGVDPVTTKGSRTGVYAGVSSQDYLSRMPRVPEGFEGYATTGSLTSVVSGRV
AYTFGLEGPAVTVDTACSSSLVAMHLAAQALRQGECDLALAGGVTALTTPTAFAEFSRQRGLAPDGRCKSFAAGADGTGF
SEGVGLVLLERLSDARRNGHRVLALIRGSAINQDGASNGLTAPNDVSQERVIRQALAGARLAPDQVDAVEAHGTGTSLGD
PIEAHALLATYGQDRPGERPLWLGSLKSNIGHAQAAAGVAGVIKMVMALRHETLPVTLHIDEPTPHVEWEGGGVRLLTEP
VPWPTGERPRRAGVSSFGISGTNAHLILEQAPE
>UniRef100_A0ACI2_from_1474_to_1897 (HMM "PKS_KS" in sequence "UniRef100_A0ACI2", bitscore: 754.9, e-value: 2.8e-221, length: 424)
VAIIGMACRYPGGVTSPDELWQLVAEGRDGVTDFPEDRGWDTARLYEPDGTPGTSYVREGGFLGDVAEFDAPFFGISPRE
AVATDPQQRLMLQVAWEALEHAGVDPTALRGSDTAVFAGTNGQDYPILLAGDPDISEGHQGAGNAAAVLSGRIAYTFGFE
GPTLTVDTACSSSLVALHLAVRALRAGECSMALAGGVTVMSTPTAFVEFSRQLGLAADGRCKAFAAAADGTGWGEGVGVL
LVERLSDARRNGHRVLAVVRGSAINSDGASNGLTAPNGPAQRRVIRRALADADLRHsDVDVVEAHGTGTKLGDPIEAQAL
LATYGQERAEPLYLGSLKSNIGHTQAAAGVAGVIKMVEALRRGVLPGTLHVDEPTPQVDWSAGAVELLTEARPWPETDRP
RRAGVSSFGVSGTNAHVVLEAAPA
>UniRef100_A4X8L0_from_175_to_601 (HMM "PKS_KS" in sequence "UniRef100_A4X8L0", bitscore: 754.8, e-value: 2.9e-221, length: 427)
IAVVGIGCRYPGHSTSAEDLWRLVSEGRHVISDFPTDRGWDIEGLYDPDPGKPGKTYVRQGGFLEDAAAFDADFFGISPR
EAMTMDPQQRLVLETAWEALEDAGIDTASLHGSQTGVFIGAEPQEYGPRLHEAPEGLDGYLLTGNAPSVVSGRLAYTFGF
EGPTLTVDTACSGSLVALHLACQAVQRGECTTALAGGVAVMVHPGAFTAFSRQRGLAPDGLCKPFAAAADGTGWAEGVGI
LVLERLADARRNGHRVLGVIRGSATNQDGASNGLTAPNGPSQQRVILSALASAGLTSTDVDMVEAHGTGTRLGDPIEAQA
IIATYGRERPADRPLWLGSLKSNIGHSQAAAGVAGVIKVLMAMRHRVLPRTLHVDAPTPNVDWSAGTVELLTEAREWTDP
GRPRRAGVSSFGVSGTNAHVIVEEPPP
>UniRef100_Q93H83_from_1529_to_1955 (HMM "PKS_KS" in sequence "UniRef100_Q93H83", bitscore: 754.5, e-value: 3.7e-221, length: 427)
IAIIGMACRYPGGVRSPEDLWELVASGRDAISRFPGNRGWDVEALYHPDPDHPGTTYTTQGGFLHDADEFDPAVFGISPR
EAVAMDPQQRLLLDTTWEAFERARIAPHAMRSTTTGVFVGSGYQDYTGRPLKVPDGVEGYIPSGNAASVISGRLSYTFGL
QGPSVTVDTACSSSLTALHLAMQALRGGECSMALAGGVMVMAGPSAFTMSSRQRALSADGRCKAFSSSADGTGFAEGVGL
VLLERLSDARRNGHEVLAVVRGSAVNQDGASNGLTAPSGKAQQQVIRQALANARLAPDEVDAVEAHGTGTRLGDPIEAQA
LLATYGKERSEGRPLWLGSLKSNIGHTQAAAGVGGVIKMVMAIRNGILPQTLHVDEPTPHVDWAGGNVRLLTEQTAWPDQ
DRPRRAAVSSFGMSGTNVHTIIEQAPQ
>UniRef100_Q9X993_from_3301_to_3725 (HMM "PKS_KS" in sequence "UniRef100_Q9X993", bitscore: 754.4, e-value: 4e-221, length: 425)
VVIVGMSCRYPGGVGSPEDLWRLVSEGVDAVSDFPTDRGWDVESLYSPDPEALGTSYTRSGGFLHEAAEFDPDFFGMSPR
EALATDAQQRLLLETTWEAIERTGIDPASLRGSRTGVFAGVMYTDYGDLLVGDQFEGYRSNGSAASIASGRVSYTFGFEG
PAVTVDTACSSSLVALHWAAQSLRSGECSLAVAGGVTVMSTPTTFVEFSRQRGLSADGRCKAFADAADGVGWGEGVGMLV
LERLSDARRNGHRVLAVVRGSAVNQDGASNGLTAPNGPAQQRVIRQALASAGLSAADVDAVEAHGTGTTLGDPIEAQALL
ATYGQERPEDRPLLLGSVKSNIGHAQAASGVAGVIKMVLAMRHGVLPRTLHVDEPSSHVDWSAGAVELLTSEAEWPQGEG
PRRAGVSSFGVSGTNAHVILEQPGP
>UniRef100_Q8RJY4_from_19_to_446 (HMM "PKS_KS" in sequence "UniRef100_Q8RJY4", bitscore: 754.1, e-value: 4.8e-221, length: 428)
IAIIGMGCRFPGGADTPEAFWRLLRDGVDATRQVPADRWDADALYDADPDAPGKIYARRGGFLEHVDHFDAEFFGIAPRE
AKSIDPQQRLVAEVSWEALESAGYASARLSGSATGVFIGAGIDDYAQFQLRSDDLEQIGPYAGTGTSLCFTAGRVSYLLG
LQGPSLMVDTACSSSLVAVHLAMQSLRNGECRMALAGGVNLILSPEISIFLSRSHALAPDGRCKTFDALADGYARGEGCG
VIVLKRLSDAQQDKDRILAVIRGSAVNHDGPSSGLTVPNGLAQQALLRQALSNARVEPARVGYVEAHGTGTPLGDPIELE
ALGTVLSEGRSREHPFALGSVKTNVGHLESAAGVAGLIKVVLALQHREIPPHLHFERLNPRASLEGIPAVIPTRRIPWEA
IGGGRIAGVSSFGLSGTNAHVVLEEAPE
>UniRef100_A4X8M0_from_36_to_462 (HMM "PKS_KS" in sequence "UniRef100_A4X8M0", bitscore: 754.1, e-value: 4.8e-221, length: 427)
IAIIGMACRYPGGVSSPEDLWRLVADGVDAIGDFPTDRGWDTAALYDADPDAAGSSYVRQGGFVHDAAKFDAEFFGISPR
EALAMDPQQRLVLESSWEACERAGINPDSLRGGPVGVFVGCGGQDYWDRLTVLPEPVEAYMSTGSAGAVISGRVAYSLGL
EGPAVTVNTACSSSLVALHLAAHALRQRECGLALAGGVTVMSTPGAFVAFSRQRGLASDGRCKPFSDDADGTGWGEGVGM
LLLERLSDAQRNGHPVLAVIRGSAINQDGASNGLTAPNGVAQQRVIRQALANAGLASTDVDLIEAHGTGTTLGDPIEAEA
LIATYGHDRPADRPLWLGSVKSNIGHAQAAAAVSGVIKMVMALRNGVLPKSLHVSEPSSHVDWSAGAVHLLTEARQWPDH
GQPRRGGVSSFGVSGTNGHVILEQAPL
>UniRef100_Q7NJ88_from_11_to_436 (HMM "PKS_KS" in sequence "UniRef100_Q7NJ88", bitscore: 753.8, e-value: 5.9e-221, length: 426)
IAIVGMGCRFPGGAENPERFWQLLRDGVDAIRDVPPERWNLADLYDPAPGAPGKTCTRRGGFLEQVDRFDAEFFGISPPE
AQRMDPQQRLVLEVAWEALEDAAIVPVALAGSRTGVFIGICHSDYDTLAFRQYSGIHMLDTTGTSDCIAANRLSYLLDLR
GPSLAIDTACSSSLAALHLACQSLWLAESTLALAGGVHLNLSPERSIGLSQGRMLATDGRCKTFDAQADGYVRGEGCGVL
VLKRLSDALADRDPIRAIIRGTAVNHNGRSNGLTAPNTAAQEEVIRRALAQAGVQPSQVSYVETHATGTALGDLIEFKAL
KAVLGQRQQGDPRCLLGSLKTNIGHLEAAAGIAGLIKVTLALQHRQIPPSLSPQRLHPYIRLDGTPFEIPTRGQSWEPGG
ELRLAGVSAFGFGGTNAHLLLQEAPP
>UniRef100_Q52V44_from_4881_to_5306 (HMM "PKS_KS" in sequence "UniRef100_Q52V44", bitscore: 753.8, e-value: 6.1e-221, length: 426)
IAIVAMSCRFPGGVRTPEDLWQLLATGRDAIGEFPEDRGWDAEALFGPQFEQDAPYAREGGFLYDVADFDPAFFGISPRE
ALAMDPQQRLLLETSWEAFERAGIDPLSVRGSQAGVFVGTNGQDYLSLVLNSADGGDGFMSTGNSASVVSGRLSYVFGLE
GPAVTVDTACSASLVALHLAVQALRNGECSLALAGGVTVMSTPGAFAEFSRQRGLAEDGRIKAFAAAADGTGWGEGVGML
LVERLSDARRNGHPVLALVRGSAVNQDGASNGLTAPNGPSQQRVIRAALASAGLAPGDIDAVEAHGTGTKLGDPIEAQAL
LATYGQDRPADRPLQLGSIKSNIGHTQAAAGVAGLMKMVLAMQHGVLPQTLHVDEPTPHVDWSAGDIALLTERREWPETG
RPRRAGISSFGVSGTNAHTILEQAPP
>UniRef100_Q3S863_from_40_to_466 (HMM "PKS_KS" in sequence "UniRef100_Q3S863", bitscore: 753.7, e-value: 6.4e-221, length: 427)
VAIVGMGCRYPGGVDSPEKLWQLVASGTDAVDAFPADRGWDLGALYDPTRERPGTTYAAEGGFLTGAADFDPGFFGISPR
EALAMDPQQRLLLETTWEAFERAGLDPGALRGSDTGVFVGVMYQDYGLRLRQVPDDIQGYIGNGNSDSVASGRLSYTFGL
EGPAVTVDTACSSSLVALHLAAQALRRGECGLALAGGAMIMSTPVPFVEMSRQGGLAADGRCKSFAAGADGTGWGEGVGM
LLLERLSDARRNGHPVLALVRGTAVNQDGASSRLTAPNGPAQQRVIRRALADAGLTPADVDVVEAHGTGTPLGDPIEAQA
LLATYGQDRPADRPLLLGSLKSNLGHTQAAAGVGGIIKMVMAMRHGTVPPTLHAERRTPTVDWSAGAVELVTEAVAWPET
GAPRRASVSSFGISGTNGHIVLEQAGT
>UniRef100_Q70HZ9_from_23_to_450 (HMM "PKS_KS" in sequence "UniRef100_Q70HZ9", bitscore: 753.7, e-value: 6.5e-221, length: 428)
IAIIGMGCRLPGGVRTPEDLWDLVEKKHDAIGPFPADRGWDLENLYDPDPDAPGKAYVREGGFVHDVAGFDAGFFGISPR
EALAMDPQHRLLLECSWEALERAGIDPSSLEGTRTGVYTGLMTHEYATRLPSIDEELEGVIGIGNAGSVASGRVSYTLGL
NGPAVTVDTACSSSLVALHLAAQALRQGQCTLALAGGASVIAAPTVFATFSRQRGLAPDGRCKAFSSTTDGTGFGEGVGV
LVLERLSDARRNGHEVLAVVRGSAVNQDGASSGFTAPNGPSQQDVIREALADGRLTPADVDVVEGHGTGTRLGDPIEAQA
LLATYGRGRDADRPLWLGSVKSNIGHTQAAAGVASVIKMVQAMQAGVLPRTLHVDEPSGEVDWDSGAVRLLTEAREWPSG
EGRVRRAGVSSFGISGTNAHVILEEPPA
>UniRef100_Q846X4_from_1977_to_2404 (HMM "PKS_KS" in sequence "UniRef100_Q846X4", bitscore: 753.6, e-value: 6.8e-221, length: 428)
IAIVGMACRYPGGVTSPEQLWQLVATGTDAIGPFPEDRGWDTAGLFDPDPDQVGHSYTREGGFLYDAARFDAGFFGISPR
EAAATDPQQRLLLETAWQAFEHAGIDPAALRGTPCGVITGIMYDDYGSRFLARKPDGFEGRIMTGSTPSVASGRVAYTFG
LEGPAITVDTACSSSLVAMHLAAQALRQGECELALAGGVTVMATPNTFVEFSRQRGLAPDGRCKPFAAAADGTGWGEGAG
LVVLERLSDARRKGHRVLALLRGSAVNQDGASNGMTAPNGPSQERVIRTALAGAGRGPEDIDVVEAHGTGTTLGDPIEAQ
ALLATYGQGRPEDRPLWLGSVKSNIGHTQAAAGVAGVIKMVMALRHEQLPTTLHADEPTPHVQWDGGGVRLLTEPVPWSR
GERTRRAGVSSFGISGTNAHLILEEPPE
>UniRef100_Q1MX73_from_36_to_461 (HMM "PKS_KS" in sequence "UniRef100_Q1MX73", bitscore: 753.6, e-value: 6.9e-221, length: 426)
IAIVSMACRYPGGVASPEDLWRMVAEGRDGIVELPGDRGWPEDLYDPDPAASGKSSTRMGAFLEGVEQFDAELFGISPRE
ALAMDPQQRLLLETAWEAFERAGLDPAGVKGNRTGVFAGLNSQDYLLRLYRATGDLEGYAATGSAGSVASGRVAYTFGLE
GPAVTVDTACSSSLVALHLAIQALRNGECDSALAGGATVMSSPSAFTVFSRQRGLAADGRCKAFAEAADGTGWGEGVGLV
LLERLSDAQRNGHTVLAVLKGSAINQDGASNGLTAPNGPSQRRVIEQALANARLTPGQVDAVEAHGTGTTLGDPIEAQAL
LATYGREHTAEQPLWLGSVKSNVGHTQAAAGVAGVIKMVEAMRHGVLPPTLHVDRPTSHVDWESGTVSLLTETQEWPETG
QPRRAAVSSFGMSGTNAHLILEAAPV
>UniRef100_A4X8M3_from_36_to_460 (HMM "PKS_KS" in sequence "UniRef100_A4X8M3", bitscore: 753.5, e-value: 7.3e-221, length: 425)
IAIVGMSCRFPGGVDSPAALWQLLADGADAISDFPNDRGWNIEDIYDPDHSKAGKTYTRSGGFLSDAALFDPEFFGISPR
EAIAMDPQQRLLLEASWEAFESAGIDPVSMRGSRTGVFAGLMYHDYSTRLPTVPAELEGFLGNGNAGSIFSGRVAYVLGL
EGPAITVDTACSSSLVALHLAIQALRREECTLALAGGATVMATPETFVDFSRQRGLASDGRCKPFAAAADGTGWAEGVGV
LLVERLSDAQRNGHRVLAVVRGTAVNQDGASSGLTAPNGPSQRRVIAEALANARLTTDQVDAVEAHGTGTTLGDPIEAQA
IVATYGRDRDRPLWLGSVKSNIGHTQAAAGVAGVIKMVMAMRHGVLPRTLHVDEPTPHVDWSVGDVRLLTDAVEWPVTGR
PRRAGVSSFGISGTNAHVVLEQAPL
>UniRef100_Q0PCZ9_from_36_to_462 (HMM "PKS_KS" in sequence "UniRef100_Q0PCZ9", bitscore: 753.4, e-value: 8.1e-221, length: 427)
LAIVGMACRLPGGVSSPDELWRLALEGREGISGFPTNRGWDVDGLYDPDPDQQGTSYTCEGGFLHEAGDFDPAFFGISPR
EALAMDPQQRLLLETSWEAVESAGIDPQTLKGAGVGVFTGMSYHDYISQIDTVPDGLEGYLGTGNAGSVVSGRIAYVMGL
EGPAVTIDTACSSSLVAMHLAGQALRQGECSMALAGGVTVMATAATFVDFSRQRGLAPDGRCKSFAAAADGTGWAEGAGM
LLLERLSDAQRLGHPILAVIRSSAVNQDGASNGLTAPNGPSQQRVIRQALSAVGLSTADVDAVEAHGTGTPLGDPIEAQA
LLATYGQGRPEGRPLWLGSIKSNIGHAQAAAGVAGVIKMVMALRHGILPATLNLDEPTPHVDWASGAVSLLRETTPWPEV
GRPRRAGVSSFGISGTNAHTILEQAPE
>UniRef100_A0FCL3_from_9561_to_9985 (HMM "PKS_KS" in sequence "UniRef100_A0FCL3", bitscore: 753.3, e-value: 8.3e-221, length: 425)
IVIVGMACRYPGGVTSPEELWELLDTGRDAVSDLPDDRGWDLDGLYSADPDSSGTSYVRAGGFVHDAGEFDADFFGISPR
EALAMDPQQRLLLEVAWETVERAGIPVASLKGSQTGVFVGAASQGYGTGAGQAAEGSEGYFLTGGAGSVVSGRLSYTFGL
EGPAVTVDTACSSSLVALHLAAQALRSGECSLALAGGVTVMATPGIFVEFSRQRGLAADGRCKAFADAADGTGWGEGVGM
LLLERLSDARRNDHRVLAVVRGSAVNQDGASNGLTAPNGPSQQRVVRAALANAGLAASEVDAVEAHGTGTSLGDPIEAQA
LLATYGQERERPLLLGSIKSNIGHTQSAAGVAGVIKMVLAMRHGTLPRTLHVDEPSTHVDWSAGAVELLTRPAEWPGTSR
PRRAGVSSFGVSGTNAHVILEQSPT
>UniRef100_A4X8M3_from_1725_to_2135 (HMM "PKS_KS" in sequence "UniRef100_A4X8M3", bitscore: 753.3, e-value: 8.5e-221, length: 411)
VAIVGMACRYPGGVSSPEDLWRLVVEGVDAIDGFPVDRGWDLDRLYDPSGSRPDTTYVAKGGFLTDAGEFDPVFFGISPR
EAVLMDPQQRQLLEVSWEAFERAGIDPASVRGSATGVFAGVMYHDYVSGHSAGSVVSGRISYTFGLEGPAVSVDTACSSS
LVAMHLAGQALRSGECDLALAGGVTVMATPETFVEFSRQRGLAPDGRCKPFAAGADGTGWSEGVGVLVLERLSDARRNGH
RVYGVVRGSAVNQDGASNGLTAPNGPAQQRVIRQALGNAGVSAAEVDVVEAHGTGTTLGDPIEAQAIVATYGRDRDRPLW
LGSVKSNIGHTQAAAGVAGVIKMVMAMEHGMVPRTLHVDEPTPHVDWSAGDVRLAIDPVEWPAVDRPRRAGVSSFGISGT
NAHVVLEQAPA
>UniRef100_Q0QMQ1_from_2781_to_3207 (HMM "PKS_KS" in sequence "UniRef100_Q0QMQ1", bitscore: 753.2, e-value: 9e-221, length: 427)
VVIVGMACRYPGGVASPEDLWRLVTEGREGLGPFPTDRGWDLDALFHPDQDRPGTSHTRAGHFLYRAGDFDPDLFGLSRR
EALAMDPQQRLLLETSWEAFERAGVDPAALRGSRTGVFTGLMYHDYAVGVDAGAEGVEGHVLTGTQASVASGRVSYAFGL
EGPAVTVDTACSSSLVALHLAAQSLRTGECDMALAGGVTVMAGPGTFVEFSRQRGLSADGRCKSFAAGADGTGWAEGVGV
LVVERLSAARRNGHRVLAVVRGSAVNQDGASNGLTAPNGPSQQRVIRAALDNAGLGLADVDAVEAHGTGTTLGDPIEAEA
LLATYGRGRDEDRPLWLGSIKSNIGHAQAAAGVAGIIKMVHAMRHGELPATLHVDEPTPHVDWAAGGVSLLTDARPWPEV
DRPRRAAVSSFGVSGTNAHVILEQAEA
>UniRef100_Q846X5_from_36_to_460 (HMM "PKS_KS" in sequence "UniRef100_Q846X5", bitscore: 753.1, e-value: 9.6e-221, length: 425)
VALVGMACRFPGGVASPEDLWDLVAAGKDAIEDFPTDRGWDLEALYDPDPAAYGTSYVRHGGFVDDAGSFDADFFGISPR
EALAMDPQQRLMLETSWELFERAGIEPVSLKGSRTGVYAGVSSEDYMSQLPRIPEGFEGHATTGSLTSVISGRVAYNYGL
EGPAVTVDTACSASLVAIHLASQALRQRECDLALAGGVLVLSSPLMFTEFCRQRGLAPDGRCKPFAAAADGTGFSEGIGL
LLLERLSDARRNGHKVLAVIRGSAVNQDGASNGLTAPNDAAQEQVIRAALDNARLTPSEVDAVEAHGTGTKLGDPIEAGA
LLATYGQHRARPLLLGSLKSNIGHTHATAGVAGVIKTVMAIRNGLLPATLHVEELSPHVDWDAGAVEVVTEPTPWPETGH
PRRAGVSAFGISGTNAHLILEEAPP
>UniRef100_A1YBT8_from_37_to_463 (HMM "PKS_KS" in sequence "UniRef100_A1YBT8", bitscore: 752.9, e-value: 1.1e-220, length: 427)
IAIVSMACRFPGGVENPEALWRLVSEGQDAIGPFPEGRGWDVAGLYDPDPDVPGKSITARGGFLYDADRFDPEFFGISPR
EAERIDPQQRLLLECAWEALERAGVAPHTKEASATGVFVGLMYTDYGLRLLNHPEALDGYIGIGSTGSTGSGRIAYTLGL
QGPAITVDTACSSSLVALHMACASLRGGECNLALVGGVAVMTTPTTFIEFSRQRGLSLDGRCKSFGAEAEGVGWGEGCGI
LALKRLSDARRDGDRVLAIIRGSAVNQDGRSQGFTAPNGPSQRAVIQRALAAAGLTAADVDAVEGHGTGTRLGDPIEAQA
LLATYGKAHTAERPLWLGSIKSNFGHTQAAAGVAGIIKLVLAMQHAELPRTLHADTPSPHVDWSQGHVKLLNEPVPWPRT
DRPRRAAVSSFGISGTNAHVILEEAPA
>UniRef100_UPI000038D51D_from_37_to_462 (HMM "PKS_KS" in sequence "UniRef100_UPI000038D51D", bitscore: 752.9, e-value: 1.1e-220, length: 426)
IAIVGMGCRFPGGVNNLETYWQLLSQGIDASREIPSDRWSVDSFYTPHPDTPGKMYTRRGSFIDQVDGFDADFFGIAPRE
AVSIDPQQRLLLEVAWEALENAGQSTEKLEGSATGVFIGISTNDYARFHINSGDPNRIDAYSFIGCTPSVVSGRLSYVFG
LQGPSLTIDTACSSSLTAIHLACESLRKCECNLALAGGVNLMLAPETTIYFCQVKALAADGRCKTFDAAADGYGRGEGCG
VVVLKRLPDALADGDRIFGLIRGSAVNQDGRSNGMTAPNGSAQQAVIRQALAAAAVQPQEIGYVEAHGTGTVLGDPIEIR
ALASVLCADRSQDNALIVGSVKTNIGHLEAAAGIAGIMKVVLALQHRQIPPHLHFKQANPHIDWQELPLVIPTQLTPWIS
DRLLAGVSSFGMSGTNAHVVLEAAPV
>UniRef100_Q0R4P8_from_19_to_445 (HMM "PKS_KS" in sequence "UniRef100_Q0R4P8", bitscore: 752.8, e-value: 1.2e-220, length: 427)
IAVLGMACRFAGGADTLEAFWELLLEGRDGIGEVPEKRWRAYEEAGPDHAAAVRRATRWGGFLDDIEGFDAEFFGLSPRE
AELMDPQQRLLLEVAWEALEHAGIAPRELAGTDAGVFVGIGSDDYGRRLLEDLPGIEAWTGIGSAMCAAANRISYALDLK
GPSLAVDTACSASLVAVHLACQSLRAGESEVSLAAGVNLMISPGLTLTLDAAGATAPDGRSKSFDASADGYGRGEGCGLL
VLKRLSDAVRDGDPVLAVIRGSSVNQDGKTNGIMAPSGSAQEHVLDLACRRAGVDPASVDYVEAHGTGTRLGDPLEAGAL
SAVFGRGRPKDEPCLIGSVKSNIGHLEAAAGIASLIKATLALSKGEIPPSLNFSQGNPAIDWAESGLRVVTERTAWPERE
DRPVRAGVSGFGYGGTIAHVVMEQAPE
>UniRef100_Q9ZGI4_from_1542_to_1970 (HMM "PKS_KS" in sequence "UniRef100_Q9ZGI4", bitscore: 752.8, e-value: 1.2e-220, length: 429)
VAIVGMACRLPGGVASPEDLWRLVAGGEDAISGFPQDRGWDVEGLYDPDPDASGRTYCRAGGFLDEAGEFDADFFGISPR
EALAMDPQQRLLLETSWEAVEDAGIDPTSLQGQQVGVFAGTNGPHYEPLLRNTAEDLEGYVGTGNAASIMSGRVSYTLGL
EGPAVTVDTACSSSLVALHLAVQALRKGECGLALAGGVTVMSTPTTFVEFSRQRGLAEDGRSKAFAASADGFGPAEGVGM
LLVERLSDARRNGHRVLAVVRGSAVNQDGASNGLTAPNGPSQQRVIRRALADARLTTADVDVVEAHGTGTRLGDPIEAQA
LIATYGQGRDTEQPLRLGSLKSNIGHTQAAAGVSGIIKMVQAMRHGVLPKTLHVDRPSDQIDWSAGTVELLTEAMDWPRK
QEGGLRRAAVSSFGISGTNAHIVLEEAPV
>UniRef100_Q0QMN6_from_36_to_460 (HMM "PKS_KS" in sequence "UniRef100_Q0QMN6", bitscore: 752.7, e-value: 1.2e-220, length: 425)
IAIVGMACRLPGGVRSPEDLWQVLAEGRDLTGDLPTDRGWDVDALYDPDPERSGHLYVRRGGFLDDPAAFDAAFFGISPR
EALAMDPQQRLLLETSWEALERAGIDPLSLRGSRTGVFVGQNHQEYGTRLAHAPTSVEGHLVTGVVPSVLSGRISYTLGL
EGPAVTVDTACSTSLVTLHLAVQSLRNGESSLAVTGGVTVLANPGPLVEFSRQRVLAADGRCKAFSAAADGMGMAEGVGV
LVLERLSDARRNGHRVLAVVRGSAVNQDGASNGLTAPNGPSQQRVIRAALANAGLAPADIDVVEAHGTGTSLGDPIEAQA
LLATYGVHRERPLHLGTVKSNIGHTLAAAGVAGVIKSVLALRHGTVPKTLHAETPSPHIDWSSGALLLATEATPWPSGER
PRRAAVSSFGISGTNAHVVLEEAPV
>UniRef100_A4KKJ1_from_104_to_529 (HMM "PKS_KS" in sequence "UniRef100_A4KKJ1", bitscore: 752.5, e-value: 1.5e-220, length: 426)
IAVVGMGCRFPGGISCPEALWDFLCERRSSISQVPPQRWQPFEGGPPEVAAALARTTRWGSFLPDIDAFDAEFFEISPSE
ADKMDPQQRLLLEVAWEALEHAGIPPGTLRRSATGVFAGACLSEYGAMASADLSQVDGWSNSGGAMSIIANRLSYFLDLR
GPSVAVDTACSSSLVAIHLACQSLRTQDCHLAIAAGVNLLLSPAVFRGFDQVGALSPTGQCRAFDATADGFVRGEGAGVV
VLKRLTDAQRDGDRVLAVICGSAVNQDGRSNGLMAPNPAAQMAVLRAAYTNAGMQPSEVDYVEAHGTGTLLGDPIEARAL
GTVLGRGRPEDSPLLIGSVKTNLGHTEAAAGIAGFIKTVLAVQHGQIPPNQHFETANPHIPFTDLRMKVVDTQTEWPATG
HPRRAGVSSFGFGGTNAHVVIEQGQE
>UniRef100_Q1EDB2_from_4_to_428 (HMM "PKS_KS" in sequence "UniRef100_Q1EDB2", bitscore: 752.4, e-value: 1.5e-220, length: 425)
TAIIGIGCRFPSAGNPESFWDLLQHGVHTITEVPSNRWDVDALYDPDPATPGKMNTRWGAFLEQIDMFEPSFFGISPREA
ESMDPQHRLVLEVAWEALENAGVAPNKLADSQTGVFIGIVASDYGRLVFNDPLNIDAYGGIGITPGIAANRLSYILNLHG
PSLAIDTACSSSLVALHFACQSLQSGESNLCLVGGVNLVLSPEYTLTFSQARMMASDGFCKTFDKDADGYVRGEGCGVIV
LKRLCDALRDRDNVLAVIKGSAVNHDGLSNGMTAPNGLSQQAVIRQALKNAGVAPAQISYVEAHGTGTSLGDPIEVESIK
AVLGQGRSPLESCGIGSIKTNIGHLEAAAGIVGLIKTVLSLQHQQIPSHLHLKQLNPLIQLEGTPFFIPTECQPWSVAKE
PRLAGVSSFSFGGTNCHVILSEAPK
>UniRef100_Q3LRL4_from_1449_to_1875 (HMM "PKS_KS" in sequence "UniRef100_Q3LRL4", bitscore: 752.4, e-value: 1.6e-220, length: 427)
IAIIGLGCRVPRASGPEEFWRLLEGGVDAIREVPASRWKLDDYYDPRPGIPGKTYTRWGGFIDGVDQFDAQFFGIAPREA
ANMDPQQRLLLEVAWESLEHAGIAPARLANTRTGVFVGIGSNEYAMLHGVGSDSAPGDAYIATGNDSSFAAGRLAYVLRL
QGPTMSLNTACSSSLVAVHLACQSLRSGESNLALAGGVSMTLSPHSTIYLAQLRALSQDGRCKTFDASADGYVRSEGCGI
VVLKRLSDARRDGDDILAVIRGSAVNHDGPSSALTVPNGDAQQQVIRAALASAGVAPADVDYVEAHGTGTSLGDPIEVQA
LSKVLGEGRMPEQRLLIGSVKTSIGHLEAAAGIAGLIKVVLSHRHGVLPPHLHLEKLNPHIELDGFPLDIPTRPTAWPER
SRPRIAGISAFGLSGTNAHVIVEEAPP
>UniRef100_O30764_from_1009_to_1435 (HMM "PKS_KS" in sequence "UniRef100_O30764", bitscore: 752.3, e-value: 1.7e-220, length: 427)
IAVIGIGCRFPGGVATPDDLWELVASGTDAISTFPTDRGWDLDGLYDPDPSTPGKSYVRHGGFLHDAAQFDAEFFGISPR
EATAMDPQQRLLLETSWEALERAGVVPESLRGGRTGVFVGTTAPEYGPRLHEGTDGYEGFLLTGTTASVASGRIAYALGT
RGPALTVDTACSSSLVALHLAVQSLRRGECDLALAGGTTVMSGPGMFVEFSRQRGLAPDGRCKAFSADADGTAWAEGVGM
LLVERLSDAERLGHRVLAVVRGTAVNQDGASNGLTAPSGPAQQQVIRDALSDAGLSADDIDAVEAHGTGTALGDPIEAGA
LLATYGHPKRQTPVWLGSLKSNIGHTQAAAGIAGIIKMVQALRHDTLPRTLHADHPSSKVDWDAGPLQLLTDARPWPADP
DRPRRAGISAFGVSGTNAHVVLEEPPA
>UniRef100_Q27W60_from_36_to_462 (HMM "PKS_KS" in sequence "UniRef100_Q27W60", bitscore: 752.3, e-value: 1.7e-220, length: 427)
IAIIGIACHFPGDVATPEDLWRVVDEGVDVISSFPEDRGWDLDSLYDPDPEHAGTSSAREGGFLRDVADFDAEFFGISPR
EAAAMDPQQRLLLETAWEAFERAGLTREALNGSRTGVFAGVDSYHYLSLIGQTTGDSAGYVATGNLGSVVSGRVSYSFGL
EGPAVTVDTACSSSLVATHLAVQALRQDECSLALAGGVTVMATPGGFTEFSRQRALSPDGRCKAFAAAADGTGFSEGVGL
VLLERLSDARRNGHRVLAVIRGSAVNQDGASNGLTAPNGPSQQRVIRQALANAGLSPSEVDAVEAHGTGTTLGDPIEAQA
LLATYGQDRPEGRPLWLGSIKSNIGHTQAAAGVASVIKMVQALRHEVLPVSLHIDAPTPHVDWGAGEVRLLSEPVEWAAN
EQPRRAGVSSFGISGTNAHLILEQAPA
>UniRef100_Q846X6_from_1081_to_1507 (HMM "PKS_KS" in sequence "UniRef100_Q846X6", bitscore: 752.0, e-value: 2.1e-220, length: 427)
VAIVAMSCRYPGGAGTPEDLWRLVADGADAIGDFPTDRGWDLARLFHPDPDRSGTSCTRQGGFLYDAADFDAEFFDISPR
EALAVDPQQRLLLECAWEAFERAGLDPRALKGSPTGVFVGMTGQDYGPRLHEPSQATDGYLLTGSTPSVASGRLSFSFGL
EGPALTVDTACSSSLVTLHLAAQALRRGECDLALAGGATVLATPGMFTEFSRQRGLAPDGRCKPFAAGADGTGWAEGVGL
VLLERLSEARRKGHAVLAVIRGSAINQDGASNGLTAPNGPSQQRVIRAALAAARLTADEVDVVEAHGTGTTLGDPIEAQA
LLATYGQGRSAERPLWLGSVKSNIGHTQAAAGVAGVIKMVMAMRHDLLPATLHVDEPSGHVDWSTGAVRLLTEPVVWPRG
ERPRRAAVSSFGISGTNAHLVLEEAGQ
>UniRef100_A1YAN0_from_36_to_462 (HMM "PKS_KS" in sequence "UniRef100_A1YAN0", bitscore: 752.0, e-value: 2.1e-220, length: 427)
IAIIGMACRFPGGVRSPEDLWELVAEGRDGISGFPADRGWDLSALYDPTGEKPGTSYCREGGFLDGAGEFDPAFFGISPR
EALAMDPQQRLLLEISWETFERAGIDPGSLRGSRTGVFAGVMYHDYVSRLAAIPEELEGYLGTGNSGSVVSGRVAYTFGL
EGPAVTIDTACSSSLVALHLAAQALRQGECSMALAGGVAVMSTPDTFVDFSRQRGLAADGRCKSYSDGADGTSWAEGVGM
LLVEKLSDARRLGHEVLAVVSGSAVNQDGASSGLSVPNGPSQQRVIRQALENARLSAGQIDVVEGHGTGTTLGDPIEAQA
LLATYGREKSADRPLWLGSLKSNIGHSQSAAGVGGVIKMVQAIRHGILPRTLHAEDPSSKVDWSAGAVELLTEARGWPET
GQPRRAGVSSFGVSGTNAHTIIEQAPE
>UniRef100_Q6ZY02_from_3_to_425 (HMM "PKS_KS" in sequence "UniRef100_Q6ZY02", bitscore: 752.0, e-value: 2.1e-220, length: 423)
IAVVGMACRFPGAPDVAAFWNLLAEGRNAISEVPPDRWDKAAFYDPDPQAADRMSTRWGGFVDAVGDFDADFFGVSPREA
VSMDPQQRLLMHTAWEALEDAAIVPSALRGTRTGVYVGASTFDYCQLQLHQPHGIDGYLGTGTTNCILANRLSYFLDLRG
PSLAIDTACSSSLVAVHLACQSLRSGESTLALAGGVNVIVWPWVSVAFSKAGFMAPDGRCKAFDSRADGYVRSEGVGVVV
LKRLADALADGDRVQAVILGSAVNQDGRSNGLAAPNPRAQVAVLRAALADAQVEPGALQYVEAHGTGTRLGDPIEVKSLA
EVLGNERAFPCRLGSVKSNIGHLEAAAGVASLIKVVLSLRHRALPATLHVETPNPLIPFDRLPVELQRQTGVWPAAGERM
VAGVSSFGFGGTNAHLVIAAPSP
>UniRef100_Q5VKQ3_from_2738_to_3162 (HMM "PKS_KS" in sequence "UniRef100_Q5VKQ3", bitscore: 751.9, e-value: 2.2e-220, length: 425)
IAIVAMACRYPGGVASPEDLWRLVSDGGDAISAFPTDRGWPLDGLFDADGDRAGTSYVRAGGFLDDAALFDPALFGISPR
EALAMDPQQRLLLETSWEAFERAGIDPLSVRGTDVGVFAGVMYHDYASRLRQVPEGVEGHLLTGNTASVASGRVAYTFGL
EGPAVTIDTACSSSLVALHLACQALRRGECSMALAGGVTVMATPGTFTEFSRQRGLAADGRCKPFAAAADGTGWSEGAGL
LLVEPLSLARRNGHPVLALVPGSAVNQDGASNGLSAPNGVAQQRVIRQALADAGLSTADVDLVEAHGTGTTLGDPIEAQA
LIETYGQGREHPLHLGSVKSNIGHTQAAAGVAGVIKSVMAMRSGTLPRTLHVDQPSPHVDWSAGAVELLTEARPWPEGGR
PRRAAVSAFGISGTNAHVILEQAVE
>UniRef100_A1T1R8_from_1571_to_1996 (HMM "PKS_KS" in sequence "UniRef100_A1T1R8", bitscore: 751.9, e-value: 2.2e-220, length: 426)
IAIVAVSCRFPGAPDPEAFWEVLAGGVDAIREVPEDRFDIDEFYDPDPDAAGKTYTRFGGFLDGIDGFDPEFFGISPREA
VWIEPQQRLMLETVWEGLERAGLAPADLRGSRTGIFVGVAANEYAHLLSSESIEKIEPHFITGNALNAISGRVAFALGLE
GPAVAVDTACSSALVAVHQACQALHSGDCDLALAGGVNVLLSPVTSVAASRARMLSPVGRCKTFDASADGYVRSEGCGIL
VLKRLGDAVRDGDRVCAVIPSSAVNQDGASSGLTVPNGGAQQRLIGMALARAGLSGgDVDYLEAHGTGTPLGDPIEVQAA
AAAYGASRDADRPLLMGSVKTNIGHLESASGAAGLIKVVLSLQHNLLPQSLHFENPSPHIPWDSLPVRVVDKAIPWQADG
RPRRAGVSSFGFTGTNAHVLIEEAPL
>UniRef100_Q3S868_from_35_to_461 (HMM "PKS_KS" in sequence "UniRef100_Q3S868", bitscore: 751.8, e-value: 2.4e-220, length: 427)
VAIVAMSCRFPGGVRTPEDLWRLLAEERDAVSEFPADRGWDAAALYDPDPDTPGTSNTREGGFLHDACGFDAGFFGISPR
EALAMDPQQRLLLETCWEAVERGGIDPLSLRGSRTGVYAGVMYNEYGARLQRIPEDVEAFIGTGTVPSVVTGRIAYILGL
EGPAVTIDTACSSSLVALHLACQALRAGEISLALAGGVTVMSTPSLYVGFSRQRGLAPDGRSKSFAAAADGAGFGEGVGV
LLLERLSDARRNGHPVLALVRGSAVNQDGASNGMTAPNGPSQQRVIQQALAAAGLSPAEVDAVEAHGTGTRLGDPIEAQA
LLATYGQGRPADRPLLLGSLKSNLTHTQAAAGVGGVMKMVLAMRHGLLPRTLHIDRPTPQVDWTEGNIALLTTATPWPDN
GHPRRAGVSSFGASGTNAHTVLEAAPA
>UniRef100_UPI0000DAE2D8_from_35_to_495 (HMM "PKS_KS" in sequence "UniRef100_UPI0000DAE2D8", bitscore: 751.5, e-value: 2.8e-220, length: 461)
IAIIGMAGRYPDVKNLEDFWQKLKIGWDGITEIPASRWDWHEYYLPGSAGKNLPNKSCSKWGGFLTDVDKFDALFFNISP
KEAKKISPEERLMLEVVWALLENSGYTPEKLKKQTNGSVGVFVGSTWNDYRLLCGILGKSAEYGLASIGLIPNRISYFFD
LHGPSVGVDTLCSSSLTVLHLACESLRRGECRYAIVGGVNLILHPSKYLLLNAAGFLSPSGHCKSFSADGDGFVPAEGIG
AVMLKPLKQAQADGDNILAIIRGTAVNHGGKANRYTVLklfsgirknkadknnkaaektrhtgpqagptvPNPVSQAEVI
QQALKNANLTPEQINYIEAHGTGTELGDPVEMAGLCKAFEKRIATTKCPIGAVKSNVGHMEAASGIVSLIKVILQSQHKQ
LVPSIHAKKLNPLIDFTHTPFYIQQELSDWSPTKDELRRAGISSFGVGGSNGHVIIEQAPE
>UniRef100_O30764_from_2469_to_2895 (HMM "PKS_KS" in sequence "UniRef100_O30764", bitscore: 751.5, e-value: 2.9e-220, length: 427)
VAVVGMACRYPGGVATPDDLWELVASGTDAISTFPTDRGWDLDGLYDPDPSTPGKSYVRHGGFLHDAAQFDAEFFGISPR
EATAMDPQQRLLLETSWEALEHAGIAPHTLRTTRTGVFTGASQQEYGTQSREAADKYGGHLLTGTLASVMSGRVAYTLGL
QGPALTVDTACSSSLVALHLAVQSLRRGECDLALAGGSTVMSTPTVFVEFSRQRGLAPDGRCKPFADTADGTAWAEGVGV
LLVERLSDAERLGHRVLAVVRGTAVNQDGASNGLTAPSGPAQQQVIRDALSDAGLSADDIDAVEAHGTGTPLGDPIEAEA
LLATYGHPERQTPVWLGSLKSNIGHSQAAAGIAGIIKMIQAMHHGTLPRTLHVDAPTSQVDWEAGSLQLLAEARPWPADP
DRPRRAGISAFGVSGTNAHVVLEEPPA
>UniRef100_A0ACH2_from_36_to_462 (HMM "PKS_KS" in sequence "UniRef100_A0ACH2", bitscore: 751.5, e-value: 2.9e-220, length: 427)
IAIVSMACRFPGGVRTPEQLWHLVTEGRDAVGPFPADRGWDLDALLDPDPERPGGSYGHEGGFLHEAAEFDAGLFEISPR
EAVAMDPQQRLLLETSWEVFERAGIDPKSVRGARVGVFAATNGQDYATALAADPEAADGYLATGAVASVLSGRISYVFGL
EGPALTVDTACSASLVALHLAVQSLRRGECTMALAGGVTVMATPAAFVEFSRQRGLAADGRCKAFGDGADGTGWGEGVGV
LLVERLSDAVRNGHEVLAVVRGSAVNQDGASNGLTAPNGPSQQRVIRDALASAGLAPSDVDLVEAHGTGTRLGDPIEAQA
LLAAYGRNRAAGHPLWLGSVKSNIAHTQAAAGVAGVIKTVMALRHGVLPRTLHADEPTRQVDWSTGAVRLLTENRPWPGP
GRTRRAAVSSFGVSGTNAHTVLEQAPE
>UniRef100_Q52V46_from_1691_to_2120 (HMM "PKS_KS" in sequence "UniRef100_Q52V46", bitscore: 751.5, e-value: 3e-220, length: 430)
IVIVSMSCRFPGGVRTPEDLWQLLADGTDTVAAFPADRGWDLDGLYSADPERSGTSYTREGGFLYDAADFDADFFGISPR
EALAMDPQQRLLLETAWETFERAGIDPASLRGSQAGVFVGTNGQDYLSLVTREGDGLDGLEGHVGTGNAASVVSGRLSYV
FGLEGPAITVDTACSSSLVALHLAVQALRQGECTLALAGGVTVMSTPDAFVDFSRQRGLAEDGRIKAFASAADGTGWGEG
VGMLLVERLSDARRNGHPVLAVVRGSAINQDGASNGLTAPNGPSQQRVIRQALAGAGLSAADVDAVEAHGTGTRLGDPIE
AQALLATYGQGRPADRPLWLGSVKSNIGHTQAAAGVAGVMKMVMAMRHGVLPRTLHVDGPTPHVDWSAGDVALLTEQREW
PATGHPRRAGVSSFGLSGTNAHTIIEEAPA
>UniRef100_UPI000038D518_from_1036_to_1463 (HMM "PKS_KS" in sequence "UniRef100_UPI000038D518", bitscore: 751.1, e-value: 3.8e-220, length: 428)
IAIIAMGCRFPGGANNPEQFWQILQKGIDAITEIPSQRWNLDNYFDSEPETPGKMYTRHGGFIADIDQFDAQFFGISPRE
AISLDPQQRILLEVSWEALENAAIAPQNLVGSQTGVFIGLISNEYMQLqIQHKDPEKIDAYYGTGGIGSAAAGRISHSLG
LRGPSLVVDTACSSSLVSIHLAVQSLRRGECNLALAGGVNLILLPETNIFLSKSKAVAADGRCKTFDASANGFVRGEGCG
VVVLKRLSEALADNDPILAVIRGSAVNHDGRSSGFTVPSTTAQQELLHQALANANVEAQQVSYIEAHGTGTSLGDPIEVG
ALASVLCAGRSFEQPLVISSVKTNIGHLEAAAGVAGLMKVVLALQHQEIPPHLHLQQPNPMIAWEQLPLSVPTSGQSWVV
KDSARIGGVSSFGMSGTNAHVIVQEAPL
>UniRef100_O54666_from_634_to_1056 (HMM "PKS_KS" in sequence "UniRef100_O54666", bitscore: 750.7, e-value: 5.1e-220, length: 423)
IAIVGMACRLPGGVASPEDLWRLVAERVDAVSEFPGDRGWDLDSLIDPDRERAGTSYVGQGGFLHDAGEFDAGFFGISPR
EAVAMDPQQRLLLETSWEALENAGVDPIALKGTDTGVFSGLMGQGYGSGAVAPELEGFVTTGVASSVASGRVSYVLGLEG
PAVTVDTACSSSLVAMHLAAQALRQGECSMALAGGVTVMATPGSFVEFSRQRALAPDGRCKAFAAAADGTGWSEGVGVVV
LERLSVARERGHRILAVLRGSAVNQDGASNGLTAPNGLSQQRVIRRALAAAGLAPSDVDVVEAHGTGTTLGDPIEAQALL
ATYGQERKQPLWLGSLKSNIGHAQAAAGVAGVIKMVQALRHETLPPTLHVDKPTLEVDWSAGAIELLTEARAWPRNGRPR
RAGVSSFGVSGTNAHLILEEAPA
>UniRef100_Q03132_from_1491_to_1915 (HMM "PKS_KS" in sequence "UniRef100_Q03132", bitscore: 750.7, e-value: 5.2e-220, length: 425)
IAIVGIGCRFPGGIGSPEQLWRVLAEGANLTTGFPADRGWDIGRLYHPDPDNPGTSYVDKGGFLTDAADFDPGFFGITPR
EALAMDPQQRLMLETAWEAVERAGIDPDALRGTDTGVFVGMNGQSYMQLLAGEAERVDGYQGLGNSASVLSGRIAYTFGW
EGPALTVDTACSSSLVGIHLAMQALRRGECSLALAGGVTVMSDPYTFVDFSTQRGLASDGRCKAFSARADGFALSEGVAA
LVLEPLSRARANGHQVLAVLRGSAVNQDGASNGLAAPNGPSQERVIRQALAASGVPAADVDVVEAHGTGTELGDPIEAGA
LIATYGQDRDRPLRLGSVKTNIGHTQAAAGAAGVIKVVLAMRHGMLPRSLHADELSPHIDWESGAVEVLREEVPWPAGER
PRRAGVSSFGVSGTNAHVIVEEAPA
>UniRef100_Q1WEK8_from_36_to_459 (HMM "PKS_KS" in sequence "UniRef100_Q1WEK8", bitscore: 750.6, e-value: 5.5e-220, length: 424)
IAIVGMSCRFPGGIATPEALWDLVREGGDAVSEFPADRGWDTEGLYDPAGGSGKSVTRYGGFLRGVADFDAALFGISPRE
AIAMDPQQRLMLETSWEAFERAGVNRDAVRGSRTGVFIGTNGQDYATLLSAARDDVQGHLGTGSAASVLSGRVAYTFGLE
GPTVTVDTACSSSLIALHLAVQALRNGECELALAGGVTVMTTTNTFVELSKQGGLAPDGRSKAFAAAADGTGWGEGAGML
LVERLSDAERHGHPVLAVVRGTAANQDGASNGLTAPNGPSQRRVIRAALSNAQLSTgDVDVVEAHGTGTRLGDPIEAQAL
LDTYGQDRDRPLWLGSVKSNLGHTQAAAGVAGVIKMVLAMRHGVLPRTLHVDEPTPHVDWSAGAVRLLTERTPWPEADRP
RRAGVSAFGVSGTNAHVIVEQASE
>UniRef100_Q27W58_from_1599_to_2025 (HMM "PKS_KS" in sequence "UniRef100_Q27W58", bitscore: 750.2, e-value: 7.5e-220, length: 427)
IAIVGMACRYPGGVRSPEELWKLVAAGRDAIGEMPTDRDWDLDTLFDPDPERLGTTYAREGGFLHDAAGFDAAFFGISPR
EALAMDPQQRLLLETAWETFESAGLDRDTLAGSNTGVFAGGTYQGYGASGSSSAREVEGYLLAGGTPSVMSGRVAYAFGL
EGPAVTVDTACSSSLVAMHLAAQALRQGECTMALAGGVTVMATPTTFVEFSRQRGLAADGRCKPFALAADGTGWGEGAGL
LLLERLSDARRNGHRVLAVIRGSAVNQDGTSNGLTAPNGPSQQRVIGQALTNARVSPTEVDAVEGHGTGTTLGDPIEAQA
LLATYGRERPEGRPLWLGSIKSNIGHTQAASGVAGVIKMVMAMRHEVLPASLHIDEPTPHVDWSAGDVQLLAEAREWPRG
EHPRRAGISSFGISGTNAHVIVEQAPE
>UniRef100_A1T1R8_from_14_to_440 (HMM "PKS_KS" in sequence "UniRef100_A1T1R8", bitscore: 750.1, e-value: 7.7e-220, length: 427)
FAIVGYAARFPGAPDADAFWDVLREGRDAISDVPRDRWDAEEFFDPEPGAPGKVVTRRAGFVDDVTGFDAPFFGMSTREV
RMMDPQHRLLLETAWRAVEHSGTAPTALAGSNTGVFVGLATHDYLGMASDELTYPEIEAYMAIGTSNAAAAGRISYRLGL
QGPAVAVDTACSSSLVAIHQACQALRLGECDLALAGGANVLLTPATMITFSNAHMLAPDGRCKTFDAAADGYVRGEGCGV
IVIKRLEDAVRDGDRIRAVIRGSSINQDGASGGLTVPNGVAQQRVIADALKRSDLEPKDVGYLEAHGTGTSLGDPIEAQA
AGAVLGAGREPSRPLLIGSAKTNIGHLEAAAGIAGVIKVILSLEHRTLPKHLNFENPSPHIPWDRLAVEVVKETIPWERD
GGPRIAGVSSFGFAGTNAHVILEEAPE
>UniRef100_Q8RJY1_from_30_to_455 (HMM "PKS_KS" in sequence "UniRef100_Q8RJY1", bitscore: 750.0, e-value: 8.4e-220, length: 426)
IAIVGMACRYPGGVKDSDSYWDLLKRGGDAVTEIPAARWDINAFYDPNQDSPGKTTTRWGGFLDDVEGFDPHLFGISPRE
AASMDPHQRLFLEVAWEALENAGQQTDRLAGSKTGVFVGLYTSDYSPVVLSDLNAINVYTGTGTANNVAAGRLSYLLDLQ
GPSFVVDTACSSSLVAVHLACQSLLNRECRMAVVGGVTLLLTPLTLVMASKMQLMAADGRCKTFDSRADGIAMGEGCGVV
ILKRLSDAQADGDRILAVIKASAINQDGRTNGLTAPSGASQQVLLRQALTRAGISPSQVTYVEAHGTGTPLGDPIEVEAL
AEVIGQPRPSGPPCVLGSVKANLGHTGAAAGVAGLIKVVLSMQNEAIPPQLHYRELNSNISLENTSLVIPKELHPWPAGK
GPRIAGISAFGWSGTNAHVLVEEAPA
>UniRef100_Q9RFK7_from_39_to_468 (HMM "PKS_KS" in sequence "UniRef100_Q9RFK7", bitscore: 749.9, e-value: 9e-220, length: 430)
VAIVGMACRFPGGGNDPKAFWDLLREGRDTIVEVPPDRWDLEAYYDPDPDALGKMYTRWGGFLQNVRLDELDARFYGIAP
REVASMDPQHRLMLEVTWEALANAGQVPERLANSLTGVFVGVMLNDYAQLQMKQADPTLLDAYMALGNDSSFMAGRISYI
LGAQGPSMAVNTACSSSLVSVHLACQSLRSRECNMAIAGGVSVILAPDGHIVSSRLRSQSPQGRCKTFDASADGYVRGEG
CGVVVLKRLSDAIADGDPVLAVIRGGAVNHDGPSGGLTVPSGPAQEAVIRRALASAGVEPSQVSYVEAHGTATPLGDPIE
IRALQRVFEEGRTQAQPLTIGSVKTNVGHLEAAAGIAGLIKVVLMLQHREIPPHLHLTKPTPAIPWNQLPITIPTQLQSW
AGGSGQRVAGISSFGLSGINAHLVVEEAPA
>UniRef100_Q9KIV4_from_2548_to_2974 (HMM "PKS_KS" in sequence "UniRef100_Q9KIV4", bitscore: 749.7, e-value: 1e-219, length: 427)
IAIVGMACRFPGGIASPEDLWDVLTAGEDVVSGLPQNRGWDLGRLYDPDPDRAGTSYMREGAFLHEAGEFDAAFFGISPR
EALAMDPQQRLLLETSWEALERAGITPSKLAGSPTGVFFGMSNQDYAAQAGDVPSELEGYLLTGSISSVASGRVAYTFGL
EGPAVTVDTACSSSLVALHLAVQGLRRGECSLALVGGVTVMSSPVTLTTFSRQRGLSVDGRCKAFAASADGFGAAEGVGV
LLVERLSDARRLGHRVLAVVRGSAVNQDGASNGLAAPNGPSQQRVIRAALADAGLAPADVDVVEAHGTGTRLGDPIEAQA
LLATYGQGRTSGRPVWLGSVKSNIGHTQAAAGVAGVMKMVLALGRGVVPKTLHVDEPSPHVDWSAGEVELAVEAVPWSRG
GRVRRAGVSSFGISGTNAHVIVEEAPA
>UniRef100_Q9ALM2_from_36_to_462 (HMM "PKS_KS" in sequence "UniRef100_Q9ALM2", bitscore: 749.6, e-value: 1.1e-219, length: 427)
IAIVSMGCRYPGGVSTPEELWRLVVDGGDAIANFPEDRGWNLDELFDPDPGRAGTSYVREGGFLRGVADFDAGLFGISPR
EAQAMDPQQRLLLEISWEVFERAGIDPFSLRGTKTGVFAGLIYHDYASRFRKTPAEFEGYFATGNAGSVASGRVAYTFGL
EGPAVTVDTACSSSLVALHLACQSLRLGECDLALAGGISVMATPGAFVEFSRQRALASDGRCKPFADAADGTGWGEGAGM
LLLERLSDARRNGHPVLAAVVGSAINQDGTSNGLTAPSGPAQQRVIRQALANAGLSPAEVDVVEAHGTGTALGDPIEAQA
LIATYGANRSADHPLLLGSLKSNIGHTQAAAGVAGVIKSVLAIRHREMPRSLHIDQPSQHVDWSAGAVRLLTDSVDWPDL
GRPRRAGVSSFGMSGTNAHLIVEEVSD
>UniRef100_Q0ILD4_from_2481_to_2905 (HMM "PKS_KS" in sequence "UniRef100_Q0ILD4", bitscore: 749.6, e-value: 1.1e-219, length: 425)
VVIVSAACRFPGGVRTPEDLWQLVLDGGDAIGPFPVDRGWDLDRLYDPDPGASGTSYVREGGFLTGVADFDAVFFGISPR
EALAMDPQQRLLLETSWEALERAGIVPGSLAGSRTGVFVGSNGQDYANLLHSSDVEGHVLTGTASSVLSGRIAYTLGLEG
PALTVDTACSSSLVALHLAVQALSSGECDLALAGGVTVMSGSDIFVEFSRQRGLSADGRCKAFGPDADGTGWAEGVGTVV
LERLSDARRLGHEVLGVVRGTAVNQDGASNGLSAPSGRAQQRVIRQALADAGCAPSDVDAVEAHGTGTRLGDPIEAQALL
TTYGQDRPADRPLYLGSIKSNIGHAQAAAGLAGVLKMLFALRHGQLPKTLHAPRPTPEVDWSEGAVALLTEDRPWPAVDR
PRRAGVSAFGVSGTNAHVILEQAPP
>UniRef100_Q6DNE1_from_41_to_465 (HMM "PKS_KS" in sequence "UniRef100_Q6DNE1", bitscore: 749.6, e-value: 1.1e-219, length: 425)
IAIIGMSCRFPGGVDSPESFWQLLNDGVDAISEVPSNRWNINNYYDPDPDATGKISTRDGGFLSQIDGFDAPFFCISPRE
VQSLDPQQRLLLEVSWEAIERANIVPDQLFNSLTGVFIGIGSSDYLNQLATSEVPQAYWGTGNAPSAATGRLSYILGLTG
PNLAVETACSSSLVSLHLACQSLRQQECNLALAGGVNLLLSPETSIIFSQAKMLSPDGRCKTFDASANGYVRGEGCGVIV
LKRLSDAVANGDNVLAVIRGTAINQDGASGGLTVPNGPSQVAVIRKALSNGGVDPASVSYIEAHGTGTSLGDPIEVGAIG
TVFGKTHSQEQPLIVGTAKTNIGHLEVAAGIAGLMKVVLQLQHQQIAPSLHFKQPNPYINWSQLPVQVSTQLTPWQTNGK
SRIAGVSSFGFSGTNAHVVIEEAPK
>UniRef100_Q0RTS3_from_1093_to_1520 (HMM "PKS_KS" in sequence "UniRef100_Q0RTS3", bitscore: 749.5, e-value: 1.2e-219, length: 428)
IAIVAAAGRWPGGARSPEQLWELLDARVDAIGPFPTDRGWDLTALHDPDLTRPGTSYTRHGGFLPDAAEFDADFFGISPR
EATAMDPQQRLLLETSWEALERAGIDPDALRGTATGVFAGVTPHDYGPRLVEAPEGYGGYVLTGSLTSVVSGRVAYTLGL
EGPAVTVDTACSSSLVAIHLAAQALRGGECSLALAGGVTVMPTPGMFTEFSRQRGLAPDGRCKPFAAAADGTAWAEGVGV
VVLERLSDARRLGHHVLAVVRGSAVNSDGASNGLTAPNGPSQQRVIRAALTAAGLRPADVDAVEAHGTGTTLGDPIEAQA
ILATYGTDRPADRPLRLGSLKSNIGHTQAAAGVTGVIKLVEALRHGRLPATLHVDAPTPHVDWSAGTVTLLTEPADWPTT
PGRPRRAAVSAFGISGTNAHLILEQAPE
>UniRef100_Q3S869_from_3199_to_3624 (HMM "PKS_KS" in sequence "UniRef100_Q3S869", bitscore: 749.3, e-value: 1.3e-219, length: 426)
IAIIAMSCRFPGGVHTPEQLWRLLEEGGDVVSEFPTDRGWPLEAMFDPDPDQPGTSYVRHGGFLYDAGEFDADFFGISPR
EAVAMDPQQRLLLETSWETFERAGLDPDRLRGTDTGVFTGVNYQDYGASVAQTQENEGHLLTGSAASVISGRISYTLGLE
GPAVTVDTACSASLVAVHLAAQALRAGDCSLALAGGVAVMSSPGAIISFARQRGLAADGRCKAFSDAADGMGMAEGVGVI
LLERLSEAQRHGHPVLAVLRGSAVNQDGASNGLTAPNGPSQQRVIRAALANARLSAADIDVVETHGTGTRLGDPIEAQAL
LATYGQERSDGRPLLIGSLKSNIGHAQAAAGVAGVIKTVLALRHGQVPRTLHVDRPSTQVDWTAGAVDVVTDTTPWPVTG
RPRRAGISAFGMSGTNVHAIVEQAPE
>UniRef100_Q27W72_from_38_to_462 (HMM "PKS_KS" in sequence "UniRef100_Q27W72", bitscore: 749.3, e-value: 1.4e-219, length: 425)
VAVVGMACRYPGQADSPEELWRLLASGDHAMGEFPADRGWDLDGLFHPDPDHPGTSHAREGGFLYDADQFDPEFFGISPR
EALAIDPQQRLLLEVSWELLERAGIDPAALKGSSTGVYAGTALPGFGTPHIEKSAEGYLVTGNAPSVLSGRVAYTLGLEG
PAVTVDTACSSSLVSMHLACQALRQGECTLALAGGVTVMAIPNVFTEFSRQRGLAPDGRCKAFSADADGTAFSEGVGLVL
LERLSDARRHGRRVLAVIRGSAINQDGASNGLTAPNGPSQQRVILQALANARLSPVEVDVVEAHGTGTRLGDPIEAHALL
ATYGRDRPDDRPLWLGSVKSNIGHTQGAAGVAGVIKMIMAMRYETLPATLNVDEPTPHAAWDTGAVRLLTEAVDWPRGER
PRRAAVSSFGISGTNAHLLLEQPPA
>UniRef100_Q846X1_from_43_to_468 (HMM "PKS_KS" in sequence "UniRef100_Q846X1", bitscore: 749.2, e-value: 1.4e-219, length: 426)
IAIVAMACRYPGGVASPEQLWDLVASRGDAIEEFPADRGWDVAGLYHPDPDHPGTTYVREAGFLRDAARFDADFFGINPR
EALAADPQQRVLLEVSWELFERAGIDPATLKDTLTGVYAGVSSQDHMSGSRVPPEVEGYATTGTLSSVISGRIAYTFGLE
GPAVTLDTACSASLVAIHLACQALRQGDCGLAVAGGVTVLSTPTAFVEFSRQRGLAPDGRCKPFAEAADGTGFSEGVGLI
LLERLSDARRNGHQVLGVVRGSAVNQDGASNGLTAPNDVAQERVIRQALTNARVTPDAVDAVEAHGTGTTLGDPIEGNAL
LATYGKDRPADRPLWLGSVKSNIGHTQAAAGVAGVIKMVMAMRHGELPASLHIDRPTPHVDWEGGGVRLLTDPVPWPRAD
RPRRAGVSSFGISGTNAHLIVEQAPA
>UniRef100_Q3L885_from_14_to_440 (HMM "PKS_KS" in sequence "UniRef100_Q3L885", bitscore: 749.2, e-value: 1.4e-219, length: 427)
FAIIGYAARFPGAASAEEYWALLRDGREAISDVPKDRWDIEEFFDPDPSTPGKVVTRRAGFVDDVTGFDAPFFGMSAREV
RLMDPQHRILMETAWRAVEHSGIAPTSLANSNTGVFVGLATHDYLGMASDELTYPEIEAYMAIGTSNAAAAGRISYRLGL
QGPAVAVDTACSSSLVAIHQACQALRLNECDLALAGGANVLLTPATMITFSNAHMLAPDGRCKTFDAAADGYVRGEGCGV
VVVKRLEDAVRDGDRIRAVIRGSAINQDGASGGLTVPNGVAQQRVIADALKRAGLRPADVGYLEAHGTGTSLGDPIEAQA
AGEVLGAGRAPEEPLLIGSAKTNIGHLEAAAGIAGVIKVVMALENETLPKHLNFETPSPHIPWERLPIEVVRETVPWQRN
GKPRIAGVSSFGFAGTNAHVILEEAPA
>UniRef100_Q6W5P9_from_1600_to_2028 (HMM "PKS_KS" in sequence "UniRef100_Q6W5P9", bitscore: 749.2, e-value: 1.5e-219, length: 429)
MAVVAMACRFPGGVTTPEELWHLMAAEVDAVSTPPEDRGWDLDALYDPDPERHGTTYSREGGFIQDVAGFDPVFFGISPR
EALAMDPQQRLLLETSWETFERAGIDPGTLRNSATGVFVGSITTDYQVRLGGAAAQEQLAGHLMTGNASSIASGRLSYTY
GFEGPAVTMDTGCSSSMVALHLALQSLRTGECTMALAGGVTVMSTPEPYVEFSRQRGLAADGRCKAFAEGADGMGFAEGV
GLVLLERLSDARRNGHPVLAVVRGSALNQDGASNGLTAPNGPSQQRVIRQALANAGLAPGEVDVVEAHGTGTPLGDPIEA
QAILATYGQDRDPARPLLLGSLKSNIGHTQAAAGVAGMMKMILAMRQGTLPKSLHITRPTSVVDWSSGAVRLVTESTPWP
ETGRPRRAGVSSFGISGTNGHLILEEAPA
>UniRef100_UPI000045BC15_from_39_to_464 (HMM "PKS_KS" in sequence "UniRef100_UPI000045BC15", bitscore: 748.6, e-value: 2.2e-219, length: 426)
IAIIGAGCRFPGKANNLEAFWQLLKDGVDTIAEIPQDRWDVDKFYDSDPNTPGKIYSRNACFLEQVDQFDASFFGISARE
AVMLDPQQRLLLEVAWETLECAGLSPDKLRDSQTGVFIGVMTQDYTQVVGSEPTSADIHTATGLGLCAGAGRLAYFLGLQ
GPTLTIETACSSSLVSVHLACQSLRLKECDLALAGGVNLILHPYMSVIESRARMLAPDGRCKTFDAGANGMGRGEGCGAI
ALKRLSDAIADGDNILALIRGSAVNQDGRSSALTVPNGVAQKKLIRQALANSNVEAADIDYIEAHGTGTSLGDPIEVEAL
GEVFGNNHSQDHPLVIGSVKTNIGHQEGAAGIAGLLKVLLALQNEEIPPHLHFKKPNPRIAWDKLPIKIPVDRTPWRRGK
KSRIAGVSAFSLVGTNAHVVLEEAPV
>UniRef100_Q52V53_from_36_to_462 (HMM "PKS_KS" in sequence "UniRef100_Q52V53", bitscore: 748.5, e-value: 2.3e-219, length: 427)
IAIVGMGCRYPGGVTSPEELWQLVVDGGDAISGFPADRGWDMETVYHPDPEHPGTSYANQGGFVRDFARFDPSLFGISPR
EALAMDPQQRLLLETSWEAFERAGIDPTSMRGKQVGVFVGTSNHDYLSALLSSSENVEGYLGTGNAASVASGRLSYTFGL
EGPAVTVDTACSSSSVALHLAVQALRNGECSLALAGGATLMSAPGTFIDYSKQRGLATDGRCKAFSPDADGFSLAEGVGI
LLVERLSDARRKGHPVLAVVRGTAVNQDGASNGLTAPNGPSQQRVILQALSNARLTPDQVDAVEAHGTGTGLGDPIEAQA
LIATYGQDRPDGRPLWLGSLKTNIGHAQAAAGVAGVIKSVMAMRHGVLPRTLHVDEPTPEVDWSAGDVSLLTEARPWPLG
DQPRRIGVSSFGMSGTNAHIILESAQE
>UniRef100_A1GGB3_from_38_to_462 (HMM "PKS_KS" in sequence "UniRef100_A1GGB3", bitscore: 748.5, e-value: 2.3e-219, length: 425)
LAVVGMACRFPGGVSSPEDLWRLVADGVDALSDFPEDRGWHLDGLFDPDPDRPGTSYTSQGGFLQGAGQFDAGFFGISPR
EALVMDPQHRLLLETSWEALEDAGVDPTSVHGTDVGVFSGVFTQGYGAGSITPELEGFAGTGSASSVASGRVSYTLGFEG
PAVTIDTACSSSLVAIHLAAQALRLGECSMALAGGATVMPTPGTFVAFSRQRVLATDGRSKAFAAAADGTGWSEGVGVVV
LERLSVARERGHRVLAVLRGSAVNQDGASNGLTAPNGPSQQRVIRRALSGAGLTPSDVDAVEAHGTGTALGDPIEAQALL
ATYGQGREPDRPLWLGSIKSNIGHTQAAAGVAGVIKMVQALRHEVLPPTLHVDVPTPQVDWSAGAVELVTEARRWPRTGR
PRRAGVSAFGISGTNAHVILEEPPV
>UniRef100_Q9KIE0_from_5966_to_6385 (HMM "PKS_KS" in sequence "UniRef100_Q9KIE0", bitscore: 748.4, e-value: 2.6e-219, length: 420)
LAIVGMACRLPGGVASPEDLWRLLESGGDGITAFPTDRGWDVDGLYDPDPDHPGTSTVRHGGFLAGVADFDAAFFGISPR
EALAMDPQQRLVLETSWEALEHAGILPESLRGSDTGVFMGAFSDGYGLGTDLGGFGATGTQTSVLSGRLSYFYGLEGPAV
TVDTACSSSLVALHQAGQSLRSGECSLALVGGVTVMASPSGFVEFSQQRGLAPDARCKAFADAADGTGFAEGSGVLIVER
LSDAERNGHRVLAVVRGSAVNQDGASNGLSAPNGPSQERVIRQALANAGLTPADVDAVEAHGTGTRLGDPIEAQAVLATY
GQGRDTPVLLGSLKSNIGHTQAAAGVAGVIKMVLAMRHGTLPRTLHVDTPSSHVDWTAGAVELLTDARPWPETDRPRRAG
VSSFGVSGTNAHVLLEAHPA
>UniRef100_Q1L0T0_from_2121_to_2547 (HMM "PKS_KS" in sequence "UniRef100_Q1L0T0", bitscore: 747.9, e-value: 3.5e-219, length: 427)
VVVVGMGCRLPGDVRSPEDLWRLIATGTDAIGPFPQDRGWDLAGLFDSDPDAQGKSYVREGGFLTDAGGFDATFFGISPR
EALSMDPQQRVLLETAWETLERSGIVPTSLRGQEVGVFVGASGQGYGTGPGAAPEGLEGYLGVGGATSVASGRVSYTFGL
TGPAVTVDTACSSSLVALHLAAQALRSGECTMALAGGVAVMGQPGAFVEFSRQRGLASDGRCKSFGEGADGTNWSEGVGL
VLLERLSDARRNGHEVLAVIRGTAVNQDGASNGLTAPNGPSQQRVIRQALANAGLTVADVDAVEAHGTGTALGDPIEAQA
LLATYGQDRPGDEPLWLGSLKSNIGHAQAAAGVASVIKMVLAIRQGTLPRSLHINEPTTQVDWTSGAVCLLTDARPWPET
DRPRRAGISSFGVSGTNAHLILEQAPQ
>UniRef100_Q5SFB2_from_1546_to_1971 (HMM "PKS_KS" in sequence "UniRef100_Q5SFB2", bitscore: 747.8, e-value: 3.8e-219, length: 426)
IAIIGMACRLPGDVGTPDELWELLETGRDAMSDLPVNRGWDVAGLYDPDPDAAGRSYVREGGFLHDAGEFDAEFFGISPR
EALAMDPQQRIVLELAWESFERAGLDPAGRRGSRTGVFMGTNGQHYMPLLQNGNDSFDGYLGTGNSASVMSGRISYTLGL
EGPALTVDTACSSSLVALHLAVRALRNGECDLALAGGATVMSTPEVLVEFSRQRAVSADGRCKAFSASADGFGPAEGAGV
LLVERLSDAVRHGRRVLAVVRGSAVNQDGASNGLTAPNGPSQQRVIRQALADARLGVADVDVVEGHGTGTRLGDPIEAQA
LLATYGQRDAGRPLRLGSLKSNVGHTQAAAGVAGVIKMVMAMRHGVLPKTLHVDEVSPHVDWSAGAVSLLTEQEPWPEVG
RPRRAAVSSFGLSGTNAHVVVEEAPV
>UniRef100_Q7WTF1_from_1823_to_2249 (HMM "PKS_KS" in sequence "UniRef100_Q7WTF1", bitscore: 747.7, e-value: 4.1e-219, length: 427)
IAVVSMACRFPGGVTTPEELWDLVAADRHVLGPFPTNRGWDLANLFHPDPDHPGTTYASEGAFMYDADGFDAAFFGINPR
EALAMDPQQRVLLETSWELLERAGIDPHTLKDSLTGVYAGVMYHDYGNGLPPGDPRLDGYAGLSGTSSIIAGRVAYTLGL
QGPAVTVDTACSSSLVTMHLAAQALRQGECDLALAGGVTVLATPDVFTGFSRQRGLAPDGRCKPFAAAADGTGFGEGVGL
VLLERLSDAHRNGHRVLAVLRGSAVNQDGASNGLTAPNGPAQQRVIRQALAGAELDPADVDAVEAHGTGTTLGDPIEAQA
LLATYGQDRPTDRPLWLGSIKSNIGHTQAAAGVAGVIKMIMAMDHGRLPTSLHIDEPSPHIDWTTGNVRLLTEPADWPAT
DRPRRAAVSSFGASGTNAHLILEQAPD
>UniRef100_Q0LKI5_from_112_to_536 (HMM "PKS_KS" in sequence "UniRef100_Q0LKI5", bitscore: 747.2, e-value: 5.9e-219, length: 425)
IAIIGMSCRFPGARNLAEYWNLLINGRDAITEIPAERWNLEAVYNPDRSVPGTMYTRWGGFVDQPDYFDAGFFGISPREA
IHLDPQQRMLLECTWEAFEDAGQSPQALAGSKTGVFIASVSEDYGRILFSHPEIIDAYTGPGTAHSILANRLSYVLNLQG
PSININTACSGSLVAIHMACQALQTGEADLVVAGGVNASLLPDGNLFFSKAGALSPDGRCKTFDARANGIVRSDGAGIVI
LKPLQKALADGNPIYAVIRGSAVNSDGRTNGIMAPNRQSQEVVLQEAYRRAGVNPAAVQYIEAHGTGTSLGDVIEAQALG
AVLAVGRSAQQPCAIGSVKTNIGHSESAAGIAGVIKVALAMKHQLLPASLHFETPNPMIPFEELRLQVQAQRGPWPNASG
SLLAGVSGFGFGGTNAHVVLESAPI
>UniRef100_Q0RTS5_from_35_to_461 (HMM "PKS_KS" in sequence "UniRef100_Q0RTS5", bitscore: 747.0, e-value: 6.5e-219, length: 427)
IAIVGMACRFPGGVGSAQELWELVAEGRDAVGEFPTDRGWDVEALFDPDPDATGKSYTRHGGFLTDAAGFDAEFFGISPR
EALALDPQQRLLLETTWEAFEQAGIDPTALRGSRTAVFAGTNGQDYGDTVRQPPPELEAYLGLGTLGSVLSGRISYTFGF
EGPSVTVDTACSSALVALHLAAQALRGGETDLAVASGVTVMASPAAFVEFSRQRGLAADGRCKAFADAADGTGWGEGAGV
LLVERLSDAQRHGHPILALVRGSAVNSDGASNGLTAPNGPSQQRVIRAALAGARLTPADVDAVEAHGTGTALGDPIEAHA
LLTVYGRNRPADRPLYLGSVKSNIGHTQAAAGAAGVIKIVQAIRAGLLPPTLHVDAPSTQVDWSVGGVEVLTEARAWPET
GAPRRAGVSAFGVSGTNAHVIIEQAPA
>UniRef100_Q0R4M5_from_36_to_462 (HMM "PKS_KS" in sequence "UniRef100_Q0R4M5", bitscore: 747.0, e-value: 6.7e-219, length: 427)
IAVVGMACRFPGDTRSPQDLWNIVASGTETMSEFPTGRGWHLAELYDPDATARGKSSTNLGHFIHDADEFDAQFFGISPR
EALAMDPQQRLLLETAWEAVENAGLAPTALHGTDTGVFAGVAGQEYVSLLQEDAGASEGYLLTGMIASVVSGRLAYALGL
EGPAVSVDTACSSSLVALHLAVRSLRNGECGMALAAGATIMATPGIFVEFSRQGGLAPDGRCKSFAASADGTAWGEGVGV
LVLERLSDARRQNHRVLAVVRGSAINQDGASNGLTAPNGPSQQRVIRAALADARLTADQVDAIEAHGTGTSLGDPIEAQA
LLATYGQDRDPEQPLWLGSIKPNIGHTQAAAGVASIIKMIEALRRGELPRTLHADEPSPEVDWSAGAVSLLTEARPWPET
GRPRRAAVSSFGISGTNAHVILEQAPL
>UniRef100_Q5MD33_from_37_to_466 (HMM "PKS_KS" in sequence "UniRef100_Q5MD33", bitscore: 746.9, e-value: 7.2e-219, length: 430)
IAIIGMACRLPGGGHDPSAFWQLLREGRDAISEVPPDRWDVEAYYDPDPDAPGKMYTRWGGFLQDTRLDTFDASFFGIAP
REVASMDPQQRLMLEVTWEALANAGQAPERIENSLTGVFVGVMLNDYGQLMAQRVDPTLLDAYVALGTDSSFMAGRISYL
LGAQGPSLAVNTACSSSLVSVHLACQSLRARESNLAVAGGVSIILSPDGHIVSSRLRSQSAQGRCKTFDASADGYVRGEG
CGVVVLKRLSEALADGDPVLAVIRGGAVNHDGPSGGLTVPSGPAQEAVIRRALANAGVEPTQVSYVEAHGTATPLGDPIE
VRAIQRVFTPGRVPSQPLTLGSVKTNFGHLEAAAGIAGLIKVVLMLQHRQIPPHLHLKQPTQAIPWAELPLTIPTELRDW
AGGPGKRVAGISSFGLSGINAHLVVEEAPE
>UniRef100_Q7WTF2_from_1825_to_2251 (HMM "PKS_KS" in sequence "UniRef100_Q7WTF2", bitscore: 746.8, e-value: 7.4e-219, length: 427)
IAVVAMACRFPGDVTTPEGLWDLVAAGENIRGPFPTNRGWDLANLFHPDPEHPGTTYASQGAFIYDADGFDAAFFGINPR
EALAIDPQQRLILETAWEALERAGIDPHTLKESLTGVYTGVIYHDYAAGLPASDPRLDGYTMLSSIGSIISGRVAYTLGL
QGPAVTVDTACSSSLVAMHLAAQALRQGECDLALAGGVTVMATPDPFTGFSRQRGLAPDGRCKPFAAAADGTSLSEGAGL
VVLERLSDARRNGHQVLAVLRGSAINQDGASNGLTAPNGPSQQRVIGQALANAGLGPADIDAVEAHGTGTTLGDPIEAQA
LLATYGQHRADDRPLWLGSVKSNIGHTQAASGVVGVIKMIMAMRHGRLPASLHIDEPSPHIDWTSGNVQLLTEAIDWPEA
DRPRRAGVSSFGASGTNAHVILEEAPP
>UniRef100_Q0LLS2_from_39_to_464 (HMM "PKS_KS" in sequence "UniRef100_Q0LLS2", bitscore: 746.8, e-value: 7.6e-219, length: 426)
IAIIGMGCRFPSGANDPEAFWELLVSGTDAISEIPASRWDADALYDPNPETPNKAASRWGGFLDQVDGFDAAFFGISPRE
ALKMDPQQRLLLEVAWEALERANQPVGKLAGSRSGIFVGISNNDYFHMQLDGAPISDAYLETGNRNSFAAGRLAYLLDFR
GPALSIDTVCSSSLVAVHMACQSLRTGDCTLALAGAVNLVLSPLVTMMASRWGMMAADGRCKTFDSRANGFVRSEGCGIV
ALKRLSDAQAAGDPILAVIRGSAVNQDGHSAGMTAPNGQAQKALIRQALQNAGISPDAISYVEAHGSGTALGDPIEVEAL
ASVIGRPRPDGRPCILGAVKTNIGHLETAAGMAGLIKTILALRNERIPANLHFEALNPRISLAGTRLVLATEGAQWPAGD
QPRYAGVSAFGLSGTNAHLILEEAPR
>UniRef100_Q52V44_from_37_to_463 (HMM "PKS_KS" in sequence "UniRef100_Q52V44", bitscore: 746.7, e-value: 8e-219, length: 427)
IAIVGMSCRFPGGVSSPEDLWRLVESGGDAISGFPVNRGWDIESLYDPDPDHEGTTYARDGGFLHEAADFDPAFFGISPR
EALAMDPQQRLLLETTWEVFERAGIDPASLRGSRAGVFVGASANAYGAGSHDLPDGVEGHLLTGTASSVLSGRLAYVFGL
EGPAATIDTACSSSSVALHMAVQALRQGECSLALAAGVTVLAGPDVFVEFSRQRGLSPDGRCRSFAESADGTGWSEGAGV
LLVERLSDARRNGHHILAVVRGSAVNQDGASNGLTAPNGPAQQKVIRQALESARLTPADIDAVEAHGTGTTLGDPIEAQA
LLATYGQGRTDGRPLWLGSLKSNLGHTQNAAGVAGIIKMVMAMRHGVLPRTLHVDEPTSHVDWSTGAVALLTEPVEWPET
GRPRRVGVSAFGVSGTNVHTIIEQAPA
>UniRef100_Q1MX73_from_2116_to_2542 (HMM "PKS_KS" in sequence "UniRef100_Q1MX73", bitscore: 746.5, e-value: 9.4e-219, length: 427)
IAIVSMACRYPGGVRDSQALWDLVSTGREAIGDLPTNRGWDLENLYDPDPDATGKVYTRHGAFLHDADLFDADFFHMNPR
EALATDPQQRLLLETSWEAFERAGIDPAALHGSNTGVFAGVISQDYLLRLHQNPEGLEGYIATGSSGSVASGRIAYTFGL
EGPAMTVDTACSSSLVALHLAMQALRNGECDLALAGGATIMATPGTFQVFSRQRGLAADGRCKPFADAADGTGWGEGAGL
LLLERLSDAERNGHRVLAVLKGSAINQDGASNGLTAPNGPSQQRVIEQALANSGLTAEQIDVVEAHGTGTTLGDPIEAQA
LLATYGQAHTEEQPLWLGSIKSNIGHTQAASGVAGVIKMVEALRHGRLPQTLNVDRPSTHVEWDTGHVSLLTETQEWPET
GRPRRAAVSSFGMSGTNAHLILEAASA
>UniRef100_Q331Q3_from_38_to_463 (HMM "PKS_KS" in sequence "UniRef100_Q331Q3", bitscore: 746.4, e-value: 1e-218, length: 426)
IAIVGMGCRFPGGASSPEELWDLVAAEADAVSPFPVDRGWDVAGLYDPDPDAAGRAYVREGGFLHDAGEFDAGFFGISPR
EALAMDPQQRLLLETSWEALERAGIDPHSLRGTRTGVYMGAWNGGYADGIPQPSAELEAQLLTGGVVSFTSGRVSYLLGL
EGPAVTVDTACSSSLVALHLAVRALRSGECDLALAGGATVMSTPDVFVRFSRQRGVAADGRCKAFSASADGFGPAEGVGV
LAVERLSDAVRHGRRVLAVVRGSAVNQDGASNGLTAPSGRAQSRLIRRALADARLGVgDVDVVEAHGTGTRLGDPIEAQA
LLATYGQREAGRPLRLGSLKSNVGHTQAAAGVAGVIKMVMAMRHGVLPKTLHVDEPSAEVDWSAGAVSLLTEQEPWPRGE
RVRRAGVSSFGVSGTNAHVVLEEAPD
>UniRef100_Q9ALM6_from_1000_to_1418 (HMM "PKS_KS" in sequence "UniRef100_Q9ALM6", bitscore: 745.8, e-value: 1.6e-218, length: 419)
IAVIGMGCRFPGGVSSPEELWQLVAAGRDVVSEFPADRGWDLERAGTSHVRAGGFLHGAPDFDPGFFRISPREALAMDPQ
QRLLLEIAWEAVERGGINPQHLHGSQTGVFVGATSLDYGPRLHEASEEAAGYVLTGSTTSVASGRVAYSFGFEGPAVTVD
TACSSSLVALHLACQSLRSGECDLALAGGVTVMATPGMFVEFSRQRGLAPDGRCKSFAEAADGTGWSEGAGLVLLERLSD
ARRNGHEVLAVVRGSAVNQDGASNGLTAPNGSSQQRVIAQALASAGLSVsDVDAVEAHGTGTRLGDPIEAQALIATYGQG
RLPERPLWLGSMKSNIGHAQAAAGIAGVMKMVMAMRHGQLPRTLHVDEPTSGVDWSAGTVQLLTENTPWPGSGRVRRVGV
SSFGISGTNAHVILEQPPG
>UniRef100_A4X8M0_from_1744_to_2154 (HMM "PKS_KS" in sequence "UniRef100_A4X8M0", bitscore: 745.7, e-value: 1.7e-218, length: 411)
VAIVGMACRYPGGVSSPEDLWRLVAEGVDAIDGFPVDRGWDLDRLYDPSGSRPDTSYAAEGGFLPGAGEFDPVFFGISPR
EAVLMDPQQRQLLEVSWEAFERAGIDPASVRGSATGVFAGVMYHDYVSGHSAGSVVSGRISYTFGLEGPAVSVDTACSSS
LVAMHLAGQALRSGECDLALAGGVTVMATPETFVEFSRQRGLAPDGRCKPFAAGADGTGWSEGVGVLVLERLSDARRNGH
RVYGVVRGSAVNQDGASNGLTAPNGPAQQRVIRQALGNAGVSAAEVDVVEAHGTGTTLGDPIEAQAIVATYGRDRDRPLW
LGSVKSNIGHTQAAAGVAGVIKMVMAMEHGMVPRTLHVDEPTPHVDWSAGDVRLAIDPVEWPAVDRPRRAGVSSFGISGT
NAHVVLEQAPL
>UniRef100_Q9X993_from_5004_to_5426 (HMM "PKS_KS" in sequence "UniRef100_Q9X993", bitscore: 745.6, e-value: 1.7e-218, length: 423)
VVIVGMSCRFPGGVASPEDLWRLVADGVDAVSAFPTDRGWEIDDTYDPEREGAIATRSGGFLHDAAEFDPEFFGMSPREA
LTTDAQQRLLLETTWEALERAGMDPATLRGSRTGVFAGVMYHDYSTLLSGREFEGYQGSGSAGSVASGRVSYTFGFEGPA
VTVDTACSSSLVALHLAAQSLRSGECSLALAGGVTVMSTPLTFVEFSRQGGLSADGRCKAFADAADGVGWAEGAGILVLE
RLSDARRNGHRILATVRGSAVNQDGASNGLTAPNGPAQQRVIRQALASAGLSAADVDAVEAHGTGTTLGDPIEAQALLAT
YGQERPEDRPLLLGSVKSNIGHAQAASGVAGVIKMVLAMRHGVLPRTLHVDEPSSHVDWSAGAVELLTSEAEWPQGEGPR
RAGVSSFGISGTNAHVILEQPEP
>UniRef100_Q6JHN6_from_65_to_492 (HMM "PKS_KS" in sequence "UniRef100_Q6JHN6", bitscore: 745.4, e-value: 2e-218, length: 428)
IAIVGMACRYPGGVTSPEELWELANSGGDGISGFPDNRGWDIGGLFDDYPGERGTSYAREGGFLHDAADFDAGFFGISPR
EALAMDPQQRLLLETSWEAIERAGIDPASLRGSESGVFVGVIYHDYGTSKTVEFPEDVEGYLATGNAGGVMSGRLAYTFG
LEGPAVTIDTACSSSLVALHLAGQALRSGECDLALAGGVTVMATPGTFVEFSRQGALSADGRCKSFSDSADGTSWSEGVG
ILVVERLSDAQRKGHHVLAVVRGTAVNSDGASNGLTAPSGPSQQRVIRQALTAAGLAGVDVDVVEAHGTGTTLGDPIEAQ
ALLATYGQGRPADRPLLLGSVKSNFGHTQAAAGVAGIIKMVMAMRRGVVPQSLHAEVPSSKVDWDSGAVVLATERVPWPD
AGRLRRAGVSSFGISGTNAHVIVEQAPE
>UniRef100_Q08MH3_from_16_to_443 (HMM "PKS_KS" in sequence "UniRef100_Q08MH3", bitscore: 745.3, e-value: 2.1e-218, length: 428)
IAIVGMGCRFPGGASTPEAFWKLLEKGVDTITEVPQDRWGEDPFNYQDPAHPEQRATRWGAFLKERLDVFDPHFFGISPR
EAVNLDPQQRLVLEVTWEALERAGIAPELLSGTRTGVFLGINTNDYEQYGLFTDPKKLDIYTATGNGHCFPPGRVSYSLG
LQGPSMAVDTACSSSLVAVHLACQSLRNGESSMAIAGGVNAMVLPWLTYIFGRSQALSPDGRCKTFDAQANGYVRGEGCG
IIVLKRLSDAQAAGDRVLAVIRGSAVNQDGRSTGLTAPNALAQQAMLQQALESARLSASDISYVETHGTGTALGDPIEVQ
ALSDVFGPPHEDGSHCVLGAVKSNIGHLEAAAGIAGLIKVVLSMQHEAIPKNLHFKRLNPRIQLEGTSLVLATKKMEWKK
GAKRRFAGVNSFGISGTNAHVILEEAPD
>UniRef100_A0ZEC0_from_36_to_459 (HMM "PKS_KS" in sequence "UniRef100_A0ZEC0", bitscore: 745.3, e-value: 2.1e-218, length: 424)
IAVIGMGCRFPGGISSPEIYWNYCQAGGDAIVEVPANRWDISKYYAPEPTPGKMNSRYGGFLQEDITEFDARFFSISARE
ATSMDPQQRLLLEVTWEALENANIPPTNLAGDRVGVFVGITSVDHAMTVYKSNYEQIDSFFGTGNSLSAAAGRLSYFLNL
RGPAMSIDAACASSLVAIHQAIRSLRNHECELALVAGVNLILNPAITINLSQSGMMSPDGRCKTFDAAANGYVRGEGCGV
LVLQRLSAAQKKGDRILAVLRGSAVNHNGAAAGLTVPSGPAQQDLLRQALTDARVSPQEVGYIEAHGTGTSLGDPIEMNA
IAAVYGKRSQPLYVGSVKTNIGHLEAAAGIAGMIKTILSLQHGEIPPHLHFQKPNPLINWQGYPIKIPSQIIPWSNHGEI
RIAGVSSFGFSGTNAHVIVEQAPA
>UniRef100_Q76KZ4_from_1750_to_2162 (HMM "PKS_KS" in sequence "UniRef100_Q76KZ4", bitscore: 745.0, e-value: 2.6e-218, length: 413)
IAVIGMGCRYPGGVESPEELWKLMAEGRDAISEFPTDRGWDLDAIYHPDPMHTGTSYTREGGFIHNAGDFDAAFFGISPR
EAMETDPQQRLLLETSWEAFEQAGIVPTDLKGTQTGVFAGVMYHDYAGNIGSGSIVTGRVAYTLGLEGPAVSIDTACSSS
LVAIHLAAQSLRQGECSMAIAGGVAVMATPESFIEFSRQRALSQNGRCRAFSSDADGTAWGEGVGVLILERLSDARKNGH
EVLAVIRGSALNQDGASNGLTAPNGPSQQRVIRQALANSGLSAAEVDAVEAHGTGTTLGDPIEAQALLATYGKERDADQP
LWLGSSKSNFGHTKAAAGVAGVIKMVMAIRNGVLPKTLHVTEPSPHVDWSAGAVELLAEAREWPETGRPRRAGVSSFGIS
GTNAHVIVEQAPT
>UniRef100_Q93TW9_from_3376_to_3802 (HMM "PKS_KS" in sequence "UniRef100_Q93TW9", bitscore: 745.0, e-value: 2.6e-218, length: 427)
IAIVGIGCRVPQASGPEAFWKLLEGGVDAIREVPASRWKVEDYYDPQPGVPGKTYTRWGGFLDGADQFDAQFFGIAPREA
ANMDPQQRLLLEVAWESLEHAGIAPARLANTRTGVFIGIGSNEYAMLNGVGSASAAGDAYIATGNDSSFAAGRLAYLLRF
QGPTMSLNTACSSSLVAVHLACQSLRAGESNLALAGGVNMTLAPHSTIYLAQLRALSQDGRCKTFDASADGYVRSEGCGI
VVLKRLSDAKRDGDDVLAVIRGSAVNHDGPSSALTVPNGDAQQQVLRAALANAGVAPADVDYIEAHGTGTSLGDPIEVQA
LANVLGQGRTSEQRLLIGSVKTTIGHLEAAAGIAGLIKVVLAHRHGVVPPHLHLKKLNPHIELNGFPLDIPTQVTPWPER
ARPRIAGISAFGLSGTNAHVLVEEAPA
>UniRef100_Q9KIV3_from_33_to_460 (HMM "PKS_KS" in sequence "UniRef100_Q9KIV3", bitscore: 745.0, e-value: 2.7e-218, length: 428)
IAITSMACHFPGGIESPEQLWELLSAGGEVLSEFPDDRGWDLDEIYHPDPEHSGTSYVRHGGFLDHATQFDTDFFGISPR
EALAMDPQQRLLLETSWQLFERAGVDPHTLKGSRTGVFVGAAHMGYADRVDTPPAEAEGYLLTGNASAVVSGRISYTFGL
EGPAVTVDTACSSSLVALHLAVQALRRGECSLAVVGGVAVMSDPKVFVEFSRQRGLARDGRSKAFAASADGFGFAEGVSL
LLLERLSDARRLGHRVLAVVRGSAVNQDGASNGLAAPNGPSQQRVIRAALADAGLAPADVDVVEAHGTGTRLGDPIEAQA
LLATYGQGRTSGRPVWLGSVKSNIGHTQAAAGVAGVMKMVLALERGVVPKTLHVDEPSPHVDWSTGAVELLTEERPWEPE
AERLRRAGISAFGVSGTNAHVIVEEAPA
>UniRef100_Q9KIE0_from_4381_to_4800 (HMM "PKS_KS" in sequence "UniRef100_Q9KIE0", bitscore: 745.0, e-value: 2.7e-218, length: 420)
LAIVGMACRLPGGVASPEDLWRLLESGGDGITAFPTDRGWDVDGLYDPDPDHPGTSTVRHGGFLAGVADFDAAFFGISPR
EALAMDPQQRLVLETSWEALEHAGILPESLRGSDTGVFMGGYFYGYGTGADRGGFGATSTQTSVLSGRLSYFYGLEGPAV
TVDTACSSSLVALHQAGQSLRSGECSLAVVGGVTVMASPSGFVDFSQQRGLSPDGRCKAFADAADGTGFAEGSGVLIVER
LSDAERHGHNVLAVVRGSAVNQDGASNGLSAPNGPSQERVIRQALANAGLTPADVDAVEAHGTGTRLGDPIEAQAVLATY
GQHRDTPVLLGSLKSNIGHTQAAAGVAGVIKMVLAMRHGTLPRTLHVDTPSSHVDWTAGAVELLTDARPWPETDRPRRAG
VSSFGVSGTNAHIILESHPR
>UniRef100_A0FCL1_from_2533_to_2953 (HMM "PKS_KS" in sequence "UniRef100_A0FCL1", bitscore: 744.9, e-value: 2.9e-218, length: 421)
IAIVAMSCRFPGGIESPEDLWRVVSEGREVLSDFPDDRGWDVEALYDPDPDRPRTSYVRTGAFLHDAAEFDPELFGISPR
EALAMDPQQRLLLESAWQVLERARMASTSMRSSRTGVFIGGWGQGYPSASDEGYALTGAATSVMSGRIAYALGLEGPALT
VDTACSSSLVALHLASEALRRGECSLALAGGVTVMATPSTFVEFSRQRGLAPDGRCKAFAGAADGTGWGEGVGMLLLERL
SDAERNGHRVLAVVRGSAVNQDGASNGLTAPNGPSQQRVIRQALANARLSTVDVDVVEAHGTGTTLGDPIEAQALLATYG
QDRDADRPLWLGSLKSNIGHTQAAAGVAGVIKMVMAMRHGVLPRTLHVDEPTPKVDWTTGAVELLTEPAEWPQEGRPRRA
GVSAFGVSGTNAHVILEQAPE
>UniRef100_Q8RJY3_from_42_to_471 (HMM "PKS_KS" in sequence "UniRef100_Q8RJY3", bitscore: 744.7, e-value: 3.3e-218, length: 430)
IAIIGMGCRFPGGANDPESYWQNLIQGTDAISEVPPDRWDVDAFFDSNPDTPGKMYTRWGGFLKNWEVDRFDARFFGIAP
REAEAIDPQHRLLLEVSWEAMERAGIAPGGLEGSSTGVFFGLMARDYDILQMKVGDPTRIDAYYGTGNETSFAAGRLSYL
LGLRGPSLVVSTACSSSLVALHMACQSLRGKECNLALAGGANLILSPEFTIASCRLRSQSPNGRCKSFDAKADGYVRSEG
SGVVVLKRLSDAMADGDRILAVIRGSAINHDGASSGLTVPSGPAQESLIRAALAAAKVEPHQVSYVEAHGTGTALGDPIE
VRALSETLCKGRDRARPLVLGAVKTNVGHLEAAAGMAGLFKAVLALQHGVVPPNLHFSQPTSHIPWDDLPLLVPTQSVPL
ASGEGRAIVGVSSFGLSGINAHVVLEAAPE
>UniRef100_Q27W58_from_37_to_463 (HMM "PKS_KS" in sequence "UniRef100_Q27W58", bitscore: 744.5, e-value: 3.6e-218, length: 427)
VAIVGMSCRFPGGVRSPEELWELVAAERDAISELPTDRNWDVENLFHPDPEHPGTSYTCEGGFIDDPAGFDAAFFGISPR
EALGMAPQQRLALEASWEAIEHAGVDPESLRGSRTGTFIGCDHLDYCSDASQVPEGSAGYFTIGNSASVVSGRVAYTLGL
EGAAVTVDTACSSSLVAMHLACQAIRQGECDMALAGGVAVMSSTAPFIGFSELRGLAPDGRSKAFSANSDGMTLAEGVGV
LLLERLADARRNGHQVLAVVRGTAVNQDGASNGLTAPNGPSQQRVIRQALANARLSPSDVDAVEAHGTGTTLGDPIEAQA
LLATYGQERPEGRPLWLGSIKSNIGHAQMAAGAAGVIKMVMAMRHEVLPASLHIDEPTPHVDWSAGDIHLLTEAREWPRG
EHPRRAGISSFGISGTNAHVIVEQAPE
>UniRef100_Q27W69_from_38_to_460 (HMM "PKS_KS" in sequence "UniRef100_Q27W69", bitscore: 744.5, e-value: 3.7e-218, length: 423)
IAVVSIACRFPGGVNTPEDLWRLVADGVDAIGDFPTNRGWDLDNLYHPDPDHAGTTYVRRGGFLYDADRFDPQFFGISPR
EALATSPQQRLLLETAWEACERAGIDPVSLKGSRTGVYAGTATTGGTTSADLPQKGSEGYAGNAPSLLSGRVSYTLGLEG
PAVTVETACSSSLVAIHLAGQALRQGECTLALAGGVTVMATPFTGFSRQRGLSPDGRCKAFSASADGTGWGEGVGLMLLE
RLSDARRNGHRVLAVIRGSAINQDGASNGFAAPNGPSQQRVIRQALASARLAPSEVDAVEAHGTGTKLGDPIEADALIAT
YGRNRPQDRPLWLGSLKSNIGHTQGAAGVAGVIKMVMALRHGVLPATLHAEELTPHVEWDGGGVRLLTEPVEWPEGERPR
RAGVSSFGISGTNAHVIVEQAPE
>UniRef100_Q30CS1_from_36_to_462 (HMM "PKS_KS" in sequence "UniRef100_Q30CS1", bitscore: 744.5, e-value: 3.8e-218, length: 427)
IAIVGMGCRYPGSVASPEELWRLVHGGVDAVGGLPTDRGWDVEALYDPKAQNPGTTYAREGGYLTGATEFDPEFFGISPR
EALAMDPQQRLVLEVAWETLEHAGIDSATLRGSSTGVFVGCNYQEYRARLSEVQEGLEGHLVTGSVSSVVSGRVSYVLGL
EGPALTVDTACSSSLVTLHLACEALRRNECTMALAGGVAVMSTPHTITGFSRQRGVAADGRCKAFSASADGMGFGEGVGL
LLVERLSDARRLGHRVLAVVRGSAVNQDGASNGLSAPSGPAQQRVIRQALVNAGVQASQVDVVEAHGTGTRLGDPIEAQA
LQATYGQGRPAERPLWLGSLKSNIGHAQAAAGVGGVIKMVMALREGVLPPTLHADEPSPHIDWTAGNVRLLTESREWPEA
GQPRRAAVSSFGISGTNAHVILEAAEA
>UniRef100_A1YAM7_from_41_to_465 (HMM "PKS_KS" in sequence "UniRef100_A1YAM7", bitscore: 744.5, e-value: 3.8e-218, length: 425)
IAIIGMACRYPGGVRSPEELWDLVAGERTGLTGFPVDRGWDLDGLYDPEQGKPGKSYVREGGFLHDAARFDPAFFGISPR
EALAMDPQQRLLLEISWEAIERAGIAPDSLRGSRTGVFAGVIHNEYSAIAGTPPADLEPYLGNGSFASIASGRVSYTFGL
EGPAVTVDTACSSSLVALHLAAQALRQGECSLALAGGVTVMANPAAFVDFSRQRGLAADGRIKAFAEAADGTAWGEGAGM
LLVERLSDARRNGHRVLAVVRGSAVNQDGASNGLTAPNGLSQQRVIRQALANARLAPSDVDAMEAHGTGTRLGDPIEAQA
LLATYGQDRTTPLWLGSVKSNIGHSQAAAGVASIIKLVEAMRHGVLPKTLHVDAPTSHVDWSEGAVSLLTEAEPWPKTDR
PRRAAVSSFGISGTNAHVVLEQPTA
>UniRef100_Q5SFB2_from_42_to_470 (HMM "PKS_KS" in sequence "UniRef100_Q5SFB2", bitscore: 744.3, e-value: 4.4e-218, length: 429)
IAIVGMGCRLPGGVSSPEGLWDLVASGVDAVSPFPTDRGWDVGGLFDPEPGVPGRSYVREGGFLHEAGEFDAGFFGISPR
EALAMDPQQRLLLETSWEALERAGIDPHTLRGSRTGVYAGVMYHDYGSTATVSVASDDETAGFLGTGTSGSVASGRISYV
LGLEGPAVTVDTACSSSLVALHLAVRALRSGECDLALAGGVTVMAEPGVFVEFSRQRGLAADGRCKAFAAAADGTGWAEG
VGVLAVERLSDAVRHGRRVLAVVRGSAVNQDGASNGLTAPNGPSQQRVIRQALADARLGVADVDVVEGHGTGTRLGDPIE
AQALLATYGQRDAGRALRLGSLKSNVGHTQAAAGVAGVIKMVMAMRHGVLPKTLHVDEPTAEVDWSAGAVSLLREQEAWP
EVGRLRRAAVSSFGVSGTNAHVVVEEAPA
>UniRef100_Q49BE0_from_36_to_462 (HMM "PKS_KS" in sequence "UniRef100_Q49BE0", bitscore: 744.2, e-value: 4.7e-218, length: 427)
IAIVGMGCRFPGGVTTPNGLWDLVADGRDAIAGFPEDRGWNLENLFHADPDSVGTSYVREGGFLADAAEFDAEFFGISPR
EALATDPQQRLLLETAWETLEHAGIDPSSLADSDVGVFTGLANGDYALTVDQVPEGFEGYLGLGGAGSIASGRISYSLGL
LGPAVTLDTGCSSSLVAMHLASYALRSGECSMALAGGVMVMATPGGFVGFSRQRGLARDGRCKSFGEGADGTNWSEGAGL
VLLERLSDARRHGHEVLAVIRGTAVNQDGASNGITAPNGPSQERVIRQALANAGLTVADVDAVEAHGTGTSLGDPIEAQA
LLATYGQNRPEDQPLWLGSIKSNIGHTQAAAGVAGVIKMVQAMRHGVLPKTLHADEPTTKVDWSQGAVSLLSEARPWPET
GHPRRAGISSFGVSGTNAHVILEQAPP
>UniRef100_Q52V53_from_1603_to_2029 (HMM "PKS_KS" in sequence "UniRef100_Q52V53", bitscore: 744.1, e-value: 4.9e-218, length: 427)
IAIVAMSCRFPGGVQSPEDLWQLLSTGRDAISGFPGDRGWDLDGLYDPESAGENTSYVREGGFLAGATEFDPAFFGISPR
EALAMDPQQRLLLETSWEAFERAGIDPATVRGEQIGVFTGTNGQDYLNVILAAPDGVEGFLGTGNAASVVSGRVSYVLGL
EGPAVTVDTACSSSLVALHWAIQALRQGECTMALAGGVTVMSTPASFIDFSRQRGLAEDGRIKAFAAAADGTGWGEGVGI
LLVERLSDAQRNGHPVLAIVRGSAINQDGASNGLTAPNGPSQQRVIRQALASGGLTTMDVDAVEAHGTGTKLGDPIEAQA
LLATYGQDRPEGRPLLLGSIKSNLGHTQAAAGVAGVMKMVLAMQHGVLPQTLHVDEPTPHVDWSAGDVALLADAVAWPET
GRPRRAGVSSFGISGTNAHTIIEQAPA
>UniRef100_Q6W5Q0_from_5256_to_5680 (HMM "PKS_KS" in sequence "UniRef100_Q6W5Q0", bitscore: 744.1, e-value: 5e-218, length: 425)
VVIVGMACRYPGGVTSPEDLWSVVSDGVDAVGDFPSDRGWDVESLYSEDRGVPGTTYTRSGGFLHDAPEFDPEFFGMSPR
EAVSTDAQQRLLLETTWEAIERSGIDPVSLRGSQTGVFAGVMYNDYGSILTDDQYEGYRGNGSAGSIASGRVSYTFGFEG
PAVTVDTACSSSLVAMHWAAQALRSGECSLAVAGGVTVMATPTAFVEFSRQGALSPDSRCKAFSDAADGAGWSEGVGMVV
LERLSDARRNGHRVLAVVRGSAVNQDGASNGLTAPNGPSQQRVIRQALASGGLSAGDVDVVEAHGTGTTLGDPIEAQALL
ATYGQGRDEERPLLLGSVKSNIGHTQAAAGVAGVIKMVMAMRHGRLPRTLHVDAPSSHVDWSAGAVELLTGERVWPGEER
LRRAGVSSFGISGTNAHVILEQPEE
>UniRef100_Q70KH4_from_36_to_461 (HMM "PKS_KS" in sequence "UniRef100_Q70KH4", bitscore: 743.9, e-value: 5.6e-218, length: 426)
IAVVAMGCRFPGDVRSPEDLWRVVVTGQDAVTPFPEDRGWDLDGLYDADPDRPGTTYAKEGGFLADVASFDAGLFGVSPR
EALALDPQQRLLLEVTWETFERAGITPSSLRGSRTGVFVGTSSQEYAYLVRDSAENLEGYSTGFLACVLSGRLAYTFGLE
GPAVTVDTGCSASLVAMHQAVQALRAGECGMALAGGAAVMATPGMFVEFSRQRGMAADGRCKAFSAAADGTGWGEGIGMV
LLEKLSDARKNGHPVLAVIRGSAVNQDGASNGLTAPNGPSQQRVIRAALANARLAASDVDAVEAHGTGTSLGDPIEAQAL
LATYGQDRTDGEPLWLGSLKSNIGHTQAAAGVGGVIKMIMALRKGVLPPTLHAGERTPHVDWSSGAVELLTEARDWPGTG
RPRRAGVSSFGISGTNAHLILEQATE
>UniRef100_A0FCL3_from_1510_to_1931 (HMM "PKS_KS" in sequence "UniRef100_A0FCL3", bitscore: 743.8, e-value: 6.3e-218, length: 422)
IVIVGMSCRFPGNVESPEDLWRLIDSDGDAITAFPTDRGWDLTSLYDTAAGEPGTSYARVGGFVHGAGEFDAGFFGISPR
EALAMDPQQRLLLHAAWEAFERAGIPAASVRGSRTGVFVGASPQGYGAAEASEGYFLTGSSGSVISGRVSYTLGLEGPAV
TVDTACSSSLVALHLAVQALRSGECSLALAGGVTVMATPTAFVEFSRQRGLAADGRCKSFAAGADGTGWSEGVGLLLVER
LSDAERNGHPVLAVVSGSAVNQDGASNGLTAPNGPSQQRVIRQALASAGLSAVDVDAVEAHGTGTALGDPIEAQALLATY
GQGRDVDRPLWLGSVKSNIGHTQAAAGVAGVIKMVMAMRHGVLPRTLHVDEPSPHVDWSSGAVELLRERLLGPEMNRPRR
AGVSSFGVSGTNAHVVLEQAPG
>UniRef100_Q9L4W4_from_1581_to_2007 (HMM "PKS_KS" in sequence "UniRef100_Q9L4W4", bitscore: 743.5, e-value: 7.4e-218, length: 427)
IAVIGMSCRYPGGAATPEELLRLALDGADVISEFPADRGWDARGLYDPDPDRPGHTYSVQGGFLHEAAGFDPGFFGISPR
EAVAMDPQQRLLLETSWEAFERAGIDPASLRGSAAGTFFGASYQDYSSTVQNGTGESEAHMVTGTAASVLSGRVSYLLGL
EGPAVTVDTACSSSLVALHLACQSLRDGESSLALAGGAAVMATPHAFVGFSRQRALAKDGRCKPFSDTADGMTLAEGVGV
VLLERLSHARANGHRVLAVIRGSAVNQDGASNGLTAPNGPSQQRVIRQALANAGLTGaDVDAVEAHGTGTKLGDPIEAQA
LLATYGQDRDAERPLLLGSVKSNIGHTQAAAGVAGVIKMVLAMDAGELPGTLHLDAPSSHVDWTAGAVELLRGRTPWPES
GRPRRAGVSSFGISGTNAHLILEQAPA
>UniRef100_Q93NW6_from_7319_to_7743 (HMM "PKS_KS" in sequence "UniRef100_Q93NW6", bitscore: 743.3, e-value: 8.3e-218, length: 425)
IVIVGMACRYPGGVASPEDLWRLVTEGTDAVSAFPVNRGWDVENLYHPDPDNIGTSYTRSGGFLHEAGEFDPGFFGMSPR
EALSTDSQQRLLLETSWEAIERAGIDPVGLRGSATGVFAGVMYSDYSAMLASPEFEGFQGSGSSPSVASGRVSYTFGFEG
PAVTVDTACSSSLVAMHWAMQALRSGEISLALAGGVTVMSTPGVFVDFARQRGLSPDGRCKAFSDSADGVGWSEGVGMLV
LERQSDAIRNGHEILAVVRGSAVNQDGASNGLTAPNGPSQQRVIRQALASGGLSAQEIDVVEAHGTGTTLGDPIEAQALL
ATYGRDRDPEQPLWLGSVKSNIGHTQAAAGVAGVIKMVMSMRHGVLPRTLHVDAPSSHVDWTEGAVELLTEQTEWPETEH
VRRAGVSSFGISGTNAHVILEQPAK
>UniRef100_O33954_from_2578_to_3004 (HMM "PKS_KS" in sequence "UniRef100_O33954", bitscore: 743.3, e-value: 8.6e-218, length: 427)
VVIVGMACRFPGGAGTPEALWKLVTEERDVIGAAPTDRGWDLDSVYDPEPGVAGKTYVREGGFLHDAAEFDAEFFGISPR
EAVAMDPQQRLLLETSWEAIERAGIDPHSLHGSRTGVYVGLTHQEYASRLHEAPEEYEGYLLTGKSASVVSGRISYTLGL
EGPSLSIDTACSSSLVALHNAAQALRGGECDMALAGGVTVMAAPGLFVEFSRQRGLAADGRCKAFADGADGTAWAEGAGV
VLVERLSDARRLGHPVLAVVCGSAVNQDGASNGLTAPSGPSQERVIRQALANARLTVADVDVVEAHGTGTRLGDPIEAQA
LLGTYGRDRDAECPVWLGSLKSNIGHAQAAAGVAGVIKMVLAMRYGWLPRTLHVDEPSRHVDWSAGGVRLLTEAREWPGV
DRPRRAAVSAFGVSGTNAHLILEAPEA
>UniRef100_Q68BG4_from_36_to_464 (HMM "PKS_KS" in sequence "UniRef100_Q68BG4", bitscore: 743.3, e-value: 8.7e-218, length: 429)
LAVVGMACRFPGGVNSPEQLWDFVLDGRDGISGFPTERGWDLDSLYHPDPDHPGTSYASEGGFLHDAGEFDPAFFGISPR
EALAMEPQQRLLLQTSWEAIENAGIDPLSLKGSRTGVFVGAINQEYGPRLYDAAPDDNVEGYLLTGTANSVVSGRVAYVL
GTEGPALTVDTACSSSLVALHLAGQALRQDECSMALVGGVTVMTTPTGFVEFSRQRGLAADGRCKSFAAAADGTGWAEGV
GVLVVERLSDAQRLGHPVLAVIRSSAVNQDGASNGLTAPNGPSQQRVIRQALAAADLSSADVDVVEAHGTGTALGDPIEA
QALLATYGQNRPEDRPLRLGSIKSNIGHTQAAAGVAGVIKMVMALRHGVLPATLHVDGPTPHVDWTSGAVELLADTTVWP
EVDRPWRAAVSSFGISGTNAHTIIEQAPP
>UniRef100_Q9ALM5_from_39_to_465 (HMM "PKS_KS" in sequence "UniRef100_Q9ALM5", bitscore: 743.2, e-value: 9.4e-218, length: 427)
IAIVAMSCRYPGQVSSPEDLWQLAAGGVDAISEVPGDRGWDLDGVFVPDSDRPGTSYACAGGFLQGVSEFDAGFFGISPR
EALAMDPQQRLLLEVAWEVFERAGLEQRSTRGSRVGVFVGTNGQDYASWLRTPPPAVAGHVLTGGAAAVLSGRVAYSFGF
EGPAVTVDTACSSSLVALHLAGQALRAGECDLALAGGVTVMSTPKVFLEFSRQRGLAPDGRCKSFAAGADGTGWGEGAGL
LLLERLSDARRNGHEVLAVVRGSAVNQDGASNGLTAPNGSSQQRVITQALASAGLSVsDVDAVEAHGTGTRLGDPIEAQA
LIATYGRDRDPGRPLWLGSVKSNIGHTQAAAGVAGVIKMVMAMRHGQLPRTLHVESPSPEVDWSAGTVQLLTENTPWPRS
GRVRRVGVSSFGISGTNAHVILEQPPG
>UniRef100_A1GGE4_from_4388_to_4812 (HMM "PKS_KS" in sequence "UniRef100_A1GGE4", bitscore: 743.1, e-value: 1e-217, length: 425)
IVIVAMSCRFPGGVASPEDLWRLVDEGVDAIGPFPADRGWDLAGLYDPDPDHPGTSYTRAGGFLTDAALFDPGFFGMSPR
EATAMDPQHRLLLETAWEAFERAGVDVATLHGSDTGVFAGLMLHDYERAPGSAPENLEGQLAVGSAPSVASGRVSYTFGL
QGPAVTVDTACSSSLVALHLAVQSLRQGECSLALAGGVTVMATPGLFVEFSRQRGLSADGRCRSFAAGADGTAWGEGVGW
LLLERRSDAERRGHRVLAVVRGSAVNQDGASNGLTAPNGPAQQQVIRRALAGAGLSSDQVDVVEAHGTGTRLGDPIEAQA
LLATYGQGRDRPLWLGSLKSNIGHTQAAAGVAGVIKMVQAMRHGVLPRTLHVDAPTPEVDWSAGAVELLVDSRPWPVRGE
PRRAAVSSFGISGTNAHVILEEGAS
>UniRef100_Q1D3S8_from_1848_to_2267 (HMM "PKS_KS" in sequence "UniRef100_Q1D3S8", bitscore: 743.1, e-value: 1e-217, length: 420)
LAIVGMGCRFPGGANDPEAYWRLLSEGVDAVREVPADRWKSSTDAAEHKGTRWGGFLDRVDGFDPEFFGIAPREAVAMDP
QQRLLLEVAWEALEDAGLPKARLSGTRTGVFVGVCGNDYAMLQAERDVEGDVYSVIGCSNSVIAGRLSYLLDLRGPAMSV
DTACSSSLVALHLAGQSLRNRECDAALVGGVNLLLSQRPSSWLSKLTALSPDGRCRTFDSRANGFVRGEGCGVVVLKRLS
DALASGDNVLGVIRASAVNQDGGSTGLTTPNVLSQQALIREALAAAQVSPKDIGYIEAHGTGTPLGDPIEVEALRETYGH
RREDASRCFLGSAKTNIGHLEAAAGMAGLIKVLLALRHEAIPKHLHFKALNPRISIEDTPFAIPMQQQSWPVSQRRRYAA
VSSFGISGTNAHVIVEEAPA
>UniRef100_A1YBT5_from_36_to_461 (HMM "PKS_KS" in sequence "UniRef100_A1YBT5", bitscore: 743.0, e-value: 1.1e-217, length: 426)
IAIVAMACRFPGGVDSPEKLWALLDEERDAITEVPPSRWDLERFYDPDPDAAGKTYSRWGGFVGDLDRFDAAFFGISPRE
ARSIDPQERWLLETTWEALERAGVRADTLEGTLGGVYIGLSGSEYQTEAFHDAERIDAYSLTGASPSTTVGRLAYWLGLR
GPAVAVDTACSSSLVAVHLACQALRNGECDFALAGGVNALLAPESYVAFCRLRALSPTGRCQTFSADADGYVRAEGCGVL
LLKRLSHAQRDGDRVLAVIRGNAINQDGRSQGLTAPNGLAQEDVIRRALSQAAVEPTTVDVVECHGTGTALGDPIEVQAL
GAVYGDGRPGDRPLVIGSVKTNIGHTEAAAGMAGLIKAVLSLQHAQVPRSLHFAAPSPYIPWDTLPVRVAAQRVAWERRE
HPRRAGISSFGISGTNAHVILEEAPE
>UniRef100_Q1L0T1_from_36_to_462 (HMM "PKS_KS" in sequence "UniRef100_Q1L0T1", bitscore: 742.9, e-value: 1.1e-217, length: 427)
IAIVGMGCRFPGGVTTPDGLWDLVADGRDAIAGFPEDRGWNLENLFDADPDSVGTSYVREGGFLTDAAEFDAEFFGISPR
EALATDPQQRLLLETAWETLEHAGIDPSSLEDSDVGVFTGLANGDYALTVDQVPEGFEGYLGLGGAGSIASGRISYSLGL
LGPAVTLDTGCSSSLVAMHLASYALRSGECSMALAGGVMVMATPGGFVGFSRQRGLARDGRCKSFGEGADGTNWSEGVGL
VLLERLSEAHRNGHPVLAVIRGTAVNQDGASNGITAPNGPSQERVIRQALANAGLSLADVDAVEAHGTGTSLGDPIEAQA
LLATYGQNRPEDQPLWLGSIKSNIGHTQAAAGVAGVIKMVQAMRHGVLPKTLHADEPTSKVDWTSGAVSLLSEARPWPET
GHPRRAGISSFGVSGTNAHVVLEQAPL
>UniRef100_Q6W5Q3_from_669_to_1096 (HMM "PKS_KS" in sequence "UniRef100_Q6W5Q3", bitscore: 742.9, e-value: 1.2e-217, length: 428)
VAIVSMACRLPGGATSPEALWELLRDGVDAVSGFPEDRGWDLDALFGDDPDAPGTSVAREGGFLRDAAHFDAGFFGMSAR
EALATDPQQRLLLETAWEAVERAGIAPRTLRGSRTGVFTGAMYHDYAAGASDPAGELESLLPVGTAGGALSGRIAYTLGL
SGPALTVDTACSSSLVALHLACRSLRSGESDLALAGGVAVMATPAAFVGFSRLRGLSPDGRCKSFGEGADGAAWSEGAGL
LMLERLSDARRNGHPVLAVIRGSAVNQDGASNGLTAPHGPAQRRVVRQALADAGVRAAEVDVVEAHGTGTALGDPIEAEA
LLDTYGRDRPEGRPLWLGSVKSNLGHTQAAAGAAAVIKMVLALRHDLLPATLHADTPTSRVDWSPGTVQLLTRARDWPRE
EGRPRRAGVSSFGISGTNAHLVLEEAPV
>UniRef100_Q06BM4_from_1296_to_1722 (HMM "PKS_KS" in sequence "UniRef100_Q06BM4", bitscore: 742.9, e-value: 1.2e-217, length: 427)
VVVVGMGCRLPGDVRTPEDLWRLVAAGTDAIGPFPQDRGWDLAGLFDPDPDAVGKSYVREGGFLTDAGGFDAAFFGISPR
EALSMDPQQRVLLETAWETLEGSGIVPTSLRGQEVGVFVGASGQGYGTGPGAAPEGLEGYLGVGGATSVASGRVSYTFGL
TGPAVTVDTACSSSLVAIHLAVQALRSGECTMALAGGVAVMGQPGAFVEFSRQRGLASDGRCKSFGEGADGTNWSEGVGL
LLLERLSDARRDGHEVLAVIRGTAVNQDGASNGLTAPNGPSQQRVIRQALANAGLTAADVDAVEAHGTGTALGDPIEAQA
LLATYGQERQGDEPLWLGSLKSNIGHTQAAAGVSSVIKMVLALRHSTLPRSLHADEPTAQVDWTSGAVSLLAEARPWPVN
GHPRRAGISSFGVSGTNAHVVLEQAPN
>UniRef100_Q3S864_from_1581_to_2006 (HMM "PKS_KS" in sequence "UniRef100_Q3S864", bitscore: 742.9, e-value: 1.2e-217, length: 426)
IAIVGMSCRYPGDVRTPEDLWRLVAEGRDVISALPADRGWDLDGLYDTDPDRPGTTYSSEGGFLYDAGQFDPAFFGISPR
EALAMDPQQRLLLETSWEALERAGIDPASLRGGQVGVFAGAAYQGYGGLSDVPEEVEGHLIAGISTSILSGRIAYTLGLE
GPAVTVDTACSSSLVAVHLAAQALRSGECSLALAGGVTVMGTPLSFTGFSRQRGLAADGRCKSFGADADGFGMAEGVGLL
LLERLSDARRNGHRVLALVRGSAVNQDGASNGLTAPSGLAQQRVIRSALAGAGVPPAEVDVVEAHGTGTRLGDPIEAQAL
LATYGQDRPADRPLLLGSLKSNIGHSQAAAGVAGIIKMVQAMRHELLPRTLHAEVPTPNVDWSVGAVELLTESRPWTRGG
HPRRAGVSSFGLSGTNAHVIIEEPYD
>UniRef100_Q3S866_from_1018_to_1445 (HMM "PKS_KS" in sequence "UniRef100_Q3S866", bitscore: 742.8, e-value: 1.2e-217, length: 428)
VAVVGMACRLPGGVVSPAGLWELVAEGRDGVSGFPVDRGWDVEGLFDPDPDRPGTSYTRHGGFLHDAAEFDAEFFGISPR
EALAMDPQQRLLLESSWEAVESAGIDPHALRGSRTGVFAGTFTFRDSDNGVRLPDSSEGRRLTGGAASVLSGRVAFSLGL
EGPAVTVDTACSSSLVAVHLAVSALRAGECSLALAGGVTVMSSPGTFVEFSRQRGLSVDGRCRSFAASAGGTGWAEGVGL
LVLERLSDARRHGHRVLAVVRGSAVNQDGASNGLTAPSGRAQERVIRAALSSAGVTAAEVDVVEAHGTGTRLGDPIEAQA
LLATYGRERPAERPLWLGSLKSNIGHAQAAAGVAGVIKMVMALQRRALPRTLHVDEPTPLVDWASGGVELLTEQREWEAV
EGRPRRAGVSSFGISGTNAHLILEEAPP
>UniRef100_A1GFR7_from_1765_to_2191 (HMM "PKS_KS" in sequence "UniRef100_A1GFR7", bitscore: 742.5, e-value: 1.5e-217, length: 427)
IAIVGMACRLPGGVTNPDDLWRMVYDGRDGMSPFPEDRGWDLDGLFDPDPDRPGTSYTRQGGFLTGAGLFDAGFFGISPR
EALAMDPQQRLLLEASWEALEQAGVDPTGVQGGDVGVFSGVSIHDYLESLSNMPAELEGFVTTATAGSVASGRVSYVLGF
EGPAMTVDTACSSSLVATHLAAQALRQGECSMALAGGVAVMGSPVGVLGMSRQRGLAADGRCKAFSADADGTVLSEGVAV
VVLERLSVARERGHRVLAVIRGSAVNQDGASNGLTAPNGPSQQRVIRSALASAGLAASDVDTVEAHGTGTSLGDPIEAQA
LLATYGRDRDPDRPLWLGSLKSNVGHTQAAAGVASLIKMVQALRHGVLPPTLHVAEPTHQVDWSAGAVELLTEARDWSRN
GHPRRAGVSSFGISGTNAHLIIEEAPA
>UniRef100_Q846X2_from_1859_to_2285 (HMM "PKS_KS" in sequence "UniRef100_Q846X2", bitscore: 742.4, e-value: 1.6e-217, length: 427)
VAIVAMACKYPGGATSPEGLWDLVAEGVDAVGAFPTGRGWDLERLFHPDPDHPGTSYADEGAFLPDAGDFDAAFFGINPR
EALAMDPQQRLLLEASWEVLERAGIDPTTLKGTPTGTYVGVMYHDYAAGLAQDAQLEGYSMLAGSGSVVSGRVAYTLGLE
GPAVTVDTACSSSLVSIHLAAQALRQGECTLALAGGVTVMATPEVFTGFSRQRGLAPDGRCKPFAAAADGTGWGEGVGVL
LLERLSDARRHGRRVLGVVRGSAVNQDGASNGLTAPNGPSQERVIRQALASGGLSSVDVDVVEGHGTGTTLGDPIEAQAL
LATYGQGRPVDRPLWLGSVKSNIGHTQAAAGVAGVIKMVMAMRHGVVPASLHVDVPSPHVEWDSGAVRLAVESVPWPEVE
GRPRRAGVSSFGASGTNAHVIVESVPD
>UniRef100_Q1D4F1_from_35_to_458 (HMM "PKS_KS" in sequence "UniRef100_Q1D4F1", bitscore: 742.4, e-value: 1.6e-217, length: 424)
IAVVGMSCRFPGGGDLPETFWELLAEGRDATREVPASRWDVDAFYDPTPGVPGKMYTRRGAFIDGVDLFDPGFFGITPRD
AKGMDPQQRLLLEECWRALERAGIPPAGLTGSRTGIFLGLMHNDYNLLGIAENMEFHSASLNYPSVAAGRISHTLGLQGP
AVSVDTACSSSAVAIHLACQSLRNDESDLALAAGANLNLSPVTVMVECQNRMLAADGRCKTFDASADGFGRGEGCGVVVL
KRLSDALAHGDAILGVIRGSAVTHDGRSSGMMVPNGRSQERVIRAALDSCGVEPDQVGYIEAHGTGTLLGDPIEMEALRS
VFGRKGARGEPLYVGSVKTNIGHLEAAAGIAGLIKVLLALQNEAIPAHLNFERPNPNIRWDDLPVTIPTATRPWLRGDKR
RIAGVSSFGFSGTNVHMVVEEAPV
>UniRef100_Q9EWA1_from_3334_to_3756 (HMM "PKS_KS" in sequence "UniRef100_Q9EWA1", bitscore: 742.3, e-value: 1.7e-217, length: 423)
IAIVGMSCRFPGGVRSPRQLWDLVSEGVDAISDFPVNRGWNTGLFHPDPDNPGTTYSTQGGFLHDAGEFDASFFGISPRE
ALSMDPQQRLLLETTWEAFEHAGIDPTTVHGTTTGTFIGSTYQEYGLGVEDGSAGHLVTGTSPSVLSGRLAYLFGLEGPA
VTVDTACSSSLVALHLACQSLRNGESSLALAGGATVMTNPNPFVAFSRQRALAGDGRCKAFSEGADGMTLAEGVGVLVLE
RLSDAQRNGHEILAVVRGSAINQDGASNGLSAPNGPSQQRVIRQALANSGLTPADIDAVEAHGTGTALGDPIEAQALLAT
YGPGRDPDSPLLLGSVKSNIGHTQSAAGVAGVIKMVLALRNGQLPRTLHADTPSSHIDWTPGTVSLLTEPTDWPEGERPR
RCAVSSFGISGTNAHTLLEEAPR
>UniRef100_Q9X993_from_36_to_462 (HMM "PKS_KS" in sequence "UniRef100_Q9X993", bitscore: 742.1, e-value: 2e-217, length: 427)
LAIVSMACRFPGGVRSPEELWELLRDGVDAVSSFPRNRGWDLDALYHSDPAHQGTSYAREGGFLHDAGEFDPGFFGISPR
EALAMDPQQRLLLETAWEAVERAGIDPESLAGSRTGVFVGTGHGGYDAEGRRRADEVGGHLLTGNHISIASGRISYVLGL
EGPALTVDTACSSSLVALHLAMHALRRDECAMALVGGATVMSTPQMFVEFSRQRGLAPDGRCKPFAAAADGTGWSEGVGL
LLVERLSDAVRNGYPVLAVLKGSAVNQDGASNGLTAPNGPSQQRVIRQALTGAGLAASDIDAVEAHGTGTTLGDPVEAHA
LLATYGQQRAADRPCGLGSMKSNIGHTQAAAGIAGVMKMVLAMRHGHLPRTLHLDEPTGHVDWSEGNARLLAEPEPWPSA
GRPRRAAVSSFGISGTNAHVILEQAPA
>UniRef100_Q7WTD7_from_36_to_460 (HMM "PKS_KS" in sequence "UniRef100_Q7WTD7", bitscore: 742.0, e-value: 2.1e-217, length: 425)
IAIVGMACRFPGGTDTPEALWDLVSEGRDVISPMPDDRGWDPGMFNDSGETGTSYVREGGFVHDIADFDADFFDINPREA
LAMDPQQRLLLETSWEAIERARIDLTSLRGSKTGVFVGGSTVYYAGNAAGVPQDVAGYLATGLAASSMSGRISYTFGFEG
PSFTVDTACSSSGVALHLAVQALRKGECSLALAGGVCVMATPGTYLEFSKLNGLAADGRCKAFAAAADGFGPAEGVGVLL
VERLADAERLGHPVLAVIRGSAINQDGASNGLTAPHGPAQERVIRAALADAQLSARDIDVVEAHGTGTSLGDPIEAQALI
AAYGRRRADGGPLWLGSVKSNIGHTQAAAGMAGVIKMVHALRHGLLPRTLHVDEPTHQVDWSEGTVRLLTEARPWPEAGG
PRRAGVSSFGMSGTNTHVILEQAPP
>UniRef100_A1YAM8_from_36_to_460 (HMM "PKS_KS" in sequence "UniRef100_A1YAM8", bitscore: 741.9, e-value: 2.3e-217, length: 425)
IAVVGMSCRFPGGVRSPEQLWDLVASGTDALSEFPGDRGWDLGGLFDPDPDTPGKTYVSEGGFLYEAGDFDAAFFGISPR
EAQAMDPQQRLLLEAAWEVLERAGIDPATLRGSRTGVFAGVIHNDYTGVLTDIPPELEPYLGNGNFSSVASGRIAYTLGL
EGPAVSVDTACSSSLVALHLAAQSLRREECTLALVGGVNVMTHPAAFVDFSRQRGLAADGRCKAFADAADGTGWGEGVGM
LLVERLSDAQRNGHQVLAVLRGSAINQDGASNGLTAPNGPAQQRVIRQALADARLSPGQVDVVEGHGTGTTLGDPIEAQA
LLATYGQDRERPLLLGSLKSNIGHTQAAAGVGGVIKMVQAIRHGIAPRTLHVDAPSSHVDWSAGEVSLLTGEQPWPETGE
PRRAGVSSFGISGTNAHVILEQAPA
>UniRef100_Q83WE8_from_1501_to_1926 (HMM "PKS_KS" in sequence "UniRef100_Q83WE8", bitscore: 741.8, e-value: 2.4e-217, length: 426)
IAIVGMGCRFPGGVSSPEDLWDVVASGVDAVSPFPVDRGWDLESLFDGDPDRAGTTYCREGGFLDDVAGFDAGFFGVSPR
EAVAMDPQQRLLLEVSWEALERAGHDPRELRGSRTGVYMGTNGQHYLPLLRDSEEDFDGYFGTGNSASLMSGRISYVLGL
EGPAVTVDTACSSSLVALHLAVQALRSGECDLALVGGATVMATPDVLTEFSRQRALSADGRCKAFSDAADGFGASEGVGV
LVVQRLSDAVAAGRRVLAVVRGSAVNQDGASNGLTAPSGPSQQRVIRAALASARLSVgDVDVVEGHGTGTRLGDPIEAQA
LLATYGRRGGGWPLLLGSVKSNIGHAQAAAGVAGVVKMVLAMERGVVPASLHVGVPSSHVDWSSGAVEVVGEACAWPETG
RPRRAAVSSFGMSGTNAHVILEHVAT
>UniRef100_Q1L0T2_from_1119_to_1545 (HMM "PKS_KS" in sequence "UniRef100_Q1L0T2", bitscore: 741.8, e-value: 2.5e-217, length: 427)
VAIVAMGCHLPGEVATPEDLWRLVADGRDAIAGFPEDRGWDLAGLFDSDPDAVGKSYVREGGFLTDAGGFDAAFFGISPR
EALAMDPQQRLLLETAWETFENAGIDPGSLHGTDVGVFSGVMYHDYGADAGTAAEGLEGHLGVGSAGSVVSGRVAYALGL
TGPAVTVDTACSSSLVALHLAVQAVRTGECSLALAGGVAVMSRPTSFIEFSRQRGLAPDGRCKSFAEGADGTNWSEGVGL
VLLERLSDARRNGHEVLAVVRGTAVNQDGASNGLTAPNGPSQERVIRQALANAGLTVADVDAVEAHGTGTSLGDPIEAQA
LLATYGQERPEDQPLWLGSLKSNIGHAQAAAGAAGVIKMVQAMRHGVLPKTLHADEPTSKVDWTSGAVSLLSEARPWPET
GHPRRAGISSFGVSGTNAHVVLEQAPL
>UniRef100_Q5SFB4_from_1065_to_1490 (HMM "PKS_KS" in sequence "UniRef100_Q5SFB4", bitscore: 741.7, e-value: 2.6e-217, length: 426)
IAIVGMGCRLPGGVSSPEGLWDLVASGVDAVSPFPTDRGWDVGGLFDPEPGVPGRSYVREGGFLHEAGEFDAGFFGISPR
EALAMDPQQRLLLETSWEALERAGIDPHTLRGSRTGVYAGVMAQEYGPRLHEGADGYEGYLLTGSSSSVASGRISYVLGL
EGPAVTVDTACSSSLVALHLAVRALRSGECDLALAGGATVMAEPGMFVEFSRQRGLSAHGRCKAYSDSADGTGWAEGAGV
LLVERLSDAVRHGRRVLAVVRGSAVNQDGASNGLTAPNGRSQSRLIRQALADARLGVADVDVVEGHGTGTRLGDPIEAQA
LLATYGQRDAGRPLRLGSLKSNVGHTQAAAGVAGVIKMVMAMRHGVLPKTLHVDEPTAEVDWSAGAVSLLREQEAWPRGE
RVRRAGVSSFGVSGTNAHVVVEEAPV
>UniRef100_A1YBQ6_from_37_to_463 (HMM "PKS_KS" in sequence "UniRef100_A1YBQ6", bitscore: 741.7, e-value: 2.6e-217, length: 427)
IAIVSMACRYPGGVDSPAALWQLLSEGRDAIGPFPEGRGWDVAGLYDPDPDAPGKSITTQGGFLYDADHFDPMFFGISPR
EAERIDPQQRLLLECAWEALESAGIAPHTLGASATGVFIGLMYTEYGLRLMNQPEALDGYIGIGSAGSTASGRISYTLGL
RGPAVTVDTACSSSLVSLHLACTALRRGECDLALAGGAAVVSTPAPFIEFSRQRALAVDGRCKSFGAGADGVSWSEGCGL
LVLKRLSDAQRDGDRVLAVLRGSAVNQDGRSQGLTAPNGPAQQDVIRQALAAAGLTPADIDAVEGHGTGTPLGDPIEAQA
LLATYGKAHTAERPLWLGSIKSNFGHTQAAAGVAGVMKLVLAMQHAELPRTLRANPPSPHVDWSQGHIALLNEPASWPRT
DRPRRAAVSSFGVSGTNAHVIIEEAPA
>UniRef100_Q1MX72_from_4172_to_4598 (HMM "PKS_KS" in sequence "UniRef100_Q1MX72", bitscore: 741.7, e-value: 2.7e-217, length: 427)
IAIVSMACRYPGGMRRPEDLWKLVSEGVEAIGDLPDDRGWDLDGLYDPDPDAPGKMYTRKGAFLYDAGQFDADFFHMNPR
EALATDPQQRLLLETAWEAFERAGIDPTSLKGSSTGVFAGVISQDYLMRMHDAPDHLEGYFATGGSASIASGRVAYTFGL
EGPAMTVDTACSSSLVALHLAAQALRNGECDLALAGGATIMATPGTFQVFSRQRGLAADGRCKPFADAADGTGWGEGVGL
VLVERLSDARRNGHEVLAVVRGSAINQDGASNGLTAPNGPSQRRVIEQALANAGLSGdQVHAVEGHGTGTTLGDPIEAQA
LLETYGQAHSEENPLWLGSIKSNIGHTQAAAGVAGVIKMVEAMRHGVLPPTLNVDAPTSHVDWAAGHIELLTEARPWTEE
AGPRRAAVSSFGMSGTNAHLILEAAPA
>UniRef100_Q93NW6_from_3503_to_3927 (HMM "PKS_KS" in sequence "UniRef100_Q93NW6", bitscore: 741.5, e-value: 2.9e-217, length: 425)
IVIVGMACRFPGDVTSPEDLWRLVSEGTDAISDFPANRGWDVDSLYHPDPEHSGTSYTRSGGFLHDAGDFDPDFFGMSPR
EALATDSQQRLLLETSWEAIERAGIDPLSLRDSRTGVFAGVMYHDYGSLLGGKEFEGFQGQGSAGSVASGRVSYTFGFEG
PAVTVDTACSSSLVALHWAAQALRSGECSLALAGGVTVMSTPSTFIEFSRQQGLSADGRSKAFAESADGVGWSEGVGMLL
LERQSDAIRNGHEILAVVRGSAVNQDGASNGLTAPNGPSQQRVIRQALASGGLSTgDVDAVEAHGTGTTLGDPIEAQALI
ATYGQNRTDEQPLWLGSLKSNIGHTQAAAGVAGVIKMVMSMRHGVLPCTLHVDAPSSHVDWTEGAVELLTEQTEWPETDR
VRRAAVSSFGISGTNAHVILEQPVV
>UniRef100_Q1WEK7_from_2956_to_3375 (HMM "PKS_KS" in sequence "UniRef100_Q1WEK7", bitscore: 741.3, e-value: 3.4e-217, length: 420)
IAIIGMSCRFPGGVDSPEELWRLLESGTDAISAFPQDRGWDLVGGVDGASVRAGGFLYTAAEFDPAFFGISPREAIAMDP
QQRLLLEASWEVFERAGIAADALRDSPTGVFVGTNGQDYAALVGNAPQRADGHLATGSAASVASGRLSYTFGLEGPAITV
DTACSSSLVAMHLAAQALRSGECRMALAGGATVMATPTAFAEFSRQGALAADGRCKAFAAGADGTGWGEGVGILLLERLS
DAERNGHRVLAVMRGSAVNQDGASNGLTAPNGPSQQRVIRQALANARLSTVDVDAVEAHGTGTTLGDPIEAQALLATYGQ
DRDPDRPLLLGSVKSNIGHTQAAAGVAGVIKMVMAMRHGVLPRSLHIDEPTPHVDWTAGRIALLTEPSPWPLTGAPRRAA
VSSFGVSGTNAHVILEQASA
>UniRef100_Q1L0T2_from_3185_to_3611 (HMM "PKS_KS" in sequence "UniRef100_Q1L0T2", bitscore: 741.2, e-value: 3.6e-217, length: 427)
IAVVAMSCRLPGGVTDPDGLWNLLLEERDGIADFPRDRGWDLEALFDADPDRSGTSYVLRGGFLEDAAGFDADFFGISPR
EALAMDPQQRLFLEACWEVFERAGMDPTTVGGGDIGVFAGVINQDYGVRSGPAPEDLEGYMLTGSATSVASGRVAYVLGL
EGPAVTVDTACSSSLVAMHWAVQALRQGECSMALAGGATVMGRPSAFVEFSRQRGLAPDGLCKAFGAGADGTTFSEGVGV
LLLERLSDARRNGHEVLAVIRGTAVNQDGASNGLTAPNGPSQQRVIRQALANAGLSAIDIDAVEAHGTGTALGDPIEAQA
LLATYGQDRPGDEPVWLGSLKSNTGHTLAAAGVSSVIKMVLAMRHGTLPRSLYADEPTPEVDWSQGAVSLLTEARPWPET
SHPRRAGISSFGISGTNAHLILEQAPQ
>UniRef100_Q93HH0_from_2045_to_2469 (HMM "PKS_KS" in sequence "UniRef100_Q93HH0", bitscore: 741.1, e-value: 4.1e-217, length: 425)
VAVVSMACRLPGGVSDPEGLWHLVAQGRDAVGPFPAGRWDVESLYDPDPEALGKSYAREGGFLDGIESFDAGFFGITPKE
AAAMDPQQRLLLEMAWEALERAGTVPAELAGSTTGVYVGMFGSDYLAGSRLDQLDGYVGTGSALSVASGRLSYALGLHGP
ALTVDTACSSSLVATHLAAQALRSGECDLALAGGVTLMVTPGTFVEFSRLRGLSPTGRCRSFSDDADGAVWAEGAGMLVL
KRLSDARRDGDQVLAVLRGTAVNQDGRSQGLSAPNGPAQEQVIRRALELSALGAADIDYVEAHGTGTTLGDPIEANALSE
VFGDSRPENRPLYLGSLKSNIGHAQAASGVLGLIKVVQSLRHGTLPRTLHAGTPSQHVDWDGSGLHLLQEAVDWPSSGER
VRRAGVSAFGISGTNAHVIVEEAPP
>UniRef100_Q8L332_from_35_to_463 (HMM "PKS_KS" in sequence "UniRef100_Q8L332", bitscore: 741.0, e-value: 4.4e-217, length: 429)
IAIVGMSCRFPGGATTPERFWVLLREGISAITEIPGDRWDVDKYYDADPTSSGKMHTRYGGFLNEVDTFEPSFFNISARE
AVSMDPQQRLLLEVSWEALESGNIVPATLFDSSTGVFIGIGGSNYKSLMIENRSRIGKTDLYDLSGTDVSVAAGRISYIL
GLMGPSFVIDTACSSSLVSVHQACQSLRQRECDLALAGGVGLLIDPDEMIGLSQGGMLAPDGCCKTFDANANGYVRGEGC
GMIVLKRLSDATADGDNILAIIRGSMVNHDGHSSGLTAPRGPAQVSVIKQALDRAGIAPDAVGYVEAHGTGTPLGDPIEM
DSLNQVFGRRTEPVWVGSVKTNIGHLEAASGIAGLIKVVLMLKNKQIPPHLHFKTPNPYIDWKNLPFEIPTTLHAWDDKT
LKDRKRIAGVSSFSFSGTNAHIVLSEAPS
>UniRef100_Q08TW0_from_110_to_534 (HMM "PKS_KS" in sequence "UniRef100_Q08TW0", bitscore: 740.9, e-value: 4.6e-217, length: 425)
IAIVGLACRFPKAPDAKAFWRVLQEGRDCVTEVPSNRWDASLYYDPAPGTPGKIVTRYGAFLDSVDRFDPVFFGISPREA
GQLDPQQRLMLELSWEALEDAGIAPRVLRGSRTGVFTGMVWRDYADLQTIHNAAPTLHTCTGYAGGIIANRISYALGLEG
PSLAIDTACSSSLVAIHEACRSLRSGESSLALAGGVQLNLSPRTFMAVSAFGALAPDGRCRTFDARASGYVRGEGGGVLV
LKPLSRALADGDAIYCLIRGSAVNNDGASNGLTAPNPKAQERLLRDAYAVAGMDPAQVHYVELHGTGTPLGDPIEAGALG
AVLGAAREAERPLHVGSVKTNIGHLEAAAGIASVIKVALSIRHQQLPASLHFEQPNPRIPFDDLRLRVQTQLAPWPAEKD
PAVAGISAFGFGGTNCHVVVEEHRG
>UniRef100_Q1L0T0_from_37_to_463 (HMM "PKS_KS" in sequence "UniRef100_Q1L0T0", bitscore: 740.7, e-value: 5.3e-217, length: 427)
VAIVAMACRLPGGVTDPESLWELVDEGRDAIGPFPTDRGWDLETLFDSDPDAVGKSYVREAGFLEGAGGFDAAFFGISPR
EALSLDPQQRLLLETAWETFERAGMDPRSVEGRDIAVFAGGSGQGYGGGPGEAPKGLEGYLGVGASGSVISGRVSYTLGL
TGPAVTVDTACSSSLVAAHLAVQALRSGECSMALAGGVAVMGQPTAFVEFSRQRGLAPDGRCKSFGAGADGTTWSEGVGL
VLLERLSDARRNGHEVLAVIRGTAVNQDGASNGLTAPNGPSQERVIRQALSNAGLTVADVDAVEAHGTGTALGDPIEAQA
VLATYGQSRPEGRPLWLGSLKSNIGHAQAAAGIASVIKTVMALRHGRLPKTLHAEQPTSQVNWTSGAVSLLAEARAWPET
GHARRAGISSFGVSGTNAHVILEQAPE
>UniRef100_A1T9T0_from_106_to_538 (HMM "PKS_KS" in sequence "UniRef100_A1T9T0", bitscore: 740.6, e-value: 5.5e-217, length: 433)
IAVIGLGCRFPGGDgLDGNITGPDAYWRFLMEGRSAVRQVPEERWESFQINTPEAAAALAGTTRWGAFLRDLDAFDAEFF
EISPSEADKMDPQQRLLLEVTQEALEHAGIPTHTLRHSQTGVFAAACLGEYGYLSTVDLGDVDSWSGTGGALSIIANRVS
YYFDLRGPSVTIDTACSSSLVTIHLACQSLRSGDSNMALAAGVNLLLSPAVTRSFDQLEAMSRTGQCHAFDAGADGFVRG
EGCGVTVLKRLSDAQRDGDRILAVIRGSAVNQDGRSNGLMAPNPAAQMAVLRSAYSAAGVEPRDVDYVETHGTGTLLGDP
IEARALGTVLGRGRAADAPLLLGAVKSNLGHLEAAAGVAGFIKAVLALQHQQIPANLGYEKPNPHIPFDNLRLKVIAEHT
EWPAPAGRPRRAGVSSFGFGGTNAHVVIEQAPP
>UniRef100_Q091C2_from_39_to_463 (HMM "PKS_KS" in sequence "UniRef100_Q091C2", bitscore: 740.5, e-value: 6e-217, length: 425)
IAIVGIGCRFPGGAVDPSGYWRLLDEGVDTVTEVPPDRWNADSFYHPDPDQPGGIYCRYGSFLWDIDQFAPRFFGISPRE
AARMDPQHRLLLEVAWEAMERSGRSPSALHGTRTGVFIGMMGQDYTQLATQSPELIDAHTGAGNGASVASGRLSYTFGFQ
GPSLTVDTACSSSLVAVHLAMRSLRQREVDFALAGGVNLLLSPVATLIESRTHMLSPDGRCKTFDAEANGIGRGEGCGLV
LLRRLSDALKDGDPIIAVLRGSAVNQDGRTSGLTVPNGLAQQAVIRDALKDARVEAPQVGYVEAHGTGTALGDPIELEAI
ASVYGDKLTRKQPLVVGSVKTNLGHLEGAAGIAGLIKSALCLANGEIPPHLHLRAPTPHVDWSRLFVEVPTQKRSWQGSE
PRFAAVSSFGFSGTNAHVILESAPR
>UniRef100_Q7WTF5_from_1049_to_1480 (HMM "PKS_KS" in sequence "UniRef100_Q7WTF5", bitscore: 740.4, e-value: 6.3e-217, length: 432)
VAVVAVSCRYPGGVESGEALWRLVDEGVDAVGEFPGDRGWDLAELFGRAPDGSGGSATGRGGFLYGAGDFDAEFFGISPR
EALAMDPQQRILLELSWELLERAGIPPASLAGSATGVYVGATAVDYGPRLHEATAELDGHLLTGSTPSVASGRVAYALGL
EGPALTVDTACSSSLVAMHLAAQALRQGECDLALAGGVTVMATPGMFTSFSRQRGLAPDGRCKPFAAAADGTGWSEGAGL
VLLERLSDARRNGHQVLAVIRGSAVNQDGASNGLSAPNGPSQQRVIRQALANARLEPADVDAVEAHGTGTTLGDPIEAQA
LLATYGGQRTDDRPLWLGSIKSNIGHTQAAAGVAGVIKMVMALRHGRLPASLHIDAPSPHIDWSDGTVRLLSEPVDWPGT
dWPGSDRPRRAAVSSFGISGTNAHLILEQAPD
>UniRef100_Q1D3S9_from_38_to_465 (HMM "PKS_KS" in sequence "UniRef100_Q1D3S9", bitscore: 740.3, e-value: 6.9e-217, length: 428)
IAVIGMGCRFPGGAVDGPSYWRILRDGVDALREVPESRWDVQGYFDATRGMPGKMYGTRGGFLDDVEHFDAEFFGIAPRE
AASLDPQQRIALEVAWEALENAGVAPGQLMGSKTGVFMGVMSSDYMARLLKEDDATRFDGYMATGNGYSFVPGRISYVLG
LQGPCMPIDTACSSSLVSLHLACESLRRGESNLALAGGVNLILSPETTICLCSMQALASDGRCKTFDAAADGYVRGEGCG
ILVLKRLSDAQRDGDDILALIRGSAVNHDGASGGLTVPNGPSQQAVVSKALENARVPPALVGYIEAHGTGTPLGDPIELR
ALGAVLGKGRPEDRPFFIGSVKTNIGHLEPAAGIAGVIKTILSLQHREIPPHLHFHTPNPHVEWDRIPARVPVERIPWPA
HEGRRIAGVSSFGLSGINAHVVLEEAPA
>UniRef100_Q090E1_from_89_to_514 (HMM "PKS_KS" in sequence "UniRef100_Q090E1", bitscore: 740.0, e-value: 8.2e-217, length: 426)
IAILGMSCRLPGSVASPEDFWRLLSSGQDATSEVSPERFDVASFYDPDPKSSGKMYTRRAGMLDSIDTFDARFFGISPRE
AILMDPQQRMLLEVSWEALERSGLAPHRLEKSATGVFVAASPSDYLRRHSYAGKPKDIDVYDGTGNATCFSAGRLSYLLG
LEGPSFTVDTACSSSLLAVHLACQSLRAGESDVAIAAGVNLIVSPETFIFLSRAGNISPDGRSKTFDASADGYGRGEGCG
VVVLKRLSRARADGDPILAVLRGSAVNHDGASSGLTVPNGLAQQAVIRRACQNAGIEPRSLDYVEAHGTATLLGDPIELD
ALGAIAEGRTAEKPLWVGSVKSNLGHLETAAGITGLMKAVLMLQHKKLPASLHFSRPNPHVDWQRLPLRVPTQLTDWSSP
VPLIAGVSSFGLSGTNVHVILEEARD
>UniRef100_A4FDM8_from_3135_to_3559 (HMM "PKS_KS" in sequence "UniRef100_A4FDM8", bitscore: 740.0, e-value: 8.4e-217, length: 425)
IAIVSIGCRFPGAAEGPEEFWRVLRDEVDVMTDLPDDRGWNHHAFDPDPDAPGSFYTRRGAFLDAAAFDAEFFGISPREA
VAMDPQQRLLLEVAWETVERAGIDPTALRGAGVGVFTGVINHDYTKLFVHPPAELEGHLMTGTAGSVASGRIAYTLGLRG
PALTVDTACSSSLVALHLAMHSLRRGECELAIAGGATLMATLDNYVEFSRHRGLAPDGRCKAFAAAADGTAWSEGAGLLL
LERLSDARRNGHEVLAVLRGSAVNHDGASNGLTAPNGPAQQDVIRQALADAGLSTsDVDVVEAHGTGTRLGDPIEADALL
ATYGRDREADRPLWLGSVKSNIGHSQAAAGVAGVIKVVQAMRHGLLPRTLHVDEPSEHVDWSSGAMSLLTEPRPWEAGDR
PRRAGVSSFGISGTNAHVVLEEAPA
>UniRef100_O54666_from_3174_to_3598 (HMM "PKS_KS" in sequence "UniRef100_O54666", bitscore: 740.0, e-value: 8.6e-217, length: 425)
IAIVGMSTRLPGGADSPEELWKLVAEGRDAVSGFPVDRGWDLDGLYHPDPAHAGTSYTRSGGFLHDAAQFDAGLFGISPR
EALAMDPQQRLLLETSWEALERAGVDPLSARGSDVGVFTGIVHHDYVTRLREVPEDVQGYTMTGTASSVASGRVAYVFGF
EGPAVTVDTACSSSLVAMHLAAQALRQGECSMALAGGATVMASPDAFLEFSRQRGLSADGRCKAYAEGADGTGWAEGVGV
VVLERLSVARERGHRVLAVLRGSAVNQDGASNGLTAPNGPSQQRVIRGALASAGLAPSDVDVVEGHGTGTALGDPIEVQA
LLATYGQEREQPLWLGSLKSNLGHTQAAAGVVGVIKMIMAMRHGVMPATLHVDERTSQVDWSAGAIEVLTEAREWPRTGR
PRRAGVSSFGASGTNAHLIIEEGPA
>UniRef100_Q6W5Q0_from_1790_to_2214 (HMM "PKS_KS" in sequence "UniRef100_Q6W5Q0", bitscore: 739.8, e-value: 9.5e-217, length: 425)
IVIVGMACRYPGGVSSPEDLWTVVSEGVDTVSEFPVNRGWDVDALYNPDRDASGTTYTKAGGFLHDAGAFDSEFFGMSPR
EAVATDSQQRLLLETTWEAIERSGIDPASLRGSQTGVFAGVMYNDYGNMLADERYEGFRSNGSAPSIASGRVSYTFGFEG
PAVTVDTACSSSLVALHWAAQALRSGECSLAVAGGVTVMSTPTTFVEFSRQGGLSADGRCRSFADSADGVGWSEGVGMVV
LERLSDARRNGHRVLAVVRGSAVNQDGASNGLTAPNGPSQQRVIRQALASGGLSAGDVDVVEAHGTGTTLGDPIEAQALL
ATYGQEREEGRPLWLGSVKSNLGHTQAAAGVAGVIKMVMAMRHGRLPRTLHVDAPSSHVDWSAGAVELLTGERVWPGEER
LRRAGVSSFGISGTNAHVILEQPEP
>UniRef100_A1YBQ3_from_36_to_461 (HMM "PKS_KS" in sequence "UniRef100_A1YBQ3", bitscore: 739.7, e-value: 1e-216, length: 426)
IAIVAMACRFPGGVDSPEKLWALLDEERDVITEVPPSRWDLERFYDPDPDAAGKTYSRWGGFVGDLDRFDAAFFGISPRE
ARSIDPQERWLLETTWEALERAGVRADTLEGTLGGVYIGLSGSEYQAEAFHDAERIDAYSLTGASPSTTVGRLAYWLGLR
GPAVAVDTACSSSLVAVHLACQALRNGECDFALAGGVNALLAPESYVAFCRLRALSPTGRCRTFSANADGYVRAEGCGVL
LLKRLSDAQRDGDRVLAVIRGNAINQDGRSQGLTAPNGLAQEDVIRRALSQAAVEPTTVDVVECHGTGTALGDPIEVQAL
GAVYGHGRPGDRPLVIGSVKTNLGHTEAAAGMAGLIKAVLSLQHAQVPRSLHFAAPSDYIPWDTLPVRVAAQRVAWERRE
HPRRAGVSSFGISGTNAHVILEEAPA
>UniRef100_Q93NX9_from_1774_to_2198 (HMM "PKS_KS" in sequence "UniRef100_Q93NX9", bitscore: 739.7, e-value: 1.1e-216, length: 425)
IVIVGMACRYPGGVTSPEDLWRLVTEGTDAVSGFPVNRGWDVENLYHPDPDHPGTAYTRSGGFLHEAGEFDPGFFGMSPR
EALATDSQQRLLLEASWEAIERAGIDPVGLRGSATGVFAGVMYSDYSAMLGSPEFEGFQGSGSSPSLASGRVSYTLGLEG
PAVTVDTACSSSLVAMHWAMQALRSGEISLALAGGVTVMSTPAVFVDFARQRGLSPDGRCKAFSDSADGVGWSEGVGMLV
LERQSDAIRNGHQILAVVRGSAVNQDGASNGLTAPNGPSQQRVIRQALASGGLSAGDVDVVEAHGTGTTLGDPIEAQALL
ATYGRDRDPEQPLLLGSVKSNIGHTQAAAGVAGVIKMVMSMRHGVLPRTLHVDAPSSHVDWTEGAVELLTEQTAWPETGR
PRRAAVSSFGISGTNVHTVLEQAPG
>UniRef100_A1GGE4_from_993_to_1418 (HMM "PKS_KS" in sequence "UniRef100_A1GGE4", bitscore: 739.5, e-value: 1.2e-216, length: 426)
IAVVGMSCRLPGEVTSPEEFWELLRDGRDAITEFPTDRGWDLDKLYHPEPGTAGRTYARAGGFVDAAGFDAAFFGISPRE
AAAMDPQQRLLAETAWEALESGGIHPDGLRGSRTGVFVGVTAQEYGPRLAEAPEGAEGHTLTGTGVSVASGRISYLFGLQ
GPAITVDTACSSSLVALHLAVGSLRQGECSLAFAGGATVMSSPGMFVEFAQQRGLAPDGRCKSFGAAADGTGWSEGVGML
VLERLSDAQVRGHQVLAVVRGTAVNSDGASNGLTAPNGLAQQQVIRQALAAAGLDAGDVDAVEAHGTGTRLGDPIEATAL
QATYGAGHTAERPLLLGSVKSNIGHTQAAAGVVGVIKMVLALRHGVLPPTLHAGEPSPEVDWSPGTLHLLTKAAPWPVAG
RPARAAVSSFGISGTNAHAILEAAPA
>UniRef100_A1GFR6_from_2314_to_2739 (HMM "PKS_KS" in sequence "UniRef100_A1GFR6", bitscore: 739.3, e-value: 1.4e-216, length: 426)
IAIVAMACRFPAGVHSPEDLWRVVVDGVDAVTEFPRDRGWDTEGLYHEDPDHPGTTYVRHGAFLDDAAGFDAAFFGISPK
EATAMDPQQRLLLETSWEAFERAAIDPTTLAGQDVGVFVGVNSHDYSVRTHQASDLEGFRLTGSSGSVVSGRVAYHFGFE
GPAITVDTACSSSLVALHMASQALRRGECSMALAGGVMVIGALETFVEFSRQGGLAPDGRCKAFADGADGTGWSEGVGLL
LVERLSEARRRGHQVLAVVRGSAVNQDGASNGLTAPNGPSQQRVIRKALCDAGLGAPDVDAVEAHGTGTVLGDPIEAQAL
LATYGQDRPAGRPLWLGSVKSNIGHTQAAAGVAGVTKMVMAIRHGVLPRTLHVDRPSTNVDWASGEVELLTEARDWPETG
RARRAAVSSFGIGGTNAHVIIEAAPD
>UniRef100_A4TA96_from_100_to_528 (HMM "PKS_KS" in sequence "UniRef100_A4TA96", bitscore: 739.1, e-value: 1.6e-216, length: 429)
IAVVGLGVRFPGGGdDIHGPDDLWEFLAQGRSAVSQVPPTRWSWYDDGSPEGAAALAHTTRWGSYLSEIDEFDADYFEIS
PSEADKMDPQQRLLLEVTHEALEHAGIRPDVLRHTQTGVFVGACLGEYAVMASKDLAEVNAYSGTGGALSIIANRVSYFY
DLRGPSVTIDTACSSSLVAIHLACQSLRSGDSDVALAGGVNVILSPAVTRSFDQAEAMSKSGRCHAFDSRADGFVRGEGC
GVAVLKRLSDAQRDGDRVLAVVRGSAVNQDGRSNGLMAPNPAAQMSVLRSAYAAAGVEPREVDYIEAHGTGTLLGDPIEA
RALGSVLGRGRAADAPLLIGAIKSNLGHTEAAAGIAGFAKTVLALQRGRIPANLDYQSPNPHIPFDNLRLKVVDEVTDWK
PVGRPRVAGVSSFGFGGTNAHVVLEQAPD
>UniRef100_Q93NX9_from_6394_to_6814 (HMM "PKS_KS" in sequence "UniRef100_Q93NX9", bitscore: 739.0, e-value: 1.7e-216, length: 421)
IAVVGLACRFPGGVSTPEELWQLLAEGRDGITGFPDDRNWDIAALGAGASDTLHGGFLAQVADFDARFFGISPREALAMD
PQQRLLLETTWEALERAGIDPAALRGSTTGVFVGTNGQDYPNLLRRSTSDVSGYVATGNTASVMSGRLSYALGLEGPAVT
IDTACSSSLVALHWAGHALSAGECDLVVAGGVSVMSTPDSFVEFSTQGGLAPDGHCKPFSDDADGTAWSEGVGILVLERL
SDAIRNGHEVRGIIRGTAVNQDGASNGLTAPNGPSQQRVIRQALADARLAPSEIDAVEAHGTGTTLGDPIEAQALLNTYG
PGRDTDQPLLLGTVKSNIGHTQAAAGVAGVIKMLLAMQHGTLPRTLHVTSPTSHVDWSSGAVSLLTEERDWPETGRPRRA
GVSAFGVSGTNAHVIVEQAPI
>UniRef100_Q6DNF2_from_549_to_978 (HMM "PKS_KS" in sequence "UniRef100_Q6DNF2", bitscore: 738.9, e-value: 1.8e-216, length: 430)
VAIIGMACRFPGDADSPQQYWSLLHDGIDGITEVPPTRWDIEQYYHPEKNQPGKIANRYGGFLTEVDKFEPDFFRISARE
ALYMDPQQRLLLEEHWKALEDAGINPESLSGTETGIFVGIAFHDYERLQDKYYQEQDLNIYFATGSSTAIGAGRLSYFFQ
LNGPSITVDTACSSSLSAVHLACQSIRNGECQLALASGVNLLLSPELSISFSQAGMLSPDGRCKTFDAAANGYVRSEGCG
VVVLKSLKQAIADNDRILAVVRGTAINQDGASNGLTAPNQSAQEAVLKRALSVAGVSANQISYVEAHGTGTSLGDPVEIK
AIEAVYGKDRSADRPLMIGSVKTNIGHTEAAAGIAGLIKVVLSLQNQYIPPHLHWKQLNPYISLAGIPGVIPTEGKVWEQ
YEGDETRVAALSSFGFSGTNSHAIVEEAPE
>UniRef100_Q9EWA3_from_40_to_462 (HMM "PKS_KS" in sequence "UniRef100_Q9EWA3", bitscore: 738.6, e-value: 2.2e-216, length: 423)
IAIVGMSCRLPGGVRSPEEFWQLLKDGRDGISTFPTDRGWDLDLLAGDGSGSSATAEGGFIDAASFDAGFFGISPREAVT
MDPQQRILLESSWEALERAGIDPVSLRGTETGVFVGTSGIDYINTVMNSREDIEGHGSTGLIASILSGRVSYTFGLEGPA
VTVDTACSSSLVSLHLAAQALRVGECSLALAGGVTAISTPMSFVGFSRQGGLAPDGRCKAFSDTADGTAWSEGVGVLVVE
RLSDARRNGHPVLAVVRGSAVNQDGASNGLTAPSGPSQQRVIRQALAAAGLSASDVDVVEAHGTGTALGDPIEAQALLAT
YGRDRDPERPLLLGSVKSNLGHTQAAAGAAGLIKMILAMRHGVLPRTLHVEAPSSHVDWSSGALQLLTEPQEWPKADRPW
RAGVSSFAISGTNAHIILEQPPA
>UniRef100_Q49BE1_from_1090_to_1516 (HMM "PKS_KS" in sequence "UniRef100_Q49BE1", bitscore: 738.6, e-value: 2.3e-216, length: 427)
VAIVAMGCHLPGEVATPEDLWRLVADGRDAIAGFPEDRGWDLAGLFDSDPDAVGKSYVREGGFLTGAGGFDAAFFGISPR
EALAMDPQQRLLLETAWETFENAGIDPGSLHGTDVGVFSGVMYHDYGADAGTAAEGLEGHLGVGSAGSVVSGRVAYAMGL
TGPAVTVDTACSSSLVALHLAVQAVRTGECSLALAGGVAVMSRPTSFIEFSRQRGLAPDGRCKSFAEGADGTNWSEGVGL
VLLERLSDARRNGHEVLAVVRGTAVNQDGASNGLTAPNGPSQERVIRQALANAGLTVADVDAVEAHGTGTSLGDPIEAQA
LLATYGQERPEGQPLWLGSLKSNIGHAQAAAGVAGVIKMVLAMRHNTLPKTLHAERPTTQVDWSQGAVSLLSEARPWPET
GHPRRAGISSFGVSGTNAHVVLEQAPP
>UniRef100_A3R4R6_from_1151_to_1576 (HMM "PKS_KS" in sequence "UniRef100_A3R4R6", bitscore: 738.4, e-value: 2.5e-216, length: 426)
IAIVGIGCRLPGGADGPQAFWRLLSDRTDTTGPVPADRWNAAELLARGKVTPGTVATARGAFLDGVDGFDHGFFRVSPRE
ARSMDPQQRLFLEVAWESLEDAGIRTELLRGGRTGVFVGLNTTDYQQLVTRDHNDVDLYYGTGNSFCGTAGRLSYFLGVR
GPSIAVDTACSSSLTAIHLACQSLRAGESDLAVAGGANVMSTPTVFLAMSAAGALAPDGRCKTFDDSADGYGRGEGAGAL
VLKTLSRAVRDGDRVYAVIRGSAVNQDGASGGLTVPSGEAQEEVIRAALEQAGVPAEHVDYVEAHGTGTRLGDAIELRAL
AGALGSGRAPDRPLLVGSVKTNVGHLEAAAGVTGLIKTVLALNHQEIPAHLHVKTPTRQVAWDRLPVRVVTDATAWPRGD
RPRLAGISAFGFTGTNAHVVVEEPPA
>UniRef100_Q8RJY2_from_37_to_463 (HMM "PKS_KS" in sequence "UniRef100_Q8RJY2", bitscore: 738.2, e-value: 2.9e-216, length: 427)
IAIVGVGCRFPGGSDDLASYWEFLRDGVDGITEIPSERWDIDAFHDPNPEARWKMSTRRAGFIKDVDRFDASFFGISPRE
AASMDPQQRVLLEVAWEALEDAGLPASRLGGSRTGVFMGVCSNDYTWLQLSEPERIDAPYFGIGSAHNILAGRLSYIWDL
RGPNIAVDTACSSSLVAVHLACQSLRAGECDAALAGGVSLILSPLTLIFPSKMHMLAPDGRCKAFDAQADGFSRGEGCGV
VVLKRLSDAQASGDEILAVIRGTSINQDGRTNGLTAPNVLSQQVVIRKALEDAGMAPERIAFIESHGTGTNLGDPAELEA
LKAVFGTRKAGEPSCAIGSVKSSVGHLEAAAGIAGLIKAALAVKHGAIPPNLHFQKINPNVNLEGAPFVVPTGTQPWPES
GAPRAAGVSAFGWSGTNAHVVLEEAPA
>UniRef100_Q1L0S5_from_33_to_458 (HMM "PKS_KS" in sequence "UniRef100_Q1L0S5", bitscore: 738.2, e-value: 3e-216, length: 426)
VAIVGMACRLPGGVASPQDLWRLVSEGREGVSGFPEDRGWDVEGLFDADPGRAGKSYTDRGGFLPGAGLFDAGFFGISPR
EALAMDPQQRLLLEVSWEALERAGIDPGTLKGSDVGVFSGVITQGYGMRGETPPELGGLVGTGSTASVASGRVSYVFGFE
GPSVSVDTACSSSLVAMHLAAQALRQGECSMALAGGATVMANPSTFVEFSRQQGLSSDGRCKAFSAAADGTGLAEGAGVV
VLELLSEARRNGHQVLAVIRSSAVNQDGASNGLTAPNGPSQQRVIRKALASAGLSAADVDVVEGHGTGTVLGDPIEAQAL
LATYGQDREPERPLWLGSLKSNLGHAQAAAGVAGVIKMVEALRHGVMPATLHADTPSSQVDWSAGAVELLTEARDWPDTG
RPRRAAVSSFGVSGTNAHLILEQAPV
>UniRef100_Q3S869_from_1627_to_2053 (HMM "PKS_KS" in sequence "UniRef100_Q3S869", bitscore: 738.2, e-value: 3.1e-216, length: 427)
IAIVAMSCRFPGGIDTPERLWQLLVDGGEVLSGMPADRGWPLDRLYHPDPDHPGTSYVREGSFLHDAGDFDPAFFGISPR
EAVAMDPQQRLLLETSWEAFERAGIDPASLRTTPTGVFAGVNYQDYTSLAGSSPEGGEGHLVAGGAASVVSGRVAYTLGL
EGPAVTVDTACSSSLVATHLAAQALRGGDCSLALAGGVAVMATPGVFVGFSRQRGLAADGRCKAFGASADGMGLAEGVGV
VLLERLSDARRNGHPVLAVLRGSAVNQDGASNGLSAPNGLAQQRVIRQALTNAGLTGaDVDVVEAHGTGTTLGDPIEADA
LLATYGQDRPHGRPLWLGALKSNIGHTQAASGVAGMIKTVLSLRHGVLPRTLHADEPSPHVDWASGEVELLTEARDWPDT
GAPRRAGISSFGFSGTNVHAILEQAPP
>UniRef100_Q93NW6_from_5577_to_6001 (HMM "PKS_KS" in sequence "UniRef100_Q93NW6", bitscore: 738.1, e-value: 3.2e-216, length: 425)
IVIVGMACRFPGGITSPEDLWRLLGEGSDVISDFPVNRGWDVDSLYDPDPAHTGTSYTRSGGFLHNAADFDADFFGMSPR
EAMATDSQQRLLLESTWEAIERAGIDPVTLRGSRTGVFAGVMYSGYGTALDGDEFEGFQGQGSALSVASGRVSYTFGFEG
PAMTIDTACSSALVAMHLAAQALRSGECSLALAGGVTVMSIPDTFVEFSRQRGLSPDGRCKPFSESADGVGWSEGVGMLL
LERQSDAIRNGHRVLAVVRGSAVNQDGASNGLTAPNGPSQQRVIRQALASGGLSTgDVDAVEAHGTGTTLGDPIEAQALL
ATYGQNRPEDRPLLLGSVKSNIGHTQAAAGAAGVIKMVMAMQHGVLPRSLNISEPSSHVDWSAGAVELLTEQTEWPETDR
VRRAGVSSFGISGTNAHVILEQPAK
>UniRef100_Q9F829_from_1485_to_1909 (HMM "PKS_KS" in sequence "UniRef100_Q9F829", bitscore: 738.1, e-value: 3.2e-216, length: 425)
VAVVGIGCRFPGGIATPEDLWRVVSEGTSITTGFPTDRGWDLRRLYHPDPDHPGTSYVDRGGFLDGAPDFDPGFFGITPR
EALAMDPQQRLTLEIAWEAVERAGIDPETLLGSDTGVFVGMNGQSYLQLLTGEGDRLNGYQGLGNSASVLSGRVAYTFGW
EGPALTVDTACSSSLVAIHLAMQSLRRGECSLALAGGVTVMADPYTFVDFSAQRGLAADGRCKAFSAQADGFALAEGVAA
LVLEPLSKARRNGHQVLAVLRGSAVNQDGASNGLAAPNGPSQERVIRQALTASGLRPADVDMVEAHGTGTELGDPIEAGA
LIAAYGRDRDRPLWLGSVKTNIGHTQAAAGAAGVIKAVLAMRHGVLPRSLHADELSPHIDWADGKVEVLREARQWPPGER
PRRAGVSSFGVSGTNAHVIVEEAPA
>UniRef100_Q1MX72_from_36_to_463 (HMM "PKS_KS" in sequence "UniRef100_Q1MX72", bitscore: 737.9, e-value: 3.5e-216, length: 428)
IAIVSMACRYPGGVRSPEDLWQLVADGTDAISGFPGNRGWDVEGLYDPDPDRTGKSYSREGGFLHSADEFDAEFFGMSPR
EATATDPQQRLLLEAAWETFERAGIDSHSLKGSKTGVFAGVMYDDYTGRLMHRIPEGYEGFLGNGGAASVASGRVAYTFG
LEGPAVTVDTACSSSLVSMHLAAQALRNEECDLALAGGVTVMATPGVFVEFSRQRGLAPDGRCKPFAEAADGTGWGEGVG
FVLLERLSDAERNGHEILAVLRGSAVNQDGASNGLTAPNGPSQQRVIEQALASARLSAGQVDAVEAHGTGTTLGDPIEAQ
ALLATYGQAHSAERPLWLGAVKSNIGHTQAAAGVAGVIKMVEAMRHGVLPRTLHVDEPSTHVDWNTGHVALLTEAQQWPE
TGEPRRSAVSSFGISGTNAHVILEAAPE
>UniRef100_Q0R4M2_from_36_to_463 (HMM "PKS_KS" in sequence "UniRef100_Q0R4M2", bitscore: 737.8, e-value: 3.8e-216, length: 428)
IAIVGMSCRYPGGVRGPDDLWRLLAEGTDAVSSFPSDRGWNTAELYHPDPGHPGTSYAREGGFLYDAAEFDAEFFGISPR
EAMAVDPQQRLLLEASWEALEGARIDPATLRGSGTGVFTGVMYSDYGARLMGSDAQEYEGLVGNGSAGSVASGRVAYTLG
LEGPAVSVDTACSSSLVALHLACQALERGECSLALAGGVTVMATPMLFVEFSRQRGMAPDGRCKSFAAAADGAGWAEGVG
ILALERLSDARRNGRTVLAVVRGSAVNQDGASNGLTAPNGPAQQRLIQQALARAGVPAAEVDVVEGHGTGTTLGDPIEAQ
ALLATYGKNRPANRPLWLGSIKSNIGHTQAAAGVAGIIKMVEAMRHEELPRTLHVDAPSPHVDWESGGVRLLTEPVPWPR
GDRPRRAGVSSFGIGGTNAHVVLEEAPA
>UniRef100_Q1MX81_from_2812_to_3237 (HMM "PKS_KS" in sequence "UniRef100_Q1MX81", bitscore: 737.8, e-value: 3.9e-216, length: 426)
VVVVGMACRYPGGVTSPAELWELVWSGREGISEFPVDRGWGADLFDADPGKSGKSYARHGGFLHDAGEFDAEFFGVSPRE
ALAMDPQQRLVLEASWEACERAGIDPDSLRGSRTGVYVGVMYHDYAPRMSTERQEIEGYALTGNLSSVLSGRVAYAFGLE
GPAMTIDTACSSSLVALHLAAQAMRNGECDRALVGGVTVMATPNTFVEFSRQRGLSPDGRCKAFAEGADGTGWSEGVGLL
LVERLSEARRQGHEVLAVLRGSAVNQDGASNGLTAPNGPSQQRVIQQALASAGLSAGQVDAVEGHGTGTKLGDPIEAEAL
LATYGREHSDERPLWLGSIKSNLGHTQAAAGVAGVIKMVEAMRRGALPQTLHVDEPSTHVDWDAGAVALLTEAREWPETG
EPRRAAVSSFGISGTNAHVILEQPAD
>UniRef100_A1T9S8_from_101_to_532 (HMM "PKS_KS" in sequence "UniRef100_A1T9S8", bitscore: 737.8, e-value: 3.9e-216, length: 432)
IAVIGLGLRLPGGADLDsniegPEAFWEFLTEGRSSVREVPEDRWEWCEDGTPEGAAALADTTRWGSFLRDLDAFDAEYF
EIIPREATRMDPQQRLLLEVTHEALENAGIAADSLAETQTGVFAGASAADYAQLGATDLSGIDAWYSTGGALSIIANRVS
YYFDLRGPSVTVDTACSSSLVAIHLACQSLRSGDSELALAAGVNLLLSPAPTRSFDRAKAMSPTGQCHAFDAGADGFVRG
EGCGVAVLKRLSDAQRDGDRVLAVIRGSAVNQDGRSNGLMAPNPSAQMAVLRAAYAAAGVDPREVDYVEAHGTGTLLGDP
IEARALGTVLGKGRAADAPLLLGAVKSNLGHLEAAAGIAGFAKAVLALQHNMIPANLGYQSPNPHIPFEKLRLKVVAEHT
DWAPAGRPRRAGISSFGFGGTNAHVVIEQAPV
>UniRef100_Q6RKF7_from_27_to_455 (HMM "PKS_KS" in sequence "UniRef100_Q6RKF7", bitscore: 737.7, e-value: 4.1e-216, length: 429)
IAIVGMSFRGPGSANNIENLFKMICEKRESRTAIPKSRWNNKAFYHPNFQRHGSHNVEYGHFFHDDISKFDAPFFNMTKE
EAAALDPAQRLLLESTYEALENGGIPLEKIVGTKTSVFVGSFATDYTDLLTRDPESVPMYQCTNSGQSRAMISNRLSYFF
DLHGPSVTVDTACSGSLVALHLACQSLRAGEAKSAIAAGVNVVLNHEFMTTMSMMKFLSPDGRCYAFDERGNGYGRGEGV
GTVFLKPLADALKDGDPIRAVIRGSASNQDGKTSGITLPNPVAQEALIKDVYHVADLNPIDTSIVEAHGTGTAAGDPLEL
RALTNSFCGANRPEDRPLIIGSIKSNLGHLEGASGIAAVVKAVLMLEQEVILPNQNFEKPNPRIPFVDWKLRVATNVQPW
DSSGPLRVSINSFGYGGSNAHVILESTRT
>UniRef100_Q2SHY7_from_757_to_1178 (HMM "PKS_KS" in sequence "UniRef100_Q2SHY7", bitscore: 737.7, e-value: 4.1e-216, length: 422)
IAIVGMGCRFPGADSPQALWRLLDEGVDAIRETPPERWNSEAYYHQEAGVDGRMNTRWGGFLDNIDQFDPQFFGIAPREA
ETMDPQQRLLLEVCWEALEDAGIAVSSLAGSDASVFMGVCNTEFQRISYADRNAIRMHTGTGAAASVASGRISYLWDLRG
PAMTIDTACSSSLVAVHQACESLRRNESSLALAGGVNLILLPEGSISLSQGRMMSPTGRCKTFDAEADGYVRGEGCGVVV
LKRLADARRDGDEIYALIRGSSVNQDGHSNGLTAPNGQAQQDVIRSALFKAEVQPWRIRYVEAHGTGTALGDPIEVNSLR
DVLEENRDANHPCSIGSIKTNIGHLEAAAGVAGLIKTALALKHRVIPGSLHLRHRNPLIDIDERVFHLPQRSEPWNGELL
AGVSSFGFSGSNAHVVLQGMAD
>UniRef100_Q846X3_from_62_to_486 (HMM "PKS_KS" in sequence "UniRef100_Q846X3", bitscore: 737.3, e-value: 5.4e-216, length: 425)
IAIVSMACRFPGDTRTPEALWDLVAEGGDAIDDFPTNRGWDLESLYHPDPDHPGTSYVRRGGFLYDAPAFDASFFGISPR
EALAMDPQQRVLMETAWQLLERAGIDPASLKLSATGVYIGAGVLGFGGAQPDKTVEGHLLTGSALSVLSGRISFTLGLEG
PSVSVDTACSSSLVSMHLAAQALRQGECDLALAGGVTVMSTPGAFTEFSRQGALSPDGRSKAFAASADGTGFSEGAGLLL
LERLSDARRNGHKVLAVIRGSAVNQDGASNGLTAPNGPSQERVIRAALANAGLGAAEVDAVEAHGTGTKLGDPIEAGALL
ATYGRDRDEDRPLWLGSVKSNIGHPQGAAGVAGVIKMVMALQRELLPATLYVDEPTPHVDWSSGSVRLLTEPVPWTRGER
PRRAGVSAFGMSGTNAHVILEEAPP
>UniRef100_P96203_from_38_to_464 (HMM "PKS_KS" in sequence "UniRef100_P96203", bitscore: 737.3, e-value: 5.4e-216, length: 427)
VAVVGIGCRFPGNVTGPESFWQLLADGVDTIEQVPPDRWDADAFYDPDPSASGRMTTKWGGFVSDVDAFDADFFGITPRE
AVAMDPQHRMLLEVAWEALEHAGIPPDSLSGTRTGVMMGLSSWDYTIVNIERRADIDAYLSTGTPHCAAVGRIAYLLGLR
GPAVAVDTACSSSLVAIHLACQSLRLRETDVALAGGVQLTLSPFTAIALSKWSALSPTGRCNSFDANADGFVRGEGCGVV
VLKRLADAVRDQDRVLAVVRGSATNSDGRSNGMTAPNALAQRDVITSALKLADVTPDSVNYVETHGTGTVLGDPIEFESL
AATYGLGKGQGESPCALGSVKTNIGHLEAAAGVAGFIKAVLAVQRGHIPRNLHFTRWNPAIDASATRLFVPTESAPWPAA
AGPRRAAVSSFGLSGTNAHVVVEQAPD
>UniRef100_A1T3U1_from_29_to_455 (HMM "PKS_KS" in sequence "UniRef100_A1T3U1", bitscore: 737.2, e-value: 5.8e-216, length: 427)
YAIVGYALRFPGAADADEFWDVLRGGRDAISEVPQDRWDADEFFDADPEAAGKMVTRRAGFVEDVAGFDAPFFGVSAREA
MFMDPQHRLLLETAWRAVEHSGTAPSALAGTRTGVFMGLSTHDYLGMLTDNLTHDAIEAYLGTGTSPAAAIGRISYRLGL
QGPAVAVDTACSSSLVAVHQACQALRLAECDVALAGGVNVLLSPATMINFSRARMLAPDGRCKTFDATADGYVRGEGCGV
VVVKRLADAIRHGDRIRAVIRGSAVNQDGASGGLTVPNGAAQQRVIADALTNAGLTAADVDYLEAHGTGTPLGDPIEVQA
AGAVLGVGREPDRPLLIGSVKTNIGHLEAASGIAGLLKVILSLEHQVLPKHLNFRSPSPHIPWNRLPVRIVDDPVPWTRS
GRSRVAGISSFGFSGTNAHVLVEEAPR
>UniRef100_A3IW74_from_4_to_428 (HMM "PKS_KS" in sequence "UniRef100_A3IW74", bitscore: 737.2, e-value: 5.8e-216, length: 425)
IAIIGIGCRFPSANNPEKYWQLLSNGIDCITEVPSNRWDNSLLYDENPTTLGKMNTKWGGFLQEVDTFDAEFFGISPREA
EYIDPQQRLLLEVAWESLENGGLAPGKLAGSQTGVFIGISNNDYGRCSLQDFSAISAYSGTGNVFSIAANRLSYCLNLKG
PSLAIDTACSSSLVAVHYACQSLRLHESELCLAGGVNLILSPEFNIIFSQARMMASDGRCKTFDSKADGYVRGEGCGIVV
LKRLSDALRDGDNIQAVIRGSAVNQDGLTNGLMAPNGLAQRTLIRQALKNAQVNPNQLDYIEVQGTGTPVGDSIEINALK
AVLRESDSPQKTCWVGSSKTNIGHLESASGMASLIKVILSLQHKQIPPHLHFETLHPYISIEGTPLKIPTQCQPWEKETD
TRIAGVSAFGFGGTNCHLIVEETPL
>UniRef100_O52545_from_3325_to_3750 (HMM "PKS_KS" in sequence "UniRef100_O52545", bitscore: 737.2, e-value: 5.8e-216, length: 426)
IAIVGMACRLPGGVAGPEDLWRLVAEGRDAVSSFPTDRGWDTDSLYDPDPARPGKTYTRHGGFLHEAGLFDAGFFGISPR
EAVAMDPQQRLLLEASWEAMEDAGVDPLSLKGNDVGVFTGMFGQGYVAPGDSVVTPELEGFAGTGGSSSVASGRVSYVFG
FEGPAVTIDSACSSSLVAMHLAAQSLRQGECSMALAGGATVMANPGAFVEFSRQRGLAVDGRCKAFAAAADGTGWAEGVG
VVILERLSVARERGHRILAVLRGSAVNQDGASNGLTAPNGPSQQRVIRRALVSAGLAPSDVDVVEAHGTGTTLGDPIEAQ
ALLATYGKDRESPLWLGSLKSNIGHAQAAAGVAGVIKMVQALRHEVLPPTLHVDRPTPEVDWSAGAVELLTEAREWPRNG
RPRRAGVSAFGVSGTNAHLILEEAPA
>UniRef100_A1YBQ4_from_1815_to_2241 (HMM "PKS_KS" in sequence "UniRef100_A1YBQ4", bitscore: 737.2, e-value: 5.9e-216, length: 427)
IAIVSMACRLPGGVDTPAALWQLLSEGRDAIGPFPEGRGWDVAGLYDPDPDAPGKSVTNLGGFLYDADRFDPTFFGISPR
EAERMDPQQRLLLECAWEALERAGLAPHSLEASATGVFVGLVYSDYGGRLLEHLEVFDGYVATGSFPSVGSGRIAYTLGL
RGPAVTVDTACSSSLVSLHLACMSLRAGECDLALAGGATVMATPMAFIEFSRQRGMAPDARCKAFGAAANGIGPAEGCGL
LVLKRLSDARRDGDRVLAVLRGSAVNQDGRSQGLTAPNGPAQQDVIRQALAAAGLTPADIDAVEAHGTGTRLGDPIEAQA
LLATYGTAHTAERPLWLGSIKSNLGHTQAAAGVVGLMKLVLAMQHAELPRTLYAEPRSPHIDWSQGHINLLNEPVPWPRT
DRPRRAAVSSFGISGTNAHVIVEEAPA
>UniRef100_A1YBQ3_from_1521_to_1947 (HMM "PKS_KS" in sequence "UniRef100_A1YBQ3", bitscore: 737.2, e-value: 6e-216, length: 427)
IAIVSMACRLPGGVDTPAALWDLLSEGRDAIGPFPEGRGWDVAGLYDPDPDAPGKSITTQGGFLYDADRFDPTFFGISPR
EAERMDPQQRLLLECAWEALERAGLAPHALEASATGVFFGLAHGDYGGRLLQQLESFDGHVLTGNFLSVGSGRIAYTLGL
RGPAVTVDTACSSSLVAVHLACMSLRAGECDLALAGGATVMATPMIFVEFSRQRGTALDGRCKAFGAGADGAGWSEGCGI
LALKRLSDARRDGDRVLAVIRSSAVNQDGRSQGLTAPNGPAQQDVIRQALAAAGLTPADIDAVEAHGTGTRLGDPIEAQA
LLATYGTAHTAERPLWLGSLKSNLGHTQVAAGVSGLMKLVLAMQHAELPRTLHADPPSPHVDWSQGHVKLLNEPAPWPRT
DRPRRAAVSSFGISGTNAHVIVEEAPE
>UniRef100_Q93HJ3_from_36_to_462 (HMM "PKS_KS" in sequence "UniRef100_Q93HJ3", bitscore: 737.2, e-value: 6.1e-216, length: 427)
IAIVGMACRYPGGVSSPEDLWRLVTDETDAIGPFPTDRGWDLDGLHHPDPDHPGTCYAEAGGFVEDIASFDAAFFGISPR
EAQSMDPQQRLLLETSWEALEHAGLDIHALRGSRTGVFAGLNQQDYGTLLAAAPDGLDSYGSTGTSNSVLSGRISYVLGL
EGPAVTVDTACSSSLVTLHLAAQALRSGECDLALAGGATTLSTSAVHVALSGQRALAPDGRSKAFSAAADGAGWSEGVGV
LAVERLSDARRLGHRVLAVLRGSAVNQDGASNGLTAPNGPSQQRVIRQALANAGVSPAEVDVVEAHGTGTSLGDPIEADA
LLATYGQAKTAGRPLWLGSLKSNIGHSGAAAGVGGVIKMVQALRHGLLPRTLHAEEPTPNVDWSSGAVELLTEARPWPAS
DTPRLAAVSSFGISGTNAHVILEQAPE
>UniRef100_Q1L0T1_from_1813_to_2239 (HMM "PKS_KS" in sequence "UniRef100_Q1L0T1", bitscore: 737.0, e-value: 6.7e-216, length: 427)
VVVVGMACRLPGRVTDPDGLWRLVADGEDGIGAFPTDRGWDLDTLFDPDPDRVGATYVREGGFVAGATEFDADFFGISPR
EAVAMDPQQRLLLETAWETFEQAGIAPRSVQGTDTGVFAGVIYHDYGTNAGELPEGSETYLSTGKSGSVVSGRVAYALGL
TGPAVTVDTACSSSLVAIHWAAKAVREGECSMALAGGVTVMSTPEGFVSFSHQRGLAPDGRSKSFGEGADGTTFSEGVGL
VLLERLSEARRNGHEVLAVIAGTAVNQDGASNGLTAPNGPSQQRVIRQALANAGLSATDIDAVEAHGTGTALGDPIEAQA
LLATYGQNRPADQPLWLGSLKSNIGHTQAAAGIAGLIKMIQAMRHGMLPRTLHADEPTTKVDWTSGAVSLLTEARPWPET
GHPRRAGISSFGVSGTNAHLILEQAPE
>UniRef100_Q93NX9_from_3319_to_3740 (HMM "PKS_KS" in sequence "UniRef100_Q93NX9", bitscore: 736.9, e-value: 7.4e-216, length: 422)
IAIIGMSCRYPGGVSSPEQLWDLVLSGTDAITDFPVNRGWNTAGLYDPDPDHPGTTYSTQGGFLHEADEFDPMFFGISPR
EALVMDPQQRLLLETTWEAFERAGLTPDTLRGSLTGTFIGSSYQEYGMGAGDGAEGHLVTGTSPSVLSGRLAYVFGLEGP
AVTVDTACSSSLVALHLACQALRNGESNLAVAGGATVMTTPNAFVAFSRQRALAQDGRCKAFSESADGMTLAEGVGIVLV
ERLSDARRNGHPVLAVIRGSAINQDGASNGLSAPNGPSQQRVIRQALANARVAPGEIDLLEAHGTGTPLGDPIEAQALFA
TYGRTRTPETALLLGSVKSNIGHSQSAAGVASIIKMVMALRHGVMPQTLHADEPSSHVDWSPGTVRLLGENTDWPQTGRP
RRAAVSSFGISGTNAHVILEQE
>UniRef100_Q93HI8_from_23_to_449 (HMM "PKS_KS" in sequence "UniRef100_Q93HI8", bitscore: 736.7, e-value: 8.1e-216, length: 427)
IAIVGMACRLPGGVGSPDQLWDLVRRGEDAVTGMPTDRGWELGELYDPDPDHPGTSYATEGGFLRGATEFDAEFFGVSPR
EALAMDPQQRLLLETAWEALENTGLDPRSLAGSRTGVFTGLMYHDYASGPGALPDEVEGYLSTGMAASVASGRISYFLGL
EGPAVTLDTACSSSLVALHLAVQALRDEECDLALAGGATIMSTPATFVENSRQRGLARDGRCKSFAAAADGVGWGEGSAL
LVVERLSDARRRGHQVLAIVRGSAVNQDGASNGLTSPNGPSQQRVIQQALASARLGVADVDVVEAHGTGTTLGDPIEAQA
LLATYGRERSAEQPLWLGSVKSNIGHTQAAAGAAGIIKMVQAMRHEQLPRTLHVDRPTPEVDWSEGAVELLTENRPWPRG
DRPRRAGVSSFGISGTNVHVILEEPAP
>UniRef100_Q1D3S8_from_3366_to_3792 (HMM "PKS_KS" in sequence "UniRef100_Q1D3S8", bitscore: 736.7, e-value: 8.3e-216, length: 427)
IAIIGMGCRVPQASGPDAFWKLLEGGVDAIREVPASRWKVDDYYDARPGVPGKTYTRWGGFLDDADQFDAQFFGIAPREA
SNMDPQQRLLLEVAWESLEHAGLAPARLANTKTGVFVGIGSNEYAMLNGVGSASAAGDAYIATGNDASFAAGRLAYLLRF
QGPAMSLNTACSSSLVAVHLACQALRGGEANLALAGGVNMTLAPHSTIYLAQLRALSADGRCKTFDESADGYVRSEGCGM
VVLKRLSDAQRDGDDILAVIRGSAVNHDGPSSALTVPNGDAQQQVLRAALANANVAPSDVDYIEAHGTGTSLGDPIEVRA
VANVLGEGRTPEQRLLMGSVKTSIGHLEAAAGIAGLIKVVLAHRHGVIPPHLHLKKLNSHIELNGFPLDIPTQVTAWPER
ARPRIAGISAFGLSGTNAHIVVEEAPR
>UniRef100_Q9L4X2_from_3636_to_4060 (HMM "PKS_KS" in sequence "UniRef100_Q9L4X2", bitscore: 736.4, e-value: 1.1e-215, length: 425)
IVVVGMACRFPGGVTTPEEFWQLLAEGRDGIDAFPTDRGWDLDVLGRRRPGPQRPPRSAASSYDAAAFDPGFFDISPREA
LAMDPQQRLLLETAWEAVERTGTDPTRLRGSRTGVFVGTNGQDYAGLVLRAQEDVEGHAGTGLAASVISGRLAYAFGFEG
PAVTVDTACSSSLVALHWAVQALRAGECSLALAGGVTVMTTSTSFAGFTRQGGLAPDGHCKAFSDSADGTGWSEGVGVLV
VERRSDALRNGHEILAVVRGSAVNQDGASNGLTAPNGPAQQRVIRQALANAGLAPGDVDAVEAHGTGTVLGDPIEAQALL
ATYGQDRPADRPLWLGSVKSNIGHTQAAAGAAGLMKMVLALQHGTLPRTLHVTEPSTRVDWSAGAVRLLTERTVWPRTDR
PRRAGVSSFGISGTNAHVILEQPPA
>UniRef100_Q76KZ3_from_36_to_462 (HMM "PKS_KS" in sequence "UniRef100_Q76KZ3", bitscore: 736.3, e-value: 1.1e-215, length: 427)
IAVVAMGCRYPGDVRTPEDLWQLVATGGDAVTEFPADRGWDFDTLLGGDAGASGSTYVARGGFVHDAADFDADFFGISPR
EALAMDPQQRLLLELAWETSERAGIDPHSLRGASVGVFAGTNGQDYADLMDRAPEDTEAYLSTGSVAAVVSGRVSYALGL
EGPSVSVDTACSSSLVALHLACQALRQKECSMAFAGGVTIMSTPGPFIAFSRQSGLASDGRCKAFSDDTDGTGWGEGAGL
LLLERLSDARRNGHQVLAVVRGSALNQDGASNGLTAPNGPSQQRVIRQALANAGLTAAEVDAVEAHGTGTTLGDPIEAQA
ILATYGQSREQDQPLWLGSIKSNIGHTQAAAGVSGVIKMVMAIQNGVLPKTLHVSEPSSVVDWSAGAVELLTEAREWPET
GRPRRAGVSSFGVSGTNAHIIMEQAPV
>UniRef100_Q1D3S7_from_39_to_465 (HMM "PKS_KS" in sequence "UniRef100_Q1D3S7", bitscore: 736.3, e-value: 1.1e-215, length: 427)
IAIVGASCRVPGGVRTPEAFWRLLSQGLDAITEVPRERWDAEALFDPDPSKRGRTYARWGGFIDGVDQFDAAFFGVSPRE
ASRMDPQQRMLLEVAWEALERAGQPPDQLAGSKSGVFLGIIGSDYAQLQARQLGDAPDIYHLTGTSLNAAAGRLAYTLGL
QGPCMSIDTACSSSLVGLHVACQSLRNRECDLALSAGVNLMLMPDPTVALSSSRGLAPDGRCKSFDAAANGFVRAEGCVV
LVLKRLSDALANGDEILSLVAGSAVNQDGASSGLMVPNGPAQERVIEQALASAGLKPSQVSFVEAHGTGTSLGDPIELQA
LARVLGAGRSADTPLYVGSVKTNVGHLEATAGLTGILKTALSLRHEAIPPNLHFHRLNPDIVLDGAPVVVPTALQPWPRA
EQPRLAGVSAFGISGTNAHVILQEPPV
>UniRef100_A1UGW5_from_103_to_528 (HMM "PKS_KS" in sequence "UniRef100_A1UGW5", bitscore: 736.2, e-value: 1.2e-215, length: 426)
IAVIGLGCRMPGGISDPDALWDLLADGRCAVGKVPPERWQPFDDGSPEVASALAGTTRWGSFLDDIAGFDADFFDISSRE
AVKMDPQQRLLLEVAWEALEHAGIPAASLRRSQTGVFAGACFSEYGYLASTDLPRVDAWSNTGGALSIIANRLSYFLDLR
GPSITVDTACSSSLVAVHLACQSLRSGDSNLALAAGVNLLLSPAVFHGFDQAGALSPTGMCHSFDAAADGFVRGEGCGVV
VLKRLPDALRDGDRVLAVVRGSAINQDGRSNGLMAPNPAAQMAVLRSACANAGIEPQDMDYVEAHGTGTFLGDPIEARAL
GSVMGRGRPATSPLLVGAVKSNLGHLEAAAGVAGFIKTVMALQRGRIPGNAGYESPNPHIPFDQLRLKVVDHEQEWPSVS
RARRAGVSSFGFGGTNAHVILEQAPD
>UniRef100_A2VSM5_from_5_to_431 (HMM "PKS_KS" in sequence "UniRef100_A2VSM5", bitscore: 736.2, e-value: 1.2e-215, length: 427)
IAIIGMACRFPGSANNLGDFWQLLRDERDAVTEIPADRFGTDFYQHPSKREPGKSYTFAAGVLDNVAGFDAAFFGISPRE
AAQMDPQQRLLLELAWEAFEDAGVRPADMRGSNCGVFVGAASMDYGNRNMDDLNVIDPYSATGNTLSIASNRVSYLFDLH
GPSMTVDTACSSSLVALHQAVKALQSGEADVALAGGVNLLLHPFGFVSFSKASMLSPRGRCRAFDATGDGYVRSEGGAFV
LLKPLDRALADGDTIHAVIAGSGVNSVGHSPGGISVPGAAAQASLLRSVYARAGIDPRSLAYLEAHGTGTAVGDPIEARA
LIDVVSGERPADRPLLIGSVKTNIGHLETASGMAGLLKAVLCLKHRAVPRSLHFVTPNPGIDFDGGRLRVVDRYMPLDAG
DAPLTVGVNSFGFGGTNAHVVLTEAPV
>UniRef100_Q93NX8_from_41_to_467 (HMM "PKS_KS" in sequence "UniRef100_Q93NX8", bitscore: 736.1, e-value: 1.2e-215, length: 427)
IAVVGMGCRFPGGVDSPQALWEMVAGGTDVISEFPDDRGWDLEALRTSGIDDRDTSVSQRGGFLDSIADFDPGFFGISPR
EAVTMDPQQRLLLETAWEAIERARIDATRLRGTRTGTFIGTNGQDYAYLLVRSLDDATGDVGTGIAASAVSGRLSYTFGL
EGPAITVDTACSSSLVALHLAVQSLRNGECTLALAGGVNVMSTPGSLVEFSRQGGLAGDGRCKAFSDSADGTGWSEGAAV
LALERLSDAQRNGHPVLAVIRGSAVNQDGASNGFTAPNGPSQQRVIRQALSNAGLNPADVDVVEAHGTGTPLGDPIEAQS
ILATYGQDREQPLLLGSIKSNIGHTQSAASGVAGIMKMIMAMRNEVLPKTLHVDRPSTHVDWTAGKVELLTENRPWPTAP
DRPRRSGVSSFGVSGTNAHVIVEQAPQ
>UniRef100_Q8YTN5_from_59_to_484 (HMM "PKS_KS" in sequence "UniRef100_Q8YTN5", bitscore: 736.1, e-value: 1.3e-215, length: 426)
IAIIGMACRFPGGANNPEAFWQLLRDGVNAVGEIPDARWDIEKYYDANPDTPGKMYTRYGHFLDKVDEFDAQFFGISPRE
AQSLDPQQRLLLEVSYEALERAGQSPAKIKGSQTSIYIGLCFDDYAKHSLSHPTQIDAFSSLGNTRSIAAGRIAYVLGLQ
GTVMQLDTTCSSSLLGVHLACQSLRNGESDMALAGGVNLILSPEPMIGFCKLKALAVDGRCKTLDAAADGYGRGEGCGIV
VLKKLRDAIANRDPILAVIRGSAVNHDGSSNGLTAPNGTAQEAVIHQALQNAQVEPHQIQYSELHGTGTVLGDPIEVLAL
AKVLGEGRSKNQPLSIGSVKTNIGHLEGAAGVAGLMKVILALQHQQIPAHVNFQQPNPYIPWQKLPLTVPTQLTPWQSAN
SQRLAGVSSFGMSGTNVHLILEEFTP
>UniRef100_A0Z9Q1_from_30_to_452 (HMM "PKS_KS" in sequence "UniRef100_A0Z9Q1", bitscore: 736.0, e-value: 1.4e-215, length: 423)
IAIVGIACRLPGGADTPEKLWQLLRNKHSGITEILSDRWNINTLYHNNPSTPGKMSTRHGGFIGHLQEFDADFFNIAPRE
AISLDPQQRLLLEITWEALENTGILPEQLIGSQTGVFIGISSNDYSTHLLQRPITDIDAYLATGNSHSTASGRISYILGL
TGPSLAVDTACSSSLVAVHLACQSLRQGECQLAVAGGVNRILCPEYTINFSQARMLAADGKCKTFDAKADGFVRSEGCGV
IILEKLSDALAAKHPILAVIRGSAVNQDGRSSGLTVPNGPAQQAVIRQALKNATLQPSDITYIEAHGTGTALGDPIEIGA
LGAVFSESHQKSPLLVGSLKTNIGHLEAAAGIAGLIKVVLALKYGEIPPHLHFEQPNPHIPWEQFPIHIPTTCTPWHGKK
IAGVSSFGFSGTNAHVILSKNDS
>UniRef100_Q9L4X2_from_2119_to_2541 (HMM "PKS_KS" in sequence "UniRef100_Q9L4X2", bitscore: 735.9, e-value: 1.4e-215, length: 423)
VVIVGMSCRFPGGVSSPEELWDLVASGTDAITGFPADRAWDRHPQLAGAPGARTGQGGFLRDIADFDAAFFGISPREALA
MDPQQRILLEVAWEAAERAGIDPQTLRGSDTGVFMGVSGQDYAGLVMRSRDDIAGHATTGLAVSVVSGRLAYALGLEGPA
LSVDTACSSSLVSLHLAAQALRAGECTMALAGGVTVMTTAANFTGFSRMGGLAQDGRCKAFSDSADGTGWSEGAAVLVLE
RLSDARRAGHRVLAVVRGSAVNQDGASNGLTAPNGPAQQRVIRQALANAGLTPVDVDAVEAHGTGTPLGDPIEAQALIAA
YGTDRDPEHPLLLGSVKSNIGHTQSAAGAAGLVKMVMAMRHGILPQTLHLTEPSSHVDWSAGTVRLLTERTAWPRTDRPR
RAGVSSFGISGTNAHVILEQPPA
>UniRef100_Q6W5P6_from_1788_to_2212 (HMM "PKS_KS" in sequence "UniRef100_Q6W5P6", bitscore: 735.6, e-value: 1.9e-215, length: 425)
IVIVGMSCRYPGGVGSPDDLWRLVTEGTDAIGGLPVNRGWDLDSLYHPDPDHPGTSYTRYGGFLHDAGEFDAGFFGMSPR
EALATDSQQRLLLEASWTAVEHAGIDPVGLRGSRTGVFAGVMYSDYSATLADERFEGHQGSGTAPSIASGRVSYALGLEG
PAVTVDTACSSSLVAMHWAMQALRSGECSLALAGGVTVMSTPTSLIEFSRQRGLSPDGRCKAFSDEADGVGWSEGVGMLV
LERLSDARRNGHRVLAVVRGSAVNQDGASNGLTAPNGPSQQRVIRQALDTAGLTTADVDAVEAHGTGTALGDPIEAQALL
ATYGQDRPGDRPLLLGSVKSNIGHTQAAAGVAGIIKMVMAMRHGELPRTLHAGSPSRHVDWETGDVRILQEPEAWPETGR
PRRAGVSSFGISGTNAHVVLEQGES
>UniRef100_Q6W5P6_from_3345_to_3768 (HMM "PKS_KS" in sequence "UniRef100_Q6W5P6", bitscore: 735.5, e-value: 1.9e-215, length: 424)
IAIIGMSCRFPGGARSADAFWQLVADNTDAISEFPVNRGWDGDALYDPDPDRPGTTYSTQGGFLHDAGEFDAGFFGISPR
EAVSMDPQQRLLLETTWEAFEHAGIDPAAVHSTPTGTFIGSTYQDYGVSMDDGSAGHAVTGSSPSVLSGRLAYSFGLEGP
AVTVDTACSSSLVALHLACQSLRNGETTLALAGGATVMTNPMPFIAFSRQRALARDGRCKAFSESADGMTLAEGVGILVL
ERLSDARRNGHEVLAVVRGSAINQDGASNGLTAPNGPSQVRVIRQALAASGLTTDDIDAVEAHGTGTALGDPIEAQALHA
TYGRDRDPENPLLLGSVKSNIGHTQSAAGVAGIIKMVMAMRHGTLPRTLHATEPSSHIDWSGGTVRLVTENTGWARDDRP
LRAAVSSFGISGTNAHAILEQAAP
>UniRef100_A1GGE4_from_2668_to_3094 (HMM "PKS_KS" in sequence "UniRef100_A1GGE4", bitscore: 735.5, e-value: 2e-215, length: 427)
IVIVGMACSYPGGVRSPDDLWRLVDAGVDAIGEFPGDRGWDVDALFDPDPEQVGKSLTREGGFLYDAADFDPEFFSISPR
EALAIDPQHRLLLEAAWEAMEHAGIDPQDLRGSRTGVFTGLMYHDYVSRMPAAPDGFEGYLLTGNTGSVASGRVSYTYGF
EGPAVTVDTACSSSLVSLHLAAQALRAGECSLALAGGVTVMSTPHTFVEFSRQRGLSPDGRCRAYSDDAAGTGWGEGVGM
LVLERLSHARRNGRRILAIVRGSAVNQDGASNGLTAPNGPAQERVIRQALAAAGLTPADVDAVEGHGTGTRLGDPIEAGA
LLSTYGQERTGDQPLWLGSLKSNIGHTQAAAGVGGVIKMVLAMRHGRLPRTLYAEVPSTRVDWQSGAVALLSEAVEWPET
GRSRRSAVSSFGISGTNAHVILESPDP
>UniRef100_Q1MX73_from_3864_to_4291 (HMM "PKS_KS" in sequence "UniRef100_Q1MX73", bitscore: 735.4, e-value: 2e-215, length: 428)
IAIVSMACRYPGEVRSADDLWRLVADGTDAVSEFPVNRGWDLDNLYDPDPDATGRTYTRHGAFLHDADRFDADFFHMNPR
EALATDPQQRLLLETAWEAFEQAGIDPAGLRDSNTGVFTGVIYADYGPRLMHRTPEGFEGYLGNGSAASVASGRVAYTFG
LEGPAMTVDTACSSSLVGMHLAAQALRNGECDLALAGGVTVMSTPSAFLEFSRQRGLAADGRCKPFADAADGTGWGEGAG
LVLLERLSDARRNGHEVLAILRGSAVNQDGASNGLTAPNGPSQQRVIEQALANAGLSAGQVDAVEAHGTGTTLGDPIEAQ
ALLATYGQAHTEEQPLWLGSIKSNIGHTQAAAGVAGVIKMVEALRHGHLPQTLHVDEPSTHVEWDTGHVALLTEGQPWPE
TGEARRAAVSSFGISGTNAHVILEAAPE
>UniRef100_Q9EWA1_from_1791_to_2215 (HMM "PKS_KS" in sequence "UniRef100_Q9EWA1", bitscore: 735.1, e-value: 2.6e-215, length: 425)
IVIVGMSCRYPGGVASPEDLWRLVSEGTDAISGLPTDRGWDLDALYDPDPDRTGTSYSRFGGFLHTAADFDPAFFGMSPR
EALATDSQQRLLLEASCEAVERAGIDPVSLRGSQTGVFAGVMYNDYATVLSGGQFEGHQGSGTAPSVASGRISYTLGLEG
PAVTVDTACSSSLVAMHWAMQALRAGECSLALAGGVTVMSTPGALIEFSRQRGLSPDGRCKAFSDGADGVGWSEGVGVLV
LERLSDARRNGHRVLAVVRGSAVNQDGASNGLTAPNGPAQQRVIRQALSAAGLSATDIDAVEGHGTGTTLGDPIEAQALL
AAYGQDREAGSPLLLGSVKSNIGHTQAAAGVAGVIKMVMAMRHGVLPRTLHADEPSSHVEWDSGAVRLLTEETPWPQADR
PRRAAVSSFGFSGTNAHLIVEEPAA
>UniRef100_Q7WTF0_from_37_to_463 (HMM "PKS_KS" in sequence "UniRef100_Q7WTF0", bitscore: 734.7, e-value: 3.3e-215, length: 427)
IAITAMACRYPGGVRSPEALWDLVATRTDAIGPFPTNRGWDLEGLFHPDPDHYGTSYVREGGFLHDAERFDASFFNISPR
EALAMDPQQRVLLETAWELLERAHIDPHSLKGTLTGVYTGVSSQDYLSRIPRIPEGFEGYTATGGLMSVVSGRVAYTLGL
EGPAVTLDTACSASLVAMHLAGQALRQGECDLALAGGVTVFSTPTAYVEFSRQRGFAPDARCKPFAAAADGTGFSEGVGL
VLLERLSDAQRHGRRVLAVLRGSAVNQDGASNGLSAPNDAAQERVIRQALDSARLTADQVDAVEAHGTGTTLGDPIEAQA
LLATYGKERSADRPLWLGSVKSNIGHTHAAAGVAGVIKMVMAMHHGRLPATLHVDEPTSHVDWDTGTVRLLTEPVDWPRG
DRPRRAGVSSFGISGTNAHVILEEAAL
>UniRef100_Q6V1M7_from_1758_to_2184 (HMM "PKS_KS" in sequence "UniRef100_Q6V1M7", bitscore: 734.6, e-value: 3.7e-215, length: 427)
VAIVGMACRYPGGVASPEDLWQLVAQGRDAVTGFPTDRGWDLASLHHPDRSRAGTTYASEGGFLDDPAGFDADFFGISPR
EALAMDPQQRLLLEASWAAVEHAGIAPGTLRGSRTGVFVGTMYNDYLSRLSSTPASLEGIIGIANSNSVMSGRISYLLGL
QGPAVTLDTACSSSLVALHLACQALRRGECDLALAGGATVMASPHIFVEFSRQGGLAADGRCKSFSADADGTGWSEGAGL
LVVERLSDARRSGHEVLAVVHGSAVNQDGSSNGLTAPSGPAQQRVVEAALAQAGIAAAEVDAVEAHGTGTRLGDPIEAQA
LIATYGRERAVERPLYLGSLKSNIGHAQAAAGVGGVIKMVQALRHELLPRTLHAESPSPEVDWSSKAVRLLTEERPWPRG
DRPRRAGVSSFGISGTNAHIVLAEGDP
>UniRef100_O33958_from_40_to_466 (HMM "PKS_KS" in sequence "UniRef100_O33958", bitscore: 734.4, e-value: 4.2e-215, length: 427)
IAVVGMACRYPGGVTGPEELWELVAGGRDAIGPFPVDRGWDVASVYDPDPESKGTTYCREGGFLEGAGDFDAAFFGISPR
EALVMDPQQRLLLEVSWEALERAGIDPSSLRGSRGGVYVGAAHGSYASDPRLVPEGSEGYLLTGSADAVMSGRISYALGL
EGPSMTVETACSSSLVALHLAVRALRHGECGLALAGGVAVMADPAAFVEFSRQKGLAADGRCKAFSAAADGTGWAEGVGV
LVLERLSDARRAGHTVLGLVTGTAVNQDGASNGLTAPNGPAQQRVIAEALADAGLSPEDVDAVEAHGTGTRLGDPIEAGA
LLAASGRNRSGDHPLWLGSLKSNIGHAQAAAGVGGVIKMLQALRHGLLPRTLHADEPTPHADWSSGRVRLLTSEVPWQRT
GRPRRTGVSAFGVGGTNAHVVLEEAPA
>UniRef100_A5A9S2_from_14_to_440 (HMM "PKS_KS" in sequence "UniRef100_A5A9S2", bitscore: 734.2, e-value: 4.6e-215, length: 427)
FAIIGYAARFPGAANADEFWDVLREGRDAISEVPADRWDADEFFDSEPGAPGKVVTRRAGFVDDVTGFDAPFFGMSTREV
RLMDPQHRLLLEMAWRAVEHSGIAPTDLAETNAGVFVGLATHDYLGMASDELTFPEIEAYMAIGTSNAAAAGRISYRLGL
QGPSVAVDTACSSSLVAIHQACQALQLGECDLALAGGANVLLTPATMITFSHAHMLAPDGKCKTFDAAADGYVRGEGSGV
IVIKRLEDAIRDGDRIRAVIRGSAINQDGASGGLTVPNGVAQQRVIADALKRAGVAPSDVGYLEAHGTGTSLGDPIEAQA
AGAAYGIGRAANDPLLIGSAKTNIGHLEAAAGIAGVIKVVLSLENELLPQHRNFQNPSPHIPWDRLPVEVVKEATAWERN
GRPRIAGVSSFGFAGTNAHVILEEAPV
>UniRef100_Q846W6_from_1584_to_2010 (HMM "PKS_KS" in sequence "UniRef100_Q846W6", bitscore: 734.0, e-value: 5.5e-215, length: 427)
IAIVGMACRYPGDVRSAEELWDLVAAGKDAMGAFPDDRGWDLETLYDPDPESRGTSYVREGGFLYDAGDFDAGFFGISPR
EAVAMDPQQRLLLETAWEAIERAGLDRETLKGSDAGVFTGLTIFDYLALVGEQPTEVEGYIGTGNLGCVASGRVSYVLGL
EGPAMTIDTGCSSSLVAIHQAAHALRQGECSLALAGGATVMATPGSFVEFSLQRGLAKDGRCKPFAAAADGTGWAEGVGL
VVLERLSEARRNGHNVLAVIRGSAINQDGTSNGLTAPNGQAQQRVIRQALANARLSAEDVDAVEAHGTGTMLGDPIEASA
LVATYGKERPADRPLWLGSIKSNIGHAQASAGVAGVIKMVMALRNEQLPASLHIDAPTPHVDWDGSGVRLLSEPVSWPRG
ERPRRAGVSAFGISGTNAHLILEQAPD
>UniRef100_A4X8M2_from_36_to_446 (HMM "PKS_KS" in sequence "UniRef100_A4X8M2", bitscore: 733.9, e-value: 5.9e-215, length: 411)
IAIVGMGCRYPGGVRSPEDLWQLVLDGTDAISDFPTDRGWDVYGVYDPEPGKPGKSYTRHGGFLYDAADFDPGFFGMSPR
EAVETDPQQRLVLEASWEAFEHGGIDPVGLKGSTTGVFVGMMHHDYVDSTTSGSLVSGRVAYVLGLEGPAITVDTACSSS
SVAVHLACQSLRREECGLALAGGVAVMATPQLFVEFSRQRALSPDGRCRSFGDGADGAAWSEGVGVLVLERLSDARRNGH
RVYGVVRGSAVNQDGASNGLTAPNGPAQQRVIRAALANARLSVsDVDVVEAHGTGTTLGDPIEAQAIVATYGRDRDRPLW
LGSVKSNIGHAQAAAGVAGVIKMVMAMRHGVLPRTLHVETPSRQVDWSAGDVRLLTESVEWPAVDRPRRAGVSSFGISGT
NVHLIIEQASP
>UniRef100_Q0B1F3_from_34_to_459 (HMM "PKS_KS" in sequence "UniRef100_Q0B1F3", bitscore: 733.9, e-value: 6e-215, length: 426)
IAVIGMACRFPGQSDTPSAFWQLLDHARDAVAEVPGERWDIDRYYDPDPSTPGKMATRHGAFLERVDEFDAAFFGIAPRE
ATYLDPQQRLLLEVAWEALENAHLPPERFRQSATGVYVGITCFDHAIQVSNAATPSSSYAGTGSALNMAAGRLSFVLGLT
GPSMAIDTACSSSLVCLHLACESLRSRESNMALAGGVNLMLSPEVMVSFSQARMLSPDGRCKTFDAAADGYVRGEGCGMV
VLKRLSDALADGDRVLGIVRGTAVDQGGAGGGLTVPSRDSQERVIRRALNQAGLVPGDISYVEAHGTGTSLGDPIEVEAL
AGVYGPGREAAEPLVIGSVKTNIGHLESASGIAGLIKVLLSFEHDRIPAHLHFTQPNPHTPWQDIPIRVAADPVAWRRGE
RRRIAGVSAFGFSGTNAHAIVEEPPV
>UniRef100_Q0B1F1_from_682_to_1090 (HMM "PKS_KS" in sequence "UniRef100_Q0B1F1", bitscore: 733.8, e-value: 6.1e-215, length: 409)
IAIVGMGCRFPGAGHPDAFWQLLLEGRDAVGASKKRAGDLPPTGLLDQVDLFDAAFFGISAREAEAMDPQQRLLLEVAWE
TLEHAGIAPGRLAGGRTAVIVGISNSDYIRLAQEEVADVGPYVATGNALSVAANRISYTLDLRGPSWAVDTACSSSLVAV
HHACRALQRGEADAALAGGVNLILAPQLSDSFTQAGMLSPDGRCKAFDAAANGYVRGEGAGMVLLKRLDDALEHGDTVYA
VIRGSAVNQDGRSNGLTAPNGPAQQAVIRGALHDAGVRAQDIGFVEAHGTGTPLGDPIELNALAAVLGESRRPDDHCWIG
SVKTNIGHLESAAGIASLIKTALALHHRAIPPNLHFRSINPEIALDGTPFRIPQQVTPWHSEHGPRMAGVSSFGFGGTNA
HMILSEAPR
>UniRef100_A4FCY9_from_1017_to_1443 (HMM "PKS_KS" in sequence "UniRef100_A4FCY9", bitscore: 733.7, e-value: 6.5e-215, length: 427)
VAIVSMACRFPGGVTTPEELWQLVLAGDDALTGFPGNRGWRLDTVLADEPGSPKGTYCHEGGFLHDADQFDAEFFGISPR
EAASMDPQQRMLLETTWEAIERAGIDLATLRGSRTGTYVGAMAQDYGPRLYEGDDKSAGYLLTGNSPSVISGRVAYTFGL
EGPAVTVDTACSSSLVALHLAVEALRHGECELALAGGVTVMSNPGIFVEFGRQRGLSPDGRCKAFADGADGTGWAEGAGV
LLLERLSDARRNGHEVLAVVRGSAVNQDGASNGLTAPNGPSQERVIRQALAVSEISAADVDAVEAHGTGTRLGDPIEAHA
LLATYGKDRDSAHPLYLGSLKSNIGHAQAAAGVGGVIKMVQAMRHGVLPRTLHVEEPTSHVDWSSGAVSLLTDTVPWPDR
GRPRRAGVSSFGISGTNAHVILEQHPA
>UniRef100_A6G5B7_from_99_to_525 (HMM "PKS_KS" in sequence "UniRef100_A6G5B7", bitscore: 733.7, e-value: 6.6e-215, length: 427)
IAIVGIGCRLPGGANSPRELWSMLLQGGNGIVQVPPERWEAKNYLDVDRAAPGKMTTRWGGFLDQDVGEFDAPFFGISPR
EAQQMDPQQRLTLELAWEGLEDAGIDPLGLRGRNVGVFMGSMWSDYARMTSEDPLAIDQHSSTGQDTAIIANRVSYTLGL
EGTSMTVNTASSASLSAVHLACQSLRLGETSMALAGGVNLILMPHSTILMSKLGTQNPAGQCRAFDASANGYVRAEGGGV
VILKPLSRAIADGDRIYCLIRGTATNNDGFSNGLTAPNPKAQEACIRAALANAHVDPATIQYVEAHGPGTILGDPLEASA
LGAVIGSARPRDSPLRIGSIKTNVGHLEAAAGIAGLMKAALALHHRMLPANLHFDQPNPHIPFRDLNLQVQTELEGWPAS
DDIPRAGVSSFGFGGSNCHVVLEAAPK
>UniRef100_Q83X70_from_1511_to_1935 (HMM "PKS_KS" in sequence "UniRef100_Q83X70", bitscore: 733.6, e-value: 6.9e-215, length: 425)
IAIVGMSCRFPGGIGSPEELWRAVVDGQDLTGELPRDRGWELGALYHPDPDHPGTSYSDRGGFLADAAGFDAEFFGITPR
EALAMDPQQRLMLEVAWEAVERGGIDPDALRGSRVGVFVGSNGQSYMPLLRGEADRVEGYQGLGNSASVLSGRLAYTFGW
TGPALTVDTACSSSLVGIHLAIRALRDGECAMALAGGVTVICDPYTFVDFSRQRGLAADGRCKPFSAQADGFGLAEGAGA
LLLEPLSRAIESGHPVLAVLRGSAVNQDGASNGLAAPNGPAQEEVIRQALADARLSAADIDLVEAHGTGTRLGDPIEAGA
LQATYGAPRARPLALGSVKSNIGHTQAAAGVAGVIKAVLAMRHGVIPRSLHAEELSPEIDWSPGTIRVQRENEDWPAGPR
VRRAGVSSFGVSGTNAHVVLEEAPA
>UniRef100_Q1MX75_from_38_to_464 (HMM "PKS_KS" in sequence "UniRef100_Q1MX75", bitscore: 733.5, e-value: 7.8e-215, length: 427)
IAVVGMACRYPGGAVSPDALWELVSAGGDAIGEFPGDRGWDLEAVFDADPDRAGTSYARRGGFLYDLPEFDAGLFGVSPR
EAAAMDPQQRLLLELAWEALERAGIAADGLRGSATGVFAGTSAADYGPRLHEASGGAEGYMLTGTTPSVASGRIAYTLGL
EGPALTVDTACSSSLVAVHLATRALRAQECTMALAGGATVMSTPGMFVEFSRQRGLASDGRCKSFSEDADGTGWAEGAGM
LVLERLSDARAAGHPVLAVIRGSAVNQDGASNGLTAPNGPAQRRVIEQALADARLTARQVDAVEAHGTGTSLGDPIEAQA
LLATYGREHTAEQPLWLGSVKSNIGHTQTAAGVAGIIKMVQAMRYGRLPRTLHAGTPSRHVDWDAGGVALLAEEVAWPES
DRPRRAAVSAFGISGTNAHVVLEQAPP
>UniRef100_Q9EWA1_from_4861_to_5286 (HMM "PKS_KS" in sequence "UniRef100_Q9EWA1", bitscore: 733.4, e-value: 8.1e-215, length: 426)
IAIIGMSCRYPGGVGSPEDLWRLVTEGGDATGEFPADRGWDAEGLYDPDPDRAGHTYSTRGGFLHDAADFDASFFGISPR
EALAMDPQQRLLLETSWEAMERAGIDPATLRGSSTGTFIGASYQDYRAFGAGPDGAEGHLITGTISSVLSGRLSYTYGFE
GPAVSLDTACSSSLVALHLACQSLRNGESSLALAGGVSIMSTPGAFVGFSRQRAMAADGRCKAYSDQADGMSLAEGVGLV
LVERLSDARRNGHQVLAVIRGSAVNQDGASNGLTAPNGPSQQRVIRQALANAEVDPDGIDVIDGHGTGTALGDPIEAQAL
LATYGQGRDPEHPLLLGSVKSNIGHTQMASGVASVIKMVMAMRHAAVPRSLHIDRPSSHVDWSSGAIQLLTEPLPWPATG
HPRRAGVSSFGLSGTNVHTILEQAPE
>UniRef100_Q846X3_from_1835_to_2262 (HMM "PKS_KS" in sequence "UniRef100_Q846X3", bitscore: 733.2, e-value: 9.5e-215, length: 428)
VAIVAMTCRFPGGVASPDDLWDLLDARKDAMGAFPTDRGWDLERLFHPDPDHPGTSYTDQGGFLPDAGDFDAAFFGINPR
EALAMDPQQRLLLEASWEVLERAGIDPTTLKGTPTGTYVGLMYHDYAKSFPTADAQLEGYSYLASTGSMVSGRVAYTLGL
EGPAVTVDTACSSSLVSIHLATQALRHGECDLALAGGVTVMADPDMFAGFSRQRGLSPDGRCKAYAAAADGVGFSEGVGV
LLLERLSDARRHGRRVLGVVRGSAVNQDGASNGLTAPNGPSQERVIRQALASGGLSSVDVDVVEGHGTGTTLGDPIEAQA
LLATYGQGRPEDRPLWLGSVKSNIGHTQAAAGVAGVIKMVMAMRHGVVPASLHVDVPSPHVEWDSGAVRLAVESVPWPQV
EGRPRRAGVSSFGASGTNAHVIVESVPD
>UniRef100_O33957_from_38_to_464 (HMM "PKS_KS" in sequence "UniRef100_O33957", bitscore: 733.1, e-value: 1e-214, length: 427)
IAVVGMACRYPGGANTPEQFWELLDTGTDAAAPMPSDRGWDTHGLYDPDPAAAGRTYCREGGFLHDAGDFDADFFGISPR
EAVAMDPQQRLLLETSWEAIEAAGIDPRGLRGSRTGVYVGAWDSGYTGQAHAPSAELEADLLTGGVVSFTSGRIAYTLGL
EGPALTVDTACSSSLVALHNAAQALRRGECDLALAGGVTVMATPAVFVQFARQRGLAPDGRCKAFADAADGFGPAEGVGM
VLVERLSDARRLGHPVLAVVCGSAVNQDGASNGLTAPSGPSQERVIRQALGNARLTVADVDVVEAHGTGTRLGDPIEAQA
LLGTYGRDRDGGRPVWLGSLKSNIGHAQAAAGVAGVIKMVLAMRYGWLPRTLHVDEPSRHVDWSAGGVRLLTEAREWPGV
DRPRRAAVSAFGVSGTNAHLILEAPDT
>UniRef100_Q1L0S8_from_1086_to_1511 (HMM "PKS_KS" in sequence "UniRef100_Q1L0S8", bitscore: 733.0, e-value: 1.1e-214, length: 426)
IAIVGMACRLPGGVASPQDLWRLVSEGRDVVSGFPEDRGWDLGSLFDADPEKTGTSYADQGGFLREAGLFDAGFFGISPR
EALAMDPQQRLLLETSWEALERAGIDPGTLKGHDVGVFSGLMAQGYGLSGAAPAELEGFGETGTASSVASGRVSYVFGFE
GPAITVDTACSSSLVAMHLAAQALRQGECSMALAGGATVMANPSTFVEFSRQRALSSDGRCKSYADAADGTGWAEGAGVV
VLERLSDARRNGHQVLAVIRGSAISQDGASNGLTAPSGLAQQRVIRKALASAGLSAADVDVVEGHGTGTVLGDPIEAQAL
LATYGQDREPERPLWLGSLKSNVGHTQAAAGVAGVIKMVEALRHGVMPATLHADTPSSQVDWSVGAVEVLTEARTWPETG
RPRRAGVSSFGLSGTNAHLILEHSPE
>UniRef100_A1GFR6_from_3572_to_3998 (HMM "PKS_KS" in sequence "UniRef100_A1GFR6", bitscore: 732.9, e-value: 1.2e-214, length: 427)
VAIVAMSTRLPGGVDTPEELWNLVLERRDAVAGFPVDRGWDLDRLYDPDPASPGTSYTRLGGFLYDAAQFDGTLFGISPR
EALAMDPQQRLLLETSWEALERAGIDPLSLKGSDVGVFTGIVHHDYVSRLHRVPDDVQGYLMTGAASSVASGRVSYVFGF
EGPAVTLDTACSSSLVAMHLAAQALRQGECSLALAGGATVMASPDAFLEFSRQRGLSADGRCKAYADGADGTGWAEGVGV
VLLERLSVARERGHPVLAVLRGSAVNQDGASNGLTAPNGPSQQRVIRSALAAAGLSPGDVDVVEGHGTGTALGDPIEAQA
LLATYGQGRDAEHPLWLGSLKSNIGHTQAAAGVAGVIKMVQAMQHEVLPATLHVETPTTEVDWSAGAVRVLTEPRDWPRG
ARVRRAAVSSFGASGTNAHVILEEASV
>UniRef100_Q7NJ91_from_13_to_438 (HMM "PKS_KS" in sequence "UniRef100_Q7NJ91", bitscore: 732.8, e-value: 1.3e-214, length: 426)
IAIVGMGCRFPGGVDSPGQFWQLLCDGADAISDLPPARWNLADLDTLEPGASEMKHARRGGFLEQVDRFDAEFFGISPRE
AVTIDPQQRLVLEVAWEALEDACQIPGRLAGTRTGVFVGLSSFDYYELLMADGRNFDAYLGTGNTNCVAANRLSYVLDLK
GPSLAVDAACSSSLVAVHLACQSLWNGESDLCVAAGVHVMLSPRITMSFIKAGMMAADGRCKTFDARADGYVRSEGAGAL
ILKPQSSALADGNRIYAVIRGSGTNHNGRSNGLTAPNPRAQESLLRQVWRQADVLPGQVQYVEAHGTGTALGDAMESKAL
GAVLCEGYPSGRSCLVGSVKTNIGHLEAAAGIAGIIKVALALHHRRIPPNLHFEQPNPHIPFERLPLQVVRELTPWEPGG
ELRLAGVSAFGFGGTNAHLLLQEAPP
>UniRef100_Q1D3S8_from_39_to_459 (HMM "PKS_KS" in sequence "UniRef100_Q1D3S8", bitscore: 732.7, e-value: 1.3e-214, length: 421)
IAIVGMACRFPKADDVEAYWRLLEGGVDAVREIPLDRWPREDVSGLTEGAMRWGGYLDAVDGFDPGFFGISPREAVRMDP
QQRLLLEVAWEALEDAGLDVDKLSGSRSGVFIGACNDDYHCMQVEQPETGDAFSATGVAASVLSGRLSYLFNFQGPSLVV
DTACSSSLVSLHLACQSLRARECNMALAGGVNLILSPQSVQLVAKLQALAPDGRSKAFDASANGFTRGEGCGIVVLKRLS
DALADGDHILATIRGSAINQDGKSTGLTTPNVLSQQALIRQALDSAGLKPEQVSYVEAHGTGTPIGDPIEVEALRETYGA
PRADGGVCGIGSVKTNLGHLESAAGVAGIMKVVLAMRHQRIPAHLHLKQVNPRIQMEGSALTIPTRLTLWETAAGQPRRA
GVSSFGISGTNAHVILEEAPA
>UniRef100_A4F5D6_from_168_to_593 (HMM "PKS_KS" in sequence "UniRef100_A4F5D6", bitscore: 732.6, e-value: 1.4e-214, length: 426)
IAVVGMSCRLPGGATSPAAFWELLCEGRHGIREVPAERWDVEAFVHDDVAAPGKMTTRWGGFLDRVDGFDPGFFGMSPRE
VQQIDPQQRLVLELAWEAIEDARVDPVRLRGRDVGVFVGAMGSDYAKLTATEPRLIDQHTAPGVDTSILSGRVSYQLGLQ
GTSVTVNTACSSSLVAVHLACQSLRSGESTMALAGGVHLVLSPHGTVGMTKFGAMNPAGQCRAFDASANGYVRGEGGGIV
VLKPLRAALADGDRVYCVIRGSASNNDGFSNGLTAPNPKAQEEMLARAYENAGVEPGSIDYVEAHGPGTILGDPIEAGAL
GAVLGPSHSADRPLRIGSVKTNLGHLEPAAGIAGLLKVALSLHHGLLPASLNYEAPNPHIAFDAWRLAVQTQLDAWPSSG
GPARAGISSFGFGGTNCHVVVEEAPG
>UniRef100_Q70HZ8_from_62_to_487 (HMM "PKS_KS" in sequence "UniRef100_Q70HZ8", bitscore: 732.3, e-value: 1.7e-214, length: 426)
IAIVGMGCRYPGGVRSPEEFWNLLDEGVDAVAGFPEDRGWDLENLYDPDPDEPGKCYAREGGFLYDAGEFDAAFFGISPR
EALSMDPQQRLLLECSWSALERAGIDPGSLRGKDVGVYVGAWNSNYGRGGGAESSEGHLLTGNASSVVSGRVAYVLGLEG
PAVTIDTACSSSLVGLHLAAQALRSGECGLALAGGVTVMSTPLSLVSFSRQRGLAQDGRSKAFSADADGMGMAEGVGVLV
LERLSEARRNGHEVLAVLRSSAVNQDGASNGLSAPNGPAQQRVIQSALTVGRLAPSDIDVVEAHGTGTALGDPIEAQALL
ATYGRGRDADRPLWLGSVKSNIGHTQAAAGVAGVIKMVLALRKGVLPRTLHVDEPTGEVDWDSGAVRLLTEAREWPSGEG
RVRRAGVSSFGISGTNAHVIVEEAPE
>UniRef100_Q6W5Q0_from_37_to_462 (HMM "PKS_KS" in sequence "UniRef100_Q6W5Q0", bitscore: 732.3, e-value: 1.7e-214, length: 426)
IAVIGMACRFPGGVRSPEDLWQLVADGTDAIGPLPADRGWDLDGLYDPDPGTPGKSYVREGGFLEGAADFDADLFGIAPR
EALAMDPQQRLLLETAWEAVERARISPASLRNTDTGVFVGGADTNYGSLARTAEETEGHNLTGGAMSVLSGRISYTLGLE
GPAVTVDTACSSSLVALHLAVRALRAGECSLALAGGVAMMPTTELFTEFSRQRGLATDGRCKPFAEAADGTSWGEGVGVL
LVERLSDARRNGHPVLAVVRGTAVNQDGASSRLTAPNGPSQRRVIEAALADARLAADQVDAVEAHGTGTTLGDPIEAQAL
LATYGQNRPEDRPLRLGGIKSNIGHAQAAAGVAGVIKMVMAIRHGLLPATLHVDTPTPHVDWTAGAVELLTEAVDWPDAD
RPRRAGVSAFGISGTNAHVLLEQATP
>UniRef100_Q1D4F0_from_39_to_463 (HMM "PKS_KS" in sequence "UniRef100_Q1D4F0", bitscore: 732.2, e-value: 1.9e-214, length: 425)
IAIVGIGCRFPGGVTSPGEYWRLLSEGVDTVTEIPSDRWNADSFFHPDPDHPGGIYTRHGSFLRDIDQFEPRFFGISPRE
AARMDPQHRLLLEVAWEAVERGGRNPTSLSGTRTGVFVGLMGQDYTQIATQSPELIDAHTGAGNGASVAAGRLSYSFGLE
GPSLTVDTACSSSLVAVHLAIRSLRQRESDFALAGGVNLVLSPVATLIESRTHMLSADGRCKTFDASANGIGRGEGCGLV
FLRRLSDAIADGDPIVAVIRGSAVNQDGRTSGLTVPNGLAQQRVIRDALRDGQVEPAKVGYVEAHGTGTSLGDPIELEAL
ASVYCARTGRQQPLMAGSVKTNMGHLEGASGIAGLIKSALCLANEEVPPHLHLRTPTSHVDWKQLAIEVPTARRPWQGTE
SRFAAVSSFGFSGTNAHVVLESAPR
>UniRef100_Q6W5P7_from_4120_to_4546 (HMM "PKS_KS" in sequence "UniRef100_Q6W5P7", bitscore: 732.2, e-value: 1.9e-214, length: 427)
VVIVGMACRMPGGVSSPEELWQLVLDGQEGISAFPTDRGWDLDTLQRGGESGHGRSATSEGGFLYDVADFDAGFFGISPR
EALAMDPQQRLLLETTWEAFERAGITPTEVRGSRTGVFVGTSGQDYTTLVMNSRQDAEGHAPTGLATSVISGRLSYTFGL
EGPAVTIDTACSSSLVALHWAAHALRSGEADLALAGGVTVMSTAMGYAGFTRQGGLATDGRCKAFADAADGTGWSEGVGM
LVVERLSDARRNGHPVLAVLRGSAVNQDGASNGLTAPNGPSQQRVIRQALASAGLSTDEVDAVEAHGTGTTLGDPIEAQA
LLATYGQDRPGDRPLLLGSIKSNIGHAQAAAGVAGVIKTVMAIRHGVLPRSLHIDRPSTHVDWTEGDVRLLTETTEWPET
GRPRRAAVSSFGISGTNAHTIIEQAPE
>UniRef100_A1GD41_from_1683_to_2108 (HMM "PKS_KS" in sequence "UniRef100_A1GD41", bitscore: 732.0, e-value: 2.1e-214, length: 426)
IAVIGMSCRFPGDVRSPEDLWRLVADGVDATGDLPGNRGWNVDSFYDPAPGQPGRSYVRRGGFVRDADRFDAGFFGINPR
EALAMDPQQRLLLETAWEGLEHAGLDPATLRGSDTGVFVGSNGQDHALVLSGAVGELSGYRLTGTSASIMSGRISYEFGF
EGPALTVDTACSSSLVSLHLAAEALRGGECSLALAGGCSIICTPTQFVEFSMQNALSPDGRSRAFSAGSNGFGMAEGVGW
LVLERLSEARRHGHPVLAVVRGSAVNQDGASNGLTAPNGPSQERVIRQALASAGLTPADVDAVEAHGTGTPLGDPIEATA
LLNTYGRDRTGPPLLLGSLKSNFGHAQAAAGVGGVIKSVMALRAGVLPPTLHADEPTPQVDWSSGGVQLLTERRDWPRTD
RPRRVGVSGFGISGTNAHVILEQAPD
>UniRef100_Q52V45_from_1795_to_2217 (HMM "PKS_KS" in sequence "UniRef100_Q52V45", bitscore: 732.0, e-value: 2.1e-214, length: 423)
IAIVAMSCRYPGGVRTPEELWRLVETGGDAIAGLPGNRGWDTDALHADEDGRTFAGGFLYDADSFDADFFGISPREALAM
DPQQRLLLETSWEAIERAGIDPSSLRGSRAGVFVGAAYSGYDAQLEQSGVDGVLGHVMTGNAGSVMSGRVSYALGLEGPA
VTVDTACSSSLVALHWAIQALRNGECSLALAGGVTVMSTPGTFSEFSQQGGLSPDGRCKAFASAADGTGWGEGVGMLLVE
RLSDARRNGHPVLAVVRGSAVNQDGASNGLTAPNGPSQQRVIRAALASAGLSAADVDVVEAHGTGTKLGDPIEAQALLAT
YGQDRPDGRPLWLGSIKSNIGHTQAAAGVAGIIKMVMAMRHGVLPRTLHVDEPTSHVDWSAGEVSLLSESAEWPLTERPR
RAGVSSFGISGTNAHTIIEQAPE
>UniRef100_A0PQ39_from_104_to_529 (HMM "PKS_KS" in sequence "UniRef100_A0PQ39", bitscore: 731.6, e-value: 2.8e-214, length: 426)
IAVVGMGCRFPGGISGPEALWQFLCDRKSSIGRVPDERWAQFDDGSPAVKALLARTTRWGSYLTDIDAFDADFFEISASE
ADKMDPQQRLLLEVAWEALEHAGIPPSSLRRSQTGVFAGSCLSEYGAIASTDLTQVDGWSNTGGAMSIIANRLSYFLDLR
GPSVAVDTACSSSLVAIHLACQSLRMQDSNLAIAAGVNLLLSPAVFRGFDQVGALSPTGNCRAFDAAADGFVRGEGAGVV
VLKRLTDAQQDGDRVLAVICGSAINQDGRSNGLMAPNPAAQQAVLRAAYTNAGMQPSEVDYVEAHGTGTLLGDPIEARAL
GSVLGRGRPEESPLLIGAVKTNLGHTEAAAGIAGFIKAVLAVQHGRIPPNQRFESPNPHIAFADLRMKVVDELTDWPDTG
HPRRAGVSSFGFGGTNAHVVIEQGQE
>UniRef100_Q1BYU4_from_5_to_431 (HMM "PKS_KS" in sequence "UniRef100_Q1BYU4", bitscore: 731.6, e-value: 2.8e-214, length: 427)
IAIIGVACRFPGSANNLGDFWQLLRDERDAVTEIPADRFGTDFYQHPSKREPGKSYTFAAGVLDNVAGFDAAFFGISPRE
AAQMDPQQRLLLELAWEAFEDAGVRPADMRGSNCGVFVGAASMDYGNRNMDDLNVIDPYSATGNTLSIASNRVSYLFDLH
GPSMTVDTACSSSLVALHQAVKALQSGEADVALAGGVNLLLHPFGFVSFSKASMLSPRGRCRAFDATGDGYVRSEGGAFV
LLKPLDRALADGDTIHAVIAGSGVNSVGHSPGGISVPGAAAQASLLRSVYARAGIDPRSLAYLEAHGTGTAVGDPIEARA
LIDVVSGERPADRPLLIGSVKTNIGHLETASGMAGLLKAVLCLKHRAVPRSLHFVTPNPGIDFDGGRLRVVDRYMPLDAG
DAPLTVGVNSFGFGGTNAHVVLTEAPV
>UniRef100_A0K4V8_from_5_to_431 (HMM "PKS_KS" in sequence "UniRef100_A0K4V8", bitscore: 731.6, e-value: 2.8e-214, length: 427)
IAIIGVACRFPGSANNLGDFWQLLRDERDAVTEIPADRFGTDFYQHPSKREPGKSYTFAAGVLDNVAGFDAAFFGISPRE
AAQMDPQQRLLLELAWEAFEDAGVRPADMRGSNCGVFVGAASMDYGNRNMDDLNVIDPYSATGNTLSIASNRVSYLFDLH
GPSMTVDTACSSSLVALHQAVKALQSGEADVALAGGVNLLLHPFGFVSFSKASMLSPRGRCRAFDATGDGYVRSEGGAFV
LLKPLDRALADGDTIHAVIAGSGVNSVGHSPGGISVPGAAAQASLLRSVYARAGIDPRSLAYLEAHGTGTAVGDPIEARA
LIDVVSGERPADRPLLIGSVKTNIGHLETASGMAGLLKAVLCLKHRAVPRSLHFVTPNPGIDFDGGRLRVVDRYMPLDAG
DAPLTVGVNSFGFGGTNAHVVLTEAPV
>UniRef100_A0ACI0_from_1588_to_2004 (HMM "PKS_KS" in sequence "UniRef100_A0ACI0", bitscore: 731.5, e-value: 3e-214, length: 417)
IVIVGMACRFPGGVRSPEDLWKLVESGTDAMGPFPADRGWDLDALGGDYPRTGGFLPDATDFDAELFGISPREALAMDPQ
QRLLLEASWEALERAGIHPRSLAGSRTAVYAGTGGQDYLAVLAGDPVAGEGYLVTGGSPSVLSGRVAYAFGLEGPAVTVD
TACSSSLVALHLACQSLRHQESDLALVGGVNVISLPSVFAEFSKQRGQAADGRCKAFSASADGAGWGEGVGVLLVERLSD
ARRRGHEVLAVVRGSAVNSDGASNGLTAPNGPAQQRVIRAALASAGLEATDVDLVEAHGTGTRLGDPIEAEALLATYGRD
RSEPLYLGSVKSNIGHTQAAAGVVGVIKAVMALRHGVLPATLHVDEPTPEVDWSSGAVELLTENRTWPEAGRPRRAGVSS
FGISGTNAHTILEQAQE
>UniRef100_Q6MZA4_from_11203_to_11626 (HMM "PKS_KS" in sequence "UniRef100_Q6MZA4", bitscore: 731.3, e-value: 3.4e-214, length: 424)
VAVVGMACRFPGGVASADQLWDLVIAGRDVVGNFPADRGWDVEGLFDPDPDAVGKTYTRYGAFLDDAAGFDAGFFGISPR
EARAMDPQQRLLLEVCWEALETAGIPAHTLAGTSTGVFAGAWAQSYGATNSDDAEGYAMTGGSTSVMSGRIAYTLGLEGP
AITVDTACSSSLVAIHLACQSLRNNESQLALAGGVTVMSTPAIFTEFSRQRGLAPDGRCKAFAATADGTGFGEGAAVLVL
ERLSEARRNNHPVLAIVAGSAINQDGASNGLTAPHGPSQQRVINQALANAGLTHdQVDAVEAHGTGTTLGDPIEASALHA
TYGHHHTPDQPLWLGSIKSNIGHTQAAAGAAGVVKMIQAITHATLPATLHVDQPSPHIDWSSGTVRLLTEPIQWPNTDHP
RTAAVSSFGISGTNAHLILQQPPT
>UniRef100_Q39J94_from_5_to_431 (HMM "PKS_KS" in sequence "UniRef100_Q39J94", bitscore: 731.3, e-value: 3.6e-214, length: 427)
IAIIGIACRFPGGANNPGDFWQLLRDERDAVTEIPADRFGTDFYQHPSKREPGKSYTFSAGVVDNVAGFDAAFFGISPRE
AAQMDPQQRLLLELAWEAFEDAGVRPADMRGSNCGVFVGAASMDYGNRNMDDLNVIDPYSATGNTLSIASNRVSYLFDLR
GPSMSVDTACSSSLVALHQAVKALQSGEADVALAGGVNLLLHPFGFVSFSKASMLSPRGRCRAFDATGDGYVRSEGGAFV
LLKPLDRALADGDTIHAVIAGSGVNSVGHSPGGISVPGAAAQASLLRSVYARAGIDPQSLAYLEAHGTGTAVGDPIEARA
LIDVVSGERPADRPLLIGSVKTNIGHLETASGMAGLLKAVLCLKHRAVPRSLHFVTPNPGIDFDGGRLRVVDRYMPLDAG
DAPLTVGVNSFGFGGTNAHVVLTEAPA
>UniRef100_Q9EWA2_from_37_to_463 (HMM "PKS_KS" in sequence "UniRef100_Q9EWA2", bitscore: 731.2, e-value: 3.7e-214, length: 427)
IAIVAMACRYPGGVQSPEDLWELLTAGKDAIGAFPTDRGWDLDALRDAGVDRRGNAVSQEGGFLDGVGDFDADFFGISPR
ESVTMDPQQRLLLETSWEAIERAGIDPTTLRGSRTGVFIGTNGQDYAYLLVRSLADATGDIGTGIAASATSGRLSYTLGL
EGPAVTVDTACSSSLVALHTASHALRAGECSLALVGGVNVMSSPGSLMEFSRQGGLAADGRCKAFSDTADGTGWSEGVGV
LVVERLSDARRNGHPVLAVVRGSAVNQDGASNGFTAPSGPSQQRVIRQALAAAGLSASDVDVVEAHGTGTPLGDPIEAQA
LLATYGQDRDPERPLLLGSVKSNLGHTQAAAGAAGLIKMILAMRHGVLPKTLYADVPSSHVDWTSGEVELLTEPQEWPKA
DRPWRAGVSSFGISGTNAHVIVEQAEP
>UniRef100_A4D934_from_1621_to_2049 (HMM "PKS_KS" in sequence "UniRef100_A4D934", bitscore: 731.1, e-value: 4e-214, length: 429)
IAIIGMGCSLPGGANTPEKFWELLHSGTSAREEIPAQRWDVNSYYDPDREAAGKMVTRYGHFISGVDQFDPEFFGISPRE
ATAMDPQHRLLLEVSWQALERAGQKVERLSSEPVGVFVGNDGHDYEQLMQKHLEQEPNSTFGTYTCTGNSPSSASGRLAY
TFGFTGPTVTIDTACSSSLVAIHQACNSIRLGECQMAIAGGVKLHLTPSSYIFTSRAGMISPDGLCKTFDISADGYGRGE
GCGMVVLKSLSQAQADGDPILALILGSAVNQDGPSSGLTVPNGQSQQKLILQALKQARVEPADISYLEAHGTGTSLGDPI
EVNAAAAVLGLQRSPSQPLWIGTVKTNIGHLESAAGVSGLIKVVLSLQHQQIPANLHLQEPNPKIDWQPWLQVPQALTPW
VGSKGRLAGVSSFGFTGTNAHVVLSETPA
>UniRef100_Q5SFB1_from_38_to_463 (HMM "PKS_KS" in sequence "UniRef100_Q5SFB1", bitscore: 731.1, e-value: 4e-214, length: 426)
VAIVGMGCRFPGGASSPEELWDLVAAETDAVSPFPVDRGWDVTGLYDPDPDAAGRAYVREGGFLHDAGEFDAGFFGISPR
EALAMDPQQRLLLETSWEALERAGIDPHTLRGTRTGVYMGAWNGGYAEGIPQPTAELEAQLLTGGVVSFTSGRVSYLLGL
EGPAVTVDTACSSSLVALHLAVRALRSGECDLALAGGATVMSTPDVFVRFSRQRGVAADGRCKAFSASADGFGPAEGVGV
LAVERLSDAVRHGRRVLAVVRGSAVNQDGASNGLTAPSGRAQALLIRRALADARLGVADVDVVEGHGTGTRLGDPIEAQA
LLATYGQRDAGRPLRLGSLKSNVGHTQAAAGVAGVIKMVMAMRHGVLPKTLHVDEPTAEVDWSAGAVSLLREQEAWPEVG
RLRRAAVSSFGVSGTNAHVVVEEAPV
>UniRef100_A2QWU2_from_8_to_442 (HMM "PKS_KS" in sequence "UniRef100_A2QWU2", bitscore: 731.1, e-value: 4.1e-214, length: 435)
IAIIGSASRFPGNATNPQKLWDLLIHPRNVGRVIPGDRFSVEGFWNVDGSHHGTSNVKQSYFIEDDTRHFDANFFNINPR
EAAAIDPQHRLLLEVTYEALESAGLSIDILRGTTTGVYVGLMCADYLDVQLRDPEALAQYHATGTARSILSNRVSYFYDW
KGPSVTVDTACSSSLVAVHQAVQALRQGEGSTAMAAGVNLIFGPEMYIAESNLRMLSPTGLSRMWDASADGYARGEGVGV
VILKRLGDALRDGDPIESVIRETAVNSDGRTNGLTMPSSASQADLIRQTYQRAGLDPTQasdRCQYFEAHGTGTPVGDPL
EAEAIHSAFfpesCDGSRVQESQLYVGSIKTVVGHTEGAAGIAGLLKASLALQHETIPPNLHFRQLNPNIVPFYDGLHVP
TKPIPWPPAQVRRASVNSFGFGGTNAHCILEQYAP
>UniRef100_Q6W5P6_from_4875_to_5300 (HMM "PKS_KS" in sequence "UniRef100_Q6W5P6", bitscore: 730.9, e-value: 4.7e-214, length: 426)
IAVVAMSCRYPGGVTSPEALWELIAAGADAITGFPADRGWDADALYDPDPDRPGTTYSTQGGFLHDVADFDAGFFGISPR
EALAMDPQQRLLLETGWEAIERAGIDPATLRGSMTGTFIGASYQDYTAGGAGSEGAEDHLITGTISSVMSGRLAYTFGLE
GPAVTLDTACSSSLVALHLACQSLRNGESTLALAGGVSVMATPQAFTGFSRQRAMAPDGRCKAYAEGADGMSLAEGVGLV
LVERLSDARRNGHPVLAVIRGSAVNQDGASNGLTAPNGPSQARVIRQALANARLTPGEVDVVEGHGTGTALGDPIEAQAL
LATYGQDRPGDRPLLLGSVKSNIGHTQMASGIAGVMKMVMAMRHGTVPRTLHVDTPSSHVDWGSGAIDLATETVPWPETG
RPHRAAVSSFGLSGTNVHTIVEQAPE
>UniRef100_Q0ILD0_from_35_to_460 (HMM "PKS_KS" in sequence "UniRef100_Q0ILD0", bitscore: 730.8, e-value: 4.8e-214, length: 426)
LAIVGMACRLPGGADSPEQLWQMVRDGADGVGGFPDDRGWDLTSLLSDDPDRPGTTYTQEGAFLKGAGDFDAGLFGISPR
EAATMDPQQRLLLETSWEALERAGIDPHSLRGSRTGVFVGGTAIEHIVKLMNSPTDQGYAITGGSGSIMSGRISYVLGLE
GPAVTIDTACSSSLVALHSAVQSLRQGDCSLALAGGVAVMATPSAFVTFARQRGLAADGRCKAFSDDADGIGWGEGVAVV
LLERLSDARRNGHEVLAVVRGSAVNQDGASNGLSAPNGPSQQRVIRQAVANAGLTLADVDMVEAHGTGTTLGDPIEAQAL
LNTYGQERHDGQPLWLGSLKSNIAHTQGVSGVAGVIKTVLALRHGILPKTLHVGERSSQVDWSVGAVELLTEAREWPETG
RPRRAGVSSFGISGTNVHVIIEQAPQ
>UniRef100_Q0S8W4_from_36_to_463 (HMM "PKS_KS" in sequence "UniRef100_Q0S8W4", bitscore: 730.8, e-value: 4.9e-214, length: 428)
IAVIGMGCRFPGGVRSPRDLWRLVESGTDTVAGFPEDRGWGLADLYDPTAEQAGKTYTVQGSFLDDPAGFDPEVFGISPR
EALAMDPQQRLLLETSWETFEHAGIDPRSVHGRQVGVFTGLSGIDYAARAGGMPPEDLEGYFITGNAMSVASGRVAYSFG
LNGPAITVDTACSSSLVSIHLAMQALRSGECELALAGGATVMATPAVFVEFSRQRGLARDGRCKAFSAAADGTAWGEGAG
MVALERLSDAERKGRRILAVIRGSAVNQDGASNGLTAPNRQAQERVIAQALANAGLGPGDVDVVEAHGTGTKLGDPIEAS
ALLAGYGRDRPADRPLWLGSVKSNLGHTQAAAGVAGVIKMIMAMRHGVLPQTLHVDRPTPHVDWSAGSVSLLTENREWPA
SDRPRRAAVSSFGISGTNAHVVLEESPP
>UniRef100_Q9L4W3_from_9216_to_9640 (HMM "PKS_KS" in sequence "UniRef100_Q9L4W3", bitscore: 730.7, e-value: 5.3e-214, length: 425)
IVVVGMACRFPGGVTSPEDLWRLVDAGTDAITTFPTNRGWDLESLYDPDPAHLGTSYTRSGGFLHEAGEFDPAFFGMSPR
EALATDSQQRLLLESSWEAIERAGIDPLTLRGSATGVFAGVMYSDYGSILGGKEFEGFQGQGSAGSVASGRVSYTLGFEG
PAVTVDTACSSSLVALHLAAQALRAGECTLALAGGVTVMSTPGTFVEFSRQRGLAPDGRSKAFAEAADGVGWSEGVGILV
LERQSDAVRNGHEILAVIRGSAVNQDGASNGLTAPNGPSQQRVIRQALASGGLSTADVDAVEAHGTGTTLGDPIEAQALL
ATYGRDRDPENPLLLGSIKSNLGHTQAAAGVAGVIKMVMAMRHGVLPQTLHVDAPSSHVDWSVGAVELLTEQTVWPETGR
VRRAGVSSFGISGTNAHVILEQPEA
>UniRef100_Q1L0S6_from_36_to_461 (HMM "PKS_KS" in sequence "UniRef100_Q1L0S6", bitscore: 730.7, e-value: 5.5e-214, length: 426)
VAIVGMACRLPGGVASPQDLWRLVSEGREGVSGFPEDRGWDVEGLFDADPGRAGKSYTDRGGFLPGAGLFDAGFFGISPR
EALAMDPQQRLLLEVSWEALERAGIDPGTLKGSDVGVFSGVITQGYGMRGETPPELGGYLATGVVSSVASGRVSYVFGFE
GPAITVDTACSSSLVAMHLAAQALRQGECSMALAGGATVMANPATFVEFSRQRVMSSDGRCKAYSATADGTGWAEGAGVV
VLELLSEARRNGHQVLAVIRSSAVNQDGASNGLTAPNGPSQQRVIRKALASAGLSAADVDVVEGHGTGTVLGDPIEAQAL
LATYGQNRHPERPLWLGSLKSNLGHTQAAAGVASVIKTVEALRHGVMPATLHADTPSSQVDWSAGAVELLTEARDWPDTG
RPRRAAVSSFSMSGTNAHLILEHSPE
>UniRef100_Q07017_from_36_to_467 (HMM "PKS_KS" in sequence "UniRef100_Q07017", bitscore: 730.7, e-value: 5.5e-214, length: 432)
IAIVGMSCRFPGGGdATVNTPEQFWDLLNSGGDGIAGLPEDRGWDLGRLYDPDPDRAGTSYVREGGFLYDSGEFDAAFFG
ISPREALAMDPQQRLLLETSWEAFESAGIKRAALRGSDTGVYIGAWSTGYAGSPYRLVEGLEGQLAIGTTLGAASGRVAY
TFGLEGPAVTVDTACSSSLVALHLAVQGLRRGECSLALVGGVTVMSSPVTLTTFSRQRGLSVDGRCKAFPASADGFGAAE
GVGVLLVERLSDARRLGHRVLAVVRGSAVNQDGASNGLTAPNGPSQQRVIRAALADAGLAPADVDVVEAHGTGTRLGDPI
EAQALLATYGQGRAGGRPVWLGSVKSNIGHTQAAAGVAGVMKMVLALGRGVVPKTLHVDEPSPHVDWSAGAVELLTEERP
WEPEAERLRRAGISAFGVSGTNAHVIVEEAPA
>UniRef100_A4TA94_from_101_to_532 (HMM "PKS_KS" in sequence "UniRef100_A4TA94", bitscore: 730.2, e-value: 7.4e-214, length: 432)
IAVIGLGLRLPGGDdLDGNIEGPDAYWDFLTEGRSSVREVPEDRWSWFNDGTPEGAAALAATTRWGSYLRDLDAFDAEFF
EIMPREATRMDPQQRLLLEVTHEALENAGIAADALAETRTGVFAGASAGDYAQMGATDLGGIDAWYGTGGSISIIANRVS
YFFDLRGPSVTIDTACSSSLVAVHLAAQSLRTGDSDLALAAGVNLLLSPAGTRGLDQAEALSPTGQCHAFDASADGFVRG
EGCGVAVLKRLSDAQRDGDRVLAVIRGSAVNQDGRSNGLMAPNPSAQIAVLRAAYAAAGVNPREVDYVEAHGTGTLLGDP
IEARALGTVLGKGRPADAPLMIGAVKSNLGHLEAAAGIAGFAKAVLALQHNRIPGNRGWQTPNPHIPFDKLRLRVIDEHT
DWAPAGRPRRAGISSFGFGGTNAHVVIEQAPV
>UniRef100_Q8RJX9_from_39_to_465 (HMM "PKS_KS" in sequence "UniRef100_Q8RJX9", bitscore: 730.2, e-value: 7.5e-214, length: 427)
IAIIGVGCRLPGGIEGPEAYWKALREGVDAISEVPPDRWPIDAYFDPNPETPGKMYARFGGFLDQVDRADMRFFGLSPRQ
AASTDPQQRMFLEVCWAALEHAGIPPDRLSGQLGGVFVGVNGNDYALLRAGDPAGLDAYSGSGNTNSAVAGSVSYVLGLH
GPSLSVDTACSSSLVSVHLACQSLRLGECDIALAGGVNLIMSPNGTIALSRTRVLSPDGRCKAFDASADGMGRGEGCGAV
VLKRLSDAITDGDRILATIRGSAVNQDGTSSGVTVPNGMAQQALLRRALANANIEAPQMGYLEAHGTGTSLGDPIEMRAV
ATVLCEGRSQEQKLIVGSVKTNFGHLEAAAGIAGLIKVALSLHHQEIPAHLHLKKPNPLIPWETLPVTIPTQRISWPVAD
GQRRIAGVSSFGMSGTNSHVILEEAPP
>UniRef100_Q1L0S8_from_4093_to_4519 (HMM "PKS_KS" in sequence "UniRef100_Q1L0S8", bitscore: 730.1, e-value: 8e-214, length: 427)
IAIIAMSTRLPGGVDTPEDLWRLVIDERDALSVFPHNRDWDVDTLYHPDPAHPGTTYTRVGGFLHDAAQFDAKLFGISPR
EALAMDPQQRLLLETSWEALERAGIDPLSVRGHDIGVFTGIVHHDYVTRLRQVPEDVRGYVMTGTSPSVASGRVAYVFGF
EGPAVTIDTACSSSLVAMHLAAQAIRRGECSLALAGGATVMSSPDAFVEFAGQRGLSPDGRCKAYSSTADGTGFAEGVGV
IVLERLSQARRNGHRILAVVRGSAVNQDGASNGLSAPSGPSQQRVIRRALSDAGLSTKDIDIVEGHGTGTPLGDPIEVQA
LLATYGQDRPADSPLWLGSLKSNIGHTQAAAGISGVIKMVQALQHGVMPPTLHVAEPTPQVDWATNAIALLTQAREWPAT
GRPRRAAVSSFGVSGTNAHVILEQAPV
>UniRef100_Q9KID7_from_3445_to_3864 (HMM "PKS_KS" in sequence "UniRef100_Q9KID7", bitscore: 729.9, e-value: 9.1e-214, length: 420)
LAIVGMACRLPGGVASPEDLWQLVASGTDAITEFPTDRGWDIDRLFDPDPDAPGKTYVRHGGFLAEAAGFDAAFFGISPR
EARAMDPQQRVILETSWEAFENAGIVPDTLRGSDTGVFMGAFSHGYGAGVDLGGFGATATQNSVLSGRLSYFFGMEGPAV
TVDTACSSSLVALHQAAQALRTGECSLALAGGVTVMPTPLGYVEFCRQRGLAPDGRCQAFAEGADGTSFSEGAGVLVLER
LSDAERNGHTVLAVVRSSAVNQDGASNGISAPNGPSQQRVIRQALDKAGLAPADVDVVEAHGTGTPLGDPIEAQAIIATY
GQDRDTPLYLGSVKSNIGHTQTTAGVAGVIKMVMAMRHGIAPKTLHVDEPSSHVDWTEGAVELLTEARPWPDAGRPRRAG
VSSLGISGTNAHVILEGVPG
>UniRef100_Q93H84_from_21_to_447 (HMM "PKS_KS" in sequence "UniRef100_Q93H84", bitscore: 729.9, e-value: 9.4e-214, length: 427)
IAIVGMACRYPGGVASPEELWQLVASGGDGVSGFPTDRGWDLDTIYDPEPGRTGRTYVREGGFLYDAGEFDPAFFGISPR
EALVMDPQQRLLLQTSWEALERAGIDPVTARGTRAGVFVGTNGQDHAYLQRQGDSDSEAHLVTANTAAVVSGRISYALGL
EGPAVTVDTACSSSLVALHLAAQALRRGECSLALAGGVTVMATPNTFIAFSAQRGLSPDGRCRAFSSTADGTGMSEGIGV
LLLERLSDARRLGHEVLAVIRGSAVNQDGASNGLTAPNGPSQERVIRQALENARLTASQVDAVEAHGTATTLGDPIEAEA
LLATYGQEHSDDRPLWLGSIKSNIGHTQAAAGVAGVIKMVMAIRNGVLPQTLDVDEPTAQVDWSAGGVKLLTEAVAWPES
DHPRRAAVSSFGVSGTNAHTIIEQAPA
>UniRef100_A4MEM8_from_6_to_432 (HMM "PKS_KS" in sequence "UniRef100_A4MEM8", bitscore: 729.8, e-value: 9.9e-214, length: 427)
IAIIGASCRFPGGVAGLEEYWQLLKSERDAVTEIPPERFGTDFYRHPSKREPGKSYTFSAGVLDNVAGFDAAFFGISPRE
ATQMDPQQRLLLELAWEAFEDAGVRPADMRGSNCGVYVGVAGTDYGNRSMDDLNAIDPYSATGNTLSIASNRVSYLFDLR
GPSMSVDTACSSSLVALHQAVQALQSGEAETALAGGVNLLLHPFGFVSFSKASMLSPRGRCRAFDATGDGYVRAEGGAFV
LLKPLDRAIADGDTIHAVIAGSGVNSVGHSPGGISVPGAAAQAALLRSVYARAGVDPQSLAYLEAHGTGTAVGDPIEARA
LIDVVSGARPADRPLLIGSVKTNIGHLETASGMAGLLKAVLCLKHRAVPRSLHFSIPNPAIDFDGGRLRVVDRYMPLEAG
NAPLTVGVNSFGFGGTNAHIVLTEAPV
>UniRef100_A1V0Y5_from_6_to_432 (HMM "PKS_KS" in sequence "UniRef100_A1V0Y5", bitscore: 729.8, e-value: 9.9e-214, length: 427)
IAIIGASCRFPGGVAGLEEYWQLLKSERDAVTEIPPERFGTDFYRHPSKREPGKSYTFSAGVLDNVAGFDAAFFGISPRE
ATQMDPQQRLLLELAWEAFEDAGVRPADMRGSNCGVYVGVAGTDYGNRSMDDLNAIDPYSATGNTLSIASNRVSYLFDLR
GPSMSVDTACSSSLVALHQAVQALQSGEAETALAGGVNLLLHPFGFVSFSKASMLSPRGRCRAFDATGDGYVRAEGGAFV
LLKPLDRAIADGDTIHAVIAGSGVNSVGHSPGGISVPGAAAQAALLRSVYARAGVDPQSLAYLEAHGTGTAVGDPIEARA
LIDVVSGARPADRPLLIGSVKTNIGHLETASGMAGLLKAVLCLKHRAVPRSLHFSIPNPAIDFDGGRLRVVDRYMPLEAG
NAPLTVGVNSFGFGGTNAHIVLTEAPV
>UniRef100_A3NYT7_from_6_to_432 (HMM "PKS_KS" in sequence "UniRef100_A3NYT7", bitscore: 729.8, e-value: 9.9e-214, length: 427)
IAIIGASCRFPGGVAGLEEYWQLLKSERDAVTEIPPERFGTDFYRHPSKREPGKSYTFSAGVLDNVAGFDAAFFGISPRE
ATQMDPQQRLLLELAWEAFEDAGVRPADMRGSNCGVYVGVAGTDYGNRSMDDLNAIDPYSATGNTLSIASNRVSYLFDLR
GPSMSVDTACSSSLVALHQAVQALQSGEAETALAGGVNLLLHPFGFVSFSKASMLSPRGRCRAFDATGDGYVRAEGGAFV
LLKPLDRAIADGDTIHAVIAGSGVNSVGHSPGGISVPGAAAQAALLRSVYARAGVDPQSLAYLEAHGTGTAVGDPIEARA
LIDVVSGARPADRPLLIGSVKTNIGHLETASGMAGLLKAVLCLKHRAVPRSLHFSIPNPAIDFDGGRLRVVDRYMPLEAG
NAPLTVGVNSFGFGGTNAHIVLTEAPV
>UniRef100_A5J8L4_from_6_to_432 (HMM "PKS_KS" in sequence "UniRef100_A5J8L4", bitscore: 729.8, e-value: 9.9e-214, length: 427)
IAIIGASCRFPGGVAGLEEYWQLLKSERDAVTEIPPERFGTDFYRHPSKREPGKSYTFSAGVLDNVAGFDAAFFGISPRE
ATQMDPQQRLLLELAWEAFEDAGVRPADMRGSNCGVYVGVAGTDYGNRSMDDLNAIDPYSATGNTLSIASNRVSYLFDLR
GPSMSVDTACSSSLVALHQAVQALQSGEAETALAGGVNLLLHPFGFVSFSKASMLSPRGRCRAFDATGDGYVRAEGGAFV
LLKPLDRAIADGDTIHAVIAGSGVNSVGHSPGGISVPGAAAQAALLRSVYARAGVDPQSLAYLEAHGTGTAVGDPIEARA
LIDVVSGARPADRPLLIGSVKTNIGHLETASGMAGLLKAVLCLKHRAVPRSLHFSIPNPAIDFDGGRLRVVDRYMPLEAG
NAPLTVGVNSFGFGGTNAHIVLTEAPV
>UniRef100_Q63R84_from_6_to_432 (HMM "PKS_KS" in sequence "UniRef100_Q63R84", bitscore: 729.8, e-value: 9.9e-214, length: 427)
IAIIGASCRFPGGVAGLEEYWQLLKSERDAVTEIPPERFGTDFYRHPSKREPGKSYTFSAGVLDNVAGFDAAFFGISPRE
ATQMDPQQRLLLELAWEAFEDAGVRPADMRGSNCGVYVGVAGTDYGNRSMDDLNAIDPYSATGNTLSIASNRVSYLFDLR
GPSMSVDTACSSSLVALHQAVQALQSGEAETALAGGVNLLLHPFGFVSFSKASMLSPRGRCRAFDATGDGYVRAEGGAFV
LLKPLDRAIADGDTIHAVIAGSGVNSVGHSPGGISVPGAAAQAALLRSVYARAGVDPQSLAYLEAHGTGTAVGDPIEARA
LIDVVSGARPADRPLLIGSVKTNIGHLETASGMAGLLKAVLCLKHRAVPRSLHFSIPNPAIDFDGGRLRVVDRYMPLEAG
NAPLTVGVNSFGFGGTNAHIVLTEAPV
>UniRef100_Q70P95_from_37_to_466 (HMM "PKS_KS" in sequence "UniRef100_Q70P95", bitscore: 729.7, e-value: 1.1e-213, length: 430)
IAIIGMACRLPGGGNDPASYWQLLREGRDVVTEIPSDRWDVDAYYDPDPDAAGKMYTKWGGFLQGTRLDSLDAGFFGIAP
REVASMDPQQRLMLEVTWEALANAGQAPERIENSLTGVFVGIMLNDYGQLMAQRVDPSLLDAYVALGTDPSFLVGRISYL
LGAQGPSVAVNTACSSSLVSVHLACQSLRARESNLAIAGGVNVILSPDGHIVSSRLRSQSPQGRCKTFDASADGYVRGEG
CGVLVLKRLSEALADGDPVLAVIRGGAVNHDGPSGGLTVPSGPAQEAVIRRALANAGVEPSQVSYIEAHGTATPLGDPIE
VRALQRVFEPGRSRAQPLTLGSVKTNLGHLEAAAGAAGLIKVVLMLQHRQIPPHLHLKEPTKAIPWAELPLTIPTELRDW
AGVPGKRVAGISSFGLSGINAHLVIEEAPA
>UniRef100_A1GFR6_from_648_to_1072 (HMM "PKS_KS" in sequence "UniRef100_A1GFR6", bitscore: 729.6, e-value: 1.1e-213, length: 425)
IAIVGMACRLPGGVADPDDLWNLVAGEVDAVSEFPGDRGWDLDRLFDPDPDRAGTSYTGQGGFLPEAGLFDAAFFGISPR
EALAMDPQQRLLLETSWEALERAGIDALSLKGADVGVFAGVFGHGYGVGTDAAELEGFATTGSAASVASGRISYVFGFEG
PAVTVDTACSSSLVAMHLAAQALRQGECSIALAGGATVMATPSTFVEFSRQRALAPDGRCKAYAAAADGTGWAEGAGVVV
LERLSVARERGHRILAVLRGSAVNQDGASNGLTAPNGLAQQRVVRRALAAAGLSPSEVDAVEGHGTGTTLGDPIEAQALL
ATYGKDRAPERPLWLGSLKSNIGHAQAAAGVASVIKMVQALRHGILPATLHVDAPTPGVHWSAGAVQLLTESRDWSRNGR
PRRAGVSSFGISGTNAHVILEEAPE
>UniRef100_A1YAM9_from_1530_to_1954 (HMM "PKS_KS" in sequence "UniRef100_A1YAM9", bitscore: 729.6, e-value: 1.1e-213, length: 425)
IAIVAMSCRFPGGITDPEKFWDFVADGGDAMAAFPGDRGWDLDALYDPDPAHLGTTYAREGGFLDDAGGFDAAFFGISPR
EALAMDPQQRLLLETSWEAFERAGIDPATLRGSATGVFVGASFQNYGLDAVDAPEGTEGYFLTGTATAVVSGRLSYTFGL
EGPAVTIDTACSSSLVALHLAAQALRRGECSLALAGGVTVMANPAAFVEFSRQRGLAPDGRCKAFADAADGTAWSEGAGI
LLVERLSDARRLGHPVLALVRGSAVNQDGASNGLSAPNGPSQQRVIRQALANAGFAPSDVDAVEAHGTGTSLGDPIEAQA
LLAAYGGEREHPLWLGSVKSNLGHTQSASGVAGVIKMVQAIRHGVLPRTLHVDAPTTEVDWTAGDVRLLTEPVDWPDTGR
PRRAGVSSFGVSGTNVHTLIEEVPE
>UniRef100_Q9L4W3_from_3503_to_3927 (HMM "PKS_KS" in sequence "UniRef100_Q9L4W3", bitscore: 729.6, e-value: 1.2e-213, length: 425)
IVVVGMACRFPGGVTSPEDLWRLVDDGTDAITTFPTNRGWDLDNLYDPDPEHFGTSYTRSGGFLHEAGEFDPAFFGMSPR
EALATDSQQRLLLESSWEAIERAGIDPLTLRGSATGVFAGVMYSDYGSILGGKEFEGFQGQGSAGSVASGRVSYALGFEG
PAVTVDTACSSSLVALHWAAQALRAGECSLALAGGVTVMSTPSTFVEFSRQRGLAPDGRSKAFAEAADGVGWSEGVGILV
LERQSDAVRNGHEILAVIRGSAVNQDGASNGLTAPNGPSQQRVIRQALASGGLSTADVDAVEAHGTGTTLGDPIEAQALL
ATYGRDRDPENPLWLGSLKSNIGHTQAAAGVAGVIKMVMAMRHGVLPQTLHVDAPSSHVDWSVGAVELLTEQTAWPETGR
VRRAGVSSFGISGTNAHVIVEQPAL
>UniRef100_Q9FDU1_from_2122_to_2545 (HMM "PKS_KS" in sequence "UniRef100_Q9FDU1", bitscore: 729.6, e-value: 1.2e-213, length: 424)
IVIVGMACRFPGGAKNLQSFWELLEQGKDAITEIPQDRWDQETWYDPNPDVPGKIYAPYGAFLEQIEEFDGEFFGIIPRE
SVAMDPQQRLLLETTWQALESAGQNPQKLRNSQTGVFIGCMTQDYAQLSYSPQAINAYTGSGTSVSMAAGRLSYVLGLQG
PSMTIDTACSSSLVAIHLAYNALLNGECDLALAGGVNIILTPIISLIESRAHMLAPDGHCKTFDESANGMVRGEGCGIVV
LKRLSQAIKNGDQILAKIYGTAVNHDGPSSGLTVPNGQAQEKLLHQALKCANLKPEQIDYIEAHGTGTALGDPIELESMS
AVFGQRSPNRPLIIGSVKTNLGHLEGAAGIAGLIKTVLALQHHKIPPHLHFKNPNPRFDWSSHIFEVPVQGKPWDISERP
RIAGVSSFGFSGTNAHIIVGEIDA
>UniRef100_Q4U446_from_678_to_1122 (HMM "PKS_KS" in sequence "UniRef100_Q4U446", bitscore: 729.6, e-value: 1.2e-213, length: 445)
IAVIGYGGRFPKADDPEAFWRILKEGIDCITEIPRERWDWRAYHDDVPGTPGKIYCKWGGFINDFDRFDPLFFRLSPRAA
HSMDPQERLFLTVAWETLEHAGYTLDRLNRGSDGppggagRRNRVGVFAGVMWSDYGKHGQDELHKGNPVIASADYSSIA
NRVSYALNLHGPSIASDTACSSSLVAIHLACESLRRGECHYAIAGGVSLSLHPAKYLQMSNLKALSAEGKCRSFGAGGAG
YVPGEGAGALLLKPLRQAIADGDYIHAVIRGTAVNHDGKTNGYTVPNPNAQADVISQALRQAGVDARTISYVEAHGTGTE
LGDPIEVTGLSKSYRTDTKDRQFCALGSAKSNVGHLEGAAGVAGVIKVLLQMKHKQIAPSLHSRELNPSIDFASSPFKVP
QELSAWERPRLARPDGAGEIPRRAGVSSFGAGGTNAHVILEEFEN
>UniRef100_Q0LLS0_from_31_to_459 (HMM "PKS_KS" in sequence "UniRef100_Q0LLS0", bitscore: 729.6, e-value: 1.2e-213, length: 429)
VAVIGIGCRFPGGLVTPDAFWEFLKQGQDSIIEVPSDRWDIDAYYDPNPDAPGKMYTRWGSFLTDAPMFDASFFGLSPRE
ALRMDPQHRLLLEVAWQALEDAGQQIDSLAGSQTGVFIGMINNDYPVRQLYADGAECFNDPYFSTGSSSSMAAGRLAYLL
DLQGPTMTLDTACSSTLVATHLAVQSLQSKESNLALVGGSNVVILPDSFVSLCKMRMFSSDGRCKTFDAAADGFVIGEGC
GFVVLKRLSDAIKDGDQVRAIIRGSAVNEDGRSSSITAPNGLAQQAVIRKALAVAGLKPQQISYVEAHGSGTSLGDPIEM
ESLRAVLGKGRSPDQPLYVGAVKTNIGHLAAGSGVAGLIKTVLSLQYKQIPPHLNFKTLNPGIPKGGAPFVVPTSLTPWT
VADGPRLAGVSSFGWSGTNAHVILEEAPL
>UniRef100_Q846W6_from_34_to_459 (HMM "PKS_KS" in sequence "UniRef100_Q846W6", bitscore: 729.4, e-value: 1.3e-213, length: 426)
VAIVGMACRYPGGARSAEDLWELVRDGGDAVAGFPDDRGWDLESLYHPDPEHPATSYVRDGAFLYDAGHFDAEFFGISPR
EATAMDPQQRLLLETAWEAIEHAGMNPHALKGSDTGVFTGVSAHDYLTLISQTASDVEGYIGTGNLGSVVSGRISYTVGL
EGPAVTVDTACSSSLVAIHLASQALRQGECSLALAGGSTVMATPGSFTEFSRQRGLAPDGRCKPFAAAADGTGWGEGAGV
VALELLSEARRRGHKVLAVIRGSATNQDGTSNGLAAPNGPSQERVIRAALANARLSAEDIDAVEAHGTGTTLGDPIEAQA
LIATYGQGRPEDRPLWLGSVKSNIGHTQAAAGVAGVIKMVMAMRNGLLPTSLHIDAPSPHVQWEQGSVRLLSEPVDWPAE
RTRRAGISAFGISGTNAHLILEEAPP
>UniRef100_Q93HJ3_from_2115_to_2534 (HMM "PKS_KS" in sequence "UniRef100_Q93HJ3", bitscore: 729.4, e-value: 1.3e-213, length: 420)
LVIVGMACRYPGGITSPEQLWDLVIGERDAVSGFPEDRGWSTGAPADGSVPQQGGFLDRVAEFDAAFFGISPREALTMDP
QQRLLLETSWEALERAGIAPGTLRGSRTGVFVGAATSGYTSLFPRGSQALAGYGVTGASTSVVSGRVSYVLGLEGPAVTV
DTACSSSLVALHTAAQALRSGDCDLALAGGVAVMTSPFLFDDFAKQGGLSPDGRCKAFAAGADGTGWAEGVGVLAVERLS
DARRLGHRVLAVLRGSAVNQDGASNGLTAPNGPSQQRVIRQALERSGLTAPDVDAVEAHGTGTTLGDPIEAQAILATYGR
DRTEDRPLLLGSLKSNLGHSQAAAGVGGVIKMVQALHHGVLPRTLHIDEPTPHVDWTAGAVDLLTETRPWPETGRPRRAG
VSSFGVSGTNAHVILEQAAE
>UniRef100_Q0LP30_from_100_to_525 (HMM "PKS_KS" in sequence "UniRef100_Q0LP30", bitscore: 729.4, e-value: 1.4e-213, length: 426)
IAIIGLGCRFPQAENPQAFWELLCAGTDAITEVPQNRWDINAVYDPDSTRPGKMSSRWGGFVDDIDYFDAQFFGISPREA
AHLDPRQRLVAEVAWEALEDAGVPPLSLAGSKTGVFVGTLSANYGTILFGYYPELIEAYSGTGNGDSVVANRLSYFLDLR
GPSLALNTACSGALVSIHLACQSLRNGESDLALAGGVNVILKPDDTVFFTKTGALAPDGRCKVFDSRANGIVRSEGAGII
ILKRLADALADGDPIQAVILGSVINQDGASNGIMAPSGQAQEQMLRQAYQNAGIAPAQVQYIEAHGTGTAVGDPIEVNAL
ANVLAHDRAENQRCALGSVKTNIGHTESASGVAGLIKTVLAIKHRQLPGNLHYQAPNPLIPFDSIPLFVQSALGPWPSTD
QALIAGISGFGFSGTNAHVVVAEAPH
>UniRef100_A0PQ37_from_36_to_464 (HMM "PKS_KS" in sequence "UniRef100_A0PQ37", bitscore: 729.3, e-value: 1.4e-213, length: 429)
IAVVGMGCRFPGGVDNPEQFWDLLHEGRSGIVRVPSQRWDADALYTDDHTLAGTICNREGGFLSTWEPSEFDAEFFSIPP
REAAAMDPQQRLFLEVAWEALENAGISPQTIRGTQTGVFVGVTAYDYMLMMSGAVRAEELDAYLLTGNSANFAAGRTAYL
LGARGPAMVLDTACSSSLVAIHLACQSLRWRETDMALVGGTNLLLSPGTSIACSRWGMLSPEGQCKTFDADADGYVRSEG
AGVVVLKRLSDAQRDGNRILAVVRGSAVNQDGASSGVTVPNGPAQQALLAQALDSAKLTPADIDYIEAHGTGTPLGDPIE
LDSLSKVFADREGREPLVLGAVKTNLGHLEAAAGIAGFMKSVLAVGHGRIPRNLNFRQLTPHASEGVSRLTIATEEMEWP
ATDQPRRAGVSSFGVSGTNAHVVIEQAPD
>UniRef100_Q1MX81_from_1051_to_1476 (HMM "PKS_KS" in sequence "UniRef100_Q1MX81", bitscore: 729.3, e-value: 1.5e-213, length: 426)
VVVVGMACRYPGGVTSPAELWEMVWSGREGISEFPVDRGWGADLFDADPGKSGKSYARHGGFLHDAGEFDAEFFGVSPRE
ALAMDPQQRLVLEASWEACERAGIDPDSLRGSRTGVYIGATAQEYGPRLADGHDGHDGHLLTGTTVSVLSGRVAYAFGLE
GPAVTIDTACSSSLVAVHLAAQALRNGECDRALVGGVTVMGSPGMFLEFSRQRGLSPDGRCKAFAEGADGTGWAEGVGLL
LVERLSEARRQGHEVLAVLRGSAVNQDGASNGLTAPNGPSQQRVIQQALASAGLSAGQVDAVEAHGTGTKLGDPIEAQAL
LATYGREHSAEQPLWLGSLKSNIGHTQAAAGVAGVIKMVEAMRRGGLPRTLHVDQPTTHVDWDAGAVALLTEAREWPETG
EPRRAAVSSFGISGTNAHVILEAPAE
>UniRef100_Q83WE8_from_38_to_462 (HMM "PKS_KS" in sequence "UniRef100_Q83WE8", bitscore: 729.2, e-value: 1.5e-213, length: 425)
VAIVGMGCRFPGGVETPEQLWELVASGTDAISPFPTDRHWDVDGIFDPEPGRAGRTYCREGGFLVDAPGFDAGFFGVSPR
EAVAMDPQQRLLLEVSWEALERAGFDPLALRGSRTGVYAGVMHHDYGLNHSFDEETGGFLGIGTAGSVVSGRVSYVLGLE
GPAVTVDTACSSSLVALHLAVQALRSGECDVALAGGVTVMATPGIFVEFSRQGGLAVDGRCKAYSDSADGTGWSEGVGVL
VVQRLSDAVAAGRRVLAVVRGSAVNQDGASNGLTAPSGPSQQRVIRAALASARLSVgDVDVVEGHGTGTRLGDPIEAQAL
LATYGCRGGGRSLLLGSVKSNIGHAQAAAGVAGVVKMVLAMERGVVPASLHVGVPSSHVDWSSGAVEVVGEACAWPETGR
PRRAAVSSFGVSGTNAHVILEQAPV
>UniRef100_Q9L4W3_from_7410_to_7834 (HMM "PKS_KS" in sequence "UniRef100_Q9L4W3", bitscore: 729.0, e-value: 1.7e-213, length: 425)
IVIVGMACRYPGGVASPDDLWRLVTDGVDAVSPFPTNRGWDVESLYHPDPDHLGTSYTRSGGFLHEAGEFDPGFFGMSPR
EALATDSQQRLLLESSWEAIERAGIDPVSLRGSRTGVFAGVMYSDYSAMLASPEFEGFQGSGSSPSLASGRVAYTLGLEG
PAVTVDTACSSSLVAMHWAMQALRSGECGLALAGGVTVMSTPAVFVDFARQRGLSPDGRCKAFADAADGVGWSEGVGVLV
LERQSDAVRNGHEILAVVRGSAVNQDGASNGLTAPNGPSQQRVIRQALASGGLTAGDVDVVEAHGTGTTLGDPIEAQALL
ATYGRDREPERPLLLGSVKSNLGHTQAAAGVAGVIKMVLAMRHGVVPRTLHVDAPSSHVDWSEGAVELLSEQAAWPETGR
VRRAGVSSFGISGTNAHVILERPEA
>UniRef100_Q2PC83_from_3728_to_4154 (HMM "PKS_KS" in sequence "UniRef100_Q2PC83", bitscore: 728.9, e-value: 1.8e-213, length: 427)
IAIIGMGVRLPGGVESPDDLWRLVIERRDAISGFPTDRGWDTDGLYHPDPAHPGTTYTRSGGFLYDAAQFDPGLFGISPR
EALAMDPQQRLLLEASWEAMERAGIDPLSARGEEIGVFTGIVHHDYATRLNRIPEEVRGYVMTGTSPSVASGRIAYVFGF
EGPAVTLDTACSSSLVAIHQAAQALRHGECTMALAGGATVMASPEAFVEFSSQRGLSADGRCKTFSSTADGTGWSEGAGV
VLLERLSVARQRGHRVLATIRGSAVNSDGVSNGLTAPNGAAQQRVIRRALASAGIGPADVDAVEAHGTGTVLGDPIEAGA
LLATYGEARDAGQPLWLGSLKSNIGHTQAAAGVAGVIKMVEALRHRVLPPTIHVEEPTGQVDWSAGTLALLTEPREWPRT
GRPRRAGVSAFGASGTNAHLILEQAPA
>UniRef100_Q6JHN8_from_4257_to_4682 (HMM "PKS_KS" in sequence "UniRef100_Q6JHN8", bitscore: 728.9, e-value: 1.9e-213, length: 426)
VVIVGMACRYPGGVGSPEDLWDLVCSGGDGISGFPVDRGWDVEGLYDPDPGKVGTSYTREGGFLYEAADFDSGFFGISPR
EALAMDPQQRLLLETSWEAFERAGIVPASLRGSRGGVFVGSMYHDYSSSSLVSFPADVEGYLGIGNAGGVVSGRLAYQFG
FEGPAVTVDTACSSSLVALHLAGQALRSGECDLALVGGVTVMSTPGVFVDFSRQRGLSRDGRCKSFAEAADGTGWSEGVG
VLVVERLSDARRWGHEVLAVVCGSAVNSDGASNGLTAPNGPSQQRVIRQALAVSGLSVsDVDVVEAHGTGTRLGDPIEAQ
ALLATYGQERDVPLLLGSVKSNIGHTQAAAGVAGIIKMVMAMRHGVVPRTLHVDQPSSHVDWAGGAVELVTESVSWPQAG
RPRRAGVSSFGISGTNAHVIIETTPA
>UniRef100_Q93HJ5_from_1013_to_1427 (HMM "PKS_KS" in sequence "UniRef100_Q93HJ5", bitscore: 728.8, e-value: 2e-213, length: 415)
IVIVGMGCRLPGGVRSPEDLWRFVAAGGDAISALPVDRGWEFAADFPGEGGFLADVAEFDAGFFGISPREALAMDPQQRL
LLETSWEALERAGVDALKLRGSRTGVFVGASPSEYGPRLHETSDADGHVLTGTAPSVLSGRIAYVLGLEGPALTVDTACS
SSLVALHLAAQALRGGECDLALAGGVTVMATSGMFAEFARQGGLAPDGRCKAFADGADGTGWGEGVGMLAVQRLSDAVRD
GRPVLAVVRGSAVNSDGASNGLTAPNGPSQQRVIRQALASAGLSAADVDMVEAHGTGTSLGDPIEAQALLATYGQDRPDD
RPLWLGSVKSNIGHTQAAAGVAGVIKSVLALRNGLLPKTLHVDEPTPEVDWSAGAVELLTEGREWPETDGPRRAGVSAFG
ISGTNAHVILEQAPS
>UniRef100_Q6DNE5_from_46_to_474 (HMM "PKS_KS" in sequence "UniRef100_Q6DNE5", bitscore: 728.7, e-value: 2.1e-213, length: 429)
IAIIGMSCRFPGGASSPEKFWQLLQGGSSARSQIPRERWNIEAYYDPDPDAPGKMLTCHGHFVDNVDQFDPEFFGISPRE
ATAMDPQHRLLLEVSWEALEQGGQVLERLEEAAVGVFIGNDGRDYEQLLQQHLQQEPESPLVTYAGTGNALSNAAGRLAY
TFGFTGPTVTIDTACSSSLVAIHQACNSLRLGECQMALAGGVKLHLTPNSYIDASKARMICADGQCKTFDISADGFGRGE
GCGMVLLKRLSDAQADGDQIVAVIRGSAVNQDGPSSGLTVPNGQSQQRLIKQALAQAQVKPSEISYLEAHGTGTSLGDPI
EVNAVVAVLGEDRTPEYPLWMASVKTNIGHLEAAAGVSGLIKVVLSLQHRLLPAHLNLHQPNPKIDWQPWLQVPKQLTPW
EVSGHRLAGVSSFGFTGTNAHVVIEEAPS
>UniRef100_Q93HI9_from_36_to_462 (HMM "PKS_KS" in sequence "UniRef100_Q93HI9", bitscore: 728.7, e-value: 2.1e-213, length: 427)
IAIVGMACRFPGGAQTPEDLWHMVSEGVDAISGFPDDRGWDLDRLYRTDAEESGASTTLEGGFLHGAGEFDADFFGISPR
EAIATDPQQRLLLETSWEALERAGVDPRSLRGSVTGVYFGGTGGDFAGLLAASPQALDGYMLTGTSSSVLSGRVSYVLGL
EGPAVTVDTACSSSLVSMHLAVQALRKDEISLALAGGVSVLATPGAFPEFSRQGGLASDGRCKAFSSDADGTGWGEGVGV
LVLERLSDARRAGHPVLAVVRETGINQDGASNGLTAPSGPAQRRLILRTLDDAGLATADIDVVEAHGTGTKLGDPIEARA
LLATYGQDRPADRPLWLGSIKSNIGHTQYAAGVSGVIKTVMALRHGVMPKTLHVDEPTPHVDWSSGAVRLLTENRPWPGH
GRPRRAAVSSFGVSGTNAHLILEQAPE
>UniRef100_Q0RIF5_from_4535_to_4963 (HMM "PKS_KS" in sequence "UniRef100_Q0RIF5", bitscore: 728.5, e-value: 2.5e-213, length: 429)
IAIVGMACRLPGGVRTPDELWRLVTAGTDAITEFPDDRGWDPDLFDPDPERPGTSYVRHGGFLHDAAEFDAEFFGISRRE
ALAVDPQQRLLLQTAWEAVEDAGIDPASLRGTSCGVFVGVMYSDYGARVHQRRGGAHELEGYLVSGSAGSVASGRVSYVL
GLEGPAVTIDTACSSSLVAMHDAARSLRLGESSLALVGGVTVMASPATFVEFSRQRGLAPDGRCKPFSAAADGTAWAEGA
GVLVLERLSDARRHGHRVLALMRGSAVNQDGASNGLTAPNGPSQERVIRAALRDAGLRAADVDVLEAHGTGTRLGDPIEA
GAVLATYGRDRDEGRPLLMGSLKSNLGHTQAAAGVAGVIKLVLAMRNGAVPATLHFDRPSGHIDWSQGTVTVPTTLLPWP
DSGRPRRSAVSSFGISGTNAHIVLEQDAE
>UniRef100_O30768_from_43_to_468 (HMM "PKS_KS" in sequence "UniRef100_O30768", bitscore: 728.3, e-value: 2.9e-213, length: 426)
IAIVGMACRYPGGVSDPEELWQLAAEGVDAITRFPTDRGWDEAAVYSPEHRPGTTYCREGGFLAGAGDFDAAFFGISPNE
ALVMDPQQRLLLETSWEALERAGVVPESLRGGRTGVFVGAAHTGYASDPARAPEGTEGYLLTGDADAVLSGRIAYVLGLE
GPAITVETACSSSLVALHLAVQSLRRGECDLALAGGVAVMPDPTVFVEFSRQRGLAPDGRCKAFADSADGTAWAEGVGML
LVERLSDAERLGHRVLAVVRGTAVNQDGASNGLTAPSGPAQQKVIRDALADAHLTPDDIDAVEAHGTGTPLGDPIEAGAL
LATYGHPERQTPVWLGSLKSNIGHTQAAAGIAGIIKMIQAMHHGTLPRTLHVDHPSSKVDWKAGSLQLLAQARPWPADPD
RPRRAAVSAFGVSGTNAHTIIEEPPT
>UniRef100_Q1D3S5_from_167_to_592 (HMM "PKS_KS" in sequence "UniRef100_Q1D3S5", bitscore: 728.0, e-value: 3.5e-213, length: 426)
IAIIGLACRYPQAADPEAFWRLLVGGTDAITEVPPDRWDVNRLYDRDPAAPGKVISRWGGYLDRVDGFDPLFFGISPKEA
LHMDPQQRLMLELSWEALEDAGIAADRLQGSPTAVCFGAAWMDYEMTLQRFGMKRISSYTSTGYHHSVLANRVSYVLGLR
GPSFSIDSACSSSLTAAHLACESLRRGESTLALVGGVNLTIAPESTVSLSKLGALSPDGHCYTFDARANGFVRGEGAGVA
VLKPLSLALADGDAIYCVIRGSAINNNGGSNGLTAPNPKAQAEVIRQACANAGVEPAEVQYVEAHGTGTQLGDPLEAQAL
GEVLGAGRPGGKPLLIGSCKTNIGHLEAAAGITGLIKTALCIKHRVLPASLHYEKPNPLIPFEALGLAVHHTLGDWPEPD
RKLIAGVSSFGFGGANCHVVMEEARL
>UniRef100_Q1MX72_from_2104_to_2531 (HMM "PKS_KS" in sequence "UniRef100_Q1MX72", bitscore: 727.9, e-value: 3.8e-213, length: 428)
VVIVSMACRFPGDVRSAAGLWKLVTEGREGVSGFPTNRGWDLDNLFDPDPAATGKSYTSYGTFLHEADEFDADFFRMNPR
EALATDPQQRLLLETSWEAFERAGIDPGTLRGSSTAVYAGVIYGDYGSRLMQNAPEGFEGYLGNGSAASVASGRVAYTFG
LEGPAVTVDTACSSSLVALHLAAQALRNGECDLALAGGVTVMSSPGAFIEFSRQRVLSVDGRCKAFAEAADGTGWGEGVG
LVLLERLSDAQRNGHTVLAVLKGSAINQDGASNGLTAPNGPSQQRVIEQALASAGLTPGQVDAVEAHGTGTALGDPIEAQ
ALLATYGREHSPERPLWLGSIKSNIGHTQAAAGVAGVIKMVEAMRHGTLPPTLHVNEPSQHVDWSSGTISLITESTPWPE
SDEPHRAAVSSFGISGTNAHVVLEAAPV
>UniRef100_Q7WRN5_from_2092_to_2515 (HMM "PKS_KS" in sequence "UniRef100_Q7WRN5", bitscore: 727.9, e-value: 3.8e-213, length: 424)
IVIVGMACRFPGGANDLESFWQLLEQGKDAVREIPSDRWDMQAWYHPDPDTPGKIYSPYGAFLEQIDQFDAEFFGIVPRE
AVAIDPQQRLLLETTWQALESAGQNPQKLRNTQTGVFVGAMTQDYAQLSYAPEAINAYTGSGTSLSVAAGRISYVLGLQG
PSMTVDTACSSSLVAVHLACNALRNGECDIALAGGVNIILTPVISLIESRAHMLAPDGRCKTFDASANGMVRGEGCGMIV
LKRLSQAVKSGDHILAKVHSTAVNHDGSSSGLTVPNGDAQEKLLHQALKAAKLNPEQIDFIEAHGTGTALGDPIELESMA
AVFGKRLQNRPLIIGSVKTNLGHLEGAAGIAGLIKTVLALQHHKIPPHLHFQQPNPRFDWSSQIFEVPVHGKNWHPSQRE
RIAGVSSFGFSGTNAHIIVGEIAS
>UniRef100_A2QTF6_from_10_to_436 (HMM "PKS_KS" in sequence "UniRef100_A2QTF6", bitscore: 727.8, e-value: 4.1e-213, length: 427)
MAIIGMTCRFSGGATSPEKLWDMIVQRRSGWSEIPTSRFNANGLYHPNGERVGTTHVKGGHFLEDDIACFDAAFFGMASE
TASAMDPQYRMELEVVYEALESAGIPMESIKGTNTSVYGGVMFRDYHDTHSRDLDTLPRYFMTGNAATMASNRISHFYDL
RGPSMTVDTGCSTSLTALHLACQNLRNGESNMSIVTGASLMINPDVFLSMSNIGFLSPDGISYAFDSRANGYGRGEGVGA
LLVKRLDDALRDGDSIRAIIRETGVNQNGKTPSITAPQQAAQEALIRQCYERVNLDPAQTTYVEAHGTGTPAGDPLEVGA
LAAALGGSRSAEHPLYLGSIKANIGHTEAASGVASVIKVALALEKGQIPPNTQLNTPNSEPRLNDRNMEVPVSTQRWPVG
KGPRRASVNNFGFGGSNAHAILESPPV
>UniRef100_Q70KH5_from_36_to_461 (HMM "PKS_KS" in sequence "UniRef100_Q70KH5", bitscore: 727.6, e-value: 4.6e-213, length: 426)
VAVVSMGCRYPGGVSSPEDLWRLVTDGTDAIAPFPADRGWNVDDLFDPDPDRPGRTYTLEGGFVDGAAEFDADLFGISPR
EATAMDPQQRLLLETAWETFERAGTDPGSLRGRPVGVFVGSLFVAGGSGVGVAEGAEGYHMTGNAASVLSGRLAYAFGLE
GPAVTVDTACSASLVAVHQAVQALRQGECALALAGGSTVMTTPGVFTEFSRQRGLAPDGRCKAFATAADGTGFGEGVGLV
LLEKLSDARKNGHPVLAVIRGSAVNQDGASNGLTAPNGPSQQRVIRQALAAARVSADEVDVVEAHGTGTGLGDPVEAQAL
LATYGQGRPDDRPLWLGSIKSNLGHTQGAAGVAGLIKMVMAVRHGVLPMTLHVDEPSAHVDWDSGAVRLLTGNHDWPETG
RPRRAGVSSFGISGTNAHLILEQAPD
>UniRef100_A0ACI0_from_46_to_470 (HMM "PKS_KS" in sequence "UniRef100_A0ACI0", bitscore: 727.5, e-value: 4.8e-213, length: 425)
IAIIGMSCRFPGGADSPEALWRLVRDGIDAMGPFPADRGWDMTHFETGVAADVEFSREGGFLDGVADFDPSLFNISPHEA
LAMDPQQRLMLETSWEAVERAGIDPLSLRGSRTGVFTGVMYNEYASRIMSVPDEVAGHLGTGNSGSVVSGRVAYTLGLEG
PALTVDTACSSSLVALHLAMRSLRSGESSLALAGGVAIMVTPNTFFDFALSGGLASDGRCKAFSADADGTGWAEGVGVLL
VERLSDAVRNGHEVLAVVRGSAVNQDGASSGLTAPNGPSQERVIRAALAAARLTAADIDVVEAHGTGTTLGDPIEAQALL
NAYGQDRPADRPLWLGSLKSNIGHTQAAAGAGGVIKMVQALRHGVLPRTLHADEPTPHVDWSSGAVELLTQALEWPSGEQ
PRRAAVSSFGVSGTNAHVVLEEYRA
>UniRef100_Q93NW6_from_1764_to_2188 (HMM "PKS_KS" in sequence "UniRef100_Q93NW6", bitscore: 727.5, e-value: 4.9e-213, length: 425)
IVIVGMACRYPGGVTSPEDLWRLVSEGADATGPFPVNRGWDVDNLYDPDPDRPGHTYVRAGGFLHDAGSFDADFFGMSPR
EALSTDSQQRLLLELSWEAVERAGIDPHSLRGSRTGVFAGVMYNDYGTILTGEEYEAFRGNGSAPSVASGRVSYTLGLEG
PAVTVDTACSSSLVGMHLAAQALRTGECTLALAGGVTVMSTPSTFVDFSRQRGLAADGRSKAFAEAADGVAWSEGVGMLL
LERRSDAIRNGHEILAVLRGSAVNQDGASNGLTAPNGPSQQRVIRQALASGGLSPEDVDVVEAHGTGTTLGDPIEAQALI
ATYGRDRDPERPLWLGSVKSNIGHTQAAAGVAGVIKMIMSMRHGLLPQTLHVDAPSSHVDWDAGAVELLTEQTEWPENDR
VRRAAVSSFGISGTNAHVIIEQPAA
>UniRef100_A1HLA8_from_5_to_431 (HMM "PKS_KS" in sequence "UniRef100_A1HLA8", bitscore: 727.5, e-value: 5e-213, length: 427)
IAIVGMSCRFPGGVHSPEDYWKLLVAETDAVTEVPADRFSTEFYQHPSKREPGKSYTFAAGVIDNVAGFDADFFGISPRE
AQQMDPQQRLLLELAWEAFEHAGHHPQQMAGQNCAVFVGVAAQDYGDRGVDDLSVVDAYSATGNTLSIASNRISYLFDLR
GPSMSIDTACSSSLVALHQACNAIRAGEVETALAGGVNLLLHPFPFVSFAKASMLSPTGRCRAFDASGDGYVRAEGGALV
LLKSLSKALADGDTIHAVIASSGVNSDGHSQGGINVPASATQAALLENVYARAGVDPREVDYLEAHGTGTAVGDPIETRA
LIDVIGKLRSPDAPLLIGSAKTNVGHLETASGMAGLIKAILCLKHRAVPASIHFRTPNPNIDFTGGNLRVVDRYTPLAAK
DKRLLVGVNSFGFGGTNAHVLLREAAP
>UniRef100_UPI000038D5E1_from_37_to_465 (HMM "PKS_KS" in sequence "UniRef100_UPI000038D5E1", bitscore: 727.2, e-value: 6e-213, length: 429)
IAIVGMGCRFPGGADNPEAFWQLLRDGVDAIIDIPGDRWDTAAYYDPNPDTPGKIYTRKGGCLSDRLDSFEPQFFGISAT
EAKSLDPQQRLLLEVAWEALENANQSPEKLFNSLTGVFLGICSNDYNNMIWQTGGATQVDAFCATGNALSVAAGRLSYFL
GLKGPSLAVDTACSSSLVALHLACQHLRNQECHLALVGGVHLLLSPETSVAFARTKMLDADGYCKTFDADANGYVRGEGC
GVIVLKRLSDAVAHKDKILAVIRGSAVNHNGRSSSLIAPNGPSQQALIRQALENASVEPAAVSYIEVQGTSTSLGQPIEV
EALAAVYGKNRPLDNPLLIGSVKTNIGHLEAASGIASLMKIVLAMQHGQIPPHLHLHQPNPYIDWEKLPVKVPTQNIPWD
KGDRQRLAGISAFSFSGTNAHIVLEEYTN
>UniRef100_Q1L0T2_from_5257_to_5683 (HMM "PKS_KS" in sequence "UniRef100_Q1L0T2", bitscore: 727.2, e-value: 6.2e-213, length: 427)
VAIVSMNCRLPGKVTGPGKLWDLVSQGRDAIGPFPTDRGWDVETLFDLDPDAVGKSYVREGGFLTGAGDFDAEFFGISPR
EALAMDPQQRLLAETSWELFERAGIDPVSVRGQAIGVFAGVIDQGYIAHSEAPPPELEGYLMTGSTTSVASGRVAYLLGL
EGPAVTVDTACSSSLVALHLAVQALRAGECSMAITGGVTVIAKPGGFISFSRQRGLAPDGRSKSFSEGADGTTFSEGIGL
VLLERLSDARRNGHEVLAVIRGTAVNQDGASNGLTAPNGPSQQRVIRQALANAGLTVADVDAVEAHGTGTALGDPIEAQA
LLATYGQDRPGDEPLWLGSLKSNIGHTQAAAGIAGLIKMVLAMRHGTLPRSLHAGEPTTKVDWTSGAVSLLSEARPWPET
GHPRRAGISSFGISGTNAHVILEQGPE
>UniRef100_A0PQ25_from_44_to_467 (HMM "PKS_KS" in sequence "UniRef100_A0PQ25", bitscore: 727.1, e-value: 6.7e-213, length: 424)
VAVVGIGCRFPGGADGPEGLWDLVSQGRDAVTEFPNDRGWDTEGLFDPDPDAEGKTYTRWGAFVENATNFDAGFFGIPPS
EVLAMDPQQRLMLEVSWEALEHAGIDPMSLRGSSTGVFTGIFAPSYGGKDVGALQGYGLTGSPVSVASGRVAYVLGLEGP
ALSVDTACSSSLVAIHWAMASLRSGECDMALAGGVTVMGLPSIFVGFSRQRGLAADGRCKAFAAAADGTGWGEGAGVLVL
ERLSDAQRNGHNVLAVVRGSAINQDGASNGLTAPNGLTQQRVIQAALANCGLTSADVDVVEAHGTATTLGDPIEAEALLA
TYGQGRPTDQPLWVGSIKSNMGHTQAAAGVAGVIKMVQAMRHGLMPASLHVDEPSKRVDWESGAVSVLAEARDWPDAGRP
RRAGVSSFGISGTNAHVILEEAPA
>UniRef100_O54666_from_2197_to_2620 (HMM "PKS_KS" in sequence "UniRef100_O54666", bitscore: 726.9, e-value: 7.3e-213, length: 424)
IAIVAMACRFPGGVHSPEDLWRLVADGADAVTEFPADRGWDTDRLYHEDPDHEGTTYVRHGAFLDDAAGFDAAFFGISPN
EALAMDPQQRLLLETSWELFERAAIDPTTLAGQDIGVFAGVNSHDYSMRMHRAAGVEGFRLTGGSASVLSGRVAYHFGVE
GPAVTVDTACSSSLVALHMAVQALQRGECSMALAGGVMVMGTVETFVEFSRQRGLAPDGRCKAFADGADGTGWSEGVGLL
LVERLSEAQRRGHQVLAVVRGSAVNSDGASNGLTAPNGPSQQRVIRKALAAAGLSTsDVDAVEAHGTGTTLGDPIEAEAL
LATYGQNRETPLWLGSVKSNLGHTQAAAGVAGVIKMVMAMRHGVLPRTLHVDRPSSYVDWSAGAVELLTEARDWVSNGHP
RRAGVSSFGIGGTNAHVVLEEVAA
>UniRef100_Q6RKJ1_from_7_to_449 (HMM "PKS_KS" in sequence "UniRef100_Q6RKJ1", bitscore: 726.9, e-value: 7.3e-213, length: 443)
VAIIGMGkllylffernevanrrsgCRFPGDSDTPDEFWKMLAEERSGLSRPPLSRWNIDGFHANKARPGSLTPEGGYFI
NEDIWKFDPAFFGIVQEEAKAMDPQQRKLLECVYESFESGGITLSQLSGSNTGCYIGNFTSDYYLQGHRDHNNPKPYSLL
GSGYTIISNRVSYLFDLCGPSLTIDTACSSSLYSLHIACRALQTKEIDAAVVGGTNLMLAVETQMSTDKVGVLSATSTCH
TFDESADGYGRAEGVGAIFLKRLSDAIRDNDPIRGVIRGTATNANGKTSGITQPSAKGHETVMRTAYEFAGLDPRDTSYF
ETHGTGTQVGDPIEIKGVGNFFFNGTDRQKLLVGSVKTNVGHSEAASALASIIKVCLAMEKRTIPATIGIKKLNPKIDFK
GGRIEVVQKMTPWPKGFSVCRASINSFGYGGANATAIVEAADS
>UniRef100_Q3VZE3_from_1113_to_1537 (HMM "PKS_KS" in sequence "UniRef100_Q3VZE3", bitscore: 726.8, e-value: 8.1e-213, length: 425)
VVIVGMGCQYPGGVSSPAELWRLLADGVDAVSGFPVDRGWDVDGLYDPEPGRPGRCYVREGGFLHDAGDFDAEFFGISPR
EALAMDPQQRLLLEVSWEALERAGLDPSSLRGTPTGVFTGLSYHDYAAGSRAGQDSEGYLLTGSAGSVASGRVAYTLGLE
GPAVTVDTACSSSLVALHLAVRALRSGECTLALAGGVTVMAGPTTFVEFARQRGLARDGRVKAFAAAADGTGWGEGVGVL
VVERLSAARRGGHRVLAVVRGSAVNQDGASNGLTAPNGPAQQRVVRAALADAGLGPEQVDVVEAHGTGTVLGDPIEAQAL
LATYGRDRPAGRPVWLGSVKSNIGHTQAASGVAGVIKVVEALRHGTVPRTLHVDAPSPRVDWAAGAERLATEPVAWPREA
GRLHRAAVSSFGISGTNAHVIIEEE
>UniRef100_Q0QMN5_from_2108_to_2532 (HMM "PKS_KS" in sequence "UniRef100_Q0QMN5", bitscore: 726.7, e-value: 8.3e-213, length: 425)
VAIVGMACRFPAGIRSPEQLWRFLLDGGDGISEFPTDRGWDLDTLFDPDPDRPGTSYTRHGGFLRDAADFDAEFFGINPR
EALATDPQQRLLLETTWETFERAGLDPTAVRGSRTGVFVGVMRQDYGPMLHHAAEGVEGYRLTGSAASVASGRLAYTFGL
EGPALTVDTACSSSLVALHLAAQALRNGECDLALAGGATVMATPGLFVEFSRQRGLAADGRCKSFSAPRTHSWSEAFGML
LVKRLSDARRNGHRVLAVVRGSAVNSDGASNGLTAPNGPSKQRVIRSALAAAGVSARDVDVVEAHGTGTTLGDPIEAQAL
LATYGREREGEPLWLGSVKSNIGHTQAASGVAGIIKTVLALGEGVLPRTLHVGEPSPHVDWSSGAVSLLSEARPWPETGR
PRRAAVSSFGVSGTNAHVVIEQAPD
>UniRef100_Q83WE7_from_36_to_461 (HMM "PKS_KS" in sequence "UniRef100_Q83WE7", bitscore: 726.7, e-value: 8.7e-213, length: 426)
IAIVGMGCRFPGGVSSPEDLWDVVASGVDAVSPFPVDRGWDLESLFDGDPDRAGTTYCREGGFLDDVAGFDAGFFGVSPR
EAVAMDPQQRLLLEVSWEALERAGFDPLALRGSRTGVYVGAWHGGYADDIAEPSAELEAQLLTGGVVSFTSGRISYVLGL
EGPAVTVDTACSSSLVALHLAVQALRSGECDLALAGAATIMATPELFVRFSRQRALSADGRCKAFSDAADGFGASEGVGV
LVVQRLSDAVAAGRRVLAVVRGSAVNQDGASNGLTAPSGPSQQRVIRAALASARLSVgDVDVVEGHGTGTRLGDPIEAQA
LLATYGRRGGGRSLLLGSVKSNIGHAQAAAGVAGVVKMVLAIERGVVPASLHVGVPSSHVDWSSGAVEVVGEACAWPETG
RPRRAAVSSFGVSGTNAHVILEQAPV
>UniRef100_A0QHA4_from_36_to_459 (HMM "PKS_KS" in sequence "UniRef100_A0QHA4", bitscore: 726.5, e-value: 9.9e-213, length: 424)
VAVVGMACRYAGGVDSPEALWDLVIEGRDTVSDFPVDRGWDVEGLYDPDPDAKGKMYTRQGSFLQHAGDFDAGFFGIGPS
EALAMDPQQRIMLEICWEALERAGIDPSALRGTATGVFAGVIHAGYGGEVKGELEGYGLTGSTLSVTSGRVSYVLGLEGP
AVSVDTACSSSLVAMHLAAQSLRSGECDLALAGGVTVMATPAAFVEFSRQRALAPDGRCKVYAGAADGTSWSEGAGVLVL
ERLADARRLGHPVWAVLRGSAVNQDGASNGLTAPNGPSQQRVIRAALANAGLSAVDVDVVEGHGTGTVLGDPIEAQALLA
TYGQDRPADRPLWLGSIKSNIGHTSAAAGVAGVIKMVQALRHGVMPKTMHVDVPSPHVDWSAGAVSLLTDPRPWPEHGGP
RRAGVSSFGISGTNAHVIVEQAPA
>UniRef100_A3ND25_from_6_to_432 (HMM "PKS_KS" in sequence "UniRef100_A3ND25", bitscore: 726.5, e-value: 1e-212, length: 427)
IAIIGASCRFPGGVAGLEEYWQLLKSERDAVTEIPPERFGTDFYRHPSKREPGKSYTFSAGVLDNVAGFDAAFFGISPRE
ATQMDPQQRLLLELAWEAFEDAGVRPADMRGSNCGVYVGVAGTDYGNRSMDDLNAIDPYSATGNTLSIASNRVSYLFDLR
GPSMSVDTACSSSLVALHQAVQALQSGEAETALAGGVNLLLHPFGFVSFSKASMLSPRGRCRAFDATGDGYVRAEGGAFV
LLKPLDRAIADGDTIHAVIAGSGVNSVGHSPGGISVPGAAAQAALLRSVYARAGVDPQSLAYLEAHGTGTAVGDPIEARA
LIDVVSGARPADRPLLIGSVKTNIGHLETASGMAGLLKAVLCLKHRAVPRSLHFSIPNPAIDFDGGRLRVVDRYMSLEAG
NAPLTVGVNSFGFGGTNAHIVLTEAPV
>UniRef100_Q9CD81_from_44_to_467 (HMM "PKS_KS" in sequence "UniRef100_Q9CD81", bitscore: 726.4, e-value: 1e-212, length: 424)
VAVVGIGCRFPGGVDSPDRLWDVVSECRDVVSEFPTDRGWDVDGLFDPDPDAEGKTYTRWGAFLDDAAGFDAGFFGIAPS
EVLAMDPQQRLMLEVSWEALEYAGIDPLSLRGSATGVFTGIFAPSYGSRDTGGLQGYGLTGTAVSVASGRVSYVLGLEGP
AVSVDTACSSSLVAIHWAMSSLRSGECDLALAGGVTVMGLPSIFVGFSRQRGLAADGRCKAFARAADGTGWGEGAGVVVL
ERLSDAQRLGHTVLAVVRGSAVNQDGASNGLTAPNGLAQQRVIQAALTNAGLSSADVDVVEAHGTATTLGDPIEAQALLA
TYGQGRPADQPLWVGSIKSNMGHTQAAAGVAGVIKMVQAMRHHVMPATLHVDEPSPRVDWTTGAVSVLTEARDWSVEGRP
RRAGVSSFGISGTNAHVILEEAPT
>UniRef100_O33955_from_23_to_454 (HMM "PKS_KS" in sequence "UniRef100_O33955", bitscore: 726.4, e-value: 1.1e-212, length: 432)
IAVVAMSCRYPGGVTTPEDLWRLLADERDAVSGLPRDRGWDLDALYDPDGGPGTSYAREGGFLSHCAGFDAEFFGISPRE
ALAMDPQQRLLLETSWEALERAGVTADRARGSRTGVYAGVMYDDYGARVLYGAGAGPPEDLEGYLVNGSAGSIASGRVSY
TFGLRGPAVTVNTACSSSLVSLHLAVRALRNGECDMALAGGATVLSTPTVLVDFSRQRGLAPDGRCKAFADSADGTSWAE
GAGMLLLQRLSDARREGRPVLAVIRGSAVNQDGASNGLTAPNGRAQRQVIEDALRDAGVGPDQVDAVEAHGTGTELGDPI
EAGALLATYGTARTAERPLWLGSLKSNIGHTQAAAGVAGVIKMVLAMRHGRLPRTLHVDRPTTRVDWEKGGVRLLTEPVP
WPGEAGEPRRAGVSSFGASGTNAHVVLESVPA
>UniRef100_A0ACI3_from_36_to_461 (HMM "PKS_KS" in sequence "UniRef100_A0ACI3", bitscore: 726.3, e-value: 1.2e-212, length: 426)
IAIIGMSCRYPGDVHTPEDLWRLVAGEQDAISGFPEDRGWDLARLFDGDPDGEGHSSARQGGFVHDATAFDADFFGVSPR
EALAMDPQQRLLLRAAWEVFEHAGIDPQSVRGTRTGVFAGGNDQGYLRLLANEPGSVGHQLTGGATAVISGRVAYTLGLE
GPAVTLDTACSSSLVALHLACRSLRSGESTLALAGGVTVMATPGVFTEFTRQRGLAADGRCKSFSVDADGTGWSEGVGVL
LVERLSDAVRNGHEVLAVVRGSAVNQDGASNGLTAPNGPSQQRVILQALADARLSASDVDVVEAHGTGTRLGDPIEAQAL
LAAYGQDRPEGRPLLLGSVKSNIGHAQAAAGVAGVIKMVQALRHERLPRTLHVDEPSTQVDWSAGAVELLTEGRSWPRGE
RPRRAGVSSFGVSGTNGHVILEEAPA
>UniRef100_Q6JHN6_from_1769_to_2194 (HMM "PKS_KS" in sequence "UniRef100_Q6JHN6", bitscore: 726.2, e-value: 1.2e-212, length: 426)
IVIVGMACRFPGGVTSPEDLWDLVATGQDGVTGFPTDRGWDLEGLYNPDPDNWGTSYTRAGGFLHEAAEFDPHFFGISPR
EALATDPQQRLLLETSWEAFERAGIDPTSLRGSRGGVFVGSIYHDYTLSSLVQFPRDVEGYLGIGSAGSVVSGRLAYQFG
FEGPAVTVDTACSSSLVALHLAAQALRSGECDLALAGGVTVMSTPGAFISFSRQRALSPDGRCKSFAEAADGTGWSEGSG
VLVVERLSDARRLGHEVLAVVCGSAVNSDGASNGLTAPNGPSQQRVIRQALAASGLSTsDVDVVDAHGTGTRLGDPIEAQ
ALLATYGQERDVPLLLGSVKSNIGHTQAAAGVAGIIKMVMAMRHGVVPRTLHVDQPSSHVDWAGGAVELVTESVSWPQAG
RPRRAGVSSFGISGTNAHVIIEAAPA
>UniRef100_Q08PV3_from_35_to_460 (HMM "PKS_KS" in sequence "UniRef100_Q08PV3", bitscore: 726.0, e-value: 1.3e-212, length: 426)
IAIIGLGCRLPGGASTPEAFWKLIESGTDAVTRVPSERWETETSEEDGAHPEQRSMRWGAFLKERMELFDPEFFGISPRE
AVLLDPQQRLVLEVTWEALERAGLIPEQLMGSRTGVFLGLMTDDYKQACYADPEQHDVYTFTGNGHCFPPGRLSYVLGLQ
GPSLAVDTACSSSLVSVHLACQSLRSGESTMAIAGGVSLHLSQTTMRVVARTQALSPDGRCKTFDAQANGYARGEGCGIV
ILKRLSDAQAAGDRILALIRGSAVNQDGRSTGLTAPNVLAQKAMLLAALDNARVSASDISYVETHGTGTSLGDPIEVQAL
TEVIGAPRPDGSSCVLGAVKSNIGHLEAAAGVTGLIKAVLCLQHQAIPGNLHFKRLNPRIQLEGTPFLIPTRTLPWAKGP
KRRFAGVSGFGMSGTNAHLILEEAPD
>UniRef100_O30482_from_36_to_461 (HMM "PKS_KS" in sequence "UniRef100_O30482", bitscore: 726.0, e-value: 1.4e-212, length: 426)
IAIVSMACRLPGGVDSPESLWDLVAAGRDGVSAFPIDRGWDLEGIYDPDPDHPGTTYARDGGFLDDAAGFDPAFFGISPR
EALAMDPQQRLLLETTWEVLERAGIDPAALRGSRTGVFTGVIHNDYADWSADDTDQLEGYLGNGSAASVASGRVSYTFGF
EGPAVSLDTACSSSLVALHLAIQALRSGECTLAITGGVTVLASVAPFIEFSRQRGLADDGRCKAFAADANGFGMAEGIGL
LLVERLSDAQRLGHPVLAVVRGTAVNQDGASNGLTAPNGPSQQRVIRDALTNAQLTATDIDLVEAHGTGTKLGDPIEAQA
IIATYGQHRDQPVRLGSLKSNIGHAQAAAGVAGIIKTVMAMRHGIMPRTLHIDEPTPEVDWTTGTVELLTESRDWPTTDQ
HPRRAAVSSFGVSGTNAHVILEQAPT
>UniRef100_Q07017_from_1689_to_2116 (HMM "PKS_KS" in sequence "UniRef100_Q07017", bitscore: 726.0, e-value: 1.4e-212, length: 428)
IAITAMSCRFGGGIDSPEDLWRFLAEGRDAVAGLPEDRGWDLDALYHPDPENPGTTYVREGAFRYDAAQFDAGFFGISPR
EALAMDPQQRLLLETSWELFERADIDPYTVRGTATGIFIGAGHQGYGPDPKRAPESVAGYLLTGTASAVLSGRISYTFGL
EGPAVTVDTACSSSLVALHLAVQALRRGECSLAIAGGVAVMSTPDAFVEFSRQQGMARDGRCKAFAAAADGMGWGEGVSL
LLLERLSDARRLGHRVLAVVRGSAVNQDGASNGLAAPNGPSQQRVIRAALADAGLAPADVDVVEAHGTGTRLGDPIEAQA
LLATYGQGRAGGRPVWLGSVKSNIGHTQAAAGVAGVMKMVLALGRGVVPKTLHVDEPSPHVDWSAGAVELLTEERPWEPE
AERLRRAGISAFGVSGTNAHVIVEEAPA
>UniRef100_Q6JHN6_from_5508_to_5936 (HMM "PKS_KS" in sequence "UniRef100_Q6JHN6", bitscore: 725.9, e-value: 1.4e-212, length: 429)
IVIVGMACRFPGGVESPEDLWRLLVAGAEARGEFPVDRGWDLDGLYDPDPGHVGTTYARHGGFLYDAAEFDAGFFGISPR
EAMAMDPQQRLLLETSWQAFERAGIDVASIKGSNAGVFVGATHTGYAEALTRMPAATELQGHIGTGNTASVMSGRLAYTF
GLEGPAVTVDTACSSSLVALHLAVQALSSGECDLALVGGVTVMATPALFVEFSRQRGLAPDGRSKAFADAADGVGWSEGV
GMLVVERLAKARSLGHEVLAVVRGTAVNQDGASNGLTAPNGPSQQRVIRQALATAALSTQDVDAVEAHGTGTTLGDPIEA
QALLATYGRDRVEGQPLWLGSVKSNIGHTQSAAGVAGVIKMVMALRNGVLPETLHVDTPSTNVDWDSGDVRLLTETVDWP
EVGRARRGGVSSFGISGTNAHAILEQAPA
>UniRef100_Q9KIV3_from_1596_to_2022 (HMM "PKS_KS" in sequence "UniRef100_Q9KIV3", bitscore: 725.9, e-value: 1.5e-212, length: 427)
VVIVGMACRFPGGIDTPEAFWKLLEAGGDVISELPANRGWDMERLLNPDPEAKGTSATRYGGFLYDAGEFDAAFFGISPR
EALAMDPQQRLLLETVWELIESAGVAPDSLHRSRTGTFIGSNGQFYAPLLWNSGGDLEGYQGVGNAGSVMSGRVAYSLGL
EGPAVTVDTACSSSLVALHLAVQALRRGECSLAIAGGVTVMSTPDSFVEFSRQQGLSEDGRCKAFASTADGFGLAEGVSA
LLVERLSDARRLGHRVLAVVRGSAVNQDGASNGLTAPNGPSQQRVIRAALADAGLAPADVDVVEAHGTGTRLGDPIEAQA
LLATYGQGRAGGRPVVLGSVKSNIGHTQAAAGVAGVMKMVLALERGVVPKTLHVDEPSPHVDWSAGEVELAVEAVPWSRG
GRVRRAGVSSFGISGTNAHVIVEEAPA
>UniRef100_A1T3T8_from_7_to_433 (HMM "PKS_KS" in sequence "UniRef100_A1T3T8", bitscore: 725.9, e-value: 1.5e-212, length: 427)
FAVVGYAVRFPGAADAREFWDVLAEGRDAVSEVPADRWDVDEFFDADPDAAGKMVSRRAGFVDDVAGFDAPFFGVSAREA
MFMDPQHRLVLETAWSAVEHAGIAPEALAGTRTGVFLGLSTHEFLGMLIAHTGYEDVDIYSGTGTSPAAAAGRVSFRMGL
QGPAVAVDTACSSSLVAVHQACQALRDGDCDTALVGGVNVILTPVPMINLTRARMLAPDGRCKTFDAAADGYVRGEGCGV
VVLKRTGDALRDGDRIRAVIRGSAVNQDGASGGLTVPNGVAQQHVIADALRRAGLGGgEVDYLEAHGTGTSLGDPIEVQA
AAAAFGDGRDPDRPLLIGSVKTNIGHLEAASGIAGLIKVVLSLEHETLPVHLHLRRPSPHIPWERLPVRVVAEATPWQRN
DRPRIAGVSSFGFSGTNAHVLLEEAPV
>UniRef100_Q0R4M3_from_2130_to_2556 (HMM "PKS_KS" in sequence "UniRef100_Q0R4M3", bitscore: 725.7, e-value: 1.7e-212, length: 427)
IAIVGMACRYPGGVRSADDLWRLVAEGRHGVSGLPTDRGWDLERLVDPDPEWSGTTYADRGGFLDDADLFDAEFFGMSPR
EALATDPQQRILLETAWETLEHAGLAPAGLRGSRTGVFVGMASQHYAVGAEQSSGGLDGYLLTGTTTSVASGRVAYTLGF
EGPAITVDTACSSSLVALHLAARALRDGECDLALAGGVAVMASPGIFIEFSRQRGLAPDGLCKPFAACADGTGWGEGVGL
LLVERLSDALREGHQVLAVLRGSAVNQDGASNGLTAPNGPSQQRVIRAALDAAGLASGQVDAVEAHGTGTTLGDPIEAQA
LLATYGQDREPERPLWLGSIKSNIGHTQAAAGVAGVIKMVQAMRHGVLPRTLHVDAPTPHVDWSAGEIELLAEERAWPET
GQPRRAAVSSFGISGTNAHIILEQAPA
>UniRef100_Q1MX74_from_1801_to_2230 (HMM "PKS_KS" in sequence "UniRef100_Q1MX74", bitscore: 725.5, e-value: 1.9e-212, length: 430)
IAVVAMSCRYPGGVDSPAGLWDLLSRGAEGTSTFPENRGWDIDAIFDPSGERPGTTYTRAGSFLHEADRFDAEFFGISPR
EAASMDPQQRLLLELCWEAVEGAGIPADELRGSSTGVFAGIMYSDYGGRLLLRTPAEYEGYVGNGSAPSVASGRIAFTFG
FEGPALTVDTACSSSLVAVHLAAQSLRNGECTLALAGGATVMSTPAVFVEFSRQRGLAPDGRCKSFSDSADGTGWGEGAG
MLLLERLSDAERNGHQVLAVLRGSAVNQDGASNGLTAPNGPAQQRVIRQALANARLTGAEVDAVEAHGTGTTLGDPIEAQ
ALLATYGREHSAEQPLWLGSVKSNLGHTQAAAGVAGIIKMIQAMRHGVLPRTLHVDEPSRHVEWDDGVVSLLTEQREWPR
AGAGRPRRAGVSAFGISGTNAHVILEEAPA
>UniRef100_A5U6V5_from_49_to_472 (HMM "PKS_KS" in sequence "UniRef100_A5U6V5", bitscore: 725.5, e-value: 2e-212, length: 424)
VAVVGIGCRFPGGVDGPDGLWDVVSAGRDVVSEFPTDRGWDVEGLYDPDPDAEGKTYTRWGAFLDDATGFDAGFFGIAPS
EVLAMDPQQRLMLEVSWEALEHAGIDPLSLRGSATGVYTGIFAASYGNRDTGGLQGYGLTGTSISVASGRVSYVLGLQGP
AVSVDTACSSSLVAIHWAMSSLRSGECDLALAGGVTVMGLPSIFVGFSRQRGLAADGRCKAFAAAADGTGWGEGAGVVVL
ERLSDARRLGHSVLAVVRGSAVNQDGASNGLTAPNGLAQQRVIQVALANAGLSAADVDVVEAHGTATTLGDPIEAQALLS
TYGQGGPAEQPLWVGSIKSNMGHTQAAAGVAGVIKMVQAMRHGVMPATLHVDEPSPRVDWTSGAVSVLTEAREWSVDGRP
RRAAVSSFGISGTNAHLILEEAPV
>UniRef100_O54593_from_33_to_455 (HMM "PKS_KS" in sequence "UniRef100_O54593", bitscore: 725.4, e-value: 2.1e-212, length: 423)
LAVVGMACRFPGGVSSPEDLWQLVAGGVDALSDFPDDRGWELDGLFDPDPDHPGTSYTSQGGFLRGAGLFDAGLFGISPR
EALVMDPQQRVLLETSWEALEDAGVDPLSLKGSDVGVFSGVFTQGYGAGAITPDLEAFAGIGAASSVASGRVSYVFGLEG
PAVTIDTACSSSLVAIHLAAQALRAGECSMALAGGATVMPTPGTFVAFSRQRVLAADGRSKAFSSTADGTGWAEGAGVLV
LERLSVAQERGHRILAVLRGSAVNQDGASNGLTAPNGPSQQRVIRKALAGAGLVASDVDVVEAHGTGTALGDPIEAQALL
ATYGQGRERPLWLGSVKSNFGHTQAAAGVAGVIKMVQALRHGAMPPTLHVAEPTPEVDWSAGAVELLTEPREWPAGDRPR
RAGVSAFGISGTNAHLILEEAPP
>UniRef100_Q93HE5_from_2760_to_3186 (HMM "PKS_KS" in sequence "UniRef100_Q93HE5", bitscore: 725.4, e-value: 2.2e-212, length: 427)
VAVVGMGCRFPGGVSSPDALWELVRSGRDAVSGLPRDRGWDLENLFDPDPGRTGKSYVDKGYFLDDAGEFDAGFFGVSPR
EALAMHPQQRLLLETMWQTLEDAGIEPGSLRGSDTGVFIGAMSQDYGPPMHEGSAEADGLLLTGTSGSVTSGRLAYFLDL
EGPAVTVDTACSSSLVALHQAARAVRSGECSLAVAGGVSVMSSPGVLVEFSRQRGLSADGRCKAFAESADGTGWGEGAGL
VVLERLSVARARGHRVLAVLRGSAVNQDGASNGLTAPNGPSQQRVIRLALADAGLGAGDVDVVEAHGTGTRLGDPIEAQA
LLATYGKGRSEDRPLWLGSLKSNVGHTMAAAGVGGVIKMVEALRRGVLPATLHVDEPTSHVDWSAGGVRLLTESREWRSE
GRPRRAGVSSFGISGTNAHVILEQAPP
>UniRef100_Q3JP47_from_6_to_432 (HMM "PKS_KS" in sequence "UniRef100_Q3JP47", bitscore: 725.2, e-value: 2.4e-212, length: 427)
IAIIGASCRFPGGVAGLEEYWQLLKSERDAVTEIPPERFGTDFYRHPSKREPGKSYTFSAGVLDNVAGFDAAFFGISPRE
ATQMDPQQRLLLELAWEAFEDAGVRPADMRGSNCGVYVGVAGTDYGNRSMDDLNAIDPYSATGNTLSIASNRVSYLFDLR
GPSMSVDTACSSSLVALHQAVQALQSGEAETALAGGVNLLLHPFGFVSFSKASMLSPRGRCRAFDATGDGYVRAEGGAFV
LLKPLDRAIADGDTIHAVIAGSGVNSVGHSPGGISVPGAAAQAALLRSVYARAGVDPQSLAYLEAHGTGTAVGDPIEARA
LIDVVSGARPADRPLLIGSVKTNIGHLETASGMAGLLKAVLCLKHRAVPRSLYFSIPNPAIDFDGGRLRVVDRYMPLEAG
NAPLTVGVNSFGFGGTNAHIVLTEAPV
>UniRef100_Q9ZGA4_from_5999_to_6417 (HMM "PKS_KS" in sequence "UniRef100_Q9ZGA4", bitscore: 725.1, e-value: 2.6e-212, length: 419)
LAIVGMACRLPGGVASPDDLWRLLESGGDGITAFPADRGWDVDALYDPDPEHSGTSTVRHGGFLTGAGDFDAGFFGISPR
EALAMDPQQRVVLETSWEALEQAGIVPGTLRGSDTGVFMGAFSDGYGLGTDLGGFGATGTQTSVLSGRLSYFYGLEGPAV
TVDTACSSSLVALHQAGQSLRTGECSLALVGGVTVMASPGGFVEFSQQRGLAPDGRCKAFAEAADGTAFAEGSGVLVVER
LSDAERHGHRVLAVVRGSAVNQDGASNGLSAPNGPSQERVIRQALANAGLQPSDVDAIEAHGTGTRLGDPIEATALLATY
GQHRTTPLLLGSLKSNIGHTQAAAGVAGIIKMVLAMRHGTLPPTLHVDTPSSHVDWTTGDVELLTQPRPWPQTNRPHRAG
ISFGVSGTNAHVIIEAHVA
>UniRef100_Q9KIV4_from_1064_to_1479 (HMM "PKS_KS" in sequence "UniRef100_Q9KIV4", bitscore: 724.4, e-value: 4.2e-212, length: 416)
IAIVGMACRFPGGVTSPEDLWRLLAAGEDAVSGFPTDRGWNVTDSATRRGGFLYDAGEFDAAFFGISPREALVMDPQQRL
LLETSWEALERAGVSPGSLRGSDTAVYIGATAQDYGPRLHESDDDSGGYVLTGNTASVASGRIAYSLGLEGPAVTVDTAC
SSSLVALHLAVQALRRGECSLALAGGATVMPSPGMFVEFSRQGGLSEDGRCKAFAATADGTGWAEGVGVLLVERLSDARR
LGHRVLAVVRGSAVNQDGASNGLTAPNGPSQQRVIRAALADAGLVPADVDVVEAHGTGTRLGDPIEAQALLATYGQGRAG
GRPVVLGSVKSNIGHTQAAAGVAGVMKMVLALGRGVVPKTLHVDEPSAHVDWSAGEVELAVEAVPWSRGGRVRRAGVSSF
GISGTNAHVIVEEAPA
>UniRef100_A0Z9Q2_from_34_to_459 (HMM "PKS_KS" in sequence "UniRef100_A0Z9Q2", bitscore: 724.4, e-value: 4.3e-212, length: 426)
IAIISIACRFPGSANNPEAFWQLLRDGVNAVSEIPSPRWDVDKYYDKNPDTPGKMYTRYGHFIDRVEEFDAEFFGISPRE
AVAMDPQQRLLLEVSHEALERAGQSTQKIKGSKTSIYIGLCFDDYAKYSLSHPTQIDAFSSLGNTRSIAAGRIAYVLGLQ
GTVMQLDTTCSSSLLGVHLACQSLRNGESDMALAGGVNLILAPEPMIGFCKLKALAVDGRCKTLDAAADGYGRGEGCGIV
VLKKLRDAIANHDPILAVIRGSAVNHDGSSNGLTAPNGTAQAAVIRQALENAQVEPQQVQYSELHGTGTVIGDPIEVLAL
ANVLGEGRSQNQPLSIGSVKTNIGHLEGAAGVAGLIKVILALQKQQIPAHLNLQQPNPYIPWQKLPVTVPTQLTPWQSEN
GKRIAGISSFGMSGTNVHLVLEDFTL
>UniRef100_Q9ADL6_from_113_to_538 (HMM "PKS_KS" in sequence "UniRef100_Q9ADL6", bitscore: 724.2, e-value: 4.8e-212, length: 426)
IAIVGMACRFPGAPDVDSYWRLLSGGVDAVTEVPAGRWDMDAFYDRDPRSLGDVSTLRGGFIDDVDRFDAMFFGISPREA
VSMDPQQRLMLELAWEALEDAGIVAERLKESLTGVFFGCIWDDYVTLIHQRGRGAIAQHTVTGNHRSIIANRVSYTLDLR
GPSMTVDSACSSALVTIHMACESLRSGESTLALAGGVNLNIAPESTIGVHKFGGLSPDGRCFTFDARANGYVRGEGGGVV
VLKRLSSAIADGDPIICVIRGSAVNNDGASNGLTGPNPLAQEAVLRTAYERAGVNPADVQYVELHGTGTQLGDPVEASAL
GAVLGKRRPAERPLLVGSAKTNVGHLEGAAGIVGLLKAALCLKHKQLAPNLNFETPNPHIPFAELNLKVQGALGPWPDMD
RPLVCGVSSFGLGGTNAHVVLSEWAS
>UniRef100_Q27W71_from_37_to_461 (HMM "PKS_KS" in sequence "UniRef100_Q27W71", bitscore: 724.1, e-value: 5.1e-212, length: 425)
VAIVSMACRYPGGITSPEELWELVASRGDAIGEFPTDRGWQLDGLFHPDPDHFGTSYVRHGGFLDRADGFDATFFGISPR
EALAADPQQRQLLEVAWELIERAGIDPTSLKGTATGVYAGAGILGFGTPQIEKSTEGFLLTGNTLSVVSGRVAFTLGLEG
PAVTVDTACSSSLVAMHLACQALRQGECTLALAGGVTVMTTPNTFVEFSRQRGLAPDGRCKPFAAAADGTGFSEGVGLLL
LERLSDAQRNGHQVLAVIRGSAINQDGASNGLTAPNGPSQQRVIRQALINAQLSSAEVDAVEAHGTGTTLGDPIEAEALL
AAYGQDRTAEQPLWLGSLKSNIGHAQGAAGVAGVIKMVMALRHELLPATLYVDEPTPHADWSSGAVRLLTDSVEWPRNER
PRRAGVSAFGISGTNAHLIVEQAPE
>UniRef100_A1GGB3_from_1760_to_2184 (HMM "PKS_KS" in sequence "UniRef100_A1GGB3", bitscore: 724.1, e-value: 5.2e-212, length: 425)
VAIVGMACRLPGGVANPDDLWRLVAEGREGVSPFPEDRGWDLADLFDPDPDNRGTSTTSQGGFLTDAALFDARFFGISPR
EALAMDPQQRLLLEVSWEALEGVGIDPTSLKGSDVGVFTGVSAQGYGMGVPAPEVEGFASTAGASSVASGRVSYVFGFEG
PAITIDTACSSSLVAMHLAAQALRQGECSMALAGGATVMATPGTFVAFSRQRGLAGDGRCKSYADGADGTGWAEGAGVVV
LERLSVARERGHRVLAVLRGSAVNQDGASNGLTAPNGPSQQRVIRAALANAGLEPSGVDVVEGHGTGTALGDPIEVQALL
TTYGQHRVPGRPLWLGSIKSNIGHAQSAAGVAGVIKMVQALRHDVVPPTLHVDAPTTQVDWSEGAVELLTQAREWPRDGR
PRRAGVSSFGISGTNAHLIIEEAPS
>UniRef100_Q93HJ5_from_3992_to_4408 (HMM "PKS_KS" in sequence "UniRef100_Q93HJ5", bitscore: 723.9, e-value: 5.9e-212, length: 417)
VVIVAMACRFPGEATSPEKLWDLIAAGKDGIGDFPADRGWSVAADAAFSQTGGFLPDVAEFDAGFFGISPREALAMDPQQ
RLLLETSWEALERAGVDALKLRGSRTGVFVGAGSHDYGTLLTSLEGGQDYALTGAVGSVLSGRIAYVLGLEGPALTVDTA
CSSSLVALHLAAQALRGGECDVALAGGVAVMATPDAFDAFARQGGLAPDGRCKAFADGADGTGWGEGVGVLVLTRLSEAR
RRGHDVLAVVRGSAVNSDGASNGLTAPNGPSQQRVIRQALASAGLSAADVDMVEAHGTGTSLGDPIEAQALLATYGQDRP
ADRPLWLGSVKSNIGHTQAAAGVAGVIKSVLALRNGLLPATLHVDEPSREVDWSAGAVELLTEGREWPETDGPRRAGVSA
FGISGTNAHVILEQAPS
>UniRef100_Q3S864_from_36_to_458 (HMM "PKS_KS" in sequence "UniRef100_Q3S864", bitscore: 723.7, e-value: 6.7e-212, length: 423)
IAIVSMSCRYPGGADDPEQLWDMVSSGTDAISEWPADRGWDTAALYDPDPDRPGTSYTRHGGFLHRAGEFDAAFFGMSPR
EALATDPQQRLLLETSWETLERAGIDPAVLKGTATGVFVGAMTNGYGDGSRDQSDVQGLLHTGTAGSVISYTLGLEGPAV
TVDTACSSSLVALHLAIRALRSGECSLALACGVTVMPHPDPFVAFSRQRALAPDGRCKAFAAGADGTSWSEGVGVLLLER
LSDARRHGRRVLAVVRGSAVNQDGASNGLTAPNGPSQQRVIRAALADARLLPGDVDAVEAHGTGTRLGDPIEAQALLATY
GQDRPADRPLLLGSLKSNIGHTSAAAGVGGVIKMVQALRHEVLPRTLHVDAPSPQVDWSAGAVELLTEERPWAFDPDRPR
RAAVSGFGVSGTNAHVILEEAPE
>UniRef100_Q6W5P8_from_36_to_458 (HMM "PKS_KS" in sequence "UniRef100_Q6W5P8", bitscore: 723.7, e-value: 7e-212, length: 423)
IAVVGMACRLPGGVATPEEYWRLLEEGRDGIAPFPADRGWDLDALNGEGAGSSAAGEGGFVDAAAFDAGFFGISPREAVA
MDPQQRILLETTWEAVERAGIDPVSLRGSRTGVYVGTAGVDYVGVVMNSREDAEGHATTGLTASVVSGRLSYAFDLAGPA
VTVDTACSASLVAIHLAAQALRNGECGLALAGGVTVMSTPMGFSGFTRQGGISTSGRCKAFADSADGTGWAEGAGVLVLE
RLSDARRNGHQVLAVVRGSAVNQDGASNGLTAPNGPSQQRVIRQALAGAGLSAADVDAVEAHGTGTPLGDPIEAQALLAT
YGQDRPEDRPLLLGSVKSNIGHSQAAAGVAGVIKTVLAIQHGVLPRSLHIDEASSHVDWGAGNVRLLTENTAWPETGRPR
RAGVSSFGISGTNAHVVIEQAPE
>UniRef100_Q0ILC7_from_36_to_462 (HMM "PKS_KS" in sequence "UniRef100_Q0ILC7", bitscore: 723.7, e-value: 7e-212, length: 427)
IAIVGMACRLPGGVGSPEELWDLVLRGEDAVTDMPSDRGWALGELYDVDPDRPGTTYATQGGFLRGAAEFDAEFFGISPR
EALAMDPQQRLLLETAWEALENTGVDPRSLAGSRTGIFTGLMYHDYASGPGTLPDEVEGYLSTGMAGSVASGRISYFLEL
EGPAVTLDTACSSSLVALHLAVQALRDGECDLALAGGATVMATPATFVENSRQRGLATDGRCKAFAAAADGVGWGEGSAL
LVVERLSDARRLGHDVLAIVRGSAVNQDGASNGLTSPNGPSQERVIEQALASARLGFaDIDVVEAHGTGTTLGDPIEAQA
LIATYGRERPDSSPLRLGSVKSNIGHTQAAAGAAGIIKMVMAMRHQQLPRTLHVDRPTPEVDWSAGTVELLTENHAWPRT
GRPRRAGVSSFGISGTNAHVILEEPPT
>UniRef100_Q6JHN7_from_1725_to_2150 (HMM "PKS_KS" in sequence "UniRef100_Q6JHN7", bitscore: 723.4, e-value: 8.4e-212, length: 426)
VVIVGMACRYPGGVGSPEDLWDLVCSGGDGISGFPVDRGWDVEGLYDPDPERVGTSYTREGGFLYEAADFDSGFFGISPR
EALAMDPQQRLLLETSWEAFERAGIVPASLRGSRGGVFVGSMYHDYSSSSLVSFPADVEGYLGIGNAGGVVSGRLAYQFG
FEGPAVTVDTACSSSLVALHLAGQALRSGECDLALVGGVTVMSTPGVFVDFSRQRGLSRDGRCKSFAEAADGTGWSEGVG
VLVVERLSDARRLGHEVLAVVCGSAVNSDGASNGLTAPNGPSQQRVIRQALAASGLSTsDVDVVDAHGTGTRLGDPIEAQ
ALLATYGQERDVPLLLGSVKSNIGHTQAAAGVAGIIKMVMAMRHGVVPRTLHVDQPSSHVDWAGGAVELVTESVSWPQAG
RPRRAGVSSFGISGTNAHVIIETTPP
>UniRef100_Q6RKK8_from_5_to_446 (HMM "PKS_KS" in sequence "UniRef100_Q6RKK8", bitscore: 723.3, e-value: 8.9e-212, length: 442)
IAIVGIGLRFPGDASSPEELWKVLERGESQWSEFPKDRLNIDGYYHPSGDRQGSISFRGAHFIKGNFASFDASFFSISAE
DAQAIDPQQRILLEASYEALENAGIRKEDIDGSDAAVYVGSFVKDYEQVCLRDPDWQPQYAATGNGIAIMANRISHFFNL
HGPSMTIDTGCSGSLVSVHLASQSLRAKETSLAIAAGAGMILTPNTMMPMTALNFLSPDGKCFTFDSRANGYGRGEGIGV
VVMKRLSDAIRDNDTIRAVIRATKVNQDGHTTGRAVNlcviaailivigitlPSKEAQVANIKSVYESAGLDFSQTGYVE
CHGTGTKAGDWRELKAISESLCTVRDIDNPMVVGSIKPNIGHLEGAAGVAGLIKGVLALEHAKIPPNINFEKPNPDIDFK
EWKVKVPTELLDWPVSGLRRVSVNCFGFGGTNAHVIMDEAPL
>UniRef100_Q0QMN5_from_126_to_538 (HMM "PKS_KS" in sequence "UniRef100_Q0QMN5", bitscore: 723.3, e-value: 9.1e-212, length: 413)
IAIVGMACRFPGGVGSPEDLWDLVVDGRDGITAFPQDRGWDLAGLPVGLGGFVAGAADFDPGFFGISPREALAMDPQQRL
LLETSWEALERAGIDPLSVRGSRTGVFAGVMYHDYATLMDTVPEELHGFIGNGNAASIATGRVAYTFGLEGPAVTVDTAC
SSSLVTLHLAVQSLRNGETSLALAGGVTIMSTPGTYVEFDRLGGLAADGRCKAFSAAADGTGWSEGVGMMVLERLSDARR
NGHRVLAVVRGSAVNQDGASNGLTAPNGRAQRQVILEALTDAALSPSDVDAVEAHGTGTSLGDPVEAQALLAAYGTGRER
PLWLGSVKSNLGHTQAAAGVAGVIKMVQAMRHGVLPRTLHAEEPTPHVDWSDGALTLLTEPVEWPATDVRRAGVSAFGVS
GTNAHVVIEQAPD
>UniRef100_Q93NW7_from_1578_to_2005 (HMM "PKS_KS" in sequence "UniRef100_Q93NW7", bitscore: 723.0, e-value: 1.1e-211, length: 428)
IVIVGMSCRFPGGANTPEELLRLALDGADVISEFPADRGWDAHGLYDPDPDRQGRTYSVHGGFLHEAAGFDAGFFGISPR
EALAMDPQQRLLLETSWEVLERAGIDPESLHSTATGAFFGASYQDYSSSVQNGTEGAEVHMMTGTAASVLSGRISYLLGL
EGPAVTVDTACSSSLVAMHLACQSLRSGESSLALAGGAAVMATPHAFIGFSRQRALAENGRCKPFAEGADGMTLAEGVGV
VLLEKLSDARRNGHRVLAVVRGSALNQDGASNGLTAPNGLSQQRVIRQALANAGLGTADIDVVEAHGTGTKLGDPIEAGA
LLATYGQGRDGGQPLLLGSVKSNIGHTQAAAGVAGVIKMVMAMHAGELPGTLHIDEPSSHVDWTSGAVTLLRERTEWPAV
GDRPRRAGISSFGISGTNAHLLLEQAPP
>UniRef100_Q30CS1_from_1799_to_2227 (HMM "PKS_KS" in sequence "UniRef100_Q30CS1", bitscore: 722.8, e-value: 1.3e-211, length: 429)
MAIIGMSCRFPGDVESPEDLWRLVAEARDAIDVMPGDRGWDVDALYDPTPGVPGRIYSREGGFLRNAAEFDPAFFGISPR
EALAMDPQQRLLLETSWEAFERAGIDPATLRGSRTGVFAGVMYHDYGSRLGAgtVPEDVEGYVGNGSAGSIATGRIAYTL
GLEGPAVTVDTACSSSLVAMHLAMQAIRQGECSLALVGGVTVMSSIEMFLEFSRQRAVSPDARCKAFGAGADGAGFSEGA
GMLLVERLSDAQRLGHPILAVVRGSAINQDGASNGLTAPNGPAQQRVIRQALATAGLGPTDIDAVEGHGTGTSLGDPIEA
QALMETYGQERPEERPLWLGSLKSNIGHAQAAAGVGGVIKMVMALGEGVLPRTLHADEPSPHIDWTAGNVRLLTESREWP
VTGQPRRAGISSFGASGTNAHLILEQAPA
>UniRef100_A1KK94_from_2059_to_2483 (HMM "PKS_KS" in sequence "UniRef100_A1KK94", bitscore: 722.7, e-value: 1.4e-211, length: 425)
IAIVGMACRYPGGVNSPDDMWDMLIQGRDVLSEFPADRGWDLAGLYNPDPDAAGACYTRTGGFVDGVGDFDPAFFGVGPS
EALAMDPQQRMLLELSWEALERAGIDPTGLRGSATGVFAGVMTQGYGMFAAEPVEGFRLTGQLSSVASGRVAYVLGLEGP
AVSVDTACSSSLVALHMAVGSLRSGECDLALAGGVTVNATPDIFVEFSRWRGLSPDGRCKAFAAAADGTGFSEGGGMLVL
QRLSDARRLGHPVLAVVVGSAVNQDGASNGLTAPNGPSQQRVVRAALANAGLSAAEVDVVEGHGTGTTLGDPIEAQALLA
TYGQDRGEPGEPLWLGSVKSNMGHTQAAAGVAGVIKMVLAMRHELLPATLHVDVPSPHVDWSAGAVELLTAPRVWPAGAR
TRRAGVSSFGISGTNAHVIIEAVPV
>UniRef100_Q8J0F5_from_32_to_453 (HMM "PKS_KS" in sequence "UniRef100_Q8J0F5", bitscore: 722.7, e-value: 1.4e-211, length: 422)
IAIVGMGCRFAGDATSPQKLWEMVERGGSAWSKVPSSRFNVRGVYHPNGERVGSTHVKGGHFIDEDPALFDAAFFNMTTE
VASCMDPQYRLMLEVVYESLESAGITIDGMAGSNTSVFGGVMYHDYQDSLNRDPETVPRYFITGNSGTMLSNRISHFYDL
RGPSVTVDTACSTTLTALHLACQSLRTGESDTAIVIGANLLLNPDVFVTMSNLGFLSPDGISYSFDPRANGYGRGEGIAA
LVIKALPNALRDQDPIRAVIRETALNQDGKTPAITAPSDVAQKSLIQECYDKAGLDMSLTSYVEAHGTGTPTGDPLEISA
ISAAFKGHPLHLGSVKANIGHTEAASGLASIIKVALALEKGLIPPNARFLQKNSKLMLDQKNIKIPMSAQDWPVKDGTRR
ASVNNFGFGGSNAHVILESYDR
>UniRef100_Q6JHN6_from_3770_to_4195 (HMM "PKS_KS" in sequence "UniRef100_Q6JHN6", bitscore: 722.6, e-value: 1.5e-211, length: 426)
IVIVGMACRFPGEVTSPEDLWRLVSTGGDGIGEFPENRGWDLDFLFDDDPDRQGTSYARHGGFLYQAPDFDSGFFGISPR
EALAMDPQQRLLLETSWEAFERAGIDPTSLRGSRGGVYVGAIHYDYFASPLTQFSQNVEGYRATGNTSSVVSGRLAYQFG
LEGPAVTVDTACSSSLVALHLAGQALRSGECDLALVGGVTVMSTPGAFVDFSRQRALSPDGRCKSFAEAADGTGWSEGVG
VLVVERLSDARRWGHEVLAVVCGSAVNSDGASNGLTAPNGPSQQRVIRQALAVSGLSVsDVDVVEAHGTGTRLGDPIEAQ
ALLATYGQERDVPLLLGSVKSNIGHTQAAAGVAGIIKMVMAMRHGVVPRTLHVDRPSSHVDWAGGAVELVTESVSWPRAG
RPRRAGVSSFGISGTNAHVIIEVPPA
>UniRef100_Q9L1V8_from_16_to_441 (HMM "PKS_KS" in sequence "UniRef100_Q9L1V8", bitscore: 722.5, e-value: 1.5e-211, length: 426)
IAIIGMAGRFADATSLEQLWDMLLQGRDAITDIPPDRYDVDAVYDPTPRTPGRTVSRWGGLLHDIDAFDAEFFGISPREA
DRMDPQQRLLLEVAYEALEDAGQPLPRIAGTDTGVFIGQLGGDYWHLQYDDRDQLDLYAMTGAAARAITSGRLSYAFDLR
GPSFTVDTACSSALVAVHNAVQAIRLGECPLAIAGGVNLVLLPEEGVVYSGAGMLASDGRCKFADASGDGFVRSDGIGAV
ILKPLSAALADGDRIRAVIRGSAVGNDGQSSGYLVTPAVEGQRDVLRRAYANAAVDPADIDYIEAHGTGTSVGDPVELQA
LADIVGARASDDRCLVGSVKTNIGHAEAAAGIAGLIKAVLCLENKTIPPNLHLKNPNPTVDWANLPLAVPTHATPLPQRD
RPAIAGVSSFGFSGTNAHLVLEAAPE
>UniRef100_A1YBQ2_from_27_to_452 (HMM "PKS_KS" in sequence "UniRef100_A1YBQ2", bitscore: 722.5, e-value: 1.6e-211, length: 426)
IAVVGMGCRLPGGVDSPESLWAALSEGRDLISEVPPDRWDVNAHYDADASVPGKIATRHGGFLAGVAAFDAPFFDLSPRE
AKHMDPQQRLGLETAWEALEDAGLDARSLRGSRAGVFVGSMWAEYDVLASRHPESISPHGATGSDPGMIAARIAYTFGLR
GPALSVNTASSSSLVAVHLALQSLQSGECELALAGGANLILTPYNTIKMTKLGTMSPDGRCKAFDHRANGYVRAEGVGFV
VLKRLSRATADGDRIYAVVRGSAVNNDGLTEGLTAPSVEAQEAVLREAYARAGVSPAEVDYVEAHGTGTPLGDRVEATAL
GRVLGAGRAADRALRVGSVKTNLGHAEAAAGVAGLMKTALSLRHGSLPASLHVERPNPEIPLEALGLRLQTELGAWPEVD
RPRRAGVSSFGFGGTNCHVVLEEWRG
>UniRef100_Q54296_from_8507_to_8926 (HMM "PKS_KS" in sequence "UniRef100_Q54296", bitscore: 722.4, e-value: 1.7e-211, length: 420)
LAIVGMACRLPGGVSSPEDLWRLVESGTDAISGFPTDRGWDVENLYDPDPDAPGKSYSVQGGFLDAAAGFDASFFGISPR
EALAMDPQQRLMLEVSWEAFERAGIEPGSVRGSDTGVFIGAYPGGYGIGADLGGFGTTAGAASVLSGRVSYFFGLEGPAF
TVDTACSSSLVALHQAGYALRQGECSLALVGGVTVMPTPQTFVEFSRQRGLSADGRCKAFADAADGTGWAEGVGVLLVER
LSDAQANGHQILAVVRSSAVNQDGASNGLSAPNGPSQQRVIRAALSNAGLAPHEVDVVEAHGTGTTLGDPIEAQAVIATY
GQGRGEPLLLGSLKSNVGHTQAAAGVSGVIKMVMALQHSMVPRTLHVDEPSRHVDWSAGAVELVAENQPWPETGRPRRAG
VSSFGISGTNAHVILESAPA
>UniRef100_Q3W1C1_from_49_to_473 (HMM "PKS_KS" in sequence "UniRef100_Q3W1C1", bitscore: 722.3, e-value: 1.8e-211, length: 425)
VAIVGAGCRLPGGVTSPDDLWRLVDEGREGLSPFPTDRGWDLEKLFDPDPTRPGTSYVRTGGFLDAAAFDAGFFGIAPRE
ALAMDPQQRLMLEVSWEAVERAGIDPTSLRGRRVGVYTGVMYHDYATGVTDVPPELEGLLGTGNSGSVVSGRVSYLLGLE
GPSVTVDTACSSSLVAVHLALRALRAGEIELALVGGVAVMAQPGPFVEFSRQRGLAPDGRCRSFAAGADGTGWSEGAVVL
VLERLDDAHRDGRRVRALVRGSAVNSDGASNGLTAPNGPAQQRVIRQALADADLTTQDVDVVEGHGTGTPLGDPIEAQAL
LATYGRRPAQHPLWLGSLKSNIGHTQAAAGVAGILKIVAALEHAELPRTLHADVPSDQVDWESGAVRLLSEARPWPARDR
PRRAAVSSFGVSGTNAHVILEQAPE
>UniRef100_O54593_from_1704_to_2128 (HMM "PKS_KS" in sequence "UniRef100_O54593", bitscore: 722.2, e-value: 1.9e-211, length: 425)
IAIVGMACRLPGGVTDPEGLWRLVRDGLEGLSPFPEDRGWDLENLFDDDPDRSGTTYTSRGGFLDGAGLFDAGFFGISPR
EALAMDPQQRLLLEAAWEALEGTGVDPGSLKGADVGVFAGVSNQGYGMGADPAELAGYASTAGASSVVSGRVSYVFGFEG
PAVTIDTACSSSLVAMHLAGQALRQGECSMALAGGVTVMGTPGTFVEFAKQRGLAGDGRCKAYAEGADGTGWAEGVGVVV
LERLSVARERGHRVLAVLRGSAVNSDGASNGLTAPNGPSQQRVIRRALAGAGLEPSDVDIVEGHGTGTALGDPIEAQALL
ATYGKDRDPETPLWLGSVKSNFGHTQSAAGVAGVIKMVQALRHGVMPPTLHVDRPTSQVDWSAGAVEVLTEAREWPRNGR
PRRAGVSSFGISGTNAHLIIEEAPA
>UniRef100_A4X8M1_from_36_to_448 (HMM "PKS_KS" in sequence "UniRef100_A4X8M1", bitscore: 722.2, e-value: 1.9e-211, length: 413)
IAIVGMGCRYPGGVDSPEALWDLVAAGTDAISGMPTDRGWDLERLYDPDPEHPGTSYTRHGGFLHDAADFDPTFFGISPR
EAAEMDPQQRLFLETSWEALERAGIDPLALRGSPTAVFAGVVYHDYPNSWGAGSIVSGRLSYTLGLEGPAVSVDTGCSSS
LVALHSACQSLRSGESSLAVAGGVTVIGTPDAFVEFSRQRALSFDGRCKSFAAAADGTGWAEGAGVVVLERLSDARRNGH
PVLAVIRGSATNQDGASNGLTAPNGPSQRRVIRAALANARLAAQDIDAVEAHGTGTRLGDPIEAQALFATYGKDRPVDRP
LWVGSLKSNIGHSQAAAGVGGVIKMVQAMRHGVLPQTLHVDHPSGEIDWSPGTVRLLTEPVDWPQTSRARRCAVSSFGIS
GTNTHVVLEEVPP
>UniRef100_A2VIE7_from_37_to_461 (HMM "PKS_KS" in sequence "UniRef100_A2VIE7", bitscore: 722.2, e-value: 1.9e-211, length: 425)
VAVVGMGCRYPGGVDSPETLWELVAHGRDAVSEFPADRGWDVAGLFDPDPDAVGKSYTRCGGFLTDVAGFDAEFFGIAPS
EALAMDPQQRLLLEVSWEALERAGIDPITLRGSQTGVFAGVFHGSYGGQGRVPGDLERYGLRGSTLSVASGRVAYVLGLQ
GPAVSVDTACSSSLVALHLAVQSLRLGECDLALVGGVTVMATPAMFIEFSRQRALSADGRCKAYAGAADGTAFAEGAGVL
VLARLADARRLGHPVLALVRGSAVNQDGASNGLATPNGPAQQRVITAALASARLGVADVDVVEGHGTGTTLGDPIEAQAI
LATYGQRPADRPLWLGSIKSNIGHTSAAAGVAGVIKMVQAMRHGVLPKTLHVDVPTPHVDWSAGAVSLLTEPRPWHVPGR
PRRAGVSSFGISGTNAHVILEEAPA
>UniRef100_Q93TW7_from_38_to_464 (HMM "PKS_KS" in sequence "UniRef100_Q93TW7", bitscore: 722.2, e-value: 2e-211, length: 427)
VAIIGMGCRFPGGGNDPESYWNLLCNGVDAVTEVPSSRWTREEMERMDPEALEKLGARWGAFINKVDQFDADFFGISPRE
AHRMDPQQRILLEVAWEALERAGQDMTQLAGSRTGVFVGIYSDDYALLQVGNPSARDSSSVTGALNCVVPGRLSYLLDFQ
GPCLAVDTACSSSLVALHLATQSLRNQECSMALACGVNLILSPLSSSRVSRAQALAPDGRCKTFDARANGFVRGEGCGVV
VLKRLSDAIAAGDPILALVRGSAVNQDGKSAGLTAPNVLAQQALIRQALQSANLEPSEIDCVEAHGTGTSLGDPIEMEAL
HEVYGSGRSAKQALVVGAAKTNIGHLESAAGIAGIIKMVLSMQHGAVPPIAHFQRLNPRIDFAGESITIPTALHPWPARE
ERKRRGAISSFGISGTNAHVILEEAPA
>UniRef100_Q83WE9_from_37_to_464 (HMM "PKS_KS" in sequence "UniRef100_Q83WE9", bitscore: 722.2, e-value: 2e-211, length: 428)
IAIVGMSCRLPGGVSTPEQLWHLVDSGTDAISPFPTDRGWDLAALYDPDPNRRGTVYSREAGFLHDCAGFDPEFFGLSPR
EALAMDPQQRLLLETSWEAIEEAGIEPTSVRGSRTGVYLGVMYHDYGERLREIPEGMEGYLVNGSAGSIASGRVAYTLGL
EGPAVTVDTACSSSLVATHLAVQALRRQECDLALAGGATVLATPRMLIDFARLRGLAPDGRCKAFAEAADGTSFADGVGV
VLLERLSDAVERGHRVLAVIRGTAVNQDGTTNGLTAPSGRAQQRVIQRALADADLGPDQIDAVEAHGTGTRLGDPIEAQA
LLATYGTSHPADRPLRLGSLKSNIGHTQAAAGVAGLMKMVLAMRHGRLPRTLHVDQPSSRVDWSAGHVSLLTDPVTWPRL
PGTPRRAAVSSFGASGTNAHLVLEEEPE
>UniRef100_A0QFF5_from_2071_to_2491 (HMM "PKS_KS" in sequence "UniRef100_A0QFF5", bitscore: 722.1, e-value: 2.1e-211, length: 421)
IAIVGMSCRFPGGVDSPEALWQMVAEGRDVLSEFPTDRGWDLAGVYNPDPDVPGTCYTRTGGFVDNVADFDPAFFGIAPS
EALAMDPQQRMFLELSWEALERAGIDPVKLRGSATGMFAGVYTQGYGMGAAPIAEGFRLTGQSSSVASGRVSYVLGLEGP
AVSVDTACSSSLVALHMAVQSLRSGECDLALAGGVTVNATPDIFVEFSRMRGLSVDGRCKAYAGAADGTGFSEGGGMLVV
ERLSDARRLGHPVLAVVRGSAVNQDGASNGLTAPNGPSQQRVVRAALANAGLSAAEVDVVEGHGTGTTLGDPIEAQALLA
TYGQDRGQPLWLGSIKSNMGHTQAAAGVAGVIKMVLAMRHELLPATLHVDEPSPHVDWSAGAVSLLTEAQPWPGERPRRA
GVSSFGISGTNAHVIIEAVPA
>UniRef100_Q6V1M7_from_40_to_467 (HMM "PKS_KS" in sequence "UniRef100_Q6V1M7", bitscore: 721.8, e-value: 2.6e-211, length: 428)
IAIVGIGCRYPDGVHGADDLWRLVTEGRDAISGFPQDRGWDVAGLYDPDPDAVGKSYTREGGFLSDIDLFDADFFGLSPR
EALAMDPQQRLLLETSWEALESAGIRPATLRGSRTGVFTGVMHHDYGSRFTTAPDGFEGYVHMGSAGSMAVGRVAYHFGL
EGPAVTVDTACSSSLVSLHLACQSLRAGECDLALAGGVAIMAGPTFFVEYSRQRVLSTDGRCHSFADDGDGTGWSEGVGV
LAVERLSDARRLGHEVLAVVRGSAVNQDGASNGMTAPSGPAQQRVIDAALRNARLSADEIDAVEAHGTGTRLGDPIEAQA
LMATYGRGRSAQRPLWLGSLKSNIGHTQAAAGVGGVIKMVQALRHGVLPRSLYAERPSTEVDWSAGTVALLARERAWERV
GDRPRRAGVSSFGMSGTNAHVVVEEFVP
>UniRef100_Q83X69_from_590_to_1016 (HMM "PKS_KS" in sequence "UniRef100_Q83X69", bitscore: 721.7, e-value: 2.7e-211, length: 427)
IAVVAMAVRLPGGVRTPEQFWELLADGQDAVAGLPTDRGWDLEALLHPDPARPGTVRQRSGGFLHDAADFDADFFGISPR
EALAMDPQQRLLLETGWEALERAGISPESVRGTPTGVFTGVIAQEYGPRLADGGKDVGGYLVTGTTTSVASGRIAYTLGL
EGPALTVDTACSSSLVALQLACRSLRTGETDLALAGGATVMPAPGMLVDFSRLGALAPDGRCKAFSADADGFGMAEGAGM
LLLERLSDARRLGHPVLGLIRAAAVNQDGASNGLSAPSGRAQARVIRQALAEAGLSAADVDAVEAHGTGTRLGDPIEARA
LIEAYGADRPAGRPLWLGSVKSNIGHTQAAAGVAGVIKMLLAMRHGTLPRTLHADRPSTEVDWSRGEVRLLSEPVPWAGA
ARPRRAGVSSFGISGTNAHVVLEEAPR
>UniRef100_Q9Y7D5_from_13_to_433 (HMM "PKS_KS" in sequence "UniRef100_Q9Y7D5", bitscore: 721.7, e-value: 2.7e-211, length: 421)
IAMVGMGCRFGGGATDPQKLWKLLEEGGSAWSKIPPSRFNVGGVYHPNGQRVGSMHVRGGHFLDEDPALFDASFFNMSTE
VASCMDPQYRLILEVVYEALEAAGIPLEQVSGSKTGVFAGTMYHDYQGSFQRQPEALPRYFITGNAGTMLANRVSHFYDL
RGPSVSIDTACSTTLTALHLAIQSLRAGESDMAIVAGANLLLNPDVFTTMSNLGFLSSDGISYSFDSRADGYGRGEGVAA
IVLKTLPDAVRDGDPIRLIVRETAINQDGRTPAISTPSGEAQECLIQDCYQKAQLDPKQTSYVEAHGTGTRAGDPLELAV
ISAAFPGQQIQVGSVKANIGHTEAVSGLASLIKVALAVEKGVIPPNARFLQPSKKLLKDTHIQIPLCSQSWIPTDGVRRA
SINNFGFGGANAHAIVEQYGP
>UniRef100_Q3S863_from_1809_to_2235 (HMM "PKS_KS" in sequence "UniRef100_Q3S863", bitscore: 721.7, e-value: 2.8e-211, length: 427)
IAVVAMGCRYPGGVRSPEDLWNLVSSGTDGIAAFPADRGWDLDALYDPDSERHGTSYAREGGFLYDAAEFDAGFFGISPR
EALAMDPQQRLLLETSWETLERAGIDPATLRSTATGVFVGVMHQDYAARLLPHIPEEVEGFLGAGNSGSVVSGRVAYVLG
LEGPAVTVDTACSSSLVALHLAVRALRSGECGLALAGGVTVMSSPELFVEFSRQRGLASDGRSKPFAAAADGVGFGEGVG
MVLLERLSDARRNGHRVLALVRGSAVNQDGASNGLTAPNGPSQQRVIRAALADARLSPGDVDVVEAHGTGTRLGDPIEAQ
AVLATYGQDREEPVWLGSLKSNIGHTSAAAGVGGVIKMVEAMRHGVLPRTLHVDAPTPQVDWSSGAVELLTEERSWPAGP
DRPRRAGVSSFGMSGTNAHLVLEHVEE
>UniRef100_Q6V1N7_from_30_to_458 (HMM "PKS_KS" in sequence "UniRef100_Q6V1N7", bitscore: 721.5, e-value: 3.2e-211, length: 429)
VAIVGMGCRLPGGASNPAELWELVSTGTDAIGAFPTDRGWDIERLYDPLGEQPGTTRVLEGGFVYNASGFDAGFFGISPR
EAVGMDPQQRLLLETTWEALEDAGILPADLRGSRTSVHVGAGTQGYGWNMYADDRDTDAEDHSIIGVTTSLVSGRIAYTL
GLEGAALTIDTACSSSLVALHLACQSLRRGESDLALAGGVTVMAAPSVFVEFTKQGGLAADGRCKSFSDDADGTGWAEGS
GVLVLERLSDARRNGHQVLAVIRGSAVNQDGASNGLTAPNGPSQQRVILDALASARLEPRDIDAVEAHGTGTTLGDPIEA
QALLATYGRDRDPAKPLWLGSLKSNIGHSQSASGVLGVIKTVQAMRHTTLPPTLHAATPTTAVDWSAGAVRLLTESRPWQ
SEGRPRRAGVSSFGINGTNAHVILEETEA
>UniRef100_A4FCY8_from_38_to_464 (HMM "PKS_KS" in sequence "UniRef100_A4FCY8", bitscore: 721.4, e-value: 3.5e-211, length: 427)
IAIVGMACRFPGGVTSAPDLWRLVSDEVDAIGPFPEDRGWNLAELYDADPDAPGTSYVKEGGFLYDAARFDADFFGISPR
EARAIDPQQRLLLEIAWEACENAGIAPESLRGSRTGVFVGTMYDDYATRLSPAPAGYEGYLSIGSAGSVASGRLAYNFGI
EGPAITVDTACSSSLVALHLASTSLRRGECSLAFVGGATVMATPTPFVEFSRQRGLAADARCKSFSASADGTVWSEGAGL
LLLERLSDAQRLGHEVLAVVRGSAVNQDGASNGLTSPNGPAQERLIREALSAAGVPAAEVDVVEAHGTGTALGDPIEARA
LLATYGRARSADDPIFLGSLKSNIGHAQAAAGVGGVIKMVMALRHGVLPGTLHADEATPHVDWSRGTMKLLNQATTWPRH
DHPRRAAVSSFGISGTNAHVVLEAAPE
>UniRef100_Q6W5P7_from_2074_to_2500 (HMM "PKS_KS" in sequence "UniRef100_Q6W5P7", bitscore: 721.3, e-value: 3.6e-211, length: 427)
VVIVGMACRMPGGIETPDDLWRMLADGEDRITGFPTDRGWDLDALFGGGGDNRGVSATRRGGFLHDVGGFDAGFFGISPR
EAMAMDPQQRLLLETSWEALERSGIDPTGLRSSATGIFVGTTGQDYANLVMTSREDVEGHASTGLATSVISGRVSYALGL
EGPALTVDTACSSSLVALHLAAQSLRSGESSLALAGGVTVLSTPMNFFGFTRQGGLAGDGLCKAFADAADGTGWSEGVGM
LVLERLSDARRNGHDVLAVVRGSAINQDGASNGLTAPNGPSQQRVIRQALATAGLSADEVDAVEAHGTGTTLGDPIEAQA
LLATYGQDRPEDRPLLLGSIKSNIGHTQAAAGVAGVIKMVLAMRHGALPRSLHIDQPSTHVDWEAGAVRLLTETTGWPET
GRPWRAGVSSFGLSGTNAHVILEQPEP
>UniRef100_Q9KIZ7_from_3026_to_3453 (HMM "PKS_KS" in sequence "UniRef100_Q9KIZ7", bitscore: 721.2, e-value: 3.8e-211, length: 428)
IAIVGAACRFPGGVEDLESYWQLLAEGVVVSAEVPADRWDAADWYDPDPEIPGRTYVTKGAFLRDLQRLDATFFRISPRE
AMSLDPQQRLLLEVSWEALESAGIAPDTLRDSPTGVFVGAGPNEYYTQRLRGFTDGAAGLYGGTGNMLSVAAGRLSFFLG
LHGPTLAMDTACSSSLVALHLACQSLRLGECDQALVGGVNVLLAPETFVLLSRMRALSPDGRCKTFSADADGYARGEGCA
VVVLKRLRDAQRAGDSILALIRGSAVNHDGPSSGLTVPNGPAQQALLRQALSQAGVSPVDVDFVECHGTGTALGDPIEVQ
ALSEVYGPGRSEDRPLVLGAVKANVAHLEAASGLASLLKAVLALRHEQIPAQPELGELNPHLPWNTLPVAVPRKAVPWGR
GARPRRAGVSAFGLSGTNVHVVLEEAPE
>UniRef100_Q6DNE2_from_38_to_465 (HMM "PKS_KS" in sequence "UniRef100_Q6DNE2", bitscore: 721.0, e-value: 4.3e-211, length: 428)
IAVIGIGCRFPGGVDSPETYWKLLQEARDLRTEIPKDRWDVDLYYDSDPDVPNKIYVRQGYFLQQPVDQFEPEFFGISGT
EAANMDASQRLLLEVTWEALENAGISPKSLKNTDTGVYVGQMTNDYAVIGTNRPDKLPDFYLGIGSNMGMSAGRIAYILG
LQGPTLFLDTSCSSSLVALHLACQSLRSRESNLSLVGGVNLMLAPNTTHVLCKGKALSPDSRCKTFDASADGFARGEGCG
IVVLKRLRDALADSDRILALVKGSAINHDGPSSGFTVPNQQAQKKVIHQALNNAKVNPLQISYVECHGTGTSLGDPLEVR
ALDEVYCQQRTKEQLLFLGAVKSNIGHLEAAAGIAALIKVVLALQHQEIPANLHFNQPNPRINWEQIPVKVPTKAFPWLK
GEKPRLAGISGFGMSGTNAHVILEEAPI
>UniRef100_O30767_from_46_to_471 (HMM "PKS_KS" in sequence "UniRef100_O30767", bitscore: 721.0, e-value: 4.4e-211, length: 426)
IAIVGMACRLPGGVRGPEDLWELLRSETDAVSPAPSDRGWDVTAMYSPDPDRPGTTYCREGGFVRGVDRFDPGLFGISPN
EALAMDPQQRLLLETVWESLERAGIDPKSLRGSRTGVFAGAWESGYQKGLDAADAGLEAQLLAGIVSFTAGRVSYTLGLE
GPAMTVDTACSSSLVALHLAVQSLRRRECDLALAGGATVIADPALLVQFSRQRALAPDGRCKAFAEAADGFGPAEGAGML
LVERLSDAERLGHRVLAVVRGTAVNQDGASNGLTAPSGPAQQKVIRDALADAGLRADDIDAVEAHGTGTPLGDPIEAGAL
LATYGHPERRKPLWLGSLKSNIGHTQAAAGVAGIIKMVQALRHDTLPRTLHADHPSSKVDWDAGPLRLLTDARPWPADPD
RPRRAGISSFGVSGTNAHVVLEEPPA
>UniRef100_A1CMV8_from_14_to_439 (HMM "PKS_KS" in sequence "UniRef100_A1CMV8", bitscore: 720.8, e-value: 5.1e-211, length: 426)
IAVVGLSYRFPGGANSEEALWDMLANGRNAWSEVPKDRMNAEAFYHPDNGRKGTFYVRGAHFLEEDIAAFDAPFFSISAN
EAKAMDPQQRMLLEATYEAYENAGIRLEDVVGSKTACFVGSLSNDYGDNLHKDMEFSTRYHSTGSITSVLANRISWFFDL
KGPSVMLDTACSSSLVAFHLACQSLRSGEATSAIVGGSAIILSPDFFILLAGPGFLGPDGKCHSFDNKANGYGRGEGVAS
LILKPLDAALRDGDPIRAIIRGTATNHDGKTPGIALPNQAAQEDLIHSAYRSAGLSMSQTGYFEAHGTGTQAGDPIETGA
IGNTIGATKSPGDPLLIGSVKSNIGHLEGASGLAGIVKAILILEKGLIPATAGFESPNPKTRLEEQGLQVVSKLTPWPHD
GLRRISVNSFGFGGANAHVILDDAYH
>UniRef100_Q0ILD0_from_1559_to_1982 (HMM "PKS_KS" in sequence "UniRef100_Q0ILD0", bitscore: 720.7, e-value: 5.5e-211, length: 424)
IVIVGMACRFPGGVRGPEDLWRLLAEGRDEMTEFPADRGWQGPAMNAFVEEFGGARQGAFLADAAEFDAAFFGISPREAR
AMDPQQRLLLETSWEVLERAGYDPVSLRGSRTGVFVGGTPQEYTTVLMNSAEAGSGYALTGTSGSVMSGRVAYTLGLEGP
AVTIDTACSSSLVTLHLAAQALRGGECDLALVGGVTVMATPGAFVEFARQGGLAGDGRCKAFAAGADGTGWGEGVGMLAV
QRLSDAVRDGRRVLAVVRGSAVNSDGASNGLTAPNGPSQQRVIRQALASAGLSAADVDVVEGHGTGTALGDPIEAQALLA
TYGQDRPADRPLWLGSVKSNIGHTQYAAGVAGVIKAVLALQHRLLPKTLHVEEPTPEVDWSSGAVGVLTEAREWPETGRP
RRAGVSAFGISGTNAHVILEQAPE
>UniRef100_Q0QMN4_from_36_to_462 (HMM "PKS_KS" in sequence "UniRef100_Q0QMN4", bitscore: 720.7, e-value: 5.6e-211, length: 427)
MAVVGMACRFPGGITSPEDLWEAVAAGRDVIAAFPRDRGWPLDRLYDPDPDRPGTTYVKEGGFLYDVADFDAPFFGISPR
EALAMDPQQRLLLETSWEAVERAGIDPLSLRGTRTGVFVGSGAQDYGMVAARSAEDLEGYLLTGNAVSVLSGRISYTLGL
EGPALSVDTACSASLVALHLACRSLARGECSLALAGGASVLSTPAGFVELSRQRGLAPDGRAKAFARGADGTAWSEGAGV
LVLERLSDARRNGHRVLALVRGSAVNQDGASNGLTAPNGPAQERVIRDALADAGLAAADIDAVEAHGTGTALGDPIEANA
LLATYGRNRPADRPLWLGSLKSNLGHSGAAAGVGGVIKMVMALRGDHLPRTLHVDAPTPEADFSSGAVALLTAPQPWPDS
GRPRRAGVSAFGISGTNAHVLLEQADA
>UniRef100_Q5SFB3_from_37_to_461 (HMM "PKS_KS" in sequence "UniRef100_Q5SFB3", bitscore: 720.4, e-value: 6.7e-211, length: 425)
IAIVGMSCRLPGGVTTPESLWRLVDSGTDAASPFPDDRGWDLDALHHPESGAVHSREGGFLHDSADFDAEFFGISPREAL
AMDPQQRLLLETAWEVFERAGIDPVSARGSRTGVYAGVMYHDYGARLNEIPPGLEGYLVNGSAGSIASGRVAYTLGLEGP
AVTVDTACSSSLVAVHLAAQALRRRECDMALAGGATVLSTPDLFIDFARLGGLASDGRCKAFSDAADGTSFAEGAGLLLL
MRLSDAVAEGHTVLAVVRGSAVNQDGASNGLTAPNGLAQQRVIREALADADLDPDQIDAVEAHGTGTRLGDPIEAQALLH
TYGTSRSPERPLWLGSLKSNIGHTQAAAGVAGVIKTVLAMRHGRLPRTLHVTRPSSRVEWSAGAVELLTRAQDWPGQGNA
PRRAGVSSFGASGTNAHLILEGVPD
>UniRef100_Q9ZGA4_from_4416_to_4835 (HMM "PKS_KS" in sequence "UniRef100_Q9ZGA4", bitscore: 720.2, e-value: 7.5e-211, length: 420)
LAIVGMACRLPGGVASPDDLWRLLESGGDGITAFPADRGWDVDALYDPDPEHSGTSTVRHGGFLTGAGDFDAGFFGISPR
EALAMDPQQRVVLETSWEALEHAGIDPHTLRGTETGVFMGGYFYGYGSGADRGDFGATSTQTSVLSGRLSYFYCLEGPAV
TVDTACSSSLVALHQAGQSLRTGECSLALVGGVTVMASPSGFVDFSQQRGLAPDGRCKAFAEAADGTAFAEGSGVLVVER
LSDAERHGHRVLAVVRGSAVNQDGASNGLSAPNGPSQERVIRQALANAGLQPSDVDAIEAHGTGTRLGDPIEATALLATY
GQDRATPLLLGSLKSNIGHTQAAAGVAGIIKMVLAMRHGTLPPTLHVDTPSSHVDWSAGTVELLTDARTWPETGRPHRAA
VSSFGVSGTNAHVIIESHPR
>UniRef100_Q7WTF1_from_36_to_460 (HMM "PKS_KS" in sequence "UniRef100_Q7WTF1", bitscore: 720.1, e-value: 8.2e-211, length: 425)
IAITAMTCRFPGGVDSPEALWDLVASGGDVIGPFPADRGWDLEGLYHPDPDHPGTTYTREGGFLRDADTFDSGFFEISPR
EALVMDPQQRKLLEVTWELFERAGLDATSLRGSRTGVFIGAaTMGSGTPSGPARKESEGYVGVAPSMLSGRLSYTFGLEG
PSLTVETACSASLVAMHQGIHALRQGECGLAVVGGVTIMSSPAVFIGFARQRGLAPNGRCKPFAAGADGTGWGEGAGLVL
LERLSDARRNGHQVLAVIRGSAVNQDGASNGFSAPNGPSQQRVIRQALLNARLSSAEVDAVEAHGTGTRLGDPIEADALH
ATYGQRRPADRPLLLGSVKSNIGHPQAAAGVAGVIKTVMAIRHGLFPATLHIDEPTPHVDWGSGAIRLVTEPVEWPETDH
PRRAGVSSFGVSGTNAHVIIEQAPD
>UniRef100_Q9L4X3_from_6456_to_6876 (HMM "PKS_KS" in sequence "UniRef100_Q9L4X3", bitscore: 720.1, e-value: 8.5e-211, length: 421)
IAVIGIGCRFPGGVTTPEELWQLLDEGRDGISRFPDDRGWDLAALGAGASDTLEGGFLTGVADFDARFFGISPREALAMD
PQQRLLLETTWEALERAGIDPTTLRGSTTGVFVGTNGQDYPTLLRRSASDVAGYVATGNTASVMSGRLSYALGLEGPAVT
IDTACSSSLVALHWAGRALRAGECDLVVAGGVSVMASPDSFVEFSTQGGLAPDGRCKAFSDAADGTAWSEGVGILVLERL
SAARRNGHQVLGLIRGTAVNQDGASNGLTAPNGLSQQRVIAQALADARLRPADIDAIEAHGTGTTLGDPIEARALITAYG
RDRDAERPLLLGTVKSNIGHTQAAAGAAGVIKMLMAMRHGTLPRTLHVGTPSSHVDWSGGTVALLDDARPWPRTGQPRRA
GVSAFGVSGTNAHVVVEQAPE
>UniRef100_Q0VZ72_from_37_to_457 (HMM "PKS_KS" in sequence "UniRef100_Q0VZ72", bitscore: 719.6, e-value: 1.2e-210, length: 421)
IAIVGIGCRFPGGASSPSAFWDLLLEGRDAVGPLADRWALVGVSPEGDVPRWAGLLTEAVDAFDAAFFGISPREAVSLDP
QHRLLLEVGWEALEDAGILAGTLEGSRTGVFVGALTTDYARLVEQRPRTEQDAYGMTGNLLSVAAGRLSYTLGLQGPCMT
VDTACSSSLVSVHLACRSLRAGECDLALAGGVNLMLSADVMEGTSRTQALSPDGRCKTFDALANGFARGEGCGLLVLKRL
SDAQRDGDPIRALIRGSAINQDGRSTGMTAPNVLAQEALLHEALENARVTSDQIGFVETHGTGTSLGDPIEVEALRAVLG
AARPDGSRCLLGAVKTNVGHLEAAAGVAGLIKAALALQHEAIPGNLHLRQLNPRISLEGTPFVLPTETVTWPRQERRRLA
GVSSFGISGTNAHVVLEEAPA
>UniRef100_Q0QMQ0_from_37_to_461 (HMM "PKS_KS" in sequence "UniRef100_Q0QMQ0", bitscore: 719.5, e-value: 1.3e-210, length: 425)
IAIVGMACRFPGGVASPGDLWRLLVEERDAIGPFPTDRGWDLERLFGSGPAGTTTVREGGFLADAAGFDAEFFGISPREA
LAMEPQQRLLLESAWAALEHAGIDPAGLEEAKAGVFVGRNYHEYGAPLEYAPGSVEGHLVTGSVASVASGRIAYTLGLSG
PAVTVDTACSTSLVTLHLAAQSLRSGESDLALAGGATVMYTPGTFVEFDKQGALAADGRCKAFAAGSDGMGMAEGVGVLA
LERLSDARRNGHRVLAVVRGSAVNQDGASNGLTAPSGPAQQQVIWAALDNAGLGPGDVDAVEAHGTGTELGDPIEGRALL
ATYGQGHTAEQPLWLGSVKSNIGHAQAAAGVAGIIKTVLALRHGQLPRTLHADEPSPHVDWESGTVRLLTEARPWPEVDR
PRRAAVSSFGISGTNAHVILEQAPQ
>UniRef100_A0ACI2_from_38_to_461 (HMM "PKS_KS" in sequence "UniRef100_A0ACI2", bitscore: 719.4, e-value: 1.4e-210, length: 424)
IAIVGMACRLPGGVDSPASLWDLVSAGGDGISEFPADRGWDLGSLYDPHSRGEGTSYSRQGGFVHDAGRFDADFFSISPR
EAAAMDPQQRLLLEASWEAFERAGIDPKEVKGSPVGVYVGAGTSGYGIGVPVAEEAAGYALTGTATSVLCGRVAYSFGFE
GPAVTVDTACSSSLVALHLAVRALQAGECTMALAGGVTVMATPAAFVEFSRQRGLARDGRCKAFAAAADGTGWSEGVGVL
LVERLSDARRHGHRVLAVVRGSAVNSDGASNGLTAPNGPAQRRVILDALAAARLSAAEIDAVEAHGTGTTLGDPIEAHAL
LATYGQERAQPLYLGSLKSNIGHTQAASGVAGVIKMVQAMRHGVLPKTLHVDAPSPHVDWSSGSVELLTENRSWPDSGGP
RRAGVSSFGVSGTNAHVILEGVEA
>UniRef100_Q9L4W4_from_44_to_465 (HMM "PKS_KS" in sequence "UniRef100_Q9L4W4", bitscore: 719.4, e-value: 1.4e-210, length: 422)
IAIVGMGCRLPGGVNSPESLWDLVRSGGDAISGFPVDRGWDLETLTGNGDGSSATHEGGFLYDAAEFDAAFFGISPREAT
AMDPQQRLLLEVAWEALERAGIAPTALRGSRSGVFVGSYHWGAPSADAATELHGHALTGTAASVLSGRLAYTLGLEGPAV
TVDTACSSSLVALHLAAQSLRVGESSLAVIGGVTILTEPSVFVEFSAQGGLAPDGRCKAFSDAADGTGWAEGVGVLVAER
LSDAQRNGHPVLAVLRGSAVNQDGASNGLTAPNGPSQERVIQQALARTGLTPADIDAVEAHGTGTRLGDPIEAQALLATY
GQGHTPDQPLWLGSLKSNIGHTQAAAGVAGVIKMVMALRHGHLPPTLHADAPSSHVDWSAGSVRLLTEGQQWPETGRPRR
AAVSSFGISGTNAHALLEQAPH
>UniRef100_Q93NW7_from_41_to_462 (HMM "PKS_KS" in sequence "UniRef100_Q93NW7", bitscore: 719.2, e-value: 1.6e-210, length: 422)
VAIVGMSCRLPGGVSSPESLWELVESGGDAISGFPADRGWDIEALTGKGEGSSSTHEGGFLYEATDFDAGFFGISPREAT
AMDPQQRLLLEVSWEALERAGIAPTSLRSSATGVFVGSYHWGAPSADTATELHGHALTGTAASVLSGRLSYVYGLEGPAV
TVDTACSSSLVALHMAAQSLRNGESSLALVGGVTILAEPSVFVEFSAQGGLAQDGRCKAFSDSADGTGWSEGAAVLVVER
LSDARRAGHRVLAVVRGSAVNQDGASNGLTAPNGPSQQRVIRQALANAGLRPGDVDAVEAHGTGTPLGDPIEAQALIATY
GSDRDPQQPLLLGSVKSNIGHTQSAAGVAGLVKMVMAMHNGTLPRTLHLTEPSTHVDWSLGAVRLLTEETAWPETGRVRR
AAVSSFGISGTNAHAVLEQAPV
>UniRef100_A0PQ38_from_25_to_451 (HMM "PKS_KS" in sequence "UniRef100_A0PQ38", bitscore: 719.0, e-value: 1.8e-210, length: 427)
VAVVGIGCRFPGNVTGPDSFWDLLVEGGNAISGIPAERWDADDYYHPDPLTPGHMTTKWGAFVADIAGFDAEFFGITPRE
AASMDPQQRMLLEVTWEALEHAGIPTESLAGTRTAVMMGVYFNEYQSMLASSRENVDAYTGTGNSHSITAGRISYLLGLR
GPAAAIDTACSSSLSAIHLACQSLRLRETDLALAGGVSATLRPETQIAISAWGLLSPEGRCATFDAAADGFVRGEGAGVV
VLKRLTDALRDQNQILAVVRGSAVNQDGRSNGITAPNTAAQCDVIADALRSADVAPESVHYVETHGTGTQLGDPIEFEAL
AATYGLIKGQDGYSCALGAVKTNIGHLEAASGVAGFIKAVLAVQHGQIPPNLHFSQWNPAIDAASTRLFVPLDNIAWPSD
SGPRRAAVSSFGLGGTNAHAIVEQGPE
>UniRef100_Q9L4X2_from_43_to_467 (HMM "PKS_KS" in sequence "UniRef100_Q9L4X2", bitscore: 718.9, e-value: 1.9e-210, length: 425)
IAVVGMACRFPGAVDSPEALWEMVATGTDVISGFPDDRGWDLEALRNSGTDARDTDVSQRGGFLDCIADFDPGFFGISPR
EAVTMDPQQRLLLTTAWEAVERAGIDATTLRATRTGAFIGTNGQDYAYLLVRSLDDATGDVGTGIAASAASGRLSYTLGL
EGPALTVDTACSSSLVALHLAVQALRNGECGMALAGGVNVMATPGSLVEFSRQGGLARDGRCKAFADAADGTGWSEGAGV
LLLERLSDAQRNGHPVLAVVRGSAVNQDGASNGFTAPNGPSQQRVIRQALANAGLATgDIDAVEAHGTGTPLGDPIEAQS
ILATYGQDRAHPVLLGSIKSNMGHTQAASGVAGVIKMIMAMRHGVLPRTLHVDRPSTHVDWTTGSVELLTDAHPWPETGR
PRRTGISSFGVSGTNAHVIVEQAPD
>UniRef100_Q4C7P4_from_1_to_423 (HMM "PKS_KS" in sequence "UniRef100_Q4C7P4", bitscore: 718.8, e-value: 2e-210, length: 423)
MDCRFPGNANSPEAYWELLRNGIDAITDIPSDRWDVESYYDSDPEIPGKMYSRYGGFIEGVDQFDPQFFGISPREALSLD
PQQRLLLEVSYRALERAGQPLDSLQGSKTGVFMGICFDDYSRFTLNSGDPTLIDAYSSLGNTRSIAVGRIAYVLGLTGPV
IQLDTTCSSSLLAVHLAAQSLRTGESNLALAGGVNLMLSPEVSIGFSKLKALAPDGRCKTFDEKADGYVRGEGCGIVVLK
RLSDAIADGDKILGTVFGSAVNHDGQSNGLTAPNGSAQETVIRQAIENAKVDPTQIQYVEAHGTGTSLGDPIEVLALSKV
LGKNREQDNPINIGSVKTNFGHLESAAGVASLIKVILSLQHQEIPPHLHFKNPNPYIPWEKLPINVPTKLTPWPAKKGRR
LAGVSSFGMSGTNVHLILGESPK
>UniRef100_Q0ILD1_from_1550_to_1966 (HMM "PKS_KS" in sequence "UniRef100_Q0ILD1", bitscore: 718.8, e-value: 2e-210, length: 417)
LAIIGMACRYPGDVRDPEDLWRLVSEGRDELSDFPTDRGWERWGTPAVGQAGFLHEAGDFDAAFFGISPREAASMDPQQR
LLLEVSWEAFEQAGIDPWSLRNSPTGVFVGGGPQDYPTVLMGSAEAASGYGMTGALGSVMSGRVSYMLGLEGPAVTVDTA
CSSSLVALHLAAQSLHNGECGLAVAGGVTIMATPGAFLGFDTLGGLAEDGRCKAFAASADGTGWAEGVGMVVLERLSDAR
RNGHEVLAVVRGSAVNQDGASNGLSAPNGPSQQRVIRQALANAGLSAADVDMVEAHGTGTTLGDPIEAQALLATYGQDRP
ADRPLWLGSVKSNFGHTGAAAGVAGVIKSVLALRHGLMPKTLHVDEPTPEVDWSAGAVELLTEARQWPETEQPRRVGVSS
FGISGTNAHLILEEAPQ
>UniRef100_A1GD40_from_36_to_462 (HMM "PKS_KS" in sequence "UniRef100_A1GD40", bitscore: 718.8, e-value: 2.1e-210, length: 427)
LAIVGMSCRLPGGVSSPEQLWQLVDAGVDAISRFPADRGWDIGDVFDPEPGRPGKSYVREGGFLDAPGDFDAAFFGMSPK
EAVATDPQQRLLLETAWEALERAGLDPQALRGSQTGVFVGNNGQDHVIGLSRAPVELSGYTVSGATASILSGRVSYTFGF
EGPSLAVDTACSSSLVALHVAGQALRGGECSLALVGGITVMTTPTLYVGFSQQRGLSAEARCKAFSDDADGTSMAEGVGW
LVLERLSDAQRLGHRVLAVVRGSAINQDGASNGMTAPSGPAQQRVLSRALASAGLAASQVDLVEAHGTGTALGDPIEAQA
VLAVYGKDRPAGRPLWMGSLKSNIGHTQAVAGIAGIIKAVQAIRHGVLPRTLHVKEPSTQVDWSAGDVELLTEPKAWPET
GQPRRAGVSSFGASGTNAHVILEQAPD
>UniRef100_Q9L4W3_from_1759_to_2183 (HMM "PKS_KS" in sequence "UniRef100_Q9L4W3", bitscore: 718.7, e-value: 2.2e-210, length: 425)
IVIVGMACRYPGGIASPEDLWRLVSQGADATGPFPTNRGWDLDNLYDPDPDRPGRTHVRAGGFLHDAGSFDADFFGMSPR
EAMATDSQQRLLLELSWEAVERAGIDPASLRDSGTGVFAGVMYNDYGTTLTGDEYEAFRGNGSAPSVASGRVSYTLGLEG
PAVTVDTACSSSLVALHWAAQALRAGECSLALAGGVTVMSTPSTFVEFSRQRGLAPDGRSKAFAEAADGVAWSEGVGMLV
LERQSDAVRNGHEILAVVRGSAVNQDGASNGLTAPNGPSQQRVIRQALASGGLSTADVDAVEAHGTGTTLGDPIEAQALL
ATYGRDRDPENPLLLGSIKSNIGHTQAAAGVAGVIKMVMAMRHGVLPQTLHVDAPSSHVDWSVGAVELLTEQTAWPETGR
ARRAGVSSFGISGTNAHVVIEQSPT
>UniRef100_Q3S314_from_3_to_425 (HMM "PKS_KS" in sequence "UniRef100_Q3S314", bitscore: 718.6, e-value: 2.3e-210, length: 423)
MAIVGMACRLPGGVRSPEELWRMLDEGRDGIAAFPTDRGWNLDILSGDGSGSSATAEGGFVDAASFDAGFFGISPREAVA
MDPQQRLLLETSWEAFERAGIDPVSLKGSRTGVFVGTSGVDYINAVLNSREDIEGHGSTGLAGSILSGRLAYSFGLEGPA
LTVDTACSSSLVSLHLAAHALRNGECTLALAGGVTVMSSPMSFAGFTRQGGLAGDGRCKAFSDDADGTGWSEGVGIVVVE
RLSDARRNGHEILAVVRGSAVNQDGASNGLMAPNGPSQQRVIQQALASAGLTPSDVDAVEAHGTGTTLGDPIEAQALLAA
YGQDRDPERPLLLGSVKSNLGHTQAAAGAAGLIKMVLALRHGVLPKTLYAEVPSSHVDWTSGAVELLTESRQWPEADRPW
RAGVSSFGISGTNAHVILEQAPA
>UniRef100_Q2SYW1_from_5_to_431 (HMM "PKS_KS" in sequence "UniRef100_Q2SYW1", bitscore: 718.4, e-value: 2.7e-210, length: 427)
IAIVGMACRFPGGVENPDAFWKLLCDERDAVTEVPAERFGTDFYQHPSKREPGKSYTFAAGVLDNVAGFDAAFFGISPRE
ATQMDPQQRLLLELAWEAFEDAGVRPADMRGRNCGVYVGVASPDYGNRSMDDLSSVDPYSATGNTLSIASNRVSYLFDLR
GPSMSIDTACSSSLVALHQAIQALQAGDAELALAGGVNLLAHPFGFVSFSKASMLSPRGRCRAFDATGDGYVRAEGGAFV
LLKPLERALADGDTIHAVIAGSGVNSDGYSPGGISVPGTATQAALLRDVYERAGVDPLSLAYLEAHGTGTAVGDPIEARA
LIEVAGARRPAHDPLLIGSVKTNIGHLETASGMAGLVKAVCCLKHRAVPRSLHFDTPNPNIDFAGGRLRVVDRLTPLDAR
GAPLAIGVNSFGFGGTNAHVVLMEAPA
>UniRef100_Q6GVP0_from_37_to_462 (HMM "PKS_KS" in sequence "UniRef100_Q6GVP0", bitscore: 718.3, e-value: 2.8e-210, length: 426)
VAVVGMGCRYPGGVDSPEALWEMVVEGRDVVSEFPADRGWDLAGLFDADPDAVGKSYCRCGGFLTGVGDFDAAFFGIAPS
EALAMDPQQRLLLEVSWEALERAGIDPATLRGSATGVFAGIFHGSYGGQGRVPGNLERYGLRGSTLSVASGRVAYALGLE
GPAVSVDTACSSSLVALHLAAQSLRSGECDLALAGGVTVMATPAMFIEFSRQRALAADGRCKAYAGAADGTGFSEGVGVL
VLERLSDARRLGHSVLAVLRGSAVNQDGASNGLATPNGPSQQRVIRAALANARLGAADVDLVEGHGTGTMLGDPIEAQAL
LATYGQDRPVDEPLWLGSIKSNMGHTSAAAGAGGVIKMVQAIRHGVMPKTLHVDEPTPQVDWSAGAVSLLTEARPWPARD
RPRRAGVSSFGISGTNAHVIVEQYEP
>UniRef100_Q0RMN9_from_59_to_487 (HMM "PKS_KS" in sequence "UniRef100_Q0RMN9", bitscore: 718.3, e-value: 2.9e-210, length: 429)
IAVVGVGCRFPGGVASPEDLWRLVADGVDAMGGFPLDRGWDVDAVYDPDPEALGRTYTRCGGFLADLAEFDAEFFGISPR
EALAMDPQQRLMLETSWEALERAGIDPAALRGSNTGVFTGIYAVDYGPRMGGGAAGEVEGFAISGTFTSVASGRVAYVLG
LEGPAVSVDTACSSSLVAVHQAVRSLRAGECGLALAGGVSVLPTPGMFVELARQRGLSVDGRCKSFAQAADGTGWGEGAG
VLVLERLSDARRHGRHVWAVIRGSAINQDGASNGLTAPSELAQRRVIRAALADAGLSGaDVDVVEAHGTGTVLGDPIEAE
ALLATYGEDHDRARPLWLGSLKSNIGHTQAAAGVGGMIKMIMAMRHEVLPRTLHVDRPTPHVDWSTGVVELLTDARRWPG
ESGRPRRAGVSSFGVSGTNAHLILEQPPE
>UniRef100_O52545_from_1719_to_2143 (HMM "PKS_KS" in sequence "UniRef100_O52545", bitscore: 718.1, e-value: 3.2e-210, length: 425)
IAIVGMACRLPGGVMSPDDLWRMVAEGRDGMSPFPGDRGWDLDGLFDSDPERPGTAYIRQGGFLHEAALFDPGFFGISPR
EALAMDPQQRLLLEASWEALERAGIDPTKARGDAVGVFSGVSIHDYLESLSNMPAELEGFVTTATAGSVASGRVSYTFGF
EGPAVTVDTACSSSLVAIHLAAQALRQGECTMALAGGVAVMGSPIGVIGMSRQRGMAEDGRVKAFADGADGTVLSEGVGI
VVLERLSVARERGHRVLAVLRGSAVNQDGASNGLTAPNGPSQQRVIRSALAGAGLQPSEVDVVEAHGTGTALGDPIEAQA
LLATYGKSRETPLWLGSLKSNIGHTQAAAGVAAVIKMVQALRHDTLPPTLHVQEPTKQVDWSAGAVELLTEGREWARNGH
PRRAGVSSFGISGTNAHLILEEAPA
>UniRef100_Q2PC83_from_1005_to_1430 (HMM "PKS_KS" in sequence "UniRef100_Q2PC83", bitscore: 718.0, e-value: 3.6e-210, length: 426)
VVIVGMACRLPGGITGPDELWRLVSEGRDASGPFPADRGWDLERLFDADPGRAGTSYVDRGGFLDGAAEFDADFFGISPR
EALAMDPQQRLLLETAWEALEHAGIDASSLRGTDAGVFAGLMEQGYGTGGPVPEELEAFQTTGTAGSVASGRISYLLGLR
GPAITVDTACSSSLVALHLAAHALRRGECSLALAGGATVMATPQSFVEFSRQRALAADGRCKSYASAADGTAWAEGAGML
VLERLGDARRNGHRILAVLRGSSVNSDGASNGLTAPSGEAQQRVIRQALTSAGLGPADIDAVEGHGTGTVLGDPIEAEAL
LATYGRDRDAGQPLWLGSLKSNVGHTQAAAGVAGVIKMIQALRHGVLPATLNVDEPTSRVDWSSGAVALLTENRTWPDLG
RPRRAGISGFGLSGTNAHVIVEEAPR
>UniRef100_Q8G986_from_36_to_459 (HMM "PKS_KS" in sequence "UniRef100_Q8G986", bitscore: 717.9, e-value: 3.9e-210, length: 424)
IAVVGMGCRFPGGITSPEEYWNYCQAGLDAITEVPKSRWDSSKFYAKEPTPGKINTAYCGFIQQDITEFDARFFSISSRE
ATSMDPQQRLLLEVTWEALENANLPPNNLANNTVGVFVGITSVDNAITVYNSSYDQIDSFFGTGNALSAAAGRLSYFFNL
RGPCLSIDAACASSLVAVHQAIRSLRNRECEVALVAGVNLILNPAITINLSQSGMLSPDGRCKTFDASANGYGRGEGCGV
LVLKTLSEAQKKGDRILAILRGSAVNHNGAAAGLTVPSGPAQQELLRQAIADARITPEDVGYIEAHGTGTSLGDPIEMNA
IASVYGKRSQPLYVGSVKTNIGHLEAAAGMAGIIKTILVLQKGEIPAHLHFQTPNPLINWQDNSIKIPTQTIPWPNSNKI
PMAGVSSFGFSGTNAHVIVEKAPD
>UniRef100_A0ACI3_from_3612_to_4039 (HMM "PKS_KS" in sequence "UniRef100_A0ACI3", bitscore: 717.6, e-value: 4.8e-210, length: 428)
LAVIGMSCRYAGGVDSPEDLWRLVLDGTDAMGPFPSDRGWDVENLYHPDPDHPGTSYVKEGGFLADASHFDASLFGISPR
EAVATDPQQRLLLEATWEAMERATIDPSSLRGSPTGVFVGTSFVGYGIGAQQPGNEAEGFFLAGTGTAAASGRISYTFGL
EGPAATVDTACSSSAVAIHLACQALRNNECDLAVAGGAAVLATPASFTEFSRQRGLAADGRCKPFAAAADGTGWGEGVGM
ILVERLSDALRAGHPVLALIRGTAVNQDGASNGLTAPSGRAQQKVIRQALANSGLDAADIDTVEAHGTGTTLGDPIEAQS
ILATYGQNRAEGRPLWLGSVKSNIGHTQSAAGVGGVIKTVMALREGVLPGTLHIDAPTPHVDWSTGAVELLTETIPWPDT
DGRPRRAGVSSFGGSGTNAHLVLEQYVA
>UniRef100_Q9KIZ6_from_1524_to_1950 (HMM "PKS_KS" in sequence "UniRef100_Q9KIZ6", bitscore: 717.6, e-value: 4.8e-210, length: 427)
IAIVGAACRFPGGDEGLETYWRHLAEGMVVSTEVPADRWRAADWYDPDPEVPGRTYVAKGAFLRDVRSLDAAFFSISPRE
AMSLDPQQRLLLEVSWEAIERAGQDPMALRESATGVFVGMIGSEHAERVQGLDDDAALLYGTTGNLLSVAAGRLSFFLGL
HGPTMTVDTACSSSLVALHLACQSLRLGECDQALAGGSSVLLSPRSFVAASRMRLLSPDGRCKTFSAAADGFARAEGCAV
VVLKRLRDAQRDRDPILAVVRSTAINHDGPSSGLTVPSGPAQQALLGQALAQAGVAPAEVDFVECHGTGTALGDPIEVQA
LGAVYGRGRPAERPLWLGAVKANLGHLEAAAGLAGVLKVLLALEHEQIPAQPELDELNPHIPWAELPVAVVRAAVPWPRG
ARPRRAGVSAFGLSGTNAHVVLEEAPA
>UniRef100_Q9L4W3_from_5625_to_6049 (HMM "PKS_KS" in sequence "UniRef100_Q9L4W3", bitscore: 717.5, e-value: 4.9e-210, length: 425)
IVIIGMSCRFPGDIGSPEDLWRLLGDGADVVTDFPTNRGWDLDNLYDPDPAHAGTSYARTGGFLHDAADFDADFFGMSPR
EAMATDSQQRLLLESSWEAIERAGIDPLTLRDSRTGVFAGVMYSGYGTRLDGAEFEGFQGQGSALSVASGRVSYTFGFEG
PAMTVDTACSSSLVALHLAAQALRGGECTLALAGGVTVMSIPDTFIEFSRQRGLAPDGRSKPFSESADGVGWSEGVGMLL
LERQSDAVRNGHQILAVVRGSAVNQDGASNGLTAPNGPSQQRVIRQALASGGLSTADVDAVEAHGTGTTLGDPIEAQALL
ATYGRDRDPENPLLLGSIKSNLGHTQAAAGVAGVIKMVMAMRHGVLPRSLNITEPSSHVDWSAGAVELLTEQTAWPETGR
ARRAGISSFGISGTNAHVILEQPEA
>UniRef100_Q0RMN8_from_38_to_464 (HMM "PKS_KS" in sequence "UniRef100_Q0RMN8", bitscore: 717.4, e-value: 5.2e-210, length: 427)
IAVVGVACRFPGAVNSPEALWNLVAAGEDAVGDFPEDRGWDLEGMYDPDPNRPNTCYTRSGGFLPDAGDFDAEFFGINPR
EALAADPQHRLLLETSWESLERAGIDPHSLRGSSTGVFAGLAYFGYGNHFFTPEIISGYGQTGSLLSVASGRISYALGLE
GPAVSTDTACSSSLVAVHQAVQSLRQGECTLALAGGVTVVGTPQVFRELSRHRGLAVDGRCKAFADAADGAGFSEGVGVL
VLERLSDAQRNGHRVWAVIRGSAVNQDGASNGLTAPNGPSQQRVIRAALANARLRAADVDVVEAHGTGTTLGDPIEAQAI
LATYGQDRDAADPLWLGSLKSNIGHAQAAAGVGGIIKMIMAMRHGTMPATLHVDRPTTHVDWSAGAVELLTEARPWPSTD
ERPRRAGVSAFGISGTNAHVILEQAPA
>UniRef100_Q08PV4_from_37_to_464 (HMM "PKS_KS" in sequence "UniRef100_Q08PV4", bitscore: 717.4, e-value: 5.3e-210, length: 428)
IAIIGMGCRLPGGASTPEAFWKLLDSGADAVSRAPSDRWGKDPYDRGDAATPEQQSARWGGFIKERMDQFDPHFFGMSPR
EAISLDPQQRMLLEVTWEALERAGLIPEQLTGSRTGVFLGVNTNDYEQYILPQDPTTLDVYHFTGNGHCFPPGRLSYVLG
LQGPSLAVDTACSSSLVSVHLACQSLRNGESTMAIAGGVSLMLMPWVTHLLATSQALSPDGRCKTFDAQANGYARGEGCG
IVILKRLSDAQAAGDRILALIRGSAVNQDGRSTGLTAPNVLAQKAMLLAALDNARVSASDISYVETHGTGTSLGDPIEVQ
ALTEVIGAPRPDGSSCVLGAVKSNIGHLEAAAGVTGLIKAVLCLQHQAIPGNLHFKRLNPRIQLEGTPFLIPTRTLPWAK
GPKRRFAGVSGFGMSGTNAHLILEEAPD
>UniRef100_Q1D4F6_from_32_to_459 (HMM "PKS_KS" in sequence "UniRef100_Q1D4F6", bitscore: 717.4, e-value: 5.4e-210, length: 428)
IAVIGMGCRFPGGANDPRAYWELLRGGVDAVSTVPPDRWDVDAYYAADPDAGWKMVVREGGFLNQPIAGFDSEFFGLSPR
EANYVDPQQRLMLEVSWEALEDAGIAPGSLVGSDTGVYVGFLSSDYGRVPFNAVQTRDLPYMGTGNELSFSAGRVSYVLG
LQGPSMVVATACSSALVSAHLACQALRQGECSLALAGGVNVILRPDNNIVLSKMRALAPDGRSKTFDASANGYGRGEGCG
VLVLKRLSDAQRDKDRILAVIRGSAVNHDGLSGGLTVPNGPAQEKLLRKALESASLAPADVNYIEAHGTGTPLGDPIELR
ALDAVLRHGRGADAPLLVGSAKTNLGHLESAAGAAGMIKVVLSLGQDEIPPHLHFRTPNPAVDWQQLQIAIPTQVTPWPK
GDKPRVAGVSGFGLSGVNAHVLIEEAPP
>UniRef100_A1T9S6_from_35_to_457 (HMM "PKS_KS" in sequence "UniRef100_A1T9S6", bitscore: 717.3, e-value: 5.7e-210, length: 423)
IAVVGIGCRLPGGVTGPDSYWELLENGTDAITEVPADRWDGDAFYDPDPMAPGRMPTKWGAYLDDVSGFDADFFGITPRE
AAAMDPQQRVLLEVAWEALENAGLAPDTLSETRTAVMMGVYYTEYQNSSAGNPDTIDAYSATGNAHSVTVGRIAYLLGLK
GPAVAVDTACSSSLVSIHLACHSLRMRESDLALAGGVSLNLRPETQLALAKWGMLSPHGKCFAFDSRADGFVRGEGAGVV
VLKRLTDAVRDGDRVLGVVRGSAVNQDGRSNGLTAPNAPSQRDVITRALRSADVAAGTVDYIETHGTGTGLGDPIEFDAL
AAVYGKGEVPCALGAVKTNMGHLEAAAGVAGFIKTVLSLQHGKIAPNLNFEKWNPQIDPKPTRLFVPTEAQDWPKSEHPR
RAAVSSFGMGGTNAHIVLEQGPE
>UniRef100_A0ACH1_from_6591_to_7010 (HMM "PKS_KS" in sequence "UniRef100_A0ACH1", bitscore: 717.3, e-value: 5.9e-210, length: 420)
LALVGMACRLPGGVGSPDELWDLLIGGVDAMTTFPTDRGWDLTALPDSPTLRGGFVDGVAEFDAGLFGISPREALAMDPQ
QRLLLETVWETFESAGVDPRAVRGRSVGMFVGTNGQDYPVVLAGSADEGLDAHAATGNAAAVLSGRVSYAFGLEGPAVTV
DTACSSSLVALHLAAQALRRGECDLALAGGVSVMSTEAAFTEFARQGGLADDGRCKAFSADADGTGWGEGVGVLLVERLA
DARRNGHRVLALVRGSAVNQDGASNGLTAPNGPSQQRVIRQALADARLSPSEVDAVEAHGTGTRLGDPIEAQALLATYGQ
DRDADRPLWLGSIKSNLGHTQAAAGVAGVIKMVLALRHGTLPPTLHADEPTEQVDWSAGAVELLTRARPWPEADRPRRAG
VSSFGISGTNAHVILEAEPV
>UniRef100_Q1MX74_from_36_to_463 (HMM "PKS_KS" in sequence "UniRef100_Q1MX74", bitscore: 717.2, e-value: 6.2e-210, length: 428)
VAVVGMACRLPGGVRSPEELWELLRDGRDAISAMPANRDWHLDDHFDPDLGRPGTSYVREGGFLDDVAGFDAAFFGISPR
EALAMDPQQRLLLELAWESVERAGIDAHALRGSRTGVFVGSNPTEYGGLLGDAAAQVGGHLLTGTVLSVLSGRLAYTLGL
EGPAVSVDTACSTSLTAVHLAVQALRRGECTMALAGGATVFSTVGPFTEMSRQRVLAADGRCKAFGAGADGMGMSEGAGV
VLLEPLSAARRNGHRVLAVIRGSAVNSDGSSNGLTAPSGQAQEKVIRAALADAGLGAADVDAIEAHGTGTELGDPIEAQA
LLEVYGRGRAAAKAPLYLGSVKSNIGHTQAAAGVAGLMKLVLALEHGQLPRTLHADTPSPHVDWDPATLALLDEALPWRG
EDRTRRAAVSAFGISGTNAHVIVEQPPA
>UniRef100_Q70KH4_from_1059_to_1486 (HMM "PKS_KS" in sequence "UniRef100_Q70KH4", bitscore: 717.1, e-value: 6.6e-210, length: 428)
IAIVAMGCRYAGDVSSPEQLWDLVASGRDAVSSMPRNRGWDVEGLYDPQPGQLGRTYVNRGGFLRDADQFDPLLFGISPR
EALAMDPQQRHLLEVAWEVFERARMSPESVRGSRTGVFVGIAGQDYLPLMKTAPEEDGAGHLMTGTSTSVASGRIAYTFG
LEGPAITVDTACSSSLVALHLAVQALRQGDCTSALVAGATILSTPGAFVEFSQAGGLAVDGRCKAFAASADGTGWGEGVG
AILVEPLSEARRHGHPVLALIRGTATNQDGASNGLSAPNGTAQRRVIRQALANAGLTSRDVDAVEAHGTGTTLGDPIEAE
ALLATYGQDRPAHAPLWLGSLKSNVGHTAAAAGVGGVIKMVMALRNGILPPTLHVDDPTPHVDWSSGGVELLTEAREWPD
SGRARRAGVSAFGISGTNAHVILEAAPD
>UniRef100_Q3W486_from_42_to_468 (HMM "PKS_KS" in sequence "UniRef100_Q3W486", bitscore: 717.1, e-value: 6.7e-210, length: 427)
IAIVGMGCRLPGGVDSPEALWRLLDEERDAIADLPTDRGWDPERLYYPDPDRPGTTYAREGGFLADAGGFDAPFFGIGPR
EATASDPQHRQLLEVAYETLEYAGIAPDSLHGTRTGVYAGVVSQAYVPPPERVPASFEGHLMTGNATSVASGRVAYHLGL
EGPALTLDTACSSSLVAMHLAARALQRGECDLALAGGVTVMATPVLLVEFSRQRGLSPDGRCKAFAAAADGTGFAEGVGL
VALERLSDARRAGRRILAVLRGSAVNSDGASNGLTAPNGVSQERVIRQALADARLAPQQVDVVEAHGTGTRLGDPIEAQA
LLATYGQGRPAGEPLWLGSLKSNIGHTQAAAGIAGVIKMILAMRHDRLPRTLHVDEPTPHVDWAGGDVQLLTEARRWQRG
DRPRRAAVSSFGISGTNAHLVLEEPPA
>UniRef100_A1WKM4_from_28_to_505 (HMM "PKS_KS" in sequence "UniRef100_A1WKM4", bitscore: 717.0, e-value: 7.3e-210, length: 478)
VAVIGHAGRFAESDDNEVFWHRLVNGQQFIRRFSQQELLDAGLPPSTVSAPNFVGIGSVVRDADAFDAELFGYSRQEAES
IDPQQRLFLQIAWHALEHAGYAPRGVPHKTGVFGSARVSTYPGKEPLRIAEVAQVKGLQSLMGNDKDYVATRVAYKLNLR
GPAISVQTACSSSLVAVHMACESLRAGECDMALAGGVAVSFPQQAGYLHQPGMIFSPDGLCRPFDAEAQGTFGGNGVGAV
VLRRLADALRDGDPIVAVVLGSAINNDGGRKIGYTAPSVAGQSEVIREAMALAGVESQQIGLIEAHGTATPLGDPIEVEA
LRCVFHRRGDGPPCALGSVKSNLGHLDTAAGIASLLKAVLVSRHRSsvglrwpskriaalhrlpirsvlaarcalrcapm
aarslrhlirdatlavERATIPPSLHFRQPNPALRLDDSPFHVPTQAQPWTAPIRRAGVSSFGIGGTNCHLIVASLPE
>UniRef100_A1GD39_from_36_to_460 (HMM "PKS_KS" in sequence "UniRef100_A1GD39", bitscore: 716.9, e-value: 7.8e-210, length: 425)
IAIIGMACRFPGGVRSPEDLWQLVVDGVDAVSPFPADRGWDVDALYDPDPERIGTAYVREGGFLDAADAFDPVFFGISPR
EANAMDPQHRLLLTTGWEALERAGLDPTGLRGSRTGVFAGVTHNDYISRLGTAPEGYEGQLLTGGAVSVAAGRVSYTFGF
EGPAVAIDTACSSSLVSLHLAARSLRSGESTLALAGGATVMATPSTFIEFSRQRGLAADARCKPFDESADGTSMGEGAGW
LVLERLSDAHRNGHEVLAVVRGSAINQDGASNGLTAPSGPSQQRLIRQALAGAGLAARQVDVVEAHGTGTALGDPIEAQA
LLATYGRDRQRPLWLGSVKSNIGHAQAAAGVAGIIKIVMSMRHGVLPRTLHLQAPTSRVDWSAGSVEPLREAQPWPETGE
PRRAGVSAFGASGTNAHVILEQASQ
>UniRef100_Q9S0R8_from_483_to_914 (HMM "PKS_KS" in sequence "UniRef100_Q9S0R8", bitscore: 716.8, e-value: 8.3e-210, length: 432)
IAIIGMACRFPGGVRSPKDLWELAASGGDAIGPFPTDRGWPTEQRHAQDPTQPGTFYPQGGGFLHDAAHFDAGFFGISPR
EALAMDPQQRLLLETSWEAFERAGIDPLSVRGSRTGVFAGALSFDYGPRMDTASSEGAADVEGHILTGTTGSVLSGRIAY
SFGLEGPAITVDTGCSASLVTLHLACQSLRSGECTLALAGGVSVMSTLGMFIEFSRQRGLSVDGRCKAYSAAADGTGWGE
GVGMLLVERLSDAVRLGHRVLAVVRGSAVNQDGASNGLTAPNGPAQERVIRQALANAGLSVADVDVVEGHGTGTTLGDPI
EAQALLATYGQRAGDRPLWLGSLKSNIGHTMAAAGVGGVIKMVMALREGVLPRTLHVDKPSPQVDWSAGAVRLLTEAVPW
PGDAAGRLRRAGVSSFGIGGTNAHVILEEAPA
>UniRef100_Q7S380_from_3_to_432 (HMM "PKS_KS" in sequence "UniRef100_Q7S380", bitscore: 716.8, e-value: 8.4e-210, length: 430)
IAIIGMSCRFAGDVDSPSKLWDLLAQGKSAWSEIPKDRFNIDGFHHPNFEKLNGTNVIGGHFMKEDVGLFDAHFFNLSAE
TAAALDPQFRLQLESTYEALESAGITLQDVAGSNTSVYAGSFFRDYHESLIRDPDTLPRFLLMGTGAAMASNRLSHFFDL
RGPSMSVDTGCSTTLTALHQACQSLRSGESTMSIVGGANIMFNPDMFLAMSSMTLISKDGRSWAFDSRANGYGRGEGSAT
VVLKPLDAALRDGDPIRAVIRDSGINQDGKTETITTPSGEAQEALIRACYERAGLDPGQTTYFEAHGTGTPTGDPIEVKA
IARVFkdSRKGNGEDALLRIGSVKTNIGHTETASGVAAIIKVALALERGQIPPSINFETPNAKLSLDEWKLKVPTELEEW
VGKDGIRRASINNFGYGGSNAHVIMEDYSS
>UniRef100_Q30CS2_from_641_to_1070 (HMM "PKS_KS" in sequence "UniRef100_Q30CS2", bitscore: 716.7, e-value: 8.8e-210, length: 430)
MAIVGMACRYPGGVGAPADLWRTVLAGVDAVGPLPADRGWNIADGYDPELAGPGRFSQREGGFLHDAAEFDAEFFGISPR
EALAMDPQQRLALESAWEAIEDAGLDAHSLRGSRTGVFLGLITQDYGPRAGEPTTRAGAVEGHLFLGSTGSVASGRLSYT
LGLEGPSLTIDTACSSSLVALHEACQALRTGDCDMALTGGVTVMPSTGMLVEFSRQRGLSPDGRCKAFSASADGFGLAEG
VGMLVVERLSDARRLGHRVLAVVRGSAVNQDGASNGLSAPSGPAQQRVIRQALVNAGVQASQVDVVEAHGTGTKLGDPIE
AQALQATYGQGRPAERPLWLGSLKSNIGHAQAAAGVGGVIKMVMALREGVLPPTLHADEPSPHIDWSAGQVRLLTEEREW
PEAGHPRRAAVSSFGVSGTNAHVILEAAPG
>UniRef100_A0ZEC2_from_2101_to_2524 (HMM "PKS_KS" in sequence "UniRef100_A0ZEC2", bitscore: 716.6, e-value: 9.2e-210, length: 424)
IVIVGMACRFPGGANDLESFWQLLAQGKDAVREIPGDRWDMQAWYHPDPDTPGKIYSPYGAFLEQIDEFDAEFFGILPRE
AVAIDPQQRLLLETTWQALESAGQNPQQLRNTQTGVFVGAMTQDYAQLSYAPEAINAYTGSGTSVSVAAGRISYVLGLQG
PSMTVDTACSSSLVAVHLASNALRNHECDIALAGGVNIILTPVISLIESRAHMLAPDGRCKTFDASANGMVRGEGCGMIV
LKRLSQAIKNGDRILAKVHSTAVNHDGPSSGLTVPNGDAQEKLLHQALNAAKLKPEQIDFIEAHGTGTALGDPIELESMA
AVFGNRPQNRPLIIGSVKTNLGHLEGAAGIAGLIKTVLALQKHQIPPHLHFQQPNPRFDWSTDIFEVPVHGKNWYPSQRE
RIAGVSSFGFSGTNAHIIVGEVAR
>UniRef100_Q1L0S4_from_47_to_475 (HMM "PKS_KS" in sequence "UniRef100_Q1L0S4", bitscore: 716.3, e-value: 1.1e-209, length: 429)
IAIVGMACRFPGGVSSPEELWELIADGRSAVEGFPTNRGWDLENLYDPDLDRPGTTYVREGAFLHDAGEFDAGFFGISQS
ETMVMDPQQRLMLETSWEAFERAGIDPAAMRGKNVGVFAGMAAGQEYGTAFHSIPDELEGYVMTGGLASVLSGRVSYTFG
FEGPAVTIDTACSSSLVALHMAAQSLRSGESSLALVGGTNVMATPAAFVLTARAGGLAKDGRCKAFAASADGTNWAEGVG
VLLLERLSDAVRNGREVLGVVRATAVNQDGASNGLAAPNGPSQQRVIRQALAAGGLSPADVDIVEAHGTGTALGDPIEAQ
ALLTTYGQNPCPRTAAVGSVrVKSNLGHAGAAAGVAGVIKMVMAMRHGVLPRTLHVDEPTPEVDWSAGAVELLTEAHEWP
EAGRPRRAGVSGFGASGTNAHVILEQATE
>UniRef100_A4KCE4_from_2759_to_3185 (HMM "PKS_KS" in sequence "UniRef100_A4KCE4", bitscore: 716.1, e-value: 1.3e-209, length: 427)
VVLVGMACRYPGGVTGPDELWDLVAAGVDGITPFPADRGWDLDGLLGSGETGSGSSATGEGGFLEGVDGFDAAFFSISPR
EARATDPQQRLLLEVSWEALEQAGIDPHSLAGSPTGVFAGVYSSGYADLVARGGEQLQGHQITGGAASVISGRVAYALGL
EGPAVSVDTACSSSLVAMHLAAQALRAGECSLALAGGVTVMATADAFVGFTAQGGLSPDGRCRSFADSAEGTGWSEGVGV
VVLERLSDARRNGHEVLAVFRSSAVNQDGASNGLTAPNGPSQQRLIRQALAAAGLSSADVDAVEAHGTGTRLGDPIEAQA
LLSTYGQDRPGDRPLWLGSLKSNIGHTQAAAGVGGVIKMVMALRHGILPRTLHVDAPTSQVDWTEGNVRLLTGAVPWPET
GRPRRAGVSSFGVSGTNAHVILEAPSV
>UniRef100_A0ACI1_from_1582_to_2001 (HMM "PKS_KS" in sequence "UniRef100_A0ACI1", bitscore: 715.9, e-value: 1.5e-209, length: 420)
LAIVGMACRYPGGASSPEELWRLVTEGIDAVGGFPSDRGWPTDDDTGPGTSYTRVGGFVHDATSFDADLFGISPREAMAM
DPQQRLLLETSWELFERAGLSPHAVRSTPTGVFIGASPSGYGVGVAVPGSEGHSLTGMSGSVLSGRVAYVFGLEGPTLTV
DTACSSSLVALHLAARSLRDGECTMAVVGGVAVMTSPGVFSEFARQDGLASDGRCRAFSADADGTGWGEGVGLLLVERLS
EARRNGHEVLAVVRGSAVNSDGASNGLTAPNGPSQQRVIRAALATAGLAPHEVDLVEAHGTGTKLGDPIEAQALLDVYGQ
ERDPERPLWLGSLKSNIGHAQAAAGVGGVIKTVMALRHGVLPRTLHVTEPTPEVDWTTGAVELLTEARPWPEPDRPRRAG
VSAFGISGTNAHVVLEHAPA
>UniRef100_Q93NX7_from_36_to_459 (HMM "PKS_KS" in sequence "UniRef100_Q93NX7", bitscore: 715.6, e-value: 1.8e-209, length: 424)
VAIVGMACRFPGGVRSPEDLWEMLADGRDAISGFPADRGWDLETLAGDGAGGSSTQEGGFLHDVADFDPGFFDISPREAL
AMDPQQRLLLETAWEAVERAGIAPGSLRGSRTGVFVGTNSQDYAHLVLASDDDMGGYAGNGLAASVMSGRLSFALGFEGP
AVTLDTACSSALVALHLAAQSVRSGEADLALAGGVTVMTTSSSFVGFSLQGGLATDGRCKAFADSADGTGWSEGVGMILV
ERLSEARRKGHPVLAVLRGSAVNQDGASNGLSAPNGPAQQRVIRDALASAGLSPADVDAVEAHGTGTTLGDPIEAQALLA
TYGQDRDASRPLRLGTVKSNIGHTQAAAGAAGVIKMVLALRHGLLPRTLHIDAPSTHVDWDAGHVSLLTEATPWPEGEQT
RRAGVSSFGISGTNAHVILEEAPA
>UniRef100_Q10Y08_from_38_to_466 (HMM "PKS_KS" in sequence "UniRef100_Q10Y08", bitscore: 715.4, e-value: 2.1e-209, length: 429)
IAIIGTACRFPGGVDTPESYWEFLRESIDGRVEIPKERWDNDLYYNPDPEAPGQIYVRHGYFLQQPVDQFDPAFFSISGV
EANKMDPSQRLLLEVTWEALENAGISPRSLKNTDTGVYIGQCFNDYALIGINALPNNFGDFYLGLGTAMNTSSGRVAYAF
GLQGPTFTLDTTCSSSLVTLHIACQSLRSGESNLALVGGVNLMLHPNVTHGFCKGRALSPDSRCKTFDASADGYARGEGC
GIIVAKRLRDAVADGDRILALVKGSAINHDGPSSGLTVPNQQAQKKVIRQALVNAKVDPLAVDYVECHGTGTSLGDPLEV
KAIDEVYCRERSKDDPLVLGAVKSNVGHLEAAAGVAGLIKIILALQNKEIPPNLHFNQPNPQIDWDKIPVQVATSVVPWE
KPGKPLLAGISGFGMSGTNAHVILQEAPE
>UniRef100_Q0R4M7_from_47_to_474 (HMM "PKS_KS" in sequence "UniRef100_Q0R4M7", bitscore: 715.4, e-value: 2.2e-209, length: 428)
LALVAMGCRYPGSVRSPEDLWRLAADGTDAISGFPTERGWDLDALYDPDPDKPGKIYVREGGFLHDAHHFDAEFFGISPR
EALAADPQQRLLLETAWETFERAGLDPESLRGSRTGVFTGIMYGEYGSRVMHQVPAGFEGYLVTGSSQSVASGRIAYTFG
FEGPAVSVDTACSSSLVALHLAARALRDGECDLALAGGVTVMATAAGLLEFSRQRGLAHDARVKSFAASADGTVLAEGVG
LLLVERLSDARRHGHPVLALLRGSAVNQDGASSQLSAPNGPSQQRVIRAALADARLTADQVDAVEAHGTGTSLGDPIEAQ
ALLATYGQGRNPERPLWLGSLKSNIGHTQAAAGVAGIIKMVQAMRHGVLPRTLHLDEPTPHVDWSSGAVSLLTEARPWPE
TGRPRRAAVSSFGISGTNAHVILEQAPV
>UniRef100_A1KMS7_from_36_to_458 (HMM "PKS_KS" in sequence "UniRef100_A1KMS7", bitscore: 715.2, e-value: 2.4e-209, length: 423)
VAVVGIGCRFPGDVDGPESFWDFLVAGRNAISTVPADRWDAEAFYHPDPLTPGRMTTKWGGFVPDVAGFDAEFFGITPRE
AAAMDPQQRMLLEVAWEALEHAGIPPDSLGGTRTAVMMGVYFNEYQSMLAASPQNVDAYSGTGNAHSITVGRISYLLGLR
GPAVAVDTACSSSLVAVHLACQSLRLRETDLALAGGVSITLRPETQIAISAWGLLSPQGRCAAFDAAADGFVRGEGAGVV
VLKRLTDAVRDGDQVLAVVRGSAVNQDGRSNGVTAPNTAAQCDVIADALRSGDVAPDSVNYVEAHGTGTVLGDPIEFEAL
AATYGHGGDACALGAVKTNIGHLEAAAGIAGFIKATLAVQRATIPPNLHFSQWNPAIDAASTRFFVPTQNSPWPTAEGPR
RAAVSSFGLGGTNAHVIIEQGSE
>UniRef100_Q6TEI0_from_6_to_430 (HMM "PKS_KS" in sequence "UniRef100_Q6TEI0", bitscore: 715.2, e-value: 2.5e-209, length: 425)
IAIVGMACRYPGGIADPEALWRVARDGIDAIGELPDDRGWDLAALYDPDPDRPGTSYVRHGGFLYDAGHFDAEFFGLSAR
EALTTDPQQRLLLTTAWEALENAAIDPTSLRGSRTAVFAGSMMHDYAPRVHTVPDGLEGYLITGNTSSVASGRVAYVLGL
NGPAVTVDTGCSSSLVTTHLAVQSLRLGECDLALSGGVTVMATPEMFVEFSRLRGLAPDGRCKPFSATADGTAWSEGVGM
LVLERLSDALRHGHTVHALVRGTAVNSDGASNGLSAPSGPAQERVLRAALADAGLSEADVDAMEAHGTGTRLGDPIEARA
LLAVHGPQRARSLLVGSVKSNIGHTQAAAGAAGILKMVHAMRDGVLPRILHLTEPSPHVDWESGRVSPLAEDTPWPETGR
PRRAGVSSFGISGTNAHVILEQAPE
>UniRef100_Q93C90_from_45_to_470 (HMM "PKS_KS" in sequence "UniRef100_Q93C90", bitscore: 715.2, e-value: 2.6e-209, length: 426)
IAVVAMACRFPGGVSTPEGLWEAVRGGRDLVEEFPRDRGWRDVFDEDPGTLGTSSTRHGGFLTGVAGFDAEFFGISPREA
LAMDPQQRLLLEASWEVFERAGIVPVDVRGTDAGVFSGVSSPEYGLRFLEVDQHELEGHLSLGSALSVASGRVAYQLGLT
GPAMTVDTACSSSLVALHLAVRSLRSGECSLALAGGAAVMTTPAVFVEFSRQRGLAPDGRCKAFADAADGTGWSEGVGVL
LLERLSDAQRNGHPVLAVLRGSAVNQDGASNGLTAPSGRAQEEVIRKALADAGIAASEVDLVEAHGTGTVLGDPIEAHAL
LMTYGQGRAEDRPLWLGSLKSNLGHAQAAAGVAGVIKAVMALRHGYLPKTLHLDAPSRHVDWSCGAVELLVDGREWERGD
GPRRAGVSSFGFSGTNAHVILEEAPR
>UniRef100_Q9L4X3_from_4903_to_5328 (HMM "PKS_KS" in sequence "UniRef100_Q9L4X3", bitscore: 715.1, e-value: 2.6e-209, length: 426)
IAIVGMSCRYPGGVGSAEDLWRIALDEVDAISGFPADRGWDAEGLYDPDPDRPGRTYSVQGGFLRDVAEFDPGFFGISPR
EALSMDPQQRLLLETAWEAFEHAGIDPVGQRGSRTGTFVGASYQDYASGVPNSEGSEGHMITGTLSSVLSGRVSYLFGFE
GPAVTLDTACSSSLVAMHLACQSLRNGESSLALAGGVSIMSTPMSFVGFSRQRALAEDGRCKAYADGADGMTLAEGVGLV
LLERLSDARANGHQVLAVIRGSAVNQDGASNGLTAPNGPSQQRVIRQALANSAVAPGDIDVLEGHGTGTALGDPIEAQAL
LATYGQDRAPERPLLLGSVKSNIGHTQMASGVASVIKLVRALQEGVVPKSLHIDRPSTHVDWSSGAIGLLTERTPWPETG
RPRRAAVSSFGISGTNVHTILEQAPA
>UniRef100_Q8KUF5_from_38_to_463 (HMM "PKS_KS" in sequence "UniRef100_Q8KUF5", bitscore: 715.1, e-value: 2.7e-209, length: 426)
IAITGLACRAPGGVRTPEALWELVDGGVDAITGFPTDRGWDLAGLYDPDPTRPGTCYTREGGFLHDAAEFDAGFFGIGPR
EAVTIDPQHRMLLETSWEAVERAGLDPLSLRGTGTGVFSGVVYQNYGNRRRVAEEFEGHLAIGSSGSVASGRVAYALGLH
GPAITVDTACSSSLVAIHLAAQSLRRGECAMALAGGATVMPLSDVFVEFARQRGLSPDGRCKAFSADADGTAWGEGVGVV
LLERLSDARRAGRPVLAVIRGSAVNSDGASNGLTAPNGAAQQRVIEAALEDAGLRPSDVDLLEAHGTGTRLGDPIEAAAL
QATYGRARPEGRPLLLGSLKSNIGHAQGAAGVLGLVKVVQALRHGVAPRTLHADRLTPEVDWTSGALRVLTEPAPWPRGE
RPRRAAVSAFGMSGTNAHLVVEEGDA
>UniRef100_Q9F829_from_33_to_458 (HMM "PKS_KS" in sequence "UniRef100_Q9F829", bitscore: 715.1, e-value: 2.7e-209, length: 426)
IAVVGMACRLPGGVHLPQHLWDLLRQGHETVSTFPTGRGWDLAGLFHPDPDHPGTSYVDRGGFLDDVAGFDAEFFGISPR
EATAMDPQQRLLLETSWELVESAGIDPHSLRGTPTGVFLGVARLGYGENGTEAGDAEGYSVTGVAPAVASGRISYALGLE
GPSISVDTACSSSLVALHLAVESLRLGESSLAVVGGAAVMATPGVFVDFSRQRALAADGRSKAFGAAADGFGFSEGVSLV
LLERLSEAESNGHEVLAVIRGSALNQDGASNGLAAPNGTAQRKVIRQALRNCGLTPADVDAVEAHGTGTTLGDPIEANAL
LDTYGRDRDPDHPLWLGSVKSNIGHTQAAAGVTGLLKMVLALRHEELPATLHVDEPTPHVDWSSGAVRLATRGRPWRRGD
RPRRAGVSAFGISGTNAHVIVEEAPE
>UniRef100_Q6W5Q0_from_8811_to_9223 (HMM "PKS_KS" in sequence "UniRef100_Q6W5Q0", bitscore: 714.9, e-value: 3e-209, length: 413)
IAIVGMACRYPGGVSSPEDLWRLVTSGDDAIVPFPQDRGWDLSILRDPDGDHPDGLYAREGGFLDGAADFDPAFFGISPR
EALGMDPQQRLALEMSWEALERAGIDPASLKGSRTGVFTGVMYHDYPGSDGNGSVVTGRVAYKLGLEGPAVSVDTACSSS
LVALHLAVQALRQGECSLAVTGGVTVLSTPAVFAEFGRQGGLAPDGRCKSFASAADGTGFSEGAGFLVVERLSDAVRNGH
EVLAVVRGSAVNQDGASNGLTAPNGPSQRRVIRQALANARLAADQVDAVEAHGTGTTLGDPIEAQALLATYGQDRPEDRP
LLLGSVKSNIGHAQAAAGVAGVIKMVLALRNGLLPATLNVDAPSDQVDWTTGSVELLTEARQWTGSGRPRRAGISSFGIS
GTNAHVIVEQAPA
>UniRef100_A4F5C5_from_34_to_458 (HMM "PKS_KS" in sequence "UniRef100_A4F5C5", bitscore: 714.6, e-value: 3.8e-209, length: 425)
IAIVAMSCRFPGGVATPEDLWRLLEGGHDAISPFPEDRGWDLGALHARARAGNACARGGGFLRDADRFDASFFGLSPRET
LALDPQQRVLLEIAWEAIERAGIDPTTLHGTQTGVFAGVMYNSYAAQHLHAPDDRDGYVVTGTAPSVASGRIAYVLGLEG
PAISIDTACSSSLVAVHLACHALRQGECALALAGGVTVMATPGLFHEFGPQHAGSPDGRCRSFSADANGAGWAEGAGMVL
LERLSDAQKNGRPILAVLRGSAINQDGKSQGLTAPNGLAQERVIRSALASARVSAHEIDAVEAHGTGTSLGDPIEAQALL
ATYGKARAEGGPVWLGSLKSNIGHTQAAAGIAGILKMVLALEHGLLPKTLHVSAPSPHVDWSAGAVRLLTDAAPWPRGER
PRRAAVSSFGISGTNAHVIVEEAPA
>UniRef100_Q2N3T1_from_113_to_540 (HMM "PKS_KS" in sequence "UniRef100_Q2N3T1", bitscore: 714.5, e-value: 4.1e-209, length: 428)
IAIIGMSCRFPGADDIDAFWSALCRGESAIRSVPPDRWETAPGGGEEGAAPDRTSASRWGGFLDRVDGFDPLFFGISPRE
AADMDPQQRLTLELCWEAIEDAGVVPATLKESRTGVYFGVLFGDYAALQSRRGIEAVTAYSSTGTSHCIVANRVSYFLEL
NGPSMTVETACSSSLVAAHLACQAIRAGECDLALIGGVNLMLAPDAAIGMHKLGVMSPTGRCWTFDARADGYVRGEGGGV
LLLKPLSRAQRDGDRIYGVIRGSAVNNDGPSNGLTAPNPRAQEAVLREACARAGVAPRSVQYVEAHGTGTELGDPVEAAA
LGAVYGAGRPAEDGLRIGSVKTNIGHLEAAAGVAGLIKTVLCLHHRTLVPSCNYETPNPHIDFGALRLGVVTGLAPWPES
GEGPPRAGVSSFGYGGTNAHMVLEGLPE
>UniRef100_Q21E99_from_12_to_439 (HMM "PKS_KS" in sequence "UniRef100_Q21E99", bitscore: 714.4, e-value: 4.3e-209, length: 428)
IAVIGIGCRFPGGANNYTEFWQKILEGKDCLVDTPANRYNAESLYSKDKAKPGKLTGGRGGYIDGFDEFDPAFFGIGPRE
AEYMDPQQRKLLEVSWEALEDAGQLPHSLAGKNVGVFIGGFTLDYKIVQFADLSFKGLAAHTATGTMMTILSNRISYCFD
FNGPSMSVDTACSSSLVSVHLACQSLASGESSMALAGGVLLHMTPQYTITESKGGFLSPEGLSRTYDADANGYVRSEGVG
VVALKRLDDALRDGDPIHSVILASGVNQDGRTKGITVPSGEAQASLIRKVCKQADVNPGELQYIEAHGTSTPVGDPIEAN
ALGKILEEGRESGAKCYISSVKANIGHTEAAAGVAGLIKTTMALKHKIIPPHINLKTVNPALNIDEQPFEIPRVATPWPE
HKGPARAGVNSFGFGGTNAHVILEEAPA
>UniRef100_Q1D3S6_from_38_to_464 (HMM "PKS_KS" in sequence "UniRef100_Q1D3S6", bitscore: 714.4, e-value: 4.3e-209, length: 427)
VAIIGMGCRFPGGGNDPASYWNLLCNGVDAVTEVPSSRWTREDMARMDPEAQEKLGAKWGAFINAVDQFDADFFGISPHE
AHRMDPQQRILLEVAWEALENAGQDMSRLAGSRTGVFVGVYSDDYALLQVGNPAARDSSSVTGAINCVVPGRLSYLLDFQ
GPSLSVDTACSSSLVALHLAAQSLRQQECTMALACGVNLILSPLSSSRVSRAQALAPDGRCKTFDARANGFVRGEGCGVV
VLKRLSDALAAGDTVLALIRGSAVNQDGKSAGLTAPNVLAQKALIRQALQSANLEPADIDCVEAHGTGTSLGDPIELEAL
HEVYAQGRTAEQSLVVGAAKTNIGHLESAAGIAGIIKMVLSMQHGAVPPLAHFQRLNPRIDFGGEALTVPTKLHPWPARE
TRKRRGAVSSFGISGTNAHVILEEAPV
>UniRef100_A4FCW1_from_34_to_459 (HMM "PKS_KS" in sequence "UniRef100_A4FCW1", bitscore: 714.2, e-value: 5.1e-209, length: 426)
VAIVGIGCRYPGGIEDPRSFWELIASGTDAIVETPEDRWDADAFFDADPATPSRMLVREGGFLRAPVDRFDAGFFGMPPR
EAAALDPQQRLLLEVTWEAFEDAGIPPSSTAAANVGTYIGGFTFDAATHQLSEANRHLVSAATSTGVSMTILSARLSYVF
DWRGPCLTMDTACSSSLVAVHQACAALARGECDLAVAGGVNVMVNPVTTILMSKGQFLSPDARCRSFDHRANGYVRGEGA
GIVVLKPLAAAERDGDHVYAVVRGTAVNQDGRTPGITVPSAEAQRAVIRQACRIGGVAPDSVGYFEAHGTGTAVGDPIEA
TAIGEVLGDSIRTHCIGSVKSNIGHTEAAAGVAGVIKASLCLERGLIPPNLHFERPNPNIPFDTLPLRVPTEMVPFPQQS
GPRRAGVNSFGFGGTNAHAVLEQAPG
>UniRef100_A4FCY0_from_104_to_528 (HMM "PKS_KS" in sequence "UniRef100_A4FCY0", bitscore: 714.1, e-value: 5.3e-209, length: 425)
VAVVGMSCRFPQADGLDAYWSLLSNGVDAVSDVPKGRWDTDALYDQDPSAPGKVSSRWGGFLDRIDGFDPQFFGISPREA
AEMDPQQRLSLELAWEALDNAGIAPHSLRDSRTGVFFGAMWHDYAQFAAGAVDRITQHTATGHDLSIIPARIAYFLGLRG
PVMTLNTACSSALVAMHQARQSILLGESSVALVGGISLLVALDSMVAMSRFGAMAPDGRCKAFDSRANGYVRGEGGGVVV
LKPLSRALADGNPVYCVLRGSAVNNDGFSNGLTAPSPAAQEQVLRDAYANAGVDPAQVDYVETHGTGTMLGDPIEAGALG
AVLGAGRPADRSLILGSVKTNIGHLEAAAGIAGFIKTALSLRHRSIPPSLHFEEPNPHIDFEASRLRVASSRTAWPEREG
PALAGVSAFGFGGTNCHVVLERPDT
>UniRef100_Q8CJN6_from_1018_to_1443 (HMM "PKS_KS" in sequence "UniRef100_Q8CJN6", bitscore: 714.1, e-value: 5.3e-209, length: 426)
IAIVGMACRFPGGITSPAQLWKLVSEGGDAITEFPVNRGWPDDLYDADPDRPGRSAVRHGGFLHDAGEFDADFFGISPRE
ALAMDPQQRLLLESAWEAVERAGIDPDTLRGSRTGVFVGATALEYGPRMHEAPESVQGSVLTGSTTSVMSGRIAYQLGLL
GPAVTTDTACSSSLVALHLAIRSLRSGETSLALAGGATVMSSPGMFVEFSRQRGLAPDGRCKSFAAGADGTGWSEGVGLL
LVERLSDARRNGHQVLAVVRGSAVNQDGASNGLTAPNGLSQQRVVRQALADSGLAATEVDAVEAHGTGTRLGDPIEAEAL
MATYGTGRDGLPPVYLGSLKSNIGHAQAAAGVGGVIKMVEAIRHGVLPRTLHVDEPSPRVDWNAGALELLTGERAWPDTG
RPRRAAVSSFGISGTNAHVVLEQAPD
>UniRef100_Q67G57_from_50_to_476 (HMM "PKS_KS" in sequence "UniRef100_Q67G57", bitscore: 713.8, e-value: 6.4e-209, length: 427)
IAIIGIGCRFPGGITTPEQLWQLLTEERHAITDFPTNRGWPDNLHHPDPTHPGTTYTRKGGFLHDADQFDAHFFGISPRE
ALAMDPQQRSLLETAWHTLEHAGIDPTTLHGTDTGVFVGASPLEYGPRMQDAPPSVQGHVMTGVSPSILSGRLAYQFGFT
GPALTLDTACSSSLVALHTATQALRNNECTLALVGGTTIMATPGTFIEFSRLQGLSPDGHCRSFSAHANGTGWSEGTALL
LLEPLTQAQRNNHTVHAVIRATATNQDGPSNGLTAPNGQAQQRLIHHTLTTAHLTPHDIDAIEAHGTATPLGDPIEARAL
METYGRDRPADRPVYLGSVKSNLGHTQAAAGAAGVIKMIQALHHNLLPKTLHTDQPTPHIDWNNTPLQLLTQPQPWPHNP
HRPRRAAISSFGISGTNAHLILEEPPT
>UniRef100_Q2GWL6_from_16_to_441 (HMM "PKS_KS" in sequence "UniRef100_Q2GWL6", bitscore: 713.5, e-value: 8e-209, length: 426)
IAIIGLSCKFAGDAANPQGLWKMLAEGRDAWSEIPTSRFDPKGVYHPDAQKLSTTHVKGAHFIEEDIGLFDAAFFNYSAE
TASALDPQYRIQLESAYEALENAGLSMSQVAGTNTSVYAGIYTHDYHDGLMRDEEKLPRFLLIGTMAAMASNRISHFFDL
RGPSMTIDTGCSTALVALHQAVLGLRAREADMSIVGGCNLMLAADMFKMFSSLGLVGPDGRSYSFDSRANGYGRGEGVGT
VVIKRLSDALAAGDPIRAVIRDTYLNQDGKTETITSPSQAAQEALIRECYRRAGLSPQGTQYFEAHGTGTPAGDPIEARA
IAAVLGGGRTEKLRIGSVKTNIGHTEAASGLAGLIKVVLALEKGQIPPSVNFKEPNPQLKLDEWGLKVATELEPWPATNG
EPRRASVNNFGYGGTNSHVILEDAGR
>UniRef100_Q6W5P7_from_37_to_463 (HMM "PKS_KS" in sequence "UniRef100_Q6W5P7", bitscore: 713.5, e-value: 8.3e-209, length: 427)
VAVVAMSCRYPGGVTSPEDLWHLVASGTDAVGGFPTDRGWDLDALRDAGVDARGHSVSQRGGFLDGVADFDAAFFGVSPR
EAVSMDPQQRLLLETSWEAVERAGIDPRSLRGSRTGVFVGTNGQDYAYLLVRSLADATGDIGTGIAASATSGRLSYTLGL
EGPAVTVDTACSSSLVALHAAAHALRAGECGLALAGGVNVMSAPGSLMEFSRAGGLAGDGRCKAFADEADGTGWSEGVGV
LLLERLSDARRNGHPVLAVLRGSAVNQDGASNGFTAPNGPSQQRVIQQALAAAGLTAADVDAVEGHGTGTPLGDPIEAQA
LLATYGQGRPEDRPLLLGSVKSNIGHAQAAAGVAGVIKMIMAMRHGVVPRSLHADHPSRHVDWDSGAVRLLSEAVEWPET
GRPRRAGVSSFGISGTNAHVVIEQAGP
>UniRef100_Q93HJ1_from_1567_to_1990 (HMM "PKS_KS" in sequence "UniRef100_Q93HJ1", bitscore: 713.3, e-value: 9e-209, length: 424)
IVIVGMACRFPGGVRGPEDLWRLLVDSRDEMTDFPADRGWHGLAMNAFIEESGGARQGAFLAEAGDFDAAFFGISPREAL
AMDPQQRLLLETSWEALERAGFDPVGLRGSRTGVFVGGTPQEYTTVLMNSSEAGGGYALTGASGSVMSGRVAYALGLEGP
AVTVDTACSSSLVSLHLAGQALRGGECDLALVGGVTVMATPGAFVEFSRQGGLAGDGRCKAFAAGADGTGWGEGVGMLAV
QRLSDAVRDGRPVLAVVRGSAVNSDGASNGLTAPNGPSQQRVIRQALASAGLSAADVDMVEAHGTGTSLGDPIEAQALLA
TYGQDRPADRPLWLGSVKSNIGHTQYAAGVAGVIKSVLALRNGLLPKTLHVDEPTPEVDWSAGAVELLTEGREWPETDGP
RRAGVSSFGISGTNAHVILEQAPS
>UniRef100_Q9ZGA4_from_1185_to_1604 (HMM "PKS_KS" in sequence "UniRef100_Q9ZGA4", bitscore: 713.2, e-value: 9.8e-209, length: 420)
VAIVGMACRLPGGVTSPEGLWRLVASGTDAITEFPVDRGWDVDELVDPDPDAVGRSTTRHGGFLTEATGFDAAFFGISPN
EALAMDPQQRLVLETSWEAFEHAGIVPDTLRESDTGVFMGAFHQGYGAGRDLGGLGVTATQTSVLSGRLSYFYGLQGPAV
TVDTACSSSLVALHQAAQALRSGECSLALAGGVTVMATPGSFVEFSRQRGLSPDGRCKAFADAADGTGFAEGVGVLVVER
QSDAERNGHTVLAVVRGSAVNQDGASNGLSAPNGVAQQRVIRQALANAGLSGaDVDAVEAHGTGTVLGDPIEAQAVLASY
GQEREVPLLLGSVKSNVGHTQAAAGVAGVIKMVMAMRHGLLPKTLHVDEPSSHVDWSAGAVEVVTETRPWPESGGARRAG
VSSFGVSGTNAHVILEGVAE
>UniRef100_Q8KUH4_from_1761_to_2181 (HMM "PKS_KS" in sequence "UniRef100_Q8KUH4", bitscore: 713.0, e-value: 1.2e-208, length: 421)
IAIVGMACRAPGGVASPEDLWDLVAGGVDAVGPFPADRGWDLERLVHPDPDHEGSTYVDRAAFLDDPAGFDADFFGISPR
EALAMDPQQRLLLEVAWEAFERAGIAPDSVRGTDVGVFAGVTNHDYDQVLPRGDDGYRITGVSGSVVSGRIAYALGLEGP
ALSVDTACSASLVAIHLAVRALRGGECSMALAGGATVMATPRGFVEFARQRGLAPDGRCKPFSASADGTAWSEGAGLVLL
ERLSDARRNGRRVLAVVRGSAVNSDGASNGLTAPSGAAQQRVIRAALADAGLSTsDVDAVEAHGTGTRLGDPIEARALVA
TYGRDRDGEPLWLGSLKSNLGHMQGAAGIGGVVKTVQALRHGVLPRTLHVDAPTPEVEWDGVALLAEQRAWPEVDRPRRA
AVSSFGVSGTNAHVVLEQAPA
>UniRef100_Q7WTF2_from_37_to_462 (HMM "PKS_KS" in sequence "UniRef100_Q7WTF2", bitscore: 712.8, e-value: 1.3e-208, length: 426)
IAITSMACRYPGGVTSPETLWELVDSRTDAIGSFPANRGWNLASLYHPDPDHSGTSYVRDGGFVHDADEFDASFFNISPR
EALAMDPQQRLLLETAWELLERAHIDPTALKGTPTGVYTGCGVPGFGTPHIERSAEGFLLTGNALSVVSGRIAFTLGLEG
PAVTLDTACSSSLVAMHLAVQALRQGECDLALAGGVTVMSTPNVIVEFSRQRGLSPDGRCKPFATAADGTGFSEGAGLVL
LERLSDAERNGHQVLAVIRGTAVNQDGASNGLSAPNGPSQQRVIRQALANAGLATVEVDAVEAHGTGTTLGDPIEAEALL
ATYGQERPEDRPLWLGSIKSNIGHTQGAAGVAGVIKMVMAMRHASLPATLHVDEPTSHVDWDRGTVRLLTEPVDWPTAPD
RPRRAGVSAFGISGTNAHIILEEAGL
>UniRef100_Q8G987_from_2120_to_2543 (HMM "PKS_KS" in sequence "UniRef100_Q8G987", bitscore: 712.8, e-value: 1.3e-208, length: 424)
IVIVGMACQFPGGANNLKSFWELLEQGKDAVGEIPENRWDMKIWYDPDPDKAGKIYSPYGAFLEQIDQFDAEFFGIIPRE
AIAIDPQQRLLLETAWQALEMSGQNPQKLRNSQTGVFIGCMTQDYAQLSYSPKAINAYTGSGTSVSVVSGRLSYILGLQG
PSMTIDTACSSSLVAVNLAYNALRNGECDLALAGGVNVIITPVISLIESRAQMLAPDGHCKTFDESANGMVRGEGCGIIV
LKRLSQAIKNGDHILAKIYGTAVNHDGPSGGLTVPNGAAQEKLLYQALKTANLQPEQIDYIEAHGTGTALGDPIELESMA
AVFGKRPPNQPLVIGSVKTNLGHLEGAAGIAGLIKTVLALQHHKIPPHLHFKKPNPRFDWSSNIFEVPVGGKTWNPSERQ
GIAGVSSFGFSGTNAHIIVGEIDS
>UniRef100_P95814_from_1911_to_2330 (HMM "PKS_KS" in sequence "UniRef100_P95814", bitscore: 712.7, e-value: 1.4e-208, length: 420)
LAIVGMACRLPGGVASPQELWRLVASGTDAITEFPADRGWDVDALYDPDPDAIGKTFVRHGGFLDGATGFDAAFFGISPR
EALAMDPQQRVLLETSWEAFESAGITPDAARGSDTGVFIGAFSYGYGTGADTNGFGATGSQTSVLSGRLSYFYGLEGPSV
TVDTACSSSLVALHQAGQSLRSGECSLALVGGVTVMASPGGFVEFSRQRGLAPDGRAKAFGAGADGTSFAEGAGALVVER
LSDAERHGHTVLALVRGSAANSDGASNGLSAPNGPSQERVIHQALANAKLTPADVDAVEAHGTGTRLGDPIEAQALLATY
GQDRATPLLLGSLKSNIGHAQAASGVAGIIKMVQAIRHGELPPTLHADEPSPHVDWTAGAVELLTSARPWPGTGRPRRAA
VSSFGVSGTNAHIILEAGPV
>UniRef100_Q27W59_from_36_to_462 (HMM "PKS_KS" in sequence "UniRef100_Q27W59", bitscore: 712.7, e-value: 1.4e-208, length: 427)
IAIVGMACRYPGGVRSPEELWRLVRDGEDAVSGFPTDRGWGTEELFDPDPESYGKSYVDQGGFCYDATEFDASFFDISPR
EAQTMDPQQRLLLETAWEAFERAGLTQESLSGSNTGVFAGVGSHDYLSVIGNITSEVEGYVGAGNLGSVVSGRVAYSLGL
EGPAVTVDTACSSSLVAIHLACQALRNGECDLALAGGVAVMATPGGFIEFSRQRGMAPDGRCKPFAAAADGTGWGEGSGL
IVLERLCEAQRRDRRVLGVIRGSAVNQDGASNGLTAPNGPSQQRVIRQALANAQLSTAEVDAVDGHGTGTTLGDPIEAQA
LLATYGQGRPEDRPLWLGSIKSNLGHTQAAAGAAGVIKMVMAMRHELLPASLHIDEPTPHADWASGAVRLLTEPVPWPRG
ERARRAGVSAFGISGTNAHLILEQAPA
>UniRef100_Q7UQ60_from_23_to_451 (HMM "PKS_KS" in sequence "UniRef100_Q7UQ60", bitscore: 712.2, e-value: 2e-208, length: 429)
LAVVGIGCRFPGDANDPSAFWDLLASGTDAISKTPEDRWNLKKFYRPEEPMLGKTQSQWGGYVRGIDQFDPTLFGISPRE
AAAMDPQQRMLLEVAYRAIEDGGAPLGSLAGRPVAVFTGISSIDYAVASLSFEDRGELGPYTNTGSSSSIAANRISYCFD
LRGPSVAVDTACSSSLVALHMACQAIWNGEAETALAGGVNALIMPDFYVAFSQLGVLSPDGRCKTFDSRANGYARSEGAG
MVMLKPLREAQKNGDRIYCTIRATALNQDGRTPGLTVPSGEQQERLVKRTCELAEVDPADVQYFEAHGTGTAVGDPIEAG
ALGRVIASSSQKREAPCRIGSVKTNIGHLEAGAGIASLIKVALSMHHQAIPPHLHLQTPNPEIDLSGWNLHIPTDLESWD
ADGPARIAGINGFGYGGANGHVIVEEAPR
>UniRef100_Q9Z5K6_from_104_to_529 (HMM "PKS_KS" in sequence "UniRef100_Q9Z5K6", bitscore: 712.1, e-value: 2.1e-208, length: 426)
IAVIGMGCRFPGGISGPEALWQFLCDRRSSIGQVPNERWELFDDGSPEVKALLARTTRWGSFLEDIDAFDSEFFEISPSE
ADKMDPQQRLLLEVAWEALEHAGISSNSLRRSQTGVFAGSCLSEYGAIASTDLSQVDGWSNTGGAMSIIANRLSYFLDLR
GPSVAVDTACSSSLVAIHLACQSLRTADANLAIAAGVNLLLSPAVFRGFDQVGALSPTGCCRAFDAAADGFVRGEGAGVV
VLKRLTDAQRDGDRVLAIIRGSAVNQDGRSNGLMAPNPAAQVAVLRTAYANAAMPPTAIDYVETHGTGTLLGDPIEARAL
GAVLGRGRAEDSPLLIGAVKTNLGHLEAAAGIAGFIKTVLAVQRGQIPPNQRFESPNLHIPFAELRMKVVDKHMEWPDTG
HLRRAAVSSFGFGGTNAHVVIEQGPE
>UniRef100_Q9ZGI5_from_91_to_518 (HMM "PKS_KS" in sequence "UniRef100_Q9ZGI5", bitscore: 711.7, e-value: 2.8e-208, length: 428)
VAVVGISCRVPGARDPREFWELLAAGGQAVTDVPADRWNAGDFYDPDRSAPGRSNSRWGGFIEDVDRFDAAFFGISPREA
AEMDPQQRLALELGWEALERAGIDPSSLTGTRTGVFAGAIWDDYATLKHRQGGAAITPHTVTGLHRGIIANRLSYTLGLR
GPSMVVDSGQSSSLVAVHLACESLRRGESELALAGGVSLNLVPDSIIGASKFGGLSPDGRAYTFDARANGYVRGEGGGFV
VLKRLSRAVADGDPVLAVIRGSAVNNGGAAQGMTTPDAQAQEAVLREAHERAGTAPADVRYVELHGTGTPVGDPIEAAAL
GAALGTGRPAGQPLLVGSVKTNIGHLEGAAGIAGLIKAVLAVRGRALPASLNYETPNPAIPFEELNLRVNTEYLPWEPEH
DGQRMVVGVSSFGMGGTNAHVVLEEAPG
>UniRef100_Q2U4V7_from_19_to_444 (HMM "PKS_KS" in sequence "UniRef100_Q2U4V7", bitscore: 711.3, e-value: 3.8e-208, length: 426)
AAIVGMSCRLPGMVDSPSRLWELCSRARSAWSEVPESRFDAAGYYHPTPGRAGSFNYKGGHWLDEDVGLFDAPFFNVTMK
EAQSMDPQQRILLECTYEALENAGLTKSSLSSQRVGVFIGGSTSEYNMRNTKDPENIPMFQATGGTMCMQANRISYYFNL
KGPSVSVDTACSSSLSALHLACQSLKSGESEIAIVGACHINLIPEQSISMALSRLLADSGRCYAFDHRASGGFGRGEGCG
CIVIRPLEAAIEANDAVRAVIVGTGVNQDGRTTGITQPNSGAQEELIRAVYESAGIDPSETGYVEAHGTGTKIGDPIEAS
ALHAVFGGGRTSRRPLYIGSVKSNVGHTESVSGIISVIKTAMMLEKELILPNCNFEKPNPAIPLQEWNLKVPTKLIPWPR
NKRYASINNFGFGGSNAHAILTKAPP
>UniRef100_UPI000023DFC5_from_5_to_433 (HMM "PKS_KS" in sequence "UniRef100_UPI000023DFC5", bitscore: 711.2, e-value: 3.9e-208, length: 429)
IAVVGIGLRFPGDASSPEELWKVLERGESQWSEFPKDRLNIDGYYHPGGDRQGSISFRGAHFIKSDFAAFDASFFAVAAE
DAKAIDPQQRILLEASYEALENAGIRKEDVDGTDAAVYVGSFVKDYEQVCLRDPDWQPQYAATGNGIAIMANRISYFFNL
HGPSMTIDTGCSGSLVSVHLAAQSLRTKETSLAIAAGAGMILTPNTMMPMTALNFLSPDGKCFTFDSRANGYGRGEGIGV
VVMKRLSDALRDNDTIRAVIRATKVNQDGHTTALKGItLPSKEAQVANIHSVYESAGLDFSQTGYVECHGTGTKAGDWRE
LKAISESLGSVRGIDNPIVVGSLKPNIGHLEGAAGVAGLIKGVLTLEHAKIPPNINLDKPNPDIDFKNWKVKVPTKLLDW
PLPGLRRVSVNCFGFGGTNAHVIMDEAPR
>UniRef100_A4TA92_from_35_to_457 (HMM "PKS_KS" in sequence "UniRef100_A4TA92", bitscore: 710.8, e-value: 5.3e-208, length: 423)
IAVVGMGCRFPGGATDPDSYWKVLESGTNAVTEVPADRWDGDAYYDPDPMAPGRMPSKWGAYIDDMAGFDAEFFGITPRE
AAAMDPQQRIVLEVAYEALENAGLAPDTVGDIRGAVMLGVYYNEYQSASAGNPDTIDAYSATGNAHSVTVGRIAYLLGLK
GPAVAVDTACSSSLVSIHLACQSLRMRESDLALAGGVSLSLRPETQLALGKWGMLSPHGKCYAFDSRADGFVRGEGAGVV
VLKRLTDAVRDGDRVLGVVRGSAVNQDGRSNGLTAPNAPSQRDVITRALRSADVAAGTVNFVETHGTGTSLGDPIEFDAL
SAVYGKGDTPCALGAVKTNMGHMEAAAGIGGFIKAVLTLQHGAIAPNLHFQKWNPSINATGTRLFVPTEKTDWPETDHPR
RAAVSSFGMGGTNAHIVLEQGPD
>UniRef100_Q0RK68_from_153_to_580 (HMM "PKS_KS" in sequence "UniRef100_Q0RK68", bitscore: 710.7, e-value: 5.7e-208, length: 428)
IVIVGMGCRLAGGVDSPEALWELVHAGRDAVAGLPDDRGWDLAGLYDPNPDHPGTAYTRHGGFLTGIDQFDPAFFGIGPR
EANALDPQQRLMLEVSWEAVERAGIDPRSLRGSRTGVFTGVSLQDYGPAWHTAPQDAQGQLLTGNASGVIAGRVAYTFGL
EGPALSVDTQCSASLVATHLASQSLRAGECDLALVGGVTVMSTPGILVEFSRKRGLAPDGRCKAFSADADGTGWADGAGV
LLLERLSDARRRGHRVHAVLRATAINQDGASNGLTAPNGLSQQRLIRQALANAGLRTADVDAVEAHGTGTTLGDPIEAQA
VLATYGQDRPAGRPLYLGSLKSNIGHAQAAAGVCGIIKMVQALRHEVLPRTLHVREPSPHVDWSAGDVELLTENVAWRRR
EGRPRRAGVSAFGVSGTNAHVILEEPPA
>UniRef100_Q4U446_from_3878_to_4307 (HMM "PKS_KS" in sequence "UniRef100_Q4U446", bitscore: 710.6, e-value: 6.1e-208, length: 430)
IAIVGLSGRYPMAPDLDAFWENLAAGRDCVVEIPADRWDHGRYFDPNPGAAGKSYSKWGGFLDDVDRFDPLFFNIAPREA
EAMDPQERVFLEVAWHALEDAGYARSPLANRATGVFVGVMYGHYQLFGAEALALDRPVSAGSSFASIANRVSYFFDFRGP
SVALDTMCSSSLTAIHLACAALQRGEIEMALAGGVNLSLHPQKYILLSRGKFMATDGRCRSFGEGGDGYVPGEGAGAVVL
KRLDRAIADGDRIHGVVKASALNHGGKTSGYTVPNPSAQADVVAAALAQSGVDPRTITYVEAHGTGTSLGDPIEIAGLTR
AFEASPKERPTCAIGSVKSNVGHLESAAGVAGLTKVLLQMAHEQLVPSIHADPPNPNINFAESPFRVQRELGPWRAPVDE
RGQRLPLRAGLSSFGAGGANAHLVLEAYVP
>UniRef100_Q6DNE0_from_39_to_455 (HMM "PKS_KS" in sequence "UniRef100_Q6DNE0", bitscore: 710.4, e-value: 7e-208, length: 417)
IAIVGMACRFPGGANDPSTYWRLLHDGIDAITPVPPHRWDVNAHYEPNPEIPGKAYTKQGGFIEQVDQFDPLFFGISPRE
AISLDPQYRLLLEVTWEALENAGQTWTNLKNSKTSVFMGVSTDDYASLSNPILINNRSLGVGRISHLLGLQGSNIQLDTA
CSSSLVAIHLACQSLRSGESNLALVGGVNLILSPISTIGRCTMKALSPDGRCKTFDAAANGYGQAEGCGVVVLKRLSDAI
TDGDLISALIRGSAINHDGPSSGLTVPNGMAQKQVIQQALSNARLEPHQVSYLEAHGTGTALGDPIEIEALAAIYGKNRP
VDQPLVVGSVKTNIGHLEAAAGVSALIKVVLALQHQEIPPHLHLKQPNPYVDWDKLPIKIPTSLMPWNCEAKPRIAGISS
FGISGTNAHLLLEEVPE
>UniRef100_Q848C4_from_616_to_1032 (HMM "PKS_KS" in sequence "UniRef100_Q848C4", bitscore: 710.3, e-value: 7.3e-208, length: 417)
VAIVGMACRLPGGVSTPEELWDLVLQGRDGVSDFPVNRGWDLENLFHPDPDHPATSYAHQGGFLHDAGEFDAGFFGISPR
EALAVDPQQRLMLETSWEALERAGIDPTTLRGKDVGVFSGVTYHNYGSGVEPVPAELEGMLGLGASASVLSGRVSYALGF
EGPSVAVDTACSSSLVALHLAAQALRAGECSIALAGGVTVMPTPGIFIAFSRQRGMSVDGRCKSFSASADGTGWAEGVGV
LALERLSDAERNGHRVLAVVRGSAVNQDGASNGLTAPNGPSQQRVIRQALASAGVSAAEVDVVEAHGTGTALGDPIEAQA
VLATYGQDRDRPLLMGSLKSNIGHAQAAAGVAGVIKMVLALRHGIAPRTLHVDEPTSQVDWSTGAVELLTEERVWPEVGR
PRRAGVSAFGVSGTNAP
>UniRef100_A0PQ36_from_38_to_462 (HMM "PKS_KS" in sequence "UniRef100_A0PQ36", bitscore: 710.3, e-value: 7.4e-208, length: 425)
VAVVGIGCRLPGNVSGPDSFWQLLVDGRDAVDEVPADRWDADAFYDPDPRAPGRMTTKWGGFIDDVAGFDADFFGITPRE
AVAMDPQQRVLLEVAWEALEHAGLPPDSLSGTRTAAVMGLSAWDYTIVNLERRAEIDAYISTGNPHSAAVGRISYLLGLR
GPAVAVDTACSSSLVALHLACQSLRLRESDVALAGGVQLMLSPFTSIALSKWSALSPTGRCKTFDALADGFVRSEGCGVV
VLKRLVDAVRDGDRVLAVVRGSAINQDGRSNGMTAPNAAAQRDVIGTALKLADATADSVNYVETHGTGTVLGDPIEFEAL
AATYGLGKDKGADSCALGSVKTNLGHLEAAAGITSFIKATLAVAHGYIPPNLHFSRWNPAIDASSTRLFVPTQGAQWPAG
LRRAAVSSFGLSGTNAHVVLEQPPA
>UniRef100_Q93NX8_from_1800_to_2222 (HMM "PKS_KS" in sequence "UniRef100_Q93NX8", bitscore: 710.3, e-value: 7.6e-208, length: 423)
VVIVGMGCRFPGGVGSPEDLWDLLASGSDAITGFPADREWESSRLVAGEAGGVSAQGGFLSDIAGFDADFFGISPREALA
MDPQQRILLEVTWEAIERAGVDPTALRGSRTGVFMGVNGQDYSSLVMGSRDDVAGHATAGLAVSVVSGRLSYALGLEGPA
LSVDTACSSSLVSLHLAAQALRSGECSMALVGGVTVMTTPANFAGFSRMGGLAQDGRCKAFSDSADGTGWSEGAAVLVVE
RLSDARRAGHRVLAVVRGSAVNQDGASNGLTAPNGPSQQRVIRQALANAGLRPGDVDAVEAHGTGTPPGDPIEAQALLAT
YGSDRDPQQPLLLGSVKSNIGHTQAAAGVAGLVKMVMAMRNGVLPRTLHITEPSTHVDWSLGAVQVLTEETAWPETGRVR
RAGVSSFGISGTNAHVILEGAPD
>UniRef100_Q9KIZ7_from_1527_to_1954 (HMM "PKS_KS" in sequence "UniRef100_Q9KIZ7", bitscore: 710.2, e-value: 7.9e-208, length: 428)
IAIVGAACRFPGGVEDLESYWQLLTEGVVVSTEVPADRWNGADGRGPGSGEAPRQTYVPRGGFLREVETFDAAFFHISPR
EAMSLDPQQRLLLEVSWEAIERAGQDPSALRESPTGVFVGAGPNEYAERVQDLADEAAGLYSGTGNMLSVAAGRLSFFLG
LHGPTLAVDTACSSSLVALHLGCQSLRRGECDQALVGGVNMLLSPKTFALLSRMHALSPGGRCKTFSADADGYARAEGCA
VVVLKRLSDAQRDRDPILAVIRGTAINHDGPSSGLTVPSGPAQEALLRQALAHAGVVPADVDFVECHGTGTALGDPIEVR
ALSDVYGQARPADRPLILGAAKANLGHMEPAAGLAGLLKAVLALGQEQIPAQPELGELNPLLPWEALPVAVARAAVPWPR
TDRPRFAGVSSFGMSGTNAHVVLEEAPA
>UniRef100_Q3VYG4_from_136_to_562 (HMM "PKS_KS" in sequence "UniRef100_Q3VYG4", bitscore: 710.0, e-value: 9e-208, length: 427)
IVIVAMACRFPGGVRSPEDLWRLVAEGRDAVVDIPADRGWDLATHFDPDPRRSGTFYTTQGGFLDDVAGFDAAFFGISPR
EALAMDPQQRLLLEVSWEAFERAGIDPLSLRGSRTGVYTGLPVADYSPPWRTAPPVVEGHLMSGTLPSVASGRVAYTLGL
EGPAMTIDTACSSSLTAMHLAAQALRAGECTLALAGGATVMATPDVLVEFSRQQGLAPDGRCKSFADAADGTGWAEGAAV
VLLERLSAARRHGRAALAVLRGSAVNSDGASNGLTAPNGLAQRRVIRAALASAGVSPSDVDVVEAHGTGTRLGDPIEAQA
VIAAYGQDRLADRPLWLGSLKSNVGHTVGAAGVGGVIKMVLALRHGVLPRTLHVDEPSARVDWSAGHVRLLTEPVVWPRG
NGVRRAGVSAFGVSGTNAHVIIEDAPR
>UniRef100_Q9X992_from_663_to_1090 (HMM "PKS_KS" in sequence "UniRef100_Q9X992", bitscore: 709.8, e-value: 1e-207, length: 428)
VAIVGMACRLPGGADSPDALWELLADGTDAMSPFPTDRGWDLDRLFDEDADRPGTSYAREGGFLHDAGDFDAGFFGLSDQ
EATATDPQQRLLLEAAWETFERAGIDPQSLRGSRTGVFTGAMDRGYGTSASAAPSAWESMLITGTAGSAVSGRIAYTYGL
EGPALTVDTASSSSLVALHLACRSLRSGETDLALAGGVTVMATPAPFAHFSRLRALSPDSRSMAYADAANGSAWSEGAGL
LLLERLSDARRNGHRVLALVRGSAVNQDGASNGLTAPSGPAQQRVIRQALADAGLTPQDVDAVEGHGTGTPLGDPIEAQA
LLATYGQQRPVERPLWLGSVKSNFGHTQAAAGVVGVIKTVLALRHGVLPQTLHVDAPSAKVDWSAGSVRLLTEARPWPRE
SGRTRRAGVSSFGLTGTNAHVILEEAPG
>UniRef100_Q6W5P6_from_7933_to_8354 (HMM "PKS_KS" in sequence "UniRef100_Q6W5P6", bitscore: 709.6, e-value: 1.2e-207, length: 422)
VVIVGMSCRYPGDVRSPEDLWELVGAGTDAIGGFPTDRGWDLEKLLHGDEDGRGRSVTREGGFLYDVADFDPAFFGISPR
EALVIDPQQRIVLQAAWEALERAGIDPAVLRGGDTGVFVGGGSGDYRPAIGQSGHVETAQSASLLSGRLSYTLGLEGPSV
SVDTACSSSLTALHLAAQAIRSGECSLALAGGVTVMSTPVGFVEFGEMGALSPDGRCKPFSDAADGTAWSEGVGMLVVER
LSEARRRGHEVLAVLRGSAINQDGASNGLTAPNGPSQQRVIRKALAAAGLTAREVDAVEAHGTGTTLGDPIEAQALLATY
GQDRPEGQPLLLGSVKSNIGHSQAASGVAGIIKMVLAMRHGTLPRTLHAEKPSRHVAWDPDAVHLLTEAADWPETGRPRR
AAVSSFGASGTNAHVILEQAPT
>UniRef100_Q197Z3_from_138_to_565 (HMM "PKS_KS" in sequence "UniRef100_Q197Z3", bitscore: 709.5, e-value: 1.3e-207, length: 428)
LAIIGMACRFPGGVESPEDLWDLLVSERDAVGDFPGDRGWNVPVHQGAGPAAPGTTLTRRGAFLRDVGGFDAEFFGVSPR
EALAMDPQQRLLLETSWEALERSGLDPRSLRGSRTGVFAGSNGQDYPQVLAASDEDTDGYLGTGNAASVFSGRIAYSLGL
EGPAVTVDTACSSSLVALHWAARSLLADECTTALVAGATVMSSPAAFVEFSRQGGLAVDGRCKAFGEGADGTGWGEGVGV
VVVERLSVARAKGHRVLAVVRGSAVNQDGASNGLTAPNGPSQQRVIRAALADAGVSASGVDAVEAHGTGTALGDPIEAQA
LLATYGQGRSVESPLWLGSVKSNLGHTQAAAGAAGVIKMVEALGRGVLPPSLHVGVPSSRVDWSAGAVRVLEESCGWPEV
EGRPRRAGVSSFGLSGTNAHVILEQAPE
>UniRef100_Q3S2T9_from_52_to_491 (HMM "PKS_KS" in sequence "UniRef100_Q3S2T9", bitscore: 709.4, e-value: 1.3e-207, length: 440)
IVVVGSGCRFPGGANTPSKLWELLREPRDVRSKIPKERFDVDAFYHPDGKHHGRTNAPYAYMLQEDLRAFDGPFFNIQAG
EAESMDPQQRLLLETVYEAVSDAGMRIQDLQGSSTAVYVGMMTHDYETVSTRDLESIPTYSATGVAVSVASNRISYFFDW
HGPSMTIDTACSSSLVAVHLAVQQLRSGQSSMAIAAGANMILGPMTFVLESKLNMLSPSGRSRMWDAGADGYARGEAVCS
VVLKTLSQALRDGDSIECVIRETGVNQDGRTTGITMPNHSAQEALIRATYSKAGLDITNPEdRCQFFEAHGTGTPAGDPQ
EAEAIATAFfghkkeASDAENAETPLFVGSVKTVVGHTEGTAGLAGLMKASFAVQHGVIPPNLLFENISPRVAPFYSNLK
IATETTPWPTIKPGQPRRVSVNSFGFGGTNAHAIIEEYIK
>UniRef100_A4KCE4_from_4259_to_4686 (HMM "PKS_KS" in sequence "UniRef100_A4KCE4", bitscore: 709.4, e-value: 1.4e-207, length: 428)
IVLVGMACRFPGGVQDPEGLWRLVAEGTDSITGFPADRGWNFDELLGTAGPGSGTIATGQGGFLDEVAGFDAGFFRISPR
EALATDPQQRLLLEVSWEALEQSGIAPSTLVGSPTGVFVGAYQNGYAEFAARSGEHELQGHLITGGAGSVISGRVAYALG
LEGPAVSVDTACSSSLVAMHLAAQALRSGECSLALAGGVMVMSTPDAFVGFTAQGGLAGDGRCKSFSDTADGTGWSEGVG
VVVMERLSDAERNGHEVLAVMRSSAVNQDGASNGLTAPNGPSQQRLIRQALAAAGLSSADVDAVEAHGTGTRLGDPIEAQ
ALLATYGQDRPGDRPLWLGSLKSNIGHAQAAAGVAGVIKMVMALRHGILPKTLHVDAPASQVDWTEGNVRLLTEAVPWPE
TDRPRRAGVSAFGVSGTNAHVILEAPAR
>UniRef100_Q5VKR4_from_36_to_449 (HMM "PKS_KS" in sequence "UniRef100_Q5VKR4", bitscore: 709.3, e-value: 1.5e-207, length: 414)
IAIVGMACRYPGGVTSPEDLWRLLAAGTDAVSAFPADRGWDVRDLPVREGGFLHDAAEFDPSVFGISPREALAMDPQQRL
LLEVSWEAFERAGVDPLSVRGSRTGVFAGVMYHDYATLMDAVPSELEGFIGNGNAASIATGRIAYTFGLEGPAVTVDTAC
SSSLVSLHLAVQALRAGECSMALAGGVTVMATPGTFVEFARQGGLASDGRCKAFSDGADGTGWSEGAGMLLVERLSDARR
LGHPVLAVVRGSAVNQDGASNGLTAPNGPSQQRVILQALTNARLSTQDVDVVEAHGTGTALGDPIEAQALLSAYGRDRSV
PLLLGSVKSNLGHTQAAAGVAGVMKMVLALRHGVVPKTLHVAEPSSHVDWSSGAVSLARDLVAWPEVDRPRRAAVSSFGI
SGTNAHVVLEQGDP
>UniRef100_Q93NW6_from_37_to_458 (HMM "PKS_KS" in sequence "UniRef100_Q93NW6", bitscore: 709.3, e-value: 1.5e-207, length: 422)
IAVVGIGCRFPGGVVSPEDLWELVAEGRDVIGPFPTDRGWDLDRLAGGGEGSSLAQVGGFLDDAAGFDPGFFGISPREAV
AMDPQQRILLEIAWEALERAGIDPSALRGSRTGVFMGTTGQDYGEVIKASDEDAEVYSTTGHAASVISGRLSYFLGAEGP
AVTVDTGCSSSLVSLHLAAQALRGGECSLALAGGASVMATPHPFIAFTSQSGLAADGRCKPFSDDADGTGWAEGAGLFIL
MRLSDAQREGRKVLAVLRGSALNQDGASNGLTAPNGPSQQRVIRQALAHAGLQASDVDAVEAHGTGTPLGDPIEAQALLA
TYGQNRERPLLLGSVKSNIGHAQAASGAAGVIKMIMAIQHGVLPRSLHAERPTSNVDWTAGAVELLDRAVDWPETGRARR
AGVSSFGISGTNAHLILEQAPT
>UniRef100_A1CYH3_from_13_to_439 (HMM "PKS_KS" in sequence "UniRef100_A1CYH3", bitscore: 709.3, e-value: 1.5e-207, length: 427)
LAVVGFSFKFPEDATSSDSFWQMLLDGRCVSTEFPADRLNIDAHYHPDRNRLDSISMRGGHFLKENIATFDAPFFAMSAA
EAEAMDPQQRMVLETVYRALENAGLPMEKVAGSKTSVIAGSFSDDYFLLQTKDPLDMPKYTAVGTSRNMLANRVSWFFDL
LGPSVAVDTACSSSLIALDMTCQSIWSGDAAMGLAIGSNVILTPELTMSLDNLGLLSPDSHSYSFDSRANGYARGEGIGV
VVIKRLDSAIRDGDTIRAVIRSSSSNQDGKTPGITQPSKEAQVRLIRDTYKKAGLDMSLTRYFEAHGTGTPIGDPIETRA
IGTAFRRYRSPEQPLYVGSVKSNIGHLEGASGVAGVIKVILALEKGIIPPNSRNLQFLNPQIDEEFLNLKVLQRAIPWPE
NGLRRASVSSFGFGGSNCHVVLDDAYN
>UniRef100_O30766_from_1462_to_1891 (HMM "PKS_KS" in sequence "UniRef100_O30766", bitscore: 709.2, e-value: 1.6e-207, length: 430)
IAIIGMACRLPGGVRSPEDLWELLSDGADAITAFPTDRGWDNDALYDPDPAASRRTYARAGGFLHDAAEFDPGFFGISPR
EALAMDPQQRLSLETAWESFERAGLDPTRLRGSRTGVFVGTNGQHYVPLLQSGGADGESFDGYISTGNSASVMSGRLSYV
FGLEGPAVTVDTACSASLTALHLSVQSLRRGECDLALVSGATVMATPEMLVDFARQRAISPDGRCKAFAEAADGVGLAEG
AVALLVERLSDAERLGHRVLAVVRGTAVNQDGASNGLTAPSGPAQQNVIRDALADAGLTAADIDAVEAHGTGTHLGDPIE
AGALLATYGQAEDRGPLWLGSLKSNIGHTQAAAGVAGVIKMVQALRHDTLPRTLHVDRPTSKVDWETGRVRLLTDARPWP
AGPDRPRRAGISAFGISGTNAHVVIEEPPP
>UniRef100_Q6W5P7_from_5645_to_6071 (HMM "PKS_KS" in sequence "UniRef100_Q6W5P7", bitscore: 709.2, e-value: 1.6e-207, length: 427)
VVIVGMACRLPGGVRSPQDLWAMVSEGRDGIEAFPEDRGWDLATLTTGGADGRGRSATLRGGFLSGAADFDAAFFGISPR
EALAMDPQQRLLLETTWEAFERSGIDADQLRGSRTGVFVGTNGQDYSTLVMNSREDLEGHAGTGLAASVVSGRLAYTFGL
EGPAVTVDTACSSSLVALHWAMQALRAGECDLAVAGGITMMSTPSAFSGFTLQNGLAVDGRCKAYADAADGTGWSEGVGL
IVVERLSDARRNGHEVLAVVRGSAINQDGASNGLTAPNGPSQQRVIRQALAGGGLTPSDIDAVEGHGTGTPLGDPIEAQA
LLATYGQDRPADRPLLLGSIKSNIGHTQAAAGVAGIIKTVMAMRHGVLPRTLHVDRPSTHVDWESGAIRLLTEESAWPDS
GRPWRAGISSFGISGTNAHTIIEQAPA
>UniRef100_Q08PI2_from_29_to_455 (HMM "PKS_KS" in sequence "UniRef100_Q08PI2", bitscore: 709.1, e-value: 1.7e-207, length: 427)
IAIIGMGCRFPGGADNPGLYWELLRAGVDAVGKVPSDRWDADAYYAQDPGADWKMVVREGGFLAQPIAAFDCEFFGLSPR
EANYVDPQQRLMLEVAWESLEDAGINPDSLAGSDTGVYVGFLSSDYGRVPFNAIQTRDLPYMGTGNELSFSAGRVSYVLG
LQGPSMVVATACSSALVSAHLACQALRLGECSLALAGGVNLILHPDNNIVLSKMRALAPDGRSKTFDASANGTAGEGCGV
LVLKRLSDAQRDKDRILAVIRGSAVNHDGPSGGLTVPNGPAQEKLLRKALETSGLSPSDVRYVEAHGTGTPLGDPIELRA
LDAVFGQGRRPDEPLLVGSAKTNLGHLESAAGAAGMIKVVQSLRHGELPPHLHFRQPTPAIDWEQLRLSIPTQVTGWPSG
AKSRIAGISGFGLSGVNAHVLIEEAPP
>UniRef100_Q0ILD2_from_2028_to_2447 (HMM "PKS_KS" in sequence "UniRef100_Q0ILD2", bitscore: 709.1, e-value: 1.7e-207, length: 420)
LVIVGMACRYPGGISTPEELWDFVLAERDAISGFPEDRGWRRERSADGSAPQQGGFLDRVAEFDAAFFGISPREALTMDP
QQRLLLETSWEALERAGIAPGTLRGSRTGIFVGAAASGYTSLFRRGSEALAGYGVTGASTSVVSGRVAYVLGLEGPAVTV
DTACSSSLVALHTAALSLRAGDCDLALAGGVAVMTSPFLFDDFARQGGLSPDGRCKAFAGSADGTGWAEGTGMVLLERLS
DARRNGHPVLAVLRGSAVNQDGASNGLTAPNGPSQQRVIRQALDRAGLTPADIDAVEAHGTGTVLGDPIEAQAVLATYGR
DRDPDRPVLLGSLKSNIGHSQAAAGIGGVIKTVQALLHGILPRSLHIDEPTPHVDWSAGAVDLLTETRSWPATDHPRRAG
VSSFGVSGTNAHAILEQATE
>UniRef100_Q1D518_from_12_to_439 (HMM "PKS_KS" in sequence "UniRef100_Q1D518", bitscore: 709.1, e-value: 1.7e-207, length: 428)
IAIIGIGCRFPGGAKSPRHLWELLTQGRCAIVEVPKERWDHRRYYDPDPDKPGKTYVRAGGFLQEAIDTFDAAFFSISPR
EAATLDPQQRLLAEVAWESLEDAGLPADKLAGSPTGVYVGGFMLDSMLTHMGPMNRELIGPHTAVGSTMTVLSNRLSYMF
DFQGPSISLDTACSSSMVAVHLACQDLRSGTTSLALAGGVNVMFRPEIFVAMSKGKFLSADGYSKSFDTRADGYGRGEGA
GIVVLKRLSDAVRDQDRVYAVIRGTGVNQDGHSESMTAPSSRAQEALIRRVCASAALDPTEIHAFEAHGTGTAVGDPAEL
GGLGAVSKREDGQGPWVGSLKANIGHLEAAAGVAGLIKASLCLQHRQLPPQANLRNLNPAIPFDTLGIRIPRALETLAPR
KDEPLRMGVNSFGYGGTNAHCVIEQAPS
>UniRef100_Q1L0S8_from_2776_to_3201 (HMM "PKS_KS" in sequence "UniRef100_Q1L0S8", bitscore: 709.0, e-value: 1.8e-207, length: 426)
IAIVAMACRFPGGVESPEDLWRLVTEDTAVIGEFPDDRGWDIDSHYDADPDRIGKTYVRHGAFLDDATGFDAAFFGISPN
EALAMDPQQRLFLETSWEAFERAAIDPTGPGSKDVGVFVGVNSHDYTVRTHHAPGVEGFRLTGNSGSVISGRIAYQFGFE
GPAITIDTACSSSLVALHLAARALQQGECSMALAGGVMVMGNLETFVEFSRQRGLSPDGRCKAFADAADGTGWSEGVGVL
LVERLSDARRRGHQVLAVVKGTAVNQDGASNGLTAPNGLSQQRVIRKALADAGLSTsDVDAVEGHGTGTVLGDPIEAQAL
LATYGQNRPADRPLWLGSVKSNIGHTQAAAGVAGVIKMVMAMRDGVMPRTLHVDRPSTHVDWSTGAVQLLAEARQWPDAG
HPRCAGVSSFGISGTNAHVVIQQAPA
>UniRef100_A4KCE4_from_5892_to_6316 (HMM "PKS_KS" in sequence "UniRef100_A4KCE4", bitscore: 708.9, e-value: 2e-207, length: 425)
VVLVGMACRYPGGVTGPDELWDLVAAGADGITPFPADRGWDLDALLGVDGSAASATAEGGFLAGAGEFDAAFFRISPREA
QATDPQQRLLLEVSWEALEQAGIDPLSLAGSSTGVFAGVYSSGYADLVARGGEQLQGHQITGGAASVISGRVAYTLGLEG
PAVSVDTACSSSLVAMHLAAQALRAGECSLALAGGVTVMATPDAFVWFTVQGGLSPDGRCRSFADSADGTGWSEGVGVVV
MERLSDAVRNGHEVLAVMRSSAVNQDGASNGLTAPNGPSQQRVIRQALAAAGLSSADVDAVEAHGTGTRLGDPIEAQALL
ATYGQDRPGDRPLWLGSLKSNIGHAQAAAGVGGVIKMVMALRHGVLPRTLHVDEPSTQVDWTQGDVRLLTDAVPWPETGR
PRRAGVSSFGVSGTNAHVILEAPEA
>UniRef100_Q1B844_from_37_to_465 (HMM "PKS_KS" in sequence "UniRef100_Q1B844", bitscore: 708.9, e-value: 2e-207, length: 429)
IAVVGMGCRLPGGVSDPDGFWQLLQDGRSGIVRVPPKRWDADEYYSADTSVPGTICTREGGFLTGWEPDEFDAEFFGISP
REAAAMDPQQRLLLEVAWEALEHAGITPDRIRGSQTSVFVGMTGYDYMLKLSDGLDREEYDAYVPFGNAANFAAGRLSYF
LGVRGPAVVVDTACSSSLVSVHLACQSLRRRESDTALAAGVNLMLKAEANVALSRWGMLAPDGQCKTFDAGADGYVRSEG
CGVVVLKRLGDALADGDRVLALVRGSAVNQDGASSGQTVPNGPAQQALMRQALAASQLGPADIDYIEAHGTGTALGDPIE
LDALSAVFGDRGDAAPLVLGSVKTNLGHLESGAGITGFIKTVLSLRYGYIPKHLNFTQLTPHAGPGASQFTIATDGMEWP
AVTRARRAGVSSFGVSGTNAHIILEQAPD
>UniRef100_Q9L4X1_from_36_to_460 (HMM "PKS_KS" in sequence "UniRef100_Q9L4X1", bitscore: 708.8, e-value: 2.1e-207, length: 425)
VAIVGMACRFPGGVRSPEDLWELLSAGRDGIGPFPADRGWDLAALAGDGPGRSATQEGGFLPDAAAFDPGFFDISPREAL
AMDPQQRLLLETAWEAVERSGIDPAGLRGSRTGVFVGTNGQDYAHLVLAAQDDMGGYAGNGLAASVLSGRLAFALGLEGP
AVTLDTACSSSLVTLHLAAQAVRAGECGLALAGGVTVMTTSSSFAGFSLQGGLAPDGRCKAFAEAADGTGWSEGIGLLLV
ERLSDAQRNGHPVLAVLRGSAVNQDGASNGLSAPNGPSQQRVIRQALAGAGLVPGDVDAVEAHGTGTRLGDPIEAGALLA
TYGQDRPADRPLWLGSVKSNLGHTQAAAGVAGVIKMVLALRHGVLPQTLHVDAPSSHVDWESGAVRLLTAPVAWSEGDDR
VRRAGVSSFGISGTNAHVILEQAPD
>UniRef100_Q1RS72_from_1895_to_2334 (HMM "PKS_KS" in sequence "UniRef100_Q1RS72", bitscore: 708.7, e-value: 2.2e-207, length: 440)
IAIIGISGRYPQAENLQEFWKNLSEGTDCITEIPNDRWDHSLYYDADKDKEGKTYGKWGGFLKDVDKFDPQFFSISPRDA
KLMDPQERLFLQCVYETMEDAGYTrkklteKSGDLLGANVGVYVGVMYEEYQLYGAEEQARGKSLALTGNPSSIANRASY
VFGFNGPSMALDTMCSSSLTAIHLACQSLRNGECEAAFAGGVNVSVHPNKYLMLGQNRFLSSKGRCESFGEGGDGYVPGE
GVGAVLLKPLSKAKADGDHIYGLIKGTAVNHDGKTNGYSVPNPNAQAAVIKQALKDAGTDPRAVSYIEAHGTGTSLGDPI
EITGLTKAFSEQTQDKQFCAIGSAKSNIGHCESAAGIAGLTKVLLQMKHKQLAPSLHSRTLNPNIDFLATPFKVQQTLEE
WKRPVINENGVNKELPRTAGLSSFGAGGVNAHIVIEEYSA
>UniRef100_Q9ZGI3_from_37_to_467 (HMM "PKS_KS" in sequence "UniRef100_Q9ZGI3", bitscore: 708.6, e-value: 2.3e-207, length: 431)
VAIVGMACRLPGGVASPEDLWQLVAGDGDAISEFPQDRGWDVEGLYDPDPDASGRTYCRSGGFLHDAGEFDADFFGISPR
EALAMDPQQRLSLTTAWEAIESAGIDPTALKGSGLGVFVGGwHTGYTSGQTTAVQSPELEGHLVSGAALGFLSGRIAYVL
GTDGPALTVDTACSSSLVALHLAVQALRKGECDMALAGGVTVMPNADLFVQFSRQRGLAADGRSKAFATSADGFGPAEGA
GVLLVERLSDARRNGHRILAVVRGSAVNQDGASNGLTAPHGPSQQRVIRRALADARLAPGDVDVVEAHGTGTRLGDPIEA
QALIATYGQEKSSEQPLRLGALKSNIGHTQAAAGVAGVIKMVQAMRHGLLPKTLHVDEPSDQIDWSAGTVELLTEAVDWP
EKQDGGLRRAAVSSFGISGTNAHVVLEEAPA
>UniRef100_A1GGB2_from_36_to_463 (HMM "PKS_KS" in sequence "UniRef100_A1GGB2", bitscore: 708.6, e-value: 2.5e-207, length: 428)
VAIVGMACRYPGGVSSPEDLWDVVANGVDAVADFPTDRGWDLVGLFDPDPDRPGTSYVSQGGFLSEAGLFDAGFFGISPR
EALAMDPQQRLLLETSWEAMERAGIDPSSWSGSDVGVFAGLSGQGYGAGSGRQVAPELEGFAGTGAAPCIATGRVSYVFG
FEGPAVTVDTGCSSSLVAIHLAMQALRQGECSLALAGGAMVMAQPGSFLSFSRQRGLAADGRCKAYADGADGMGLAEGVG
LVLLERLSVARERGHRVLAVLRGSAVNQDGASNGLTAPNGPSQQRVIRAALASAGLAPSEVDVVEGHGTGTSLGDPIEAQ
ALLATYGQGRDQERPLWLGSVKSNIGHTQAAAGVAGVIKMVQALRHGVLPATLHVHQPSTQVDWSTGEVELLTRAREWPR
RELPRRAGVSSFGISGTNAHLILEEAPG
>UniRef100_A0ACH3_from_4272_to_4687 (HMM "PKS_KS" in sequence "UniRef100_A0ACH3", bitscore: 708.5, e-value: 2.6e-207, length: 416)
VAVVAMGCRFPGAATPEEFWDLLSRGLDLVGDFPADRGWDLRDAPDFARRGGFLPDAAGFDADLFGVSPREAQAMDPQQR
LMLEISWETFERAGVDPASLQGSRVGVFVGTNGQDYAGLFPATGSGLEGHVATGSAASVLSGRISYTYGLEGPAVTVDTA
CSSSLVALHLAAQSLRSGECSMALAGGVTVMAAPTAFLEFAHQRGLAADGRCKAFSADADGTGWGEGAGLVLLERLSDAR
AQGHRVLGLLRGSAVNQDGASNGLTAPNGPAQQRVIRAALNSAGLWPSEVDAVEAHGTGTRLGDPIEAEALLATYGRDRS
EPLYLGSVKSNIGHTQAAAGIAGVIKMLLAMDHGELPRTLHAAAPSPSVDWDSGSLSLLTETTPWTPRVDRPRRAAVSSF
GISGTNAHVVLEQADV
>UniRef100_Q49933_from_37_to_468 (HMM "PKS_KS" in sequence "UniRef100_Q49933", bitscore: 708.5, e-value: 2.7e-207, length: 432)
IAVIGMGCRFPGGVNNPEQFWDLLCDGRSGIVRVPSDRWDADAYYTDDHTVPGTICSTEGGFLTGWQPDEFDAEFFSISP
REASAMDPQQRLLIEVAWEALEDAGVAPHTIRGTQTSVFVGVTAYDYMLTLAGRLRPEDLDAYIPTGNSANFAAGRLAYI
LGVRGPAVVIDTACSSSLVAVHLACQSLRHRESDAALVGGTNLLLSPGPSIACSRWGMLSPAGQCKAFDVSADGYVRGEG
AGVVVLKRLDDAVRDGNRILAIVRGSAVNQDGASSGVTVPNGPAQQELLRTALASSKLTAADIDYIEAHGTGTPLGDPIE
LDSLSKVFsDRQSRRGSVPLVIGSVKTNLGHLEAAAGIAGFIKAVLAVQRGFIPRHLNFHQLTTHASEAASRLNIASEGL
EWPTVGRPRRAGVSSFGVSGTNAHVVLEQAPD
>UniRef100_Q1MT73_from_7_to_434 (HMM "PKS_KS" in sequence "UniRef100_Q1MT73", bitscore: 708.2, e-value: 3.2e-207, length: 428)
IAIVGVGCHFPGGEGLENFWRVLLEGKNCAVQIPNDRFNLSQWYDPEESKAGKTYTAKAALIDGLNAFDHKFFGITEAES
LSMDPQHKLLLQCTYRALEDAGIPMEKASGTRTGVYLGLMNRDFELATVRNNPKHISHTTGTGVAMSIAANRISYIFNFT
GPSVAIDCACSSSLVALHFACQAIKQGDCDMSVCGGVSCILEPALFVALSKAKMISPDGTSKPFSSKADGYGRGEGCGVV
LLKPLKRALEDHDHIWGVIGKTAVNQDGHSVSPITKPSMVQQEELLRKIYSTEADLCSVQYIEAHGTGTPVGDPVEAGSM
SKVIAKERSQKSGPLIIGSVKSNIGHTESAAGVAGLIKVLLMMQHETIVPSLFYSKENSSIDLKSLNMNIPTRVQKWISN
NRAGRIAGINNFGFGGTNAHAIVKQYVQ
>UniRef100_A4KCE4_from_7585_to_8011 (HMM "PKS_KS" in sequence "UniRef100_A4KCE4", bitscore: 708.0, e-value: 3.5e-207, length: 427)
IVLVGMACRFPGDVQGPEDLWRLISEGTDGIGSFPTDRGWDLDALLGPDGSGTGTSITAEGGFLTGIDEFDAAFFHISPR
EAQATDPQQRLLLEVAWEALERTGITPSALAGSATGVFVGAYQTGYLDLVNRGHDDLRGHVLTGAATSVMSGRVAYALGL
EGPAVSVDTACSSSLVAMHLAAQALRSGECSLALAGGVTVMATSDMFVGLTKQGGLSADGRCRSFDDAADGTGWSEGVGV
VVMERLSEARRNGHEVLAVFRASAVNQDGASNGLTAPNGPSQQRVIRQALATAGLSPADVDAVEAHGTGTRLGDPIEAQA
LLATYGGDRPGDKPLWLGSLKSNIGHTQAAAGVGGVIKMVMALRHGILPKTLHVTEPSTKVDWTQGDVRLLTEAVPWPET
GRPRRAGVSAFGISGTNAHIILEAPEP
>UniRef100_O30481_from_36_to_461 (HMM "PKS_KS" in sequence "UniRef100_O30481", bitscore: 707.9, e-value: 3.9e-207, length: 426)
IAIIGMACRFPGGVTSPEALWELVSSGTDAISGFPDDRGWDMEGFFDSDPAQEGTSYMREGGFLTNATGFDPAFFGISPR
EAVAMDPQQRLLLETTWEVLERAGIDPTSLRGSRTGVFTGLMANSYTTRVRRIPGELESYAGNGEAASVASGRVSYTFGF
EGPAMSVDTACSSSLTALHLAVRALRSGECPLAVAGGVTVFATPRIFSDLSRQRGLARDGRCKAFSTSADGTGLSEGVGL
LLVERLSDAQRLGHSVLGVVRGTAVNQDGASNGLTAPNGPAQQRVIKAALADARLTAADIDLIEAHGTGTKLGDPIEAQA
IIATYGQDREQPLWMGSLKSNIGHSQAAAGVAGIIKIVMAMRHGVMPKTLHIDEPTPEVDWSAGTVELLAEARDWPGVDE
RPRRAGVSSFGVSGTNAHVILEQAPP
>UniRef100_Q9L4W3_from_37_to_458 (HMM "PKS_KS" in sequence "UniRef100_Q9L4W3", bitscore: 707.7, e-value: 4.5e-207, length: 422)
VAVVGIGCRFPGGVTSPEDLWELVAEGRDVIGPFPQDRGWDLEKLAGGGEGGSLAQVGGFVEDAAGFDPGFFGISPREAV
AMDPQQRILLEITWEALERAGIDPSTLRGTPTGVFVGTTGQDYGEVIKASAEDVEVYSTTGHAASVISGRLSYTLGAEGP
AVTVDTGCSSSLVALHWAVQALRGGECSMALAGGASIMATPGPFVAFTAQSGLAADGRCKPFSDRADGTGWGEGAGMLVL
MRLSDAQREGRPVLAVLRGSAINQDGASNGLTAPNGPSQQRVIRAALDSAHLTAADIDAVEAHGTGTTLGDPIEAQALLA
TYGQDRPRPLWLGSVKSNIGHTQAASGAAGVIKMIMALQRGVLPRSLHATEPTTDVDWTAGSVDLLDETVAWPETGRARR
AGVSSFGISGTNAHVILEQAPT
>UniRef100_Q6W5P6_from_6428_to_6848 (HMM "PKS_KS" in sequence "UniRef100_Q6W5P6", bitscore: 707.7, e-value: 4.6e-207, length: 421)
VVVVGMGCRFPGGVESPEELWQLLGEGRDAVSGFPADRGWDLDSLARGGSATLEGGFLQGAGLFDASFFGISPREALAMD
PQQRLLLETSWEALERAGIDPTGLRSSATGVFVGTNGQDYATVLRRGTTDVRGHAATGTTASVMSGRLSYTLGLEGPAVT
VDTACSSALVALHMAAGALRSGECTLALAGGVSVMASPDAFVEFTAQGGLAGDGRCKAFADAADGTAWGEGAGVLVLERL
SDARRHGHPVLAVLRGSAVNQDGASNGLTAPNGRAQQRVIRQALADAHLTPAEVDAVEAHGTGTTLGDPIEAHALIAAYG
EGRDPEQPLLLGTVKSNLGHTQAAAGAAGVIKTVLALGHGELPRTLHVDAPSSHVDWSDGTVELLREHRAWPETGRARRA
GVSAFGVSGTNAHVILEQPEP
>UniRef100_P95814_from_3486_to_3905 (HMM "PKS_KS" in sequence "UniRef100_P95814", bitscore: 707.7, e-value: 4.6e-207, length: 420)
LAIVGMACRLPGGVTSPEDLWRLVASGTDAITEFPTDRGWDIDRMFDPDPDAPGKTYVRHGGFLSEAAGFDAAFFGISPR
EAWAMDPQQRVILETVWEAFENAGIVPDTLRGSDTGVFMGAFSHGYGAGDDLGGFGATATQNSVLSGRLSYFFGMEGPAV
TIDTACSSSMVALHQAAQSLRDGECSLALAGGVTVMPTPLGYVEFCRQRGLAPDGRAKAFAEGADGTSFSEGAGVLVVER
LSDAERNGHTVLALVRSSAVNQDGASNGISAPNGPSQQRVIRQALDKAGLAPADVDVVEAHGTGTPLGDPIEAQAIIATY
GQDRDTPLYLGSVKSNIGHTQTTAGLAGVIKMVMAMRHGLLPKTLHVDEPSSHVDWSAGAVELLTEARPWPDSDRPRRAG
VSSLGISGTNAHVILEGVAE
>UniRef100_A1G9H0_from_650_to_1075 (HMM "PKS_KS" in sequence "UniRef100_A1G9H0", bitscore: 707.6, e-value: 4.9e-207, length: 426)
IAIVAMACRFPGGVEDPEQLWTLIADGRDATSDLPQDRNWPLDTLIDPNPDRLGTSYVSRGGFLSDPAGFDAAFFGISPR
EATAMDPQQRVLLEVAWEAFERAGIDPSRMAGSPTGLFIGTKGQTYSSLAAPASEYEGYLGFATSGSVLSGRVAYTLGLE
GPAITVDTACSASLVALHLACQSLHSGESRLALAGGVTVMATPDDLITFSRQRGLAADGRVKAFAAAADGTAFGEGAGVL
LLERLSDARRAGRKVLAVIRGSAINQDGTSNGLTAPNGQAQQRLIRQALASARLEPADIDLVEAHGTGTALGDPIEAEAI
LATYGQGRAPEQPVWLGSVKSNITHTQAAAGAAGVIKVVQAMRHGTLPATLNVDQPSPHVDWASGQVRLLTEPRPWQVAG
RPRRAGVSAFGISGTNAHVVLEESPV
>UniRef100_Q9KIZ7_from_41_to_461 (HMM "PKS_KS" in sequence "UniRef100_Q9KIZ7", bitscore: 707.4, e-value: 5.4e-207, length: 421)
IAIVGIGCRFPGGADAPEAFWELLDAERDAVQPLDRRWALVGVAPVEAVPHWAGLLTEPIDCFDAAFFGISPREARSLDP
QHRLLLEVAWEGLEDAGIPPRSIDGSRTGVFVGAFTADYARTVARLPREERDAYSATGNMLSIAAGRLSYTLGLQGPCLT
VDTACSSSLVAIHLACRSLRAGESDLALAGGVSTLLSPDMMEAAARTQALSPDGRCRTFDASANGFVRGEGCGLVVLKRL
SDAQRDGDRIWALIRGSAINHDGRSTGLTAPNVLAQETVLREALRSAHVEAGAVDYVETHGTGTSLGDPIEVEALRATVG
PARSDGTRCVLGAVKTNIGHLEAAAGVAGLIKAALSLTHERIPRNLNFRTLNPRIRLEGSALALATEPVPWPRTDRPRFA
GVSSFGMSGTNAHVVLEEAPA
>UniRef100_Q197Z2_from_1570_to_2000 (HMM "PKS_KS" in sequence "UniRef100_Q197Z2", bitscore: 707.4, e-value: 5.6e-207, length: 431)
VAIVGMACRFPGGVDSPESLWELLVAERDGITDFPTDRGWDSLDEMYDRYAGAEGEgrTyTrQGGFLSDVGGFDAEFFGV
SPREALAMDPQQRLLLEASWEAVERSGMDPRSLRGSRTGVFAGTNGQDYPVLLGVSEGDFGGYVGTGSAASVVSGRVSYV
LGLEGPAVTVDTACSSSLVALHLAVRSVRSGECDLALAGGATVMSTPGAFVEFSRQGGLAVDGRCKAFGEGADGTGWGEG
VGVVVVERLSVARAKGHRVLAVVRGSAVNQDGASNGLTAPNGPSQQRVIRAALADAGVSASGVDAVEAHGTGTALGDPIE
AQALLATYGQGRSVESPLWLGSVKSNLGHTQAAAGVAGVIKMVEALGRGVLPASLHVGAPSSRVDWSAGAVRVLQESSVW
PEAEGRPRRAGVSSFGLSGTNAHVILEQAPE
>UniRef100_A4RIQ8_from_13_to_457 (HMM "PKS_KS" in sequence "UniRef100_A4RIQ8", bitscore: 707.2, e-value: 6.6e-207, length: 445)
IAIIGSGCKFPGGSTTPSKLWELLKDPKDIVSEIRPDRFDVDKYFHPDHKHHGTSNVRHSYFLEENFKHFDAKFFGIRPQ
EAMAMDPQQRFLLETVYESLEAAGITISDLKGSQAGVFVGNMGVDYSELLSQDIDAFPTYFAPGTARSILSNRISYFFDL
HGPSVTVDTACSSSLVAVHQAVQSLRLGETPVAIVCGANLLLGPAQYIAESKLQMLSPNGRSRMWDASADGYARGEGFAS
IVLKPLSVALANGDHIECIIRETGCNQDGRTKGTNDpicitmPSPLAQCKLIQETYKRAGLDLSKSSdRPQYFEAHGTGT
PAGDPVEAEAISTAFfgpesGFRRTSHDPKLYVGSVKTVIGHTEGTAGLAGLIKASLAMKAKSIPPNLHLERVNPAVQPF
YGNLEIPTRLMDWPEPAPGQPLRASVNSFGFGGANAHVILESYTP
>UniRef100_Q2H2C8_from_13_to_450 (HMM "PKS_KS" in sequence "UniRef100_Q2H2C8", bitscore: 706.8, e-value: 8.5e-207, length: 438)
IAIVGSSCRLPGGATSPSRLWDLLETPRDVVQKIPASRFNTEQFYHADSQHHGSTNVKHAYLLEEDPRGFDRDFFSINPK
EAEAMDPQQRMLLETVYEGIESAGYSMQQLRGSSTAVFVGCMFYDYQYTAIRGVDSLPQYHATGTGSSILSNRVSYFYDW
HGPSVTIDTACSSSLVAMHQAVSALRNGEARMAVAAGSNLILGPEPFISESKLNMLSPNGRSFMWDSQADGYTRGEGFGV
VFLKTLSQALADGDHIECIIRETGVNSDGKTPGITMPSHESQARLIRDTYARCGLDLSResdRPQYFEAHGTGTPAGDPI
EARAIQSVFfpndTDADKYEQRELMVGSIKTIVGHTEGTAGVAGILKASLALQHGRIPANLHFQNLNPKIQPYYNNLRIP
TETVPWPTIPQGGVRRVSVNSFGFGGTNAHAILESYEG
>UniRef100_Q0ILD1_from_33_to_449 (HMM "PKS_KS" in sequence "UniRef100_Q0ILD1", bitscore: 706.8, e-value: 8.6e-207, length: 417)
LAIVGIGCRYPGGVRDTEGLWQLIAEGRDAMSDFPTDRGWEDRDVPAARTGAFLHDAGDFDPAFFRISPREAMAMDPQQR
LLLETSWEALERAGIDPVSLKGSRTGVFIGGAPQEYGALVMNSAQGAGGYALTGAPGSVLSGRISYVLGLEGPAVTVDTA
CSSSLVALHLAIKSLRTGECDLALAGGVLVLITPTIFTEFSATGGSAGDGRCKAFSSDADGTGWGEGAGVLAIQRLSDAR
RDGNPVLAVIRGSAVNQDGASNGLSAPNGPSQQRVIRQAIANAGLTLADVDMVEAHGTGTTLGDPIEAEALLATYGQERH
DGRPLWLGTLKSNVGHTQAAAGISGVIKAALALQHGIMPKTLHVDEPTPEVDWSAGAVELLTEARQWPETGQPRRVGVSS
FGISGTNAHVILEQAPE
>UniRef100_Q846X2_from_36_to_460 (HMM "PKS_KS" in sequence "UniRef100_Q846X2", bitscore: 706.6, e-value: 9.3e-207, length: 425)
VAVVGMACRFPGGIETPEGLWELVAAGDDAIEPFPTDRGWDLEGIYHPDPDHPGTCYVREGGFLAAPDRFDSDFFGFSPR
EALASSPQLRLLLETSWEALERAGINPASLKGSPTGVYVGAATTGNQTQGDPGGKATEGYAGTAPSVLSGRLSFTLGLEG
PAVTVETACSSSLVAMHLAANALRQGECDLALAGGVTVMSTPEVFTGFSRQRGLAPDGRCKPFAAAADGTGWGEGAGLIL
LERLSDARRKGHKVLAVIRGSAINQDGASNGFTAPNGPSQRRVIRQALSSAHLSTSEIDVVEAHGTGTRLGDPIEAEALI
ATYGKEREDDRPLWLGSVKSNIGHTQAAAGVAGVIKMVMALQRELLPATLNVDEPTPHVQWEGGGVRLLTEPVPWSRGER
PRRAGISSFGISGTNAHVVLEEAPP
>UniRef100_A1CFW1_from_12_to_438 (HMM "PKS_KS" in sequence "UniRef100_A1CFW1", bitscore: 706.5, e-value: 1e-206, length: 427)
LAVVGLSFQFPEYATSPEGFWQMLLEGRCVSSEFPADRINIDALYHPDRNRLDSISMRGGHFLKEDLGAFDAPFFSMSAA
EAEAMDPQQRLVLETVYRALENAGFSMDSVAGSKASVFAGSFSDDYFLLQTKDPLDMPKYTAVSTSRNMLANRISWFFDL
LGPSVAVDTACSSSLVALDLTCQSIWCGDANMGLAIGSNVILSPEMTMSLDNLGLLSRDSHSYSFDSRANGYARGEGVGV
LVIKRLDDAIRDGDNIRAVIRSSSSNQDGKTPGITQPSKDAQVRLIRDTYKKAGLDMSVTRYFEAHGTGTPIGDPIETRA
IGKAFRRYRSAKEPLYVGSVKSNIGHLEGASGVAGVIKAILALEKAIIPPNSSNLQSLAPQIDEDFFNLKILQKAIPWPD
SGLRRASVSSFGFGGSNCHVVLDDAYN
>UniRef100_Q0RIF6_from_1372_to_1798 (HMM "PKS_KS" in sequence "UniRef100_Q0RIF6", bitscore: 706.4, e-value: 1.1e-206, length: 427)
IAIVSMACRYPGGVVTPEDLWQLVSSGTDAIGEFPADRGWDLASLFDDDPDTPGTSYTRRGGFLGDVAGFDAEFFAMNPR
EARATDPQQRLLLETSWEAVQRAGIDPTRLRGSRTGVYVGLIYTEYGARAAGNPAEHGGYLSTGSAGSVASGRISYALGL
RGPAVTVDTACSSSLVALHFARQALHNGECDLALVGGATLMATPSIFVEFSRQRGLSPDGRCRAFADAADGTGFSEGVGM
LVVERLSDARRNGHPVLAVVRGSAINSDGASNGLTAPNGPAQESVIAQALADAGLSAVDVDVVEAHGTGTTLGDPVEARA
VLATYGADRGSAPPLWLGSLKSNIGHTQAAAGVGGIIKMVQALENRVLPRTLHVDAPSRHVEWGRGAVALLTEDVPWPDG
ERTRRFGVSAFGMSGTNAHVIIEEPSR
>UniRef100_Q7WRN5_from_37_to_465 (HMM "PKS_KS" in sequence "UniRef100_Q7WRN5", bitscore: 706.3, e-value: 1.1e-206, length: 429)
IAVVGLGCRFGKNISTPEAFWSFLKAGGNTLTDVPSDRWNVSDFYDSDRSKPGKIYVSQGGFLNDVSMFDAHFFGIAPRE
ALHIDPQQRLLLEVGYEALEDAGMAAPTARIGKTGVFIGITNNDYARLIAPGGDYSTIGAYHISGNHINAAAGRISYLLN
LNGPSLAIDTACSSSLVAVHLACRSLRSQECRQALVGGVNLILTPEVPIALCRNQMLAADGRCKTFDESADGFGIGEGCG
VVVLKRLSEALADSDRIWALIRGTSVNNDGASGGFTVPNGPMQTDLIRDALADARLSANAIDYVEAHGTGTSLGDPIEIK
AIADALCVNRSPSQPLLIGSVKTNLGHLAAAAGISGLIKTILSIYHGEIPAHLNFQKPNPHINWDSIPLHVVTQTRPWTQ
GNGKIKAAGVSSFGASGTNAHAILSEPPQ
>UniRef100_Q096B7_from_1_to_423 (HMM "PKS_KS" in sequence "UniRef100_Q096B7", bitscore: 705.8, e-value: 1.6e-206, length: 423)
MACRLPGGVRSPEDFWALLESGRDAIGPIPAERWDSEKYYDPDPDAPGKICTREGGFLNAHKAFDAQFFRISPREAMYMD
PQQRMVLEVAWEALERACIPPDSLYGSDTGVYVGLTCTDYAALMAQYVPEEEADPTASTGSAHSPAAGRLSYVLGLHGPS
MALDTACSSALVAVHLACESLRRRESHAALAGGVNLMFAPLGHVLLSRAHMLSPEGRCKTFDEAANGYVRSEGVGMAVLK
RLSDARRDKDPILALIRGSAVNQDGPSGGLTAPSGPAQRQVIRKALENAGLEPSAVDYIEAHGTGTALGDPIEMNALGEV
FASNHDAARPLWVGSAKTSIGHMESAAGIGGLIKVILQLSHGAIPPHLHLKQPSSRIPWSKLPFQVPTALTPWPAGARKR
VAGVSSFGFSGTNAHLVVEEPPR
>UniRef100_Q49932_from_35_to_460 (HMM "PKS_KS" in sequence "UniRef100_Q49932", bitscore: 705.8, e-value: 1.7e-206, length: 426)
IAVVGIGCRFPGDVTGPDSFWDLLIDGRNAISRVPADRWDADAFYDPDPLTPGRMTTKWGGFVSDIAGFDAAFFGITPRE
AAAMDPQQRILLEVAWEALENAGIPPDSLGNSRTGVMIGVYFNEYQSMLASSLENVDAYSGTGNAHSITVGRISYLLGLR
GPSVAVDTACSSSLVAVHLACQSLRLRETDLVLAGGVSITLRPETQIAISAWGLLSPHGRCAAFDAAADGFVRGEGAGVV
VLKRLTDAVRDGDLVLAVVRGSAVNQDGRSNGVTAPNTAAQCDVITDALRSSDVAPESVNYVESHGTGTVLGDPIEFEAL
AATYGRGESACALGAVKTNLGHLEAAAGIAGFIKTVLAVQRGQIPPNLHFSQWNPAIDAASTRFFVPTENSSWPISDGQA
GPRRAAVSSFGLGGTNAHVVIEQGPE
>UniRef100_Q331Q2_from_37_to_467 (HMM "PKS_KS" in sequence "UniRef100_Q331Q2", bitscore: 705.8, e-value: 1.7e-206, length: 431)
IAIVGMACRYPGGVRSPEDLWELVVSGTDAVGPFPEDRGWDVERIYDLDPSVPGTTYCREGGFLYDAGDFDAAFFGIGPR
EATVMDPQQRQLLEASWEALEQARLDPRALRGSQGGVFVGaanqgYVPGDAAASGRLPEGADGYLLTGNADAVLSGRISY
FLGLEGPSMTVETACSSSLVALHLAVQALRREECEFALAGGVAVLANPAAYVEFARQRGLAPDGRCKAFDDAADGTGWAE
GVGVLVVERLSDAVRKGHRVLAVVRGTAVNQDGASSGLSVPNGPSQQRVIRRALADARLKAGQIDAVEAHGTGTRLGDPI
EAQALLHAYGEERSPERPLWVGSLKSNFGHAQAAAGVGGVIKTVMALRHGVLPRTLHVKSPTRHVDWGDGQVRLLTETVP
WPQTGAPRRAGVSAFGVSGTNGHVILEEAPP
>UniRef100_Q70HZ7_from_39_to_461 (HMM "PKS_KS" in sequence "UniRef100_Q70HZ7", bitscore: 705.3, e-value: 2.4e-206, length: 423)
VAIVGMSCRLPGDVRTPERFWELLDTGTDALTPLPTDRGWNLDTAFDDERPYRREGGFLYDAGRFDAEFFGISPREALAM
DPQQRLLLESSWEAIEHARIDPRSLHGSRTGVWFGTIGQDYFSLFAASGGEHANYLATACSASVMSGRVSYVLGLEGPAV
TVDTACSSSLVALHSAVQALRSGECELALAGGATVMATPTVFTAFSHQRGLAGDGRCKAFAAGADGAGFAEGVGVLVLER
LSVARRNGHRVLAVVRGSAVNQDGASNGLTAPNGPSQQRVIRAALANARLAPEDVDAVEGHGTGTSLGDPIEAQALLATY
GRGRDAERPLWLGSVKSNIGHAQAAAGVAGVIKMVLAMEKGRLPRTLHVDEPSGEVDWDSGAVRLLTEARDWPSGEGRVR
RAGVSSFGISGTNAHVIIEEPQE
>UniRef100_Q2TYJ0_from_7_to_444 (HMM "PKS_KS" in sequence "UniRef100_Q2TYJ0", bitscore: 705.3, e-value: 2.4e-206, length: 438)
IAIVGRSCRFPGGSSTTAQLWKLLLEPQDLSSGPPSGRFNADAFYHNDPRRPGTTNAVKSYFLEEPIDRFDAPFFNISRT
EAESIDPQQRLLLETVYEGLEAAGCRLEDLSGSSTGVFCGVMCDDYRSMVFRDLDTLPQYAATGTSQAIVANRISYFFNL
RGPSITVDTACSSSLVAVHLAARALADGDCHLAVAAGTNLILAPNVFLSESSLNMLSPTGHSRMWDANADGYARGEGVAA
VVMKRLSDAIRDGDHIECVVRATNVNQDGRTPGITMPSPEAQKDLIMKTYSDAGLDPQNRPEdRCQYFEAHGTGTRAGDP
QEARAIHGAFfgpSATASNDSSALLVGSVKTIIGHTEGAAGLAGLLKASLCIENATISPNMHFENLNPDIAPYAGSLRVP
TEVLPWPTLSPGTPRRASVNSFGFGGTNAHIILESYDV
>UniRef100_Q2PC52_from_1778_to_2204 (HMM "PKS_KS" in sequence "UniRef100_Q2PC52", bitscore: 705.0, e-value: 3e-206, length: 427)
VVIVGMACRLPGGITTPAEFWDLVAEGRDGMSPLPADRGWETDRLLGTDPDQAGTTYARQGGFLHDAGYFDAGLFGISPR
EATAMDPQQRLLLETTWEALETAGVDPSSLRGEPVGVYTGMSIHDYLGDLTRVPAEFEGFTTTATAGSVASGRVSYVFGL
EGPAMTVDTACSSSLVAIHLAAQALRQGECETALAGGVAVMGSPVGLTGFSRARGLAADGRCKAFAAAADGTVLSEGVGV
LVLERLSTARRKGHRPLAVVRGSAINQDGASNGLTAPNSLAQQRVIRAALAASGIGPDEVDAVEAHGTGTTLGDPSEAQA
LIATYGHGRPAQRPLWLGSVKSNLGHTQAAAGVTAVIKMVEAIRHGHLPPTLFVDEPTPHVDWSEGAVRLLTEGRPWPDA
DRPRRAGISSFGISGTNAHLILEQIPE
>UniRef100_A4KCE5_from_80_to_505 (HMM "PKS_KS" in sequence "UniRef100_A4KCE5", bitscore: 705.0, e-value: 3e-206, length: 426)
IAIVGMACRYPGGVAGPDDLWRLVESGGDGVGPFPADRGWDLDELLGTAESPPASVTSEGGFLADAGDFDAAFFRMSPRE
ALATDPQQRLLLETSWEALEHAGIDPVALKGSRTGVFAGAYQMGYTGLVTESDEQLRGHAFTGGAGSVTSGRVAYTLGLE
GPAVSVDTACSSSLVAMHLAAQALRAGECTLALAGGVTVMATPETFIAFTVQGGTAADGRCKSFAEAADGAGWSEGVGML
VLERLSDARRNGHEVFAVMRSSAVNQDGASNGLTAPNGPSQQRVIRQALAAAGLSPTDVDAVEAHGTGTKLGDPIEAQAL
LSTYGHNRPDDRPLWLGSLKSNIGHTQAAAGVGGVIKMVQALRHGILPRTLHVDRPTTHVEWEQGDVRLLTESIPWPETG
RPRRAGVSSFGVSGTNAHVILEAATA
>UniRef100_Q9F830_from_559_to_983 (HMM "PKS_KS" in sequence "UniRef100_Q9F830", bitscore: 704.9, e-value: 3.1e-206, length: 425)
VAVVAMACRLPGGVTSPEEFWELLAEGRDAVGGLPTDRGWDLDSLFHPDPTRSGTAHQRAGGFLTGATSFDAAFFGLSPR
EALAVEPQQRITLELSWEVLERAGIPPTSLRTSRTGVFVGLIPQEYGPRLAEGGEGVEGYLMTGTTTSVASGRVAYTLGL
EGPAISVDTACSSSLVAVHLACQSLRRGESTMALAGGVTVMPTPGMLVDFSRMNSLAPDGRSKAFSAAADGFGMAEGAGM
LLLERLSDARRHGHPVLAVIRGTAVNSDGASNGLSAPNGRAQVRVIRQALAESGLTPHTVDVVETHGTGTRLGDPIEARA
LSDAYGGDREHPLRIGSVKSNIGHTQAAAGVAGLIKLVLAMQAGVLPRTLHADEPSPEIDWSSGAISLLQEPAAWPAGER
PRRAGVSSFGISGTNAHAIIEEAPP
>UniRef100_A6GKP5_from_674_to_1100 (HMM "PKS_KS" in sequence "UniRef100_A6GKP5", bitscore: 704.9, e-value: 3.2e-206, length: 427)
IAIVAMACRYPGGADDLDAFWRLVSEGRDASSGFPEDRGWDLDDLYDPDPDAPGKSIAREGGFLHHAADFDPEFFGLSPR
EATAVDPQHRLLLELAWEALEGAGVVPAQLRRSATGVYVGVMYQDYGGRLLGDLKALDGSVGLGSSASVASGRIAYALGL
EGPAMTIDTACSSSLVAIHLAAAALRAGECDLALAGGSTLMATPRLFVEFSRQRALAPDGRCKPFSAHADGVGWSEGAGM
IVLERLADARRNGHPVLAIVRGSAVNQDGRSQGLTAPNGPAQQRVIEAALASAKLLPSEVDLVEGHGTGTRLGDPIEAGA
IQAVYGQSRRSAEAPVWLGSVKSNFGHTQAAAGIAGVIKVVLAMRHDRVPRSLHAGAPSEHVDWDGSVQLLAEDQPWPRG
ARQRRAGVSSFGVSGTNAHVILEEPPS
>UniRef100_Q091C1_from_1_to_419 (HMM "PKS_KS" in sequence "UniRef100_Q091C1", bitscore: 704.7, e-value: 3.6e-206, length: 419)
MSCRFPGGGERPETFWEFLKGAGDATREVPRERWDIDEIYDPTPGVRGKVYTRRGAFIEDVDLFDPGFFGIPPRDAKDMD
PQQRLLHEECWRALERAGIPPAGLVGSRTGVFVGLMHNDYNVLGITSGVEMFAASLNYPSMAAGRIAHTLGFQGPALTVD
TACSSSAVCIHLACQSLRNDESDLALAGGVSLSLSPITMMFGCENRMLSVDGRCKTFDASADGFARGEGCGVVVLKRLSD
ALAKGDPILGIIRGSAVNHDGRSSGLMVPNGRAQERVIRMALDGCGVEPHQISYVEAHGTGTALGDPIEMEAIRSVFGRK
TTRSEPLLVGSVKTNIGHLEAAAGVSGLIKVILSLQNEIIPAHLNFERPNPNIRWDDLPVIIPTSMRPWPRGEKRRIAGV
SSFGFSGTNAHLIVEEAPL
>UniRef100_Q197Z2_from_37_to_452 (HMM "PKS_KS" in sequence "UniRef100_Q197Z2", bitscore: 704.7, e-value: 3.6e-206, length: 416)
VAIVGMACRYPGEVAAPEDLWRLVLDGVDAMTPFPADRGWDLADAAVGHGGFVSTAADFDAGFFGVSPREALSMDPQQRL
VLETSWEALERGGIDPASVQGSRTGVFVGCSNQNYGAAGGRLPDGADGHLLTGNAASVVSGRVSYVLGCEGPAVTVDTAC
SSSLVALHLAVQSLRSGECDLALAGGVTVMATPEVFAEFDRQGGLAGDGRCKAFAEAADGTGWGEGAGILLVERLSDAER
NGHRVLAVVRGSAVNQDGASNGLTAPNGPAQQRVIRAALENAGLRPQDVDAVEAHGTGTTLGDPIEAQALLSAYGREREA
GRPLWLGSVKSNIGHTQAAAGAAGVIKMVEALRHGVLPATLHVDEATSHVDWSSGQVRLLTERQDWPEAERPRTAGVSAF
GVSGTNAHVLLQQYEP
>UniRef100_Q08QP5_from_2_to_424 (HMM "PKS_KS" in sequence "UniRef100_Q08QP5", bitscore: 704.6, e-value: 3.9e-206, length: 423)
VGVACRFPGDATTPERYWQNLAAGRDAVSEVPPERWDNATWFDPDPEVAGRTYSRHGGFLSTVDQFDAPFFGIAPRDARS
MDPQHRLVLECVWEAFERAGIPPASQAGSRTGVFVGIAATDYGWLIQDSKGATALDAYFLTGVAPSFIAGRTAHVFGFEG
PAVSIDTACSSSLVAVHLACSSLRLGETDTAIAAGANLLLAPMSQVMMSKVGVLSASGRCRAFDATADGFVRGEGIGVVV
LKRLADAVAAGDPVLAVIRGTAVNQDGATNGLTVPSKKAQERVIRAALDNARLHPHDVSYVEAHGTGTALGDPIELRALG
DVYGKDRPQERPLYVGSVKTNFGHTEAAAGIAAFIKVILALGNEGIPPHLHFQRPSPHVDWSRLGIQIPTGMVPWSTARR
IAGVSAFGASGTNAHVIVEAPPA
>UniRef100_A0ACH1_from_5080_to_5496 (HMM "PKS_KS" in sequence "UniRef100_A0ACH1", bitscore: 704.4, e-value: 4.4e-206, length: 417)
IAIVGMSARYPGGVRNAEQLWELVAHGADGTAEFPADREWPSDVVAGAAARGGFVDGATEFDAGLFGISPREALAMDPQQ
RLLLEASWEAFESAGLNPRSLRGRPVGVFAGASSSGYGGAGDDLEGAGGYLLAGTANSVISGRVAYTFGLEGPAVTVDTA
CSSSLVALHWAAQALRNGECELALAGGVTVMVSPAAFAEFDRQDGLASDGRCKSFAGGADGTGWGEGVGVLVLERLSDAR
RNGHEILAVVRGSAVNQDGASNGLTAPNGPSQQRVIRQALATAGLAPGEVDVVEAHGTGTRLGDPIEAQALLATYGQGRD
EDRPLWLGSVKSNIGHTQAASGVAGVIKMVMAMRHGVLPATLHVDEPTPHVDWSTGAVKLLTDARPWTVTDRPRRAGVSS
FGISGTNAHILLESAPS
>UniRef100_A3R4R5_from_44_to_470 (HMM "PKS_KS" in sequence "UniRef100_A3R4R5", bitscore: 704.4, e-value: 4.4e-206, length: 427)
IAIVGLGCRLPGGADSPEAFWRVLRDGVDTTSEFPAERGDASALYDPDPDAPGKAYVIRGAFLGRVDTFEPSVFGISPRE
ALGMDPQQRITLEVAWEALERAGYAPDSLSGSATGVYLGLSTTDYVRMRQSEGDIRDVDAYQLVGEPSFAAGRISYTLGL
QGPSKVMDTTCSSSLVALHEACQGLRLGECDMALAGGVNLMLSPYGFVMMSKFAGLSPEGRCKTFDASADGYARGEGCGV
VVLKRYSDALRDGDNVIALVRGTAVNHDGRSSGLTVPNPAAQQDVIRAALAQAGIAPGDVDYVEAHGTGTALGDPIELRA
LEAVIGRNRPAGSPLLVGSVKTNIGHLESAAGVAGLLKLVLALQHGQIPPHLHFTDPNPNVDWSRLHIEVTAQGRPWPTS
DRPAIGAISSFGASGTNAHAVVSAPPA
>UniRef100_Q2N3T1_from_2005_to_2437 (HMM "PKS_KS" in sequence "UniRef100_Q2N3T1", bitscore: 704.1, e-value: 5.3e-206, length: 433)
IAVIGMSGVFPASDSVDELWSHLEAGRDVIEVIPRDRWNWEEHWASSEELDKTAVRWGGFMKHVDRFDAAFFGISPREAA
LMDPQQRILLEITWKAIEHAGYRPSSLSGSRTGVYVGIGNADYREVMARRLVPAEAHLATGALSHAIAPNRISYLLNLHG
PSEVVDSACSSSLVAVCRAVDALLAGECDTALAGGVNVIVSPTLYISLSKAGMLSPDGRCKTFDKDADGYVRSEGAGMLL
LKRLSRALEDGDPIHGILRGHAVNHGGRVNTLTTPNPSAQAALVAEAWRRAGVDPATVSYIETHGTGTKLGDPIEIEALK
KAFealfaqQGAAAPDAPFCALGSIKTNIGHLETAAGIAGLIKILLAMKHKKLPGNLHFRELNPYIRLEGSPFFVLDRTV
PWDPIEGAPRRAGISSFGFGGVNAHVVVEDFEA
>UniRef100_UPI000023D46F_from_56_to_480 (HMM "PKS_KS" in sequence "UniRef100_UPI000023D46F", bitscore: 704.1, e-value: 5.6e-206, length: 425)
IAVVGIGCRFPGNSSNPEALWKLLSDARSCYSKVPPDRYNVDGFRHPSNKLNTTIAEGAHFLSENIAAFDAAFFNIAPID
AKSMDPQQRMLLEVVYEGLESAGIKMEDTTGSDTSCYVGTFTRDWSDMLMRDPETAPKYSGAGIGSGMQANRVSWFFDWH
GPSLTLDTACSSSLVALHLACQSINDGVSKVAVAAGTTLMLNPDMPMWMSNMSFLSADGLSKSFDASADGYGRGEGIAAV
ILKSLDQAVRDRDPIRAVIRGTGINHDGHTPGITLPSASAQADLISSVYKKSGLDYDDTMYFEAHGTGTAAGDSVELRAI
GASVTKNRDSSKTLVVGSIKSNIGHTEGAAGLAAFIKAVLVVEKGLIPRNIHLNNPNPRIPFEELKIQVPTVEIPWPTPG
VRRASVNSFGYGGTNAHAILDDASS
>UniRef100_O05170_from_26_to_461 (HMM "PKS_KS" in sequence "UniRef100_O05170", bitscore: 704.0, e-value: 5.6e-206, length: 436)
VAVVGIGCRFPGGVNSPGEFWDLLTAGRNTVGEMPPDRWEEYRDFGPRFDAALRTAIRSGSFLDDDIAGFDAEFFGISPR
EAELMDPQQRLMLEVAWQALEHAGIPPHTLAGTDTGVFAGVCTYDYGAGRLEDLPNIDAWTGIGAAVCAVSNRVSHALDL
RGPSLSIDTACSASLVALHTAAQSLRLGECTVALAGGVNLLVSPGQTIALGTAGALAPDGRSKPFAASagryavaaSADG
YGRGEGCGVLVIKLLTDAVRDGDRVLAVLRGSAFNQDGRTNGIMAPCGQAQEHVMRRALTAAGVAADTVDFVEAHGTGTR
LGDPMEIGAIAAVYGRDRSGQEPCAVGSVKSNIGHLEGAAGVAGVIKAILALDEDRIPASLLDGDPNPEIDWAGLDIRLA
TRALPWPERPHPRRAAVSGFGYGGTVAHVVLEQAPT
>UniRef100_Q3S2U6_from_13_to_433 (HMM "PKS_KS" in sequence "UniRef100_Q3S2U6", bitscore: 704.0, e-value: 5.8e-206, length: 421)
IAVVGMGCRFAGGATDPQALWKLLEQGGSTWSKTPSSRFNVSGVYHPNGQRVGSMHVRGGHFLDQDPALFDASFFNMTSE
VASCMDPQQRLILEVVYEALEAAGIPLESVAGSNTAVFSGAMYHDYQDSLHRNPETLPRYFITGNAGTMMSSRVSHFYDL
RGPSVTVDTACSTTLTALHLAIQSIRAGEADMAIVAGSNLLLNSDVFVTMSNLGFLSPDGISYSFDPRANGYGRGEGVAA
IILKALPRALRDGDPIRLVVRETALNQDGRTPAITGPSPEAQACLIRECYQKAGLDPRQTSYVEAHGTGTPTGDPLELAA
ISAAFQGQPLQIGSVKANLGHTEAASGLASVMKVALALEKGIVPPSARFLQPSKKLLEERKFQIPLSSQLWLPIDGICRA
SINNFGFGGANAHAIVERYDP
>UniRef100_Q6J228_from_12_to_443 (HMM "PKS_KS" in sequence "UniRef100_Q6J228", bitscore: 703.9, e-value: 6.2e-206, length: 432)
IAIIGTSCRFPGGANTPSKLWDLLCEKRDVQSRIPNDRFNVDAFYSTNGDKNGCTDVKRAYLLSEDIRVFDASFFKINPR
EAEAMDPQQRLLLEAVYEATEAAGLPMEDLKGSDTAVYVGCMTGDYHEMLMRDPQDMPKYMATGTARSILSNRISYLFDW
KGPSMTIDTACSSSLVAVYDAVTALRNGVSKIACAGGANLILGPEMMISESKLHMLSPTGRSRMWDASANGYARGEGVAA
IMMKTLSQALADGDHIQGVIREIGVNSDGRTNGITLPSPEAQKFLIRQTYKKAGLDVFKdRCQFFEAHGTGTPAGDPLEA
RAIHEAFFTDGDIVSEPMYVGSVKTAIGHLEGCAGLAGLIKALEAVKRGVIPPNQLFENLNPALKPYVSNLRLPTESKPW
PKLAPGSPRRASVNSFGFGGTNVHAIIEQFDH
>UniRef100_Q54296_from_3268_to_3686 (HMM "PKS_KS" in sequence "UniRef100_Q54296", bitscore: 703.7, e-value: 7.3e-206, length: 419)
LAIVGMACRLPGGVSSPEDLWRLVESGTDAVSGFPTDRGWDVEGLFDPDPDAAGKSYRAEGGFLDTAAGFDAGFFGISPR
EALAMDPQQRLLLEVSWEAFERAGIEPGSVRGSDTGVFIGAFPVGYGAGAAREGYGATAAPNVLSGRLSYFFGLEGPAIT
MDTACSSSLVALHLAAQALRNGECSMALAGGVTVMATPEVFTEFARQRGLASDGRCKAFADSADGAGFSEGAGLLLVERL
SDARRNGHQVLAVVRGSAVNQDGASNGFTAPNGPAQQRVIRQALANAGLTTAEVDVVEAHGTGTTLGDPIEAQAVIATYG
QDREQPLLLGTLKSNVGHTQAAAGVSGVIKMVMALQHSTVPRTLHVNEPSRHVDWSAGAVELVTENQSWPVTGRPRRAGV
SAFGVSGTNAHVVLESAPP
>UniRef100_Q7WTF3_from_44_to_468 (HMM "PKS_KS" in sequence "UniRef100_Q7WTF3", bitscore: 703.6, e-value: 7.5e-206, length: 425)
VAIVAMACRYPGDVASPEDLWDLVAARRHAMTAFPDNRGWDLERLFHPDPDHPGTSYAREGGFLHDADLFDPEFFGISPR
EAAAVDPQQRLLLEVAWEALERAGIAPGSLKGAPVGVYAGTALPGFGTPHIDRAAEGYLVTGNAPSVLSGRVAYTLGLEG
PAVTVDTACSSSLVAMHLAAQALRQGECELALAGGVTVMTTPYVFTEFARQRGLAADSRCKAFSKGADGTAFAEGAGLLV
LERLSDAQRNGHQVLAVMRGSAINQDGASNGLTAPNGLAQQRVIRQALAGARLSPADVDVVEAHGTGTTLGDPIEAQALL
ATYGQERPEGRPLWLGAIKPNLGHTQGAAGVAGVIKMVMALRNASLPALLHADRPTSVVDWDGGAVRLLAEPVAWPAGDR
RRRAGVSSFGISGTNAHLILEEAPP
>UniRef100_O54591_from_36_to_462 (HMM "PKS_KS" in sequence "UniRef100_O54591", bitscore: 703.6, e-value: 7.7e-206, length: 427)
IAIVAMACRYPGGVSSPEDLWRLVAEGTDAVSAFPGDRGWDVDGLVDPDPDRPGTTYTDQGGFLHEAGLFDAGFFGISPR
EAVAMDPQQRLLLETSWEAIERTGTDPLSLKGSDIGVFTGVASMGYGAGGGVVAPELEGFVGTGAAPCIASGRVSYVLGF
EGPAVTVDTGCSSSLVAMHLAAQALRRGECSMALAGGAMVMAQPGSFVSFSRQRGLALDGRCKAFSDSADGMGLAEGVGV
IALERLSVARERGHRVLAVLRGIAVNQDGASNGLTAPNGPSQQRVIRAALAEAGLSPSDVDAVEGHGTGTTLGDPIEAQA
LLATYGKGRDPEKPLWLGSVKSNLGHTQAAAGVASVIKMVQALRHGVLPPTLHVDRPSTEVDWSAGAVSLLTEAREWPRE
GRPRRAGVSSFGISGTNAHLILEEAPE
>UniRef100_Q76KY0_from_139_to_565 (HMM "PKS_KS" in sequence "UniRef100_Q76KY0", bitscore: 703.5, e-value: 8.5e-206, length: 427)
IAIIGIGCRFPGGINSAEELWQLVMDEAEVLSGFPTNRGWDVEGIYDPDPGKPGKSYVREGGFLQDAGDFDADFFGISPR
EALAMDPQQRLVLETAWEAFERAGIDPGSLHGSKAGVFIGAEVHEYGTRVHEAPEGLDGYLMTGNAPSVASGRIAYSLGL
EGPAVTIDTACSGSLVALHLAAHSLRQGESSLAIAGGVTVMGNPGMFAAFSRQRGLAADGRCKPFAAAADGTGFSEGVGV
FVVERLADARRNGHPVLGIVKGSAINQDGASNGLTAPNGPSQQRLILQALANAGLKPADVDTMEAHGTGTKLGDPIEAQA
ILATYGQEREEGRPLWLGSIKSNLGHTQAAGGAASLIKMLMGMRHGKLPRSLHIDAPTPHVDWTTGDVALLTETRDWDAP
DRPRRAGVSAFGISGTNAHVIIEEAPE
>UniRef100_Q49HL2_from_4836_to_5246 (HMM "PKS_KS" in sequence "UniRef100_Q49HL2", bitscore: 702.9, e-value: 1.2e-205, length: 411)
IAIVGMACRFPGGEDLSAFWQLLDTGRDAVTECRDTESGVLQMGGYVDGIDRFDAEFFRIAPVEARLLDPQQRLLLETSW
QALEDAGIAPASLGGSRTGVYAGITNSDYRELLAGYEDTAGLYAATGSSYSTAIGRVAFTLGLEGPAMAVDTACSSSLVA
VHQAVASLQRGEADLALAGGVNAILSPTVTESFASGGMLAPDGRCKTFDAEADGYVRGEGCAMVVLKRLADAEADGDRIW
GVIRGTAVNQDGASAGLTVPNGPAQERVIAEALARAGVQPAEVDYLEAHGTGTPLGDPIEVNAAAAVYGRGRDAGRPLLI
GSVKTNIGHLEAAAGVAGLVKVLLAMNRGVIPRHLHFDRPSPRMDWKQLPVQVTAEATQWPETAGRPVRAGVSSFGFSGT
NAHVVLEAPGP
>UniRef100_Q6JHN7_from_37_to_465 (HMM "PKS_KS" in sequence "UniRef100_Q6JHN7", bitscore: 702.8, e-value: 1.3e-205, length: 429)
IAIVAMSCRFPGGVTSPEALWQLVSDGRDVVSELPDDRGWDLTPLLDTDQGEHEVSCPRAGSFLPDAADFDPAFFGISPR
EALAMDPQQRLLLETSWEVFERAGIDPATVKGSTGGVFVGAfQSGYAESLNQTRAAERLAGHIGIGSYSSVMSGRLAYIF
GLEGPAVTVDTACSSSLVALHLAGQSLRAGECSFALVGGVTVLATPESFVEFSRQGGLSPDGRCKAFSEAADGFGPSEGV
GMLIVERLSDARRLGHDVLAVVRGTAVNSDGASNGLTAPNGPSQQRVIRQALAASALLPADIDVLEAHGTGTTLGDPIEA
QALLATYGQDRPVERPLLLGSVKSNLGHTQAAAGLAGVIKMVMAMRHGVVPQTLHVDEPSSHVDWTSGAVRLLTSAEPWP
ETGRARRAAVSSFGISGTNAHAIIEGGSR
>UniRef100_Q0S8W4_from_1764_to_2190 (HMM "PKS_KS" in sequence "UniRef100_Q0S8W4", bitscore: 702.8, e-value: 1.3e-205, length: 427)
IVIVGMACRYPGKVYCPEDLWRLVHDGRNAVGAYPHNRGWNLDEVYDPDPNRAGTTYMKEGGFLYDADEFDAAFFGISPR
EAIAMDPQHRLLLESAWEALEQAGIRPTAPGLTDTGVYVGLMGGDYGFHLMTQRNVDAEGYLMTGTSNSVASGRISYSLG
FTGPAVTVDTACSSSLVAMHLAARALRDGECALALAGGATVMATPGVLIEFSRQRGLASDGRCKPFSDRADGTGLSEGAG
MVVLERLSDARRNGHRVLAIIRGSAVNQDGASNGLTAPNGPSQERVIRQALADASLGPTDIDAVEAHGTGTTLGDPIEAQ
ALLAAYGQGRDGRPLWLGSVKSNIGHSQAAAGVAGVIKMVMAMRHGILPPSLHGDVPTRHVDWTAGEVSLLAESVAWPET
GRPRRAAVSSFGISGTNSHMILEQPPE
>UniRef100_Q5BCE6_from_11_to_468 (HMM "PKS_KS" in sequence "UniRef100_Q5BCE6", bitscore: 702.8, e-value: 1.4e-205, length: 458)
IAIIGTGCRLPGGSSSPSRLWTLLKNPRVVASETPGDRFDINAFYHEDPGYPGTTNSKEAYYISDDPRPFDAPFFNISAT
EAESIDPQQRQLLETVYESLESAGLRLDALQGSSTGIFCGVMNNDWGELQSADYKSLPQYLATGAARSIIANRISYFFDW
HGPSVVVDTACSSSMVALHHAVTALQQNECTLALATGTNLIQAPNIFISTTKIQMLSPTGRSRMWDANADGYARGEGVIS
IVLKRLSDAIRDGDDIECVIRATGTNQDGRTMGLTMPSSVSQLQLIQSTYARAGLDPRRVQdRCQYFEAHGTGTLAGDPQ
EAAAIHHAFfgppaspekngvyngcdvsvngaaNGAFADDNDILLVGSVKTVVGHTEGTAGLAGIIKASLNLQHGLISPN
LLFETLNPALEPFASHLKVVTELTPWPSLPTGAPRRVSVNSFGFGGTNAHAILESYDA
>UniRef100_A4F5C6_from_1603_to_2029 (HMM "PKS_KS" in sequence "UniRef100_A4F5C6", bitscore: 702.8, e-value: 1.4e-205, length: 427)
VAIVGLSLRLPGGTGDLAGLWDLLERGVDAVGPIPASRWDAGAAYDPDPDAKGKSYVRSAALLDGVDLFDAAFFGISPRE
AKHVDPQHRLLLEAAWQALEEAGVVPASLKGSKTGVFVGAGASDYALLQRDSDEDDAYAAMGTASAFAAGRLAFTLGLEG
PALSVDTACSSSLVALHLACQSLRQGECDLALAAGAQVMASPEAFVLLSRTRALAPDGRSKTFSANADGFGRGEGVVVLA
LERLSDARANGRPVLAVVRGSAMNHDGASSGITVPNGTAQQKVLRGALDDAGLAPAEIDVVECHGTGTALGDPIEVNALA
AVYGEGRPADRPLLVGAIKTNIGHLEAAAGLAGVAKVVAALRNGALPATLHTSPLNPHLAWDELPVRVIDGACPWLRRAE
DTPRRAGVSAFGLSGTNAHVIIEEAPG
>UniRef100_A1UGW4_from_37_to_465 (HMM "PKS_KS" in sequence "UniRef100_A1UGW4", bitscore: 702.7, e-value: 1.5e-205, length: 429)
IAVVGMGCRLPGGVSDPDGFWQLLQDGRSGIVRVPPERWDAEALYSADNGVPGTICTREGGFLTSWQPDEFDAEFFGISP
REAAAMDPQQRLLMEVSWEALEHAGIPAQNLRGTQTSVFVGLTTNDYSLLFAgkLRREDIDPYVPFGNAANFAAGRLSYF
LGVRGPAVVVDTACSSSLVSVHLACQSLRRRESDTALAAGVNLMLSPENTIACSRWGMLAPDGQCKTFDAGADGYVRSEG
CGVVVLKRLGDALRDGDRVLAVVRGSAVNQDGASSGQTVPNGPAQQALMRQALAASQLGPADIDYIEAHGTGTALGDPIE
LDALSAVFGDRGDAAPLVLGSVKTNLGHLESGAGITGFIKTVLSVRYGYIPKHLNFTRLTPHAGPCASQFTIATDGMEWP
AVTRARRAGVSSFGVSGTNAHIIVEQAPA
>UniRef100_A0ACI0_from_4589_to_5003 (HMM "PKS_KS" in sequence "UniRef100_A0ACI0", bitscore: 702.6, e-value: 1.5e-205, length: 415)
VVIVSMSCRYPGGADSPENLWEVVAAGTDAMSPFPVDRGWDLPDAGDFTTEGGFLHDATEFDADLFGISPREAVAMDPHQ
RLLLESAWELLERGGIAPTAVRGTRTGVFVGASAGGYAMAGVLPEGSESHAMTGTSNSVLSGRVSYVFGLEGPAVTVDTA
CSSSLVALHLAAQSLRNGECSMALAGGVTVMHSPVVFAEFGRQGGLASDGRCRSFAASADGTGWGEGVGLVLLERLSDAR
RNGHRVLGVVRGSAINQDGASNGLTAPNGPAQQRVIRAALAAAGLEAAEVDAVEAHGTGTKLGDPIEAQALLATYGQDRE
EPLYLGSVKSNIGHTQAASGIAGVIKTVEAIRRGVLPRTLHVDEPTPEVDWSAGAVELLTDDRPWPDTGRARRAGVSSFG
ISGTNAHVLIEEAPR
>UniRef100_Q97DW5_from_4_to_431 (HMM "PKS_KS" in sequence "UniRef100_Q97DW5", bitscore: 702.2, e-value: 2.1e-205, length: 428)
IAIIGLGLRLPGGADNKEKLWDILAKGVDCTIDVPKDRWNIDLFYNPDRSAIGKTHAFRGGYLNNIDKFDAGFFGITPRE
ASSMDPQQRILLETSWEAFEDAGIDTTKLAGKDVGVYIGAFTVDYKVLQFNSANQPLLESQSATGDMMTMVSNRLSYVYN
FTGPSMSIDTACSSSLVSLHLACKAIENNECSMAIAGGVNIMINPQYTIAESKGGFLSPDGRCKSFDAKANGYARGEGAG
IVVLKPLDKAIEDNDNIYCVIEATAVNQDGHTKGITVPNGEAQEKLMEEVYENAGISAKDISYIEAHGTGTRVGDPIEAK
AIGAALGKDRSNTDKCFIGSMKSNIGHLESAAGVAATIKASLMLKKKQIPPSINFNTPNPNIPFDSMCIKVPTKLEKLPS
KRGKSYIGINCFGFGGTNAHVVMSSYSK
>UniRef100_Q05470_from_1929_to_2368 (HMM "PKS_KS" in sequence "UniRef100_Q05470", bitscore: 702.2, e-value: 2.1e-205, length: 440)
IAIIGISGRYPQADNIDELWEKLRDGRDCITEIPADRWDHSLYYDEDKDKPGKTYSKWGGFMKDVDKFDPQFFHISPREA
KLMDPQERLFLQCVYETMEDAGYTREHLGRKRDAeLGGSVGVYVGVMYEEYQLYGAQEQVRGRSLALTGNPSSIANRVSY
YFDFHGPSIALDTMCSSSLTAIHLACQSLQRGECEAAFAGGVNVSIHPNKYLMLGQNKFMSSKGRCESFGQGGDGYVPGE
GVGAVLLKPLSKAVEDGDHIYGIIKGTAINHGGKTNGYSVPNPNAQADVIKKAFVEAKVDPRTVSYIEAHGTGTSLGDPI
EITGLSKVFTQETDDKQFCAIGSAKSNIGHCESAAGIAGVTKVLLQMKYRHVAPSLHSNVLNPNIDFLNSPFKVQQELEE
WKRPIISVNGKDIELPRIAGVSSFGAGGVNAHILIEEYAP
>UniRef100_Q0LP46_from_104_to_522 (HMM "PKS_KS" in sequence "UniRef100_Q0LP46", bitscore: 702.1, e-value: 2.2e-205, length: 419)
IAIVAMSCRLPGADSPEALWQLLLEGRSAIGFVPADRWDAQALYSPEARTPGKINTRWGGFLDQVDQFDPQVFGISGREA
SRIDPQQRLALEVAWETFERAGIAPDQLVGSATGVFLGISSNDYARLQFAQLDQLDAYAGTGNAHSIAANRLSYVFGLQG
PSMALDTACSSSLVAVHLASQSLLAGECEQALAGGVNLILNPELSVTFAQAQMLSGTGECHTFDAAADGYVRSEGCGMVL
LKRLDVAEAAGDPILAVIHGSAVNQDGRSNGLTAPNGQAQQAVIRQALAKAQIQPDQLSYIEAHGTGTPLGDPIEVAALQ
AVLGERQQPCLLGSLKSNLGHLEAAAGIAGLIKLVLAFQQQIIPAQANFKQRNPQIELGSALEIATTPQPWYSFGSYAGI
SSFGFGGTNAHVILGAAPI
>UniRef100_Q3WH62_from_136_to_563 (HMM "PKS_KS" in sequence "UniRef100_Q3WH62", bitscore: 701.6, e-value: 3e-205, length: 428)
VAIVGMACRLPGGADSPEALWELVRDGRDAVVGLPTDRGWDVDALYHPDREHPGTIYTREGGFLPDIGMFDPGFFGIGPR
EANAMDPQQRLMLEISWEALERAGVDPGSLRGTRTGVFTGVSLQDYGPPWHRAPAKAQGQLLTGNALGVIAGRVSYTFGL
QGPSLCVDTQCSSSMVAIHLAGQALLSGECDLALAGGVTVMTTPGMLLEFSRKQGLAPDGRCKAFSSDADGTGWADGAGV
LLLERLSDARRHGHPVLALIRGTAVNQDGASNGLAAPNGLSQQQLIHQTLANAGLAPGDVDVLEAHGTGTALGDPIEAQA
VIATYGRHRPAGRPLHLGSLKSNIGHTQAASGVAGVIKMVQAIRHGVLPRTLHVREPSPHVDWADGGVALLTEERGWERD
GVAPRRAAVSAFGVSGTNAHTVLEEAPA
>UniRef100_Q3VZE4_from_36_to_463 (HMM "PKS_KS" in sequence "UniRef100_Q3VZE4", bitscore: 701.5, e-value: 3.3e-205, length: 428)
IAIVGMACRFPGGVSSPEQLWDVVSGGHDAVSEFPVDRGWDVAGLYDPVPARVGRSYVRSGGFLAGAADFDAGFFGISPR
EALAMDPQQRLLLEVSWEALERAGVDPSSLRGSDTGVFTGLIYQGYGGESVTASEGVEGYRISGTASSVASGRVAYVLGL
EGAAVTVDTACSSSLVALHLAVRALRAGECGMALVGGVTVMSTPVGFVEFSRQRGLAADGRVKAFAEGADGTGWGEGVGV
LVVERLSVARARGHGVLAVVAGSAVNQDGASNGLTAPSGRAQERVIRAALADAGAAPGDVDVLEAHGTGTALGDPIEAGA
LLGVFGPGRPADRPLWLGSVKSNIGHAQAAAGVAGIIKIVEALRHQAVPATLHVDAPTSRVDWASGGVRVATEQVAWPPE
PGRRRRAGVSSFGMSGTNAHIVIEEAPP
>UniRef100_Q6TEI0_from_1671_to_2095 (HMM "PKS_KS" in sequence "UniRef100_Q6TEI0", bitscore: 701.3, e-value: 3.9e-205, length: 425)
VVLVGASCRFPGGVSTTDELWELLAAGRDAITEFPADRGWNLDEVYHPEPGRGGRSYVRHGGFLDGIAEFDNGFFGVAPA
EAVSMDPQQRILLELAWHALEDAGIDPTAMRGTRTGVYLGLMGNDYARRAHRTPEDLTGDVSIGNAGSVASGRLAYTFGF
HGPAITVDTACSSALVAMHQAAQALRAGECTVALAGGVTVLTTPTLFVEFSQVGVLAPDGRCRPFDAAAEGTAWSEGAGL
LVMERLSTARERGHRVLAVLRGSALNSDGASNGLTAPNGSAQQRVIRDALTAAGLAPGEVDAVEAHGTGTPLGDPIEATA
LLATYGQDRERPVLVGSAKSNLGHTQAAAGLAGVLKMVLAMRHGRLPATLHSNAPSPHVNWDDGAVRLLDEPVDWPRVDR
PRRAAVSSFSLSGTNAHVILEEPEP
>UniRef100_Q7UJD0_from_54_to_481 (HMM "PKS_KS" in sequence "UniRef100_Q7UJD0", bitscore: 701.2, e-value: 3.9e-205, length: 428)
IAIVGVSCRFPGAPDLDAYWKVISEGIDATAEIPPERWDVDSLYDPTGQKAGRMSVRRAGMVDNIDQFDPKFFGISPREA
ARMDPQQRLLLEVSWEAFEIAGIPVTSLAGTPVGAYVGiggtdyskvPSTYDGYYQYIDAHVGTGNALSIAANRLSYIMD
LRGPSMAIDTACSSSTMAIHLAVQSLRAGECDAALAGGVNAILTPETTIAFSKARMLSPDGQCRPFDADANGYVRGEGCG
MLLLKRLSDAERDGDRIWGTILASATNQDGRTSGITAPNGVSQQAVIRTALGEAGLPASRVNYIEAHGTGTPLGDPIEVD
ALTQVFSGKPGVDPPCYVTSVKANVGHMETVSGVAGIIKLLLMMRHQTIPGQLHLNKLNPRMSLKRSRIVIPAQSPPWPV
DDEPLVAGVSSFGFGGANTHLVMQQYLA
>UniRef100_Q6D9L1_from_567_to_994 (HMM "PKS_KS" in sequence "UniRef100_Q6D9L1", bitscore: 701.1, e-value: 4.4e-205, length: 428)
IAIIGMACRYPGSVNSPEALWDLLVNERDAIGDYPSDRGWDITKLYDPEPGRLGKISTRTSGFLYDAPQFDAGFFGISPR
EALTLEPQQRLLLEVSWEAIERAGIEPSSLYGSNTGIYAGIMATEYGSQIQHASEDVSGYGYMGTATCVASGRVAYSLGL
HGPAVTIDTACSSSLVAIHTACEALRSNDCKLALAGGITIMPTPGVLIDFSQQRVLAPDGRCKAFSASADGVGLSEGIGM
LLLEPLSQAQANGHTVLGVIRGSAVNQDGASNGLTAPNGSAQQQVIRHALANAGLTPQDVDVVEAHGTGTRLGDPIEANA
LMATYGRHRSAEQPLLLGSIKSNIGHTQAAAGAAGLIKMLMAFRHNMLPRSLHITEPSHEVDWSSGAIQLLSASRPWPQV
GDRPYRAAISSFGVSGTNSHLIVEQPPV
>UniRef100_Q0RTS4_from_53_to_481 (HMM "PKS_KS" in sequence "UniRef100_Q0RTS4", bitscore: 701.1, e-value: 4.4e-205, length: 429)
IAIVGMSCRFPGGVSSPADLWRVVDEGLDVTGPFPTNRGWDVDGLYDADPDRPGRTYARSGGFLHDAPEFDAAFFGISPR
EALATDPQQRLLLETAWEAVEEAGIDPVSLRGSATGVFAGVIAQEYTPRLHQPTPERVDGYVLTGSTTSVASGRVAYALG
LEGPAVTVDTACSSSLVAIHLAAQALRGGECTLALAGGVTVMSSPGMFVEFSRQRGLAPDGRCKPFAAAADGTAWAEGVG
VLVLERLSDAQRLGHRIHAVIRGSAVNSDGTSSQLTAPNGPSQQRVIRAALAAAALTPADVDAVEAHGTGTTLGDPIEAQ
AILATYGTDRPADRPLRLGSLKSNIGHSQAAAGVGGIIKLIGAMSHGRLPKTLHVDAPTPHVDWSAGTVTLLTEPADWPT
TPDRPRRAAVSAFGISGTNAHLILEQGPI
>UniRef100_Q0C8M3_from_11_to_450 (HMM "PKS_KS" in sequence "UniRef100_Q0C8M3", bitscore: 701.1, e-value: 4.5e-205, length: 440)
IVVVGSGCRFPGDANTPSKLWELLQHPRDVQSRIPKERFDVDTFYHPDGKHHGRTNAPYAYVLQDDLGAFDAAFFNIQAG
EAESMDPQHRLLLETVYEAVTNAGMRIQDLQGTSTAVYVGVMTHDYETVSTRDLENIPTYSATGVAVSVASNRISYFFDW
HGPSMTIDTACSSSLVAVHLAVQQLRTGQSSMAIAAGANLILGPMTFVLESKLSMLSPSGRSRMWDAGADGYARGEAVCS
VVLKTLSQALRDGDTIECVIRETGVNQDGRTTGITMPNHSAQEALIKATYAQAGLDITKAEdRCQFFEAHGTGTPAGDPQ
EAEAIATAFfgheqvARSDGNERAPLFVGSAKTVVGHTEGTAGLAGLMKASFAVRHGVIPPNLLFDKISPRVAPFYKNLR
IPTEATQWPALPPGQPRRASVNSFGFGGTNAHAIIEEYME
>UniRef100_Q6W5P6_from_41_to_457 (HMM "PKS_KS" in sequence "UniRef100_Q6W5P6", bitscore: 701.0, e-value: 4.6e-205, length: 417)
IAIVGMSCRYPGGVSSPEDLWKMLVAGEDGITGMPEDRGWEAALGEGPADFAGGFLHDAPAFDPDFFGISPREALSMDPQ
QRLLLETGWEAFERAGIDPAGVRGSRTGMFVGAMPQDYRVGPDDDVQGFQLTGNATSILSGRLSYFFGAVGPAVTVDTAC
SSSLVALHLAAQSLRAGECSLALAAGVTVMASPTTFVEFARQGGLAADGRCRSFADAANGTGWSEGVGVLVLERLSEARR
NGHRVLAVVRGSAVNQDGASNGLTAPNGPSQQRVIESALVNARLTAADVDAVEAHGTGTVLGDPVEAQALLATYGQGREA
DSPLLLGSVKSNISHTQAAAGVAGVIKMVMAMRHGLLPRTLHVDQPSTHVDWSEGSVRLLTEPAPWPARENAPRRAGISS
FGLSGTNAHTIIEEAPQ
>UniRef100_Q0PEX7_from_649_to_1070 (HMM "PKS_KS" in sequence "UniRef100_Q0PEX7", bitscore: 700.8, e-value: 5.4e-205, length: 422)
IAIIGIAGRYPMAKDVEQFWENISSGKDCITEIPKERWDFRKYYHTGDNARHDSKWGGFIKDADKFDPLFFSISPRDAEL
IDPQERLFLETAWHTFEDAGYTKKKLKRHKTGVFVGVTYSHYQLFAAGASDDEGRQALLSSYSSIANRVSYFFDLHGPSL
AIDTMCSSSLSAVHFACESLKRGESTLAIAGGVNLSLHPDKYTLLSQNHFVSSDGRCRSFGAGGDGYVPGEGVGAVLLKS
LSAAKADGDRIYGVIKGTSVNHGGKTNGYTVPNPGEQANVISETLDKAGIDADSISYIEAHGTGTSLGDPIEISGLTKAL
HSSKSDYRCAIGSVKSNIGHLEAAAGIASITKVLMQMKYKQLAPSLHSDNLNPNIDFEETPFYVQSELTDWETPQNQARR
SGISSFGAGGSNAHIIIEEYKN
>UniRef100_A5G642_from_2368_to_2807 (HMM "PKS_KS" in sequence "UniRef100_A5G642", bitscore: 700.6, e-value: 6.1e-205, length: 440)
IAIIGVSGRYPGAGNLGEFWKNLRDGKDCITEIPKDRWDHSLYFDADKNKQGKTNSKWGGFLDGVDLFDTLFFNISPREA
EIMDPQERLFLQCVYETLENAGYTREALGLHQGGgLEGNVGVYVGVMYEEYQLYGAQETAKGRPLALAGNPSSIANRVSY
FCNFHGPSMAVDTMCSSSLTAIHLACQSLQRGGCEVAIAGGVNVSVHPNKYMFLGQGKFVSSKGRCESFGEGGDGYVPGE
GVGAVLLKPLAKAVADGDQIYGVIKASTINHGGKTNGYTVPNPNAQASVIGRALQQSGVHPRTISYIEAHGTGTSLGDPI
EIAGLAKTFQEHTKEKQFCSIGSAKSNIGHCESAAGIAGVTKVLLQLKHRQLAPSLHSEVLNPNIDFSTTPFVVQQQLAE
WKRPVVEINGQTREYPRIAGISSFGAGGSNAHVVIEEYIP
>UniRef100_Q2KHG9_from_5_to_469 (HMM "PKS_KS" in sequence "UniRef100_Q2KHG9", bitscore: 700.6, e-value: 6.3e-205, length: 465)
IAVIGLANRFPGGADTPARLWTILKDAASAeAADLSREPPPGRMNLRKFYHPDGDRHGRTPVGKAYFLSEDLDPALFDAS
FFGISPLEAEAMDPQQRMLLETVYEASESAGMPLDKLKAANCAVYVGAMTADYAELPTRDVEDVSTYMASGTSRAVLANR
ISHFFDLRGPSVCLDTACSSSLVALHLACQDLRTGCADMAVVAGSCLILSPDMFISESKLHMLSPTGHCRMWDSSADGYA
[truncated: 1,075,294 more chars]
