# Supplementary material for: A Computational Screen for Type I Polyketide Synthases in Metagenomics Shotgun Data
Source: PLoS One. 2008 Oct 27;3(10):e3515. doi: 10.1371/journal.pone.0003515 (PMC2568958; doi:10.1371/journal.pone.0003515)
Supplement: Methods S7 — Sequences, alignment and tree files of the different domains. (6.92 MB ZIP) [file pone.0003515.s007.zip › sequences_alignments_and_trees/PKS_KS.hmm_in_uniref100-2007-07-27.fasta.results.hits_seq.fa_clusters_90_sim_100_len.txt]

UniRef100_A1UXL2_from_461_to_913 UniRef100_A2RZS8_from_447_to_899 UniRef100_A3MH15_from_457_to_909 UniRef100_A3NPI1_from_438_to_890 UniRef100_A3PA16_from_451_to_903 UniRef100_A5TEN1_from_445_to_897 UniRef100_A5XMP5_from_479_to_931 UniRef100_Q2T2R4_from_359_to_811 UniRef100_Q3JIG9_from_450_to_902 UniRef100_Q629N6_from_489_to_941 UniRef100_Q63HU2_from_449_to_901 UniRef100_UPI0000558DAC_from_473_to_925 UniRef100_UPI0000559DA3_from_466_to_918 UniRef100_UPI000055A6CB_from_440_to_892 UniRef100_UPI000055B76D_from_440_to_892 UniRef100_UPI00005FAD58_from_441_to_893 UniRef100_UPI00006DD0C7_from_447_to_899 UniRef100_UPI0000D7235C_from_442_to_894 UniRef100_UPI0000D7247D_from_439_to_891 
UniRef100_A1UUY1_from_2111_to_2543 UniRef100_A3MDI3_from_2184_to_2616 UniRef100_A3NJF3_from_4072_to_4504 UniRef100_A3P517_from_4013_to_4445 UniRef100_A4LGP4_from_3997_to_4429 UniRef100_A5J374_from_2181_to_2613 UniRef100_Q3JF86_from_3997_to_4429 UniRef100_Q63LK9_from_4032_to_4464 UniRef100_UPI0000558E22_from_2484_to_2916 UniRef100_UPI0000558FF5_from_2496_to_2928 UniRef100_UPI000055A01E_from_4040_to_4472 UniRef100_UPI000055B889_from_2667_to_3099 UniRef100_UPI00005FB065_from_3971_to_4403 UniRef100_UPI00006743BF_from_2359_to_2791 UniRef100_UPI00006DD110_from_2562_to_2994 UniRef100_UPI0000D722F8_from_3298_to_3730 UniRef100_UPI0000D7236F_from_4032_to_4464 
UniRef100_A1UUY0_from_2356_to_2786 UniRef100_A2RX48_from_2309_to_2739 UniRef100_A3MDI4_from_2379_to_2809 UniRef100_A3NJF4_from_2354_to_2784 UniRef100_A3P518_from_2332_to_2762 UniRef100_A4LGP3_from_2367_to_2797 UniRef100_Q4V2I8_from_736_to_1166 UniRef100_Q63LK8_from_2318_to_2748 UniRef100_UPI0000559048_from_1258_to_1688 UniRef100_UPI0000559F5E_from_663_to_1093 UniRef100_UPI00005FB064_from_2332_to_2762 UniRef100_UPI0000673239_from_780_to_1210 UniRef100_UPI000067452C_from_2375_to_2805 UniRef100_UPI00006DD181_from_339_to_769 UniRef100_UPI0000D7233F_from_2354_to_2784 UniRef100_UPI0000D7234F_from_845_to_1275 UniRef100_UPI0000D72370_from_1963_to_2393 
UniRef100_A1UUY1_from_1275_to_1705 UniRef100_A3MDI3_from_1336_to_1766 UniRef100_A3NJF3_from_3206_to_3636 UniRef100_A3P517_from_3183_to_3613 UniRef100_A4LGP4_from_3146_to_3576 UniRef100_A5J374_from_1336_to_1766 UniRef100_Q3JF86_from_3167_to_3597 UniRef100_Q63LK9_from_3151_to_3581 UniRef100_UPI0000558E22_from_1651_to_2081 UniRef100_UPI0000558FF5_from_1651_to_2081 UniRef100_UPI000055A01E_from_3189_to_3619 UniRef100_UPI000055B889_from_1819_to_2249 UniRef100_UPI00005FB065_from_3141_to_3571 UniRef100_UPI00006743BF_from_1502_to_1932 UniRef100_UPI00006DD110_from_1714_to_2144 UniRef100_UPI0000D722F8_from_2468_to_2898 UniRef100_UPI0000D7236F_from_3166_to_3596 
UniRef100_A1UUY0_from_3383_to_3805 UniRef100_A2RX48_from_3333_to_3755 UniRef100_A3MDI4_from_3415_to_3837 UniRef100_A3NJF4_from_3438_to_3860 UniRef100_A3P518_from_3501_to_3923 UniRef100_A4LGP3_from_3432_to_3854 UniRef100_Q4V2I8_from_1775_to_2197 UniRef100_Q63LK8_from_3354_to_3776 UniRef100_UPI0000559048_from_2297_to_2719 UniRef100_UPI0000559F5E_from_1705_to_2127 UniRef100_UPI00005FB064_from_3498_to_3920 UniRef100_UPI0000673239_from_1819_to_2241 UniRef100_UPI000067452C_from_3459_to_3881 UniRef100_UPI00006DD181_from_1369_to_1791 UniRef100_UPI0000D7233F_from_3426_to_3848 UniRef100_UPI0000D7234F_from_1911_to_2333 UniRef100_UPI0000D72370_from_3057_to_3479 
UniRef100_A2S1Y5_from_2153_to_2566 UniRef100_A3MCQ8_from_2156_to_2569 UniRef100_A3NGR5_from_2177_to_2590 UniRef100_A3P2B7_from_2211_to_2624 UniRef100_A4LL34_from_2177_to_2590 UniRef100_A5J3W8_from_2159_to_2572 UniRef100_A5TML8_from_2156_to_2569 UniRef100_Q2T3G8_from_2131_to_2544 UniRef100_Q3JHE0_from_2180_to_2593 UniRef100_Q4V2F5_from_2635_to_3048 UniRef100_Q63NJ3_from_2189_to_2602 UniRef100_UPI0000558CCC_from_2137_to_2550 UniRef100_UPI0000558F28_from_2140_to_2553 UniRef100_UPI000055B93D_from_2189_to_2602 UniRef100_UPI0000673350_from_167_to_580 UniRef100_UPI000067452A_from_2180_to_2593 UniRef100_UPI0000DADCE4_from_64_to_477 
UniRef100_A2S1Y5_from_187_to_610 UniRef100_A3MCQ8_from_190_to_613 UniRef100_A3NGR5_from_171_to_594 UniRef100_A3P2B7_from_190_to_613 UniRef100_A4LL34_from_171_to_594 UniRef100_A5J3W8_from_190_to_613 UniRef100_A5TML8_from_190_to_613 UniRef100_Q2T3G8_from_136_to_559 UniRef100_Q3JHE0_from_171_to_594 UniRef100_Q4V2F5_from_666_to_1089 UniRef100_Q63NJ3_from_171_to_594 UniRef100_UPI0000558CCC_from_171_to_594 UniRef100_UPI0000558F28_from_171_to_594 UniRef100_UPI000055B93D_from_171_to_594 UniRef100_UPI000067452A_from_171_to_594 UniRef100_UPI0000DADCE5_from_171_to_594 
UniRef100_A1UUY0_from_868_to_1290 UniRef100_A2RX48_from_818_to_1240 UniRef100_A3MDI4_from_888_to_1310 UniRef100_A3NJF4_from_861_to_1283 UniRef100_A3P518_from_843_to_1265 UniRef100_A4LGP3_from_873_to_1295 UniRef100_Q3JF85_from_867_to_1289 UniRef100_Q4V2I7_from_868_to_1290 UniRef100_Q63LK8_from_832_to_1254 UniRef100_UPI0000559928_from_436_to_858 UniRef100_UPI000055B88A_from_870_to_1292 UniRef100_UPI00005FB064_from_843_to_1265 UniRef100_UPI000067452C_from_886_to_1308 UniRef100_UPI00006DD10E_from_445_to_867 UniRef100_UPI0000D7233F_from_867_to_1289 UniRef100_UPI0000D72370_from_470_to_892 
UniRef100_A1UUY0_from_5090_to_5481 UniRef100_A2RX48_from_5046_to_5437 UniRef100_A3MDI4_from_5128_to_5519 UniRef100_A3NJF4_from_5192_to_5583 UniRef100_A3P518_from_5246_to_5637 UniRef100_A4LGP3_from_5161_to_5552 UniRef100_Q4V2I8_from_3480_to_3871 UniRef100_Q63LK8_from_5091_to_5482 UniRef100_UPI0000559099_from_15_to_406 UniRef100_UPI0000559F5E_from_3461_to_3852 UniRef100_UPI00005FB064_from_5243_to_5634 UniRef100_UPI0000673286_from_13_to_404 UniRef100_UPI000067452C_from_5209_to_5600 UniRef100_UPI00006DD181_from_3085_to_3476 UniRef100_UPI0000D7233F_from_5173_to_5564 UniRef100_UPI0000D72370_from_4801_to_5192 
UniRef100_A2S1Z2_from_917_to_1362 UniRef100_A3MCR4_from_782_to_1227 UniRef100_A3NGS2_from_917_to_1362 UniRef100_A3P2C3_from_910_to_1355 UniRef100_Q3JHD4_from_910_to_1355 UniRef100_Q62B79_from_917_to_1362 UniRef100_Q63NI8_from_920_to_1365 UniRef100_UPI0000558D94_from_920_to_1365 UniRef100_UPI0000558F51_from_920_to_1365 UniRef100_UPI000055A7C6_from_910_to_1355 UniRef100_UPI000055B87C_from_910_to_1355 UniRef100_UPI000055BF0F_from_910_to_1355 UniRef100_UPI00006732FA_from_920_to_1365 UniRef100_UPI00006743F2_from_910_to_1355 UniRef100_UPI00006DD150_from_920_to_1365 
UniRef100_A1UUX8_from_1650_to_2089 UniRef100_A3MDI6_from_1644_to_2083 UniRef100_A3NJF5_from_2711_to_3150 UniRef100_A3P519_from_2715_to_3154 UniRef100_Q3JMN8_from_2562_to_3001 UniRef100_Q63LK7_from_2756_to_3195 UniRef100_UPI0000558FFC_from_36_to_475 UniRef100_UPI0000559E5B_from_1410_to_1849 UniRef100_UPI000055B8C7_from_391_to_830 UniRef100_UPI000055BFF0_from_2733_to_3172 UniRef100_UPI0000673238_from_1644_to_2083 UniRef100_UPI0000674386_from_1610_to_2049 UniRef100_UPI00006DD0FF_from_1650_to_2089 UniRef100_UPI0000D72341_from_2134_to_2573 
UniRef100_A1KK94_from_2059_to_2483 UniRef100_A1QT50_from_2059_to_2483 UniRef100_A2VJF6_from_2059_to_2483 UniRef100_A5U473_from_2059_to_2483 UniRef100_O53490_from_2059_to_2483 UniRef100_Q7D7J7_from_2059_to_2483 UniRef100_Q7VES2_from_2059_to_2483 UniRef100_A1KK94_from_37_to_460 UniRef100_A1QT50_from_37_to_460 UniRef100_A2VJF6_from_37_to_460 UniRef100_A5U473_from_37_to_460 UniRef100_O53490_from_37_to_460 UniRef100_Q7D7J7_from_37_to_460 UniRef100_Q7VES2_from_37_to_460 
UniRef100_A2RWQ3_from_2218_to_2647 UniRef100_A3NKB9_from_2239_to_2668 UniRef100_A3P5Y3_from_2244_to_2673 UniRef100_A4LU41_from_2227_to_2656 UniRef100_Q3JLX2_from_2206_to_2635 UniRef100_Q62C88_from_2224_to_2653 UniRef100_Q63KU5_from_2212_to_2641 UniRef100_UPI0000558ED7_from_2218_to_2647 UniRef100_UPI0000558FD6_from_2220_to_2649 UniRef100_UPI000055A01F_from_2203_to_2632 UniRef100_UPI000055B93C_from_2196_to_2625 UniRef100_UPI000055BFEF_from_2238_to_2667 UniRef100_UPI000067452B_from_2238_to_2667 
UniRef100_A3NJF6_from_952_to_1381 UniRef100_A3P520_from_958_to_1387 UniRef100_A4MHM8_from_949_to_1378 UniRef100_Q3JMN7_from_952_to_1381 UniRef100_Q63LK6_from_956_to_1385 UniRef100_UPI0000558D15_from_941_to_1370 UniRef100_UPI0000558FFB_from_941_to_1370 UniRef100_UPI0000559E5A_from_952_to_1381 UniRef100_UPI000055A7EF_from_952_to_1381 UniRef100_UPI000055B83B_from_546_to_975 UniRef100_UPI000055BEF1_from_944_to_1373 UniRef100_UPI0000674387_from_952_to_1381 UniRef100_UPI00006DD0FE_from_947_to_1376 
UniRef100_A1UUX8_from_101_to_527 UniRef100_A3MDI6_from_101_to_527 UniRef100_A3NJF5_from_1175_to_1601 UniRef100_A3P519_from_1175_to_1601 UniRef100_Q3JMN8_from_999_to_1425 UniRef100_Q63LK7_from_1175_to_1601 UniRef100_UPI0000558FFD_from_101_to_527 UniRef100_UPI000055B8C6_from_47_to_473 UniRef100_UPI000055BFF0_from_1175_to_1601 UniRef100_UPI0000673238_from_101_to_527 UniRef100_UPI0000674386_from_26_to_452 UniRef100_UPI00006DD0FF_from_101_to_527 UniRef100_UPI0000D72341_from_571_to_997 
UniRef100_A2RX49_from_777_to_1202 UniRef100_A3MDI2_from_819_to_1244 UniRef100_A3NJF3_from_813_to_1238 UniRef100_A3P517_from_819_to_1244 UniRef100_A4LGP4_from_794_to_1219 UniRef100_Q3JF86_from_813_to_1238 UniRef100_Q63LK9_from_790_to_1215 UniRef100_UPI000055A01E_from_816_to_1241 UniRef100_UPI00005FB065_from_777_to_1202 UniRef100_UPI00006731FE_from_777_to_1202 UniRef100_UPI00006744CF_from_105_to_530 UniRef100_UPI0000D722F8_from_113_to_538 UniRef100_UPI0000D7236F_from_777_to_1202 
UniRef100_A1ACH2_from_29_to_452 UniRef100_A1JTF9_from_29_to_452 UniRef100_A4GZD2_from_29_to_452 UniRef100_O54511_from_29_to_452 UniRef100_Q0TGI6_from_29_to_452 UniRef100_Q1RAF9_from_29_to_452 UniRef100_Q1RPE9_from_29_to_452 UniRef100_Q3V7P6_from_29_to_452 UniRef100_Q3V8D5_from_29_to_452 UniRef100_Q8FGF0_from_33_to_456 UniRef100_Q9Z373_from_29_to_452 UniRef100_UPI00005F0CE5_from_29_to_452 UniRef100_UPI00005F2DDD_from_29_to_452 
UniRef100_Q56P45_from_1_to_236 UniRef100_Q56P46_from_1_to_236 UniRef100_Q56P49_from_1_to_236 UniRef100_Q56P55_from_1_to_236 UniRef100_Q56P56_from_1_to_236 UniRef100_Q56P68_from_1_to_236 UniRef100_Q56P69_from_1_to_236 UniRef100_Q56P70_from_1_to_236 UniRef100_Q56P73_from_1_to_236 UniRef100_Q56P75_from_1_to_236 UniRef100_Q56P76_from_1_to_236 UniRef100_Q56P98_from_1_to_236 
UniRef100_A0KZ48_from_29_to_484 UniRef100_A1RLP9_from_29_to_484 UniRef100_A2UVJ4_from_29_to_484 UniRef100_A3D2I0_from_29_to_484 UniRef100_A4MLT5_from_29_to_484 UniRef100_A4Y521_from_29_to_484 UniRef100_A5NCG8_from_29_to_484 UniRef100_Q0HGT0_from_29_to_484 UniRef100_Q0HT37_from_29_to_484 UniRef100_Q0KSZ2_from_29_to_484 UniRef100_Q8EGK0_from_29_to_484 
UniRef100_P12785_from_4_to_407 UniRef100_P19096_from_4_to_407 UniRef100_P49327_from_4_to_407 UniRef100_Q3TB22_from_4_to_407 UniRef100_Q3UHT6_from_4_to_407 UniRef100_Q4LE83_from_41_to_444 UniRef100_UPI0000168299_from_4_to_407 UniRef100_UPI0000D623B2_from_41_to_444 UniRef100_UPI00015614A8_from_4_to_407 UniRef100_UPI0000E24B87_from_4_to_398 UniRef100_UPI0000E24B88_from_4_to_398 
UniRef100_A0K4V8_from_5_to_431 UniRef100_A1V0Y5_from_6_to_432 UniRef100_A2VSM5_from_5_to_431 UniRef100_A3ND25_from_6_to_432 UniRef100_A3NYT7_from_6_to_432 UniRef100_A4MEM8_from_6_to_432 UniRef100_A5J8L4_from_6_to_432 UniRef100_Q1BYU4_from_5_to_431 UniRef100_Q3JP47_from_6_to_432 UniRef100_Q63R84_from_6_to_432 
UniRef100_Q2T5W6_from_3_to_428 UniRef100_A3NJX0_from_23_to_446 UniRef100_A3P5I8_from_23_to_446 UniRef100_A4MH52_from_23_to_446 UniRef100_Q3JMA8_from_3_to_426 UniRef100_Q63L38_from_23_to_446 UniRef100_UPI000055A43E_from_23_to_446 UniRef100_UPI000055BC91_from_23_to_446 UniRef100_UPI00006740C4_from_23_to_446 
UniRef100_Q4QSH2_from_1_to_227 UniRef100_Q4QSH9_from_1_to_227 UniRef100_Q4QSI3_from_1_to_227 UniRef100_Q4QSI4_from_1_to_227 UniRef100_Q4QSI5_from_1_to_227 UniRef100_Q4QSM3_from_1_to_227 UniRef100_Q4QSM4_from_1_to_227 UniRef100_Q4QSM8_from_1_to_227 UniRef100_Q4QSM9_from_1_to_227 
UniRef100_A0PWZ2_from_121_to_546 UniRef100_A0Q9C4_from_135_to_560 UniRef100_A1KQD4_from_119_to_544 UniRef100_A2VMH9_from_119_to_544 UniRef100_O53579_from_119_to_544 UniRef100_Q745K9_from_118_to_543 UniRef100_Q7TVM9_from_119_to_544 UniRef100_Q9CDB1_from_152_to_577 
UniRef100_Q6MZA4_from_11203_to_11626 UniRef100_Q6MZA4_from_12996_to_13419 UniRef100_Q6MZA4_from_15110_to_15533 UniRef100_Q6MZA4_from_1819_to_2242 UniRef100_Q6MZA4_from_3624_to_4047 UniRef100_Q6MZA4_from_5745_to_6168 UniRef100_Q6MZA4_from_7549_to_7972 UniRef100_Q6MZA4_from_9664_to_10087 
UniRef100_Q54296_from_1628_to_2047 UniRef100_Q54296_from_35_to_454 UniRef100_Q54296_from_6872_to_7290 UniRef100_Q54299_from_3219_to_3637 UniRef100_Q54296_from_5256_to_5672 UniRef100_Q54297_from_3295_to_3711 UniRef100_Q54297_from_4883_to_5298 UniRef100_Q54299_from_1632_to_2047 
UniRef100_Q4QSE8_from_1_to_227 UniRef100_Q4QSF3_from_1_to_227 UniRef100_Q4QSG7_from_1_to_227 UniRef100_Q4QSH0_from_1_to_227 UniRef100_Q4QSH3_from_1_to_227 UniRef100_Q4QSI9_from_1_to_227 UniRef100_Q4QSM7_from_1_to_227 UniRef100_Q4QSN0_from_1_to_227 
UniRef100_Q4QSF5_from_1_to_227 UniRef100_Q4QSF8_from_1_to_227 UniRef100_Q4QSG4_from_1_to_227 UniRef100_Q4QSG5_from_1_to_227 UniRef100_Q4QSJ6_from_1_to_227 UniRef100_Q4QSK2_from_1_to_227 UniRef100_Q4QSK6_from_1_to_227 UniRef100_Q4QSL1_from_1_to_227 
UniRef100_Q12053_from_374_to_806 UniRef100_Q2PH11_from_374_to_806 UniRef100_Q5VD79_from_374_to_806 UniRef100_Q5VDA4_from_374_to_806 UniRef100_Q5VDC7_from_374_to_806 UniRef100_Q71MJ1_from_374_to_806 UniRef100_Q8J1K8_from_374_to_806 
UniRef100_A1C888_from_379_to_810 UniRef100_A1DIY1_from_378_to_809 UniRef100_A2QUI2_from_378_to_809 UniRef100_O59897_from_378_to_809 UniRef100_O60026_from_378_to_809 UniRef100_Q2UA48_from_379_to_810 UniRef100_Q4WZA8_from_378_to_809 
UniRef100_A1YBQ4_from_1815_to_2241 UniRef100_A1YBQ4_from_36_to_462 UniRef100_A1YBQ5_from_36_to_462 UniRef100_A1YBT5_from_1511_to_1937 UniRef100_A1YBT6_from_1815_to_2241 UniRef100_A1YBT6_from_36_to_462 UniRef100_A1YBT7_from_36_to_462 
UniRef100_A1KHX1_from_9_to_431 UniRef100_A2VH86_from_25_to_447 UniRef100_A4KGA7_from_9_to_431 UniRef100_O50436_from_9_to_431 UniRef100_Q7U0G2_from_9_to_431 UniRef100_Q8VK52_from_25_to_447 UniRef100_UPI00005F61C0_from_9_to_431 
UniRef100_A3P5J1_from_4_to_428 UniRef100_A4MH49_from_4_to_428 UniRef100_Q3JMA5_from_4_to_428 UniRef100_UPI000055BC94_from_4_to_428 UniRef100_UPI00006740C7_from_4_to_428 UniRef100_A3NJX3_from_4_to_426 
UniRef100_UPI0000558A95_from_1_to_344 UniRef100_UPI0000558D66_from_1_to_344 UniRef100_UPI0000559408_from_1_to_344 UniRef100_UPI000055A05E_from_1_to_344 UniRef100_UPI000055BBB8_from_1_to_344 UniRef100_UPI00005FAB8C_from_1_to_344 
UniRef100_Q3L131_from_2_to_247 UniRef100_Q3L133_from_2_to_247 UniRef100_Q3L135_from_2_to_247 UniRef100_Q3L137_from_2_to_247 UniRef100_Q3L138_from_2_to_247 UniRef100_Q3L139_from_2_to_247 
UniRef100_A6N8G1_from_1_to_227 UniRef100_A6N8G6_from_1_to_227 UniRef100_A6N8G9_from_1_to_227 UniRef100_A6N8H1_from_1_to_227 UniRef100_A6N8H6_from_1_to_227 UniRef100_A6N8H7_from_1_to_227 
UniRef100_A3UT72_from_26_to_481 UniRef100_A3Y1F0_from_26_to_481 UniRef100_Q1YZ94_from_27_to_482 UniRef100_Q6LS55_from_34_to_489 UniRef100_Q93CG8_from_26_to_481 
UniRef100_A4KKJ1_from_104_to_529 UniRef100_Q10977_from_104_to_529 UniRef100_Q7TXM0_from_104_to_529 UniRef100_UPI000016515A_from_104_to_529 UniRef100_UPI00005F6360_from_104_to_529 
UniRef100_A3NK01_from_12_to_435 UniRef100_A3P5L9_from_12_to_435 UniRef100_A4LVG4_from_12_to_435 UniRef100_Q2T5Z2_from_17_to_440 UniRef100_Q63L14_from_17_to_440 
UniRef100_A1KJ79_from_36_to_457 UniRef100_A1QS16_from_36_to_457 UniRef100_O65933_from_36_to_457 UniRef100_Q7D874_from_36_to_457 UniRef100_Q7VEV0_from_36_to_457 
UniRef100_Q3JM55_from_1_to_419 UniRef100_UPI000055B7A7_from_1_to_419 UniRef100_UPI000055BEB6_from_1_to_419 UniRef100_UPI00005FAFCF_from_1_to_419 UniRef100_UPI0000674412_from_1_to_419 
UniRef100_Q56P62_from_1_to_232 UniRef100_Q56P44_from_1_to_231 UniRef100_Q56P48_from_1_to_231 UniRef100_Q56P61_from_1_to_231 UniRef100_Q56P63_from_1_to_231 
UniRef100_A0FHF7_from_1_to_230 UniRef100_A0FHG0_from_1_to_230 UniRef100_A0FHG6_from_1_to_230 UniRef100_A0FHJ7_from_1_to_230 UniRef100_A0FHG9_from_1_to_229 
UniRef100_Q4QSG2_from_1_to_227 UniRef100_Q4QSH7_from_1_to_227 UniRef100_Q4QSI0_from_1_to_227 UniRef100_Q4QSJ2_from_1_to_227 UniRef100_Q4QSJ4_from_1_to_227 
UniRef100_A5HE87_from_1_to_223 UniRef100_A6N8G2_from_1_to_223 UniRef100_A6N8H5_from_1_to_223 UniRef100_A6N8G3_from_1_to_222 UniRef100_A6N8G4_from_1_to_222 
UniRef100_A3D2H8_from_25_to_486 UniRef100_A4MLT7_from_29_to_490 UniRef100_Q0KSZ0_from_29_to_490 UniRef100_A5NCH0_from_37_to_492 
UniRef100_O30776_from_56_to_514 UniRef100_Q3M9Y1_from_53_to_511 UniRef100_Q8YLE7_from_53_to_511 UniRef100_UPI000038D4B1_from_56_to_514 
UniRef100_A0KZ50_from_27_to_482 UniRef100_Q0HGS8_from_27_to_482 UniRef100_Q0HT35_from_27_to_482 UniRef100_Q8EGK2_from_31_to_486 
UniRef100_A3NJX2_from_6_to_437 UniRef100_A3P5J0_from_6_to_437 UniRef100_A4MH50_from_6_to_437 UniRef100_Q3JMA6_from_30_to_461 
UniRef100_A5IDY4_from_18_to_447 UniRef100_Q5WUQ7_from_18_to_447 UniRef100_Q5X3A0_from_18_to_447 UniRef100_Q5ZTH6_from_18_to_447 
UniRef100_A5IDB3_from_10_to_437 UniRef100_Q5WVA7_from_10_to_437 UniRef100_Q5X3W4_from_10_to_437 UniRef100_Q5ZU69_from_10_to_437 
UniRef100_P96203_from_38_to_464 UniRef100_Q7TXL7_from_38_to_464 UniRef100_Q49940_from_38_to_460 UniRef100_Q9CB70_from_38_to_460 
UniRef100_Q0LLR4_from_1553_to_1979 UniRef100_Q0LLR5_from_1549_to_1975 UniRef100_Q0LLR7_from_1527_to_1953 UniRef100_Q0LLR8_from_1527_to_1953 
UniRef100_A1U9G3_from_1597_to_2022 UniRef100_A3PT20_from_1597_to_2022 UniRef100_A5A9S2_from_1573_to_1998 UniRef100_A5A9V0_from_1571_to_1996 
UniRef100_A5IDY4_from_1863_to_2288 UniRef100_Q5WUQ7_from_1863_to_2288 UniRef100_Q5X3A0_from_1863_to_2288 UniRef100_Q5ZTH6_from_1863_to_2288 
UniRef100_A5IDY4_from_703_to_1128 UniRef100_Q5WUQ7_from_703_to_1128 UniRef100_Q5X3A0_from_703_to_1128 UniRef100_Q5ZTH6_from_703_to_1128 
UniRef100_A1KQG0_from_27_to_450 UniRef100_A1QY57_from_27_to_450 UniRef100_A2VMK1_from_27_to_450 UniRef100_Q7TVK8_from_27_to_450 
UniRef100_A5U6V5_from_49_to_472 UniRef100_Q7D6E0_from_49_to_472 UniRef100_Q7TXK8_from_49_to_472 UniRef100_Q50469_from_49_to_471 
UniRef100_Q5NKN7_from_671_to_1094 UniRef100_Q6YK41_from_671_to_1094 UniRef100_Q70JZ8_from_671_to_1094 UniRef100_Q93I56_from_671_to_1094 
UniRef100_A1EXT6_from_100_to_522 UniRef100_Q83DF0_from_100_to_522 UniRef100_UPI0000DADEC5_from_100_to_522 UniRef100_UPI0000DAEA06_from_100_to_522 
UniRef100_A0QFF5_from_2071_to_2491 UniRef100_Q73Z07_from_2070_to_2490 UniRef100_A0QFF5_from_38_to_457 UniRef100_Q73Z07_from_37_to_456 
UniRef100_A1C8I8_from_51_to_471 UniRef100_A1D5V0_from_55_to_475 UniRef100_Q1DVF1_from_73_to_493 UniRef100_Q4WYY6_from_69_to_489 
UniRef100_A1QNH8_from_109_to_525 UniRef100_A4KE93_from_109_to_525 UniRef100_A5TZD1_from_109_to_525 UniRef100_Q7D9V6_from_109_to_525 
UniRef100_A5ZF83_from_6_to_420 UniRef100_Q5LIS1_from_6_to_420 UniRef100_Q64ZV8_from_6_to_420 UniRef100_Q8A2E7_from_6_to_420 
UniRef100_A0MS25_from_1624_to_2032 UniRef100_A0MS26_from_3442_to_3850 UniRef100_A2CLL1_from_1617_to_2025 UniRef100_A2CLL2_from_3445_to_3853 
UniRef100_Q666G1_from_684_to_1090 UniRef100_Q74QP0_from_684_to_1090 UniRef100_Q8CZU0_from_684_to_1090 UniRef100_UPI00005F6CB3_from_195_to_601 
UniRef100_P12276-2_from_4_to_409 UniRef100_P12276_from_4_to_409 UniRef100_UPI0000ECA4F5_from_4_to_409 UniRef100_UPI0000ECA510_from_4_to_409 
UniRef100_Q06B57_from_4_to_409 UniRef100_Q076H7_from_4_to_409 UniRef100_Q71SP7_from_4_to_409 UniRef100_UPI0000F31607_from_4_to_409 
UniRef100_Q1A320_from_1_to_241 UniRef100_Q1A321_from_1_to_241 UniRef100_Q1A322_from_1_to_241 UniRef100_Q1A323_from_1_to_241 
UniRef100_Q1A309_from_1_to_236 UniRef100_Q1A311_from_1_to_236 UniRef100_Q1A312_from_1_to_236 UniRef100_Q1A313_from_1_to_236 
UniRef100_Q1A326_from_1_to_236 UniRef100_Q1A328_from_1_to_236 UniRef100_Q1A329_from_1_to_236 UniRef100_Q1A330_from_1_to_236 
UniRef100_Q1A341_from_1_to_235 UniRef100_Q1A342_from_1_to_235 UniRef100_Q1A343_from_1_to_235 UniRef100_Q1A344_from_1_to_235 
UniRef100_A2VBH6_from_1_to_229 UniRef100_A2VBH7_from_1_to_229 UniRef100_A2VBH8_from_1_to_229 UniRef100_A2VBH9_from_1_to_229 
UniRef100_Q4QSG1_from_1_to_227 UniRef100_Q4QSI1_from_1_to_227 UniRef100_Q4QSJ1_from_1_to_227 UniRef100_Q4QSH6_from_1_to_220 
UniRef100_Q6V269_from_1_to_219 UniRef100_Q6V270_from_1_to_219 UniRef100_Q6V271_from_1_to_219 UniRef100_Q6V272_from_1_to_219 
UniRef100_Q1YZ96_from_14_to_467 UniRef100_Q6LS57_from_62_to_515 UniRef100_Q93CG6_from_14_to_467 
UniRef100_Q3M9X8_from_12_to_461 UniRef100_Q8YLE3_from_12_to_461 UniRef100_Q44222_from_12_to_460 
UniRef100_Q56K16_from_668_to_1109 UniRef100_Q9FDT8_from_671_to_1112 UniRef100_Q9RNB5_from_671_to_1112 
UniRef100_O96554_from_5254_to_5694 UniRef100_Q5CKP1_from_292_to_732 UniRef100_Q5CUM8_from_5254_to_5694 
UniRef100_Q0C8M3_from_11_to_450 UniRef100_Q9Y8A5_from_11_to_450 UniRef100_UPI0000E2B3E9_from_11_to_450 
UniRef100_Q01F98_from_1010_to_1448 UniRef100_Q01FA0_from_1918_to_2356 UniRef100_Q01FA0_from_3905_to_4343 
UniRef100_Q54FP8_from_30_to_468 UniRef100_Q54FQ3_from_31_to_464 UniRef100_Q54FQ2_from_29_to_461 
UniRef100_A0MS29_from_3788_to_4223 UniRef100_A2CLL5_from_3782_to_4217 UniRef100_Q5QGY3_from_3783_to_4218 
UniRef100_Q54FN2_from_31_to_465 UniRef100_Q54FC8_from_12_to_443 UniRef100_Q54FD2_from_12_to_443 
UniRef100_A0MS29_from_1343_to_1776 UniRef100_A2CLL5_from_1343_to_1776 UniRef100_Q5QGY3_from_1343_to_1776 
UniRef100_Q5CIE6_from_915_to_1347 UniRef100_Q5CQX7_from_10952_to_11384 UniRef100_Q8I6I6_from_10953_to_11385 
UniRef100_Q49933_from_37_to_468 UniRef100_P96202_from_37_to_465 UniRef100_Q7D6F1_from_37_to_465 
UniRef100_A4X8L0_from_3645_to_4072 UniRef100_A4X8L0_from_1913_to_2339 UniRef100_A4X8L0_from_5384_to_5810 
UniRef100_Q1D3S9_from_38_to_465 UniRef100_Q3LRL3_from_38_to_465 UniRef100_Q93TX0_from_39_to_466 
UniRef100_A1T1R8_from_14_to_440 UniRef100_A1U9G3_from_32_to_458 UniRef100_A3PT20_from_32_to_458 
UniRef100_P87162_from_47_to_473 UniRef100_Q00290_from_47_to_473 UniRef100_Q0CJ59_from_47_to_473 
UniRef100_Q1L0S7_from_37_to_463 UniRef100_Q7X4R4_from_37_to_463 UniRef100_Q848A4_from_37_to_463 
UniRef100_Q1L0T0_from_2121_to_2547 UniRef100_Q49BD9_from_2122_to_2548 UniRef100_Q84G22_from_2121_to_2547 
UniRef100_Q1L0T0_from_37_to_463 UniRef100_Q49BD9_from_37_to_463 UniRef100_Q84G22_from_37_to_463 
UniRef100_Q1L0T1_from_1813_to_2239 UniRef100_Q49BE0_from_1811_to_2237 UniRef100_Q84G23_from_1813_to_2239 
UniRef100_Q1L0T2_from_3185_to_3611 UniRef100_Q49BE1_from_3161_to_3587 UniRef100_Q84G24_from_3172_to_3598 
UniRef100_Q1L0T2_from_5257_to_5683 UniRef100_Q49BE1_from_5225_to_5651 UniRef100_Q84G24_from_5244_to_5670 
UniRef100_UPI000055BC93_from_1_to_427 UniRef100_UPI00005FACF1_from_1_to_427 UniRef100_UPI00006740C6_from_1_to_427 
UniRef100_A2VIE7_from_37_to_461 UniRef100_A4KHH9_from_37_to_461 UniRef100_Q7VEV1_from_37_to_461 
UniRef100_A0ZEC0_from_36_to_459 UniRef100_Q7WRI6_from_36_to_459 UniRef100_Q847C3_from_36_to_459 
UniRef100_A2VLR6_from_8_to_431 UniRef100_Q02251_from_8_to_431 UniRef100_Q9CD78_from_8_to_431 
UniRef100_A1KMS7_from_36_to_458 UniRef100_Q10978_from_36_to_458 UniRef100_Q7TXL9_from_36_to_458 
UniRef100_A1QRP8_from_17_to_439 UniRef100_A2VI44_from_17_to_439 UniRef100_Q7VEZ3_from_17_to_439 
UniRef100_Q0MNS3_from_3_to_425 UniRef100_Q5EGQ8_from_3_to_425 UniRef100_Q92S51_from_3_to_425 
UniRef100_Q559U8_from_16_to_438 UniRef100_Q559V0_from_16_to_438 UniRef100_Q75JV3_from_16_to_438 
UniRef100_A0MS28_from_1011_to_1425 UniRef100_A2CLL4_from_1011_to_1425 UniRef100_Q5QGY3_from_2587_to_3001 
UniRef100_Q03133_from_41_to_455 UniRef100_Q5UNP4_from_41_to_455 UniRef100_UPI0000DACAB0_from_41_to_455 
UniRef100_A4RT44_from_13331_to_13736 UniRef100_A4RT44_from_14565_to_14970 UniRef100_A4RT44_from_15799_to_16204 
UniRef100_UPI0000E4DC66_from_4_to_409 UniRef100_UPI0000E4DC67_from_4_to_409 UniRef100_UPI0000F1F4D4_from_4_to_409 
UniRef100_A2VIE8_from_6_to_397 UniRef100_A4KHI2_from_6_to_397 UniRef100_Q7VEU8_from_6_to_397 
UniRef100_A5Y785_from_1_to_347 UniRef100_A5Y787_from_1_to_347 UniRef100_A5Y797_from_1_to_347 
UniRef100_A5Y792_from_1_to_347 UniRef100_A5Y793_from_1_to_347 UniRef100_A5Y798_from_1_to_347 
UniRef100_UPI00004D5BD1_from_4_to_259 UniRef100_UPI00004D5BD2_from_4_to_259 UniRef100_UPI00004D5BD3_from_4_to_259 
UniRef100_Q1A304_from_1_to_237 UniRef100_Q1A305_from_1_to_237 UniRef100_Q1A306_from_1_to_237 
UniRef100_Q1A348_from_1_to_237 UniRef100_Q1A349_from_1_to_237 UniRef100_Q1A350_from_1_to_237 
UniRef100_Q32Z08_from_1_to_231 UniRef100_Q32Z09_from_1_to_231 UniRef100_Q32Z10_from_1_to_231 
UniRef100_Q2Q406_from_1_to_230 UniRef100_Q2Q409_from_1_to_230 UniRef100_Q2Q412_from_1_to_230 
UniRef100_Q7Z969_from_1_to_229 UniRef100_Q7Z973_from_1_to_229 UniRef100_Q7Z9K4_from_1_to_229 
UniRef100_Q32YZ6_from_1_to_228 UniRef100_Q32YZ7_from_1_to_228 UniRef100_Q32YZ8_from_1_to_228 
UniRef100_Q32YZ9_from_1_to_228 UniRef100_Q32Z00_from_1_to_228 UniRef100_Q32Z01_from_1_to_228 
UniRef100_Q32YY1_from_1_to_227 UniRef100_Q32YY2_from_1_to_227 UniRef100_Q32YY3_from_1_to_227 
UniRef100_Q4QSL6_from_1_to_227 UniRef100_Q4QSM0_from_1_to_227 UniRef100_Q4QSM2_from_1_to_227 
UniRef100_Q2Q414_from_1_to_226 UniRef100_Q2Q415_from_1_to_226 UniRef100_Q2Q416_from_1_to_226 
UniRef100_Q32YW2_from_1_to_226 UniRef100_Q32YW3_from_1_to_226 UniRef100_Q32YW4_from_1_to_226 
UniRef100_A0IBE7_from_39_to_499 UniRef100_A5UXC0_from_9_to_469 
UniRef100_A1RLQ1_from_29_to_489 UniRef100_A2UVJ0_from_33_to_493 
UniRef100_Q84HM9_from_23_to_482 UniRef100_Q84HN4_from_21_to_480 
UniRef100_Q3M3U2_from_18_to_474 UniRef100_Q8YWG7_from_18_to_474 
UniRef100_A0J0C5_from_46_to_501 UniRef100_A0WZC9_from_35_to_490 
UniRef100_A6BLS5_from_20_to_475 UniRef100_Q085J1_from_20_to_475 
UniRef100_A6FC08_from_32_to_487 UniRef100_Q9RA21_from_32_to_487 
UniRef100_A3UT70_from_25_to_478 UniRef100_A3Y1F2_from_21_to_474 
UniRef100_Q84HI8_from_6_to_458 UniRef100_Q8GCW1_from_6_to_458 
UniRef100_Q9RA19_from_4_to_454 UniRef100_A6FJ03_from_4_to_449 
UniRef100_Q3M9X9_from_4_to_452 UniRef100_Q8YLE4_from_4_to_452 
UniRef100_A0MS25_from_3164_to_3610 UniRef100_A2CLL1_from_3154_to_3600 
UniRef100_A4RSV8_from_1464_to_1910 UniRef100_A4RSV8_from_3553_to_3999 
UniRef100_A4RIQ8_from_13_to_457 UniRef100_Q6ZX14_from_13_to_451 
UniRef100_O96554_from_3026_to_3468 UniRef100_Q5CUM8_from_3026_to_3468 
UniRef100_A0ZEC3_from_700_to_1141 UniRef100_Q847C6_from_700_to_1141 
UniRef100_Q5CQX7_from_839_to_1280 UniRef100_Q8I6I6_from_839_to_1280 
UniRef100_A0MS27_from_2341_to_2780 UniRef100_A2CLL3_from_2341_to_2780 
UniRef100_A5G642_from_2368_to_2807 UniRef100_A5G642_from_5392_to_5827 
UniRef100_Q55AS6_from_11_to_450 UniRef100_Q86AD4_from_11_to_413 
UniRef100_A0MS27_from_1201_to_1639 UniRef100_A2CLL3_from_1201_to_1639 
UniRef100_A4RIS3_from_8_to_446 UniRef100_Q6ZX13_from_8_to_446 
UniRef100_Q5RJ12_from_3_to_441 UniRef100_UPI0000D8C28A_from_3_to_441 
UniRef100_A0MS26_from_2252_to_2689 UniRef100_A2CLL2_from_2262_to_2699 
UniRef100_A0MS28_from_2210_to_2647 UniRef100_A2CLL4_from_2206_to_2643 
UniRef100_Q6RKL2_from_367_to_804 UniRef100_Q96UG6_from_2_to_439 
UniRef100_A1C5U4_from_11_to_447 UniRef100_Q4WAZ9_from_11_to_447 
UniRef100_A1DC25_from_7_to_443 UniRef100_Q4WLD4_from_7_to_443 
UniRef100_P39525_from_5_to_441 UniRef100_UPI0000168311_from_5_to_441 
UniRef100_Q0CFN4_from_60_to_496 UniRef100_Q8TGD7_from_382_to_818 
UniRef100_Q70C47_from_734_to_1170 UniRef100_Q9AIT3_from_734_to_1170 
UniRef100_A1CVP5_from_410_to_844 UniRef100_Q4WQZ5_from_410_to_844 
UniRef100_A1D8I9_from_392_to_825 UniRef100_Q4WA61_from_392_to_825 
UniRef100_A3Q0G4_from_15_to_448 UniRef100_Q1B845_from_15_to_448 
UniRef100_P96204_from_8_to_441 UniRef100_Q7TXL6_from_8_to_441 
UniRef100_Q0D1N9_from_319_to_752 UniRef100_Q8TGD8_from_380_to_813 
UniRef100_A1CLP0_from_10_to_442 UniRef100_A2QQV0_from_10_to_442 
UniRef100_Q12397_from_383_to_815 UniRef100_Q5AV55_from_383_to_815 
UniRef100_Q5CQX7_from_9203_to_9635 UniRef100_Q8I6I6_from_9204_to_9636 
UniRef100_Q6L715_from_373_to_805 UniRef100_Q6RKE7_from_373_to_805 
UniRef100_Q8NK46_from_386_to_818 UniRef100_Q9Y8A6_from_385_to_817 
UniRef100_Q54T34_from_8_to_439 UniRef100_Q54T36_from_8_to_439 
UniRef100_Q6J228_from_12_to_443 UniRef100_Q6RKK5_from_12_to_443 
UniRef100_Q6RKL1_from_189_to_620 UniRef100_Q9P855_from_346_to_777 
UniRef100_Q9S0R8_from_483_to_914 UniRef100_Q9F7T9_from_464_to_877 
UniRef100_A1CVE7_from_394_to_824 UniRef100_Q4W944_from_394_to_824 
UniRef100_Q0CV50_from_431_to_861 UniRef100_Q8TGD6_from_431_to_861 
UniRef100_Q331Q2_from_37_to_467 UniRef100_Q5SFB0_from_37_to_467 
UniRef100_Q1D5F8_from_1092_to_1521 UniRef100_Q9Z5F4_from_1025_to_1454 
UniRef100_A0ZEC2_from_34_to_462 UniRef100_Q847C5_from_34_to_462 
UniRef100_A1T9S7_from_43_to_471 UniRef100_A4TA93_from_42_to_469 
UniRef100_A1UGW4_from_37_to_465 UniRef100_A3Q0G7_from_37_to_465 
UniRef100_A3W0H2_from_18_to_446 UniRef100_A6DVI2_from_18_to_446 
UniRef100_Q08N10_from_102_to_530 UniRef100_Q9RFL0_from_2222_to_2650 
UniRef100_Q1DVU4_from_6_to_434 UniRef100_Q2U7I5_from_6_to_434 
UniRef100_Q1L0S4_from_47_to_475 UniRef100_Q8GNM9_from_47_to_474 
UniRef100_Q2VLJ3_from_367_to_795 UniRef100_UPI000023CA80_from_367_to_795 
UniRef100_Q5CQX7_from_2778_to_3206 UniRef100_Q8I6I6_from_2778_to_3206 
UniRef100_Q5MD36_from_18_to_446 UniRef100_Q70P98_from_18_to_446 
UniRef100_Q5SFB2_from_42_to_470 UniRef100_Q8KPW3_from_22_to_450 
UniRef100_Q9FDU1_from_42_to_470 UniRef100_Q9RNB2_from_42_to_470 
UniRef100_A0FCL3_from_4487_to_4914 UniRef100_Q1WEK7_from_4484_to_4911 
UniRef100_A1DJJ7_from_38_to_465 UniRef100_Q4WFQ3_from_38_to_465 
UniRef100_Q03133_from_1492_to_1919 UniRef100_Q5UNP4_from_1488_to_1914 
UniRef100_Q08NS0_from_1464_to_1891 UniRef100_Q9RFK8_from_1458_to_1885 
UniRef100_Q099Z3_from_24_to_451 UniRef100_Q50JA4_from_18_to_445 
UniRef100_Q197Z3_from_138_to_565 UniRef100_Q84IT5_from_138_to_565 
UniRef100_Q1MT73_from_7_to_434 UniRef100_UPI0000F1DD85_from_7_to_434 
UniRef100_Q1MX72_from_36_to_463 UniRef100_Q1MX78_from_36_to_463 
UniRef100_Q4ZVR9_from_2161_to_2588 UniRef100_Q83Y48_from_2165_to_2592 
UniRef100_Q826K7_from_37_to_464 UniRef100_Q93HF2_from_32_to_459 
UniRef100_Q9F7T9_from_2055_to_2482 UniRef100_Q9S0R8_from_2088_to_2515 
UniRef100_Q9KIZ7_from_1527_to_1954 UniRef100_Q9L8C7_from_1527_to_1954 
UniRef100_Q9KIZ7_from_3026_to_3453 UniRef100_Q9L8C7_from_3026_to_3453 
UniRef100_Q9KIZ8_from_9_to_436 UniRef100_Q9L8C8_from_9_to_436 
UniRef100_Q9KJ00_from_14_to_441 UniRef100_Q9L8C9_from_14_to_441 
UniRef100_Q9RAH3_from_15_to_442 UniRef100_UPI000038CB0E_from_14_to_441 
UniRef100_Q9S0R3_from_1593_to_2020 UniRef100_Q9S0R3_from_36_to_462 
UniRef100_A0FCL2_from_1736_to_2162 UniRef100_Q1WEK8_from_1731_to_2157 
UniRef100_A0FCL2_from_5396_to_5822 UniRef100_Q1WEK8_from_5320_to_5746 
UniRef100_A0FCL3_from_52_to_478 UniRef100_Q1WEK7_from_52_to_478 
UniRef100_A0FCL3_from_5946_to_6372 UniRef100_Q1WEK7_from_5944_to_6370 
UniRef100_A0QDK0_from_14_to_440 UniRef100_Q73XS9_from_14_to_440 
UniRef100_A1CYH3_from_13_to_439 UniRef100_Q4WIM8_from_13_to_439 
UniRef100_A1UIS1_from_19_to_445 UniRef100_A3Q285_from_19_to_445 
UniRef100_A4F5C7_from_1579_to_2005 UniRef100_Q8GBX6_from_1591_to_2017 
UniRef100_A4F5C7_from_26_to_452 UniRef100_Q8GBX6_from_38_to_464 
UniRef100_A4F5C7_from_3142_to_3568 UniRef100_Q8GBX6_from_3154_to_3580 
UniRef100_A5A9S2_from_14_to_440 UniRef100_A5A9V0_from_14_to_440 
UniRef100_O30765_from_37_to_463 UniRef100_O30766_from_38_to_464 
UniRef100_O33954_from_1062_to_1488 UniRef100_O33956_from_45_to_470 
UniRef100_O52545_from_37_to_463 UniRef100_O52789_from_46_to_472 
UniRef100_O96554_from_887_to_1313 UniRef100_Q5CUM8_from_887_to_1313 
UniRef100_Q0PD00_from_2133_to_2559 UniRef100_Q68BG4_from_5492_to_5918 
UniRef100_Q0TGF8_from_8_to_434 UniRef100_UPI00005EF38F_from_8_to_434 
UniRef100_Q1D3S7_from_39_to_465 UniRef100_Q93TW8_from_22_to_448 
UniRef100_Q1L0T1_from_36_to_462 UniRef100_Q84G23_from_36_to_462 
UniRef100_Q1L0T2_from_1119_to_1545 UniRef100_Q84G24_from_1105_to_1531 
UniRef100_Q2XW08_from_13_to_439 UniRef100_Q6RKG2_from_13_to_436 
UniRef100_Q4U0Y8_from_15_to_441 UniRef100_Q6W5P9_from_36_to_462 
UniRef100_Q53840_from_1592_to_2018 UniRef100_Q53840_from_5224_to_5650 
UniRef100_Q5CQX7_from_4495_to_4921 UniRef100_Q8I6I6_from_4495_to_4921 
UniRef100_Q5MD32_from_41_to_467 UniRef100_Q70P94_from_41_to_467 
UniRef100_Q6RKK2_from_12_to_438 UniRef100_UPI000023CB38_from_12_to_438 
UniRef100_Q82QT4_from_1048_to_1474 UniRef100_Q93H87_from_1048_to_1474 
UniRef100_Q82QT4_from_2554_to_2980 UniRef100_Q93H87_from_2554_to_2980 
UniRef100_Q82QT4_from_4288_to_4714 UniRef100_Q93H87_from_4288_to_4714 
UniRef100_Q87W69_from_41_to_467 UniRef100_Q9Z3T8_from_41_to_467 
UniRef100_Q87W70_from_596_to_1022 UniRef100_Q9Z3T9_from_608_to_1034 
UniRef100_Q93H83_from_37_to_463 UniRef100_Q93H84_from_4578_to_5004 
UniRef100_Q93HE5_from_2760_to_3186 UniRef100_Q93HE5_from_977_to_1403 
UniRef100_Q9KIZ6_from_1524_to_1950 UniRef100_Q9L8C6_from_1524_to_1950 
UniRef100_A0FCL1_from_4201_to_4626 UniRef100_Q1WEK9_from_4198_to_4623 
UniRef100_A0MS25_from_444_to_869 UniRef100_A2CLL1_from_444_to_869 
UniRef100_A0MS26_from_431_to_856 UniRef100_A2CLL2_from_431_to_856 
UniRef100_A0QDK0_from_1561_to_1986 UniRef100_Q73XS9_from_1561_to_1986 
UniRef100_A1G9H0_from_650_to_1075 UniRef100_A4X9C6_from_647_to_1072 
UniRef100_A1TGV5_from_116_to_541 UniRef100_A4T6D6_from_115_to_540 
UniRef100_A1UGW5_from_103_to_528 UniRef100_A3Q0G8_from_103_to_528 
UniRef100_A1YBQ2_from_27_to_452 UniRef100_A1YBT4_from_39_to_464 
UniRef100_A3Q7M7_from_132_to_557 UniRef100_Q1B1X0_from_132_to_557 
UniRef100_O52545_from_3325_to_3750 UniRef100_O52789_from_3334_to_3759 
UniRef100_Q03132_from_33_to_458 UniRef100_Q5UNP5_from_33_to_458 
UniRef100_Q0ILD0_from_35_to_460 UniRef100_Q93HJ1_from_35_to_460 
UniRef100_Q1L0S6_from_36_to_461 UniRef100_Q7X4R3_from_12_to_437 
UniRef100_Q2ABP6_from_23_to_448 UniRef100_Q6RKF5_from_23_to_448 
UniRef100_Q3M3U4_from_34_to_459 UniRef100_Q8YWG5_from_34_to_459 
UniRef100_Q54B49_from_13_to_438 UniRef100_Q54B51_from_13_to_438 
UniRef100_Q5SFB2_from_1546_to_1971 UniRef100_Q8KPW3_from_1512_to_1937 
UniRef100_Q5SFB4_from_1065_to_1490 UniRef100_Q8KPW5_from_1010_to_1435 
UniRef100_Q6DNE3_from_38_to_463 UniRef100_Q6E7J8_from_38_to_463 
UniRef100_Q6JHN7_from_1725_to_2150 UniRef100_Q6JHN8_from_2602_to_3027 
UniRef100_A0QE92_from_17_to_441 UniRef100_Q73XY3_from_17_to_441 
UniRef100_A1G7W7_from_12_to_436 UniRef100_A4X898_from_12_to_436 
UniRef100_A3Q280_from_14_to_438 UniRef100_Q1B6A9_from_14_to_438 
UniRef100_A4KCE4_from_5892_to_6316 UniRef100_A4KCE5_from_2111_to_2535 
UniRef100_O52545_from_1719_to_2143 UniRef100_O52789_from_1728_to_2152 
UniRef100_Q03131_from_507_to_931 UniRef100_Q5UNP6_from_560_to_984 
UniRef100_Q03132_from_1491_to_1915 UniRef100_Q5UNP5_from_1491_to_1915 
UniRef100_Q08TW0_from_110_to_534 UniRef100_Q9RFL0_from_110_to_534 
UniRef100_Q3M3U7_from_4_to_428 UniRef100_Q8YWG4_from_4_to_428 
UniRef100_Q559A9_from_13_to_437 UniRef100_Q86IG0_from_13_to_437 
UniRef100_Q5KTM9_from_5_to_429 UniRef100_Q6RKF8_from_5_to_429 
UniRef100_Q5SFB3_from_37_to_461 UniRef100_Q8KPW4_from_37_to_461 
UniRef100_Q5UNP6_from_2035_to_2459 UniRef100_Q03131_from_1982_to_2405 
UniRef100_Q6W5Q0_from_1790_to_2214 UniRef100_Q6W5Q0_from_3532_to_3956 
UniRef100_Q82QT4_from_24_to_448 UniRef100_Q93H87_from_24_to_448 
UniRef100_Q8GBX5_from_40_to_464 UniRef100_Q8GBX4_from_37_to_460 
UniRef100_Q93NW6_from_7319_to_7743 UniRef100_Q93NW6_from_9085_to_9509 
UniRef100_Q93NX9_from_1774_to_2198 UniRef100_Q9L4X3_from_1815_to_2239 
UniRef100_Q9EX54_from_36_to_460 UniRef100_Q9L8J0_from_36_to_457 
UniRef100_Q9KIZ7_from_5105_to_5529 UniRef100_Q9L8C7_from_5105_to_5529 
UniRef100_A0QHA4_from_36_to_459 UniRef100_Q740I0_from_36_to_459 
UniRef100_A0ZEC2_from_2101_to_2524 UniRef100_Q847C5_from_2101_to_2524 
UniRef100_O54666_from_2197_to_2620 UniRef100_Q9F847_from_40_to_463 
UniRef100_P78584_from_15_to_438 UniRef100_Q2PIT2_from_15_to_438 
UniRef100_Q1DVU2_from_390_to_813 UniRef100_Q2U7I0_from_429_to_852 
UniRef100_Q1WEK8_from_36_to_459 UniRef100_A0FCL2_from_36_to_458 
UniRef100_Q1WEK9_from_1063_to_1486 UniRef100_A0FCL1_from_1069_to_1490 
UniRef100_Q48HQ2_from_14_to_437 UniRef100_Q882M6_from_14_to_437 
UniRef100_Q6MZA4_from_20_to_443 UniRef100_Q6WG28_from_6_to_429 
UniRef100_Q9FDU0_from_36_to_459 UniRef100_Q9RNB3_from_36_to_459 
UniRef100_Q9FDU1_from_2122_to_2545 UniRef100_Q9RNB2_from_2122_to_2545 
UniRef100_A5IDX8_from_615_to_1037 UniRef100_Q5WUR2_from_615_to_1037 
UniRef100_Q0PEX5_from_646_to_1068 UniRef100_Q1RS61_from_666_to_1088 
UniRef100_Q0PEX6_from_1023_to_1445 UniRef100_Q1RS62_from_1023_to_1445 
UniRef100_Q6RKK4_from_32_to_454 UniRef100_Q9Y8A2_from_32_to_454 
UniRef100_Q7W6G2_from_5_to_427 UniRef100_Q7WID3_from_5_to_427 
UniRef100_Q869W9_from_14_to_436 UniRef100_Q869X2_from_14_to_436 
UniRef100_Q93NX8_from_1800_to_2222 UniRef100_Q93NX8_from_3853_to_4274 
UniRef100_Q9EWA1_from_6404_to_6826 UniRef100_Q66VY5_from_433_to_846 
UniRef100_A0FCL3_from_1510_to_1931 UniRef100_Q1WEK7_from_1510_to_1931 
UniRef100_A1UHR5_from_9_to_430 UniRef100_A3Q182_from_9_to_430 
UniRef100_Q0P7J2_from_1087_to_1508 UniRef100_UPI00005EF394_from_799_to_1220 
UniRef100_Q0PEX7_from_649_to_1070 UniRef100_Q1RS63_from_650_to_1071 
UniRef100_Q53840_from_36_to_457 UniRef100_Q9ADL6_from_4179_to_4600 
UniRef100_Q9KIZ6_from_37_to_458 UniRef100_Q9L8C6_from_37_to_458 
UniRef100_A0FCL1_from_2533_to_2953 UniRef100_Q1WEK9_from_2525_to_2945 
UniRef100_A0MS27_from_3720_to_4140 UniRef100_A2CLL3_from_3726_to_4146 
UniRef100_A2VEA8_from_13_to_433 UniRef100_UPI0000E47A71_from_13_to_433 
UniRef100_Q1D3S8_from_39_to_459 UniRef100_Q93TW9_from_39_to_458 
UniRef100_Q5CQX7_from_6440_to_6860 UniRef100_Q8I6I6_from_6441_to_6861 
UniRef100_Q83X69_from_2101_to_2521 UniRef100_Q9RHV0_from_429_to_849 
UniRef100_Q9KIZ5_from_34_to_454 UniRef100_Q9L8C5_from_34_to_454 
UniRef100_Q9KIZ7_from_41_to_461 UniRef100_Q9L8C7_from_41_to_461 
UniRef100_A0MS26_from_4618_to_5037 UniRef100_A2CLL2_from_4621_to_5040 
UniRef100_A1DK13_from_19_to_438 UniRef100_Q4WFE1_from_19_to_438 
UniRef100_P95814_from_1911_to_2330 UniRef100_Q9KID7_from_1908_to_2327 
UniRef100_Q0PEX7_from_1866_to_2285 UniRef100_Q1RS63_from_1868_to_2287 
UniRef100_Q1D3S8_from_1848_to_2267 UniRef100_Q93TW9_from_1850_to_2269 
UniRef100_Q1WEK7_from_2956_to_3375 UniRef100_A0FCL3_from_2952_to_3370 
UniRef100_Q54296_from_8507_to_8926 UniRef100_Q54297_from_1310_to_1729 
UniRef100_Q54QD1_from_14_to_433 UniRef100_Q54QD3_from_14_to_433 
UniRef100_A0MS25_from_4465_to_4883 UniRef100_A2CLL1_from_4455_to_4873 
UniRef100_Q54296_from_3268_to_3686 UniRef100_Q54297_from_6856_to_7274 
UniRef100_Q92GD7_from_10_to_428 UniRef100_UPI000039A2D6_from_10_to_428 
UniRef100_Q9KIE0_from_2762_to_3180 UniRef100_Q9ZGA4_from_2785_to_3203 
UniRef100_UPI00005EE8D7_from_1_to_419 UniRef100_UPI00005F63AC_from_1_to_419 
UniRef100_A4KH74_from_1_to_418 UniRef100_UPI00005EE569_from_1_to_418 
UniRef100_Q0PEX5_from_1980_to_2397 UniRef100_Q1RS61_from_1999_to_2416 
UniRef100_Q135N6_from_4_to_421 UniRef100_Q2IX86_from_4_to_421 
UniRef100_Q2VLJ2_from_12_to_429 UniRef100_UPI000023F3E9_from_12_to_429 
UniRef100_Q0ILD1_from_1550_to_1966 UniRef100_Q93HJ2_from_1569_to_1985 
UniRef100_Q0ILD1_from_33_to_449 UniRef100_Q93HJ2_from_37_to_453 
UniRef100_Q1RKB9_from_10_to_426 UniRef100_UPI0000DB109A_from_10_to_426 
UniRef100_Q4WBH9_from_388_to_804 UniRef100_A1DAU3_from_393_to_808 
UniRef100_A4IET7_from_385_to_800 UniRef100_Q65Z23_from_385_to_800 
UniRef100_A4RNM2_from_53_to_468 UniRef100_Q2KHB6_from_53_to_468 
UniRef100_Q5CQX7_from_7685_to_8100 UniRef100_Q8I6I6_from_7686_to_8101 
UniRef100_Q93NX9_from_36_to_451 UniRef100_Q9L4X3_from_36_to_451 
UniRef100_A0MS29_from_2589_to_3003 UniRef100_A2CLL5_from_2587_to_3001 
UniRef100_A5G644_from_4397_to_4807 UniRef100_UPI00006B6CDC_from_1087_to_1497 
UniRef100_Q49HL2_from_4836_to_5246 UniRef100_Q49HL2_from_6975_to_7385 
UniRef100_A0HGI5_from_6_to_415 UniRef100_A0V5B4_from_6_to_414 
UniRef100_Q29M07_from_20_to_429 UniRef100_Q9VQL6_from_19_to_428 
UniRef100_Q5SFB4_from_70_to_479 UniRef100_Q8KPW5_from_13_to_422 
UniRef100_A0I5L1_from_15_to_423 UniRef100_A5UYX3_from_7_to_415 
UniRef100_A1FK85_from_6_to_414 UniRef100_Q88LL4_from_6_to_414 
UniRef100_A1TLE1_from_6_to_414 UniRef100_A1WAX4_from_6_to_414 
UniRef100_A5W712_from_20_to_428 UniRef100_Q1ICY5_from_6_to_414 
UniRef100_A0KKH6_from_6_to_413 UniRef100_A4SMJ7_from_6_to_413 
UniRef100_Q29M08_from_40_to_447 UniRef100_Q9VQL7_from_40_to_447 
UniRef100_Q2KGA7_from_21_to_428 UniRef100_A4RC46_from_21_to_411 
UniRef100_A1EWX2_from_6_to_412 UniRef100_Q83E37_from_6_to_412 
UniRef100_A4IL61_from_6_to_412 UniRef100_Q5L1U0_from_6_to_412 
UniRef100_P95814_from_32_to_438 UniRef100_Q9KID7_from_32_to_438 
UniRef100_Q190G4_from_6_to_412 UniRef100_Q24U46_from_6_to_412 
UniRef100_Q70C47_from_2632_to_3038 UniRef100_Q9AIT3_from_2632_to_3038 
UniRef100_P91871_from_13_to_418 UniRef100_Q61DN9_from_13_to_418 
UniRef100_Q3AND1_from_8_to_413 UniRef100_Q7U9W0_from_8_to_413 
UniRef100_A3MN59_from_1_to_405 UniRef100_UPI0000674014_from_1_to_405 
UniRef100_UPI0000EB2095_from_47_to_451 UniRef100_UPI00005A19FB_from_4_to_407 
UniRef100_Q17IW7_from_15_to_418 UniRef100_Q17IW8_from_15_to_418 
UniRef100_UPI0000F2BFEE_from_4_to_407 UniRef100_UPI0000F2BFEF_from_4_to_407 
UniRef100_Q0ER14_from_4_to_400 UniRef100_Q3CEZ3_from_4_to_400 
UniRef100_A4RT44_from_1813_to_2199 UniRef100_A4RT44_from_3016_to_3402 
UniRef100_A5Y795_from_1_to_350 UniRef100_A5Y796_from_1_to_350 
UniRef100_A5Y794_from_1_to_349 UniRef100_A5Y799_from_1_to_349 
UniRef100_A5Y788_from_1_to_348 UniRef100_A5Y789_from_1_to_348 
UniRef100_A5Y790_from_5_to_349 UniRef100_A5Y791_from_5_to_349 
UniRef100_A5Y783_from_1_to_341 UniRef100_A5Y784_from_1_to_341 
UniRef100_UPI0000171319_from_1_to_335 UniRef100_UPI0000ECA511_from_1_to_335 
UniRef100_Q3L110_from_2_to_246 UniRef100_Q3L111_from_2_to_246 
UniRef100_Q1A316_from_1_to_241 UniRef100_Q1A317_from_1_to_241 
UniRef100_Q3L107_from_2_to_242 UniRef100_Q3L109_from_2_to_242 
UniRef100_Q3L126_from_2_to_242 UniRef100_Q3L127_from_2_to_242 
UniRef100_Q3L140_from_2_to_242 UniRef100_Q3L141_from_2_to_242 
UniRef100_A0FHD8_from_1_to_240 UniRef100_A0FHE1_from_1_to_240 
UniRef100_A0FHE3_from_1_to_240 UniRef100_A0FHJ4_from_1_to_240 
UniRef100_Q56P89_from_1_to_240 UniRef100_Q56PA0_from_1_to_240 
UniRef100_Q56P60_from_2_to_240 UniRef100_Q56P65_from_2_to_240 
UniRef100_Q1A332_from_1_to_238 UniRef100_Q1A333_from_1_to_238 
UniRef100_Q1A307_from_1_to_237 UniRef100_Q1A308_from_1_to_237 
UniRef100_Q1A314_from_1_to_236 UniRef100_Q1A315_from_1_to_236 
UniRef100_Q32Z17_from_1_to_236 UniRef100_Q32Z19_from_1_to_236 
UniRef100_Q1A339_from_1_to_235 UniRef100_Q1A340_from_1_to_235 
UniRef100_Q1A337_from_1_to_234 UniRef100_Q1A338_from_1_to_234 
UniRef100_A0FHF1_from_1_to_233 UniRef100_A0FHF2_from_1_to_232 
UniRef100_A0FHC3_from_1_to_232 UniRef100_A0FHD7_from_1_to_232 
UniRef100_A0FHC6_from_1_to_231 UniRef100_Q49HU5_from_1_to_231 
UniRef100_A0FHD6_from_1_to_231 UniRef100_Q49HT3_from_1_to_231 
UniRef100_A0FHH8_from_1_to_231 UniRef100_Q49HU2_from_1_to_231 
UniRef100_Q32Z20_from_1_to_231 UniRef100_Q32Z21_from_1_to_231 
UniRef100_A0FHF5_from_1_to_230 UniRef100_A0FHG2_from_1_to_230 
UniRef100_Q32YX7_from_1_to_230 UniRef100_Q32YX8_from_1_to_230 
UniRef100_Q7Z970_from_1_to_230 UniRef100_Q7Z971_from_1_to_230 
UniRef100_Q32YY5_from_1_to_229 UniRef100_Q32YY6_from_1_to_229 
UniRef100_Q32Z05_from_1_to_229 UniRef100_Q32Z06_from_1_to_229 
UniRef100_Q32Z11_from_1_to_229 UniRef100_Q32Z12_from_1_to_229 
UniRef100_Q32Z13_from_1_to_229 UniRef100_Q32Z14_from_1_to_229 
UniRef100_A2VBH3_from_1_to_227 UniRef100_A2VBH4_from_1_to_227 
UniRef100_A2VBI0_from_1_to_227 UniRef100_A2VBI1_from_1_to_227 
UniRef100_A2VBI9_from_1_to_227 UniRef100_A2VBJ0_from_1_to_227 
UniRef100_A2VBJ5_from_1_to_227 UniRef100_A2VBJ6_from_1_to_227 
UniRef100_A2VBJ7_from_1_to_227 UniRef100_A2VBN3_from_1_to_227 
UniRef100_Q32YX0_from_1_to_227 UniRef100_Q32YX2_from_1_to_227 
UniRef100_Q32YX3_from_1_to_227 UniRef100_Q32YX4_from_1_to_227 
UniRef100_Q32YX5_from_1_to_227 UniRef100_Q32YX6_from_1_to_227 
UniRef100_Q32YY7_from_1_to_227 UniRef100_Q32YY8_from_1_to_227 
UniRef100_Q4QSE9_from_1_to_227 UniRef100_Q4QSI6_from_1_to_227 
UniRef100_Q4QSF6_from_1_to_227 UniRef100_Q4QSJ8_from_1_to_227 
UniRef100_Q4QSG3_from_1_to_227 UniRef100_Q4QSJ0_from_1_to_227 
UniRef100_Q4QSK1_from_1_to_227 UniRef100_Q4QSL4_from_1_to_227 
UniRef100_Q4QSL5_from_1_to_227 UniRef100_Q4QSL8_from_1_to_227 
UniRef100_Q4QSN1_from_1_to_227 UniRef100_Q4QSN2_from_1_to_227 
UniRef100_Q5J0Z7_from_1_to_224 UniRef100_Q5J100_from_1_to_224 
UniRef100_Q56PH3_from_1_to_222 UniRef100_Q56PH5_from_1_to_222 
UniRef100_Q86AE5_from_1_to_221 UniRef100_Q86AE6_from_1_to_220 
UniRef100_A0ACI1_from_2372_to_3635 
UniRef100_Q2JEI1_from_27_to_522 
UniRef100_Q0RQG9_from_13_to_501 
UniRef100_Q2HEW5_from_657_to_1141 
UniRef100_A4RJ31_from_401_to_883 
UniRef100_A1WKM4_from_28_to_505 
UniRef100_A4RSV8_from_2809_to_3286 
UniRef100_Q3W1F2_from_20_to_495 
UniRef100_Q085J3_from_9_to_483 
UniRef100_Q7UEZ5_from_428_to_902 
UniRef100_Q84HK8_from_4_to_474 
UniRef100_A3DBP7_from_11_to_479 
UniRef100_A4RT44_from_5343_to_5811 
UniRef100_Q93HI0_from_10_to_478 
UniRef100_Q47ZH0_from_4_to_470 
UniRef100_Q8KUH4_from_31_to_497 
UniRef100_Q022P4_from_9_to_473 
UniRef100_Q1IUI0_from_9_to_473 
UniRef100_Q1KML2_from_29_to_493 
UniRef100_Q2KHG9_from_5_to_469 
UniRef100_Q2UV44_from_3_to_467 
UniRef100_Q3WG61_from_15_to_479 
UniRef100_Q54G29_from_18_to_482 
UniRef100_A4FI69_from_8_to_471 
UniRef100_A4UCN6_from_16_to_479 
UniRef100_A5N8D8_from_2225_to_2688 
UniRef100_O33906_from_30_to_493 
UniRef100_Q01F11_from_10319_to_10782 
UniRef100_Q09DD1_from_485_to_948 
UniRef100_Q9AHY9_from_38_to_501 
UniRef100_UPI000038CE2D_from_53_to_516 
UniRef100_Q09DD0_from_46_to_508 
UniRef100_Q0RKW8_from_26_to_488 
UniRef100_Q2ED07_from_2234_to_2696 
UniRef100_A3VRU3_from_7_to_468 
UniRef100_Q09DD3_from_488_to_949 
UniRef100_Q2IGF2_from_450_to_911 
UniRef100_Q6WS81_from_6_to_467 
UniRef100_Q83TF5_from_4_to_465 
UniRef100_Q84HN8_from_4_to_465 
UniRef100_A1G3B1_from_4_to_464 
UniRef100_A1GFD8_from_5_to_465 
UniRef100_A3ZWB0_from_12_to_472 
UniRef100_Q026V6_from_21_to_481 
UniRef100_Q09DD3_from_9_to_469 
UniRef100_Q2IGF9_from_416_to_876 
UniRef100_Q609J6_from_9_to_469 
UniRef100_Q84HJ3_from_4_to_464 
UniRef100_Q84HJ8_from_4_to_464 
UniRef100_Q84HL3_from_11_to_471 
UniRef100_Q84HL8_from_6_to_466 
UniRef100_Q84HP6_from_6_to_466 
UniRef100_Q84HQ0_from_4_to_464 
UniRef100_Q8GME1_from_4_to_464 
UniRef100_Q8KNG1_from_4_to_464 
UniRef100_Q94FB8_from_17_to_477 
UniRef100_UPI0000DAE2D8_from_35_to_495 
UniRef100_A1ATM5_from_469_to_928 
UniRef100_A4RT44_from_16993_to_17452 
UniRef100_A6ELD0_from_13_to_472 
UniRef100_Q0RLP7_from_33_to_492 
UniRef100_Q1VPK6_from_13_to_472 
UniRef100_Q21MX9_from_7_to_466 
UniRef100_Q3M5Z6_from_1598_to_2057 
UniRef100_Q84HK3_from_4_to_463 
UniRef100_A0VU09_from_16_to_474 
UniRef100_A0ZFX6_from_53_to_511 
UniRef100_A1I9L6_from_12_to_470 
UniRef100_A4X8E1_from_4_to_462 
UniRef100_O54142_from_521_to_979 
UniRef100_Q09DD0_from_527_to_985 
UniRef100_Q12KW8_from_9_to_467 
UniRef100_Q7NCX8_from_50_to_508 
UniRef100_UPI000038D4AF_from_467_to_925 
UniRef100_A1S4L6_from_23_to_480 
UniRef100_A1SVG1_from_27_to_484 
UniRef100_A4F5Q0_from_14_to_471 
UniRef100_Q09DD1_from_9_to_466 
UniRef100_Q0LQP9_from_5_to_462 
UniRef100_Q1ZF67_from_37_to_494 
UniRef100_Q2J8V3_from_17_to_474 
UniRef100_Q2JEI2_from_736_to_1193 
UniRef100_Q47ZG8_from_30_to_487 
UniRef100_Q5BCE6_from_11_to_468 
UniRef100_Q6WVH2_from_8_to_465 
UniRef100_A0ZCD9_from_54_to_510 
UniRef100_A3QGD5_from_22_to_478 
UniRef100_A5N8D8_from_707_to_1163 
UniRef100_A6G4P0_from_15_to_471 
UniRef100_Q0RQ47_from_12_to_468 
UniRef100_Q2ED07_from_712_to_1168 
UniRef100_Q7NDL0_from_9_to_465 
UniRef100_Q7NJ73_from_21_to_477 
UniRef100_Q84HM3_from_10_to_466 
UniRef100_A3QGD3_from_24_to_479 
UniRef100_A4LZ01_from_466_to_921 
UniRef100_A4X2H8_from_8_to_463 
UniRef100_O33904_from_33_to_488 
UniRef100_Q12KX0_from_21_to_476 
UniRef100_Q1JYV0_from_20_to_475 
UniRef100_A0W5R6_from_17_to_471 
UniRef100_A5GFJ7_from_17_to_471 
UniRef100_Q0YLU6_from_17_to_471 
UniRef100_Q1KML3_from_28_to_482 
UniRef100_Q4IWW3_from_614_to_1068 
UniRef100_Q82RP3_from_12_to_466 
UniRef100_Q9S200_from_30_to_484 
UniRef100_A2QDU0_from_9_to_462 
UniRef100_Q02DB0_from_697_to_1150 
UniRef100_Q4WAY3_from_17_to_470 
UniRef100_A0UJ74_from_332_to_784 
UniRef100_Q0RQH0_from_796_to_1248 
UniRef100_Q86B12_from_26_to_477 
UniRef100_A4FC68_from_2_to_452 
UniRef100_Q0YLU5_from_470_to_920 
UniRef100_UPI000038CB0A_from_583_to_1033 
UniRef100_A0ZFX9_from_4_to_453 
UniRef100_A1S4L4_from_1_to_450 
UniRef100_A1SVG3_from_4_to_453 
UniRef100_A5GFJ6_from_470_to_919 
UniRef100_Q01FA0_from_512_to_961 
UniRef100_Q0TX07_from_9_to_458 
UniRef100_Q1ZF69_from_4_to_453 
UniRef100_Q2S9J1_from_493_to_942 
UniRef100_UPI000038D4AF_from_4_to_452 
UniRef100_A0VU10_from_718_to_1165 
UniRef100_A0W5R7_from_459_to_906 
UniRef100_Q3KRU6_from_5_to_452 
UniRef100_A4QYW8_from_1147_to_1593 
UniRef100_Q0RLP6_from_749_to_1195 
UniRef100_Q1D6R4_from_541_to_987 
UniRef100_Q2T3H3_from_914_to_1359 
UniRef100_Q55E72_from_15_to_460 
UniRef100_A4F5Q2_from_7_to_451 
UniRef100_Q1MX63_from_1202_to_1646 
UniRef100_Q2UNN5_from_47_to_491 
UniRef100_Q3W1F1_from_768_to_1212 
UniRef100_Q4P708_from_6_to_450 
UniRef100_Q4U446_from_678_to_1122 
UniRef100_A0ZFX9_from_468_to_911 
UniRef100_A1I9L7_from_7_to_450 
UniRef100_Q5XF88_from_4_to_447 
UniRef100_Q6FPL1_from_5_to_448 
UniRef100_Q6RKG8_from_1_to_444 
UniRef100_A1ATM5_from_7_to_449 
UniRef100_A1KQR7_from_1757_to_2199 
UniRef100_A3VRX4_from_694_to_1136 
UniRef100_A4FC67_from_656_to_1098 
UniRef100_A4LZ01_from_8_to_450 
UniRef100_A5GFJ6_from_7_to_449 
UniRef100_Q4KCD8_from_1799_to_2241 
UniRef100_Q6RKJ1_from_7_to_449 
UniRef100_Q7NDK9_from_698_to_1140 
UniRef100_A0UWE0_from_1680_to_2121 
UniRef100_A0UWE4_from_676_to_1117 
UniRef100_A6ELC8_from_5_to_446 
UniRef100_Q0YLU5_from_7_to_448 
UniRef100_Q1VPK4_from_5_to_446 
UniRef100_Q2GV57_from_11_to_452 
UniRef100_Q6RKK8_from_5_to_446 
UniRef100_Q7WRJ0_from_698_to_1139 
UniRef100_P40806_from_3344_to_3784 
UniRef100_Q21MX8_from_9_to_449 
UniRef100_Q7SC21_from_11_to_451 
UniRef100_Q8G985_from_683_to_1123 
UniRef100_Q93HH9_from_655_to_1095 
UniRef100_UPI000023D164_from_14_to_454 
UniRef100_A0FCL1_from_26_to_465 
UniRef100_A0JJU1_from_18_to_457 
UniRef100_A0SZ02_from_477_to_916 
UniRef100_A6GIB2_from_2474_to_2913 
UniRef100_Q05470_from_1929_to_2368 
UniRef100_Q1D5F8_from_8136_to_8575 
UniRef100_Q1K1L4_from_11_to_450 
UniRef100_Q1RS72_from_1895_to_2334 
UniRef100_Q2T4N2_from_2850_to_3289 
UniRef100_Q3S2T9_from_52_to_491 
UniRef100_Q6TAB6_from_1946_to_2385 
UniRef100_Q6VT93_from_2972_to_3411 
UniRef100_A1ATM4_from_2_to_440 
UniRef100_A1CLY8_from_11_to_449 
UniRef100_A2Q979_from_19_to_457 
UniRef100_A4D933_from_682_to_1120 
UniRef100_A5G642_from_3875_to_4313 
UniRef100_A5G644_from_425_to_863 
UniRef100_A6FZ62_from_30_to_468 
UniRef100_A6FZ63_from_2415_to_2853 
UniRef100_A6G4N8_from_13_to_451 
UniRef100_P40872_from_396_to_834 
UniRef100_Q05470_from_436_to_874 
UniRef100_Q1D5F8_from_2240_to_2678 
UniRef100_Q1RS46_from_436_to_874 
UniRef100_Q1RS72_from_416_to_854 
UniRef100_Q1RS73_from_3309_to_3747 
UniRef100_Q2UB00_from_7_to_445 
UniRef100_Q3VYH8_from_74_to_512 
UniRef100_Q54TW0_from_20_to_458 
UniRef100_Q5ATG8_from_5_to_443 
UniRef100_Q5MP00_from_3117_to_3555 
UniRef100_Q5MP07_from_1976_to_2414 
UniRef100_Q5SBL2_from_12_to_450 
UniRef100_Q8GAQ5_from_697_to_1135 
UniRef100_Q8J0F7_from_11_to_449 
UniRef100_A1CVN0_from_422_to_859 
UniRef100_A1KQR9_from_1562_to_1999 
UniRef100_A2QXP7_from_7_to_444 
UniRef100_A4PHM3_from_1907_to_2344 
UniRef100_A5G642_from_866_to_1303 
UniRef100_Q10Y11_from_10_to_447 
UniRef100_Q1D5F8_from_5869_to_6306 
UniRef100_Q1D5G0_from_1920_to_2357 
UniRef100_Q1D5G0_from_2992_to_3429 
UniRef100_Q1D5G0_from_4504_to_4941 
UniRef100_Q1RS54_from_3541_to_3978 
UniRef100_Q1RS66_from_3167_to_3604 
UniRef100_Q2H2C8_from_13_to_450 
UniRef100_Q2TYJ0_from_7_to_444 
UniRef100_Q4KCD6_from_1526_to_1963 
UniRef100_Q4P0E9_from_503_to_940 
UniRef100_Q6VT93_from_1763_to_2200 
UniRef100_Q6VT95_from_3028_to_3465 
UniRef100_Q6VT95_from_6463_to_6900 
UniRef100_Q8RL76_from_1964_to_2401 
UniRef100_A1CLJ5_from_7_to_443 
UniRef100_A1KQS1_from_3058_to_3494 
UniRef100_O31782_from_2579_to_3015 
UniRef100_Q1RS66_from_1550_to_1986 
UniRef100_Q1RS71_from_391_to_827 
UniRef100_Q2T4N9_from_514_to_950 
UniRef100_Q4KCD4_from_3151_to_3587 
UniRef100_Q6RKJ7_from_6_to_442 
UniRef100_A1C9J6_from_12_to_447 
UniRef100_A4PHN0_from_6005_to_6440 
UniRef100_A5G644_from_3143_to_3578 
UniRef100_A5G645_from_13_to_448 
UniRef100_O05170_from_26_to_461 
UniRef100_O31782_from_4079_to_4514 
UniRef100_Q1RS70_from_4054_to_4489 
UniRef100_Q2GPL2_from_10_to_445 
UniRef100_Q2H7K7_from_10_to_445 
UniRef100_Q2N3S9_from_2803_to_3238 
UniRef100_Q2N3T0_from_5958_to_6393 
UniRef100_Q2T4N1_from_16_to_451 
UniRef100_Q2T4N9_from_2756_to_3191 
UniRef100_Q3W9D2_from_565_to_1000 
UniRef100_Q66SY0_from_382_to_817 
UniRef100_Q6N4J8_from_9_to_444 
UniRef100_Q6RKE6_from_390_to_825 
UniRef100_Q8L334_from_680_to_1115 
UniRef100_Q8RL72_from_3382_to_3817 
UniRef100_UPI00006B2BBC_from_900_to_1335 
UniRef100_A2QWU2_from_8_to_442 
UniRef100_A4PHN0_from_1931_to_2365 
UniRef100_A4QU80_from_54_to_488 
UniRef100_A4RI21_from_384_to_818 
UniRef100_A4TU83_from_168_to_602 
UniRef100_Q0CCY3_from_405_to_839 
UniRef100_Q0D159_from_7_to_441 
UniRef100_Q1RS53_from_452_to_886 
UniRef100_Q1RS70_from_2577_to_3011 
UniRef100_Q2HGW2_from_393_to_827 
UniRef100_Q2JBJ0_from_12_to_446 
UniRef100_Q2T4N9_from_1379_to_1813 
UniRef100_Q2T4N9_from_4468_to_4902 
UniRef100_Q2U886_from_429_to_863 
UniRef100_Q3L7Y0_from_5_to_439 
UniRef100_Q4ZNC8_from_13_to_447 
UniRef100_Q54FQ1_from_30_to_464 
UniRef100_Q5AUX1_from_351_to_785 
UniRef100_Q5AY39_from_14_to_448 
UniRef100_Q5BH30_from_419_to_853 
UniRef100_Q5XF87_from_14_to_448 
UniRef100_Q5Z3G0_from_144_to_578 
UniRef100_Q6VT93_from_223_to_657 
UniRef100_Q7S736_from_394_to_828 
UniRef100_Q8GGP2_from_3799_to_4233 
UniRef100_Q9S1Z9_from_6_to_440 
UniRef100_A0PQ35_from_9_to_442 
UniRef100_A0UWE2_from_2174_to_2607 
UniRef100_A1T9S5_from_17_to_450 
UniRef100_A2QIQ4_from_7_to_440 
UniRef100_A2QX22_from_391_to_824 
UniRef100_A2R2T7_from_8_to_441 
UniRef100_A4TAA3_from_22_to_455 
UniRef100_A6GIB3_from_127_to_560 
UniRef100_Q1RS64_from_2156_to_2589 
UniRef100_Q1RS69_from_512_to_945 
UniRef100_Q2UR58_from_387_to_820 
UniRef100_Q30DW5_from_375_to_808 
UniRef100_Q49934_from_8_to_441 
UniRef100_Q49B92_from_42_to_475 
UniRef100_Q4ZNC8_from_1542_to_1975 
UniRef100_Q54FN7_from_27_to_460 
UniRef100_Q5B0D0_from_394_to_827 
UniRef100_Q6DQW3_from_384_to_817 
UniRef100_Q6Q891_from_345_to_778 
UniRef100_Q6RKE9_from_11_to_444 
UniRef100_Q6RKI7_from_375_to_808 
UniRef100_Q6RKI8_from_237_to_670 
UniRef100_Q6RKJ4_from_8_to_441 
UniRef100_Q6RKJ5_from_9_to_442 
UniRef100_Q6RWD9_from_365_to_798 
UniRef100_Q6VT93_from_4182_to_4615 
UniRef100_Q8RL51_from_12_to_445 
UniRef100_A0FXQ3_from_643_to_1075 
UniRef100_A0UWE1_from_672_to_1104 
UniRef100_A0UWE2_from_664_to_1096 
UniRef100_A0UWE3_from_2490_to_2922 
UniRef100_A0UWE4_from_2203_to_2635 
UniRef100_A0UWE4_from_3734_to_4166 
UniRef100_A0UWE4_from_4900_to_5332 
UniRef100_A1CN13_from_9_to_441 
UniRef100_A1CPQ3_from_7_to_439 
UniRef100_A1DA81_from_17_to_449 
UniRef100_A1KQR7_from_5290_to_5722 
UniRef100_A1KQS2_from_1551_to_1983 
UniRef100_A1T9T0_from_106_to_538 
UniRef100_A2R3M8_from_635_to_1067 
UniRef100_A4QV34_from_11_to_443 
UniRef100_A5NZ92_from_799_to_1231 
UniRef100_O31784_from_530_to_962 
UniRef100_P79068_from_384_to_816 
UniRef100_Q0B305_from_662_to_1094 
UniRef100_Q0H0R7_from_388_to_820 
UniRef100_Q0UE82_from_141_to_573 
UniRef100_Q11F61_from_19_to_451 
UniRef100_Q1DM94_from_373_to_805 
UniRef100_Q27W68_from_37_to_469 
UniRef100_Q2HBN0_from_9_to_441 
UniRef100_Q2N3S7_from_30_to_462 
UniRef100_Q2N3S8_from_983_to_1415 
UniRef100_Q2N3T0_from_4615_to_5047 
UniRef100_Q2N3T1_from_2005_to_2437 
UniRef100_Q4KCD3_from_1503_to_1935 
UniRef100_Q4KCD8_from_5275_to_5707 
UniRef100_Q4U446_from_2257_to_2689 
UniRef100_Q4U447_from_5061_to_5493 
UniRef100_Q52V46_from_5008_to_5440 
UniRef100_Q54D44_from_19_to_451 
UniRef100_Q6RKK6_from_11_to_443 
UniRef100_Q6XR12_from_390_to_822 
UniRef100_Q6ZY01_from_3_to_435 
UniRef100_Q7Z9K6_from_369_to_801 
UniRef100_Q874C7_from_385_to_817 
UniRef100_Q8J222_from_380_to_812 
UniRef100_Q8RL60_from_47_to_479 
UniRef100_Q9Y7A7_from_369_to_801 
UniRef100_UPI000023D853_from_7_to_439 
UniRef100_A0UWE5_from_677_to_1108 
UniRef100_A0W5R7_from_8_to_439 
UniRef100_A1T9S8_from_101_to_532 
UniRef100_A2QH36_from_396_to_827 
UniRef100_A2R1Z2_from_9_to_440 
UniRef100_A4TA94_from_101_to_532 
UniRef100_A5PHD6_from_400_to_831 
UniRef100_O33955_from_23_to_454 
UniRef100_Q03149_from_379_to_810 
UniRef100_Q07017_from_36_to_467 
UniRef100_Q0Q2H9_from_406_to_837 
UniRef100_Q2HHQ8_from_54_to_485 
UniRef100_Q2N3T0_from_7636_to_8067 
UniRef100_Q2T4P0_from_1877_to_2308 
UniRef100_Q2T5W8_from_43_to_474 
UniRef100_Q2TXQ8_from_389_to_820 
UniRef100_Q2UNQ1_from_12_to_443 
UniRef100_Q4U445_from_2673_to_3104 
UniRef100_Q54G30_from_14_to_445 
UniRef100_Q6RKE4_from_481_to_912 
UniRef100_Q6RKE5_from_82_to_513 
UniRef100_Q6RKE8_from_8_to_439 
UniRef100_Q6RKL4_from_7_to_438 
UniRef100_Q7WTF5_from_1049_to_1480 
UniRef100_Q86AE3_from_14_to_445 
UniRef100_Q8NJ18_from_377_to_808 
UniRef100_Q8XYE8_from_19_to_450 
UniRef100_Q96VJ8_from_7_to_438 
UniRef100_Q982I5_from_11_to_442 
UniRef100_A0PQM7_from_2077_to_2507 
UniRef100_A0UWE3_from_938_to_1368 
UniRef100_A0V6T8_from_12_to_442 
UniRef100_A1C8H5_from_389_to_819 
UniRef100_A1KQR8_from_3396_to_3826 
UniRef100_A1TTJ1_from_16_to_446 
UniRef100_A2QK66_from_304_to_734 
UniRef100_A3IBP4_from_34_to_464 
UniRef100_A3IBP7_from_44_to_474 
UniRef100_A5N8Z2_from_32_to_462 
UniRef100_A6FZ63_from_840_to_1270 
UniRef100_A6GIB1_from_407_to_837 
UniRef100_Q01F98_from_360_to_790 
UniRef100_Q0IDS9_from_16_to_446 
UniRef100_Q197Z2_from_1570_to_2000 
UniRef100_Q1MX63_from_448_to_878 
UniRef100_Q1RS45_from_3530_to_3960 
UniRef100_Q2GN07_from_14_to_444 
UniRef100_Q2SGN4_from_12_to_442 
UniRef100_Q2T4N2_from_1240_to_1670 
UniRef100_Q2UHH5_from_384_to_814 
UniRef100_Q2Y7Z3_from_15_to_445 
UniRef100_Q4KCD7_from_3241_to_3671 
UniRef100_Q4ZNC9_from_670_to_1100 
UniRef100_Q54ED6_from_14_to_444 
UniRef100_Q54ED7_from_16_to_446 
UniRef100_Q55AY9_from_20_to_450 
UniRef100_Q5MP07_from_419_to_849 
UniRef100_Q68CH6_from_39_to_469 
UniRef100_Q6RKI5_from_362_to_792 
UniRef100_Q6RKJ2_from_71_to_501 
UniRef100_Q7SHI6_from_47_to_477 
UniRef100_Q9S0R7_from_4273_to_4703 
UniRef100_Q9ZGI3_from_37_to_467 
UniRef100_A0PQM7_from_37_to_466 
UniRef100_A1B0A4_from_13_to_442 
UniRef100_A1DA69_from_79_to_508 
UniRef100_A2QUW6_from_46_to_475 
UniRef100_A3KI34_from_15_to_444 
UniRef100_A4T3X4_from_14_to_443 
UniRef100_A4U8P6_from_27_to_456 
UniRef100_A4U8R3_from_21_to_450 
UniRef100_A4U8T3_from_32_to_461 
UniRef100_A5G643_from_682_to_1111 
UniRef100_A6GJX8_from_895_to_1324 
UniRef100_A6GKH8_from_942_to_1371 
UniRef100_O30766_from_1462_to_1891 
UniRef100_P87001_from_47_to_476 
UniRef100_Q0RMN7_from_44_to_473 
UniRef100_Q1D5F7_from_1443_to_1872 
UniRef100_Q1D5F7_from_34_to_463 
UniRef100_Q1D8K8_from_14_to_443 
UniRef100_Q1MX74_from_1801_to_2230 
UniRef100_Q2N3S7_from_2718_to_3147 
UniRef100_Q2Q3Z3_from_12_to_441 
UniRef100_Q2SGN0_from_10_to_439 
UniRef100_Q30CS2_from_641_to_1070 
UniRef100_Q3IA97_from_64_to_493 
UniRef100_Q3VXL6_from_159_to_588 
UniRef100_Q4U446_from_3878_to_4307 
UniRef100_Q52V46_from_1691_to_2120 
UniRef100_Q5BBP5_from_12_to_441 
UniRef100_Q5MD33_from_37_to_466 
UniRef100_Q6DNF2_from_549_to_978 
UniRef100_Q6RKH0_from_1_to_430 
UniRef100_Q70P95_from_37_to_466 
UniRef100_Q7N5R3_from_2151_to_2580 
UniRef100_Q7S380_from_3_to_432 
UniRef100_Q8RJY3_from_42_to_471 
UniRef100_Q8RL76_from_30_to_459 
UniRef100_Q9RFK7_from_39_to_468 
UniRef100_UPI000038D523_from_33_to_462 
UniRef100_A0PQ37_from_36_to_464 
UniRef100_A0UXC8_from_40_to_468 
UniRef100_A0UXC9_from_32_to_460 
UniRef100_A1D5E5_from_49_to_477 
UniRef100_A2R5P7_from_12_to_440 
UniRef100_A3JMZ0_from_16_to_444 
UniRef100_A3K8W2_from_10_to_438 
UniRef100_A3XD74_from_21_to_449 
UniRef100_A4D934_from_1621_to_2049 
UniRef100_A4EWL2_from_24_to_452 
UniRef100_A4TA96_from_100_to_528 
UniRef100_A5NRQ0_from_1522_to_1950 
UniRef100_Q0B304_from_47_to_475 
UniRef100_Q0CNL6_from_51_to_479 
UniRef100_Q0FMP5_from_10_to_438 
UniRef100_Q0LLR4_from_13_to_441 
UniRef100_Q0LLR5_from_15_to_443 
UniRef100_Q0LLR6_from_15_to_443 
UniRef100_Q0LLR8_from_15_to_443 
UniRef100_Q0LLR9_from_15_to_443 
UniRef100_Q0LLS0_from_31_to_459 
UniRef100_Q0RIF5_from_4535_to_4963 
UniRef100_Q0RMN9_from_59_to_487 
UniRef100_Q0RTS4_from_53_to_481 
UniRef100_Q10Y08_from_38_to_466 
UniRef100_Q1B844_from_37_to_465 
UniRef100_Q1D5W2_from_6432_to_6860 
UniRef100_Q1D6A6_from_10_to_438 
UniRef100_Q1DST4_from_13_to_441 
UniRef100_Q1GDY4_from_15_to_443 
UniRef100_Q1JTE1_from_6921_to_7349 
UniRef100_Q1RS44_from_879_to_1307 
UniRef100_Q2H9K3_from_711_to_1139 
UniRef100_Q2HFI3_from_49_to_477 
UniRef100_Q2W5X2_from_10_to_438 
UniRef100_Q30CS0_from_36_to_464 
UniRef100_Q30CS1_from_1799_to_2227 
UniRef100_Q311J1_from_10_to_438 
UniRef100_Q4U445_from_1887_to_2315 
UniRef100_Q54KU5_from_24_to_452 
UniRef100_Q5AX96_from_99_to_527 
UniRef100_Q5B770_from_9_to_437 
UniRef100_Q5LV53_from_13_to_441 
UniRef100_Q5MD34_from_1454_to_1882 
UniRef100_Q5MP00_from_78_to_506 
UniRef100_Q68BG4_from_36_to_464 
UniRef100_Q68BG5_from_1022_to_1450 
UniRef100_Q68BG5_from_2578_to_3006 
UniRef100_Q6DNE5_from_46_to_474 
UniRef100_Q6DNE6_from_14_to_442 
UniRef100_Q6JHN6_from_5508_to_5936 
UniRef100_Q6JHN7_from_37_to_465 
UniRef100_Q6RKF7_from_27_to_455 
UniRef100_Q6RKI6_from_393_to_821 
UniRef100_Q6V1N7_from_30_to_458 
UniRef100_Q6VT95_from_46_to_474 
UniRef100_Q6W5P9_from_1600_to_2028 
UniRef100_Q70P96_from_1449_to_1877 
UniRef100_Q7UQ60_from_23_to_451 
UniRef100_Q7WRN5_from_37_to_465 
UniRef100_Q8G987_from_42_to_470 
UniRef100_Q8GGP2_from_5391_to_5819 
UniRef100_Q8L332_from_35_to_463 
UniRef100_Q8U9Q4_from_40_to_468 
UniRef100_Q9S0R4_from_1866_to_2294 
UniRef100_Q9S0R4_from_3665_to_4093 
UniRef100_Q9S0R7_from_38_to_466 
UniRef100_Q9ZGI4_from_1542_to_1970 
UniRef100_Q9ZGI4_from_38_to_466 
UniRef100_Q9ZGI5_from_1111_to_1539 
UniRef100_UPI000023DFC5_from_5_to_433 
UniRef100_UPI0000383B8B_from_10_to_438 
UniRef100_UPI000038D5E1_from_37_to_465 
UniRef100_A0ACI3_from_3612_to_4039 
UniRef100_A0FCL2_from_3324_to_3751 
UniRef100_A0R737_from_14_to_441 
UniRef100_A0UUS3_from_14_to_441 
UniRef100_A0UVH7_from_15_to_442 
UniRef100_A0UWE6_from_1172_to_1599 
UniRef100_A0UXD4_from_31_to_458 
UniRef100_A1CCS9_from_39_to_466 
UniRef100_A1GGB2_from_36_to_463 
UniRef100_A1YAM9_from_36_to_463 
UniRef100_A1YBT8_from_1600_to_2027 
UniRef100_A4KCE4_from_4259_to_4686 
UniRef100_A4KUB0_from_9_to_436 
UniRef100_A4RFV2_from_367_to_794 
UniRef100_A4RFV7_from_13_to_440 
UniRef100_A4TTX0_from_137_to_564 
UniRef100_A5MZS1_from_30_to_457 
UniRef100_A6G5B6_from_44_to_471 
UniRef100_A6GJX9_from_51_to_478 
UniRef100_O33956_from_1558_to_1985 
UniRef100_Q07017_from_1689_to_2116 
UniRef100_Q08MH3_from_16_to_443 
UniRef100_Q08PV4_from_37_to_464 
UniRef100_Q08QH1_from_41_to_468 
UniRef100_Q0B303_from_828_to_1255 
UniRef100_Q0B307_from_34_to_461 
UniRef100_Q0B308_from_33_to_460 
UniRef100_Q0C2Y5_from_7_to_434 
UniRef100_Q0CF73_from_430_to_857 
UniRef100_Q0D1A2_from_5_to_432 
UniRef100_Q0LKI9_from_12_to_439 
UniRef100_Q0LLR7_from_15_to_442 
UniRef100_Q0LLS0_from_1572_to_1999 
UniRef100_Q0R4M2_from_36_to_463 
UniRef100_Q0R4M4_from_38_to_465 
UniRef100_Q0R4M5_from_3902_to_4329 
UniRef100_Q0R4M7_from_1790_to_2217 
UniRef100_Q0R4M7_from_47_to_474 
UniRef100_Q0RK68_from_153_to_580 
UniRef100_Q0RTS3_from_1093_to_1520 
UniRef100_Q0S8W4_from_36_to_463 
UniRef100_Q10Y09_from_15_to_442 
UniRef100_Q1D4F6_from_32_to_459 
UniRef100_Q1D518_from_12_to_439 
UniRef100_Q1D6A5_from_20_to_447 
UniRef100_Q1D6B5_from_46_to_473 
UniRef100_Q1D6B6_from_15_to_442 
UniRef100_Q1D6B7_from_57_to_484 
UniRef100_Q1JTE1_from_830_to_1257 
UniRef100_Q1MX64_from_32_to_459 
UniRef100_Q1MX72_from_2104_to_2531 
UniRef100_Q1MX73_from_3864_to_4291 
UniRef100_Q1MX74_from_36_to_463 
UniRef100_Q1WEK8_from_3279_to_3706 
UniRef100_Q21E99_from_12_to_439 
UniRef100_Q27W72_from_1857_to_2284 
UniRef100_Q2GWK9_from_408_to_835 
UniRef100_Q2J8Q4_from_153_to_580 
UniRef100_Q2N3T0_from_3020_to_3447 
UniRef100_Q2N3T1_from_113_to_540 
UniRef100_Q2SHY8_from_16_to_443 
UniRef100_Q2TWV1_from_462_to_889 
UniRef100_Q2XNF8_from_3297_to_3724 
UniRef100_Q3M5Z5_from_39_to_466 
UniRef100_Q3M5Z6_from_38_to_465 
UniRef100_Q3MCQ1_from_17_to_444 
UniRef100_Q3S865_from_60_to_487 
UniRef100_Q3S866_from_1018_to_1445 
UniRef100_Q3VZE4_from_36_to_463 
UniRef100_Q3WH62_from_136_to_563 
UniRef100_Q4P0E5_from_383_to_810 
UniRef100_Q4U446_from_5502_to_5929 
UniRef100_Q5BEJ6_from_438_to_865 
UniRef100_Q5YRL8_from_4_to_431 
UniRef100_Q5YVB9_from_4_to_431 
UniRef100_Q5ZPA6_from_11_to_438 
UniRef100_Q5ZPA8_from_13_to_440 
UniRef100_Q6D9L1_from_567_to_994 
UniRef100_Q6DNE2_from_38_to_465 
UniRef100_Q6E7J4_from_12_to_439 
UniRef100_Q6E7J7_from_15_to_442 
UniRef100_Q6JHN6_from_65_to_492 
UniRef100_Q6RKE1_from_651_to_1078 
UniRef100_Q6RKJ0_from_9_to_436 
UniRef100_Q6RKK0_from_10_to_437 
UniRef100_Q6T2B9_from_663_to_1090 
UniRef100_Q6V1M7_from_40_to_467 
UniRef100_Q6W5Q3_from_669_to_1096 
UniRef100_Q70HZ9_from_23_to_450 
UniRef100_Q70I00_from_1726_to_2153 
UniRef100_Q70I00_from_36_to_463 
UniRef100_Q70I01_from_36_to_463 
UniRef100_Q70KH4_from_1059_to_1486 
UniRef100_Q7UJD0_from_54_to_481 
UniRef100_Q7WTF3_from_1876_to_2303 
UniRef100_Q83WE9_from_37_to_464 
UniRef100_Q846X3_from_1835_to_2262 
UniRef100_Q846X4_from_1977_to_2404 
UniRef100_Q846X4_from_36_to_463 
UniRef100_Q8RJY0_from_39_to_466 
UniRef100_Q8RJY4_from_19_to_446 
UniRef100_Q93GZ8_from_28_to_455 
UniRef100_Q93NW7_from_1578_to_2005 
UniRef100_Q94FB7_from_18_to_445 
UniRef100_Q97DW5_from_4_to_431 
UniRef100_Q9ALM2_from_1784_to_2211 
UniRef100_Q9ALM2_from_3559_to_3986 
UniRef100_Q9ALM3_from_1787_to_2214 
UniRef100_Q9FB25_from_22_to_449 
UniRef100_Q9KIV3_from_33_to_460 
UniRef100_Q9S0R4_from_40_to_467 
UniRef100_Q9S0R7_from_1085_to_1512 
UniRef100_Q9S0R7_from_2682_to_3109 
UniRef100_Q9X992_from_663_to_1090 
UniRef100_Q9ZGI2_from_37_to_464 
UniRef100_Q9ZGI5_from_91_to_518 
UniRef100_UPI000038CDA8_from_16_to_443 
UniRef100_UPI000038CDB0_from_16_to_443 
UniRef100_UPI000038CE98_from_37_to_464 
UniRef100_UPI000038CE99_from_35_to_462 
UniRef100_UPI000038D25F_from_10_to_437 
UniRef100_UPI000038D518_from_1036_to_1463 
UniRef100_UPI000038D51E_from_38_to_465 
UniRef100_UPI000038D5E0_from_44_to_471 
UniRef100_UPI000045BBC2_from_4_to_431 
UniRef100_A0ACH2_from_36_to_462 
UniRef100_A0ACI1_from_36_to_462 
UniRef100_A0ACI1_from_4929_to_5355 
UniRef100_A0FCL3_from_7424_to_7850 
UniRef100_A0PQ38_from_25_to_451 
UniRef100_A0UUS2_from_1731_to_2157 
UniRef100_A0UWE0_from_30_to_456 
UniRef100_A0UWF0_from_4_to_430 
UniRef100_A0Z9T4_from_52_to_478 
UniRef100_A1CFW1_from_12_to_438 
UniRef100_A1GD40_from_36_to_462 
UniRef100_A1GFR6_from_3572_to_3998 
UniRef100_A1GFR7_from_1765_to_2191 
UniRef100_A1GGE4_from_2668_to_3094 
UniRef100_A1HLA8_from_5_to_431 
UniRef100_A1KQR9_from_3547_to_3973 
UniRef100_A1T3T8_from_7_to_433 
UniRef100_A1T3U1_from_29_to_455 
UniRef100_A1YAN0_from_36_to_462 
UniRef100_A1YAN1_from_37_to_463 
UniRef100_A1YBQ3_from_1521_to_1947 
UniRef100_A1YBQ6_from_37_to_463 
UniRef100_A1YBT8_from_37_to_463 
UniRef100_A2Q7L3_from_26_to_452 
UniRef100_A2QH06_from_21_to_447 
UniRef100_A2QTF6_from_10_to_436 
UniRef100_A2QW90_from_14_to_440 
UniRef100_A2QYW3_from_11_to_437 
UniRef100_A3R4R5_from_44_to_470 
UniRef100_A3R4R6_from_29_to_455 
UniRef100_A4D934_from_47_to_473 
UniRef100_A4F5C6_from_1603_to_2029 
UniRef100_A4F5C6_from_36_to_462 
UniRef100_A4F5D6_from_2365_to_2791 
UniRef100_A4FCY8_from_38_to_464 
UniRef100_A4FCY9_from_1017_to_1443 
UniRef100_A4FCY9_from_2797_to_3223 
UniRef100_A4FDM8_from_1070_to_1496 
UniRef100_A4FKH2_from_11_to_437 
UniRef100_A4KCE4_from_2759_to_3185 
UniRef100_A4KCE4_from_7585_to_8011 
UniRef100_A4KCE5_from_4122_to_4548 
UniRef100_A4PHN0_from_18_to_444 
UniRef100_A4RTJ7_from_18_to_444 
UniRef100_A4X8L0_from_175_to_601 
UniRef100_A4X8M0_from_36_to_462 
UniRef100_A5AC09_from_28_to_454 
UniRef100_A5N8Z4_from_40_to_466 
UniRef100_A5P4N6_from_5_to_431 
UniRef100_A6FDW0_from_6_to_432 
UniRef100_A6G5B7_from_99_to_525 
UniRef100_A6GKP5_from_674_to_1100 
UniRef100_O30764_from_1009_to_1435 
UniRef100_O30764_from_2469_to_2895 
UniRef100_O31782_from_1092_to_1518 
UniRef100_O33954_from_2578_to_3004 
UniRef100_O33957_from_38_to_464 
UniRef100_O33958_from_40_to_466 
UniRef100_O51828_from_42_to_468 
UniRef100_O54591_from_36_to_462 
UniRef100_P40806_from_1765_to_2191 
UniRef100_Q06BM4_from_1296_to_1722 
UniRef100_Q08PI2_from_29_to_455 
UniRef100_Q08QQ6_from_7_to_433 
UniRef100_Q0B306_from_36_to_462 
UniRef100_Q0ILC7_from_1800_to_2226 
UniRef100_Q0ILC7_from_36_to_462 
UniRef100_Q0ILC8_from_36_to_462 
UniRef100_Q0LLR6_from_1546_to_1972 
UniRef100_Q0LLR6_from_3087_to_3513 
UniRef100_Q0PCZ8_from_57_to_483 
UniRef100_Q0PCZ9_from_1829_to_2255 
UniRef100_Q0PCZ9_from_3618_to_4044 
UniRef100_Q0PCZ9_from_36_to_462 
UniRef100_Q0PD00_from_35_to_461 
UniRef100_Q0PD01_from_2144_to_2570 
UniRef100_Q0PD01_from_3690_to_4116 
UniRef100_Q0PD01_from_36_to_462 
UniRef100_Q0PD02_from_1595_to_2021 
UniRef100_Q0PD02_from_3374_to_3800 
UniRef100_Q0PD02_from_36_to_462 
UniRef100_Q0QMN4_from_36_to_462 
UniRef100_Q0QMP7_from_52_to_478 
UniRef100_Q0QMP8_from_1792_to_2218 
UniRef100_Q0QMP8_from_39_to_465 
UniRef100_Q0QMP9_from_46_to_472 
UniRef100_Q0QMQ0_from_1759_to_2185 
UniRef100_Q0QMQ1_from_1057_to_1483 
UniRef100_Q0QMQ1_from_2781_to_3207 
UniRef100_Q0R4M3_from_2130_to_2556 
UniRef100_Q0R4M3_from_35_to_461 
UniRef100_Q0R4M5_from_2145_to_2571 
UniRef100_Q0R4M5_from_36_to_462 
UniRef100_Q0R4M8_from_1089_to_1515 
UniRef100_Q0R4M8_from_2896_to_3322 
UniRef100_Q0R4P8_from_19_to_445 
UniRef100_Q0RIF5_from_1014_to_1440 
UniRef100_Q0RIF6_from_1372_to_1798 
UniRef100_Q0RIF6_from_41_to_467 
UniRef100_Q0RMN8_from_38_to_464 
UniRef100_Q0RTS4_from_1948_to_2374 
UniRef100_Q0RTS5_from_1998_to_2424 
UniRef100_Q0RTS5_from_35_to_461 
UniRef100_Q0RTS6_from_37_to_463 
UniRef100_Q0S8W4_from_1764_to_2190 
UniRef100_Q11ZW3_from_32_to_458 
UniRef100_Q1D3S6_from_38_to_464 
UniRef100_Q1D3S8_from_3366_to_3792 
UniRef100_Q1JTE1_from_3000_to_3426 
UniRef100_Q1L0S8_from_4093_to_4519 
UniRef100_Q1MX72_from_4172_to_4598 
UniRef100_Q1MX73_from_2116_to_2542 
UniRef100_Q1MX75_from_38_to_464 
UniRef100_Q1PCG2_from_22_to_448 
UniRef100_Q1RS43_from_656_to_1082 
UniRef100_Q1RS70_from_1106_to_1532 
UniRef100_Q1RS73_from_1753_to_2179 
UniRef100_Q1WEK7_from_7399_to_7825 
UniRef100_Q27W58_from_1599_to_2025 
UniRef100_Q27W58_from_3166_to_3592 
UniRef100_Q27W58_from_37_to_463 
UniRef100_Q27W59_from_36_to_462 
UniRef100_Q27W60_from_36_to_462 
UniRef100_Q27W64_from_36_to_462 
UniRef100_Q27W69_from_1841_to_2267 
UniRef100_Q27W71_from_1830_to_2256 
UniRef100_Q27W74_from_1036_to_1462 
UniRef100_Q2N3S7_from_4825_to_5251 
UniRef100_Q2PC52_from_1778_to_2204 
UniRef100_Q2PC52_from_37_to_463 
UniRef100_Q2PC83_from_3728_to_4154 
UniRef100_Q2SHZ0_from_14_to_440 
UniRef100_Q2SYW1_from_5_to_431 
UniRef100_Q2T4N1_from_5001_to_5427 
UniRef100_Q30CR9_from_1770_to_2196 
UniRef100_Q30CR9_from_37_to_463 
UniRef100_Q30CS0_from_1833_to_2259 
UniRef100_Q30CS1_from_36_to_462 
UniRef100_Q39J94_from_5_to_431 
UniRef100_Q3KRU5_from_20_to_446 
UniRef100_Q3L885_from_14_to_440 
UniRef100_Q3LRL4_from_1449_to_1875 
UniRef100_Q3M3K5_from_16_to_442 
UniRef100_Q3S863_from_1809_to_2235 
UniRef100_Q3S863_from_40_to_466 
UniRef100_Q3S864_from_3133_to_3559 
UniRef100_Q3S865_from_1601_to_2027 
UniRef100_Q3S865_from_3217_to_3643 
UniRef100_Q3S868_from_35_to_461 
UniRef100_Q3S869_from_1627_to_2053 
UniRef100_Q3VXK0_from_42_to_468 
UniRef100_Q3VYG4_from_136_to_562 
UniRef100_Q3W1C5_from_84_to_510 
UniRef100_Q3W486_from_42_to_468 
UniRef100_Q49BE0_from_36_to_462 
UniRef100_Q49BE1_from_1090_to_1516 
UniRef100_Q49HL0_from_2649_to_3075 
UniRef100_Q49HL0_from_32_to_458 
UniRef100_Q49HL2_from_20377_to_20803 
UniRef100_Q49HL2_from_2650_to_3076 
UniRef100_Q49HL2_from_29_to_455 
UniRef100_Q4C7P1_from_32_to_458 
UniRef100_Q4ZND0_from_1070_to_1496 
UniRef100_Q52V44_from_1832_to_2258 
UniRef100_Q52V44_from_3362_to_3788 
UniRef100_Q52V44_from_37_to_463 
UniRef100_Q52V45_from_38_to_464 
UniRef100_Q52V46_from_142_to_568 
UniRef100_Q52V46_from_3216_to_3642 
UniRef100_Q52V46_from_6530_to_6956 
UniRef100_Q52V47_from_36_to_462 
UniRef100_Q52V49_from_1800_to_2226 
UniRef100_Q52V49_from_35_to_461 
UniRef100_Q52V50_from_1836_to_2262 
UniRef100_Q52V50_from_3933_to_4359 
UniRef100_Q52V50_from_41_to_467 
UniRef100_Q52V50_from_5687_to_6113 
UniRef100_Q52V51_from_1586_to_2012 
UniRef100_Q52V51_from_36_to_462 
UniRef100_Q52V52_from_1823_to_2249 
UniRef100_Q52V52_from_3569_to_3995 
UniRef100_Q52V52_from_36_to_462 
UniRef100_Q52V53_from_1603_to_2029 
UniRef100_Q52V53_from_3364_to_3790 
UniRef100_Q52V53_from_36_to_462 
UniRef100_Q53840_from_6778_to_7204 
UniRef100_Q54KU3_from_34_to_460 
UniRef100_Q5VKR3_from_37_to_463 
UniRef100_Q5VKR4_from_2045_to_2471 
UniRef100_Q5VKR4_from_3781_to_4207 
UniRef100_Q67G57_from_50_to_476 
UniRef100_Q68BG4_from_1582_to_2008 
UniRef100_Q68BG4_from_3357_to_3783 
UniRef100_Q6D9L2_from_53_to_479 
UniRef100_Q6E7J9_from_39_to_465 
UniRef100_Q6JHN7_from_3414_to_3840 
UniRef100_Q6RKF4_from_5_to_431 
UniRef100_Q6TLJ8_from_42_to_468 
UniRef100_Q6V1M7_from_1758_to_2184 
UniRef100_Q6V1N9_from_36_to_462 
UniRef100_Q6W5P7_from_2074_to_2500 
UniRef100_Q6W5P7_from_37_to_463 
UniRef100_Q6W5P7_from_4120_to_4546 
UniRef100_Q6W5P7_from_5645_to_6071 
UniRef100_Q76KY0_from_139_to_565 
UniRef100_Q76KY0_from_2222_to_2648 
UniRef100_Q76KY0_from_3969_to_4395 
UniRef100_Q76KZ3_from_1761_to_2187 
UniRef100_Q76KZ3_from_36_to_462 
UniRef100_Q76KZ4_from_36_to_462 
UniRef100_Q76KZ5_from_36_to_462 
UniRef100_Q7S0T8_from_13_to_439 
UniRef100_Q7WTD6_from_1601_to_2027 
UniRef100_Q7WTD6_from_50_to_476 
UniRef100_Q7WTD8_from_45_to_471 
UniRef100_Q7WTE3_from_37_to_463 
UniRef100_Q7WTF0_from_37_to_463 
UniRef100_Q7WTF1_from_1823_to_2249 
UniRef100_Q7WTF2_from_1825_to_2251 
UniRef100_Q7WTF4_from_36_to_462 
UniRef100_Q82QT4_from_5974_to_6400 
UniRef100_Q82QT5_from_1772_to_2198 
UniRef100_Q82QT5_from_36_to_462 
UniRef100_Q83WE6_from_38_to_464 
UniRef100_Q83X69_from_590_to_1016 
UniRef100_Q846W5_from_37_to_463 
UniRef100_Q846W6_from_1584_to_2010 
UniRef100_Q846X2_from_1859_to_2285 
UniRef100_Q846X6_from_1081_to_1507 
UniRef100_Q86ZD9_from_32_to_458 
UniRef100_Q8CJN6_from_2755_to_3181 
UniRef100_Q8GBX5_from_1606_to_2032 
UniRef100_Q8RJX8_from_37_to_463 
UniRef100_Q8RJX9_from_39_to_465 
UniRef100_Q8RJY2_from_37_to_463 
UniRef100_Q8YTS8_from_39_to_465 
UniRef100_Q93H83_from_1529_to_1955 
UniRef100_Q93H84_from_1545_to_1971 
UniRef100_Q93H84_from_21_to_447 
UniRef100_Q93H84_from_3047_to_3473 
UniRef100_Q93HI8_from_1839_to_2265 
UniRef100_Q93HI8_from_23_to_449 
UniRef100_Q93HI9_from_36_to_462 
UniRef100_Q93HJ3_from_36_to_462 
UniRef100_Q93HJ4_from_3031_to_3457 
UniRef100_Q93NX8_from_41_to_467 
UniRef100_Q93TW7_from_38_to_464 
UniRef100_Q93TW9_from_3376_to_3802 
UniRef100_Q9ADL6_from_2095_to_2521 
UniRef100_Q9ALM2_from_36_to_462 
UniRef100_Q9ALM3_from_40_to_466 
UniRef100_Q9ALM4_from_1564_to_1990 
UniRef100_Q9ALM5_from_39_to_465 
UniRef100_Q9EWA2_from_37_to_463 
UniRef100_Q9EX53_from_1795_to_2221 
UniRef100_Q9EX53_from_36_to_462 
UniRef100_Q9F828_from_1510_to_1936 
UniRef100_Q9KIV3_from_1596_to_2022 
UniRef100_Q9KIV4_from_2548_to_2974 
UniRef100_Q9L4W4_from_1581_to_2007 
UniRef100_Q9S0R3_from_2638_to_3064 
UniRef100_Q9X993_from_36_to_462 
UniRef100_Q9ZGI5_from_2606_to_3032 
UniRef100_UPI000038CDAB_from_15_to_441 
UniRef100_UPI000038CDAF_from_14_to_440 
UniRef100_UPI000038DDD6_from_10_to_436 
UniRef100_UPI000038DF05_from_38_to_464 
UniRef100_UPI000045BD9D_from_13_to_439 
UniRef100_UPI0000E48CBD_from_63_to_489 
UniRef100_UPI0000F2136C_from_5_to_431 
UniRef100_UPI0000F2E723_from_7_to_433 
UniRef100_A0ABX6_from_8_to_433 
UniRef100_A0ACH3_from_2713_to_3138 
UniRef100_A0ACI3_from_2073_to_2498 
UniRef100_A0ACI3_from_36_to_461 
UniRef100_A0PQ39_from_104_to_529 
UniRef100_A0R617_from_99_to_524 
UniRef100_A0UVH9_from_28_to_453 
UniRef100_A0UXD5_from_39_to_464 
UniRef100_A0Z9Q2_from_34_to_459 
UniRef100_A1CCB3_from_38_to_463 
UniRef100_A1CMV8_from_14_to_439 
UniRef100_A1CUS7_from_43_to_468 
UniRef100_A1G7S5_from_13_to_438 
UniRef100_A1GD41_from_1683_to_2108 
UniRef100_A1GFR6_from_2314_to_2739 
UniRef100_A1GFR7_from_46_to_471 
UniRef100_A1GGE4_from_993_to_1418 
UniRef100_A1T1R8_from_1571_to_1996 
UniRef100_A1T3U1_from_1566_to_1991 
UniRef100_A1YAM7_from_1659_to_2084 
UniRef100_A1YBQ3_from_36_to_461 
UniRef100_A1YBT5_from_36_to_461 
UniRef100_A2QKB6_from_4_to_429 
UniRef100_A2QWP6_from_12_to_437 
UniRef100_A2R1U2_from_11_to_436 
UniRef100_A3R4R6_from_1151_to_1576 
UniRef100_A3RTN4_from_41_to_466 
UniRef100_A3SPZ2_from_14_to_439 
UniRef100_A4F5D6_from_168_to_593 
UniRef100_A4FCW1_from_34_to_459 
UniRef100_A4KCE5_from_5832_to_6257 
UniRef100_A4KCE5_from_80_to_505 
UniRef100_A4RPP6_from_68_to_493 
UniRef100_A4T3X4_from_1568_to_1993 
UniRef100_A6EWZ2_from_607_to_1032 
UniRef100_A6GFK2_from_1454_to_1879 
UniRef100_O30479_from_977_to_1402 
UniRef100_O30481_from_36_to_461 
UniRef100_O30482_from_36_to_461 
UniRef100_O30767_from_46_to_471 
UniRef100_O30768_from_43_to_468 
UniRef100_P22367_from_35_to_460 
UniRef100_Q08PV3_from_35_to_460 
UniRef100_Q090E1_from_89_to_514 
UniRef100_Q0AEK6_from_6_to_431 
UniRef100_Q0B1F3_from_1417_to_1842 
UniRef100_Q0B1F3_from_34_to_459 
UniRef100_Q0B244_from_11_to_436 
UniRef100_Q0B257_from_21_to_446 
UniRef100_Q0B304_from_1455_to_1880 
UniRef100_Q0CGX5_from_14_to_439 
UniRef100_Q0CJS8_from_12_to_437 
UniRef100_Q0ILD3_from_3006_to_3431 
UniRef100_Q0LLS1_from_75_to_500 
UniRef100_Q0LLS2_from_39_to_464 
UniRef100_Q0LP30_from_100_to_525 
UniRef100_Q0QMN5_from_3828_to_4253 
UniRef100_Q0QMN7_from_1066_to_1491 
UniRef100_Q0QMN7_from_2764_to_3189 
UniRef100_Q0R4M8_from_46_to_471 
UniRef100_Q0RIF5_from_2771_to_3196 
UniRef100_Q0VZ73_from_105_to_530 
UniRef100_Q1D3S5_from_167_to_592 
UniRef100_Q1D4E8_from_40_to_465 
UniRef100_Q1D592_from_12_to_437 
UniRef100_Q1D5F5_from_841_to_1266 
UniRef100_Q1D6A1_from_10_to_435 
UniRef100_Q1L0S5_from_33_to_458 
UniRef100_Q1L0S8_from_1086_to_1511 
UniRef100_Q1L0S8_from_2776_to_3201 
UniRef100_Q1MX73_from_36_to_461 
UniRef100_Q1MX81_from_1051_to_1476 
UniRef100_Q1MX81_from_2812_to_3237 
UniRef100_Q1RS54_from_118_to_543 
UniRef100_Q1RS65_from_662_to_1087 
UniRef100_Q26N07_from_25_to_450 
UniRef100_Q27W73_from_36_to_461 
UniRef100_Q2GWL6_from_16_to_441 
UniRef100_Q2HIA8_from_7_to_432 
UniRef100_Q2KT14_from_31_to_456 
UniRef100_Q2N3T1_from_3842_to_4267 
UniRef100_Q2PC83_from_1005_to_1430 
UniRef100_Q2PC83_from_2696_to_3121 
UniRef100_Q2T4N1_from_3008_to_3433 
UniRef100_Q2U4V7_from_19_to_444 
UniRef100_Q2U5B5_from_42_to_467 
UniRef100_Q311J0_from_125_to_550 
UniRef100_Q331Q3_from_38_to_463 
UniRef100_Q3L885_from_1562_to_1987 
UniRef100_Q3S864_from_1581_to_2006 
UniRef100_Q3S869_from_3199_to_3624 
UniRef100_Q3VXM8_from_110_to_535 
UniRef100_Q3VXU3_from_142_to_567 
UniRef100_Q49932_from_35_to_460 
UniRef100_Q49HL1_from_2624_to_3049 
UniRef100_Q4C7P3_from_36_to_461 
UniRef100_Q4U447_from_1973_to_2398 
UniRef100_Q4WKW9_from_52_to_477 
UniRef100_Q52V44_from_4881_to_5306 
UniRef100_Q55CN6_from_42_to_467 
UniRef100_Q5AR63_from_758_to_1183 
UniRef100_Q5SFB1_from_38_to_463 
UniRef100_Q5SFB4_from_2561_to_2986 
UniRef100_Q5VKQ8_from_36_to_461 
UniRef100_Q68CH7_from_1290_to_1715 
UniRef100_Q6DNE7_from_770_to_1195 
UniRef100_Q6E7K0_from_712_to_1137 
UniRef100_Q6GVP0_from_37_to_462 
UniRef100_Q6JHN6_from_1769_to_2194 
UniRef100_Q6JHN6_from_3770_to_4195 
UniRef100_Q6JHN8_from_13_to_438 
UniRef100_Q6JHN8_from_4257_to_4682 
UniRef100_Q6RKF6_from_9_to_434 
UniRef100_Q6RKG3_from_14_to_439 
UniRef100_Q6RKI9_from_38_to_463 
UniRef100_Q6RKJ8_from_9_to_434 
UniRef100_Q6V1M8_from_663_to_1088 
UniRef100_Q6W5P6_from_4875_to_5300 
UniRef100_Q6W5Q0_from_37_to_462 
UniRef100_Q6XZF6_from_5_to_430 
UniRef100_Q70HZ8_from_62_to_487 
UniRef100_Q70KH4_from_36_to_461 
UniRef100_Q70KH5_from_36_to_461 
UniRef100_Q7NJ88_from_11_to_436 
UniRef100_Q7NJ91_from_13_to_438 
UniRef100_Q7RWC7_from_30_to_455 
UniRef100_Q7WTF2_from_37_to_462 
UniRef100_Q7WTF5_from_24_to_449 
UniRef100_Q82UT4_from_35_to_460 
UniRef100_Q83WE7_from_36_to_461 
UniRef100_Q83WE8_from_1501_to_1926 
UniRef100_Q83WF0_from_2477_to_2902 
UniRef100_Q83WF0_from_988_to_1413 
UniRef100_Q83X70_from_33_to_458 
UniRef100_Q846W6_from_34_to_459 
UniRef100_Q846X1_from_43_to_468 
UniRef100_Q8CJN6_from_1018_to_1443 
UniRef100_Q8GGP2_from_1765_to_2190 
UniRef100_Q8KPW5_from_2505_to_2930 
UniRef100_Q8KUF5_from_38_to_463 
UniRef100_Q8RJY1_from_30_to_455 
UniRef100_Q8RJY5_from_34_to_459 
UniRef100_Q8YTN5_from_59_to_484 
UniRef100_Q92217_from_14_to_439 
UniRef100_Q93C90_from_45_to_470 
UniRef100_Q93HJ5_from_2469_to_2894 
UniRef100_Q93NX9_from_4856_to_5281 
UniRef100_Q93TW6_from_105_to_530 
UniRef100_Q96X07_from_35_to_460 
UniRef100_Q9ADL6_from_113_to_538 
UniRef100_Q9ALM3_from_3330_to_3755 
UniRef100_Q9ALM4_from_36_to_461 
UniRef100_Q9EWA1_from_4861_to_5286 
UniRef100_Q9F829_from_33_to_458 
UniRef100_Q9L1V8_from_16_to_441 
UniRef100_Q9L4X3_from_4903_to_5328 
UniRef100_Q9Z5K6_from_104_to_529 
UniRef100_UPI000038CE9A_from_37_to_462 
UniRef100_UPI000038D517_from_39_to_464 
UniRef100_UPI000038D51D_from_37_to_462 
UniRef100_UPI000045BC15_from_39_to_464 
UniRef100_A0ACI0_from_46_to_470 
UniRef100_A0FCL3_from_9561_to_9985 
UniRef100_A0PQ36_from_38_to_462 
UniRef100_A0R0U7_from_8_to_432 
UniRef100_A0T2R4_from_66_to_490 
UniRef100_A0UVH8_from_40_to_464 
UniRef100_A0YGI6_from_616_to_1040 
UniRef100_A0Z9S2_from_9_to_433 
UniRef100_A1CD09_from_8_to_432 
UniRef100_A1G9R2_from_75_to_499 
UniRef100_A1GD39_from_36_to_460 
UniRef100_A1GFR6_from_648_to_1072 
UniRef100_A1GGB3_from_1760_to_2184 
UniRef100_A1GGB3_from_38_to_462 
UniRef100_A1GGE4_from_4388_to_4812 
UniRef100_A1TBS8_from_7_to_431 
UniRef100_A1TBT3_from_57_to_481 
UniRef100_A1YAM6_from_132_to_556 
UniRef100_A1YAM6_from_1773_to_2197 
UniRef100_A1YAM7_from_3630_to_4054 
UniRef100_A1YAM7_from_41_to_465 
UniRef100_A1YAM8_from_36_to_460 
UniRef100_A1YAM9_from_1530_to_1954 
UniRef100_A2QW54_from_16_to_440 
UniRef100_A2QWP8_from_4_to_428 
UniRef100_A2R022_from_26_to_450 
UniRef100_A2R4Z4_from_19_to_443 
UniRef100_A3INX4_from_39_to_463 
UniRef100_A3IW74_from_4_to_428 
UniRef100_A3RTN2_from_4_to_428 
UniRef100_A3ZMA9_from_8_to_432 
UniRef100_A4F5C5_from_34_to_458 
UniRef100_A4F5C6_from_3706_to_4130 
UniRef100_A4F5D7_from_1590_to_2014 
UniRef100_A4FCY0_from_104_to_528 
UniRef100_A4FDM8_from_3135_to_3559 
UniRef100_A4FKZ4_from_15_to_439 
UniRef100_A4R3Y5_from_109_to_533 
UniRef100_A4RJ82_from_9_to_433 
UniRef100_A4T2D8_from_8_to_432 
UniRef100_A4X8M2_from_1463_to_1887 
UniRef100_A4X8M3_from_36_to_460 
UniRef100_A6E8C2_from_612_to_1036 
UniRef100_A6G5B7_from_2079_to_2503 
UniRef100_A6GK65_from_60_to_484 
UniRef100_O30480_from_35_to_459 
UniRef100_O54593_from_1704_to_2128 
UniRef100_O54666_from_3174_to_3598 
UniRef100_Q08MR5_from_31_to_455 
UniRef100_Q090E0_from_1899_to_2323 
UniRef100_Q091C2_from_39_to_463 
UniRef100_Q094I7_from_6_to_430 
UniRef100_Q0B309_from_1820_to_2244 
UniRef100_Q0CWP0_from_1_to_425 
UniRef100_Q0ILD4_from_2481_to_2905 
UniRef100_Q0LKI5_from_112_to_536 
UniRef100_Q0P7J3_from_12_to_436 
UniRef100_Q0QMN5_from_2108_to_2532 
UniRef100_Q0QMN6_from_36_to_460 
UniRef100_Q0QMQ0_from_37_to_461 
UniRef100_Q0S9C4_from_126_to_550 
UniRef100_Q12IB9_from_689_to_1113 
UniRef100_Q1D437_from_12_to_436 
UniRef100_Q1D448_from_121_to_545 
UniRef100_Q1D4F0_from_39_to_463 
UniRef100_Q1EDB2_from_4_to_428 
UniRef100_Q1IBI6_from_9_to_433 
UniRef100_Q1RS66_from_11_to_435 
UniRef100_Q1WEK6_from_1750_to_2174 
UniRef100_Q212V6_from_17_to_441 
UniRef100_Q26Q16_from_13_to_437 
UniRef100_Q26Q18_from_38_to_462 
UniRef100_Q27W71_from_37_to_461 
UniRef100_Q27W72_from_38_to_462 
UniRef100_Q2N3S9_from_2034_to_2458 
UniRef100_Q2UGE1_from_381_to_805 
UniRef100_Q3M5M8_from_698_to_1122 
UniRef100_Q3VYH9_from_350_to_774 
UniRef100_Q3VZE3_from_1113_to_1537 
UniRef100_Q3W1C1_from_49_to_473 
UniRef100_Q3W495_from_36_to_460 
UniRef100_Q49HL1_from_5225_to_5649 
UniRef100_Q49HL2_from_22963_to_23387 
UniRef100_Q4C7P7_from_11_to_435 
UniRef100_Q5BBP8_from_406_to_830 
UniRef100_Q5MP00_from_1924_to_2348 
UniRef100_Q5VKQ3_from_1020_to_1444 
UniRef100_Q5VKQ3_from_2738_to_3162 
UniRef100_Q5W262_from_345_to_769 
UniRef100_Q5Y9G4_from_514_to_938 
UniRef100_Q5Y9G5_from_1489_to_1913 
UniRef100_Q5Y9G6_from_1497_to_1921 
UniRef100_Q6DNE1_from_41_to_465 
UniRef100_Q6DNE4_from_41_to_465 
UniRef100_Q6E7K5_from_7_to_431 
UniRef100_Q6RKH7_from_1_to_425 
UniRef100_Q6RKJ6_from_5_to_429 
UniRef100_Q6RKL0_from_14_to_438 
UniRef100_Q6T306_from_106_to_530 
UniRef100_Q6TAB6_from_360_to_784 
UniRef100_Q6TEI0_from_1671_to_2095 
UniRef100_Q6TEI0_from_6_to_430 
UniRef100_Q6VT95_from_1843_to_2267 
UniRef100_Q6W5P6_from_1788_to_2212 
UniRef100_Q6W5Q0_from_5256_to_5680 
UniRef100_Q70KH8_from_119_to_543 
UniRef100_Q7CT25_from_29_to_453 
UniRef100_Q7D789_from_9_to_433 
UniRef100_Q7N4L0_from_14_to_438 
UniRef100_Q7N5Q9_from_45_to_469 
UniRef100_Q7N7D8_from_10_to_434 
UniRef100_Q7NCZ7_from_4_to_428 
UniRef100_Q7NJ78_from_4_to_428 
UniRef100_Q7WTD7_from_36_to_460 
UniRef100_Q7WTF1_from_36_to_460 
UniRef100_Q7WTF3_from_44_to_468 
UniRef100_Q83WE8_from_38_to_462 
UniRef100_Q83X70_from_1511_to_1935 
UniRef100_Q846X2_from_36_to_460 
UniRef100_Q846X3_from_62_to_486 
UniRef100_Q846X5_from_36_to_460 
UniRef100_Q8KND3_from_13_to_437 
UniRef100_Q8KUF6_from_36_to_460 
UniRef100_Q8RJY6_from_87_to_511 
UniRef100_Q8RL72_from_37_to_461 
UniRef100_Q8X0Z2_from_30_to_454 
UniRef100_Q8YTR7_from_9_to_433 
UniRef100_Q93GX1_from_32_to_456 
UniRef100_Q93H85_from_35_to_459 
UniRef100_Q93HH0_from_2045_to_2469 
UniRef100_Q93HH0_from_96_to_520 
UniRef100_Q93NW6_from_1764_to_2188 
UniRef100_Q93NW6_from_3503_to_3927 
UniRef100_Q93NW6_from_5577_to_6001 
UniRef100_Q9EWA1_from_1791_to_2215 
UniRef100_Q9F829_from_1485_to_1909 
UniRef100_Q9F830_from_2032_to_2456 
UniRef100_Q9F830_from_559_to_983 
UniRef100_Q9L4W3_from_1759_to_2183 
UniRef100_Q9L4W3_from_3503_to_3927 
UniRef100_Q9L4W3_from_5625_to_6049 
UniRef100_Q9L4W3_from_7410_to_7834 
UniRef100_Q9L4W3_from_9216_to_9640 
UniRef100_Q9L4X1_from_36_to_460 
UniRef100_Q9L4X2_from_3636_to_4060 
UniRef100_Q9L4X2_from_43_to_467 
UniRef100_Q9X993_from_3301_to_3725 
UniRef100_UPI000023D46F_from_56_to_480 
UniRef100_UPI000038D5DF_from_4_to_428 
UniRef100_A0ACI2_from_1474_to_1897 
UniRef100_A0ACI2_from_38_to_461 
UniRef100_A0PQ25_from_44_to_467 
UniRef100_A0UXD6_from_26_to_449 
UniRef100_A1C588_from_27_to_450 
UniRef100_A1DJX9_from_384_to_807 
UniRef100_A1YBQ6_from_1809_to_2232 
UniRef100_A1YBQ7_from_212_to_635 
UniRef100_A3INX6_from_10_to_433 
UniRef100_A3YFF7_from_1754_to_2177 
UniRef100_A4PHM4_from_478_to_901 
UniRef100_A5HSI5_from_21_to_444 
UniRef100_Q08QP4_from_1165_to_1588 
UniRef100_Q0B309_from_33_to_456 
UniRef100_Q0ILD0_from_1559_to_1982 
UniRef100_Q0QMQ1_from_16_to_439 
UniRef100_Q0YRD9_from_261_to_684 
UniRef100_Q11ZW2_from_5_to_428 
UniRef100_Q1D4E7_from_31_to_454 
UniRef100_Q1D4F1_from_35_to_458 
UniRef100_Q1D5F8_from_3699_to_4122 
UniRef100_Q27W74_from_16_to_439 
UniRef100_Q2HQW8_from_15_to_438 
UniRef100_Q2N3T0_from_71_to_494 
UniRef100_Q2SW12_from_11_to_434 
UniRef100_Q2T4N8_from_79_to_502 
UniRef100_Q2T4P0_from_366_to_789 
UniRef100_Q4JY17_from_126_to_549 
UniRef100_Q4KCD3_from_52_to_475 
UniRef100_Q4U447_from_3781_to_4204 
UniRef100_Q4U447_from_6_to_429 
UniRef100_Q4WFD7_from_389_to_812 
UniRef100_Q54IX3_from_13_to_436 
UniRef100_Q55DM7_from_12_to_435 
UniRef100_Q58K76_from_40_to_463 
UniRef100_Q5MP07_from_3599_to_4022 
UniRef100_Q6LRJ8_from_14_to_437 
UniRef100_Q6NES8_from_106_to_529 
UniRef100_Q6RKE0_from_30_to_453 
UniRef100_Q6RKF9_from_15_to_438 
UniRef100_Q6RKI4_from_225_to_648 
UniRef100_Q6RKL3_from_4_to_427 
UniRef100_Q6TAB6_from_3404_to_3827 
UniRef100_Q6W5P6_from_3345_to_3768 
UniRef100_Q7WRN5_from_2092_to_2515 
UniRef100_Q83X71_from_1545_to_1968 
UniRef100_Q8CJN6_from_21_to_444 
UniRef100_Q8FM04_from_112_to_535 
UniRef100_Q8G986_from_36_to_459 
UniRef100_Q8G987_from_2120_to_2543 
UniRef100_Q8GBX4_from_1829_to_2252 
UniRef100_Q8KUH3_from_2963_to_3386 
UniRef100_Q8NLR7_from_112_to_535 
UniRef100_Q8RL74_from_26_to_449 
UniRef100_Q93HJ1_from_1567_to_1990 
UniRef100_Q93NW8_from_10_to_433 
UniRef100_Q93NX7_from_36_to_459 
UniRef100_Q9CD81_from_44_to_467 
UniRef100_Q9L4W5_from_10_to_433 
UniRef100_Q9L4X3_from_3360_to_3783 
UniRef100_Q9R9J1_from_672_to_1095 
UniRef100_UPI000038DF53_from_1121_to_1544 
UniRef100_UPI00005F3CFE_from_14_to_437 
UniRef100_A0PQ30_from_8_to_430 
UniRef100_A0PTV1_from_13_to_435 
UniRef100_A0QF84_from_4_to_426 
UniRef100_A0R1E8_from_9_to_431 
UniRef100_A0UQE4_from_5_to_427 
UniRef100_A0W4S9_from_5_to_427 
UniRef100_A0Z9Q1_from_30_to_452 
UniRef100_A1KQS1_from_300_to_722 
UniRef100_A1T9S6_from_35_to_457 
UniRef100_A1YAN0_from_1684_to_2106 
UniRef100_A1YAN0_from_3319_to_3741 
UniRef100_A2R6H1_from_12_to_434 
UniRef100_A4R5T1_from_9_to_431 
UniRef100_A4T2D4_from_12_to_434 
UniRef100_A4TA92_from_35_to_457 
UniRef100_A4ZPY3_from_35_to_457 
UniRef100_A5W7D5_from_7_to_429 
UniRef100_O51827_from_12_to_434 
UniRef100_O52790_from_38_to_460 
UniRef100_O54593_from_33_to_455 
UniRef100_O54666_from_634_to_1056 
UniRef100_Q08QP5_from_2_to_424 
UniRef100_Q091C3_from_1075_to_1497 
UniRef100_Q096B7_from_1_to_423 
UniRef100_Q09D73_from_1_to_423 
UniRef100_Q0B308_from_1789_to_2211 
UniRef100_Q0V0A3_from_8_to_430 
UniRef100_Q1D4E9_from_1154_to_1576 
UniRef100_Q1E349_from_23_to_445 
UniRef100_Q1I2J2_from_44_to_466 
UniRef100_Q27W69_from_38_to_460 
UniRef100_Q2JEB8_from_79_to_501 
UniRef100_Q2SW13_from_35_to_457 
UniRef100_Q2T5W9_from_4_to_426 
UniRef100_Q3S314_from_3_to_425 
UniRef100_Q3S864_from_36_to_458 
UniRef100_Q3S866_from_13_to_435 
UniRef100_Q49624_from_9_to_431 
UniRef100_Q49HL2_from_13677_to_14099 
UniRef100_Q4C7P4_from_1_to_423 
UniRef100_Q4KCD4_from_447_to_869 
UniRef100_Q4S1K0_from_47_to_469 
UniRef100_Q52V45_from_1795_to_2217 
UniRef100_Q54FI3_from_35_to_457 
UniRef100_Q5AXA9_from_419_to_841 
UniRef100_Q5B768_from_27_to_449 
UniRef100_Q5Z1T2_from_8_to_430 
UniRef100_Q6RKF1_from_72_to_494 
UniRef100_Q6RKF2_from_8_to_430 
UniRef100_Q6RKF3_from_35_to_457 
UniRef100_Q6RKI0_from_489_to_911 
UniRef100_Q6RKI2_from_396_to_818 
UniRef100_Q6RKK1_from_41_to_463 
UniRef100_Q6RKK9_from_60_to_482 
UniRef100_Q6TLJ9_from_12_to_434 
UniRef100_Q6W5P8_from_36_to_458 
UniRef100_Q6ZY02_from_3_to_425 
UniRef100_Q6ZY03_from_3_to_425 
UniRef100_Q70HZ7_from_39_to_461 
UniRef100_Q73TF4_from_18_to_440 
UniRef100_Q73WQ6_from_9_to_431 
UniRef100_Q8GGP2_from_929_to_1351 
UniRef100_Q8GGP3_from_2664_to_3086 
UniRef100_Q8YTN4_from_30_to_452 
UniRef100_Q9EWA1_from_3334_to_3756 
UniRef100_Q9EWA3_from_40_to_462 
UniRef100_Q9L4X2_from_2119_to_2541 
UniRef100_Q9X993_from_5004_to_5426 
UniRef100_UPI000038D516_from_43_to_465 
UniRef100_UPI000038D518_from_13_to_435 
UniRef100_A1KQR7_from_3753_to_4174 
UniRef100_A2QUE2_from_1_to_422 
UniRef100_A4KCE4_from_126_to_547 
UniRef100_A4R6H7_from_345_to_766 
UniRef100_A4TU85_from_139_to_560 
UniRef100_A4U8P6_from_2600_to_3021 
UniRef100_A4U8T3_from_2605_to_3026 
UniRef100_A4X3P8_from_109_to_530 
UniRef100_A4ZPY2_from_10_to_431 
UniRef100_A6GIB2_from_947_to_1368 
UniRef100_Q05470_from_2876_to_3297 
UniRef100_Q090E0_from_98_to_519 
UniRef100_Q0LP43_from_9_to_430 
UniRef100_Q0RLH1_from_43_to_464 
UniRef100_Q0RMP0_from_8_to_429 
UniRef100_Q0RR72_from_46_to_467 
UniRef100_Q0UMJ4_from_425_to_846 
UniRef100_Q1D5G0_from_456_to_877 
UniRef100_Q1RS72_from_2838_to_3259 
UniRef100_Q1WEK9_from_24_to_445 
UniRef100_Q26PG0_from_13_to_434 
UniRef100_Q2ANX1_from_15_to_436 
UniRef100_Q2SHY7_from_757_to_1178 
UniRef100_Q3WGZ2_from_25_to_446 
UniRef100_Q4KCD8_from_3779_to_4200 
UniRef100_Q4ZNC9_from_1504_to_1925 
UniRef100_Q53840_from_3673_to_4094 
UniRef100_Q5BA83_from_52_to_473 
UniRef100_Q5VKQ3_from_20_to_441 
UniRef100_Q5Y9G5_from_36_to_457 
UniRef100_Q6RKE2_from_214_to_635 
UniRef100_Q6RKF0_from_20_to_441 
UniRef100_Q6RKG0_from_21_to_442 
UniRef100_Q6RKG1_from_8_to_429 
UniRef100_Q6W5P6_from_7933_to_8354 
UniRef100_Q8J0F5_from_32_to_453 
UniRef100_Q8XS40_from_710_to_1131 
UniRef100_Q93NW6_from_37_to_458 
UniRef100_Q93NW7_from_41_to_462 
UniRef100_Q93NX9_from_3319_to_3740 
UniRef100_Q9EWA1_from_7904_to_8325 
UniRef100_Q9L4W3_from_37_to_458 
UniRef100_Q9L4W4_from_44_to_465 
UniRef100_Q9X993_from_1564_to_1985 
UniRef100_A0ACH3_from_1025_to_1445 
UniRef100_A0ACI0_from_3066_to_3486 
UniRef100_A2QE52_from_37_to_457 
UniRef100_A2QWL0_from_29_to_449 
UniRef100_A4U8R3_from_2591_to_3011 
UniRef100_A4X3P6_from_14_to_434 
UniRef100_A6LQ11_from_27_to_447 
UniRef100_Q099Y5_from_168_to_588 
UniRef100_Q0ILD3_from_1470_to_1890 
UniRef100_Q0VZ72_from_37_to_457 
UniRef100_Q0VZ73_from_2319_to_2739 
UniRef100_Q1D5F8_from_6674_to_7094 
UniRef100_Q2N3T0_from_1464_to_1884 
UniRef100_Q2UN49_from_15_to_435 
UniRef100_Q2UUX8_from_488_to_908 
UniRef100_Q3S2U6_from_13_to_433 
UniRef100_Q54299_from_36_to_456 
UniRef100_Q54299_from_5223_to_5643 
UniRef100_Q5XF86_from_6_to_426 
UniRef100_Q6W5P6_from_6428_to_6848 
UniRef100_Q7BQ70_from_1039_to_1459 
UniRef100_Q8GGP3_from_3933_to_4353 
UniRef100_Q8KUH4_from_1761_to_2181 
UniRef100_Q93HJ4_from_1470_to_1890 
UniRef100_Q93NX9_from_6394_to_6814 
UniRef100_Q9ALM6_from_8_to_428 
UniRef100_Q9KID7_from_5377_to_5797 
UniRef100_Q9L4X3_from_6456_to_6876 
UniRef100_Q9Y7D5_from_13_to_433 
UniRef100_UPI000038D51D_from_1515_to_1935 
UniRef100_A0ACH1_from_6591_to_7010 
UniRef100_A0ACI1_from_1582_to_2001 
UniRef100_A1GD41_from_36_to_455 
UniRef100_A4F5D7_from_37_to_456 
UniRef100_A4FCY9_from_17_to_436 
UniRef100_A4FIG8_from_12_to_431 
UniRef100_A5G644_from_2093_to_2512 
UniRef100_P95814_from_3486_to_3905 
UniRef100_Q0CB34_from_52_to_471 
UniRef100_Q0ILD2_from_2028_to_2447 
UniRef100_Q1D5G1_from_504_to_923 
UniRef100_Q1JTE1_from_5174_to_5593 
UniRef100_Q1MX81_from_21_to_440 
UniRef100_Q1RS45_from_620_to_1039 
UniRef100_Q1RS54_from_2098_to_2517 
UniRef100_Q2GV63_from_1151_to_1570 
UniRef100_Q2N3S7_from_1308_to_1727 
UniRef100_Q2N3S9_from_4154_to_4573 
UniRef100_Q2T4P1_from_661_to_1080 
UniRef100_Q2U3D3_from_8_to_427 
UniRef100_Q2UFM3_from_41_to_460 
UniRef100_Q2UV28_from_52_to_471 
UniRef100_Q3S869_from_38_to_457 
UniRef100_Q48D79_from_9_to_428 
UniRef100_Q49HL1_from_31_to_450 
UniRef100_Q5AS20_from_21_to_440 
UniRef100_Q5Y9G4_from_1985_to_2404 
UniRef100_Q66VY5_from_1916_to_2335 
UniRef100_Q6VT95_from_7727_to_8146 
UniRef100_Q84HC6_from_1_to_420 
UniRef100_Q8XYF2_from_735_to_1154 
UniRef100_Q93HJ3_from_2115_to_2534 
UniRef100_Q9KID7_from_3445_to_3864 
UniRef100_Q9KIE0_from_4381_to_4800 
UniRef100_Q9KIE0_from_5966_to_6385 
UniRef100_Q9ZGA4_from_1185_to_1604 
UniRef100_Q9ZGA4_from_4416_to_4835 
UniRef100_A0ACH1_from_37_to_455 
UniRef100_A1CDX2_from_384_to_802 
UniRef100_A1KQS2_from_58_to_476 
UniRef100_A1YBR0_from_35_to_453 
UniRef100_A2QM70_from_39_to_457 
UniRef100_A2QTE9_from_375_to_793 
UniRef100_A2QYQ2_from_343_to_761 
UniRef100_A4FHQ0_from_4_to_422 
UniRef100_A4PHN0_from_4554_to_4972 
UniRef100_A6GIB3_from_1420_to_1838 
UniRef100_O31784_from_1531_to_1949 
UniRef100_Q090D9_from_26_to_444 
UniRef100_Q091C1_from_1_to_419 
UniRef100_Q0LP46_from_104_to_522 
UniRef100_Q1D5F8_from_4414_to_4832 
UniRef100_Q1RS45_from_4736_to_5154 
UniRef100_Q1RS64_from_677_to_1095 
UniRef100_Q212V5_from_696_to_1114 
UniRef100_Q26Q19_from_52_to_470 
UniRef100_Q2TWV3_from_20_to_438 
UniRef100_Q2U1I6_from_24_to_442 
UniRef100_Q68CH8_from_30_to_448 
UniRef100_Q7S0Q5_from_81_to_499 
UniRef100_Q93HJ4_from_35_to_453 
UniRef100_Q9ALM6_from_1000_to_1418 
UniRef100_Q9KIE0_from_1163_to_1581 
UniRef100_Q9ZGA4_from_5999_to_6417 
UniRef100_A0ACH1_from_3592_to_4009 
UniRef100_A0ACH2_from_2078_to_2495 
UniRef100_A0UWE2_from_3556_to_3973 
UniRef100_A0UXC7_from_44_to_461 
UniRef100_A1C9K7_from_64_to_481 
UniRef100_A1DNL6_from_59_to_476 
UniRef100_A1KQS1_from_1509_to_1926 
UniRef100_A2QHC4_from_82_to_499 
UniRef100_A2QTH2_from_487_to_904 
UniRef100_A3INX5_from_39_to_456 
UniRef100_A4KCE4_from_1085_to_1502 
UniRef100_A4R6B3_from_38_to_455 
UniRef100_A5L509_from_5_to_422 
UniRef100_A5V2E5_from_4_to_421 
UniRef100_A6GK65_from_2342_to_2759 
UniRef100_A6GK66_from_2349_to_2766 
UniRef100_Q0B307_from_1514_to_1931 
UniRef100_Q0ILD3_from_36_to_453 
UniRef100_Q0LNS7_from_695_to_1112 
UniRef100_Q0U5D2_from_45_to_462 
UniRef100_Q1E2Q1_from_411_to_828 
UniRef100_Q215T0_from_4_to_421 
UniRef100_Q2Q3Z3_from_2575_to_2992 
UniRef100_Q2SGI9_from_1059_to_1476 
UniRef100_Q2SGJ3_from_609_to_1026 
UniRef100_Q2U334_from_64_to_481 
UniRef100_Q2UNE1_from_391_to_808 
UniRef100_Q2URK0_from_46_to_463 
UniRef100_Q3WA58_from_33_to_450 
UniRef100_Q4KCD4_from_1664_to_2081 
UniRef100_Q4KCD6_from_3433_to_3850 
UniRef100_Q5ARS5_from_64_to_481 
UniRef100_Q5B7U4_from_404_to_821 
UniRef100_Q5BG07_from_391_to_808 
UniRef100_Q6RKK3_from_42_to_459 
UniRef100_Q6V1N8_from_14_to_431 
UniRef100_Q6W5Q0_from_6969_to_7386 
UniRef100_Q846Y2_from_36_to_453 
UniRef100_Q84FK8_from_5_to_422 
UniRef100_Q8RL72_from_5306_to_5723 
UniRef100_Q9KIV4_from_12_to_429 
UniRef100_A0ACH1_from_1550_to_1966 
UniRef100_A0ACH1_from_5080_to_5496 
UniRef100_A0ACI0_from_1588_to_2004 
UniRef100_A2QBL3_from_9_to_425 
UniRef100_A2QG45_from_370_to_786 
UniRef100_A4RTM5_from_564_to_980 
UniRef100_O51827_from_1035_to_1451 
UniRef100_Q0C8A4_from_327_to_743 
UniRef100_Q0CCC2_from_377_to_793 
UniRef100_Q0CG13_from_253_to_669 
UniRef100_Q0ILD4_from_4007_to_4423 
UniRef100_Q0P7K1_from_8_to_424 
UniRef100_Q0QMN7_from_58_to_474 
UniRef100_Q1DRI2_from_390_to_806 
UniRef100_Q2G8N9_from_4_to_420 
UniRef100_Q2GPH6_from_372_to_788 
UniRef100_Q2N3S8_from_2785_to_3201 
UniRef100_Q2TXJ8_from_397_to_813 
UniRef100_Q54D43_from_29_to_445 
UniRef100_Q5ATJ7_from_382_to_798 
UniRef100_Q6DNE0_from_39_to_455 
UniRef100_Q6RKI1_from_36_to_452 
UniRef100_Q6RKI3_from_398_to_814 
UniRef100_Q6W5P6_from_41_to_457 
UniRef100_Q848C4_from_616_to_1032 
UniRef100_Q8GGP3_from_1931_to_2347 
UniRef100_Q8RL76_from_715_to_1131 
UniRef100_Q93HJ5_from_3992_to_4408 
UniRef100_Q93NX9_from_7939_to_8355 
UniRef100_Q9L4X3_from_7910_to_8326 
UniRef100_Q9ZCH8_from_10_to_426 
UniRef100_A0ACH3_from_4272_to_4687 
UniRef100_A1GGE4_from_15_to_430 
UniRef100_A4LZ00_from_1_to_416 
UniRef100_A4RE14_from_159_to_574 
UniRef100_A6KZ77_from_6_to_421 
UniRef100_A6LFS6_from_6_to_421 
UniRef100_P40872_from_2322_to_2737 
UniRef100_P40872_from_3532_to_3947 
UniRef100_Q01DM2_from_3942_to_4357 
UniRef100_Q0CRQ5_from_372_to_787 
UniRef100_Q0ILD1_from_3067_to_3482 
UniRef100_Q0RIF7_from_34_to_449 
UniRef100_Q197Z2_from_37_to_452 
UniRef100_Q1RS71_from_2287_to_2702 
UniRef100_Q4KCD0_from_819_to_1234 
UniRef100_Q68BG5_from_7_to_422 
UniRef100_Q6NEV5_from_9_to_424 
UniRef100_Q6RKG7_from_1_to_416 
UniRef100_Q83X71_from_53_to_468 
UniRef100_Q846X6_from_19_to_434 
UniRef100_Q93HJ2_from_3091_to_3506 
UniRef100_Q9KIV4_from_1064_to_1479 
UniRef100_A0ACI0_from_4589_to_5003 
UniRef100_A1KQR6_from_788_to_1202 
UniRef100_A6GKJ3_from_33_to_447 
UniRef100_Q090D8_from_2_to_416 
UniRef100_Q0ILD4_from_1009_to_1423 
UniRef100_Q1DYC4_from_40_to_454 
UniRef100_Q1RS69_from_1488_to_1902 
UniRef100_Q28RW6_from_4_to_418 
UniRef100_Q2H7S9_from_16_to_430 
UniRef100_Q4ZNC8_from_2595_to_3009 
UniRef100_Q6W5P9_from_3706_to_4120 
UniRef100_Q83X91_from_607_to_1021 
UniRef100_Q8KUH3_from_1022_to_1436 
UniRef100_Q8RL72_from_1877_to_2291 
UniRef100_Q93HJ5_from_1013_to_1427 
UniRef100_Q9EWA1_from_36_to_450 
UniRef100_Q9F828_from_41_to_455 
UniRef100_Q9KIE1_from_35_to_449 
UniRef100_A1KQR9_from_61_to_474 
UniRef100_A3INX2_from_10_to_423 
UniRef100_Q2GZ99_from_7_to_420 
UniRef100_Q49HL2_from_9040_to_9453 
UniRef100_Q5VKQ8_from_1743_to_2156 
UniRef100_Q5VKR4_from_36_to_449 
UniRef100_Q68CH7_from_58_to_471 
UniRef100_Q6RKE3_from_460_to_873 
UniRef100_Q83X88_from_1044_to_1457 
UniRef100_UPI000023E5A9_from_9_to_422 
UniRef100_A0ACI3_from_5496_to_5908 
UniRef100_A1KQR8_from_2197_to_2609 
UniRef100_A4X8M1_from_36_to_448 
UniRef100_A5ABG0_from_32_to_444 
UniRef100_A5L1T3_from_11_to_423 
UniRef100_A5L511_from_3_to_415 
UniRef100_Q08WK2_from_24_to_436 
UniRef100_Q0P7K5_from_13_to_425 
UniRef100_Q0QMN5_from_126_to_538 
UniRef100_Q0RIF5_from_13_to_425 
UniRef100_Q0SEM0_from_13_to_425 
UniRef100_Q2SW15_from_6_to_418 
UniRef100_Q49HL2_from_11107_to_11519 
UniRef100_Q49HL2_from_15748_to_16160 
UniRef100_Q4KCD7_from_2094_to_2506 
UniRef100_Q67G56_from_21_to_433 
UniRef100_Q6DWK4_from_3_to_415 
UniRef100_Q6RKH5_from_1_to_413 
UniRef100_Q6V279_from_35_to_447 
UniRef100_Q6VT95_from_4679_to_5091 
UniRef100_Q6W5Q0_from_8811_to_9223 
UniRef100_Q76KZ4_from_1750_to_2162 
UniRef100_Q7MAV6_from_6_to_418 
UniRef100_Q84FL0_from_3_to_415 
UniRef100_Q9KIE1_from_1648_to_2060 
UniRef100_A0M6S8_from_6_to_417 
UniRef100_A1KQR7_from_1041_to_1452 
UniRef100_A1KQR8_from_522_to_933 
UniRef100_A2TR11_from_6_to_417 
UniRef100_A3U651_from_6_to_417 
UniRef100_A3XQM0_from_6_to_417 
UniRef100_A4BWV9_from_6_to_417 
UniRef100_A4ELB0_from_4_to_415 
UniRef100_A5FKU8_from_19_to_430 
UniRef100_A6EDW6_from_6_to_417 
UniRef100_A6EQG9_from_6_to_417 
UniRef100_Q0QMN6_from_1718_to_2129 
UniRef100_Q0RTS3_from_22_to_433 
UniRef100_Q1D343_from_6_to_417 
UniRef100_Q2RYY6_from_8_to_419 
UniRef100_Q4KCD6_from_56_to_467 
UniRef100_Q4KCD8_from_1107_to_1518 
UniRef100_Q5B8A0_from_363_to_774 
UniRef100_Q5W245_from_338_to_749 
UniRef100_Q5Y9G6_from_34_to_445 
UniRef100_Q6TLJ9_from_1033_to_1444 
UniRef100_Q8KUF6_from_1673_to_2084 
UniRef100_A3I0H2_from_6_to_416 
UniRef100_A4X8M0_from_1744_to_2154 
UniRef100_A4X8M2_from_36_to_446 
UniRef100_A4X8M3_from_1725_to_2135 
UniRef100_A5G642_from_6668_to_7078 
UniRef100_A6FZ62_from_1458_to_1868 
UniRef100_O54155_from_800_to_1210 
UniRef100_O67612_from_5_to_415 
UniRef100_Q0ILD4_from_20_to_430 
UniRef100_Q1RS44_from_2093_to_2503 
UniRef100_Q2AD49_from_5_to_415 
UniRef100_Q49HL2_from_17814_to_18224 
UniRef100_Q4BZ60_from_6_to_416 
UniRef100_Q6RKH3_from_1_to_411 
UniRef100_Q93HE5_from_9_to_419 
UniRef100_A4CIH8_from_6_to_415 
UniRef100_A5EXE1_from_12_to_421 
UniRef100_A5G641_from_683_to_1092 
UniRef100_A6CF48_from_5_to_414 
UniRef100_A6GW44_from_6_to_415 
UniRef100_Q0F0G6_from_5_to_414 
UniRef100_Q0UFH4_from_38_to_447 
UniRef100_Q1IA16_from_1644_to_2053 
UniRef100_Q1RS52_from_884_to_1293 
UniRef100_Q2JKZ7_from_16_to_425 
UniRef100_Q2JQZ9_from_11_to_420 
UniRef100_Q3KDZ6_from_1650_to_2059 
UniRef100_Q48KT9_from_1661_to_2070 
UniRef100_Q4ZVI1_from_1667_to_2076 
UniRef100_Q7N388_from_6_to_415 
UniRef100_Q83X86_from_1065_to_1474 
UniRef100_UPI0000D56433_from_24_to_433 
UniRef100_A0H1F0_from_5_to_413 
UniRef100_A0IEJ5_from_66_to_474 
UniRef100_A0L8T7_from_5_to_413 
UniRef100_A0LI14_from_9_to_417 
UniRef100_A1BJA5_from_8_to_416 
UniRef100_A1HN83_from_5_to_413 
UniRef100_A2TYP1_from_6_to_414 
UniRef100_A4SCL0_from_8_to_416 
UniRef100_A5D1H7_from_5_to_413 
UniRef100_A5UZ92_from_69_to_477 
UniRef100_A6E0C0_from_2_to_410 
UniRef100_A6G9U1_from_6_to_414 
UniRef100_Q0B1F1_from_682_to_1090 
UniRef100_Q0YPK3_from_8_to_416 
UniRef100_Q126J3_from_6_to_414 
UniRef100_Q1NRH7_from_5_to_413 
UniRef100_Q2SGI7_from_1089_to_1497 
UniRef100_Q2T4N1_from_1376_to_1784 
UniRef100_Q3AC57_from_4_to_412 
UniRef100_Q3B6L2_from_8_to_416 
UniRef100_Q3E501_from_5_to_413 
UniRef100_Q3VJR7_from_8_to_416 
UniRef100_Q44T49_from_8_to_416 
UniRef100_Q4KCD7_from_463_to_871 
UniRef100_Q6AJG3_from_5_to_413 
UniRef100_Q7UYY0_from_18_to_426 
UniRef100_Q8GE34_from_5_to_413 
UniRef100_Q8KAN8_from_4_to_412 
UniRef100_UPI0001572F39_from_5_to_413 
UniRef100_A0ACH3_from_12_to_419 
UniRef100_A0GZP2_from_63_to_470 
UniRef100_A2Q977_from_32_to_439 
UniRef100_A2U835_from_6_to_413 
UniRef100_A5KP02_from_5_to_412 
UniRef100_A6GKS1_from_395_to_802 
UniRef100_O33954_from_45_to_452 
UniRef100_Q0TWN6_from_11_to_418 
UniRef100_Q17M16_from_33_to_440 
UniRef100_Q1ETY0_from_5_to_412 
UniRef100_Q1K026_from_7_to_414 
UniRef100_Q211N3_from_48_to_455 
UniRef100_Q2B905_from_6_to_413 
UniRef100_Q2SGJ4_from_102_to_509 
UniRef100_Q3JAL1_from_7_to_414 
UniRef100_Q3WF93_from_62_to_469 
UniRef100_Q7NJ75_from_4_to_411 
UniRef100_Q7PVV2_from_2_to_409 
UniRef100_Q83X91_from_1785_to_2192 
UniRef100_Q83X92_from_12_to_419 
UniRef100_Q8ERU5_from_5_to_412 
UniRef100_UPI0000D56432_from_21_to_428 
UniRef100_UPI0000D5643D_from_23_to_430 
UniRef100_UPI0000D5643F_from_24_to_431 
UniRef100_A0V0F4_from_5_to_411 
UniRef100_A3DDY7_from_5_to_411 
UniRef100_A3YHK3_from_6_to_412 
UniRef100_A4M0T6_from_4_to_410 
UniRef100_A5GF64_from_4_to_410 
UniRef100_A6CTT4_from_6_to_412 
UniRef100_O30764_from_25_to_431 
UniRef100_Q0A8R9_from_6_to_412 
UniRef100_Q0AVV8_from_6_to_412 
UniRef100_Q2PC52_from_3474_to_3880 
UniRef100_Q2RJX3_from_5_to_411 
UniRef100_Q2T4N8_from_1455_to_1861 
UniRef100_Q2T4P0_from_3896_to_4302 
UniRef100_Q39V89_from_4_to_410 
UniRef100_Q419Z6_from_6_to_412 
UniRef100_Q65LD4_from_6_to_412 
UniRef100_Q83WF0_from_13_to_419 
UniRef100_Q9EZI0_from_5_to_411 
UniRef100_UPI0000D57780_from_21_to_427 
UniRef100_A4RT44_from_11816_to_12221 
UniRef100_O01678_from_26_to_431 
UniRef100_Q01F11_from_8704_to_9109 
UniRef100_Q091C5_from_1_to_406 
UniRef100_Q0U070_from_8_to_413 
UniRef100_Q16ZI9_from_23_to_428 
UniRef100_Q17IX0_from_15_to_420 
UniRef100_Q1RS45_from_2098_to_2503 
UniRef100_Q26GJ3_from_6_to_411 
UniRef100_Q2SGJ3_from_1802_to_2207 
UniRef100_Q6RKH6_from_1_to_406 
UniRef100_Q8R9W2_from_4_to_409 
UniRef100_Q93HJ5_from_1_to_406 
UniRef100_UPI000051A084_from_32_to_437 
UniRef100_UPI00006605C6_from_4_to_409 
UniRef100_UPI0000D56435_from_21_to_426 
UniRef100_UPI0000D9E566_from_4_to_409 
UniRef100_UPI0000DB7277_from_22_to_427 
UniRef100_P40806_from_4593_to_4997 
UniRef100_Q01DM2_from_1533_to_1937 
UniRef100_Q1RS53_from_1647_to_2051 
UniRef100_Q1RS72_from_4027_to_4431 
UniRef100_Q1RS73_from_4533_to_4937 
UniRef100_Q6RKH8_from_1_to_405 
UniRef100_Q72LL4_from_4_to_408 
UniRef100_A5G645_from_1256_to_1659 
UniRef100_A5YV76_from_4_to_407 
UniRef100_O01677_from_30_to_433 
UniRef100_Q01F24_from_3665_to_4068 
UniRef100_Q05470_from_4085_to_4488 
UniRef100_Q0CGB0_from_12_to_415 
UniRef100_Q17IW6_from_15_to_418 
UniRef100_Q3E1M2_from_63_to_466 
UniRef100_Q4R0M2_from_5_to_408 
UniRef100_Q67QU8_from_5_to_408 
UniRef100_Q6JHN8_from_994_to_1397 
UniRef100_Q7PYE4_from_3_to_406 
UniRef100_UPI000065F99E_from_2_to_405 
UniRef100_A2X212_from_42_to_444 
UniRef100_Q08PI3_from_1_to_403 
UniRef100_Q091C4_from_1_to_403 
UniRef100_Q0C171_from_7_to_409 
UniRef100_Q5P0D2_from_6_to_408 
UniRef100_Q7Q4L2_from_4_to_406 
UniRef100_Q7X5E4_from_1_to_403 
UniRef100_A1CFL8_from_1_to_402 
UniRef100_Q01F11_from_1218_to_1619 
UniRef100_Q0CDR2_from_67_to_468 
UniRef100_Q0V687_from_1_to_402 
UniRef100_Q6V1P0_from_3_to_404 
UniRef100_A1ZLV7_from_13_to_413 
UniRef100_A2QYV7_from_39_to_439 
UniRef100_Q01DM2_from_2679_to_3079 
UniRef100_Q01F24_from_1281_to_1681 
UniRef100_UPI0000E7FCEC_from_55_to_455 
UniRef100_A1ZSC1_from_117_to_516 
UniRef100_Q5BEJ4_from_15_to_414 
UniRef100_A4RTM5_from_2882_to_3280 
UniRef100_Q01F11_from_2912_to_3310 
UniRef100_Q02B24_from_4_to_402 
UniRef100_Q3W1C7_from_6_to_404 
UniRef100_Q47GV3_from_5_to_403 
UniRef100_Q4S1K1_from_8_to_406 
UniRef100_UPI0000D55C8E_from_15_to_413 
UniRef100_A0NU18_from_4_to_401 
UniRef100_A4J684_from_5_to_402 
UniRef100_A4RTM5_from_4146_to_4543 
UniRef100_Q0CF75_from_13_to_410 
UniRef100_Q0UAE2_from_21_to_418 
UniRef100_Q0UIZ0_from_159_to_556 
UniRef100_Q5CG21_from_5_to_402 
UniRef100_A0QCC7_from_4_to_400 
UniRef100_A4RT44_from_600_to_996 
UniRef100_A4X8N6_from_4_to_400 
UniRef100_Q0UF41_from_53_to_449 
UniRef100_Q18559_from_3_to_399 
UniRef100_Q606L7_from_5_to_401 
UniRef100_Q820V4_from_4_to_400 
UniRef100_UPI000065F99D_from_1_to_397 
UniRef100_A0PP81_from_23_to_418 
UniRef100_A0QHA3_from_6_to_401 
UniRef100_A4PHM5_from_1_to_396 
UniRef100_Q01F11_from_6460_to_6855 
UniRef100_Q7SIC5_from_4_to_399 
UniRef100_A4RT44_from_6620_to_7014 
UniRef100_A6GFK2_from_1_to_395 
UniRef100_Q0UK48_from_11_to_405 
UniRef100_Q6F496_from_40_to_434 
UniRef100_UPI000023CB87_from_392_to_786 
UniRef100_A2R9X2_from_1_to_394 
UniRef100_Q01F24_from_2547_to_2940 
UniRef100_Q0CS88_from_26_to_419 
UniRef100_Q18559_from_1891_to_2284 
UniRef100_P95814_from_5412_to_5804 
UniRef100_Q0CI04_from_53_to_445 
UniRef100_Q82KT0_from_6_to_397 
UniRef100_UPI0000D7234F_from_3659_to_4050 
UniRef100_Q17301_from_1270_to_1660 
UniRef100_Q17301_from_2276_to_2666 
UniRef100_Q18559_from_5337_to_5727 
UniRef100_UPI0000D55821_from_8_to_398 
UniRef100_A0JRN5_from_8_to_397 
UniRef100_Q01F11_from_5289_to_5678 
UniRef100_Q2IGF9_from_6_to_395 
UniRef100_Q01DR4_from_5718_to_6106 
UniRef100_Q0U5R7_from_10_to_398 
UniRef100_Q2GR19_from_10_to_398 
UniRef100_Q18559_from_4321_to_4708 
UniRef100_Q2HI67_from_45_to_432 
UniRef100_Q4WR29_from_27_to_414 
UniRef100_Q1I2J7_from_1_to_387 
UniRef100_A3VIG0_from_1_to_386 
UniRef100_A4RT44_from_4146_to_4530 
UniRef100_A4RTM5_from_1737_to_2121 
UniRef100_Q1E4W5_from_99_to_483 
UniRef100_A4QSF1_from_11_to_394 
UniRef100_Q01F24_from_623_to_1006 
UniRef100_Q01DR4_from_1234_to_1616 
UniRef100_Q6RKH1_from_1_to_383 
UniRef100_Q58G70_from_3_to_382 
UniRef100_Q01DR4_from_2451_to_2829 
UniRef100_Q2GTB1_from_392_to_770 
UniRef100_A2QT95_from_22_to_399 
UniRef100_A4RSV8_from_131_to_507 
UniRef100_Q01DM2_from_782_to_1158 
UniRef100_UPI0000383012_from_7_to_383 
UniRef100_Q2H171_from_7_to_382 
UniRef100_Q2GZD3_from_528_to_902 
UniRef100_A4TTT8_from_112_to_484 
UniRef100_Q01DR4_from_3559_to_3931 
UniRef100_Q0CSA2_from_400_to_772 
UniRef100_Q73YT8_from_29_to_401 
UniRef100_A4RT44_from_10671_to_11042 
UniRef100_Q0C8L6_from_13_to_384 
UniRef100_Q6RKJ9_from_1_to_372 
UniRef100_Q93HF9_from_22_to_393 
UniRef100_A4RIU1_from_14_to_384 
UniRef100_Q0UNI2_from_347_to_717 
UniRef100_A4RJ28_from_14_to_381 
UniRef100_Q2GTF8_from_102_to_469 
UniRef100_Q5AZ32_from_383_to_748 
UniRef100_Q0CGB3_from_1_to_365 
UniRef100_Q01DR4_from_4733_to_5096 
UniRef100_Q5AZ49_from_30_to_391 
UniRef100_Q0C9L7_from_7_to_367 
UniRef100_Q01FA0_from_3376_to_3733 
UniRef100_Q54T30_from_8_to_365 
UniRef100_Q67G57_from_1768_to_2125 
UniRef100_A4RF88_from_1_to_357 
UniRef100_UPI000023F3E5_from_1_to_357 
UniRef100_Q740I1_from_1_to_356 
UniRef100_A1DJB5_from_1_to_354 
UniRef100_Q7PLB8_from_2_to_355 
UniRef100_UPI00005F62D2_from_9_to_362 
UniRef100_A3KLM1_from_12_to_364 
UniRef100_Q0PEX8_from_1_to_353 
UniRef100_Q2KT10_from_1_to_353 
UniRef100_A5Y786_from_1_to_352 
UniRef100_Q01F11_from_4089_to_4440 
UniRef100_Q3VXK6_from_1_to_352 
UniRef100_Q7U225_from_109_to_459 
UniRef100_A4QS14_from_6_to_355 
UniRef100_Q44221_from_98_to_447 
UniRef100_Q6RKK7_from_1_to_350 
UniRef100_A4R449_from_14_to_362 
UniRef100_A5Y780_from_1_to_349 
UniRef100_P36189_from_4_to_352 
UniRef100_A0WZC7_from_2_to_349 
UniRef100_Q0CJC8_from_1_to_348 
UniRef100_Q4ZGN2_from_1_to_348 
UniRef100_A3KLM2_from_1_to_345 
UniRef100_A5Y7A0_from_5_to_349 
UniRef100_A0J0C3_from_2_to_344 
UniRef100_Q0CZH1_from_1_to_343 
UniRef100_Q0UTP7_from_7_to_348 
UniRef100_Q3LRL4_from_1_to_342 
UniRef100_A5Y781_from_1_to_341 
UniRef100_A5Y782_from_1_to_341 
UniRef100_Q0ILD2_from_29_to_368 
UniRef100_Q50LG3_from_1_to_340 
UniRef100_Q52930_from_1_to_340 
UniRef100_Q1PCG2_from_1791_to_2124 
UniRef100_Q83X44_from_1_to_333 
UniRef100_A4RNS2_from_5_to_336 
UniRef100_Q2GPS7_from_357_to_681 
UniRef100_A4QV22_from_64_to_385 
UniRef100_UPI0000E7FCEF_from_66_to_387 
UniRef100_Q54FP6_from_5_to_325 
UniRef100_Q0CB46_from_1_to_319 
UniRef100_Q4SXH3_from_1_to_318 
UniRef100_Q8GN22_from_15_to_328 
UniRef100_Q0U8D3_from_1_to_313 
UniRef100_Q0UAY9_from_82_to_390 
UniRef100_UPI00005F6362_from_8_to_312 
UniRef100_A4R457_from_11_to_314 
UniRef100_Q08N47_from_1_to_302 
UniRef100_Q2GR18_from_388_to_688 
UniRef100_A4TTT7_from_73_to_368 
UniRef100_A4KKJ3_from_1_to_294 
UniRef100_A3R4U3_from_1_to_291 
UniRef100_Q558V1_from_22_to_308 
UniRef100_Q58GK8_from_1_to_287 
UniRef100_Q2TYB6_from_35_to_319 
UniRef100_Q01876_from_35_to_314 
UniRef100_Q2H865_from_1_to_280 
UniRef100_Q5AXF8_from_195_to_473 
UniRef100_UPI0000559E5B_from_2_to_276 
UniRef100_UPI00006B2BBC_from_1_to_269 
UniRef100_Q9LBT8_from_6_to_273 
UniRef100_UPI00006B6CDC_from_1_to_268 
UniRef100_A1CCC0_from_1_to_265 
UniRef100_Q32YW0_from_1_to_262 
UniRef100_Q6WG25_from_1_to_260 
UniRef100_Q6RKH9_from_1_to_258 
UniRef100_Q3L116_from_1_to_257 
UniRef100_Q56P88_from_2_to_258 
UniRef100_Q56P91_from_1_to_257 
UniRef100_A0FIZ5_from_1_to_256 
UniRef100_Q0UI00_from_77_to_332 
UniRef100_Q3L117_from_2_to_256 
UniRef100_Q49HK2_from_1_to_255 
UniRef100_Q56P90_from_1_to_255 
UniRef100_A2VBI4_from_1_to_254 
UniRef100_Q9F847_from_1012_to_1265 
UniRef100_Q56P53_from_4_to_254 
UniRef100_Q5AU21_from_1_to_248 
UniRef100_Q3L122_from_3_to_247 
UniRef100_Q6RKG5_from_1_to_245 
UniRef100_Q32Z16_from_1_to_243 
UniRef100_Q3L105_from_2_to_244 
UniRef100_Q3L123_from_1_to_243 
UniRef100_Q3L124_from_1_to_243 
UniRef100_Q3L144_from_2_to_244 
UniRef100_Q3L145_from_2_to_244 
UniRef100_A0FHF6_from_1_to_242 
UniRef100_Q2KT12_from_1_to_242 
UniRef100_Q2KT17_from_1_to_242 
UniRef100_Q3L106_from_2_to_243 
UniRef100_Q3L129_from_2_to_243 
UniRef100_A0FHG4_from_1_to_241 
UniRef100_A0FHG5_from_1_to_241 
UniRef100_A0FHH5_from_1_to_241 
UniRef100_Q2KT15_from_1_to_241 
UniRef100_Q3L108_from_2_to_242 
UniRef100_Q3L113_from_2_to_242 
UniRef100_Q3L119_from_2_to_242 
UniRef100_Q3L121_from_2_to_242 
UniRef100_Q3L125_from_2_to_242 
UniRef100_Q3L128_from_2_to_242 
UniRef100_Q3L143_from_2_to_242 
UniRef100_Q9Y832_from_1_to_241 
UniRef100_Q9Y863_from_1_to_241 
UniRef100_A0FHD9_from_1_to_240 
UniRef100_A0FHE5_from_1_to_240 
UniRef100_A0FHH1_from_1_to_240 
UniRef100_A0FHH2_from_1_to_240 
UniRef100_A0FHH3_from_1_to_240 
UniRef100_A0FHH4_from_1_to_240 
UniRef100_A0FHJ3_from_1_to_240 
UniRef100_Q1A318_from_1_to_240 
UniRef100_Q1A319_from_1_to_240 
UniRef100_Q2KT11_from_1_to_240 
UniRef100_Q2KT16_from_1_to_240 
UniRef100_Q56P52_from_1_to_240 
UniRef100_Q56P84_from_1_to_240 
UniRef100_Q56P85_from_1_to_240 
UniRef100_Q5AV42_from_1_to_240 
UniRef100_Q9Y864_from_1_to_240 
UniRef100_UPI00006DD157_from_1_to_240 
UniRef100_A0FHE0_from_1_to_239 
UniRef100_A0FHE6_from_1_to_239 
UniRef100_Q0H0R8_from_1_to_239 
UniRef100_Q3L115_from_2_to_240 
UniRef100_Q3L118_from_1_to_239 
UniRef100_Q56P51_from_1_to_239 
UniRef100_Q96UV6_from_1_to_239 
UniRef100_Q9Y831_from_1_to_239 
UniRef100_A2VBI6_from_1_to_238 
UniRef100_Q3L114_from_5_to_242 
UniRef100_Q56P50_from_1_to_238 
UniRef100_Q56P95_from_1_to_238 
UniRef100_Q56PA1_from_1_to_238 
UniRef100_Q5AUX7_from_1_to_238 
UniRef100_Q1A325_from_1_to_237 
UniRef100_Q1A345_from_1_to_237 
UniRef100_Q1A346_from_1_to_237 
UniRef100_Q1A347_from_1_to_237 
UniRef100_Q3L120_from_2_to_238 
UniRef100_Q56P67_from_1_to_237 
UniRef100_Q56P96_from_1_to_237 
UniRef100_Q56P97_from_1_to_237 
UniRef100_Q56PB5_from_1_to_237 
UniRef100_A0FHE4_from_1_to_236 
UniRef100_A0FHH6_from_1_to_236 
UniRef100_Q1A301_from_1_to_236 
UniRef100_Q1A302_from_1_to_236 
UniRef100_Q1A303_from_1_to_236 
UniRef100_Q1A331_from_1_to_236 
UniRef100_Q1A335_from_1_to_236 
UniRef100_Q3L112_from_2_to_237 
UniRef100_Q3MK92_from_1_to_236 
UniRef100_Q3MKQ5_from_1_to_236 
UniRef100_Q56P43_from_1_to_236 
UniRef100_Q56P47_from_1_to_236 
UniRef100_Q56P54_from_1_to_236 
UniRef100_Q56P80_from_1_to_236 
UniRef100_Q56P94_from_1_to_236 
UniRef100_Q56P99_from_1_to_236 
UniRef100_Q56PA2_from_1_to_236 
UniRef100_A0FHI9_from_1_to_235 
UniRef100_A0FHJ1_from_1_to_235 
UniRef100_Q0Z8J2_from_1_to_235 
UniRef100_Q1A336_from_1_to_235 
UniRef100_Q32Z18_from_1_to_235 
UniRef100_Q3MK90_from_1_to_235 
UniRef100_Q56P71_from_1_to_235 
UniRef100_Q56P83_from_1_to_235 
UniRef100_Q56P93_from_1_to_235 
UniRef100_Q56PB3_from_1_to_235 
UniRef100_Q5GF16_from_1_to_235 
UniRef100_Q6RKG4_from_1_to_235 
UniRef100_Q0UAZ8_from_1_to_234 
UniRef100_Q1A324_from_1_to_234 
UniRef100_Q1A334_from_1_to_234 
UniRef100_Q49HP5_from_1_to_234 
UniRef100_Q56P87_from_1_to_234 
UniRef100_A0FHE7_from_1_to_233 
UniRef100_A0FHE8_from_1_to_233 
UniRef100_A0FHH0_from_1_to_233 
UniRef100_Q08QQ7_from_10_to_242 
UniRef100_Q49HS3_from_1_to_233 
UniRef100_Q56PA8_from_1_to_233 
UniRef100_Q56PA9_from_1_to_233 
UniRef100_Q56PB1_from_1_to_233 
UniRef100_A0FHE9_from_1_to_232 
UniRef100_A0FHJ0_from_1_to_232 
UniRef100_A0FHJ2_from_1_to_232 
UniRef100_A6N8H2_from_1_to_232 
UniRef100_Q3MKQ4_from_1_to_232 
UniRef100_Q49HQ3_from_1_to_232 
UniRef100_Q56P64_from_1_to_232 
UniRef100_A0FHC4_from_1_to_231 
UniRef100_A0FHC5_from_1_to_231 
UniRef100_A0FHC9_from_1_to_231 
UniRef100_A0FHD1_from_1_to_231 
UniRef100_A0FHD2_from_1_to_231 
UniRef100_A0FHD3_from_1_to_231 
UniRef100_A0FHD4_from_1_to_231 
UniRef100_A0FHD5_from_1_to_231 
UniRef100_A0FHI3_from_1_to_231 
UniRef100_A0FHI8_from_1_to_231 
UniRef100_Q32Z07_from_1_to_231 
UniRef100_Q49HP6_from_1_to_231 
UniRef100_Q49HP9_from_1_to_231 
UniRef100_Q49HQ7_from_1_to_231 
UniRef100_Q49HR9_from_1_to_231 
UniRef100_Q49HS0_from_1_to_231 
UniRef100_Q49HS1_from_1_to_231 
UniRef100_Q49HS2_from_1_to_231 
UniRef100_Q49HS4_from_1_to_231 
UniRef100_Q49HS5_from_1_to_231 
UniRef100_Q49HS7_from_1_to_231 
UniRef100_Q49HT6_from_1_to_231 
UniRef100_Q49HT7_from_1_to_231 
UniRef100_Q49HU1_from_1_to_231 
UniRef100_Q49HU3_from_1_to_231 
UniRef100_Q49HU4_from_1_to_231 
UniRef100_Q49HU7_from_1_to_231 
UniRef100_Q80SR7_from_1_to_231 
UniRef100_Q80SS1_from_1_to_231 
UniRef100_Q84DF3_from_1_to_231 
UniRef100_A0FHF3_from_1_to_230 
UniRef100_A0FHG1_from_1_to_230 
UniRef100_A0FHG7_from_1_to_230 
UniRef100_A0FHJ8_from_1_to_230 
UniRef100_A0SWW4_from_1_to_230 
UniRef100_A2VBJ4_from_1_to_230 
UniRef100_Q14VG1_from_1_to_230 
UniRef100_Q2Q405_from_1_to_230 
UniRef100_Q2Q407_from_1_to_230 
UniRef100_Q2Q408_from_1_to_230 
UniRef100_Q2Q410_from_1_to_230 
UniRef100_Q2Q411_from_1_to_230 
UniRef100_Q2Q413_from_1_to_230 
UniRef100_Q49HU9_from_1_to_230 
UniRef100_Q49HV6_from_1_to_230 
UniRef100_Q56P92_from_1_to_230 
UniRef100_A0FHI4_from_1_to_229 
UniRef100_A0FHI7_from_1_to_229 
UniRef100_A2VBH2_from_1_to_229 
UniRef100_A2VBH5_from_1_to_229 
UniRef100_A2VBI5_from_1_to_229 
UniRef100_A2VBJ2_from_1_to_229 
UniRef100_Q07DR9_from_1_to_229 
UniRef100_Q0PZK2_from_1_to_229 
UniRef100_Q32YY4_from_1_to_229 
UniRef100_Q32YZ0_from_1_to_229 
UniRef100_Q32YZ1_from_1_to_229 
UniRef100_Q32YZ4_from_1_to_229 
UniRef100_Q32Z02_from_1_to_229 
UniRef100_Q32Z04_from_1_to_229 
UniRef100_Q49HQ1_from_1_to_229 
UniRef100_Q49HQ2_from_1_to_229 
UniRef100_Q49HQ4_from_1_to_229 
UniRef100_Q49HQ5_from_1_to_229 
UniRef100_Q49HQ6_from_1_to_229 
UniRef100_Q49HR0_from_1_to_229 
UniRef100_Q49HR4_from_1_to_229 
UniRef100_Q49HR5_from_1_to_229 
UniRef100_Q49HR6_from_1_to_229 
UniRef100_Q49HR7_from_1_to_229 
UniRef100_Q49HR8_from_1_to_229 
UniRef100_Q49HS9_from_1_to_229 
UniRef100_Q49HT0_from_1_to_229 
UniRef100_Q49HT5_from_1_to_229 
UniRef100_Q49HU0_from_1_to_229 
UniRef100_Q49HV0_from_1_to_229 
UniRef100_Q49HV7_from_1_to_229 
UniRef100_Q5GF17_from_1_to_229 
UniRef100_Q7Z972_from_1_to_229 
UniRef100_Q7Z9J8_from_1_to_229 
UniRef100_Q7Z9J9_from_1_to_229 
UniRef100_Q7Z9K1_from_1_to_229 
UniRef100_Q7Z9K2_from_1_to_229 
UniRef100_Q7Z9K3_from_1_to_229 
UniRef100_Q9Y830_from_1_to_229 
UniRef100_A0FHF4_from_1_to_228 
UniRef100_A0FHF8_from_1_to_228 
UniRef100_A0FHH9_from_1_to_228 
UniRef100_A0FHI0_from_1_to_228 
UniRef100_A2VBI3_from_1_to_228 
UniRef100_Q0MWV9_from_1_to_228 
UniRef100_Q0MWW1_from_1_to_228 
UniRef100_Q0PZK1_from_1_to_228 
UniRef100_Q1W4A9_from_1_to_228 
UniRef100_Q2Q417_from_1_to_228 
UniRef100_Q32YZ3_from_1_to_228 
UniRef100_Q32Z15_from_1_to_228 
UniRef100_Q3MK91_from_1_to_228 
UniRef100_Q49HR1_from_1_to_228 
UniRef100_Q49HR3_from_1_to_228 
UniRef100_Q49HT4_from_1_to_228 
UniRef100_Q49HU8_from_1_to_228 
UniRef100_Q49HV1_from_1_to_228 
UniRef100_A0FHD0_from_1_to_227 
UniRef100_A0FHH7_from_1_to_227 
UniRef100_A0FHI5_from_1_to_227 
UniRef100_A0FHI6_from_1_to_227 
UniRef100_A2VBI2_from_1_to_227 
UniRef100_A2VBJ1_from_1_to_227 
UniRef100_A2VBN1_from_1_to_227 
UniRef100_A4FRB0_from_1_to_227 
UniRef100_A4FRB3_from_1_to_227 
UniRef100_A4FRB5_from_1_to_227 
UniRef100_A5Z0R3_from_1_to_227 
UniRef100_Q0GC03_from_1_to_227 
UniRef100_Q0GC05_from_1_to_227 
UniRef100_Q0MWW0_from_1_to_227 
UniRef100_Q0Z8J3_from_1_to_227 
UniRef100_Q2Q418_from_1_to_227 
UniRef100_Q32YW6_from_1_to_227 
UniRef100_Q32YW8_from_1_to_227 
UniRef100_Q32YX9_from_1_to_227 
UniRef100_Q49HS8_from_1_to_227 
UniRef100_Q49HT1_from_1_to_227 
UniRef100_Q49HT2_from_1_to_227 
UniRef100_Q49HV4_from_1_to_227 
UniRef100_Q49HV8_from_1_to_227 
UniRef100_Q4QSF1_from_1_to_227 
UniRef100_Q4QSF4_from_1_to_227 
UniRef100_Q4QSG8_from_1_to_227 
UniRef100_Q4QSG9_from_1_to_227 
UniRef100_Q4QSI2_from_1_to_227 
UniRef100_Q4QSJ3_from_1_to_227 
UniRef100_Q4QSJ9_from_1_to_227 
UniRef100_Q4QSK7_from_1_to_227 
UniRef100_Q4QSK8_from_1_to_227 
UniRef100_Q4QSL3_from_1_to_227 
UniRef100_Q4QSL9_from_1_to_227 
UniRef100_Q4QSM6_from_1_to_227 
UniRef100_Q56P57_from_1_to_227 
UniRef100_Q56P58_from_2_to_228 
UniRef100_Q56P66_from_1_to_227 
UniRef100_Q5GF18_from_1_to_227 
UniRef100_Q5J0Z6_from_1_to_227 
UniRef100_Q9F6M4_from_1_to_227 
UniRef100_A2VBN0_from_1_to_226 
UniRef100_A4FRB1_from_1_to_226 
UniRef100_A4FRB2_from_1_to_226 
UniRef100_A4FRB4_from_1_to_226 
UniRef100_A5A2M2_from_1_to_226 
UniRef100_Q0GC04_from_1_to_226 
UniRef100_Q32YW1_from_1_to_226 
UniRef100_Q32YW7_from_1_to_226 
UniRef100_Q32YW9_from_1_to_226 
UniRef100_Q32YY9_from_1_to_226 
UniRef100_Q32YZ5_from_1_to_226 
UniRef100_Q32Z03_from_1_to_226 
UniRef100_Q49HT9_from_1_to_226 
UniRef100_Q49HV2_from_1_to_226 
UniRef100_Q80SR9_from_1_to_226 
UniRef100_A0FHE2_from_13_to_237 
UniRef100_A0FHI2_from_1_to_225 
UniRef100_A0FIZ6_from_1_to_225 
UniRef100_A5A2M3_from_1_to_225 
UniRef100_Q0G844_from_1_to_225 
UniRef100_Q49HV3_from_1_to_225 
UniRef100_Q49HV5_from_1_to_225 
UniRef100_A0FHC7_from_1_to_224 
UniRef100_A0FHC8_from_1_to_224 
UniRef100_A3FKF5_from_1_to_224 
UniRef100_A6N8G5_from_1_to_224 
UniRef100_Q14VG4_from_1_to_224 
UniRef100_Q14VG5_from_1_to_224 
UniRef100_Q1A327_from_1_to_224 
UniRef100_Q1W4A8_from_1_to_224 
UniRef100_Q32YZ2_from_1_to_224 
UniRef100_Q49HP7_from_1_to_224 
UniRef100_Q49HP8_from_1_to_224 
UniRef100_Q49HQ0_from_1_to_224 
UniRef100_Q49HQ8_from_1_to_224 
UniRef100_Q49HR2_from_1_to_224 
UniRef100_Q49HS6_from_1_to_224 
UniRef100_Q49HT8_from_1_to_224 
UniRef100_Q49HU6_from_1_to_224 
UniRef100_Q56P81_from_1_to_224 
UniRef100_A0FHG8_from_1_to_223 
UniRef100_A0FHI1_from_1_to_223 
UniRef100_A6N8H3_from_1_to_223 
UniRef100_Q156C3_from_1_to_223 
UniRef100_Q1W4B0_from_1_to_223 
UniRef100_Q32YY0_from_1_to_223 
UniRef100_Q56PB4_from_1_to_223 
UniRef100_A5HE86_from_1_to_222 
UniRef100_A6N8G7_from_1_to_222 
UniRef100_Q56PH1_from_1_to_222 
UniRef100_Q56PH2_from_1_to_222 
UniRef100_Q56PH4_from_1_to_222 
UniRef100_A5A2M1_from_1_to_221 
UniRef100_Q14VF7_from_1_to_221 
UniRef100_Q14VF8_from_1_to_221 
UniRef100_Q4QSJ7_from_1_to_221 
UniRef100_Q86AE8_from_1_to_221 
UniRef100_A2VBN2_from_1_to_220 
UniRef100_Q14VF1_from_1_to_220 
UniRef100_Q14VF3_from_1_to_220 
UniRef100_Q84DF7_from_1_to_220 
UniRef100_Q6V273_from_1_to_219 
UniRef100_Q6V274_from_1_to_219 
UniRef100_Q14VG2_from_1_to_218 
UniRef100_Q155V3_from_1_to_218 
UniRef100_Q4QSH8_from_7_to_224 
UniRef100_Q5J0Z9_from_1_to_218 
UniRef100_Q80SS3_from_1_to_218 
UniRef100_Q9Z5F4_from_2173_to_2390 
UniRef100_A5JPN3_from_1_to_217 
UniRef100_Q14VF5_from_1_to_217 
UniRef100_Q4QSM1_from_1_to_217 
UniRef100_Q5MP00_from_4836_to_5052 
UniRef100_Q6V276_from_1_to_217 
UniRef100_Q6V280_from_1_to_217 
UniRef100_Q80SR6_from_1_to_217 
UniRef100_A5JPN1_from_1_to_216 
UniRef100_Q14VF0_from_1_to_216 
UniRef100_Q14VF6_from_1_to_216 
UniRef100_Q14VG3_from_1_to_216 
UniRef100_Q49HQ9_from_1_to_216 
UniRef100_Q56PH7_from_1_to_216 
UniRef100_A0FHJ5_from_10_to_224 
UniRef100_A4UTN6_from_1_to_215 
UniRef100_Q07DR8_from_1_to_215 
UniRef100_Q155V2_from_1_to_215 
UniRef100_Q156C4_from_1_to_215 
UniRef100_Q4QSF2_from_1_to_215 
UniRef100_Q6V275_from_1_to_215 
UniRef100_Q4QSH1_from_1_to_213 
UniRef100_Q4QSK5_from_1_to_213 
UniRef100_Q14VF9_from_2_to_213 
UniRef100_Q4QSF0_from_2_to_213 
UniRef100_Q4QSH5_from_1_to_212 
UniRef100_Q4QSI8_from_4_to_215 
UniRef100_Q4QSM5_from_1_to_212 
UniRef100_Q6V282_from_2_to_213 
UniRef100_Q4QSL7_from_1_to_211 
UniRef100_Q6V277_from_1_to_211 
UniRef100_A0FHF0_from_1_to_210 
UniRef100_Q0CRV9_from_1_to_210 
UniRef100_Q4QSH4_from_1_to_210 
UniRef100_Q80SS0_from_4_to_213 
UniRef100_Q84DF4_from_1_to_210 
UniRef100_Q86AE9_from_14_to_223 
UniRef100_A6GKH8_from_2421_to_2629 
UniRef100_Q4QSG6_from_1_to_209 
UniRef100_Q50IA2_from_1_to_209 
UniRef100_Q9KJU6_from_1_to_209 
UniRef100_A1GGE3_from_763_to_970 
UniRef100_Q50IA3_from_1_to_208 
UniRef100_Q50IA4_from_1_to_208 
UniRef100_Q50IA5_from_1_to_208 
UniRef100_Q4QSK0_from_1_to_207 
UniRef100_Q80SS2_from_1_to_205 
UniRef100_Q84DF5_from_1_to_205 
UniRef100_A2VBM9_from_5_to_207 
UniRef100_Q80SR8_from_2_to_204 
UniRef100_Q4QSJ5_from_1_to_202 
UniRef100_Q56PA5_from_1_to_202 
UniRef100_Q14VF4_from_1_to_194 
UniRef100_UPI0000559048_from_1_to_189 
UniRef100_Q559X1_from_2_to_188 
UniRef100_Q56P82_from_3_to_188 
UniRef100_Q1PCG3_from_1_to_179 
UniRef100_Q6RKH4_from_1_to_178 
UniRef100_Q2KT09_from_1_to_155 
