# Supplementary material for: A Computational Screen for Type I Polyketide Synthases in Metagenomics Shotgun Data
Source: PLoS One. 2008 Oct 27;3(10):e3515. doi: 10.1371/journal.pone.0003515 (PMC2568958; doi:10.1371/journal.pone.0003515)
Supplement: Methods S7 — Sequences, alignment and tree files of the different domains. (6.92 MB ZIP) [file pone.0003515.s007.zip › sequences_alignments_and_trees/PKS_DH_ref_tree_and_pullouts.fa.head_repl_PKS_DH.hmm_aligned.phy]

 1475  909
1         HPL-LGA----AV----------------AL------A--D---S-----
2         HPL-LTA----AV----------------SV------A--N---S-----
3         HPL-LGA----TV----------------EL------A--D---G-----
4         HPL-LGA----AV----------------EL------P--G---G-----
5         HPL-LGA----AV----------------EL------A--A---G-----
6         HPL-LNG----SV----------------QL------A--E---G-----
7         HPL-LSA----AV----------------SL------A--D---S-----
8         HPL-LNA----VV----------------EL------A--E---G-----
9         HPL-LNG----SV----------------EL------A--E---G-----
10        HPL-LGA----AV----------------QL------P--D---D-----
11        HPL-LGA----AV----------------EL------A--D---G-----
12        HPL-LGA----AV----------------EL------A--A---G-----
13        HPL-LGA----VV----------------RL------P--Q---S-----
14        HPL-LGA----AV----------------TL------A--D---A-----
15        HPL-LGA----AV----------------EL------A--G---S-----
16        HPL-LNG----IV----------------EL------A--D---E-----
17        HPL-LSA----AV----------------SL------A--D---A-----
18        HPL-LGA----VV----------------PV------A--G---G-----
19        HPL-LGA----VV----------------PV------A--G---G-----
20        HPL-LGS----AV----------------AL------A--E---S-----
21        HPL-LGA----VV----------------EL------P--Q---S-----
22        HPL-LGA----VV----------------EL------P--E---S-----
23        HPL-LGA----VV----------------RL------P--Q---S-----
24        HPL-LGA----AV----------------EL------A--G---S-----
25        HPL-LGA----AM----------------SV------A--G---S-----
26        HPL-LGA----AM----------------SV------A--G---S-----
27        HPL-LGA----VV----------------QL------P--Q---S-----
28        HPL-LSA----AV----------------EL------P--D---G-----
29        HPL-LGA----AV----------------EL------A--A---G-----
30        HPL-LGA----AM----------------SV------A--G---S-----
31        HPL-LGA----VV----------------PL------P--Q---S-----
32        HPL-LGA----VL----------------AM------P--G---S-----
33        HPL-LGA----AV----------------EL------A--A---G-----
34        HPL-LGV----AV----------------EL------P--E---S-----
35        HPL-LGA----GV----------------PL------A--D---R-----
36        HPL-LGA----TL----------------EL------A--E---G-----
37        HPL-LGA----VV----------------EM------P--D---S-----
38        HPM-LAAv--tAL----------------PA------D--D---G-----
39        HPL-LGA----VV----------------AL------P--G---S-----
40        HPL-LGV----AV----------------EL------P--D---S-----
41        HPL-LGA----AV----------------AL------P--G---T-----
42        HPL-LGT----VV----------------AL------P--G---S-----
43        HPL-LGE----AV----------------AV------P--G---S-----
44        HPL-LGS----AV----------------EL------A--D---G-----
45        HPL-LGA----TL----------------TL------A--E---S-----
46        HPL-LGT----VV----------------AL------P--G---S-----
47        HPM-LAAv--tAL----------------PA------D--D---G-----
48        HPL-LGT----VV----------------DL------P--A---S-----
49        HPL-LGA----VV----------------SL------P--D---R-----
50        HPL-LGA----VV----------------AL------A--D---G-----
51        HPL-LGA----TL----------------TL------A--E---S-----
52        HPL-LAA----SV----------------AL------P--D---S-----
53        HPM-LAA---vTA----------------LP------A--D---D-----
54        IPL-LGA----AV----------------AF------A--D---R-----
55        HPL-LGA----AV----------------RL------A--D---T-----
56        HPL-LGA----VV----------------AL------A--D---G-----
57        HPM-LAA---iTA----------------LP------A--D---D-----
58        HPL-LTA----TL----------------TL------A--D---N-----
59        HPF-LTG----AT----------------SI------V--G---S-----
60        HPL-LGA----TL----------------EL------A--T---D-----
61        HPL-LGG----GV----------------EL------P--D---S-----
62        HPL-LSA----AL----------------DL------P--G---G-----
63        HPL-LLA----AV----------------DV------P--G---H-----
64        HPL-LAA----TV----------------QL------A--D---T-----
65        HPL-LTA----TL----------------TL------A--N---N-----
66        HPL-LHA----AV----------------DV------P--G---H-----
67        HPL-LGP----AV----------------EL------A--D---------
68        HPF-LRG----GL----------------PL------A--D---S-----
69        HPL-LGA----GV----------------EL------P--E---T-----
70        HPL-LGA----HV----------------AL------A--G---Q-----
71        HPL-LGA----AV----------------AL------A--D---R-----
72        HPL-LGA----AV----------------TL------A--D---A-----
73        HPL-LSA----TV----------------TL------A--E---A-----
74        HPL-LAA----VT----------------EV------P--E---T-----
75        HPF-LGS----SL----------------SS------S--V---Q-----
76        HPL-LGE----MQ----------------TL------S--T---Q-----
77        HPL-LGA----VL----------------PL------P--Q---S-----
78        HPL-LGA----PL----------------LV------S--A---R-----
79        HPL-LGE----AF----------------SV------S--T---H-----
80        HPL-LGA----AT----------------TV------A--G---S-----
81        HPL-LGS----WV----------------DL------A--R---R-----
82        --L-LGR----RM----------------SS------P--A---L-----
83        HPL-LGS----RL----------------RV------A--T---V-----
84        ------------V----------------RL------P--Q---T-----
85        HPL-LGR----RV----------------DA------P--P---G-----
86        HPL-LGS----VV----------------RL------A--E---A-----
87        HPA-LTA----AV----------------TL------P--G---T-----
88        HPL-LGS----VV----------------RL------A--E---A-----
89        HPL-IGE----RI----------------DL------S--A---Q-----
90        HPL-LGP----AV----------------GL------A--E---A-----
91        HPL-LGS----AV----------------RL------A--E---A-----
92        --L-LGR----RV----------------RS------P--A---L-----
93        HPL-LTA----AT----------------SV------A--G---S-----
94        HPL-LGHr--lPS----------------LA------H--A---P-----
95        --------------------------------------------------
96        --------------------------------------------------
97        -------------------------------------L--D---P-----
98        WPL-AGV----GL----------------CM------P--G---A-----
99        ----------------------------------------D---G-----
100       HPV-LGS----GI----------------AL------A--G---S-----
101       DPL-LGT----VV----------------ST------P--G---S-----
102       -------------------------------------P--L---N-----
103       -----------------------------SL------F--E---T-----
104       HPL-LDA----TI----------------EL------P--D---S-----
105       HPL-LGA----AV----------------AL------A--D---S-----
106       HPL-LGA----GV----------------EL------P--G---T-----
107       HPL-LGA----GV----------------EL------P--G---T-----
108       HPL-LGA----GV----------------EL------P--G---T-----
109       HPL-LGA----AV----------------AL------A--D---L-----
110       HPL-LTA----AV----------------SV------A--N---S-----
111       HPL-LGA----AI----------------AL------A--D---G-----
112       HPL-LGA----AV----------------EL------A--G---A-----
113       HPL-LGA----AV----------------SL------A--G---G-----
114       HPL-LGA----AV----------------PL------A--D---S-----
115       HPL-LAA----AV----------------TL------A--N---S-----
116       HPL-LSA----AV----------------EL------P--D---S-----
117       HPL-LGA----TV----------------EL------A--D---G-----
118       HPL-LGA----AV----------------AL------A--G---N-----
119       HPL-LGA----SV----------------AL------A--D---A-----
120       HPL-LGA----AV----------------EL------P--G---G-----
121       HPL-LGA----AV----------------EL------A--A---G-----
122       HPL-LNG----SV----------------QL------A--E---G-----
123       HPL-LSA----AV----------------SL------A--D---S-----
124       HPL-LGA----AV----------------AL------A--D---G-----
125       HPL-LGA----AV----------------EL------P--D---S-----
126       HPL-LGA----VV----------------GL------A--G---A-----
127       HPF-LGA----AV----------------EL------P--D---A-----
128       HPL-LGA----VV----------------AL------A--D---G-----
129       HPL-LGA----SV----------------AL------A--E---G-----
130       HPL-LGA----AV----------------PL------A--D---T-----
131       HPL-LGA----TV----------------SL------P--G---S-----
132       HPL-LNA----VV----------------EL------A--E---G-----
133       HPL-LNG----SV----------------EL------A--E---G-----
134       HPL-LGA----AV----------------AL------A--D---S-----
135       HPL-LGA----VV----------------EL------P--Q---S-----
136       HPL-LGA----AV----------------QL------P--D---D-----
137       HPL-LGA----AV----------------EL------A--G---Ad--ga
138       HPL-VGA----VV----------------GL------A--G---G-----
139       HPL-LGA----AV----------------EL------A--E---G-----
140       HPL-LGA----AV----------------RV------A--E---S-----
141       HPL-LGA----AV----------------EL------A--D---G-----
142       HPL-LGG----AV----------------EL------A--G---T-----
143       HPL-LGA----AV----------------EL------A--A---G-----
144       HPL-LGA----VV----------------RL------P--Q---S-----
145       HPL-LGA----AV----------------TL------A--D---A-----
146       HPL-LGA----TV----------------EL------P--G---S-----
147       HPL-LSA----VV----------------EL------P--A---S-----
148       HPL-WGA----AV----------------NL------A--E---S-----
149       HPL-LGA----AV----------------EL------P--D---S-----
150       HPL-LGA----AV----------------EL------A--G---S-----
151       HPL-LNG----IV----------------EL------A--D---E-----
152       HPL-LSA----AV----------------EL------A--D---G-----
153       HPL-LSA----AV----------------SL------A--D---A-----
154       HPL-LGA----GV----------------AL------P--D---S-----
155       HPL-LTA----AV----------------HL------P--D---T-----
156       HPL-LSA----VV----------------EL------P--A---S-----
157       HPL-LGA----CV----------------EL------A--E---S-----
158       HPL-LGA----AV----------------EL------P--E---S-----
159       HPM-VGA----AV----------------EL------P--G---A-----
160       HPL-LGA----AV----------------SV------A--E---G-----
161       HPL-LGT----AV----------------EV------A--D---T-----
162       HPL-LGA----AI----------------AT------A--D---S-----
163       HPL-LGA----AI----------------AT------A--D---S-----
164       HPL-LGA----VV----------------PV------P--E---T-----
165       HPL-LGA----AA----------------AL------P--G---D-----
166       HPL-LGA----VV----------------PV------A--G---G-----
167       HPL-LGA----GV----------------RL------P--D---S-----
168       HPL-LGA----VV----------------PV------A--G---G-----
169       HPL-IGA----GV----------------EL------P--G---S-----
170       HPL-LGA----MV----------------QL------P--Q---S-----
171       HPL-LGS----AV----------------AL------A--E---S-----
172       HPL-LTA----AV----------------HL------P--D---T-----
173       HPL-LSA----VT----------------TL------P--D---T-----
174       HPL-LGA----VV----------------EL------P--Q---S-----
175       HPL-LSA----AV----------------EL------S--D---S-----
176       HPL-LTA----AV----------------HL------P--D---T-----
177       HPL-VGA----VV----------------SL------P--E---S-----
178       HPL-VGA----VV----------------GL------A--G---G-----
179       HPL-LGA----VI----------------DL------P--G---T-----
180       HPL-LGA----VV----------------EL------P--E---S-----
181       HPL-LDA----AI----------------SM------A--G---S-----
182       HAL-LGA----VV----------------EL------P--E---S-----
183       HPL-WGA----AV----------------TM------A--E---S-----
184       HPL-LAA----AV----------------DL------A--D---S-----
185       HPL-LGA----VV----------------RL------P--Q---S-----
186       HPL-LGA----AM----------------EL------A--G---S-----
187       HPL-LGA----AV----------------EL------A--G---S-----
188       HPL-LGA----AV----------------EL------P--D---S-----
189       HPL-LGA----VL----------------DR------P--D---S-----
190       HPL-LGA----AM----------------SV------A--G---S-----
191       HPL-LGA----AV----------------RL------P--Q---S-----
192       HPL-LGA----VT----------------EI------P--G---S-----
193       HAL-LAA----AV----------------RP------A--G---E-----
194       HPL-LSA----GV----------------AL------P--E---S-----
195       HPL-LGS----VV----------------TV------A--G---D-----
196       HPL-LGA----VL----------------PL------P--Q---T-----
197       HPL-LGA----AM----------------SV------A--G---S-----
198       HPL-LGA----AV----------------EL------A--D---G-----
199       HPL-LGG----AI----------------TL------A--D---R-----
200       HPL-LGA----VV----------------PV------P--E---T-----
201       HPL-LGA----VV----------------QL------P--Q---S-----
202       HPL-AGA----AV----------------AL------P--G---A-----
203       HAL-LGA----AV----------------EL------A--G---D-----
204       HPL-LGA----AT----------------PV------A--G---T-----
205       HPL-LGA----AV----------------PL------A--D---S-----
206       HPL-LGA----AV----------------PL------A--D---S-----
207       HPL-VSA----VL----------------PL------P--E---S-----
208       HPL-LGA----GV----------------EL------P--E---S-----
209       HPL-LSA----AV----------------EL------P--D---G-----
210       HAL-LGA----VV----------------EL------P--A---S-----
211       HPL-LGA----AV----------------QV------A--G---------
212       HPL-LGA----AV----------------TL------A--D---A-----
213       HAL-LGA----VV----------------ER------P--D---S-----
214       HAL-LGA----VV----------------ER------P--D---S-----
215       HAL-LGA----VV----------------ER------P--D---S-----
216       HAL-LGA----VV----------------ER------P--D---S-----
217       HAL-LGA----VV----------------ER------P--D---S-----
218       HPL-LGA----VM----------------RR------A--D---V-----
219       HPL-LGA----AV----------------EL------A--A---G-----
220       HPL-LGA----AV----------------SL------P--D---------
221       HPL-LGA----TV----------------RL------A--D---S-----
222       HPL-LGA----LV----------------RM------A--D---G-----
223       HPL-LGA----AV----------------EL------A--G---S-----
224       HAL-LGA----VV----------------EL------P--A---S-----
225       HPL-LGA----VV----------------AV------A--D---R-----
226       HPL-LGA----AV----------------PM------A--D---E-----
227       HPL-LGA----AV----------------PL------P--D---A-----
228       HPL-LGA----AV----------------SM------A--E---G-----
229       HPL-LGA----AM----------------SV------A--G---S-----
230       HPL-VGA----VV----------------SV------P--D---T-----
231       HAL-LGA----VV----------------ER------P--D---S-----
232       HPL-LGA----VT----------------EI------P--G---S-----
233       HPL-LTA----AT----------------AL------P--G---S-----
234       HPL-LGA----AV----------------EA------P--D---S-----
235       HPL-LGA----AV----------------AL------A--D---G-----
236       HPL-LGA----AV----------------SV------A--E---N-----
237       HPL-LGA----AV----------------EF------A--D---R-----
238       HAL-LGA----VV----------------EL------P--A---S-----
239       HPL-LGA----AI----------------GL------A--D---Q-----
240       HPL-LGA----VV----------------PL------P--Q---S-----
241       HPL-LGA----VV----------------PL------P--Q---S-----
242       HPL-LGA----VL----------------AM------P--G---S-----
243       HPL-LGA----AV----------------EL------A--A---G-----
244       HPL-LGV----AV----------------EL------P--E---S-----
245       HPL-LGA----GV----------------PL------A--D---R-----
246       HPL-LGA----TL----------------EL------A--E---G-----
247       HPL-LGA----VV----------------EM------P--D---S-----
248       HPL-LGA----AV----------------PL------P--D---A-----
249       HPL-LGA----AV----------------RP------A--D---S-----
250       HPL-IGA----VV----------------GL------A--G---G-----
251       HPM-LAAv--tAL----------------PA------D--D---G-----
252       HPL-LGA----VV----------------AM------A--E---G-----
253       HPL-LGA----AV----------------TL------A--N---A-----
254       HPL-LGA----LV----------------RM------A--D---G-----
255       HPL-IGA----AV----------------AL------A--E---G-----
256       HPL-VGA----VV----------------SV------P--D---T-----
257       HPL-VGA----VV----------------SV------P--D---T-----
258       HPL-IGA----VV----------------SL------A--G---G-----
259       HPL-VAA----AV----------------EI------A--E---E-----
260       HPL-LGA----VV----------------AL------P--G---S-----
261       HPL-VGP----PV----------------EL------A--G---D-----
262       HGL-LGA----VL----------------PR------P--D---S-----
263       HAL-LGA----VV----------------ER------P--D---S-----
264       HPL-LGA----VV----------------DL------P--A---S-----
265       HPL-LGA----VV----------------DL------P--A---S-----
266       HPL-LGA----VV----------------DL------P--A---S-----
267       HPL-LGA----VV----------------DL------P--A---S-----
268       HPL-LGA----VV----------------DL------P--A---S-----
269       HPL-LGA----VV----------------DL------P--A---S-----
270       HAL-LGA----AV----------------PV------P--G---G-----
271       HPL-LGA----AV----------------EF------A--D---R-----
272       HPL-VSA----VV----------------GL------A--G---G-----
273       HAL-LGA----VI----------------DL------P--A---S-----
274       HAL-LGA----VI----------------DL------P--A---S-----
275       HAL-LGA----VI----------------DL------P--A---S-----
276       HAL-LGA----VI----------------DL------P--A---S-----
277       HAL-LGA----VI----------------DL------P--A---S-----
278       HPV-LAA----GV----------------DL------A--D---D-----
279       HPL-LGA----AV----------------SL------A--G---S-----
280       HPL-LDV----TV----------------PL------A--N---T-----
281       HPL-VSA----VL----------------PL------P--E---S-----
282       HPM-LAA----SV----------------EL------G--D---G-----
283       HPL-LTA----TL----------------TL------A--D---G-----
284       HPL-LGA----VV----------------EF------A--E---G-----
285       HPL-LGA----VV----------------SL------P--D---S-----
286       HPL-LGV----AV----------------EL------P--D---S-----
287       TPL-LGA----AT----------------PL------A--G---S-----
288       HPL-LGA----AV----------------AL------P--G---T-----
289       HPL-LGT----VV----------------AL------P--G---S-----
290       HPL-LGE----AV----------------AV------P--G---S-----
291       HGL-LGA----VL----------------PR------P--D---S-----
292       HPL-LGA----AL----------------PL------A--D---G-----
293       HPM-LGA----VV----------------HL------P--Q---S-----
294       HPL-LGA----VV----------------TM------A--D---A-----
295       HPL-LGA----AV----------------EP------A--E---S-----
296       HPL-LGS----AV----------------EL------A--D---G-----
297       HPL-LGA----GV----------------AL------A--E---E-----
298       HPL-LGA----AV----------------SL------A--G---G-----
299       HPL-LGA----AV----------------SL------A--G---S-----
300       HPL-LGA----SL----------------EL------A--D---A-----
301       HPL-LGA----VV----------------DL------P--A---S-----
302       HPL-VGA----VV----------------SV------P--D---T-----
303       HPI-LGA----TL----------------DL------A--D---G-----
304       HPF-LSS----AA----------------VL------P--G---S-----
305       HPL-LGA----VV----------------AV------P--E---T-----
306       HPL-LTA----AV----------------PL------P--R---S-----
307       HPL-LSA----AV----------------QL------A--D---T-----
308       HPL-LGA----VL----------------PL------P--G---A-----
309       HPL-AGA----VV----------------SV------P--D---T-----
310       HPL-LGA----TL----------------TL------A--E---S-----
311       HPL-LKA----SV----------------AL------A--G---S-----
312       HPL-LGA----VV----------------SV------P--D---T-----
313       HPL-LGT----VV----------------AL------P--G---S-----
314       HPL-LGA----AV----------------GI------A--D---G-----
315       HPL-LPA----ET----------------AL------P--G---T-----
316       HPL-LGA----VV----------------QL------P--E---T-----
317       HPL-LGA----AV----------------SV------A--D---N-----
318       HPL-LGA----VT----------------LL------A--E---G-----
319       HPL-LGA----AV----------------RM------A--H---R-----
320       HPL-LGA----AT----------------EI------A--D---G-----
321       HAL-LGA----VI----------------DL------P--A---S-----
322       HAI-LGA----TV----------------AL------P--S---------
323       HPL-LGA----VV----------------PL------A--G---S-----
324       HPL-LGG----AV----------------TL------P--D---S-----
325       HPL-LGA----VV----------------SV------P--D---T-----
326       HPM-LAAv--tAL----------------PA------D--D---G-----
327       HPL-LGA----VV----------------QL------P--E---T-----
328       HPL-LGA----AV----------------AL------P--G---T-----
329       HPL-LGA----GV----------------EL------P--E---S-----
330       HPL-LSA----CV----------------TV------A--E---G-----
331       HPL-LGA----VV----------------EL------P--Q---T-----
332       HPL-LTA----WL----------------PS------P--E---G-----
333       HPL-LGA----VV----------------SV------P--D---T-----
334       HPL-AGA----VV----------------SV------P--D---T-----
335       HPL-LGA----LV----------------SV------A--G---D-----
336       HAL-LGA----VI----------------DL------P--A---S-----
337       HPL-LGA----VV----------------QL------P--E---T-----
338       HPL-LGA----LV----------------SM------P--G---E-----
339       HPL-LST----SV----------------EL------A--G---R-----
340       HPL-LGA----VL----------------PL------P--G---D-----
341       HPL-LGT----VV----------------DL------P--A---S-----
342       HPL-LGA----VV----------------AV------P--G---T-----
343       HPL-LGA----SV----------------GV------A--E---S-----
344       HPL-LGA----AV----------------EP------A--E---S-----
345       HPL-LGA----AV----------------EL------A--D---G-----
346       HPL-LGA----ML----------------PL------P--E---T-----
347       HPL-LGA----SV----------------EL------A--G---G-----
348       HPL-LGA----VV----------------SL------P--D---R-----
349       HPL-VTA----EI----------------AL------P--A---A-----
350       HPL-LTA----AV----------------DL------P--D---G-----
351       HPL-VTA----AI----------------AL------P--E---P-----
352       HPL-LTA----WL----------------PS------P--E---G-----
353       HPL-LRA----SV----------------AL------A--D---A-----
354       HPL-LGA----VV----------------QL------P--E---T-----
355       HPL-AGA----VV----------------SV------P--D---T-----
356       HPL-LGA----MV----------------TL------P--H---S-----
357       HPL-LGG----MT----------------QL------A--E---G-----
358       HPL-LGA----MV----------------GA------A--G---G-----
359       HPL-LGA----VV----------------RL------A--T---D-----
360       HPM-LGA----AV----------------TV------A--G---A-----
361       HPL-LGA----AV----------------SM------A--A---G-----
362       HPL-LGA----VV----------------AL------A--D---G-----
363       HLF-LGA----PV----------------PL------A--T---S-----
364       HPL-LGA----AV----------------EL------A--D---G-----
365       HPM-LAA----TA----------------AL------P--T---N-----
366       HPL-LGA----TL----------------TL------A--E---S-----
367       HPL-LGA----TV----------------VL------P--E---S-----
368       HPL-LQA----VV----------------ET------P--D---------
369       HPL-LAA----SV----------------AL------P--D---S-----
370       HPM-LAA---vTA----------------LP------A--D---D-----
371       HPM-LGA----VV----------------RL------P--W---S-----
372       HPL-LGA----AV----------------PL------A--D---S-----
373       HGL-LGA----VV----------------EQ------P--D---S-----
374       HGL-LGA----VV----------------EQ------P--D---S-----
375       HGL-LGA----VV----------------EQ------P--D---S-----
376       HGL-LGA----VV----------------EQ------P--D---S-----
377       HGL-LGA----VV----------------EQ------P--D---S-----
378       HGL-LGA----VV----------------EQ------P--D---S-----
379       YPL-LGA----VT----------------TI------A--G---S-----
380       HPL-LRA----AL----------------EP------A--D---------
381       HPL-LGA----VV----------------PL------P--H---T-----
382       HPL-LGA----MV----------------GS------A--S---G-----
383       HPL-LGA----AV----------------AV------A--D---S-----
384       HPL-LGM----AL----------------QT------P--G---S-----
385       HPL-LAA----AV----------------SL------P--D---------
386       HPL-LGA----VL----------------VP------A--A---G-----
387       HPL-LKA----SV----------------AL------A--G---S-----
388       HPL-LGA----VV----------------SL------P--D---S-----
389       HPL-LGA----MV----------------PL------P--H---S-----
390       HPL-LHA----AV----------------QL------A--D---Gvdesa
391       HPL-LGA----AT----------------GL------A--A---S-----
392       HPL-LGA----LV----------------PM------P--G---E-----
393       IPL-LGA----AV----------------AF------A--D---R-----
394       HPL-LGA----AV----------------RL------A--D---T-----
395       HPL-LGA----VV----------------EH------P--G---T-----
396       HPL-LHA----AV----------------QL------A--D---E-----
397       HPL-LGA----VL----------------PL------P--Q---F-----
398       HPL-LHA----AV----------------QL------A--D---Gadgga
399       HPL-LGA----VV----------------EL------A--D---At---a
400       HPL-LGA----VV----------------AV------P--E---T-----
401       HPL-LGA----VV----------------AL------A--D---G-----
402       HPL-LGA----AV----------------RL------A--D---G-----
403       HPL-LGA----AV----------------TL------A--G---S-----
404       HPL-LGA----SV----------------GL------A--S---G-----
405       HPF-LGA----AL----------------EL------P--D---A-----
406       HPL-LGA----AA----------------TV------A--T---T-----
407       HAL-LGA----AV----------------QL------A--D---T-----
408       HPL-LSA----SL----------------EL------P--D---G-----
409       HPF-LGA----AL----------------EL------A--G---G-----
410       HPM-LAA---iTA----------------LP------A--D---D-----
411       HPF-LGA----TT----------------EL------A--A---D-----
412       HPL-LRA----AV----------------GL------A--G---------
413       HGL-LAA----VV----------------QR------P--D---S-----
414       HGL-LAA----VV----------------QR------P--D---S-----
415       HGL-LAA----VV----------------QR------P--D---S-----
416       HSL-LPA----AL----------------GL------A--D---------
417       HPW-LGA----AV----------------RL------A--D---R-----
418       HGL-LGA----AV----------------TS------A--S---S-----
419       HPL-LDT----AT----------------EL------A--E---N-----
420       HPL-LDT----AT----------------EL------A--E---N-----
421       HPL-LDT----AT----------------EL------A--E---N-----
422       HPL-LDT----AT----------------EL------A--E---N-----
423       HPL-LDT----AT----------------EL------A--E---N-----
424       HPL-LDT----AT----------------EL------A--E---N-----
425       HPW-LGA----AV----------------RL------A--D---R-----
426       HEI-LPA----AV----------------EL------P--G---------
427       HPF-VET----AT----------------RP------A--D---G-----
428       HPM-LGA----AV----------------PV------A--G---T-----
429       HPL-LTA----TL----------------TL------A--D---N-----
430       HPL-LGA----MT----------------EL------P--G---------
431       HPL-LLG----AV----------------AV------A--E---G-----
432       HPL-LGA----VV----------------EG------A--A---G-----
433       HAL-LSA----AV----------------QL------A--D---G-----
434       HPL-LGA----VL----------------PL------P--D---S-----
435       HPL-LGA----TL----------------VP------A--V---G-----
436       HPF-VSA----RL----------------DL------P--G---D-----
437       HPL-LTS----AT----------------DL------A--G---G-----
438       HPL-LAA----MT----------------EL------P--D---K-----
439       HPF-LTG----AT----------------SI------V--G---S-----
440       HGL-LGA----AV----------------TS------A--S---S-----
441       HAQ-IGA----AV----------------EL------A--D---------
442       HPL-LGA----GV----------------GV------A--G--eG-----
443       HPL-LGA----GV----------------GV------A--G--eG-----
444       HPL-LDT----AT----------------EL------A--E---N-----
445       HPL-LDT----AT----------------EL------A--E---N-----
446       HPL-LDT----AT----------------EL------A--E---N-----
447       HPW-LGA----AV----------------RL------A--D---R-----
448       HAV-LAA----AV----------------EL------P--G---------
449       HPL-LGA----TL----------------EL------A--T---D-----
450       HPL-LGA----TL----------------EL------A--T---D-----
451       HAQ-LPT----AV----------------AL------A--D---------
452       HAF-VPA----AV----------------DL------P--D---G-----
453       HPL-LDT----AT----------------EL------A--E---N-----
454       HPL-LDT----AT----------------EL------A--E---N-----
455       HPL-LDT----AT----------------EL------A--E---N-----
456       HPL-LDT----AT----------------EL------A--E---N-----
457       HPL-LGA----VT----------------EG------A--T---S-----
458       HPW-LGA----AV----------------RL------A--D---R-----
459       HPL-LGA----LV----------------PL------A--D---G-----
460       HPL-LDT----VV----------------VL------A--G---D-----
461       QPL-LPA----AI----------------DL------P--D---G-----
462       HPL-LGA----TA----------------VL------P--E---S-----
463       HPL-LGA----LV----------------PL------P--E---S-----
464       HPL-LDT----AT----------------EL------A--E---N-----
465       PPL-LGA----SV----------------ER------A--D---D-----
466       HPL-LGA----AV----------------DL------P--G---Sap-da
467       HPL-LGG----AL----------------PL------A--D---S-----
468       HPL-LGG----GV----------------EL------P--D---S-----
469       HPL-LGA----ML----------------PL------P--R---T-----
470       HPL-LSA----AL----------------DL------P--G---G-----
471       HPF-LGA----IA----------------EL------P--N---------
472       HPL-LLA----AV----------------DV------P--G---H-----
473       HPL-LLA----AV----------------DV------P--G---H-----
474       HPL-LPA----VI----------------RQ------A--D---------
475       HPL-LGA----AV----------------TL------A--D---G-----
476       HPL-IGP----AV----------------AL------A--D---R-----
477       HPL-LGA----TT----------------TL------A--H---S-----
478       HPL-LTS----AL----------------RP------A--H---G-----
479       HPF-LRG----GL----------------PL------A--D---S-----
480       HPL-LAA----AV----------------DL------P--D---D-----
481       HAV-LAE----AL----------------PL------A--G---S-----
482       HPL-LDA----TV----------------EL------A--E---E-----
483       HPL-LSG----AL----------------PL------A--E---S-----
484       HPL-VPG----SV----------------EL------A--G---G-----
485       HPL-LGA----AV----------------EL------A--D---G-----
486       HPL-LAA----TA----------------DL------P--N---------
487       HPL-LGA----GV----------------EL------P--E---T-----
488       HPL-LSG----IV----------------EL------P--G---Q-----
489       HPL-LAA----VT----------------PV------A--G---E-----
490       HPM-LDS----VV----------------QL------A--G---------
491       HAL-LSA----II----------------DL------P--D---D-----
492       HPV-LSA----AL----------------ET------P--D---------
493       EYL-LGA----AV----------------ER------A--D---D-----
494       HPL-LGAv--lET----------------AD------A--E---R-----
495       HPM-LAA----EV----------------PL------S--D---S-----
496       HPL-LAA----TV----------------QL------A--D---T-----
497       HPL-LGA----VT----------------TV------A--D---T-----
498       QPL-LPA----VI----------------DL------P--D---G-----
499       HPL-LDA----GT----------------EL------P--E---S-----
500       HPV-LTA----AV----------------DL------P--E---P-----
501       HPL-LDA----GT----------------EL------P--E---G-----
502       HPL-LTA----TL----------------TL------A--N---N-----
503       HPL-LGA----VV----------------PL------A--G---D-----
504       HPL-LHA----AV----------------DV------P--G---H-----
505       HPL-LGP----AV----------------EL------A--D---------
506       HPL-AGV----QV----------------EL------A--D---------
507       HPQ-LSA----AT----------------GL------A--D---------
508       HPL-VPA----TT----------------TL------A--E---T-----
509       RPL-LGA----AT----------------RV------A--G---T-----
510       HPL-LRA----SV----------------TT------A--E---D-----
511       HPL-LGA----VL----------------GL------A--G---T-----
512       HPM-LTS----RT----------------DL------P--G---D-----
513       HPW-LSA----AV----------------RL------A--D---R-----
514       HPL-LGA----HV----------------AL------A--G---Q-----
515       HPL-LAA----SV----------------AL------P--D---S-----
516       HAH-LPA----AV----------------GL------A--D---------
517       HAL-LPV----SV----------------RL------A--D---------
518       HPL-LSA----AV----------------DL------P--E---------
519       HPL-LGA----AV----------------AL------A--D---R-----
520       HPL-LAA----TA----------------QL------S--N---------
521       HPW-LSA----AV----------------RL------A--D---R-----
522       HPL-LGA----KV----------------QL------A--D---S-----
523       WPM--AA----PI----------------CS------P--G---V-----
524       HPV-LTG----AV----------------EL------A--D---------
525       HPL-LDT----AA----------------AL------A--D---------
526       HPV-LST----VV----------------EV------P--G---S-----
527       HPL-LSA----AV----------------DL------P--E---------
528       HPL-LGA----AV----------------TL------A--D---A-----
529       HPW-LGA----AV----------------RL------A--D---R-----
530       HPL-LAA----AT----------------DL------P--D---A-----
531       HPL-LSA----TV----------------TL------A--E---A-----
532       HPL-LTG----EL----------------EI------P--G---S-----
533       HPL-LGT----HL----------------SL------A--G---Q-----
534       HPL-LGQ----RL----------------RQ------A--G---T-----
535       HPF-LAA----TA----------------PL------A--D---------
536       HPL-LAA----VT----------------EV------P--E---T-----
537       HPW-LGA----AV----------------RL------A--D---R-----
538       HPL-IGG----SL----------------SS------S--V---Q-----
539       HPL-LGA----PF----------------AA------A--Q---G-----
540       HPF-LGS----SL----------------SS------S--V---Q-----
541       HAL-LGA----VV----------------ET------A--G---A-----
542       HPL-LGS----LV----------------ER------A--D---G-----
543       HPL-VGA----RV----------------PL------P--D---A-----
544       HPL-LGS----PL----------------SL------A--A---L-----
545       HPL-VTA----AV----------------PM------A--D---------
546       HPL-LGR----HM----------------RV------A--G---S-----
547       HPL-LGS----HV----------------AL------A--H---P-----
548       HAL-LSS----AV----------------EL------A--D---------
549       HPL-LGR----RQ----------------AS------P--A---------
550       HPL-LGE----MQ----------------TL------S--T---Q-----
551       HPL-LGE----MQ----------------TL------S--T---Q-----
552       HPL-LGH----PH----------------AS------P--S---------
553       HPL-LGE----MQ----------------TL------S--T---Q-----
554       HAL-LGR----PF----------------SL------S--V---L-----
555       HPL-LGQ----RL----------------PL------A--T---S-----
556       HPL-LGG----AL----------------SV------A--G---S-----
557       HPL-LGE----AL----------------SV------S--T---L-----
558       HPL-LSA----AV----------------EM------P--G---G-----
559       HPL-LGE----MQ----------------TL------S--T---Q-----
560       TDA-AGP----VV----------------RL------P--Q---T-----
561       HPL-VGA----RV----------------PL------P--D---A-----
562       HPL-LGA----VL----------------PL------P--Q---S-----
563       HPL-LGA----VL----------------PL------P--Q---S-----
564       HPL-LGW----RI----------------PG------V--D---T-----
565       HPL-IGE----RV----------------PL------AvlE---A-----
566       HPL-LGV----SF----------------TT------S--V---Q-----
567       HPL-LAA----AV----------------EL------P--N---G-----
568       HPL-LGV----SF----------------TT------S--V---Q-----
569       HPL-LGA----PL----------------LV------S--A---R-----
570       HPL-LGE----GL----------------SV------S--A---S-----
571       HPL-MGR----SL----------------SL------S--T---L-----
572       HPL-LGA----PL----------------LV------S--A---R-----
573       HPL-LGV----RR----------------DS------A--G---G-----
574       RRL-LGR----RM----------------SS------P--A---L-----
575       HPL-LGT----RR----------------DL------A--G---G-----
576       HPL-LGN----RV----------------QL------AvlG---T-----
577       HPL-LGA----AT----------------TV------A--G---S-----
578       ------R----RA----------------EC------C--V---R-----
579       HPL-LGT----RL----------------ES------A--Al-kE-----
580       HPL-LGA----GV----------------TV------A--G---E-----
581       PRL-LGR----RI----------------SS------P--A---L-----
582       GPL-LGT----HV----------------EA------S--D---E-----
583       HPL-LGE----AF----------------SV------S--T---H-----
584       HPL-LGE----VF----------------SV------S--T---H-----
585       DPL-LGV----RR----------------DS------A--A---G-----
586       HPL-LGP----AV----------------GL------A--E---A-----
587       HPL-LGS----AV----------------RL------A--E---A-----
588       HPL-LGT----RR----------------DL------A--G---G-----
589       HPL-LGS----WV----------------DL------A--R---R-----
590       HPL-LGV----RR----------------DS------A--G---G-----
591       HPL-LGA----ML----------------TL------P--Q---T-----
592       HPL-IGA----IV----------------GR------P--D---S-----
593       HPL-LGS----VV----------------RL------A--E---A-----
594       HEL-LGS----RT----------------LE------S--S---S-----
595       HEL-LGS----RT----------------LE------S--S---S-----
596       HPL-LGV----HI----------------EV------P--S---G-----
597       HPL-LGT----RR----------------DL------A--G---G-----
598       HPF-LRA----HT----------------AV------L--G---D-----
599       HPL-LGR----RL----------------AT------A--G---P-----
600       HVL-LGT----RV----------------QV------A--T---T-----
601       PRL-LGR----RI----------------SS------P--A---L-----
602       HPL-LGA----VT----------------SL------P--G---S-----
603       HPL-LGS----RR----------------DL------A--G---G-----
604       HPL-LGS----VV----------------RL------A--E---A-----
605       HPL-LGP----HV----------------HL------Q--E---E-----
606       QPL-LGE---sLP----------------SL------A--H---L-----
607       HPL-LGA----RH----------------ES------A--R---G-----
608       HPL-LGI----QL----------------QS------A--D---E-----
609       HPL-LGS----RR----------------DL------A--G---G-----
610       HPA-LTA----AV----------------TL------P--G---T-----
611       HPL-LGS----RL----------------RV------A--T---V-----
612       HPL-LGG----YL----------------PL------A--R---P-----
613       HPL-LGL----HV----------------EL------P--S---G-----
614       SGL-LGS----AQ----------------DL------A--S---G-----
615       QAL-VGQ----RV----------------RS------P--L---S-----
616       SGI-LGS----GK----------------DL------A--S---G-----
617       RGL-AGS----RV----------------DL------A--G---R-----
618       HPL-LGP----HV----------------HL------Q--E---E-----
619       SGI-LGS----AK----------------DL------A--S---G-----
620       HPL-LGQ----RL----------------RS------P--L---A-----
621       HSL-LGP----RV----------------SA------P--L---P-----
622       HEI-LGS----RI----------------TD------G--S---G-----
623       HPL-LGV----LH----------------PT------A--L---------
624       HPL-LAS----SV----------------ES------A--V---A-----
625       HEL-LGR----RV----------------PD------D--S---D-----
626       HSL-PGT----PL----------------SL------A--G---A-----
627       HPL-IGE----RI----------------DL------S--A---Q-----
628       HPL-LGA----HV----------------RL------S--E---Q-----
629       HPL-LSA----IV----------------PV------P--D---T-----
630       HPL-LGY----RL----------------HE------H--A---F-----
631       HPL-LGY----RL----------------HE------H--A---F-----
632       HPL-LGA----HI----------------EM------P--R---N-----
633       HPL-LGA----HI----------------EM------P--R---N-----
634       HPL-LGA----HI----------------EM------P--R---N-----
635       HPL-LGA----RH----------------EL------P--R---G-----
636       HDL-LGR----QV----------------TG------L--S---T-----
637       HPL-AGV----AL----------------SL------A--G---S-----
638       HPL-LGI----RQ----------------ES------A--S---G-----
639       HPL-LGS----RW----------------DS------A--Al-rE-----
640       HPL-LGA----HV----------------RL------P--E---E-----
641       HPL-LGA----HV----------------RL------P--E---E-----
642       HPL-LGA----HV----------------RL------P--E---E-----
643       HPL-LGA----HV----------------RL------P--E---E-----
644       HPL-LGA----HV----------------RL------P--E---E-----
645       HPL-LGA----HV----------------RL------P--E---E-----
646       HPL-LGL----SI----------------AS------A--V---N-----
647       QSL-VGQ----RV----------------RS------P--L---N-----
648       HAL-LGE----RR----------------DS------A--S---G-----
649       HPL-LGV----RR----------------DS------A--G---G-----
650       HPM-LGR----FQ----------------PS------A--L---------
651       SVL-LGR----RV----------------RS------P--A---L-----
652       HDL-LGV----RT----------------LE------G--T---D-----
653       HPL-LGR----RV----------------DA------P--P---G-----
654       HPL-LGT----RH----------------ES------A--S---------
655       HPL-LGY----RL----------------RE------H--A---------
656       HPL-LGY----RL----------------HE------H--A---F-----
657       QAL-VGQ----RV----------------RS------P--L---N-----
658       HPL-LGL----HV----------------EL------P--A---G-----
659       SGI-LGS----AK----------------DL------A--S---G-----
660       HPL-LGY----RL----------------HE------H--A---------
661       HPL-LTA----AT----------------SV------A--G---S-----
662       RGL-LGE---gRQ----------------DA------G--A---P-----
663       HPL-LGV----GV----------------TD------P--T---N-----
664       HPL-LGV----GV----------------TD------P--T---N-----
665       HDL-LGV----RT----------------LE------G--T---D-----
666       HPL-LGK----PS----------------PT------E--D---------
667       HDL-LGL----RI----------------LE------G--S---E-----
668       SGI-LGS----GK----------------DL------A--S---G-----
669       HPL-LGR----RL----------------AS------A--S---P-----
670       SFL-LGN----RR----------------DS------A--N---G-----
671       HPL-IGE----RI----------------DL------S--A---Q-----
672       HEL-LGT----PL----------------NG------S--N---A-----
673       HDL-LGR----QI----------------TG------L--S---T-----
674       SGI-LGS----AK----------------DL------A--S---G-----
675       HPL-LGL----RH----------------DS------P--R---G-----
676       HPF-LHA----GI----------------DN------A--A---Q-----
677       HPL-LGA----HV----------------RL------P--E---E-----
678       HPL-LGA----HV----------------RL------P--E---E-----
679       HPL-LGR----ST----------------AL------A--E---P-----
680       DPAgLDS----VV----------------RL------A--D---------
681       HPL-LGS----HV----------------RL------T--E---E-----
682       HPL-LGS----HV----------------RL------T--E---E-----
683       HPL-LGA----AV----------------TV------A--G---A-----
684       HPV-LGI----VV----------------DQ------A--S---G-----
685       HPI-LRA----YF----------------TV------A--G---E-----
686       HHL-LGA----PT----------------AD------H--N---T-----
687       HPL-LGV----HV----------------EM------P--G---S-----
688       TDL-LGA----LD----------------RL------S--C---P-----
689       HEL-LGS----RA----------------LE------S--T---D-----
690       YPM-LGD----------------------PD------L--G---D-----
691       HPL-LGY----QL----------------RS------P--S---L-----
692       HPL-LGY----PL----------------RQ------H--E---S-----
693       HPL-LGY----PL----------------RQ------H--E---S-----
694       HEL-LGS----LV----------------LE------N--N---D-----
695       HPL-LGY----RL----------------HE------H--A---------
696       HPL-LGY----RL----------------HE------H--A---------
697       HPL-LGY----RL----------------HE------H--A---------
698       HPL-LGY----RL----------------HE------H--A---------
699       HPL-LGA----HV----------------HL------R--E---E-----
700       HPL-LGY----RL----------------HE------H--A---------
701       HPL-LGY----RL----------------HE------H--A---------
702       HEL-LGS----RI----------------LE------G--S---D-----
703       HPL-LGY----RL----------------HE------H--A---------
704       HPL-LGY----RL----------------HE------H--A---------
705       HPL-LGY----RL----------------HE------H--A---------
706       HPL-LGY----RL----------------HE------H--A---------
707       HGL-LGA----RV----------------LE------G--N---D-----
708       HPL-LDA----VI----------------DL------P--GdaaG-----
709       HPL-LGY----RL----------------HE------H--A---------
710       HPL-LGY----RL----------------HE------H--A---------
711       HPL-LGV----HV----------------EM------P--G---S-----
712       HPL-LGY----KM----------------SQ------Q--T---Q-----
713       HPL-LDA----VV----------------GS------P--R---S-----
714       HPL-LGHr--lPS----------------LA------H--A---P-----
715       HPL-LGY----RL----------------HE------H--A---------
716       HPL-LGY----RL----------------HE------H--A---------
717       HPL-LGY----RL----------------HE------H--A---------
718       HPL-LGV----GV----------------TD------P--T---S-----
719       HPL-LAH----GL----------------ER------A--D---G-----
720       HPL-LGA----HV----------------HL------R--E---E-----
721       SGI-LGR----GE----------------DL------A--S---G-----
722       HPF-FAT----SM----------------NE------P--D---------
723       HPV-LRA----AT----------------TL------G--N---G-----
724       HPL-LGQ----RL----------------HS------P--L---F-----
725       QAM-LGG----RL----------------PS------P--L---------
726       HEL-LGS----RT----------------LE------S--S---D-----
727       TDL-LGA----PD----------------TS------S--C---P-----
728       HGL-FGA----PV----------------SS------S--L---N-----
729       HDL-LGS----KV----------------VG------N--A---K-----
730       HPL-LGT----RH----------------ES------P--R---G-----
731       HPL-LGQ----KL----------------NC------A--S---------
732       HPL-LGI----QV----------------QV------P--D---D-----
733       HDL-LGV----LV----------------PG------T--N---P-----
734       HPL-LGL----RH----------------DS------P--R---G-----
735       AGI-LGR----GE----------------DL------A--S---G-----
736       HPL-LGQ----PV----------------RA------V--H---P-----
737       HDL-LGS----KV----------------VG------N--A---K-----
738       HDL-LGS----LV----------------LG------T--D---P-----
739       HPL-LGI----GV----------------TD------P--T---N-----
740       HPL-LGY----KI----------------NI------A--G---Q-----
741       HPL-LGQ----RL----------------HL------S--R---T-----
742       HEL-LGS----RI----------------LE------A--S---D-----
743       HEL-LGV----LE----------------PG------T--N---P-----
744       HEL-LGS----KT----------------LE------S--S---K-----
745       HDL-LGS----LV----------------TG------T--N---R-----
746       HPL-IGS----------------------RL------F--A---------
747       HPL-LGS----HV----------------RL------P--E---E-----
748       HDL-LGA----RV----------------PG------T--T---R-----
749       GSL-LGA----TS----------------PA------L--V---A-----
750       TDL-LGV----ID----------------RM------S--C---P-----
751       HPL-LGA----HV----------------HL------L--E---E-----
752       HPL-LGA----HV----------------HL------L--E---E-----
753       HPL-LGA----HV----------------HL------L--E---E-----
754       HPL-LGA----HV----------------HL------L--E---E-----
755       HPL-LGA----HV----------------HL------L--E---E-----
756       HPL-INQ----KF----------------CS------P--L---A-----
757       HEI-LGG----RV----------------VE------T--G---D-----
758       HEI-LGG----RV----------------VE------T--G---D-----
759       SDL-LGV----EA----------------IY------S--T---D-----
760       HPL-LGS----HV----------------RL------L--E---E-----
761       HEL-LGR----RV----------------PD------D--T---D-----
762       HPL-LGY----PV----------------TD-------------------
763       HEL-LGA----RT----------------IE------S--S---D-----
764       HEL-LGS----RI----------------TD------S--T---D-----
765       HPL-LGR----RV----------------GQ------N--I---P-----
766       HPL-LGE----KI----------------NL------A--G--iE-----
767       HPL-LDK----QL----------------RS------P--L---S-----
768       HPL-LGS----HV----------------VL------P--Q---E-----
769       HTL-LGP----RI----------------SA------P--V---P-----
770       HTL-LGP----RI----------------SA------P--V---P-----
771       HPV-LGQ----RL----------------KL------P--F---S-----
772       HPL-INQ----KF----------------QS------P--L---S-----
773       HPL-LGS----HV----------------RL------P--E---E-----
774       HPL-LGS----HV----------------RL------P--E---E-----
775       HPL-LGS----HV----------------RL------P--E---E-----
776       HPL-LGS----HV----------------RL------P--E---E-----
777       HPL-LGS----HV----------------RL------P--E---E-----
778       HEL-LGS----RA----------------LE------S--S---D-----
779       LPL-PGT----HT----------------EI------P--G---G-----
780       HDL-IGL----QE----------------PL------N--L---P-----
781       HPL-LTT----VA----------------AL------P--G---S-----
782       SGL-LGS----AK----------------EL------A--S---G-----
783       HEL-LGM----PV----------------AG------N--D---P-----
784       HPL-LGE----KL----------------NL------A--R--iE-----
785       HDL-FGA----PV----------------PD------W--N---P-----
786       SGL-LGS----AK----------------EL------A--S---G-----
787       HDL-LGA----RV----------------AE------S--S---D-----
788       HAL-LGV----PR----------------DS------A--A---G-----
789       HDL-IGV----QE----------------PL------C--P---P-----
790       HDL-FGA----PV----------------PD------W--N---P-----
791       HPL-LAH----GL----------------ER------A--D---G-----
792       HPL-LGA----HV----------------HL------F--E---E-----
793       HEL-LGS----PV----------------LE------A--S---D-----
794       VDI-LGV----RD----------------EN------S--D---P-----
795       DPL--GA----LD----------------RL------S--C---P-----
796       HDL-IGL----QE----------------PL------N--L---P-----
797       HTL-IGS----RE----------------SL------S--P---Q-----
798       HCL-LGS----RN----------------FD------G--S---D-----
799       SDL-VGY----SQ----------------PS------I--T---P-----
800       HPL-LGQ----RL----------------QS------A--A---L-----
801       HPL-LGD----RQ----------------LL------G--T---D-----
802       HTL-LGA----KL----------------PG------C--V---E-----
803       YAM-LGD----PD----------------AE------G--R---P-----
804       HSL-LGE----RT----------------VD------S--P---D-----
805       HPV-LRS----LF----------------AC------P--S---------
806       APL-PGL----HS----------------EV------P--S---G-----
807       HDL-LGS----EV----------------LG------S--G---K-----
808       HPL-VQR----NT----------------ST------L--S---E-----
809       HPL-VHR----NS----------------SV------L--A---E-----
810       TSL-KGR----PV----------------SV------A--H---G----v
811       HRL-LGN----KL----------------EL------A--S---T-----
812       HPL-LGY----RL----------------KD------C--A---A-----
813       HDL-LGR----RV----------------AG------L--S---N-----
814       HPL-LGA----PF----------------TS------S--R---H-----
815       HPL-LHR----NV----------------ST------L--S---Q-----
816       HDL-LGS----PL----------------IG------G--N---A-----
817       RSL-PGE---hLV----------------VP------G--E---H-----
818       HSL-LGH----QM----------------AG------S--I---D-----
819       HDL-LGS----LV----------------LG------T--N---L-----
820       HTL-LGA----PV----------------PG------A--A---K-----
821       TDL-LGV----PV----------------NG------Q--N---K-----
822       HAF-LGY----------------------RL------A--Q---------
823       HPW-IGK----TL----------------AS------A--S---R-----
824       HPI-LAE----TA----------------PL------S--G---T-----
825       HPL-LRR----NV----------------SD------L--R---Q-----
826       HEL-LGS----RV----------------LE------S--S---S-----
827       HPL-LGR----RQ----------------LE------S--T---S-----
828       RGL-LGA----PM----------------PS------T--D---Q-----
829       HPL-LGQ----KI----------------NL------A--G---S-----
830       HDL-LGA----RV----------------AE------S--S---D-----
831       HDL-LGA----RV----------------AE------S--S---D-----
832       HPL-LGS----RT----------------PD------D--T---D-----
833       HDL-LGS----LI----------------VG------R--D---L-----
834       HPL-LGA----LT----------------PE------T--G---E-----
835       TGL-TGR----RL----------------PS------P--L---A-----
836       HSI-LGA----RM----------------PG------I--P---E-----
837       HDL-FGA----PV----------------PD------W--N---K-----
838       HEL-LGS----RT----------------LE------S--G---D-----
839       HDL-LGS----PL----------------IG------G--N---A-----
840       LDL-LGA----PV----------------PD------W--N---P-----
841       HPL-LHQ----NT----------------SD------F--S---E-----
842       HEL-LGS----LV----------------PG------T--N---P-----
843       HPL-LGA----------------------PL------A--G---------
844       TDL-LGV----ID----------------RM------A--C---S-----
845       HPL-LGW----RE----------------IG------P--D---P-----
846       GVL-HGR----RV----------------RS------P--L---A-----
847       GVL-HGR----RV----------------RS------P--L---A-----
848       HPL-LGE----KL----------------QI------A--K---T-----
849       HPF-LDA----NV----------------ST------L--E---E-----
850       HQL-LGA----PV----------------QD------W--T---R-----
851       HEL-LGS----LA----------------ME------A--T---T-----
852       HPM-LHR----NG----------------AG------P--D---G-----
853       HEL-LGS----RM----------------FG------A--T---D-----
854       HPL-LGN----QL----------------IL------A--K---S-----
855       HPL-LGS----LE----------------PE------S--A---D-----
856       HPL-LHE----NQ----------------ST------L--A---G-----
857       HPL-LHR----NS----------------ST------L--D---R-----
858       SSL-AGQ----QV----------------LS------P--G---------
859       TSL-KGR----PV----------------SV------A--H---G----v
860       HDV-LGA----PV----------------RD------W--D---P-----
861       HPL-VDK----QL----------------RS------P--L---S-----
862       HPL-LST----AV----------------EI------P--G---D-----
863       HPL-LGD----PG----------------SS------A--D---P-----
864       YPL-AGT----RL----------------DL------P--D---------
865       YPL-AGT----RL----------------DL------P--D---------
866       HEL-LGS----LV----------------HD------N--N---P-----
867       HPL-LHQ----NT----------------SD------F--S---E-----
868       HPL-LHQ----NT----------------SD------F--S---E-----
869       WPL-LGY----RL----------------RQ------D--T---A-----
870       HEL-LGS----RM----------------LE------S--S---D-----
871       HPL-VGE----RM----------------PA------P--H---P-----
872       HDL-LGS----LV----------------LG------C--D---P-----
873       YPL-LQR----TV----------------AD------P--A---K-----
874       HPL-LGS----LS----------------ED------L--G---E-----
875       HPL-LSR----NT----------------ST------F--R---E-----
876       KDL-LGL----RD----------------NE------D--N---D-----
877       RPL-LGT----RL----------------ES------P--V---L-----
878       HDL-LGS----KV----------------IG------T--L---W-----
879       HDL-LGV----AC----------------DY------Q--N---N-----
880       HPL-LGA----LV----------------RL------P--E---S-----
881       IGL-TGR----RL----------------SS------P--L---A-----
882       HDL-LGM----PW----------------DY------Q--N---E-----
883       HPM-LDA----NR----------------SE------F--G---R-----
884       HPL-LHR----NR----------------ST------F--G---A-----
885       HPL-LHR----NT----------------SN------L--A---E-----
886       HDL-LGS----KI----------------LG------T--S---W-----
887       HPL-LGK---rQA----------------EQ------E--T---P-----
888       HPL-LHQ----NA----------------SD------F--S---E-----
889       HPF-ISD----FK----------------KL------A--T---------
890       HPL-VHR----NT----------------SD------F--T---E-----
891       HPL-VHE----SL----------------CG------P--G---L-----
892       NDI-LGA----LA----------------NY------S--N---D-----
893       DPL-LGT----VV----------------ST------P--G---S-----
894       HPL-VQA----NT----------------ST------F--H---A-----
895       HPF-LAR----------------------NT------S--D---L-----
896       HPF-ISD----FK----------------KL------A--T---------
897       HEL-LGS----LV----------------PG------T--N---P-----
898       HPL-VHD----------------------DR------S--D---G-----
899       HPL-VHD----------------------DR------S--D---G-----
900       HPL-VHD----------------------DR------S--D---G-----
901       HPL-VHD----------------------DR------S--D---G-----
902       HPL-VHD----------------------DR------S--D---G-----
903       HPL-VHD----------------------DR------S--D---G-----
904       HPL-VHD----------------------DR------S--D---G-----
905       HPL-VHD----------------------DR------S--D---G-----
906       HPL-VHD----------------------DR------S--D---G-----
907       HPL-VHD----------------------DR------S--D---G-----
908       HPL-VHD----------------------DR------S--D---G-----
909       HDL-LGL----RL----------------DG------T--S---T-----
910       HPL-LGT----VI----------------EV------P--D---T-----
911       HPL-LHQ----NT----------------SD------L--T---E-----
912       HEL-LGA----RC----------------LE------S--N---D-----
913       HDL-LGV----PS----------------PD------N--T---D-----
914       HPL---------R----------------RD------A--A---D-----
915       HPL---------R----------------RD------A--A---D-----
916       HPL---------R----------------RD------A--A---D-----
917       HEL-LGA----RS----------------VE------S--S---E-----
918       HDL-FGA----PV----------------PD------W--N---S-----
919       HPL-LGG----KN----------------TR------P--D---------
920       HPF-IHE----VK----------------KL------A--T---------
921       HPL-LGE----KL----------------NL------A--K---S-----
922       HPL-LGE----RL----------------KL------P--G---------
923       AFL-LGR----RC----------------PD------D--T---D-----
924       AFL-LGR----RC----------------PD------D--T---D-----
925       HPL-LQR----RV----------------EA------P--E---------
926       YPL-AGT----RL----------------DL------P--D---------
927       HPL--------------------------RR------A--A---D-----
928       HPL-VHD----------------------DR------S--D---G-----
929       HPL-VHD----------------------DR------S--D---G-----
930       HPL-VHD----------------------DR------S--D---G-----
931       HEL-LGS----RT----------------PD------W--N---E-----
932       HPL---------R----------------RD------A--A---D-----
933       HPL---------R----------------RD------A--A---D-----
934       HPL---------R----------------RD------A--A---D-----
935       HPL---------R----------------RD------A--A---D-----
936       HPL-IDR----VV----------------PR------L--G---A-----
937       WPL-AGV----GL----------------CM------P--G---A-----
938       WPL-AGV----GL----------------CM------P--G---A-----
939       HPL-LGV----RQ----------------ET------R--D---------
940       HPL-LGA----AV----------------TL------D--D---------
941       RPT-LDA----AR----------------SS------P--E---R-----
942       HDL-LGS----KI----------------LG------T--S---W-----
943       HPL-LAR---lDG----------------AS------S--L---G-----
944       SKL-LGE----AA----------------VD------W--N---A-----
945       HEL-LGL----PV----------------PG------S--N---P-----
946       TPF-LGR----RT----------------DA------P--A---L-----
947       HDL-LGS----KI----------------LG------S--P---W-----
948       HEL-LGS----RT----------------PD------W--N---E-----
949       HEL-LGV----PS----------------PD------N--T---D-----
950       SDI-IGT----LA----------------SY------S--S---D-----
951       HPF-LTQ----NT----------------SD------L--L---S-----
952       HPL---------R----------------RD------A--A---D-----
953       HPL---------R----------------RD------A--A---D-----
954       HPL---------R----------------RD------A--A---D-----
955       HPL---------R----------------RD------A--A---D-----
956       HPL---------R----------------RD------A--A---D-----
957       HPL-LGQ----RL----------------HL------A--A---L-----
958       TDL-VGY----------------------RL------L--G---T-----
959       GGF-LGT----GI----------------ES------S--V---G-----
960       HPL-VHH----NI----------------ST------L--A---T-----
961       SPF-LGR----RT----------------DA------P--A---L-----
962       GPR-LGG---rAV----------------AA------A--T---P-----
963       HDL-IGS----RV----------------IE------S--T---D-----
964       HEL-LGV----PV----------------ED------S--N---P-----
965       HPL-LGA----RS----------------VE------D--T---A-----
966       HPL-LGA----RS----------------VE------D--T---A-----
967       HLL-LGK----LS----------------AD------S--T---S-----
968       HLL-LGK----LS----------------AD------S--T---S-----
969       HPL-LGQ----QL----------------NL------A--K---S-----
970       LEL-LGV----RD----------------PR------S--T---K-----
971       HEL-LGR----EV----------------PG------G--N---K-----
972       SRF-LGT----PL----------------PT------L--V---E-----
973       VDL-LGA----PV----------------SD------V--V---D-----
974       TDL-LGY----------------------RL------P--G---T-----
975       HPL-LRE-----I----------------DS------A--Q---S-----
976       HPV-LGS----GI----------------AL------A--G---S-----
977       HEL-LGS----RV----------------LG------S--T---D-----
978       HPL-LRE-----I----------------DS------A--Q---S-----
979       HPL-LRE-----I----------------DS------A--Q---S-----
980       HPL-LRE-----I----------------DS------A--Q---S-----
981       HPL-LRE-----I----------------DS------A--Q---S-----
982       HPL-LRE-----I----------------DS------A--Q---S-----
983       NDL-LGT----PD----------------PN------W--N---P-----
984       HPL-LHR----NV----------------SD------L--A---Q-----
985       HPL-LRE-----I----------------DS------A--Q---S-----
986       HPL-LRE-----I----------------DS------A--Q---S-----
987       HPL-LRE-----I----------------DS------A--Q---S-----
988       HPL-LRE-----I----------------DS------A--Q---S-----
989       HPL-LRE-----I----------------DS------A--Q---S-----
990       HPL-VHE----NS----------------SD------L--R---G-----
991       HPL-LRE-----I----------------DS------A--Q---S-----
992       HEL-LGR----RT----------------PD------D--N---E-----
993       HPL-LQE----NT----------------SD------F--S---Q-----
994       HPL-LGS----RT----------------PD------D--T---D-----
995       APL-APA----PG----------------RP------G--V---W-----
996       HPL-LRE-----I----------------DS------A--Q---S-----
997       HPI-LGR---rMV----------------EN------S--V---P-----
998       HDL-VGS----KM----------------GA------T--G---W-----
999       NEL-LGT----RI----------------MD------N--S---P-----
1000      EPG-ARE----RA----------------EA------A--A---A-----
1001      HPL-LGT----LS----------------PE------T--G---E-----
1002      HPL-LHR----NV----------------SD------L--R---G-----
1003      NDL-IGV----EA----------------IY------S--T---D-----
1004      HPL-LGQ----KL----------------KL------A--K---S-----
1005      HPL-LQR----NV----------------ST------L--A---R-----
1006      HEL-LGA----RA----------------LT------G--N---D-----
1007      HAL-LGA----VT----------------RV------G--Q---R-----
1008      HEL--GT----PD----------------PS------W--N---P-----
1009      HLL-LGK----QL----------------VH------S--S---P-----
1010      HEL-LGA----PV----------------PD------W--N---R-----
1011      HDL-LGS----KI----------------LG------S--P---W-----
1012      LPQ-PQS----GF----------------DL------R--S---S-----
1013      HPL-IHV----NT----------------SD------L--S---E-----
1014      HDL-LGA----RL----------------AG------A--S---D-----
1015      HDL-LGV----CI----------------VG------G--T---P-----
1016      HDL-LGS----KV----------------IG------T--T---W-----
1017      HEI-LGT----RC----------------RG------A--N---P-----
1018      HEL-LGA----PV----------------PD------W--D---K-----
1019      HPL-LQR----NT----------------ST------L--E---R-----
1020      MSL-IGV----LD----------------VQ------S--S---A-----
1021      HEL-LGS----RI----------------LE------G--N---D-----
1022      HDL-LGS----RV----------------PG------G--D---G-----
1023      HPL-LHA----NT----------------ST------F--T---A-----
1024      -----HQ----VR----------------VS------F--D---G-----
1025      HPL-LGD----RF----------------PS------P--L---S-----
1026      HEL-LGA----PV----------------TD------W--D---A----k
1027      HAL-LGL----RE----------------ND------F--N---S-----
1028      HPF-IRD----FK----------------KL------A--T---G-----
1029      HPL-LSR----QI----------------TA------G--D---S-----
1030      HEL-LGA----PF----------------PD------S--T---P-----
1031      HDV-LGR----KL----------------LG------G--S---K-----
1032      NEL-LGT----RL----------------PD------D--T---A-----
1033      NEL-LGT----RL----------------PD------D--T---A-----
1034      HPL-LGT----RL----------------PD------G--I---K-----
1035      HPL-LHQ----NT----------------SD------L--T---E-----
1036      HEL-FGA----PV----------------PD------W--D---P-----
1037      LDL-IGV----FD----------------VH------S--S---V-----
1038      HDL-LGT----LA----------------NY------S--N---D-----
1039      HPL-LHR----NV----------------SD------L--R---G-----
1040      HPL-LGE----RL----------------PS------P--L---S-----
1041      HPL-VHQ----NS----------------SR------F--E---Q-----
1042      YRL-TGW----RG----------------DP------N--S---G-----
1043      HPL-LHA----NT----------------ST------F--T---A-----
1044      HDL-LGS----QV----------------HG------G--N---G-----
1045      HPL-VQQ----NT----------------SD------L--A---V-----
1046      HDL-LGS----LV----------------DG------S--N---P-----
1047      HEL-LGT----EV----------------PG------G--S---P-----
1048      HPL-LGE----RL----------------PS------P--L---S-----
1049      NDI-LGT----EA----------------FY------S--N---D-----
1050      KDL-LGI----RD----------------NE------G--N---N-----
1051      HPL-LGD----HF----------------PS------P--L---A-----
1052      HEL-LGV----RT----------------RD------D--T---E-----
1053      HEL-LGV----RT----------------RD------D--T---E-----
1054      HPI-LGK---rCV----------------DR------E--T---S-----
1055      HPL-LHE----NV----------------SN------M--S---G-----
1056      HDI-LGR----LW----------------ND------S--G---S-----
1057      NDF-LGI----AE----------------DA------Q--I---S-----
1058      HEL-LGT----LS----------------AD------V--N---K-----
1059      HPL-LHE----------------------NT------S--D---L-----
1060      HEL-VGI----PT----------------ND------W--N---P-----
1061      HPF-IRD----FK----------------KL------A--T---G-----
1062      HPL-MHQ----NT----------------SN------L--S---E-----
1063      NPV-LGM---pNV----------------TT------T--T---S-----
1064      APL---S----VL----------------NC------S--D---L-----
1065      HDL-LGV----PT----------------AD------S--I---K-----
1066      HPL-LGK----RA----------------VD------D--I---D-----
1067      HPL-VQR----NT----------------ST------L--D---R-----
1068      YRL-NGW----RG----------------DP------N--A---G-----
1069      NEL-LGR----QV----------------LD------G--A---P-----
1070      NDL-LGV----PV----------------AQ------Q--N---P-----
1071      HDL-LGA----IL----------------PG------S--S---V-----
1072      HPV-LGT----GV----------------AV------A--G---S-----
1073      HET-LGV----RL----------------PG------S--S---H-----
1074      HPF-IRD----FK----------------KL------A--T---------
1075      HPM-LER----NT----------------SD------F------------
1076      HPL-LGD----RF----------------PS------P--L---A-----
1077      RSI-IGA----PV----------------PK------M--N---E-----
1078      RSI-IGA----PV----------------PK------M--N---E-----
1079      DDI-LGT----MA----------------LF------S--N---N-----
1080      HEL-LGA----PV----------------ED------T--N---K-----
1081      HPL-LGQ----EQ----------------SP------G--E---R-----
1082      YRL-NGW----RG----------------DP------N--A---G-----
1083      YRL-NGW----RG----------------DP------N--A---G-----
1084      HDI-FGA----PK----------------ND------W--D---P-----
1085      HPL-LTA----AV----------------PL------P--G---T-----
1086      HDL-LGR---lEA----------------ST------R--E---D-----
1087      HDI-LGS----QI----------------PD------G--N---E-----
1088      HPL-VQR----NT----------------SD------L--A---G-----
1089      -----------XX----------------XX------X--X---X-----
1090      HDL-LGS----KL----------------LG------T--S---W-----
1091      HEL-LGT----LS----------------ID------V--N---R-----
1092      HPL-VDG-----V----------------DL------A--E---S-----
1093      HDL-LGL----KM----------------TD------H--T---P-----
1094      HPL-LHT----NV----------------SD------L--S---Q-----
1095      HPL-LDK----NT----------------ST------L--R---E-----
1096      NDL-LGS----LS----------------VD------S--D---S-----
1097      NAL-LGV----LS----------------PE------T--G---P-----
1098      HDL-LGS----KV----------------LG------T--L---W-----
1099      TDL-LGQ----KT----------------SE------Y--S---T-----
1100      HPM-LER----NT----------------SD------F------------
1101      HPL-LGT----IC----------------PD------G--T---M-----
1102      HDI-LGS----RD----------------VF------S--G---D-----
1103      NDL-LGV----LA----------------PY------S--D---D-----
1104      HDL-LGA----RV----------------VG------T--I---R-----
1105      HEI-LGS----RC----------------RG------V--N---P-----
1106      HPL-LGA----VS----------------GA------P--G---D-----
1107      HDL-LGL----LD----------------PA------S--T---V-----
1108      LDL-LGT----PD----------------PD------C--N---P-----
1109      HPL-FDC----EQ----------------RE------P--G---G-----
1110      LDL-VGI----PD----------------AD------G--N---P-----
1111      HEL-LGH----PV----------------VY------G--G---G-----
1112      HDL-LGT----LE----------------DT------Y--S---E-----
1113      HPL-LGT----LS----------------PD------S--S---A-----
1114      NPL-LGW----KI----------------PS------E--G---N-----
1115      HAL-LGE----RT----------------VD------S--P---D-----
1116      HPL---R----KI----------------RC------W--I---P-----
1117      NDL-LGM----PD----------------SN------W--N---P-----
1118      HPL-LGR----KI----------------SP------N--A---S-----
1119      HPL-LGD----RF----------------PS------P--L---S-----
1120      EDL-IGA----PF----------------DL------G--I---K-----
1121      EDL-IGA----PF----------------DL------G--I---K-----
1122      HDL-LGI----QT----------------AD------G--T---A-----
1123      HDL-LGS----IL----------------PG------A--M---D-----
1124      HPL-LHQ----------------------NV------S--D---I-----
1125      HPL-VDA----LD----------------VL------P--G---------
1126      HPI-LGR---rCH----------------DR------E--T---S-----
1127      HPL-LGK----QQ----------------HL------S--H---F-----
1128      HEL-LGA----CT----------------ER------S--E---G-----
1129      HLL-LGK----LS----------------EY------S--T---P-----
1130      HEL-LGR----RA----------------PD------D--S---D-----
1131      HDL-LGS----LT----------------PG------S--A---L-----
1132      QDL-IGA----PT----------------AD------A--I---S-----
1133      QRL-LGS----RA----------------PQ------S--N---D-----
1134      HEL-LGV----RT----------------RD------D--N---K-----
1135      HQL-LGNa--sTF----------------GT------G--K---Q-----
1136      HPL-VRD----RL----------------AQ------P--D---------
1137      HDI-LGQ----LT----------------IG------G--S---L-----
1138      HEL-LGV----CV----------------EQ------S--E---H-----
1139      NAL-LGT----LS----------------AE------T--G---L-----
1140      HDL-LGI----QT----------------AD------G--A---T-----
1141      HLL-LGK----LS----------------EY------S--T---P-----
1142      HLL-LGK----LS----------------EY------S--T---P-----
1143      HPL-LHQ----NT----------------SN------L--S---E-----
1144      NAL-LGV----LS----------------PE------T--G---P-----
1145      VGT-LGL---rQV----------------AS------P--L---A-----
1146      HPL-LRE-----I----------------DS------A--Q---S-----
1147      PDL-APD---nRS----------------PE------A--A---T-----
1148      HRF-LRR----VR----------------AW------T--P---G-----
1149      HEL-LGR----QL----------------LD------G--V---P-----
1150      HEL-LGR----QL----------------LD------G--V---P-----
1151      GEL-LGV----RV----------------SD------W--N---P-----
1152      HPL-LHE----NV----------------SD------L--T---E-----
1153      HPL-IDR----NE----------------ST------L--D---E-----
1154      HPL--SA----AM----------------MP------N--D---G-----
1155      HPL-LGQ----ML----------------AM------P--G---------
1156      LDL-VGI----PD----------------PD------G--N---P-----
1157      HPL-LGQ----ML----------------AM------P--G---------
1158      HPL-VQR----NT----------------SD------L--A---G-----
1159      HLL-LGK----LS----------------SY------S--T---A-----
1160      HPL-LGQ----ML----------------AM------P--G---------
1161      HPL-LGQ----ML----------------TM------P--G---------
1162      DPL-LGA----PI----------------DL------P--L---A-----
1163      HAL-LGI----RD----------------TD------W--N---E-----
1164      HPL-LRE-----I----------------DS------A--Q---S-----
1165      --------------------------------------------------
1166      HEL-LGI----RT----------------RD------D--N---E-----
1167      HLL-LGK----LS----------------EY------S--T---P-----
1168      HPL-LHR----NT----------------SD------L--L---E-----
1169      PSQ-AGS----RV----------------EP------N--V---D-----
1170      VPM-LDD----KS----------------FD------A--Q---G-----
1171      HPL-IDT----NE----------------ST------L--Q---E-----
1172      HEL-LGV----PV----------------ED------T--N---K-----
1173      HLI-LGT----LL----------------PS------S--T---A-----
1174      HPL-LHR----NT----------------SD------L--L---E-----
1175      QGA-LQL---qRL----------------DL------P--G---------
1176      HEL-FGK----PV----------------ND------W--N---G-----
1177      YPL-LGI----KV----------------EL------P--S---T-----
1178      QDL-IGA----PT----------------AD------A--I---S-----
1179      HEL-LGY----PS----------------SN------G--D---I-----
1180      HPM-IDS----NV----------------ST------F--E---E-----
1181      NPI-LGR---rCV----------------ET------E--T---A-----
1182      HDI-FGA----PV----------------SD------W--N---P-----
1183      HPL-IDS----NQ----------------ST------L--Q---E-----
1184      HDL-LGS----IN----------------SS------W--G---S-----
1185      HDL-LGS----IN----------------SS------W--G---S-----
1186      DDA-LKQ----PV----------------RS------E--A---E-----
1187      HQL-LGD----VS----------------PD------S--A---P-----
1188      VPM---R----RG----------------ED------A--A---D-----
1189      VPM---R----RG----------------ED------A--A---D-----
1190      VPM---R----RG----------------ED------A--A---D-----
1191      GDF-LGA----RF----------------YD------W--N---P-----
1192      WWL-VGGe-vdWA----------------RG------A--S---T-----
1193      SDV-VGS----LA----------------DW------S--N---D-----
1194      YGL---------------------------L------A--G---G-----
1195      DSI-LGR----PL----------------RS------E--K---P-----
1196      APR-LEA----ES----------------RD------A--A---G-----
1197      APR-LEA----ES----------------RD------A--A---G-----
1198      APR-LEA----ES----------------RD------A--A---G-----
1199      APR-LEA----ES----------------RD------A--A---G-----
1200      APR-LEA----ES----------------RD------A--A---G-----
1201      APR-LEA----ES----------------RD------A--A---G-----
1202      APR-LEA----ES----------------RD------A--A---G-----
1203      APR-LEA----ES----------------RD------A--A---G-----
1204      VPM---R----RG----------------ED------A--A---D-----
1205      VPM---R----RG----------------ED------A--A---D-----
1206      VPM---R----RG----------------ED------A--A---D-----
1207      AAV-VAA----AD----------------DA------A--A---A-----
1208      HQL-LGN----VS----------------PD------S--A---P-----
1209      -----------NV----------------PS------A--P---Q-----
1210      NPL-LGR----KL----------------LL------P--F---A-----
1211      VPM---R----RG----------------ED------A--A---D-----
1212      VPM---R----RG----------------ED------A--A---D-----
1213      HDL-LGV----LA----------------DW------S--S---D-----
1214      HAL-LGV----------------------NI------S--N---L-----
1215      NPI-LGF---rCL----------------EA------A--T---P-----
1216      HPF-LSG----HK----------------FT---------E---K-----
1217      SPR--PA----EV----------------RA------P--D---T-----
1218      LPM-LDT----AT----------------FD------D--L---G-----
1219      LGL-AAG----AL----------------GL------Q--R---T-----
1220      QPL-LQE----EG----------------FD------V--E---G-----
1221      -----GQ----WR----------------SL------P--A---G-----
1222      HPL-LGR---rSV----------------EI------E--T---D-----
1223      HEL-LGH---pLP----------------AG------S--S---E-----
1224      LPL-LHE---aGF----------------DE------A--G---N-----
1225      VPM---R----RG----------------ED------A--A---D-----
1226      VPM---R----RG----------------ED------A--A---D-----
1227      RKL-PTF----TR----------------SS------D--K---E-----
1228      HPL-LGR----LM----------------EQ------H--A---H-----
1229      LEL-LGT----PM----------------SD------G--N---P-----
1230      APR-LEA----ES----------------RD------A--A---G-----
1231      APR-LEA----ES----------------RD------A--A---G-----
1232      APR-LEA----ES----------------RD------A--A---G-----
1233      VPM---R----RG----------------ED------A--A---D-----
1234      NPL-LGSv--lAT----------------TR------S--S---S-----
1235      LPL-LRE----LT----------------PG------P--E---G-----
1236      SPL-VDA----AE----------------PR------P--G---------
1237      HPL-IDK----HI----------------LE------S--V---D-----
1238      SDF-HGT----RS----------------ND------W--N---R-----
1239      GPP-WGT----EL----------------RS------P--A---I-----
1240      PRL-LDT----GE----------------PD------T--F---------
1241      HPV-LTA----AV----------------MV------P--G---T-----
1242      HPL-LGV----LS----------------SE------C--G---R-----
1243      PPL-LRV---eAR----------------GA------P--A---S-----
1244      ADA-RHA----AV----------------AP------H--G---A-----
1245      ------R----RG----------------ED------A--A---D-----
1246      DAV-PPA----RF----------------TL------A--P---E-----
1247      HTL-LGG----PM----------------EV------T--G---A-----
1248      HTL-LGG----PM----------------EV------T--G---A-----
1249      HPL-LTA----SA----------------TL------P--G---T-----
1250      PPL----------------------------------S--A---L-----
1251      RPL-LAL---rRV----------------DL------G--G---D-----
1252      RPL-LDE----SL----------------PM------P--G---G-----
1253      APL---------F----------------DF------S--A---G-----
1254      HPM-LGHe--tKT----------------EV------D--E---R-----
1255      NPL-LDN---qSF----------------DV------A--G---N-----
1256      HPL-LDS----NE----------------ST------L--E---------
1257      QPL-LDE----TG----------------FD------A--F---G-----
1258      NEL-SGS----QV----------------PG------A--T---E-----
1259      HLL-LGT-----E----------------ER------F--A---S-----
1260      HTL-LGT----AT----------------TV------A--G---S-----
1261      EDF-PNG----ST----------------GS------S--A---A-----
1262      EDF-PNG----ST----------------GS------S--A---A-----
1263      TSA-LGA----LD----------------AQ------A--A---F-----
1264      GTL-LQA----YK----------------QQ------G--A---D-----
1265      GTL-LQA----YK----------------QQ------G--A---D-----
1266      GTL-LQA----YK----------------QQ------G--A---D-----
1267      VPV--------AE----------------DF------P--N---G-----
1268      VPV--------AE----------------DF------P--N---G-----
1269      VPV--------AE----------------DF------P--N---G-----
1270      HSL---A----WD----------------VP------A--A---E-----
1271      HSL---A----WD----------------VP------A--A---E-----
1272      HSL---A----WD----------------VP------A--A---E-----
1273      WDV-PSAa-dfPS----------------GS------S--C---S-----
1274      WDV-PSAa-dfPS----------------GS------S--C---S-----
1275      WDV-PSAa-dfPS----------------GS------S--C---S-----
1276      HPL-LER----KI----------------TD------S--L---G-----
1277      SRL-VGT---pCV----------------EL------V--S---E-----
1278      SRL-VGT---pCV----------------EL------V--S---E-----
1279      GPM-LGA----PA----------------RM------D--L---D-----
1280      HPM-LQL----------------------LH------A--N---A-----
1281      HPM-LQL----------------------LH------A--N---A-----
1282      HTL-LGG----VV----------------DV------T--G---E-----
1283      TPL-ISP----HI----------------KW------D--H---S-----
1284      ETL-IGQ----RC----------------PD------D--S---D-----
1285      ETL-IGQ----RC----------------PD------D--S---D-----
1286      EDF-PSG----SS----------------SS------S--A---T-----
1287      HSL---A----WD----------------VP------A--A---E-----
1288      HSL---A----WD----------------VP------A--A---E-----
1289      WDV-PAAe-dfPN----------------GS------S--S---S-----
1290      GTL-LGQhttvAT----------------VS------A--S---P-----
1291      GTL-LGQhttvAT----------------VS------A--S---P-----
1292      GTL-LGQhttvAT----------------VS------A--S---P-----
1293      GTL-LGQhttvAT----------------VS------A--S---P-----
1294      GTL-LGQhttvAT----------------VS------A--S---P-----
1295      APL-VHE----AS----------------HD------A--T---G-----
1296      EDF--------PN----------------GS------S--S---S-----
1297      EDF--------PN----------------GS------S--S---S-----
1298      HPF-VDK----------------------FV------P--D---Q-----
1299      --------------------------------------------------
1300      HPL-VHQ----NT----------------SV------L--Q---E-----
1301      YPL-LDS----CS----------------TE------T--M---E-----
1302      EAA-PAA----RF----------------AL------A--P---D-----
1303      EAA-PAA----RF----------------AL------A--P---D-----
1304      EAA-PAA----RF----------------AL------A--P---D-----
1305      HTL-LGT----PT----------------SV------A--G---S-----
1306      WDV-PAAe-dfPN----------------GS------S--S---S-----
1307      HPA-LRG----PV----------------TQtlsnlwP--D---S-----
1308      EAA-PAA----RF----------------AL------A--P---D-----
1309      RAA-LRR----PI----------------KD------S--L---------
1310      HAL-LGP----RV----------------PV------A--G---R-----
1311      EAA-PAA----RF----------------AL------A--P---D-----
1312      HSL---A----WD----------------VP------A--A---E-----
1313      SRF-EGP----TL----------------AG------L--A---A-----
1314      HPL-VDI----NQ----------------ST------L--E---E-----
1315      HPL-LHR----NT----------------SD------F--S---------
1316      EDF-PSG----SS----------------SS------S--A---T-----
1317      --------------------------------------------------
1318      EDF-PSG----SK----------------GS------A--S---A-----
1319      EDF-PSG----SK----------------GS------A--S---A-----
1320      EDF-PSG----SK----------------GS------A--S---A-----
1321      EDF-PSG----SK----------------GS------A--S---A-----
1322      EDF-PSG----SK----------------GS------A--S---A-----
1323      EDF-PSG----SK----------------GS------A--S---A-----
1324      AAQ-LGL----RL----------------TA------R--D---A-----
1325      EPL-VRY---------------------------------H---G-----
1326      NSL-LGY----QV----------------GD------C--E---I-----
1327      HPL-LHR----NT----------------SD------F--S---------
1328      RPL-LGQ----AI----------------LS------R--G---E-----
1329      HDL-PTT-----V----------------AV------H--G---R-----
1330      H-------------------------------------------------
1331      MAL-AGH----RV----------------DL------S--T---G-----
1332      YKL-PGY----RI----------------SD------T--I---N-----
1333      RPL-VRY---------------------------------H---G-----
1334      HPM-IDV----NV----------------ST------L--E---E-----
1335      HPL-LSS------------------------------A--N---S-----
1336      ----------------------------------------N---P-----
1337      GTL-LGD----LT----------------SV------A--T---S-----
1338      --------------------------------------------S-----
1339      HPL-LHT----NI----------------SD------F--T---Q-----
1340      NPL-VRY---------------------------------H---G-----
1341      TPL-VRY---------------------------------H---G-----
1342      HTL-LGG----VA----------------DV------T--G---E-----
1343      EAA-PAA----RF----------------AL------A--P---D-----
1344      EAA-PAA----RF----------------AL------A--P---D-----
1345      EAA-PAA----RF----------------AL------A--P---D-----
1346      EAA-PAA----RF----------------AL------A--P---D-----
1347      -----------GK----------------ET------S--S---G-----
1348      HPL-LDK----LL----------------VE------S--L---N-----
1349      EAA-PAA----RF----------------AL------A--P---D-----
1350      WDV-PST----SD----------------FP------N--G---S-----
1351      WDV-PST----SD----------------FP------N--G---S-----
1352      EAA-PAA----RF----------------AL------A--P---D-----
1353      HPL-LGV----TL----------------TL------A--D---S-----
1354      HRL-RSP----AL----------------RD------A--V---------
1355      EAA-PAA----RF----------------AL------A--P---D-----
1356      EAA-PAA----RF----------------AL------A--P---D-----
1357      TPL-VRY---------------------------------H---G-----
1358      EAA-PAA----RF----------------AL------A--P---D-----
1359      EAA-PAA----RF----------------AL------A--P---D-----
1360      RPL-VQY---------------------------------D---G-----
1361      H-------------------------------------------------
1362      H-------------------------------------------------
1363      RPL-VRY---------------------------------H---G-----
1364      H-------------------------------------------------
1365      H-------------------------------------------------
1366      RPL-VHY---------------------------------D---G-----
1367      HPM-LDS----VV----------------ER------T--T---------
1368      -----AA----PS----------------EP------Q--P---S-----
1369      QEL-LGA-----R----------------IY------A--T---A-----
1370      HTL-LGQ----RV----------------PV------A--G---E-----
1371      HPL-LHK----NT----------------SD------W------------
1372      HPL-EHH----NT----------------SV------L--S---E-----
1373      TPM-LGS-----------------------L------V--G---W-----
1374      H-------------------------------------------------
1375      GEL-LGV----RV----------------SD------W--N---P-----
1376      AEL-VRL----VQ----------------HH------K--A---G-----
1377      HSL-LGA----AT----------------TV------A--G---S-----
1378      HRF-TVA----PI----------------VR------Y--H---G-----
1379      HSL-LGG----RM----------------TV------S--G---S-----
1380      VAL-LRR----VL----------------AD------P--D---A-----
1381      HTL-LGQ----RV----------------PV------A--G---E-----
1382      HTL-LGQ----RV----------------PV------A--G---E-----
1383      TPL-ISP----LV----------------QW------D--H---S-----
1384      APR-ATA----TR----------------SK------A--A---S-----
1385      TPL-ISP----YI----------------QW------D--H---S-----
1386      TPL-ISP----YI----------------QW------D--H---S-----
1387      TPL-ISP----YI----------------QW------D--H---S-----
1388      APL-VHE----AS----------------HD------E--L---G-----
1389      RPV--AV----PL----------------PV------P--D---L-----
1390      APL-FLH----WQ----------------RM------N--G---N-----
1391      APL-FLH----WQ----------------RM------N--G---N-----
1392      KPL-VHY---pGV----------------EL------V--A---E-----
1393      GTL-LGQ----HT----------------AV------S--G---I-----
1394      ARF-LER----VV----------------TH------Y--P---G-----
1395      HPL-FKR---yKK----------------ET------P--D---R-----
1396      TPL-ISH----LV----------------RW------D--H---S-----
1397      HTL-LGQ----RI----------------GI------A--G---T-----
1398      HPL-LHK----NT----------------SD------W------------
1399      SPL-LDR----RI----------------VS------P--L---------
1400      DEL-LGI----LC----------------PD------S--G---E-----
1401      RELpLTRf-veRV----------------VV------H--H---P-----
1402      WFL-AKI----GV----------------EN------K--S---G-----
1403      HPV--------VT----------------QM------S--T---------
1404      HPV--------VT----------------QM------S--T---------
1405      HPV--------VT----------------QM------S--T---------
1406      HPV--------VT----------------QM------S--T---------
1407      -----------GK----------------ET------S--S---G-----
1408      LRF-VDR----LL----------------VH------Y--A---G-----
1409      GPM-VGK----IT----------------GM------G--I---H-----
1410      GTV-LGE----AV----------------TG------S--P---------
1411      WDV-PKA----ED----------------FP------A--G---S-----
1412      WDV-PKA----ED----------------FP------A--G---S-----
1413      WVT-RGQ----IL----------------DG------A--P---------
1414      LEV-LPA----EE----------------TR------S--L---S-----
1415      TPM-ISH----LI----------------RW------D--H---S-----
1416      ------------------------------G------S--R---S-----
1417      WYL-ARF----GV----------------EN------K--S---G-----
1418      RPL-VRY---------------------------------D---G-----
1419      WDV-PKA----ED----------------FP------A--G---S-----
1420      HPH-LNS---fSR----------------TF------K--R---G-----
1421      TPM-LGS----LVgwdhtqkwnypkfkggRQ------A--G---Q-----
1422      HSL-LGG----QL----------------TI------S--G---T-----
1423      SPL-VQPp--aHI----------------EP------A--A---R-----
1424      YDA-LGT----LA----------------DW------S--D---S-----
1425      EPL-APAa--pQA----------------PL------C--E---Q-----
1426      APD-LGRl-rfAE----------------VP------V--G---R-----
1427      HTL-LGQ----RI----------------PV------P--G---T-----
1428      TRF-VDR----AV----------------VH------Y--P---G-----
1429      ASL---V----RL----------------LR------Q--D---G-----
1430      -----------RV----------------HL------T--I---G-----
1431      APR-PAA----SK----------------QL------S--E---T-----
1432      HTL-LGT----PG----------------GV------A--G---S-----
1433      ----------------------------------------G---S-----
1434      FAL-IRT----PF----------------VL------Q--P---N-----
1435      APL-KTA----QT----------------PQ------S--D---E-----
1436      GTV-LGS----HT----------------AV------A--G---T-----
1437      EVV-IGA----GL----------------EL------A--P---G-----
1438      HTL-LGA----RH----------------SV------S--G---S-----
1439      HSL-LGQ----KV----------------TV------A--G---S-----
1440      HPL-LDT----AT----------------EL------A--E---N-----
1441      HTL-LGQ----RT----------------SV------A--G---E-----
1442      HPL-LGY----RL----------------KD------A--E---A-----
1443      QLL-LGR----RL----------------DT------A--M---D-----
1444      RAS-VTE----HT----------------AA------L--D---N-----
1445      HPF-LDT----HF----------------EV------S--T---A-----
1446      HPL-ISK----VV----------------SR------N--S---K-----
1447      HPL-ISK----VV----------------SR------N--S---K-----
1448      HPL-LGL----NI----------------SS------P--D---P-----
1449      HPL-LGK----RR----------------WT------P--E---S-----
1450      HPRqIDP----AL----------------PC------L--Y---G-----
1451      HPL-LGP----PV----------------RT------A--P---G-----
1452      HPL-LGK----YV----------------RS------A--T---------
1453      HPL-LGY----RL----------------HE------H--A---------
1454      HPL-VHR----RI----------------EN------A--S---------
1455      HPL-VHR----RI----------------EN------A--S---------
1456      -----------TI----------------EN------A--S---------
1457      HPF-AQA----RL----------------AP------S--T---------
1458      HPF-AQR----LV----------------AS------S--D---------
1459      HPF-VQS----FV----------------PS------S--D---------
1460      HPF-VQH----LA----------------PV------S--D---------
1461      HPF-AQR----RL----------------PA------S--D---------
1462      HPF-VQQ----CL----------------PT------A--V---------
1463      GPF-----------------------------------------------
1464      HPL-LGR----LM----------------EQ------H--A---H-----
1465      HPL---A----QQ----------------RL------S--A---S-----
1466      -----------------------------LS------A--G---K-----
1467      VPF-LGI-----L----------------DR------H--S---P-----
1468      --------------------------------------------------
1469      HAF-VQR----LV----------------PP------S--D---------
1470      GSL-IRH----VQ----------------AT------V--E---G-----
1471      HPL-LKS----KQ----------------LS------A--G---K-----
1472      SPL-INS-----V----------------TL------K--N---D-----
1473      WRL-TAA----TT----------------TS------T--I---D-----
1474      ------------M----------------SF------D--T---K-----
1475      QPL-PQPi--eQK----------------ED------A--S---S-----

D-----G----CL--LTG--------------------------------
D-----G----LL--LTG--------------------------------
A-----G----YL--FTS--------------------------------
E-----G----VL--LTG--------------------------------
E-----G----VL--FTG--------------------------------
E-----G----VL--FTG--------------------------------
E-----G----AL--LTG--------------------------------
E-----G----LV--FTG--------------------------------
E-----G----VL--FTG--------------------------------
D-----G----AL--FTG--------------------------------
E-----G----FL--FTS--------------------------------
E-----G----VL--FTG--------------------------------
D-----G----LV--FTS--------------------------------
G-----G----FL--LTG--------------------------------
G-----G----LL--FTG--------------------------------
E-----G----LL--FTG--------------------------------
G-----G----TL--LTG--------------------------------
D-----E----VL--LTG--------------------------------
D-----E----VL--LTG--------------------------------
Q-----E----LL--FTG--------------------------------
D-----G----LV--FTS--------------------------------
D-----G----VL--LTG--------------------------------
D-----G----LV--FTS--------------------------------
G-----G----RL--LTG--------------------------------
D-----E----LL--LTG--------------------------------
D-----E----LL--LTG--------------------------------
D-----G----LV--FTS--------------------------------
E-----G----LL--FTT--------------------------------
A-----G----VV--LTG--------------------------------
D-----E----LL--LTG--------------------------------
D-----G----LV--FTS--------------------------------
D-----G----VM--LTG--------------------------------
A-----G----VV--LTG--------------------------------
D-----G----VL--LTG--------------------------------
D-----G----FL--FTG--------------------------------
D-----G----CL--LTG--------------------------------
D-----G----LV--LTG--------------------------------
G-----G----VV--LTG--------------------------------
D-----G----VL--LTG--------------------------------
N-----G----VV--LTG--------------------------------
G-----G----VV--LTG--------------------------------
D-----G----VV--LTG--------------------------------
D-----G----VL--LTG--------------------------------
G-----G----TV--CSG--------------------------------
G-----E----VV--LTG--------------------------------
D-----G----VV--LTG--------------------------------
G-----G----VV--LTG--------------------------------
D-----G----VV--LTG--------------------------------
D-----G----LL--LTG--------------------------------
E-----G----VV--LTG--------------------------------
G-----E----VV--LTG--------------------------------
D-----E----VL--LTG--------------------------------
G-----G----VV--LTG--------------------------------
G-----G----FL--FTG--------------------------------
D-----A----FL--FTG--------------------------------
D-----G----MV--LTG--------------------------------
G-----G----VV--LTG--------------------------------
N-----T----QL--LTG--------------------------------
G-----A----TL--LTG--------------------------------
G-----G----AL--LAG--------------------------------
G-----G----HV--YTA--------------------------------
R-----G----TV--WTG--------------------------------
G-----G----AV--FTG--------------------------------
D-----G----CL--LTG--------------------------------
N-----T----QL--LTG--------------------------------
G-----G----AV--FTG--------------------------------
G-----G----TV--SGA--------------------------------
G-----E----RV--FAG--------------------------------
G-----G----TV--YTA--------------------------------
E-----G----SH--LWQT-------------------------------
D-----G----FV--FTG--------------------------------
D-----E----TV--LTG--------------------------------
D-----E----SV--LTG--------------------------------
D-----T----TV--WTG--------------------------------
P-----G----AH--FWER-------------------------------
T-----S----TR--LWET-------------------------------
D-----G----LV--FTS--------------------------------
P-----G----AH--LWEQ-------------------------------
A-----G----LR--LWET-------------------------------
A-----E----IL--LTG--------------------------------
R-----G----RA--GHR--------------------------------
K-----E----TV--FES--------------------------------
D-----G----TL--FES--------------------------------
G-----G----LV--FTT--------------------------------
Q----------TV--FEA--------------------------------
S-----G----VL--FTA--------------------------------
G-----D----LV--LTG--------------------------------
S-----G----VL--FTA--------------------------------
G-----E----VS--RLWQV------------------------------
S-----G----VL--FTS--------------------------------
S-----G----VL--FTA--------------------------------
E-----Q----IV--FES--------------------------------
D-----E----TL--LSG--------------------------------
A-----C----HV--WEN--------------------------------
------------V--WET--------------------------------
--------------------------------------------------
E-------------------------------------------------
V-----L----HH--VL---------------------------------
E-----I----FE--L----------------------------------
P-----G----RV--FTG--------------------------------
D-----R----LT--AVA--------------------------------
K-----S----IV--FEG--------------------------------
--------------------------------------------------
D-----G----FL--FTS--------------------------------
D-----G----CL--LTG--------------------------------
D-----G----YV--FTG--------------------------------
D-----G----YV--FTG--------------------------------
D-----G----YV--FTG--------------------------------
D-----G----FL--YTG--------------------------------
D-----G----LL--LTG--------------------------------
D-----G----HL--FTG--------------------------------
D-----G----LI--LTG--------------------------------
D-----E----RL--LTG--------------------------------
E-----G----FL--FTG--------------------------------
D-----G----LL--LTG--------------------------------
D-----G----FL--FTG--------------------------------
A-----G----YL--FTS--------------------------------
G-----G----TV--LTG--------------------------------
E-----G----LL--LTG--------------------------------
E-----G----VL--LTG--------------------------------
E-----G----VL--FTG--------------------------------
E-----G----VL--FTG--------------------------------
E-----G----AL--LTG--------------------------------
E-----G----FL--FTG--------------------------------
D-----G----FL--FTG--------------------------------
D-----G----TV--LTG--------------------------------
G-----G----HL--LTG--------------------------------
D-----G----LL--LTG--------------------------------
D-----G----VL--LTG--------------------------------
D-----G----VL--FTS--------------------------------
D-----G----LV--LTG--------------------------------
E-----G----LV--FTG--------------------------------
E-----G----VL--FTG--------------------------------
E-----G----VL--FTG--------------------------------
D-----G----LV--FTS--------------------------------
D-----G----AL--FTG--------------------------------
D-----G----VV--LTG--------------------------------
D-----G----VV--LTG--------------------------------
G-----A----HL--LTG--------------------------------
E-----E----VL--LTG--------------------------------
E-----G----FL--FTS--------------------------------
D-----G----HL--FTG--------------------------------
E-----G----VL--FTG--------------------------------
D-----G----LV--FTS--------------------------------
G-----G----FL--LTG--------------------------------
G-----G----FL--LTT--------------------------------
G-----G----VV--LTG--------------------------------
G-----E----VL--FTG--------------------------------
D-----G----LL--LTG--------------------------------
G-----G----LL--FTG--------------------------------
E-----G----LL--FTG--------------------------------
Q-----G----HL--LTG--------------------------------
G-----G----TL--LTG--------------------------------
D-----G----FL--FTG--------------------------------
G-----G----TV--LTG--------------------------------
G-----G----VV--LTG--------------------------------
D-----S----YL--FTG--------------------------------
A-----G----FL--LTS--------------------------------
D-----G----HV--FTG--------------------------------
D-----V----VV--LTG--------------------------------
G-----D----LV--LSG--------------------------------
D-----G----AV--LTG--------------------------------
D-----G----AV--LTG--------------------------------
S-----G----VL--CTS--------------------------------
G-----G----FL--LTG--------------------------------
D-----E----VL--LTG--------------------------------
D-----G----FL--FTG--------------------------------
D-----E----VL--LTG--------------------------------
D-----G----LL--FTG--------------------------------
D-----G----MV--FTS--------------------------------
Q-----E----LL--FTG--------------------------------
G-----G----SV--LTG--------------------------------
D-----G----LI--ATG--------------------------------
D-----G----LV--FTS--------------------------------
G-----G----LL--LTT--------------------------------
G-----G----TV--LTG--------------------------------
G-----G----VL--CTG--------------------------------
D-----G----VV--LTG--------------------------------
G-----G----VV--LTG--------------------------------
D-----G----VL--LTG--------------------------------
D-----R----LL--LTG--------------------------------
G-----G----VV--LTG--------------------------------
G-----E----VL--FTG--------------------------------
G-----E----RV--LTG--------------------------------
D-----G----LV--FTS--------------------------------
D-----R----TV--FSG--------------------------------
G-----G----RL--LTG--------------------------------
D-----G----FL--FTG--------------------------------
G-----G----VV--LTG--------------------------------
D-----E----LL--LTG--------------------------------
D-----G----LV--FTS--------------------------------
D-----G----VL--FTS--------------------------------
D-----E----IL--LTG--------------------------------
D-----G----MV--FAG--------------------------------
D-----K----VV--FAG--------------------------------
D-----G----LV--FTS--------------------------------
D-----E----LL--LTG--------------------------------
R-----G----HV--LTG--------------------------------
S-----G----VL--LTG--------------------------------
S-----G----VL--CTS--------------------------------
D-----G----LV--FTS--------------------------------
G-----G----FL--VTG--------------------------------
D-----G----WV--LTG--------------------------------
G-----G----WM--LTG--------------------------------
V-----G----HL--LTG--------------------------------
V-----G----HL--LTG--------------------------------
D-----G----CV--LTG--------------------------------
G-----G----FL--FTS--------------------------------
E-----G----LL--FTT--------------------------------
G-----G----VV--LTG--------------------------------
G-----G----TL--FTG--------------------------------
D-----G----CV--LTG--------------------------------
D-----E----VV--LTG--------------------------------
D-----E----VV--LTG--------------------------------
D-----E----VV--LTG--------------------------------
D-----E----VV--LTG--------------------------------
D-----E----VV--LTG--------------------------------
D-----G----VV--FTG--------------------------------
A-----G----VV--LTG--------------------------------
G-----G----TL--FTG--------------------------------
D-----G----AV--LTG--------------------------------
D-----G----AV--LTG--------------------------------
D-----R----MV--FAG--------------------------------
G-----G----VL--LTG--------------------------------
D-----V----AV--LTG--------------------------------
D-----G----FL--FTG--------------------------------
D-----G----CV--LTG--------------------------------
D-----V----VV--LTG--------------------------------
D-----E----LL--LTG--------------------------------
G-----G----VL--LTG--------------------------------
G-----G----VV--LTG--------------------------------
D-----G----VL--FTS--------------------------------
G-----G----LL--LTG--------------------------------
G-----A----VL--FTG--------------------------------
T-----G----VL--FTG--------------------------------
G-----T----TL--LSG--------------------------------
G-----G----CL--LTG--------------------------------
G-----G----VL--LTG--------------------------------
D-----G----VL--FSG--------------------------------
D-----G----LV--FTS--------------------------------
D-----G----LV--FTS--------------------------------
D-----G----VM--LTG--------------------------------
A-----G----VV--LTG--------------------------------
D-----G----VL--LTG--------------------------------
D-----G----FL--FTG--------------------------------
D-----G----CL--LTG--------------------------------
D-----G----LV--LTG--------------------------------
D-----G----CV--LTG--------------------------------
D-----T----LV--LTG--------------------------------
D-----G----VV--LTG--------------------------------
G-----G----VV--LTG--------------------------------
D-----T----TV--LTG--------------------------------
D-----S----AV--LTG--------------------------------
D-----G----AV--LTG--------------------------------
D-----G----CL--LTG--------------------------------
G-----G----VL--LTG--------------------------------
G-----G----VL--LTG--------------------------------
D-----G----AV--LTG--------------------------------
D-----R----LV--LTG--------------------------------
D-----G----VL--LTG--------------------------------
G-----G----LL--LTG--------------------------------
G-----G----VV--LTG--------------------------------
G-----G----VV--LTG--------------------------------
G-----G----VV--LTG--------------------------------
G-----G----VV--LTG--------------------------------
G-----G----VV--LTG--------------------------------
G-----G----VV--LTG--------------------------------
G-----G----VV--LTG--------------------------------
G-----G----VV--LTG--------------------------------
S-----G----IS--FTG--------------------------------
G-----G----CL--LTG--------------------------------
D-----G----VV--LTG--------------------------------
G-----G----VV--LTG--------------------------------
G-----G----VV--LTG--------------------------------
G-----G----VV--LTG--------------------------------
G-----G----VV--LTG--------------------------------
G-----G----VV--LTG--------------------------------
G-----G----LL--FTG--------------------------------
E-----G----VL--LTG--------------------------------
D-----G----AV--LTG--------------------------------
D-----G----CV--LTG--------------------------------
R-----G----AV--FTG--------------------------------
A-----S----TV--FTG--------------------------------
N-----G----TI--FTG--------------------------------
G-----G----VV--LTG--------------------------------
N-----G----VV--LTG--------------------------------
D-----G----YL--LTG--------------------------------
G-----G----VV--LTG--------------------------------
D-----G----VV--LTG--------------------------------
D-----G----VL--LTG--------------------------------
G-----G----VV--LTG--------------------------------
D-----G----LV--LTG--------------------------------
D-----G----MV--FSS--------------------------------
H-----G----VL--LTG--------------------------------
D-----G----LV--LTG--------------------------------
G-----G----TV--CSG--------------------------------
D-----G----YL--FTA--------------------------------
E-----G----VL--LTG--------------------------------
D-----G----VL--FTG--------------------------------
Q-----G----AA--LSG--------------------------------
G-----G----VV--LTG--------------------------------
D-----G----VL--LTG--------------------------------
E-----Q----TL--FTS--------------------------------
D-----G----VL--LTG--------------------------------
D-----G----VL--GTS--------------------------------
D-----G----QV--FTT--------------------------------
T-----G----AA--ETGAST-mVFtG-----------------------
E-----G----GV--LTG--------------------------------
G-----G----VL--LTG--------------------------------
G-----E----VV--LTG--------------------------------
D-----G----YL--FTG--------------------------------
G-----G----VL--LTG--------------------------------
D-----G----VV--LTG--------------------------------
D-----T----AV--LTG--------------------------------
D-----G----VV--LTG--------------------------------
G-----G----VQ--LSG--------------------------------
G-----T----TL--LTG--------------------------------
D-----E----VV--MTG--------------------------------
D-----E----YL--FTG--------------------------------
D-----I----RL--LTG--------------------------------
G-----G----VV--LTG--------------------------------
G-----G----AV--LTG--------------------------------
D-----G----LV--ATG--------------------------------
G-----G----TV--FTG--------------------------------
G-----G----VL--LTG--------------------------------
G-----G----VV--LTG--------------------------------
G-----G----VQ--LSG--------------------------------
G-----G----TV--LTG--------------------------------
G-----G----YV--FTG--------------------------------
D-----L----VL--LTG--------------------------------
N-----G----VV--CTS--------------------------------
E-----D----VL--CTG--------------------------------
G-----G----VL--LTG--------------------------------
G-----G----VL--LTG--------------------------------
G-----G----LV--LTG--------------------------------
G-----G----VV--LTG--------------------------------
G-----G----VQ--LSG--------------------------------
T-----G----PV--LTG--------------------------------
E-----D----TL--FTG--------------------------------
E-----G----GV--LTG--------------------------------
D-----G----VV--LTG--------------------------------
G-----G----LL--YTG--------------------------------
D-----L----VV--LTG--------------------------------
D-----G----LV--LTG--------------------------------
T-----T----HV--LTG--------------------------------
G-----G----VV--FTS--------------------------------
D-----G----LV--ATA--------------------------------
D-----G----LL--LTG--------------------------------
E-----S----VL--LTG--------------------------------
D-----G----VL--FTG--------------------------------
S-----G----QL--LTG--------------------------------
D-----G----VL--CTG--------------------------------
D-----G----FL--FTG--------------------------------
G-----G----VQ--LSG--------------------------------
G-----G----VL--LTG--------------------------------
D-----G----VL--FTS--------------------------------
D-----G----VL--FTG--------------------------------
D----------VL--FTG--------------------------------
D-----T----VV--HTG--------------------------------
D-----Q----VL--FTS--------------------------------
G-----G----AL--LTG--------------------------------
E-----G----VV--LTG--------------------------------
G-----G----LV--FTA--------------------------------
S-----T----HL--LTG--------------------------------
D-----G----TV--LTG--------------------------------
G-----E----VV--LTG--------------------------------
G-----G----CL--LTG--------------------------------
G-----G----LL--LTG--------------------------------
D-----E----VL--LTG--------------------------------
G-----G----VV--LTG--------------------------------
D-----G----LV--FTS--------------------------------
E-----G----VL--FTS--------------------------------
D-----V----VV--LTG--------------------------------
D-----V----VV--LTG--------------------------------
D-----V----VV--LTG--------------------------------
D-----V----VV--LTG--------------------------------
D-----V----VV--LTG--------------------------------
D-----V----VV--LTG--------------------------------
G-----A----VV--LSG--------------------------------
G-----G----LL--LTG--------------------------------
D-----G----VV--FTS--------------------------------
G-----D----TL--FTG--------------------------------
G-----A----YL--LTG--------------------------------
G-----G----LV--FTS--------------------------------
G-----G----MV--LTG--------------------------------
G-----G----RL--FTG--------------------------------
D-----G----YL--FTG--------------------------------
G-----G----AV--LTG--------------------------------
D-----G----VL--FTS--------------------------------
A-----T----TV--FTG--------------------------------
E-----G----VL--FTG--------------------------------
L-----G----SV--FTG--------------------------------
G-----G----FL--FTG--------------------------------
D-----A----FL--FTG--------------------------------
G-----E----VV--CTD--------------------------------
A-----G----TG--AAGAVV-fTG-------------------------
D-----G----VV--FTS--------------------------------
G-----T----TV--FTG--------------------------------
D-----G----LV--LTG--------------------------------
G-----G----VL--GTS--------------------------------
D-----G----MV--LTG--------------------------------
S-----G----HV--LTG--------------------------------
D-----S----VL--FTG--------------------------------
D-----V----HL--LSG--------------------------------
N-----G----HL--FTG--------------------------------
G-----E----VL--LTG--------------------------------
T-----G----SG--AGSAGT-tVFtG-----------------------
E-----V----QV--FTG--------------------------------
A-----P----TV--LTG--------------------------------
G-----G----VV--LTG--------------------------------
R-----T----TL--FSG--------------------------------
G-----G----LV--LTG--------------------------------
G-----G----VV--LTG--------------------------------
G-----G----VV--LTG--------------------------------
G-----G----VV--LTG--------------------------------
G-----A----LV--LTG--------------------------------
D-----G----YV--LSG--------------------------------
G-----A----VV--LTG--------------------------------
R-----G----WV--FTG--------------------------------
R-----G----WV--FTG--------------------------------
R-----G----WV--FTG--------------------------------
R-----G----WV--FTG--------------------------------
R-----G----WV--FTG--------------------------------
R-----G----WV--FTG--------------------------------
D-----V----HV--LSG--------------------------------
E-----Q----WV--WTG--------------------------------
D-----R----LV--LTG--------------------------------
D-----G----VL--LTG--------------------------------
N-----T----QL--LTG--------------------------------
N-----A----HL--FTG--------------------------------
D-----T----VL--FTG--------------------------------
-----------TV--FTG--------------------------------
N-----E----DS--GDGTRG-aYTtTv---fT-----------------
G-----G----GL--LTG--------------------------------
G-----G----RL--FTG--------------------------------
G-----G----TL--LTG--------------------------------
E-----D----LV--CQA--------------------------------
A-----G----YL--FTG--------------------------------
G-----A----TL--LTG--------------------------------
G-----A----VV--LTG--------------------------------
G-----G----LV--MTG--------------------------------
G-----G----VL--FTG--------------------------------
G-----G----VL--FTG--------------------------------
R-----G----WV--FTG--------------------------------
R-----G----WV--FTG--------------------------------
R-----G----WV--FTG--------------------------------
D-----V----YV--LSG--------------------------------
D-----A----HL--FTG--------------------------------
G-----G----AL--LAG--------------------------------
G-----G----AL--LAG--------------------------------
G-----G----VV--LNG--------------------------------
Q----------RV--WTG--------------------------------
R-----G----WV--FTG--------------------------------
R-----G----WV--FTG--------------------------------
R-----G----WV--FTG--------------------------------
R-----G----WV--FTG--------------------------------
-----------LV--LTG--------------------------------
D-----G----YV--LSG--------------------------------
-----------AV--LTG--------------------------------
D-----G----VV--CTG--------------------------------
E-----G----TV--RTG--------------------------------
G-----G----CL--LTG--------------------------------
G-----G----GL--LTG--------------------------------
R-----G----WV--FTG--------------------------------
G-----G----LL--FTG--------------------------------
A-----E----VA--FTA--------------------------------
G-----E----LL--LVG--------------------------------
G-----G----HV--YTA--------------------------------
N-----G----AV--FTS--------------------------------
R-----G----TV--WTG--------------------------------
I-----T----HL--FTG--------------------------------
G-----G----AV--FTG--------------------------------
G-----G----AV--FTG--------------------------------
G-----G----IL--LAG--------------------------------
E-----G----VL--LTG--------------------------------
D-----G----AT--VFAG-------------------------------
G-----E----TV--LTG--------------------------------
P-----E----LL--LLG--------------------------------
G-----E----RV--FAG--------------------------------
H-----G----LV--FTG--------------------------------
D-----E----TV--VTG--------------------------------
D-----G----FV--LSG--------------------------------
G-----E----LL--LVG--------------------------------
Q-----G----WL--FTG--------------------------------
G-----S----HL--LTG--------------------------------
G-----V----SL--FTG--------------------------------
G-----G----TV--YTA--------------------------------
G-----G----VV--LSG--------------------------------
D-----A----VL--FTG--------------------------------
G-----G----LV--ATC--------------------------------
E-----G----VL--LTG--------------------------------
G-----G----HV--LTG--------------------------------
G-----G----LL--FTG--------------------------------
P-----G----AV--FTG--------------------------------
G-----A----LL--LTG--------------------------------
D-----G----CL--LTG--------------------------------
G-----E----LI--LSG--------------------------------
E-----G----TV--RTG--------------------------------
G-----E----HL--YTA--------------------------------
E-----G----LL--LTG--------------------------------
G-----E----HL--YTA--------------------------------
N-----T----QL--LTG--------------------------------
G-----G----LV--WTG--------------------------------
G-----G----AV--FTG--------------------------------
G-----G----TV--SGA--------------------------------
G-----G----AV--LTG--------------------------------
G-----G----LL--LTG--------------------------------
G-----A----TI--LTG--------------------------------
D-----S----YI--LAG--------------------------------
G-----A----LL--LSG--------------------------------
G-----T----TV--FTG--------------------------------
G-----G----LL--LSG--------------------------------
D-----G----YV--LSG--------------------------------
E-----G----SH--LWQT-------------------------------
D-----E----VL--LTG--------------------------------
G-----A----LV--LTG--------------------------------
G-----S----LV--LTG--------------------------------
G-----G----ML--LTG--------------------------------
D-----G----FV--FTG--------------------------------
G-----A----HL--FTG--------------------------------
D-----G----YV--LSG--------------------------------
D-----A----VL--FTS--------------------------------
S-----R----PL--AV---------------------------------
G-----G----LV--LTG--------------------------------
G-----G----MV--LTG--------------------------------
G-----E----RV--LVG--------------------------------
G-----G----LL--LTG--------------------------------
D-----E----TV--LTG--------------------------------
D-----G----YV--LSG--------------------------------
E-----G----TV--STG--------------------------------
D-----E----SV--LTG--------------------------------
D-----T----AA--FTG--------------------------------
D-----G----AH--LWQT-------------------------------
K-----E----VR--FEA--------------------------------
G-----G----LL--LTGQ-------------------------------
D-----T----TV--WTG--------------------------------
D-----G----YV--LSG--------------------------------
P-----G----TH--FWER-------------------------------
G-----A----HF--WDG--------------------------------
P-----G----AH--FWER-------------------------------
Q-----D----VL--FTG--------------------------------
E-----G----AF--ATA--------------------------------
D-----G----VL--LTG--------------------------------
R-----G----AR--CWEQ-------------------------------
G-----S----LL--LTA--------------------------------
P-----A----TH--YWEQ-------------------------------
V-----G----QH--LWEL-------------------------------
G-----G----LV--LSG--------------------------------
Q-----V----RQ--FES--------------------------------
T-----S----TR--LWET-------------------------------
T-----S----TR--LWET-------------------------------
Q-----V----RQ--FES--------------------------------
R-----S----TR--VWET-------------------------------
P-----G----VR--GWEN-------------------------------
Q-----S----IH--FES--------------------------------
E-----D----LI--FTG--------------------------------
S-----G----LR--VWET-------------------------------
A-----H----SV--YTG--------------------------------
R-----S----TR--VWET-------------------------------
G-----G----LV--FTT--------------------------------
D-----G----VL--LTG--------------------------------
D-----G----LV--FTS--------------------------------
D-----G----LV--FTS--------------------------------
------------L--WEN--------------------------------
G-----E----LL--FEA--------------------------------
Q-----E----TR--FWES-------------------------------
A-----G----SM--FTG--------------------------------
K-----E----NR--FWES-------------------------------
P-----G----AH--LWEQ-------------------------------
A-----G----MH--LWET-------------------------------
P-----G----TR--CWEQ-------------------------------
P-----G----AH--LWEQ-------------------------------
E-----T----TF--ET---------------------------------
K-----E----TV--FES--------------------------------
E-----V----TF--ETE--------------------------------
G-----E----VL--FEA--------------------------------
A-----E----IL--LTG--------------------------------
R-----G----CR--FVH--------------------------------
G-----T----TV--FSS--------------------------------
S-----F----PD--TSPDPL-aAGlTe--ggPggdg-------------
K-----E----TV--FEC--------------------------------
P-----D----RH--LFQS-------------------------------
A-----G----LR--LWET-------------------------------
A-----G----LR--LWET-------------------------------
E-----I----TF--ETE--------------------------------
S-----G----VL--FTS--------------------------------
S-----G----VL--FTA--------------------------------
E-----V----TF--ETE--------------------------------
R-----G----RA--GHR--------------------------------
E-----T----TF--ET---------------------------------
D-----G----VV--FTS--------------------------------
G-----G----LM--TTS--------------------------------
S-----G----VL--FTA--------------------------------
L-----Q----PE--WRN--------------------------------
L-----Q----PE--WRN--------------------------------
H-----D----HV--WQA--------------------------------
E-----V----TF--ETE--------------------------------
D-----R----RL--FTG--------------------------------
V-----W----EV-------------------------------------
P-----D----TW--VWEN-------------------------------
K-----E----AV--FEC--------------------------------
G-----G----VL--FAS--------------------------------
E-----V----TF--ETE--------------------------------
S-----G----VL--FTA--------------------------------
P-----E----RH--LWQA-------------------------------
P-----E----MR--IWQT-------------------------------
E-----I----TF--ET---------------------------------
T-----R----WT--FRN--------------------------------
E-----V----TF--ETE--------------------------------
G-----D----LV--LTG--------------------------------
D-----G----TL--FES--------------------------------
E-----G----TH--AWEI-------------------------------
T-----G----HV--WQS--------------------------------
D----------IV--HTS--------------------------------
K-----S----LV--FEG--------------------------------
D----------TI--YTS--------------------------------
D-----E----VR--FTL--------------------------------
P-----E----RH--LWQA-------------------------------
D----------TV--YTS--------------------------------
D-----T----II--FER--------------------------------
T-----W----ER-------------------------------------
L-----E----PI--WRN--------------------------------
D-----E----KL--YES--------------------------------
P-----G----TT--IAIA-------------------------------
D-----S----RR--WRN--------------------------------
K-----E----TR--FAA--------------------------------
G-----D----VS--RLWQV------------------------------
P-----E----RH--VWQT-------------------------------
G-----G----LI--GTA--------------------------------
G-----W----EN-------------------------------------
G-----W----EN-------------------------------------
G-----D----HV--WQT--------------------------------
G-----D----HV--WQT--------------------------------
G-----D----HV--WQT--------------------------------
E-----I----TF--ERG--------------------------------
K-----S----RV--WRN--------------------------------
K-----E----TR--FAA--------------------------------
E-----I----TF--ET---------------------------------
G-----T----TV--FSQ--------------------------------
P-----E----RH--AWQA-------------------------------
P-----E----RH--AWQA-------------------------------
P-----E----RH--AWQA-------------------------------
P-----E----RH--AWQA-------------------------------
P-----E----RH--AWQA-------------------------------
P-----E----RH--AWQA-------------------------------
Q-----S----QF--WQT--------------------------------
K-----S----IV--FEG--------------------------------
E-----V----TF--ET---------------------------------
E-----T----TF--ET---------------------------------
R-----S----RL--YEN--------------------------------
E-----Q----IV--FES--------------------------------
L-----A----PT--WRN--------------------------------
Q----------TV--FEA--------------------------------
G-----E----VA--FDT--------------------------------
-----------FA--WEN--------------------------------
G-----W----EN-------------------------------------
K-----A----LV--FEG--------------------------------
A-----G----HV--WQS--------------------------------
D----------TV--YTS--------------------------------
-----------FA--WEN--------------------------------
D-----E----TL--LSG--------------------------------
E-----R----WT--WEG--------------------------------
G-----T----RV--WES--------------------------------
G-----T----RV--WES--------------------------------
L-----V----PT--WRN--------------------------------
A-----T----RT--WQG--------------------------------
L-----S----PT--WRN--------------------------------
D----------SV--YTS--------------------------------
A-----W----ET-------------------------------------
E-----I----TF--ET---------------------------------
G-----E----VS--RLWQV------------------------------
L-----T----PT--WRN--------------------------------
Q-----S----RL--WRN--------------------------------
D-----T----VY--AS---------------------------------
E-----T----SF--ET---------------------------------
Q-----S----WI--FTG--------------------------------
P-----E----RH--VWQV-------------------------------
P-----E----RH--VWQV-------------------------------
A-----G----AL--YDQ--------------------------------
G-----G----AV--LSG--------------------------------
P-----E----RH--VWQG-------------------------------
P-----E----RH--VWQG-------------------------------
D-----Q----VL--FTS--------------------------------
-----------VL--LTG--------------------------------
P-----V----KR--VAST-------------------------------
L-----E----PR--WRN--------------------------------
G-----D----HG--WQA--------------------------------
F-----E----PH--WRN--------------------------------
I-----E----PM--WRN--------------------------------
P-----R----TT--WTV--------------------------------
K-----D----IV--FET--------------------------------
------------T--WEN--------------------------------
------------T--WEN--------------------------------
D-----Q----PS--FRN--------------------------------
-----------FA--WEN--------------------------------
-----------FA--WEN--------------------------------
-----------FA--WEN--------------------------------
-----------FA--WEN--------------------------------
P-----E----RH--VWQG-------------------------------
-----------FA--WEN--------------------------------
-----------FA--WEN--------------------------------
V-----E----PI--WRN--------------------------------
-----------FA--WEN--------------------------------
-----------FA--WEN--------------------------------
-----------FA--WEN--------------------------------
-----------FA--WEN--------------------------------
I-----E----PA--WRN--------------------------------
G-----A----LV--GSG--------------------------------
-----------FA--WEN--------------------------------
-----------FA--WEN--------------------------------
G-----D----HG--WQA--------------------------------
-----------PA--WEN--------------------------------
T-----G----FT--ATS--------------------------------
A-----C----HV--WEN--------------------------------
-----------FA--WEN--------------------------------
-----------FA--WEN--------------------------------
-----------FA--WEN--------------------------------
G-----T----RV--WES--------------------------------
Q-----G----WV--FWG--------------------------------
P-----E----RH--VWQG-------------------------------
D-----S----VY--IS---------------------------------
G-----G----SL--LAG--------------------------------
Q-----G----LL--LTG--------------------------------
K-----S----LV--FES--------------------------------
K-----Q----VQ--FQA--------------------------------
L-----E----PS--WRN--------------------------------
F-----E----PR--WRN--------------------------------
D-----G----IW--LWEG-------------------------------
L-----R----PQ--WRN--------------------------------
E-----V----LF--ET---------------------------------
E-----Q----QI--FQS--------------------------------
T-----G----EG--VRHVWK-----------------------------
D-----A----AS--WRH--------------------------------
Q-----V----SF--ET---------------------------------
D-----S----VY--IS---------------------------------
T-----W----EA-------------------------------------
L-----R----PQ--WRN--------------------------------
N-----S----PT--WRH--------------------------------
G-----T----RV--WES--------------------------------
Q-----Q----IF--ES---------------------------------
Q-----E----IY--FQT--------------------------------
L-----E----PG--WRN--------------------------------
D-----A----AS--WRH--------------------------------
L-----Q----PE--WRN--------------------------------
I-----N----PS--WRH--------------------------------
G-----G----LE--WQA--------------------------------
P-----E----RH--AWQA-------------------------------
L-----R----PQ--WRN--------------------------------
G-----E----HV--WRG--------------------------------
F-----E----PR--WRN--------------------------------
P-----E----RH--VWQA-------------------------------
P-----E----RH--VWQA-------------------------------
P-----E----RH--VWQA-------------------------------
P-----E----RH--VWQA-------------------------------
P-----E----RH--VWQA-------------------------------
K-----E----IF--FES--------------------------------
A-----C----PS--WRC--------------------------------
A-----C----PS--WRC--------------------------------
V-----E----PT--WRN--------------------------------
P-----E----RH--IWQG-------------------------------
D-----S----RR--WRN--------------------------------
Q-----A----LT--WEN--------------------------------
L-----E----PV--WRN--------------------------------
T-----A----PS--WKN--------------------------------
D-----W----RS-------------------------------------
D-----Q----HR--FQS--------------------------------
K-----D----IF--FES--------------------------------
P-----E----EH--LWQG-------------------------------
A-----W----ER-------------------------------------
A-----W----ER-------------------------------------
P-----E----IR--FET--------------------------------
K-----E----IF--FES--------------------------------
P-----E----RH--VWQG-------------------------------
P-----E----RH--VWQG-------------------------------
P-----E----RH--VWQG-------------------------------
P-----E----RH--VWQG-------------------------------
P-----E----RH--VWQG-------------------------------
L-----E----PV--WRN--------------------------------
Q-----V----RH--LWHA-------------------------------
L-----A----RS--WHN--------------------------------
G-----G----VL--AAG--------------------------------
D----------CV--YTS--------------------------------
S-----A----SV--WRR--------------------------------
N-----Q----HH--FQS--------------------------------
N-----S----PR--WRH--------------------------------
D----------SV--YTS--------------------------------
S-----E----PV--WRN--------------------------------
E-----V----TF--ET---------------------------------
L-----L----HL--WQN--------------------------------
N-----S----PR--WRH--------------------------------
Q-----G----WV--FWG--------------------------------
P-----E----RH--VWQG-------------------------------
L-----E----PA--WRN--------------------------------
L-----Q----LS--WRN--------------------------------
F-----E----PR--WRN--------------------------------
L-----A----RS--WHN--------------------------------
F-----A----PK--WKH--------------------------------
L-----E----PQ--WRN--------------------------------
L-----A----HT--WRH--------------------------------
Kn---nE----IQ--FES--------------------------------
L-----E----PS--WRN--------------------------------
Q-----R----PI--WRN--------------------------------
G-----W----LL-------------------------------------
F-----S----PI--WRN--------------------------------
G-----A----RN--FSG--------------------------------
P-----V----RH--LWRC-------------------------------
L-----Q----PQ--WRN--------------------------------
-----------LR--FTS--------------------------------
Q-----R----YS--S----------------------------------
D-----G----EI--FEL--------------------------------
G-----Q----TI--YHQ--------------------------------
A-----W----EN-------------------------------------
T-----I----YV--WKN--------------------------------
P-----G----EQ--FWQQN------------------------------
-----------VA--FTS--------------------------------
L-----S----PT--WRH--------------------------------
L-----R----HV--WRA--------------------------------
N-----H----VR--WRN--------------------------------
S-----A----PS--WRH--------------------------------
S-----M----PR--FRN--------------------------------
F-----E----PR--WRN--------------------------------
H-----E----LT--WEN--------------------------------
P-----G----EV---TCEA------------------------------
T-----G----VR--VWEG-------------------------------
Q-----G----YE--A----------------------------------
V-----E----PS--WRN--------------------------------
L-----E----PS--WRN--------------------------------
A-----Q----RV--WRG--------------------------------
K-----N----IY--FEN--------------------------------
G-----E----PA--WRN--------------------------------
G-----E----PA--WRN--------------------------------
Y-----E----PR--WRN--------------------------------
R-----E----PT--WRH--------------------------------
A-----E----WR--WRN--------------------------------
A-----H----QF--ET---------------------------------
R-----T----PH--WRN--------------------------------
E-----R----PQ--WRN--------------------------------
L-----E----PC--WRN--------------------------------
L-----S----PT--WRH--------------------------------
R-----E----AK--WRN--------------------------------
Q-----K----FS-------------------------------------
E-----A----PV--WRH--------------------------------
E-----S----GV--WRR--------------------------------
F-----Q----PL--WRN--------------------------------
A--------------WTN--------------------------------
E-----S----LF--ET---------------------------------
E-----S----LF--ET---------------------------------
E-----N----IY--FQN--------------------------------
L-----A----FE-------------------------------------
F-----N----RK--WRQ--------------------------------
L-----E----PS--WRN--------------------------------
T-----G----YA--S----------------------------------
L-----E----PM--WSN--------------------------------
D-----T----IL--FES--------------------------------
G-----E----WR--WRH--------------------------------
P-----C----FV--T----------------------------------
Q-----Q----FT-------------------------------------
D-----E----VH--FVD--------------------------------
D-----G----QV--FEL--------------------------------
D-----A----PR--WRN--------------------------------
K-----Q----TF--FET--------------------------------
Gp---tC----LV--LTG--------------------------------
------------V--FRG--------------------------------
G-----S----AV--HTL--------------------------------
G-----S----AV--HTL--------------------------------
Q-----E----PR--WRC--------------------------------
Q-----R----FS--STF--------------------------------
Q-----R----FS--STF--------------------------------
E-----W----FS-------------------------------------
I-----E----PS--WRN--------------------------------
------------M--WHG--------------------------------
S-----A----PT--WRH--------------------------------
R-----C----YG--C----------------------------------
G-----E----LR--WNH--------------------------------
Q-----R----FA-------------------------------------
N-----H----PR--WRH--------------------------------
S-----D----KA--VHEV-------------------------------
Q-----S----PS--WHK--------------------------------
I-----E----PR--WRN--------------------------------
G-----G----LV--ATG--------------------------------
A-----H----QY--ET---------------------------------
L-----E----PR--WRN--------------------------------
Q-----R----FV--V----------------------------------
-----------YR--FES--------------------------------
Q-----R----FS-------------------------------------
L-----H----PT--FKK--------------------------------
L-----E----IR--WRN--------------------------------
Q-----R----FS--STF--------------------------------
G-----E----II--FEG--------------------------------
Q-----R----FS-------------------------------------
-----------TR--FKS--------------------------------
L-----E----PT--WRN--------------------------------
D-----R----LT--AVA--------------------------------
H-----T----YS--S----------------------------------
Q-----R----QR--FTS--------------------------------
G-----E----II--FEG--------------------------------
E-----A----PV--WRH--------------------------------
A-----R----RR--FAA--------------------------------
A-----R----RR--FAA--------------------------------
A-----R----RR--FAA--------------------------------
A-----R----RR--FAA--------------------------------
A-----R----RR--FAA--------------------------------
A-----R----RR--FAA--------------------------------
A-----R----RR--FAA--------------------------------
A-----R----RR--FAA--------------------------------
A-----R----RR--FAA--------------------------------
A-----R----RR--FAA--------------------------------
A-----R----RR--FAA--------------------------------
I-----E----PI--FRH--------------------------------
G-----G----LV--LTG--------------------------------
Q-----R----FS--S----------------------------------
F-----E----PA--WRN--------------------------------
Q-----D----LR--WTN--------------------------------
G-----R----FL--L----------------------------------
G-----R----FL--L----------------------------------
G-----R----FL--L----------------------------------
L-----E----PA--WRN--------------------------------
E-----T----PR--WRN--------------------------------
G-----S----VV--YSA--------------------------------
G-----E----II--VEG--------------------------------
T-----K----IY--FQQ--------------------------------
R-----E----IH--FTN--------------------------------
A-----E----PR--WRN--------------------------------
A-----E----PR--WRN--------------------------------
G-----H----HV--FRA--------------------------------
G-----S----AV--HTL--------------------------------
G-----R----FL--L----------------------------------
A-----R----RR--FAA--------------------------------
A-----R----RR--FAA--------------------------------
A-----R----RR--FAA--------------------------------
L-----E----AR--WTN--------------------------------
G-----R----FL--L----------------------------------
G-----R----FL--L----------------------------------
G-----R----FL--L----------------------------------
G-----R----FL--L----------------------------------
G-----E----VV--FQR--------------------------------
V-----L----HH--VL---------------------------------
V-----L----HH--VL---------------------------------
G-----T----VQ--FAE--------------------------------
D-----A----TL--FTG--------------------------------
-----------PV--FQK--------------------------------
F-----A----PS--FKK--------------------------------
Q-----G----LT--FRG--------------------------------
L-----E----AR--WGN--------------------------------
L-----Q----PK--FRN--------------------------------
D-----A----TF--FDA--------------------------------
T-----N----PT--WKN--------------------------------
H-----E----AR--WTN--------------------------------
Q-----D----LR--WTN--------------------------------
L-----E----PT--WRN--------------------------------
Q-----R----FT-------------------------------------
G-----R----FL--L----------------------------------
G-----R----FL--L----------------------------------
G-----R----FL--L----------------------------------
G-----R----FL--L----------------------------------
G-----R----FL--L----------------------------------
E-----Q----QI--RFEC-------------------------------
P-----E----HT--WRN--------------------------------
G-----R----TA--LWQR-------------------------------
Q-----R----FV--S----------------------------------
N-----A----TL--FDA--------------------------------
V-----R----DV-------------------------------------
Q-----N----PS--WRN--------------------------------
Y-----E----QR--WRN--------------------------------
D-----S----MR--WIN--------------------------------
D-----S----MR--WIN--------------------------------
T-----A----LH--WRN--------------------------------
T-----A----LH--WRN--------------------------------
S-----D----IY--FEQ--------------------------------
A-----E----PA--WHN--------------------------------
T-----T----FG--WRN--------------------------------
G-----E----HL--WRA--------------------------------
G-----D----PA--WRN--------------------------------
P-----E----YT--WRN--------------------------------
A-----A----CF--GA---------------------------------
P-----G----RV--FTG--------------------------------
I-----E----PS--WRN--------------------------------
A-----A----CF--GA---------------------------------
A-----A----CF--GA---------------------------------
A-----A----CF--GA---------------------------------
A-----A----CF--GA---------------------------------
A-----A----CF--GA---------------------------------
L-----E----PR--WRN--------------------------------
Q-----------K--FTA--------------------------------
A-----A----CF--GA---------------------------------
A-----A----CF--GA---------------------------------
A-----A----CF--GA---------------------------------
A-----A----CF--GA---------------------------------
A-----A----CF--GA---------------------------------
Q-----R----YS--A----------------------------------
A-----A----CF--GA---------------------------------
R-----E----IR--WRN--------------------------------
Q-----R----FT-------------------------------------
Y-----E----PR--WRN--------------------------------
H-----G----AL-------------------------------------
A-----A----CF--GA---------------------------------
G-----M----TQ--WRN--------------------------------
H-----A----PV--FKG--------------------------------
S-----E----AR--WRN--------------------------------
P-----H----VV-------------------------------------
D-----E----WR--WRN--------------------------------
L-----R----YL--S----------------------------------
V-----E----PT--WRN--------------------------------
E-----K----IY--YQN--------------------------------
Q-----C----FV--S----------------------------------
I-----D----YT--WRN--------------------------------
D-----E----LV--LTT--------------------------------
H-----Q----PR--WRH--------------------------------
S-----S----IL--WQN--------------------------------
N-----S----AI--WRH--------------------------------
T-----N----PT--WKN--------------------------------
G-----T----DC--W----------------------------------
Q-----R----FS--S----------------------------------
G-----S----PI--WKH--------------------------------
Y-----T----PH--WRH--------------------------------
K-----S----PT--WRK--------------------------------
S-----A----PT--WRN--------------------------------
N-----D----AV--WRN--------------------------------
-----------VS--FAS--------------------------------
L-----E----PR--WRQ--------------------------------
L-----Q----PE--WRN--------------------------------
I-----T----RQ--WRN--------------------------------
Q-----------R--FTS--------------------------------
G-----E----FL--F----------------------------------
------S----IQ--YRA--------------------------------
H-----D----AI--WRN--------------------------------
A-----Q----PT--WHH--------------------------------
D----------MI--FEG--------------------------------
Q-----Q----FE--V----------------------------------
L-----E----SR--WRK--------------------------------
T-----E----PT--WRN--------------------------------
G-----E----VR--WRN--------------------------------
G-----E----VR--WRN--------------------------------
E-----E----IR--WRN--------------------------------
Q-----R----FS-------------------------------------
A-----N----AV--WRN--------------------------------
L-----E----PR--WRQ--------------------------------
L-----E----PT--WRN--------------------------------
L-----R----YL--S----------------------------------
------S----IQ--YRA--------------------------------
Q-----Q----FV--T----------------------------------
------------S--WKN--------------------------------
Q-----------R--FTS--------------------------------
I-----S----TN--WRN--------------------------------
Q-----R----FS--S----------------------------------
D-----A----PS--WRH--------------------------------
A-----S----FA--WRN--------------------------------
------S----IQ--YRA--------------------------------
L-----E----PT--WRN--------------------------------
A-----H----AR--WRH--------------------------------
L----------RQ--YRG--------------------------------
F-----E----LR--WRN--------------------------------
F-----E----LR--WRN--------------------------------
D-----E----IQ--WRN--------------------------------
-----------VR--FRS--------------------------------
------E----QT--WRN--------------------------------
H-----E----PR--WRN--------------------------------
L-----E----PR--WRR--------------------------------
W-----E----LK--FTS--------------------------------
L-----E----PK--FRF--------------------------------
D----------MI--FEG--------------------------------
Q-----R----FS-------------------------------------
S-----E----AQ--WRN--------------------------------
T-----G----LG--FTC--------------------------------
S-----E----PT--WRN--------------------------------
E-----E----KR--WEN--------------------------------
-----------HC--FES--------------------------------
------------S--WKN--------------------------------
N-----Q----LR--WRN--------------------------------
F-----E----RC--WQN--------------------------------
E-----Q----RQ--WRN--------------------------------
P-----G----RV--FTG--------------------------------
L-----M----PT--WRK--------------------------------
G-----E----IV--FEG--------------------------------
Y-----R----QR--FSS--------------------------------
L----------RQ--YRG--------------------------------
S-----Q----RV--WRG--------------------------------
S-----Q----RV--WRG--------------------------------
L-----E----PT--WRN--------------------------------
F-----E----QR--WRN--------------------------------
R-----P----GE--AREFVA-----------------------------
------------S--WKN--------------------------------
------------S--WKN--------------------------------
R-----Y----PS--FRH--------------------------------
G-----G----SL--FSG--------------------------------
E-----Q----PV--WRN--------------------------------
M-----E----PL--WRS--------------------------------
Q-----R----FS--S----------------------------------
X-----X----XX-------------------------------------
N-----N----PT--WKN--------------------------------
V-----E----PR--WRR--------------------------------
L-----G----AG--LTFRK------------------------------
L-----R----PS--WRY--------------------------------
Q-----K----FI--S----------------------------------
Q-----------R--FTT--------------------------------
I-----E----TK--WRN--------------------------------
G-----E----FR--WRN--------------------------------
Q-----S----PS--WHR--------------------------------
I-----S----PS--WKN--------------------------------
Y-----Q----QR--FSS--------------------------------
Q-----E----IK--FRN--------------------------------
A-----E----PA--WRN--------------------------------
I-----E----PT--WRN--------------------------------
S-----Q----MQ--WRN--------------------------------
S-----A----PT--WRN--------------------------------
P-----D----GA-------------------------------------
H-----E----PR--WRY--------------------------------
M-----E----AS--WRN--------------------------------
-----------TH--WLGL-------------------------------
M-----E----AT--WRN--------------------------------
ArdskrE----VH--WKQ--------------------------------
A-----A----PT--WRN--------------------------------
T-----D----LA--WHN--------------------------------
D----------HI--FRQ--------------------------------
F-----S----PI--WRN--------------------------------
E-----G----TQ--ATAEPV--VAqTs---aPavmqvqr--------gq
L-----E----PR--WRH--------------------------------
Q-----E----RT--YRQ--------------------------------
D----------LQ--YRG--------------------------------
T-----E----KS--WRG--------------------------------
T-----E----KS--WRG--------------------------------
E-----E----WR--WQN--------------------------------
S-----Q----RQ--WRN--------------------------------
S-----G----VR--FRS--------------------------------
D-----E----VL--LSA--------------------------------
D-----T----VH--WRN--------------------------------
S-----GenspRV--WRS--------------------------------
Q----------IC--WRN--------------------------------
L-----S----FQ--WLN--------------------------------
S-----E----MR--WRN--------------------------------
S-----T----HI--WRN--------------------------------
F-----E----PR--WRG--------------------------------
N-----E----LS--WTS--------------------------------
H-----Q----LR--WRN--------------------------------
R-----E----VH--WKQ--------------------------------
G-----R----VS--C----------------------------------
A-----E----PT--WRN--------------------------------
L----------WR--WRN--------------------------------
G-----E----SR--WRN--------------------------------
E-----E----WR--WRN--------------------------------
L-----S----FQ--WLN--------------------------------
L-----S----FQ--WLN--------------------------------
Q-----R----FS--S----------------------------------
G-----E----FR--WRN--------------------------------
Q-----R----QY--TT---------------------------------
A-----A----CF--GA---------------------------------
D-----A----LP--VR---------------------------------
V-----E----LV--AEA--------------------------------
D-----R----LR--WRN--------------------------------
D-----R----LR--WRN--------------------------------
L-----E----PR--WRN--------------------------------
Q-----R----YR--SE---------------------------------
Q-----C----FK-------------------------------------
A-----A----MV--L----------------------------------
N-----E----YL--FHQ--------------------------------
M-----E----AT--WRN--------------------------------
N-----E----YL--FHQ--------------------------------
Q-----R----FS--S----------------------------------
S-----T----FQ--WTN--------------------------------
N-----E----YL--FHQ--------------------------------
N-----E----YL--FHQ--------------------------------
D-----S----VR-------I-pATrT----vT-----------------
S-----E----GS--WKH--------------------------------
A-----A----CF--GA---------------------------------
--------------------------------------------------
H-----E----LR--WRN--------------------------------
L-----T----FQ--WLN--------------------------------
Q-----K----FS--T----------------------------------
A-----A----AR--TEV--------------------------------
N----------RL--FTA--------------------------------
Q-----C----FK-------------------------------------
F-----E----QR--WRN--------------------------------
T-----R----LQ--WRN--------------------------------
Q-----K----FS--T----------------------------------
E-----T----QH--WNA--------------------------------
K-----H----DA--IWHN-------------------------------
E-----Q----II--YHQ--------------------------------
F-----E----PR--WRG--------------------------------
R-----E----LH--WRN--------------------------------
Q-----C----FM--K----------------------------------
D-----E----VS--WRN--------------------------------
R-----Y----PK--WRH--------------------------------
Q-----C----FI-------------------------------------
K-----E----LV--WKN--------------------------------
K-----E----LV--WKN--------------------------------
H-----A----SL--WRR--------------------------------
H-----I----LR--WKN--------------------------------
G-----S----LT--VSF--------------------------------
G-----S----LT--VSF--------------------------------
G-----S----LT--VSF--------------------------------
L-----E----PR--WRS--------------------------------
P-----G----PR-------------------------------------
L-----E----PT--WRN--------------------------------
P-----A----FR--V----------------------------------
S-----W----ET-------------------------------------
A-----S----FR--V----------------------------------
A-----S----FR--V----------------------------------
A-----S----FR--V----------------------------------
A-----S----FR--V----------------------------------
A-----S----FR--V----------------------------------
A-----S----FR--V----------------------------------
A-----S----FR--V----------------------------------
A-----S----FR--V----------------------------------
G-----S----LT--VSF--------------------------------
G-----S----LT--VSF--------------------------------
G-----S----LT--VSF--------------------------------
T-----P----FE--QRA--------------------------------
H-----I----LR--WKN--------------------------------
P-----G----HE--LVC--------------------------------
Q-----Q----FR--FQT--------------------------------
G-----S----LT--VSF--------------------------------
G-----S----LT--VSF--------------------------------
I-----E----PT--WRN--------------------------------
K-----E----QM--FKT--------------------------------
G-----S----FQ--WRN--------------------------------
D-----D----VV--FEN--------------------------------
T-----R----TR--V----------------------------------
N----------RV--FRA--------------------------------
A-----P----GE--YTV--------------------------------
N-----P----IF--AT---------------------------------
D-----G--------F----------------------------------
H-----Q----IS--WRQ--------------------------------
D-----G----LR--WRN--------------------------------
-----------RL--FVS--------------------------------
G-----S----LT--VSF--------------------------------
G-----S----LT--VSF--------------------------------
G-----I----TR--FTC--------------------------------
A-----P----AT--WIWQS------------------------------
L-----E----SR--WRK--------------------------------
A-----S----FR--V----------------------------------
A-----S----FR--V----------------------------------
A-----S----FR--V----------------------------------
G-----S----LT--VSF--------------------------------
N----------AQ--WKN--------------------------------
D-----R----LR--A----------------------------------
G-----G----LV--ART--------------------------------
L-----D----VF--ST---------------------------------
S-----D----AR--WNW--------------------------------
Q-----G----RV--FVT--------------------------------
R-----V----PV--ETG--------------------------------
G-----D----LV--LTG--------------------------------
D-----E----WR--WRN--------------------------------
E-----G----QLppFR---------------------------------
A-----D----RA--ERP--------------------------------
G-----S----LT--VSF--------------------------------
G-----D----GA--Y----------------------------------
V-----P----AR--VWQT-------------------------------
V-----P----AR--VWQT-------------------------------
G-----E----SL--FSG--------------------------------
E-----G----LR--C----------------------------------
D-----R----IR--F----------------------------------
R-----E----FR--T----------------------------------
E-----C----RF--YK---------------------------------
K-----I----DM-------------------------------------
R-----I----FN--A----------------------------------
Q-----Q----FF--KT---------------------------------
N----------PI--FAS--------------------------------
Y-----E----PG--WRR--------------------------------
G-----V----RE--FTA--------------------------------
D-----L----RL--WHT--------------------------------
T-----I----CK--I----------------------------------
T-----I----CK--I----------------------------------
R-----G----EL--RFV--------------------------------
T-----S----YY--A----------------------------------
T-----S----YY--A----------------------------------
T-----S----YY--A----------------------------------
S-----S----SS--SAT--------------------------------
S-----S----SS--SAT--------------------------------
S-----S----SS--SAT--------------------------------
D-----F----PN--GSG--------------------------------
D-----F----PN--GSG--------------------------------
D-----F----PN--GSG--------------------------------
S-----V----AV--YKF--------------------------------
S-----V----AV--YKF--------------------------------
S-----V----AV--YKF--------------------------------
R-----V----AY--LS---------------------------------
A-------------------------------------------------
A-------------------------------------------------
G-----R----VT--VEA--------------------------------
K-----L----HR--Y----------------------------------
K-----L----HR--Y----------------------------------
V-----P----AR--VWQT-------------------------------
Q-----T----WY-------------------------------------
W-----E----PR--WRN--------------------------------
W-----E----PR--WRN--------------------------------
------I----YK--I----------------------------------
D-----F----PN--GSG--------------------------------
D-----F----PN--GSG--------------------------------
S-----A----TV--YKI--------------------------------
P-----S----HL--WQA--------------------------------
P-----S----HL--WQA--------------------------------
P-----S----HL--WQA--------------------------------
P-----S----HL--WQA--------------------------------
P-----S----HL--WQA--------------------------------
N-----R----VL--HA---------------------------------
S-----A----TV--Y----------------------------------
S-----A----TV--Y----------------------------------
D-----E----TK--ATSQK------------------------------
F-----R----SC--LKG--------------------------------
Q-----R----FS--S----------------------------------
G-----A----VY--ST---------------------------------
A-----D----GA--Y----------------------------------
A-----D----GA--Y----------------------------------
A-----D----GA--Y----------------------------------
------E----LR--LWHT-------------------------------
S-----A----TV--YKI--------------------------------
D----------IS--WRN--------------------------------
A-----D----GA--Y----------------------------------
D-----T----VL--EKQ--------------------------------
P-----L----EL--WRT--------------------------------
A-----D----GA--Y----------------------------------
D-----F----PN--GSG--------------------------------
G-----E----LR--YRH--------------------------------
E-----S----FK--K----------------------------------
------C----QR--FSS--------------------------------
------I----YK--I----------------------------------
--------------------------------------------------
S-----V----YN--I----------------------------------
S-----V----YN--I----------------------------------
S-----V----YN--I----------------------------------
S-----V----YN--I----------------------------------
S-----V----YN--I----------------------------------
S-----V----YN--I----------------------------------
R-----Q----VI--YAL--------------------------------
V-----E----LV--TEA--------------------------------
G-----T----MC--RWSN-------------------------------
------C----QR--FSS--------------------------------
H-----V----IE--VVR--------------------------------
L-----G----GL--FTV--------G----kPlfggrfletvp-aycpe
--------------------------------------------------
H-----S----LH--TL---------------------------------
Q-----E-----V--YTA--------------------------------
V-----E----LV--SEV--------------------------------
Q-----C----FK--K----------------------------------
N----------SE--LTC--------------------------------
F-----R----CH--L----------------------------------
P-----P----TH--LWQA-------------------------------
F-----A----LH--E----------------------------------
Q-----C----FV--STF--------------------------------
V-----E----LV--TEV--------------------------------
V-----E----LV--TEV--------------------------------
V-----P----AR--VWQT-------------------------------
A-----D----GA--Y----------------------------------
A-----D----GA--Y----------------------------------
A-----D----GA--Y----------------------------------
A-----D----GA--Y----------------------------------
E-----T----IV--EV---------------------------------
I-----E----IY--ST---------------------------------
A-----D----GA--Y----------------------------------
G-----G----SS--SST--------------------------------
G-----G----SS--SST--------------------------------
A-----D----GA--Y----------------------------------
G-----E----VL--FTG--------------------------------
Y-----E----VV--LRSTSL-----------------------------
A-----D----GA--Y----------------------------------
A-----D----GA--Y----------------------------------
V-----E----LV--TEV--------------------------------
A-----D----GA--Y----------------------------------
A-----D----GA--Y----------------------------------
V-----E----LV--VEA--------------------------------
--------------------------------------------------
--------------------------------------------------
V-----E----LV--AET--------------------------------
--------------------------------------------------
--------------------------------------------------
V-----E----LV--CEV--------------------------------
E-----S----LV--AVR--------------------------------
E-----A----AL--WQTQGF-dRNgT-----Pi----------------
E-----E----YR--WRN--------------------------------
T-----T----MV--FTT--------------------------------
Y-----G----QK--FTS--------------------------------
Q-----R----FS-------------------------------------
D-----H----TQ--KWN--Y-pKFkG-----Grqsg-------------
--------------------------------------------------
L-----E----PR--WRN--------------------------------
G-----E----AL--F----------------------------------
S-----M----RL--WRT--------------------------------
A-----E----LV--TEA--------------------------------
P-----T----RQ--VWQT-------------------------------
P-----T----TV--VVSGRT-eGIgTvrrdlPplpllrfvekplvhyhg
T-----T----MV--FTT--------------------------------
T-----T----MV--FTT--------------------------------
Q-----T----WD--V----------------Pkvkdfpsss----ggss
K-----Y----CE--F----------------------------------
Q-----S----WD-------------------------------------
Q-----S----WD-------------------------------------
Q-----S----WD-------------------------------------
N-----R----VL--HA---------------------------------
V-----Q----PV--EDN--------------Drde--------------
R-----R----QF-------------------------------------
R-----R----QF-------------------------------------
T-------------------------------------------------
L-----P----IH--LWQA-------------------------------
V-----E----LV--TEA--------------------------------
-----------VV--FES--------------------------------
E-----D----WF--VT---------------Kfemqkss--------ks
N-----T----TV--YTT--------------------------------
Y-----G----QK--FTS--------------------------------
K-----A----IQ--FQS--------------------------------
G-----E----WR--WRN--------------------------------
D-----I----EL--ITEA-------------------------------
E-----T----II-------------------------------------
D-----S----SV--FSC--------------------------------
D-----S----SV--FSC--------------------------------
D-----S----SV--FSC--------------------------------
D-----S----SV--FSC--------------------------------
E-----T----IV--EV---------------------------------
V-----E----LV--SET--------------------------------
N-----G----LT--MET--------------------------------
H-----E----RL--WRA--------------------------------
G-----G----ST--ATT--------------------------------
G-----G----ST--ATT--------------------------------
D-----Q----LH--WRN--------------------------------
A-----G----PV--QREL-------------------------------
E-----D----WF--VTKFEM-qKS-Tk---sGer---------------
G-----E----LV--IEV--------------------------------
E-----T----VI-------------------------------------
I-----E----LV--CEV--------------------------------
G-----G----ST--ATT--------------------------------
D-----A----LR--FVA--------------------------------
L-----S----VE--L----------------------------------
P-----A----RQ--VWQT-------------------------------
R-----V----RI--ER---------------------------------
L-----N----PT--WRN--------------------------------
R-----H----WR--IAR--------------------------------
I-----G----RV--ATVTEA-----------------------------
D-----T----YV--YTT--------------------------------
V-----E----LI--TEA--------------------------------
K-----E----AL--FTINNKdnVF-------------------------
R-----D----MR--FVG--------------------------------
-----------FS--L----------------------------------
D-----L----RL--WHS--------------------------------
--------------------------------------------------
T-----S----VT--LDH--------------------------------
R-----T----AV--L----------------------------------
Q-----P----GH--LWQA-------------------------------
E-----A----QG--YAGLA------------------------------
S-----P----IS--VWET-------------------------------
E-----T----VL--YTT--------------------------------
R-----G----WV--FTG--------------------------------
K-----I----TV--FTS--------------------------------
------------T--WEN--------------------------------
G-----D----VY--AT---------------------------------
K-----G----YY--LEN--------------------------------
R-----G----TH--AFEG-------------------------------
K-----T----VF--ET---------------------------------
K-----T----VF--ET---------------------------------
A-----D----ST--QRYIQ------------------------------
------------S--WEG--------------------------------
D-----D----VR--C----------------------------------
P----------VV--FES--------------------------------
G-----E----HI--WET--------------------------------
-----------FA--WEN--------------------------------
Q-----S----VI--FES--------------------------------
R-----S----AI--FES--------------------------------
R-----S----AI--FES--------------------------------
D-----S----VV--YRS--------------------------------
A-----G----IA--FHS--------------------------------
D-----T----IV--FRS--------------------------------
G-----T----IV--FRS--------------------------------
D-----A----RV--FRS--------------------------------
A-----S----KR--FRS--------------------------------
V-----K----LV--Y----------------------------------
A-----P----AT--WIWQS------------------------------
N-----A----TI--FRS--------------------------------
E-----Q----VY--YS---------------------------------
S-----E----LQ--WEQ--------------------------------
-----------LV-------------------------------------
D-----T----IV--FHS--------------------------------
L-----T----VS--V----------------------------------
E-----Q----VY--YS---------------------------------
K-----I----SM-------------------------------------
L-----G----KY--WR---------------------------------
G-----H----PI--FTA--------------------------------
L-----T----LS--FKK--------------------------------

-------SLSLR-----THP-----WLA----------------------
-------RLSRR-----THP-----WLA----------------------
-------RLSVR-----THP-----WLA----------------------
-------RLSLQ-----SHP-----WLA----------------------
-------RLSLS-----SHP-----WLA----------------------
-------RLSLQ-----SHP-----WLA----------------------
-------RISLL-----SHP-----WLA----------------------
-------RLSLN-----SHT-----WLA----------------------
-------RLSLQ-----SHP-----WLA----------------------
-------RLSLR-----THP-----WLA----------------------
-------RLSVH-----SHP-----WLA----------------------
-------RLALH-----SHP-----WLA----------------------
-------RLSLK-----SHP-----WLA----------------------
-------KLSVK-----TQP-----WLA----------------------
-------RLSVS-----SHP-----WLA----------------------
-------RLSLQ-----SHP-----WLA----------------------
-------RLSRQ-----THP-----WLA----------------------
-------RISVR-----THP-----WLA----------------------
-------RLSVG-----THP-----WLA----------------------
-------RLSLR-----THP-----WLA----------------------
-------RLSVR-----THP-----WLA----------------------
-------RVSLA-----THA-----WLA----------------------
-------RLSLR-----THP-----WLA----------------------
-------RLSLS-----SHP-----WLA----------------------
-------TLSLA-----THP-----WLA----------------------
-------SLSAA-----THP-----WLA----------------------
-------RLSLR-----SHP-----WLA----------------------
-------RLSLQ-----THP-----WLA----------------------
-------RLSLS-----SHG-----WLA----------------------
-------TLSLA-----THP-----WLA----------------------
-------RLSLK-----SHP-----WLA----------------------
-------RVSLA-----THA-----WLA----------------------
-------RLSLS-----SHG-----WLA----------------------
-------RVSLA-----THA-----WLA----------------------
-------RLSLS-----EHP-----WLA----------------------
-------RLSLR-----THP-----WLA----------------------
-------QISLR-----THP-----WLA----------------------
-------RISLR-----THP-----WLA----------------------
-------RVSLA-----THA-----WLA----------------------
-------RVSLA-----THT-----WLA----------------------
-------RLSLA-----SHP-----WLG----------------------
-------RVSLA-----THT-----WLA----------------------
-------RVSLA-----THP-----WLA----------------------
-------ALSLR-----THP-----WLA----------------------
-------RLSLQ-----THP-----WLT----------------------
-------RVSLA-----THA-----WLA----------------------
-------RISLR-----THP-----WLA----------------------
-------RVSLA-----THT-----WLA----------------------
-------RLSLR-----THP-----WLA----------------------
-------RLTAG-----SHP-----WLS----------------------
-------RLSLQ-----AYP-----WLT----------------------
-------RFSLA-----THP-----WLA----------------------
-------RISLR-----THP-----WLA----------------------
-------RLSLA-----EHP-----WLE----------------------
-------RLSLQ-----SHP-----WLA----------------------
-------RLSVG-----THP-----WLA----------------------
-------RISLR-----THP-----WLA----------------------
-------RLSLR-----THP-----WLT----------------------
-------RVSLA-----AHP-----WLA----------------------
-------RLSLR-----SHP-----WLA----------------------
-------RIGVD-----EFP-----WMA----------------------
-------ALSAA-----TLP-----WAA----------------------
-------RLSTD-----EQP-----WLA----------------------
-------RLSLR-----SHP-----WLG----------------------
-------RLSLR-----THP-----WLT----------------------
-------RLSPD-----EQQ-----WLT----------------------
-------TLSVA-----THP-----WLA----------------------
-------RLAGS-----EHD-----WLT----------------------
-------RFGPD-----SRP-----WLA----------------------
-------ELFAD-----SPS-----YLG----------------------
-------RLSLA-----EHP-----WLE----------------------
-------RLALP-----SHP-----WLG----------------------
-------RLSPL-----THP-----WLT----------------------
-------MLSAR-----ALP-----WLA----------------------
-------AVSAE-----AFP-----YLA----------------------
-------TLDLK-----RLP-----WLG----------------------
-------RLSVR-----THP-----WLA----------------------
-------ALSDE-----RLS-----YLS----------------------
-------TLDRK-----RLP-----WLG----------------------
-------RLSTT-----AQP-----WLA----------------------
-------GVSVR-----RQP-----WLA----------------------
-------FVGTR-----ALP-----FID----------------------
-------KFRAD-----EPS-----FFS----------------------
-------EWSLK-----SQP-----WLA----------------------
-------TFRSD-----RLQ-----LLS----------------------
-------RVSRS-----GDL-----WLR----------------------
-------RVDAA-----DPL------------------------------
-------RVSRS-----GDL-----WLR----------------------
-------QLGPK-----HFP-----LLA----------------------
-------QVSRS-----GDL-----WLQ----------------------
-------RVSRS-----GDL-----WLR----------------------
-------EFNTA-----RLP-----FLS----------------------
-------RLSAA-----AQP-----WLT----------------------
-------KLSRS-----AVS-----YLD----------------------
-------TLDLK-----RLP-----WLG----------------------
--------LSAK-----EPS-----YLA----------------------
-----------------AQP-----FLF----------------------
-------SIGPR-----HQP-----FLG----------------------
-------ELSGT-----SLP-----WLS----------------------
-------SVPTG---------------A----------------------
-------QWSRR-----AQP-----WAV----------------------
-------RYSAQ-----SLP-----FLD----------------------
-------DLSVE-----KMP-----FLR----------------------
-------RLSLD-----TQP-----WLA----------------------
-------SLSLR-----THP-----WLA----------------------
-------RLSLR-----THP-----WLA----------------------
-------RLSLR-----THP-----WLA----------------------
-------RLSLR-----THP-----WLA----------------------
-------RLSLD-----THP-----WLA----------------------
-------RLSRR-----THP-----WLA----------------------
-------RLSLA-----THP-----WLA----------------------
-------RLSTR-----SHP-----WLA----------------------
-------RLSLR-----THP-----WLS----------------------
-------RLGRT-----SHP-----WLA----------------------
-------RLSVR-----THP-----WLA----------------------
-------RLSLA-----THP-----WLA----------------------
-------RLSVR-----THP-----WLA----------------------
-------RLSLD-----THL-----WLA----------------------
-------RLSLD-----THP-----WLA----------------------
-------RLSLQ-----SHP-----WLA----------------------
-------RLSLS-----SHP-----WLA----------------------
-------RLSLQ-----SHP-----WLA----------------------
-------RISLL-----SHP-----WLA----------------------
-------RLSLD-----THP-----WLA----------------------
-------RLSLR-----THP-----WLG----------------------
-------RLSLR-----THP-----WLA----------------------
-------LLSLQ-----AQP-----WLA----------------------
-------RLATR-----THP-----WLA----------------------
-------QLSPA-----AQT-----WLT----------------------
-------RLSVR-----THP-----WLA----------------------
-------RLALS-----THP-----WLS----------------------
-------RLSLN-----SHT-----WLA----------------------
-------RLSLQ-----SHP-----WLA----------------------
-------RLSLD-----THP-----WLA----------------------
-------RLSVR-----THP-----WLA----------------------
-------RLSLR-----THP-----WLA----------------------
-------RLSTR-----SHP-----WLA----------------------
-------RVSLH-----THP-----WLA----------------------
-------RLSPR-----THP-----WLN----------------------
-------RISTA-----GHS-----WLA----------------------
-------RLSVH-----SHP-----WLA----------------------
-------RLSQG-----THG-----WIS----------------------
-------RLALH-----SHP-----WLA----------------------
-------RLSLK-----SHP-----WLA----------------------
-------KLSVK-----TQP-----WLA----------------------
-------RLSAA-----LYP-----WLA----------------------
-------RLSPS-----LQG-----WLT----------------------
-------RLSLD-----AHP-----WLA----------------------
-------RLSLL-----SHP-----WLA----------------------
-------RLSVS-----SHP-----WLA----------------------
-------RLSLQ-----SHP-----WLA----------------------
-------RLSAR-----SHG-----WLA----------------------
-------RLSRQ-----THP-----WLA----------------------
-------RLSLA-----TQP-----WIT----------------------
-------RLSLT-----THP-----WLA----------------------
-------RLSPS-----LQG-----WLT----------------------
-------RLSRR-----APS-----WLA----------------------
-------RLSVA-----LYP-----WLA----------------------
-------SLSVR-----SHP-----WLA----------------------
-------RVSLG-----SHP-----WLA----------------------
-------SLSTR-----THP-----WLA----------------------
-------LLSLG-----THP-----WLA----------------------
-------LLSLG-----THP-----WLA----------------------
-------RLSLR-----THP-----WLA----------------------
-------RLSGH-----AQP-----WLA----------------------
-------RISVR-----THP-----WLA----------------------
-------RLSLA-----TQP-----WIA----------------------
-------RLSVG-----THP-----WLA----------------------
-------LLSLR-----AQP-----WLA----------------------
-------LLSVR-----SQP-----WLA----------------------
-------RLSLR-----THP-----WLA----------------------
-------RLSLT-----THP-----WLA----------------------
-------RLSRR-----THP-----WLA----------------------
-------RLSVR-----THP-----WLA----------------------
-------RLSLR-----THP-----WLG----------------------
-------RLSLT-----THP-----WLA----------------------
-------RLSMR-----THP-----WLA----------------------
-------RVSLH-----THP-----WLA----------------------
-------RLSRT-----AQP-----WLA----------------------
-------RVSLA-----THA-----WLA----------------------
-------RLSVQ-----SQP-----WLA----------------------
-------RLALG-----AHG-----WLA----------------------
-------RLSLD-----AHP-----WLA----------------------
-------RLSTR-----THP-----WLA----------------------
-------RLSLR-----THP-----WLA----------------------
-------RLSVA-----SHG-----WLA----------------------
-------RLSLS-----SHP-----WLA----------------------
-------RLSLR-----THP-----WLA----------------------
-------RLSTA-----AQP-----WLA----------------------
-------TLSLA-----THP-----WLA----------------------
-------LLSLR-----SHP-----WLA----------------------
-------RLSLR-----THP-----WLA----------------------
-------RISLS-----TLP-----WLA----------------------
-------RLALS-----THA-----WLA----------------------
-------RLALR-----THP-----WLA----------------------
-------RLSLR-----SHP-----WLA----------------------
-------SLSAA-----THP-----WLA----------------------
-------RISAR-----THA-----WLG----------------------
-------RLSLA-----THA-----WLA----------------------
-------RLSLR-----THP-----WLA----------------------
-------RLSLR-----SHP-----WLA----------------------
-------RLSLR-----THP-----WLA----------------------
-------RVSLR-----THP-----WLA----------------------
-------ALSTR-----TSP-----WLS----------------------
-------RLSKH-----THP-----WLV----------------------
-------RLSKH-----THP-----WLV----------------------
-------SLSSA-----THP-----WLR----------------------
-------RLSLT-----SHP-----WLV----------------------
-------RLSLQ-----THP-----WLA----------------------
-------RLSLA-----AQG-----WLA----------------------
-------RLSVS-----TTP-----WLA----------------------
-------RLSLR-----THP-----WLA----------------------
-------RLSLA-----DQP-----WLA----------------------
-------RLSLA-----DQP-----WLA----------------------
-------RLSLA-----DQP-----WLA----------------------
-------RLSLA-----DQP-----WLA----------------------
-------RLSLA-----DQP-----WLA----------------------
-------RWSLR-----SHP-----WLG----------------------
-------RLSLS-----SHG-----WLA----------------------
-------TLSAR-----THP-----WLT----------------------
-------LLSLR-----THP-----WLA----------------------
-------RLSLR-----AQT-----WLA----------------------
-------RLSAA-----SQG-----WLV----------------------
-------RLSPA-----SQG-----WLA----------------------
-------RVSLR-----THP-----WLA----------------------
-------RLSVA-----SHP-----WLG----------------------
-------ALSLA-----GQP-----WLA----------------------
-------RVSLR-----THA-----WLA----------------------
-------TLSLA-----THP-----WLA----------------------
-------RLSLR-----SHP-----WLA----------------------
-------RLSLA-----NQP-----WLA----------------------
-------RLSLR-----THP-----WLA----------------------
-------RISTA-----AQP-----WLA----------------------
-------RLSVQ-----EQP-----WLA----------------------
-------RLSTS-----THP-----WLA----------------------
-------RISLR-----THP-----WLA----------------------
-------RLSRS-----GVS-----WLA----------------------
-------RLSSA-----SQG-----WLA----------------------
-------RLSLA-----THP-----WLA----------------------
-------RLSLK-----SHP-----WLA----------------------
-------RLSLK-----SHP-----WLA----------------------
-------RVSLA-----THA-----WLA----------------------
-------RLSLS-----SHG-----WLA----------------------
-------RVSLA-----THA-----WLA----------------------
-------RLSLS-----EHP-----WLA----------------------
-------RLSLR-----THP-----WLA----------------------
-------QISLR-----THP-----WLA----------------------
-------ALSLA-----GQP-----WLA----------------------
-------RLSLD-----THP-----WLA----------------------
-------RVSLH-----THP-----WLA----------------------
-------RISLR-----THP-----WLA----------------------
-------QISLR-----THP-----WLA----------------------
-------RLSLD-----RHP-----WLA----------------------
-------RLSLH-----THG-----WLA----------------------
-------RLSPR-----THP-----WLA----------------------
-------RLSLR-----SHP-----WLA----------------------
-------RLSLP-----THP-----WLA----------------------
-------RVSLN-----THP-----WLG----------------------
-------RLSRR-----THP-----WLE----------------------
-------RVSLA-----THA-----WLA----------------------
-------RLSLR-----THP-----WLA----------------------
-------RLSTS-----AQA-----WLA----------------------
-------RLALA-----DQP-----WLA----------------------
-------RLSPN-----VQP-----WLA----------------------
-------RLSPN-----VQP-----WLA----------------------
-------RLSPN-----VQP-----WLA----------------------
-------RLSPN-----VQP-----WLA----------------------
-------RLSPN-----VQP-----WLA----------------------
-------RLSPN-----VQP-----WLA----------------------
-------RLSLR-----AQP-----WLA----------------------
-------RLSRS-----GVS-----WLA----------------------
-------RVSLR-----SHP-----WLA----------------------
-------RLSPS-----VQG-----WLA----------------------
-------RLSPS-----VQG-----WLA----------------------
-------RLSPS-----VQG-----WLA----------------------
-------RLSPS-----VQG-----WLA----------------------
-------RLSPS-----VQG-----WLA----------------------
-------RISLR-----THP-----WLA----------------------
-------RVGLR-----THP-----WLA----------------------
-------RWSLS-----THP-----WLA----------------------
-------SLSSA-----THP-----WLR----------------------
-------LLSPQ-----RLP-----WLS----------------------
-------RLSAR-----TQP-----WLT----------------------
-------RISRR-----THP-----WLG----------------------
-------RLSVE-----AQP-----WLA----------------------
-------RVSLA-----THT-----WLA----------------------
-------RLAVA-----SLP-----WLA----------------------
-------RLSLA-----SHP-----WLG----------------------
-------RVSLA-----THT-----WLA----------------------
-------RVSLA-----THP-----WLA----------------------
-------RLSTS-----AQA-----WLA----------------------
-------RISPD-----TQP-----WLV----------------------
-------RLALR-----SHP-----WLA----------------------
-------RLSLA-----AQP-----WLA----------------------
-------RLSLR-----DHP-----WLA----------------------
-------ALSLR-----THP-----WLA----------------------
-------RISTA-----TQP-----WLA----------------------
-------RLSGR-----SHP-----WLL----------------------
-------RLSAQ-----THP-----WLL----------------------
-------RLSAR-----TES-----WLA----------------------
-------RLSPN-----VQP-----WLA----------------------
-------RLSLT-----THP-----WLA----------------------
-------RLSLR-----THP-----WLA----------------------
-------KLSLA-----THP-----WLA----------------------
-------WLSLR-----THP-----WLA----------------------
-------RLSPR-----SHP-----WLA----------------------
-------RLGLA-----THP-----WLA----------------------
-------LLSLD-----GQP-----WLA----------------------
-------QLSVA-----THP-----WLA----------------------
-------RLSLQ-----THP-----WLT----------------------
-------RLSLA-----EHP-----WLA----------------------
-------RLAPS-----AQS-----WLA----------------------
-------RVSLA-----THA-----WLA----------------------
-------RVSLG-----SHP-----WLA----------------------
-------SLSLR-----DHA-----WLA----------------------
-------RLSVR-----AQP-----WLG----------------------
-------RVSLR-----THP-----WLA----------------------
-------RLGLD-----THP-----WLA----------------------
-------RLSRH-----SQP-----WLT----------------------
-------RISRH-----SHP-----WLA----------------------
-------RLSPR-----VQG-----WLA----------------------
-------RLSPS-----SHP-----WLQ----------------------
-------RISAR-----NQT-----WLP----------------------
-------RLSLA-----AQP-----WLA----------------------
-------RLAPS-----AQS-----WLA----------------------
-------RISLR-----THP-----WLA----------------------
-------RLSVR-----AQP-----WLG----------------------
-------RVSLA-----SHP-----WLG----------------------
-------TLSVG-----SLP-----WLA----------------------
-------QLSLR-----NHP-----WLA----------------------
-------RLSLA-----THP-----WLA----------------------
-------RISLA-----THP-----WLA----------------------
-------RLAPS-----AQS-----WLA----------------------
-------QLSVA-----THP-----WLA----------------------
-------RLSRA-----THP-----WLD----------------------
-------RLSPS-----VQG-----WLA----------------------
-------RLSVR-----AQP-----WLG----------------------
-------RLSVR-----THS-----WLA----------------------
-------RLSLS-----GHP-----WLA----------------------
-------LLSLD-----GQP-----WLA----------------------
-------RVSLA-----THT-----WLA----------------------
-------RISLE-----THP-----WLA----------------------
-------HLSLR-----THP-----WLA----------------------
-------RVSLR-----EHP-----WLA----------------------
-------RISAR-----SHP-----WLA----------------------
-------RLSLR-----TQP-----WLA----------------------
-------RWSLR-----THP-----WLA----------------------
-------RLSLR-----THP-----WLA----------------------
-------RLSRH-----SHP-----WVA----------------------
-------RLSSR-----THP-----WLA----------------------
-------RLTRR-----THP-----WLA----------------------
-------RLSLA-----THP-----WLG----------------------
-------RLALA-----EQP-----WLG----------------------
-------RLSVR-----AQP-----WLG----------------------
-------QLSVA-----THP-----WLA----------------------
-------RLSLR-----THP-----WLA----------------------
-------RLSRH-----THA-----WLA----------------------
-------ELSLA-----AQP-----WLA----------------------
-------RLAAA-----TQP-----WLA----------------------
-------RLSLR-----THP-----WLA----------------------
-------RLSAA-----THG-----WLT----------------------
-------RLTAG-----SHP-----WLS----------------------
-------DVSLA-----THP-----WLA----------------------
-------RLTAG----gGES-----WLG----------------------
-------RISLR-----THP-----WLA----------------------
-------RLSLQ-----AYP-----WLT----------------------
-------RLSLA-----GQP-----WLA----------------------
-------RLSPH-----THA-----WLA----------------------
-------RFSLA-----THP-----WLA----------------------
-------RISLR-----THP-----WLA----------------------
-------RLSLR-----SHP-----WLA----------------------
-------QISMQ-----VHP-----WLL----------------------
-------RLSVG-----EQR-----WLA----------------------
-------RLSVG-----EQR-----WLA----------------------
-------RLSVG-----EQR-----WLA----------------------
-------RLSVG-----EQR-----WLA----------------------
-------RLSVG-----EQR-----WLA----------------------
-------RLSVG-----EQR-----WLA----------------------
-------RLSVA-----SMP-----WLA----------------------
-------RLSLR-----GQP-----WLA----------------------
-------RLSLR-----THP-----WLA----------------------
-------ELSLA-----AQP-----WLA----------------------
-------RLSLG-----AHP-----FLA----------------------
-------RLSVH-----SHP-----WLA----------------------
-------RLSAT----tGAG-----WLA----------------------
-------RLSTD-----SLP-----WLA----------------------
-------RLSLA-----EHP-----WLA----------------------
-------LLSVE-----AQP-----WLA----------------------
-------RLSLR-----THP-----WLA----------------------
-------RVSLK-----THP-----WLA----------------------
-------RLSLT-----THP-----WLA----------------------
-------RLGLR-----GQP-----WIA----------------------
-------RLSLA-----EHP-----WLE----------------------
-------RLSLQ-----SHP-----WLA----------------------
-------RWSLR-----THG-----WLA----------------------
-------RVGLS-----THS-----WLA----------------------
-------RLSLR-----THP-----WLA----------------------
-------RVGLS-----THP-----WLA----------------------
-------RLSLH-----THA-----WLA----------------------
-------WLSLR-----THP-----WLA----------------------
-------RLSVG-----THP-----WLA----------------------
-------RLSPQ-----THG-----WLA----------------------
-------RLSLR-----TQP-----WLA----------------------
-------RVSRQ-----SAA-----WLD----------------------
-------RLSTN-----ELP-----WLA----------------------
-------ELSRQ-----RQP-----WLA----------------------
-------RVGLN-----THP-----WLA----------------------
-------RLSTA-----THP-----WLA----------------------
-------RVALR-----EQP-----WLV----------------------
-------RISLR-----THP-----WLA----------------------
-------RVSVQ-----DHP-----WLA----------------------
-------RVSAT----gGDG-----WLG----------------------
-------RISVV-----AAP-----WLA----------------------
-------RISVV-----AAP-----WLA----------------------
-------RISVV-----AAP-----WLA----------------------
-------RLAASg---gGGG-----WLA----------------------
-------RLSTL-----DHP-----WVL----------------------
-------RISRA-----GDG-----WLT----------------------
-------RISPR-----TQP-----WLN----------------------
-------RISPR-----TQP-----WLN----------------------
-------RISPR-----TQP-----WLN----------------------
-------RISPR-----TQP-----WLN----------------------
-------RISPR-----TQP-----WLN----------------------
-------RISPR-----TQP-----WLN----------------------
-------RLSTV-----DHP-----WIL----------------------
-------ELSLS-----AYP-----WLA----------------------
-------RLSLR-----THP-----WLA----------------------
-------RIAAD-----THP-----WIA----------------------
-------RLSLR-----THP-----WLT----------------------
-------RISLD-----SHP-----WLA----------------------
-------SLSVT-----AHP-----WLA----------------------
-------RVSLA-----THP-----WLA----------------------
------GRVSLG-----THS-----WLA----------------------
-------VLTLA-----GQP-----WLA----------------------
-------RLSVE-----AQP-----WLA----------------------
-------RISTA-----THP-----VLA----------------------
-------RLSTA-----RHP-----WLA----------------------
-------SLSLA-----AHP-----WLA----------------------
-------RVSLA-----AHP-----WLA----------------------
-------RVSRA-----GDG-----WLT----------------------
-------RLPAA----gSGG-----WLD----------------------
-------RLGLG-----SHP-----WLG----------------------
-------RLGLG-----SHP-----WLG----------------------
-------RISPR-----TQP-----WLN----------------------
-------RISPR-----TQP-----WLN----------------------
-------RISPR-----TQP-----WLN----------------------
-------RLSTV-----DHP-----WIL----------------------
-------RLSLD-----THP-----WLA----------------------
-------RLSLR-----SHP-----WLA----------------------
-------RLSLR-----SHP-----WLA----------------------
-------RVSAE-----RGG-----WLG----------------------
-------RLSLP-----SYP-----WLA----------------------
-------RISPR-----TQP-----WLN----------------------
-------RISPR-----TQP-----WLN----------------------
-------RISPR-----TQP-----WLN----------------------
-------RISPR-----TQP-----WLN----------------------
-------RISLA-----THP-----WLA----------------------
-------RLSTI-----DHP-----WVL----------------------
-------RLSLS-----AQP-----WLA----------------------
-------SASTR-----AHP-----WLA----------------------
-------LLSVR-----THP-----WIA----------------------
-------RLSLA-----THP-----WLA----------------------
-------VLTLA-----GQP-----WLA----------------------
-------RISPR-----TQP-----WLN----------------------
-------TLDLD-----RRP-----WLA----------------------
-------RLSAR-----THP-----WLA----------------------
-------RISPA-----SHS-----WIA----------------------
-------RIGVD-----EFP-----WMA----------------------
-------RLSLR-----THP-----WLA----------------------
-------ALSAA-----TLP-----WAA----------------------
-------RLSLS-----DHP-----WLA----------------------
-------RLSTD-----EQP-----WLA----------------------
-------RLSTD-----EQP-----WLA----------------------
-------RLSLR-----THP-----WLA----------------------
-------RLSGR-----AQP-----WLL----------------------
-------TLSLR-----THP-----WLA----------------------
-------RLSLT-----HHG-----WIA----------------------
-------RLGLA-----SQP-----WLS----------------------
-------RLAGS-----EHD-----WLT----------------------
-------RLSRA-----SVP-----WLA----------------------
-------RLSLA-----ALP-----WLA----------------------
-------RLDTR-----SQT-----WLA----------------------
-------RISPA-----SHS-----WIA----------------------
-------RLGLD-----THP-----WLA----------------------
-------RISPR-----DQA-----WLA----------------------
-------RLSLS-----EHP-----WLA----------------------
-------RFGPD-----SRP-----WLA----------------------
-------RIAPD-----RDP-----WLA----------------------
-------RISLT-----EHP-----WLE----------------------
-------RLSLT-----RHP-----WLA----------------------
-------RIGLA-----SQP-----WLA----------------------
-------RITLG-----DQP-----WLA----------------------
-------TLDLD-----RHP-----WLA----------------------
-------RISAR-----TPG-----WLP----------------------
-------RLSVH-----DQT-----WLG----------------------
-------RLSLR-----SHP-----WLG----------------------
-------RLSTS-----THP-----WLT----------------------
-------LLSLR-----THP-----WIA----------------------
-------RLAAD-----SHP-----WLL----------------------
-------RLSLA-----SHP-----WLA----------------------
-------RLTAD-----SHP-----WLL----------------------
-------RLSLR-----THP-----WLT----------------------
-------VVGLA-----THP-----WLA----------------------
-------RLSPD-----EQQ-----WLT----------------------
-------TLSVA-----THP-----WLA----------------------
-------TIDLT-----AQS-----WLA----------------------
-------RLPAA----gDAG-----WLG----------------------
-------HINPA-----HHP-----WTT----------------------
-------RLSTA-----EHP-----WLS----------------------
-------RLSPL-----TQP-----WLA----------------------
-------RLGLR-----THP-----WLA----------------------
-------RLAPG-----SDP-----WLS----------------------
-------RLSTV-----EHA-----WVL----------------------
-------ELFAD-----SPS-----YLG----------------------
-------RLSLA-----THP-----WLA----------------------
-------RTPGG----gDGG-----WLA----------------------
-------RLPEA----aRAG-----WLA----------------------
-------TLGLG-----AHP-----WLA----------------------
-------RLSLA-----EHP-----WLE----------------------
-------RLSLA-----THP-----WLA----------------------
-------RLSTV-----EHA-----WVL----------------------
-------RLSMA-----EHP-----MLG----------------------
-------AVAVA-----SGG-----WLG----------------------
-------RLDPA-----ALP-----WLA----------------------
-------SVPPA----dHDS-----WLT----------------------
-------RLDPH-----AHP-----WLA----------------------
-------TLGLG-----AHP-----WLA----------------------
-------RLALP-----SHP-----WLG----------------------
-------RLSTS-----DHP-----WVL----------------------
-------LLRVR-----DHP-----WLA----------------------
-------RLSPL-----THP-----WLT----------------------
-------RAATG-----AHP-----WLA----------------------
-------ELYAD-----SPS-----YLA----------------------
-------ALNAT-----DPA-----FLT----------------------
-------VPSAD-----HAG-----WHT----------------------
-------MLSAR-----ALP-----WLA----------------------
-------RLSTI-----DHP-----WVL----------------------
-------TVSTA-----AFP-----YLA----------------------
-------EIDSS-----SLP-----WLG----------------------
-------AVSAE-----AFP-----YLA----------------------
-------RLSPA-----DLP-----WIA----------------------
-------LFSVR-----RQP-----WLA----------------------
-------RVSAD-----AHP-----WLT----------------------
-------TLGTD-----TLP-----YLA----------------------
-------RISPA-----AQP-----WLA----------------------
-------TINSE-----LLP-----YLS----------------------
-------DLNAN-----NPS-----YLR----------------------
-------RLPGD------AA-----WVG----------------------
-------SLGPS-----KLP-----FLR----------------------
-------TLDLK-----RLP-----WLG----------------------
-------TLDLK-----RLP-----WLG----------------------
-------SVGAA-----KPA-----FLK----------------------
-------TLDLK-----RLP-----WLG----------------------
-------TVSTT-----TLP-----YLD----------------------
-------QISAA-----SPT-----FLQ----------------------
-------RLSLA-----AQP-----WIA----------------------
-------TLDLG-----RLP-----WLR----------------------
-------VLSTR-----RQP-----WLA----------------------
-------TLDLK-----RLP-----WLG----------------------
-------EWSLK-----SQP-----WLA----------------------
-------RISAE-----AHS-----WLI----------------------
-------RLSVR-----THP-----WLA----------------------
-------RLSVR-----THP-----WLA----------------------
-------TLDPV-----TLP-----WLA----------------------
-------TLGPA-----SQA-----FLG----------------------
-------TLSAS-----EPP-----FLA----------------------
-------LLSSH-----TQP-----WLA----------------------
-------ALSAK-----EPS-----YLA----------------------
-------ALSDE-----RLS-----YLS----------------------
-------TLDHD-----RLP-----WLQ----------------------
-------PLSVE-----AVP-----YLA----------------------
-------ALSDE-----RLS-----YLS----------------------
-------DLFAT-----DPT-----WLA----------------------
-------FVGTR-----ALP-----FID----------------------
-------MLAAD------PA-----WLG----------------------
-------KLGPS-----APG-----FLG----------------------
-------RLSTT-----AQP-----WLA----------------------
-------IRGLR-----ITL-----W------------------------
-------ELSAG-----TVP-----FVA----------------------
-rllytGRLTTD-----RHP-----WLA----------------------
-------TVSTG-----LFP-----FLA----------------------
-------DLDLRd---sRFA-----YLT----------------------
-------TLDRK-----RLP-----WLG----------------------
-------TLDRK-----RLP-----WLG----------------------
-------MLPSA------PE-----WLA----------------------
-------QVSRS-----GDL-----WLQ----------------------
-------RVSRS-----GDL-----WLR----------------------
-------MLAAD------PA-----WLG----------------------
-------GVSVR-----RQP-----WLA----------------------
-------DLFAT-----DPA-----WLA----------------------
-------RLSLR-----THP-----WLA----------------------
-------RWSAA-----THP-----WLG----------------------
-------RVSRS-----GDL-----WLR----------------------
-------LIRLD-----GIP-----WLR----------------------
-------LIRLD-----GIP-----WLR----------------------
-------DVGTK-----ACP-----WLG----------------------
-------MLAAD------PA-----WLG----------------------
-------TVDLG-----RAS-----WLG----------------------
-------KLDTE-----IAP-----YLD----------------------
-------VLDLK-----QMP-----YLA----------------------
-------AVSTE-----LFP-----FLA----------------------
-------RWSRR-----THP-----WLS----------------------
-------MLAAD------PA-----WLG----------------------
-------RVSRS-----GDL-----WLR----------------------
-------DVGTA-----AQP-----WLA----------------------
-------QLDLR-----SLP-----YLN----------------------
-------DVFPA-----DPA-----WMA----------------------
-------EWSPA-----TAD-----WLP----------------------
-------MLAAD------PA-----WLG----------------------
-------RVDAA-----DPL------------------------------
-------KFRAD-----EPS-----FFS----------------------
-------VLDPE-----AQP-----FLF----------------------
-------DVGVQ-----AHP-----WLA----------------------
-------RLSVK-----TQP-----WLS----------------------
-------RYSAQ-----SLP-----FLE----------------------
-------RLSVK-----SQP-----WLA----------------------
-------ILGGE-----RHR-----FLL----------------------
-------DVGTA-----AQP-----WLA----------------------
-------RWSVR-----SQP-----WLA----------------------
-------QLSTA-----DVP-----FID----------------------
-------GLNAR-----FLP-----CLQ----------------------
-------MLRTE-----ECP-----WVR----------------------
-------TLSAS-----RPA-----YLR----------------------
-------ELEPG-----APE-----YLA----------------------
-------VLRLS-----ELP-----WIR----------------------
-------RLSRH-----EPA-----FIE----------------------
-------QLGPK-----HFP-----LLS----------------------
-------DVGTD-----TLS-----WLS----------------------
-------RLALT-----THP-----WLA----------------------
-------QLDPA-----KLP-----MLA----------------------
-------QLDPA-----KLP-----MLA----------------------
-------DVGTE-----VCP-----WLA----------------------
-------DVGTE-----VCP-----WLA----------------------
-------DVGTE-----VCP-----WLA----------------------
--------LRHS-----DPA-----WLA----------------------
-------VLRHR-----DLP-----WLK----------------------
-------RLSIR-----EPA-----FIA----------------------
-------EVFHS-----DPE-----WLS----------------------
-------DLTAG-----AVS-----LLA----------------------
-------DVGTA-----TLP-----WLG----------------------
-------DVGTA-----TLP-----WLG----------------------
-------DVGTA-----TLP-----WLG----------------------
-------DVGTA-----TLP-----WLG----------------------
-------DVGTA-----TLP-----WLG----------------------
-------DVGTA-----TLP-----WLG----------------------
-------NLAAN-----YPA-----YLA----------------------
-------RYSAQ-----SLP-----FLD----------------------
-------DLFAT-----DPS-----WLA----------------------
-------DLCVT-----DPA-----WLA----------------------
-------ALSAR-----SPE-----FLA----------------------
-------EFNTA-----RLP-----FLS----------------------
-------DLRIV-----NVP-----WLR----------------------
-------TFRSD-----RLQ-----LLS----------------------
-------EVFAS-----DPT-----WLN----------------------
-------QLDPA-----RVP-----MLA----------------------
-------PLDPA-----KLP-----MLA----------------------
-------RYSAR-----SLP-----FLE----------------------
-------DVGLE-----AHP-----WLA----------------------
-------RLSVK-----SQP-----WLS----------------------
-------QLDPA-----KLP-----MLA----------------------
-------RLSAA-----AQP-----WLT----------------------
-------LVGPD-----APA-----YLA----------------------
-------ELDPD------LL-----WLA----------------------
-------ELDPD------LL-----WLA----------------------
-------EVRIV-----DVP-----WLR----------------------
-------PLRLA-----DHP-----YLR----------------------
-------ELRLM-----DLP-----WLK----------------------
-------RLSVK-----TQP-----WLS----------------------
-------LLDIE-----QQP-----YLS----------------------
-------ELFAS-----DPD-----WLG----------------------
-------QLGPK-----HFP-----LLA----------------------
-------FLRLS-----EIE-----WLK----------------------
-------VLRHR-----DLP-----WLK----------------------
-------RLSVK-----SQP-----WLS----------------------
-------ELFAS-----DPQ-----WLS----------------------
-------QLDAA-----RQP-----WIL----------------------
-------DVGTV-----AQP-----WLG----------------------
-------DVGTV-----AQP-----WLG----------------------
-------HLDAG-----AHA-----YLA----------------------
-------SLSLT-----TQP-----WLD----------------------
-------DVGTS-----VLS-----WLS----------------------
-------DVGTS-----VLS-----WLS----------------------
-------RLSAH-----GHP-----WLA----------------------
-------RLPGG------PG-----WAR----------------------
-------SLAED-----SLG-----WLA----------------------
-------YLRVS-----DSP-----WIR----------------------
-------DVGTD-----VCP-----WLA----------------------
-------FVRVS-----EVP-----WLK----------------------
-------LLKLD-----NVL-----WLL----------------------
-------QLSVG-----AMP-----WLA----------------------
-------HLNTA-----SLP-----FLD----------------------
-------QLDCS-----THP-----ALA----------------------
-------QLDCS-----THP-----ALA----------------------
-------LLQLE-----NAP-----WIR----------------------
-------QLDPA-----KLP-----MLA----------------------
-------QLDPA-----KLP-----MLA----------------------
-------QLDPA-----KLP-----MLA----------------------
-------QLDPA-----KLP-----MLA----------------------
-------EVGTD-----AHP-----WLA----------------------
-------QLDPA-----KLP-----MLA----------------------
-------QLDPA-----KLP-----MLA----------------------
-------LLRLK-----DAP-----WLS----------------------
-------QLDPA-----KLP-----MLA----------------------
-------QLDPA-----KLP-----MLA----------------------
-------QLDPA-----KLP-----MLA----------------------
-------QLDPA-----KLP-----MLA----------------------
-------LLDMQ-----HVS-----WLA----------------------
-------RLSPQ-----QHA-----WLA----------------------
-------QLDPA-----KLP-----MLA----------------------
-------QLDPA-----KLP-----MLA----------------------
-------DVGTD-----VCP-----WLA----------------------
-------QLDTL-----LQP-----WLA----------------------
-------RWSVR-----SHP-----WLA----------------------
-------KLSRS-----AVS-----YLD----------------------
-------QLDPA-----KLP-----MLA----------------------
-------QLDPA-----KLP-----MLA----------------------
-------QLDPA-----KLP-----MLA----------------------
-------QLGPD------LL-----WLG----------------------
-------QLDGS-----RQP-----WLL----------------------
-------EVGTD-----AHP-----WLA----------------------
-------RLSVR-----SQP-----WLS----------------------
-------ELSLA-----RQP-----FLR----------------------
-------RVSAR-----THS-----LLA----------------------
-------EFHTD-----NLP-----FLA----------------------
-------RVGVA-----RQP-----FLD----------------------
-------MLQLV-----DVP-----WLG----------------------
-------IVRLS-----ELP-----WLQ----------------------
-------AVSNE-----LVP-----YLG----------------------
-------ILRMK-----DVP-----WLG----------------------
-------EMFPS-----EPS-----WLD----------------------
-------VLGEG-----SPA-----YLS----------------------
------GDVGTA-----PHP-----WLG----------------------
-------IVRLS-----EAP-----WLR----------------------
-------DLYPS-----DPA-----WVG----------------------
-------RLSVR-----SQP-----WLS----------------------
-------EFSTL-----TVP-----FLA----------------------
-------ILRLK-----DVP-----WLS----------------------
-------ILKLK-----DAP-----WLR----------------------
-------QLGPD------LL-----WLG----------------------
-------FLGAE-----KPE-----YLK----------------------
-------FIHSD-----FPI-----WVA----------------------
-------VLETR-----NVP-----WLL----------------------
-------IIKLS-----EAP-----WLR----------------------
-------VLKLE-----AVP-----WLR----------------------
-------VIKPS-----SMP-----WIT----------------------
-------HLDLA-----TNP-----DLD----------------------
-------EVGTA-----TLR-----WLA----------------------
-------ILRLK-----DLP-----WLN----------------------
-------HLSLA-----KEP-----WIA----------------------
-------HLRVS-----ELP-----WLR----------------------
-------GVGTG-----AHP-----WLG----------------------
-------GVGTG-----AHP-----WLG----------------------
-------GVGTG-----AHP-----WLG----------------------
-------GVGTG-----AHP-----WLG----------------------
-------GVGTG-----AHP-----WLG----------------------
-------HFSTT-----NLP-----FLA----------------------
-------RLQVE-----DVP-----WLR----------------------
-------RLQVE-----DVP-----WLR----------------------
-------ILRID-----EVP-----WLR----------------------
-------DVGTA-----ALS-----WLA----------------------
-------VLRLS-----ELP-----WIK----------------------
-------RLDTQ-----QYP-----TLA----------------------
-------ILRLG-----DVS-----WLR----------------------
-------LLSVG-----GVP-----WLS----------------------
-------FIDAH-----IVP-----YLA----------------------
-------YIGAE-----SPG-----YLN----------------------
-------RFGTK-----LLP-----FLG----------------------
-------DVGTE-----AHP-----WLS----------------------
-------ALNAW-----FLP-----CLQ----------------------
-------ALNAW-----FLP-----CLQ----------------------
-------QFSPN-----SHA-----YLE----------------------
-------YFSTE-----NLP-----FLA----------------------
-------EVGTV-----TQP-----WLA----------------------
-------EVGTV-----TQP-----WLA----------------------
-------EVGTV-----TQP-----WLA----------------------
-------EVGTV-----TQP-----WLA----------------------
-------EVGTV-----TQP-----WLA----------------------
-------MLQAE-----NVP-----WLL----------------------
-------DVGTS-----AVP-----WLA----------------------
-------VLRVS-----DLP-----WLR----------------------
-------RLSAN------HP-----WLT----------------------
-------RLSVK-----SQP-----WLA----------------------
-------VLRVT-----ETP-----WLR----------------------
-------YLTAE-----SPA-----YLS----------------------
-------FLRVS-----ENP-----WLK----------------------
-------RLSVK-----SQP-----WLA----------------------
-------LFHVT-----NAP-----WIR----------------------
-------EMSSG-----DPT-----WLS----------------------
-------VLRIS-----DVP-----WIR----------------------
-------FLRVS-----ENP-----WLK----------------------
-------QLDGS-----CQP-----WLL----------------------
-------RVGTE-----AHP-----WLG----------------------
-------ILRLE-----DVP-----WLK----------------------
-------HLRTS-----EIP-----WLL----------------------
-------FMRVS-----EIP-----WLK----------------------
-------VLRVS-----DLP-----WLR----------------------
-------VLRLS-----DIP-----WIR----------------------
-------ILSLE-----DLP-----WLM----------------------
-------IIRLT-----DLP-----WLG----------------------
-------KISEN-----FPA-----FLE----------------------
-------MMRVE-----DSD-----WLR----------------------
-------YLRIK-----DIA-----WLA----------------------
-------QVGTE-----VLP-----WLA----------------------
-------MLSLE-----DVT-----WIA----------------------
-------ELSLT-----ALP-----YLA----------------------
-------DVGTA-----AVG-----WLA----------------------
-------VLRAK-----DLP-----WLS----------------------
-------TFTGD------EP-----FLA----------------------
-------TLRGD------AF-----YLA----------------------
-------ELSGT-----SLP-----WLS----------------------
-------DINLN-----NHP-----WIG----------------------
-------QIDPV-----KLP-----MLA----------------------
-------ILRLR-----DVP-----WLR----------------------
-------DVSRR------VP-----WLS----------------------
-------TFDGG------EP-----FLR----------------------
-------IIRVS-----DTP-----WLR----------------------
-------DTGTA-----VIP-----WLA----------------------
-------YLRLR-----ELP-----WLA----------------------
-------FVRIN-----DVP-----WIR----------------------
-------YIRLS-----EIP-----WLK----------------------
-------LLSIA-----ENP-----WLA----------------------
-------QLDTR-----LIP-----LLA----------------------
-------EIDTT-----RFA-----FLA----------------------
-------QLDGE-----RLP-----WVH----------------------
-------VFSAD------QF-----FLA----------------------
-------ILHID-----QVP-----WLG----------------------
-------LINIE-----DAP-----WLR----------------------
-------FIRLD-----EEP-----WLR----------------------
-------QISEN-----IPI-----FLR----------------------
-------MFHVT-----NTP-----WMR----------------------
-------MFHVT-----NTP-----WMR----------------------
-------FLIME-----ELP-----WLR----------------------
-------FIRVQ-----DIP-----WIR----------------------
-------FLRVQ-----DLD-----WMD----------------------
-------EFSRQ-----RFG-----WLD----------------------
-------YLRLK-----EIP-----WLA----------------------
-------VLRLN-----EQP-----WLR----------------------
-------ILRLD-----EVP-----WIW----------------------
-------IIRLS-----DTP-----WLR----------------------
-------VILAS-----EMP-----WVQ----------------------
-------SVFTG-----DEF-----FLR----------------------
-------ILRAS-----ESP-----WVQ----------------------
-------DLDDN-----LFP-----ALA----------------------
-------FLRVS-----ENP-----WLL----------------------
-------EITLK-----SAK-----YLA----------------------
-------DLSVE-----KMP-----FLR----------------------
-------DLSVE-----KMP-----FLR----------------------
-------KISQN-----YPE-----YLP----------------------
-------KTFAR-----GDL-----VLR----------------------
-------FFRLS-----ENP-----WLR----------------------
-------VLRLD-----DVP-----WLS----------------------
-------TLNGN------EP-----FLA----------------------
-------LLRPD-----DVP-----WLF----------------------
-------EISQD-----EPN-----FLQ----------------------
-------YIRQK-----DLD-----WLN----------------------
-------HFSGD------EP-----FLA----------------------
-------SLFRG-----DEP-----WLL----------------------
-------RFQLA-----EYP-----YLE----------------------
-------ELGSN-----SLP-----WLG----------------------
-------HLRVA-----EVP-----WLR----------------------
-------RFNTE-----LVP-----FIA----------------------
-------RLDRR-----ALG-----RLL----------------------
-------RIDGD-----NQA-----YLF----------------------
-------DIGPG-----AQP-----YLA----------------------
-------DIGPG-----AQP-----YLA----------------------
-------FLNLK-----DVP-----WLS----------------------
----------TG-----EEF-----FLT----------------------
----------TG-----EEF-----FLT----------------------
-------HIDSG-----ALP-----FLQ----------------------
-------LLSLG-----DVP-----WLG----------------------
-------TIEPQ-----LVP-----WLG----------------------
-------IVRLG-----DLP-----WAK----------------------
-------VLTGE------EF-----FLT----------------------
-------YLSPR-----RIR-----WLD----------------------
-------TTFTG-----EEI-----LLS----------------------
-------FLRLS-----ENP-----WME----------------------
-------ELAAE-----SFD-----FVR----------------------
-------MLRLS-----DVP-----WLR----------------------
-------FLRLS-----EHP-----WLA----------------------
-------RWSAS-----TLA-----WAAgtea------------------
-------EFSRE-----RFS-----WLD----------------------
-------FLRVS-----ELP-----WLA----------------------
-------EFDGR------EP-----WLA----------------------
-------HWRDS------DP-----LVR----------------------
-------SIYTG-----KEF-----YLA----------------------
-------TMDLS-----HLP-----WLR----------------------
-------IFKLK-----ELS-----WMS----------------------
----------TG-----EEF-----FLT----------------------
-------EISAD-----SPD-----YLQ----------------------
-------SVFTG-----TEF-----FLS----------------------
-------RFEGT------EF-----FLD----------------------
-------IVRLD-----DLP-----WLQ----------------------
-------QWSRR-----AQP-----WAV----------------------
-------RLRGD------AF-----YLA----------------------
-------RFDGE------EF-----FLK----------------------
-------EISAD-----SPD-----YLQ----------------------
-------ILRAT-----ESP-----WVQ----------------------
-------TYSGE------EF-----FLA----------------------
-------TYSGE------EF-----FLA----------------------
-------TYSGE------EF-----FLA----------------------
-------TYSGE------EF-----FLA----------------------
-------TYSGE------EF-----FLA----------------------
-------TYSGE------EF-----FLA----------------------
-------TYSGE------EF-----FLA----------------------
-------TYSGE------EF-----FLA----------------------
-------TYSGE------EF-----FLA----------------------
-------TYSGE------EF-----FLA----------------------
-------TYSGE------EF-----FLA----------------------
-------VLSVD-----ELP-----WLQ----------------------
-------RLSPL-----SPG-----LLPg---------------------
-------TFTGQ------EF-----FLS----------------------
-------ILKGE-----EVP-----WIN----------------------
-------FLKTS-----EIS-----WLD----------------------
-------DLDGD------EA-----FLA----------------------
-------DLDGD------EA-----FLA----------------------
-------DLDGD------EA-----FLA----------------------
-------LLRLE-----DVP-----WVS----------------------
-------ILRLA-----EQP-----WLR----------------------
-------LLRDL-----VKA-----LFL----------------------
-------EISSE-----YPD-----YLE----------------------
-------QLSDS-----YPV-----YLQ----------------------
-------RLSAA-----HPE-----ELN----------------------
-------MLSLA-----ELP-----WLR----------------------
-------MLSLA-----ELP-----WLR----------------------
-------IYDAK-----AHW-----VLD----------------------
-------DIGPG-----AQP-----YLA----------------------
-------DLDGD------EA-----FLA----------------------
-------TYSGE------EF-----FLA----------------------
-------TYSGE------EF-----FLA----------------------
-------TYSGE------EF-----FLA----------------------
-------RILLD-----QSP-----YLK----------------------
-------DLDGD------EA-----FLA----------------------
-------DLDGD------EA-----FLA----------------------
-------DLDGD------EA-----FLA----------------------
-------DLDGD------EA-----FLA----------------------
-------TLWPE------EP-----IVR----------------------
-------SIGPR-----HQP-----FLG----------------------
-------SIGPR-----HQP-----FLG----------------------
-------TYSEA-----TLW-----TLS----------------------
-------QLSLH-----RDP-----WLVpptidd----------------
-------ELEAD------AF-----YLR----------------------
-------VLRLA-----DLP-----WLR----------------------
-------GLGAD------AP-----LLT----------------------
-------FLKRS-----EHP-----WIE----------------------
-------VLRAE-----DVS-----WLA----------------------
-------EWSVA-----ALP-----FLQ----------------------
-------VLRLS-----DTT-----WLR----------------------
-------RILLD-----QSP-----YLH----------------------
-------FLKSS-----EIP-----WLD----------------------
-------IVRLD-----DLP-----WLR----------------------
-------TVFDG-----EEF-----FLK----------------------
-------DLDGD------EA-----FLA----------------------
-------DLDGD------EA-----FLA----------------------
-------DLDGD------EA-----FLA----------------------
-------DLDGD------EA-----FLA----------------------
-------DLDGD------EA-----FLA----------------------
-------QISAS-----QPT-----YLQ----------------------
-------FLRCN-----ENP-----WIR----------------------
-------WWSGD-----NAA-----FLG----------------------
-------RFSGR------ET-----FLA----------------------
-------DWSVA-----TLP-----FLQ----------------------
-------ELSAA-----EFP-----YLA----------------------
-------ILRSD-----EIR-----WVK----------------------
-------VLRPD-----DLP-----WLR----------------------
-------YLRLD-----DVP-----WLE----------------------
-------YLRLD-----DVP-----WLE----------------------
-------SIRPR-----DMA-----WLD----------------------
-------SIRPR-----DMA-----WLD----------------------
-------QLTNN-----NPD-----YLQ----------------------
-------YLRIS-----EQP-----WIE----------------------
-------LLQVE-----NVP-----WLR----------------------
-------LIRPS-----DED-----WLL----------------------
-------LLRTS-----EMP-----WIR----------------------
-------FLRCN-----ENP-----WIR----------------------
-------TLAGD------EP-----FLR----------------------
-------SVPTG---------------A----------------------
-------NLSLD-----DAP-----WLY----------------------
-------TLAGD------EP-----FLR----------------------
-------TLAGD------EP-----FLR----------------------
-------TLAGD------EP-----FLR----------------------
-------TLAGD------EP-----FLR----------------------
-------TLAGD------EP-----FLR----------------------
-------IIKLS-----EMP-----WVR----------------------
-------VFSGA------EF-----FLR----------------------
-------TLAGD------EP-----FLR----------------------
-------TLAGD------EP-----FLR----------------------
-------TLAGD------EP-----FLR----------------------
-------TLAGD------EP-----FLR----------------------
-------TLAGD------EP-----FLR----------------------
-------HLTGE------EF-----FLR----------------------
-------TLAGD------EP-----FLR----------------------
-------LLKVS-----ELP-----WTQ----------------------
-------SLFTG-----DEF-----FLS----------------------
-------FFIMD-----ELP-----WLQ----------------------
-------ELSPL-----TQP-----WLT----------------------
-------TLAGD------EP-----FLR----------------------
-------ILRAR-----EIP-----WLR----------------------
-------VLKLA-----NLP-----WLR----------------------
-------RLSAN-----EVP-----WLR----------------------
-------VLTLT----gSEP-----YLR----------------------
-------YLSRT-----ELD-----WLN----------------------
-------RFSGD------ES-----VLA----------------------
-------IVALD-----DLP-----WLR----------------------
-------KISPK-----KPD-----FLQ----------------------
-------RFSGR------ER-----FLA----------------------
-------LLRLG-----EIP-----WLK----------------------
-------NLSLR-----RHP-----WLG----------------------
-------IIRTS-----SIP-----WVQ----------------------
-------FIRQR-----DIE-----WLD----------------------
-------RISAS-----ENP-----WLM----------------------
-------VLRLS-----DTT-----WLR----------------------
-------RLTLK----gTEF-----FLA----------------------
-------AFTGA------EF-----FFA----------------------
-------LIRTG-----ELP-----WVR----------------------
-------LVSIE-----KLP-----WLA----------------------
-------LLNLA-----DVP-----WLK----------------------
-------RVSVE-----DAP-----WLV----------------------
-------YIRIT-----ENP-----WVE----------------------
-------VFGGD------EA-----FLR----------------------
-------ILRIS-----ELP-----WLR----------------------
-------VLRLE-----DVP-----WLR----------------------
-------VLRAA-----DLA-----WLV----------------------
-------VFSGH------EP-----FFA----------------------
---------------------------R----------------------
-------SISQN-----NPE-----FLT----------------------
-------WIRLS-----ENP-----WVE----------------------
-------KIRLA-----EAP-----WIV----------------------
-------EVSSL-----NPS-----YLE----------------------
-------QFCGD------EF-----FLD----------------------
-------IFDAT-----ETP-----WLL----------------------
-------ILRVK-----DLP-----WLK----------------------
-------SLHPG-----ELP-----WLL----------------------
-------SLHPG-----ELP-----WLL----------------------
-------LLKPS-----ELS-----WIH----------------------
-------SIFTG-----EEF-----FLA----------------------
-------YMRLS-----ENP-----WVK----------------------
-------VIRLS-----ELP-----WLQ----------------------
-------ILRID-----DVP-----WLR----------------------
-------RFSGQ------ES-----FLS----------------------
-------SISQN-----NPA-----FLA----------------------
-------EFSGD------EP-----WLK----------------------
-------HVDAH-----LFP-----DLA----------------------
-------VFSGH------EP-----FFA----------------------
-------VVKAK-----DIP-----WME----------------------
-------RFTGS------EF-----FLK----------------------
-------ILRIT-----DAP-----WTQ----------------------
-------LLHLD-----HVP-----WLR----------------------
-------SISQN-----NPA-----FLA----------------------
-------IVRLD-----DIP-----WLR----------------------
-------FLRPS-----ENP-----WIE----------------------
-------SISQH-----KPA-----FLG----------------------
-------IIKLE-----TVP-----WIE----------------------
-------IIKLE-----TVP-----WIE----------------------
-------ILSPK-----EIP-----WLK----------------------
-------SFSGG------EF-----FLK----------------------
-------TLRLS-----EMP-----WLK----------------------
-------YLRVP-----ENP-----WIE----------------------
-------FVSLK-----ETP-----WLR----------------------
-------VFTGR------EF-----FFT----------------------
-------TIRVS-----DLP-----WLT----------------------
-------EVSSL-----NPS-----YLE----------------------
-------SIYTG-----EEF-----FLA----------------------
-------MLSPK-----EVP-----WMQ----------------------
-------QVSGR------DS-----FLA----------------------
-------YLRSA-----EIP-----WLK----------------------
-------CLRLQ-----DLP-----WLS----------------------
-------SFDGS------EF-----FFR----------------------
-------HVDAH-----LFP-----DLA----------------------
-------ILRPR-----EIA-----WLE----------------------
-------YLSVS-----ECP-----WQK----------------------
-------MLDSK-----NFP-----WLE----------------------
-------PVPAG---------------A----------------------
-------VLRLG-----DVP-----WIR----------------------
-------EISSD-----QPN-----YLQ----------------------
-------RWRGQ------EC-----WFA----------------------
-------SISQH-----KPA-----FLG----------------------
-------FIRLD-----DEP-----WIR----------------------
-------FIRLD-----DEP-----WIR----------------------
-------IVRLD-----DVP-----WLR----------------------
-------IIRPD-----DIT-----WLRmnrvstsyk---------imsp
-------EYSPE-----RPA-----YLA----------------------
-------HVDAH-----LFP-----DLA----------------------
-------HVDAH-----LFP-----DLA----------------------
-------FLRLK-----ESP-----WLK----------------------
-----------------SLP-----GID----------------------
-------SVSLD-----SVP-----WLR----------------------
-------LIHLD-----SVP-----WLR----------------------
-------RFDGN------EW-----FFS----------------------
-------XITIE-----DAP-----WLR----------------------
-------HLDVA-----NVP-----WLL----------------------
-------FLSLK-----ETP-----WLR----------------------
-------TFYPG------DR-----VVR----------------------
-------LVGVE-----GLP-----WLK----------------------
-------IFDGR------EF-----FLR----------------------
-------VLNGK------EF-----FLE----------------------
-------VIRVD-----DHP-----WIR----------------------
-------YLRPE-----ELP-----WLA----------------------
-------MLRLS-----DVP-----WLR----------------------
-------YLCPS-----EVP-----WLL----------------------
-------RWQGD------EG-----WFV----------------------
-------YSSPQ-----QQP-----WLS----------------------
-------YLRTS-----EIP-----WAR----------------------
-------VLRLD-----DVP-----WLR----------------------
-------LLDVS-----DLP-----WLE----------------------
-------KVSIE-----DAP-----WLV----------------------
-------RFPVPv--paAHW-----VLD----------------------
-------HINLD-----DLP-----WLR----------------------
-------IIRTS-----EMP-----WVQ----------------------
-------TLRGG-----EDW-----VVD----------------------
-------IIRVS-----EMP-----WVQ----------------------
-------VLRLQ-----ELP-----WLA----------------------
-------VISTD-----DLP-----WLR----------------------
-------LVRLA-----DLP-----WLR----------------------
-------VFTLD-----EMP-----WIR----------------------
-------MLSLE-----DVP-----WII----------------------
idgrpaALLELD-----PQA-----WVL----------------------
-------IIWAS-----DLP-----WIK----------------------
-------VFTLD-----EMP-----WIR----------------------
-------SISQR-----QPA-----FLQ----------------------
-------FFRLK-----ENP-----WIE----------------------
-------FFRLK-----ENP-----WIE----------------------
-------ILKTK-----ELP-----WMV----------------------
-------LLDIK-----NFH-----WLE----------------------
-------AFTGR------EF-----FLK----------------------
-------RWHAG-----RAG------------------------------
-------VLNPK-----EIP-----WLH----------------------
-------KFSKS-----TVP-----WLR----------------------
-------IFHVH-----EIS-----WLR----------------------
-------FVRPR-----DIE-----WLD----------------------
-------VLRLS-----ELE-----WIR----------------------
-------VLSLN-----HVP-----WMA----------------------
-------FLRIS-----ENP-----WIQ----------------------
-------VLNSE-----EDP-----WLY----------------------
-------VLKFD-----KIP-----WAK----------------------
-------VLRLE-----EIP-----WLF----------------------
-------RLRTA------TA-----WLDf---------------------
-------ILRIK-----DLP-----WLR----------------------
-------ILHPQ-----EIS-----WLH----------------------
-------YFRLQ-----ELP-----WLA----------------------
-------LLNMN-----ELR-----WLS----------------------
-------FVRPR-----DIE-----WLD----------------------
-------FVRPR-----DIE-----WLD----------------------
-------SFTGA------EF-----FVN----------------------
-------YLRPE-----ELP-----WLA----------------------
-------AVSRA-----VLP-----ELA----------------------
-------TLAGD------EP-----FLR----------------------
-------TVRPG------DP-----LAA----------------------
-------ELSLA-----DDP-----YLD----------------------
-------IIKRS-----EID-----WLE----------------------
-------IIKRS-----EID-----WLE----------------------
-------FWSID-----SSA-----WTG----------------------
-------FTGQE-----TIF-------T----------------------
-------KILTG-----SEF-----YMR----------------------
-------RLEGD------EY-----FLD----------------------
-------KLDLE-----NLA-----YIK----------------------
-------IIRVS-----EMP-----WVH----------------------
-------KLDLE-----NLA-----YIK----------------------
-------RFNGN------EF-----FFD----------------------
-------FIRPR-----DLE-----WLD----------------------
-------KLDLE-----NLA-----YIK----------------------
-------KLDLE-----NLA-----YIK----------------------
------ARLGGA------SR-----WVA----------------------
-------TITMD-----ENP-----WIR----------------------
-------TLAGD------EP-----FLR----------------------
----------TA-----ATP-----WLA----------------------
-------IMKYA-----KLP-----WAQ----------------------
-------FVRPR-----DIE-----WLD----------------------
-------ILNGD------EF-----FLA----------------------
-------RIDPAl---dRAP-----W------------------------
-------RYSAD------DW-----FID----------------------
-------KLLTG-----SEF-----YLR----------------------
-------IIRPD-----DIT-----WLRmnrvstsyk---------imsp
-------FIRPR-----DHE-----WMQ----------------------
-------ILNGD------EF-----FLA----------------------
-------ELDAD-----SVP-----DLK----------------------
-------WIRLS-----ENP-----WAE----------------------
-------HINLT-----SHP-----WIR----------------------
-------FLRIA-----ENP-----WIQ----------------------
-------ILRLA-----DVE-----WLQ----------------------
-------TLTEG------DF-----YIK----------------------
-------ILKSG-----EIS-----WLQ----------------------
-------FLRLS-----ENP-----WHR----------------------
-------KSLTK-----NDF-----VLR----------------------
-------NLDVE-----NVP-----WLR----------------------
-------NLDVE-----NVP-----WLR----------------------
-------SLDAR-----RDW-----WLD----------------------
-------VLKPR-----EMT-----WLE----------------------
-------ALHER------LW-----FLD----------------------
-------ALHER------LW-----FLD----------------------
-------ALHER------LW-----FLD----------------------
-------FWSVE-----SAP-----WTG----------------------
-------RMSLP-----TYP-----FARerywigeealgkaeasswmlga
-------VVRAD-----DMP-----WVR----------------------
-------RVSGD------DP-----MLA----------------------
-------EMSEF-----RNP-----FLS----------------------
-------RLDGD------AS-----FLT----------------------
-------RLDGD------AS-----FLT----------------------
-------RLDGD------AS-----FLT----------------------
-------RLDGD------AS-----FLT----------------------
-------RLDGD------AS-----FLT----------------------
-------RLDGD------AS-----FLT----------------------
-------RLDGD------AS-----FLT----------------------
-------RLDGD------AS-----FLT----------------------
-------ALHER------LW-----FLD----------------------
-------ALHER------LW-----FLD----------------------
-------ALHER------LW-----FLD----------------------
-------SIPAD------AP-----CFV----------------------
-------VLKPK-----EMT-----WLE----------------------
-------HLVLE----hSDF-----IMQ----------------------
-------KLTPE-----FPS-----YVK----------------------
-------ALHER------LW-----FLD----------------------
-------ALHER------LW-----FLD----------------------
-------VLSGG-----VLP-----WLK----------------------
-------EFIGD------EL-----LLS----------------------
-------ILQPT-----EIG-----WLS----------------------
-------AFPRR-----AIP-----LIA----------------------
-------HVSAD------DP-----TVR----------------------
-------DWSVD------DW-----WIG----------------------
-------RWQAE-----RCW-----WLD----------------------
-------ALRAD-----RDW-----IVD----------------------
-------RVSLR----dDHP-----YFS----------------------
-------LLKPN-----EIS-----WIQ----------------------
-------ILRIE-----EVP-----WIG----------------------
-------RLSAE------DW-----VFD----------------------
-------ALHER------LW-----FLD----------------------
-------ALHER------LW-----FLD----------------------
-------KLDDN------VW-----FID----------------------
-------RLDAP-----ATT-----FLS----------------------
-------IFDPA-----RVS-----WIQ----------------------
-------RLVGD------AS-----FLT----------------------
-------RLVGD------AS-----FLT----------------------
-------RLVGD------AS-----FLT----------------------
-------ALHER------LW-----FLD----------------------
-------ILKPT-----EIP-----WLQ----------------------
-------ELDGA-----RDW-----VLS----------------------
-------RLRAD------AP-----FLA----------------------
-------TFKVD-----RQW-----VLN----------------------
-------KMDLS-----DMP-----WVE----------------------
-------ERSTV-----YPP-----HLD----------------------
------------------HP-----YLA----------------------
-------RVEAT-----DPL------------------------------
-------YLHLE-----EIP-----WLT----------------------
-------VVITN-----EDP-----IVR----------------------
-------SIPVD-----RLI-------A----------------------
-------ALHER------LW-----FLD----------------------
-------RMHVA----pDAP-----LVA----------------------
-------RLDLS-----TRP-----YPG----------------------
-------RLDLS-----TRP-----YPG----------------------
-------SLPGA---------------P----------------------
-------QVALA----vDDP-----VLR----------------------
-------ETSMN-----NDD-----YIV----------------------
-------ALKMQ------DW-----IIG----------------------
-------TLSDS------EY-----YVK----------------------
-------EIRRD-----VFD-----LLA----------------------
-------RFDAQ-----DDW-----ILN----------------------
-------TLRDK------EI-----WLK----------------------
-------ALDTE------QS-----WLV----------------------
-------VFKVE-----DLP-----GLG----------------------
-------EFTAG-----DLG-----ALA----------------------
-------VLSDA-----SRP-----YPG----------------------
-------DTSPE-----SPD----hYLV----------------------
-------DTSPE-----SPD----hYLV----------------------
-------RRWRE-----DES-----ALA----------------------
-------RLSPE-----SDW-----LLD----------------------
-------RLSPE-----SDW-----LLD----------------------
-------RLSPE-----SDW-----LLD----------------------
-------VYSID-----ASPespdhYLV----------------------
-------VYSID-----ASPespdhYLV----------------------
-------VYSID-----ASPespdhYLV----------------------
---------SPS---------------Aaiynidts-----------ses
---------SPS---------------Aaiynidts-----------ses
---------SPS---------------Aaiynidts-----------ses
-------DVSPE-----SPD----hYLV----------------------
-------DVSPE-----SPD----hYLV----------------------
-------DVSPE-----SPD----hYLV----------------------
-------RLNPK-----KDW-----VLR----------------------
-------RLSLG-----ADP-----YLD----------------------
-------RLSLG-----ADP-----YLD----------------------
-------TLDPA-----LQP-----FLH----------------------
-------ALRRS----gCAS-----FLV----------------------
-------ALRRS----gCAS-----FLV----------------------
-------RLDMG-----SRP-----YPG----------------------
-------VPSAK-----DFP-------Sgsscssstvyni----daspes
-------FFSLK-----DMP-----WLR----------------------
-------FFSLK-----DMP-----WLR----------------------
-------DINPE-----SPD----hYLV----------------------
---------SPS---------------Aavynidts-----------ses
---------SPS---------------Aavynidts-----------ses
-------DISPE-----SPD----hYLV----------------------
-------RLAPD-----AKP-----YQG----------------------
-------RLAPD-----AKP-----YQG----------------------
-------RLAPD-----AKP-----YQG----------------------
-------RLAPD-----AKP-----YQG----------------------
-------RLAPD-----AKP-----YQG----------------------
-------RYDAG------LW-----LFD----------------------
-------NIDASs--esSDH-----YLV----------------------
-------NIDASs--esSDH-----YLV----------------------
-------LLTPA-----VGE-----LLH----------------------
-----------------NES-----FLK----------------------
-------EFTGK------EY-----FIA----------------------
-------NFQVN-----RHW-----VLN----------------------
-------RIAIE----pDAP-----LVA----------------------
-------RIAIE----pDAP-----LVA----------------------
-------RIAIA----pDAP-----LVA----------------------
-------VLTDA-----TRP-----YPG----------------------
-------DISPE-----SPD----hYLV----------------------
-------TLLES-----ELP-----WIA----------------------
-------RIAIA----pDAP-----LVA----------------------
-------RWRTS-----ENP-----WIA----------------------
-------LLDDE-----TRP-----YPG----------------------
-------RIAIA----pDAP-----LVA----------------------
---------SPS---------------Aavynidts-----------ses
-------RLDAR------HP-----VAA----------------------
-------TLSQE------EF-----FLK----------------------
-------TFNGS------EF-----FLT----------------------
-------DINPE-----SPD----hYLV----------------------
-------RLDGD------AS-----FLT----------------------
-------DVSPD-----SPD----hYLV----------------------
-------DVSPD-----SPD----hYLV----------------------
-------DVSPD-----SPD----hYLV----------------------
-------DVSPD-----SPD----hYLV----------------------
-------DVSPD-----SPD----hYLV----------------------
-------DVSPD-----SPD----hYLV----------------------
-------DYASR-----PPF-----RLD----------------------
-------ELNAG-----TDL-----YLT----------------------
-------DLRID-----QLD-----WLK----------------------
-------TFNGS------EF-----FLT----------------------
-------DFDPA-----RDL-----YLK----------------------
velvadSRLDLD-----RDA-----YLR----------------------
-----------------KPA-----FLG----------------------
-------EIGPP-----LQP-----YLG----------------------
-------EISVE-----NQW-----LLR----------------------
-------ELSSG-----TDR-----YLE----------------------
-------TLSGR-----EHF------IE----------------------
-------TLSPS-----TAP-----YVY----------------------
-------TVHHD------NL-----MLR----------------------
-------RLVRD-----AKP-----YPG----------------------
-----------------RLW-----FLD----------------------
----------TG-----YEV-----FFK----------------------
-------ELNAG-----TDP-----YLS----------------------
-------ELNAG-----TDP-----YLG----------------------
-------RLDMG-----NRP-----YPG----------------------
-------RIAIA----pDAP-----LVA----------------------
-------RIAIA----pDAP-----LVA----------------------
-------RIAIA----pDAP-----LVA----------------------
-------RIAIA----pDAP-----LVA----------------------
-------DLSKE-----DDA-----FLA----------------------
-------AYTPE-----KYW-----VLN----------------------
-------RIAIA----pDAP-----LVA----------------------
-------IYNIDpsaesLDH-----YLV----------------------
-------IYNIDpsaesLDH-----YLV----------------------
-------RIAIA----pDAP-----LVA----------------------
-------RLSSQ-----TYP-----WLT----------------------
-------RCFES--------------------------------------
-------RIAIA----pDAP-----LVA----------------------
-------RIAIA----pDAP-----LVA----------------------
-------ELNSG-----TDA-----YLA----------------------
-------RIAIA----pDAP-----LVA----------------------
-------RIAIA----pDAP-----LVA----------------------
-------DLSAE-----SDP-----YLA----------------------
-----------------KPA-----FLG----------------------
-----------------KPA-----FLG----------------------
-------ELNVG-----SDP-----YLA----------------------
-----------------KPA-----FLG----------------------
-----------------KPA-----FLG----------------------
-------DLSPT-----TDP-----YLV----------------------
-------ELRLE-----TDR-----YLE----------------------
----fkSRFEAD-----KHW-----LLD----------------------
-------VIRST-----EIA-----SLE----------------------
-------QMDDQ-----TKP-----FPG----------------------
-------IFNGE------EF-----FLR----------------------
-------SIFTG-----QEY-----FIA----------------------
-qlcveLDLSKE-----ENA-----FLV----------------------
-----------------KPA-----FLG----------------------
-------FWSVD-----STS-----WTG----------------------
-------AVDAS-----HDD-----FILc---------------------
-------FLDGD-----NRP-----YPD----------------------
-------ELNVG-----TDP-----YLG----------------------
-------RLDMD-----SRP-----YPQ----------------------
velvaeARLSAG-----TDP-----YLA----------------------
-------QMDDQ-----TKP-----FPG----------------------
-------QMDDQ-----TKP-----FPG----------------------
satiynIDTSPE----sADS-----YLI----------------------
-------TLTVD------DF-----FIA----------------------
-------VPKVE-----DFP-------Agsggstsatvyn---idmnpes
-------VPKVE-----DFP-------Agsggstsatvyn---idmnpes
-------VPKVE-----DFP-------Agsggstsatvyn---idmnpes
-------QYDAG------LW-----VFD----------------------
--ggpaADVTAEr--gaTHP-----ALAl---------------------
-------RLSLS-----PQL-----WLV----------------------
-------RLSLS-----PQL-----WLV----------------------
-------ELNVG-----TDL-----YLA----------------------
-------RLAPQ-----AKP-----YRG----------------------
-------ELSEG-----SDP-----YLT----------------------
-------KFDIE-----SCW-----LLK----------------------
gerrvkIKLSDQ-----DFS-----YIA----------------------
-------RLDND-----TKP-----FPG----------------------
-------IFNGE------EF-----FLR----------------------
-------IINLD-----RLP-----LVK----------------------
-------HLRHE-----DIP-----WIH----------------------
-------ELTEG-----SDP-----YLT----------------------
-------DVNLGk---dEDA-----YLA----------------------
-------DLSSE-----SVA-----FLQ----------------------
-------DLSSE-----SVA-----FLQ----------------------
-------DLSSE-----SVA-----FLQ----------------------
-------DLSSE-----SVA-----FLQ----------------------
-------DLSKE-----DDA-----FLV----------------------
-------TLSPD-----TDR-----YLP----------------------
-------QLDPI-----AQP-----FLN----------------------
-------RLTPG-----ERP-----YPV----------------------
-------VYNIDmnpdsPDL-----FMN----------------------
-------VYNIDmnpdsPDL-----FMN----------------------
-------VLMRN-----ELD-----WLD----------------------
-------VVDSA-----SVP-----CLE----------------------
---rvkIKLNDE-----DYS-----YIA----------------------
-------DLSKE-----DDQ-----YLA----------------------
-------DVNLEk---pDDA-----YLA----------------------
-------DLART-----TDP-----YLE----------------------
-------VYNIDmnpdsPDL-----FMN----------------------
-------VVDVK-----SHS-----HLL----------------------
-------DLGKE-----ENV-----YLA----------------------
-------FLDMD-----SRP-----YPQ----------------------
-------RLNLA-----DNP-----FLP----------------------
-------IIRTE-----DLP-----KVR----------------------
-------RMSLA-----GNP-----FVR----------------------
-------VLSAG-----ADP-----YLR----------------------
-------RLDND-----TKP-----FPG----------------------
-------DLSAG-----SDP-----YLA----------------------
-------RMCTA--------------------------------------
---------DVR-----VVA-----GVE----------------------
-------NLSVD-----AYP-----FLR----------------------
-------TLDDD-----SRP-----YPG----------------------
--------------------------------------------------
-------TFTLA-----SDP-----YLR----------------------
-------PVSLR-----TMP-----YLR----------------------
-------RLAPQ-----AKP-----YPQ----------------------
-------RVHRG-----SAP-----QLD----------------------
-------HLDFD-----SRP-----YPD----------------------
-------TLSKE-----AKP-----FPG----------------------
-------RISPR-----TQP-----WLN----------------------
-------KLDND-----TKP-----FPG----------------------
-------QLDTA-----KLP-----YLA----------------------
-------ELSVR-----RQP-----FLE----------------------
-------ELGAT-----SPA-----FLA----------------------
-------EIARE-----RLP-----YLA----------------------
-------SLKTT------SP-----W-T----------------------
-------SLKTT------SP-----W-T----------------------
-------QIDLR-----QYP-----YLA----------------------
-------HIETR-----GLP-----YLA----------------------
--------------------------------------------------
-------TVSTA-----SQP-----FLE----------------------
-------AIGTR-----TFP-----YLK----------------------
-------QLDPA-----KLP-----MLA----------------------
-------SLSAS-----SPA-----YLD----------------------
-------ILSTR-----SPA-----YLD----------------------
-------ILSTT-----SPA-----YLD----------------------
-------PVSGA-----LLA-----LVA----------------------
-------PVAGA-----LHA-----LVA----------------------
-------PAASA-----LHA-----RVA----------------------
-------PAAGA-----LHA-----LVA----------------------
-------PAAGA-----LHA-----LVA----------------------
-------PAQGA-----LLA-----VVA----------------------
--------------------------------------------------
-------RLDAP-----ATT-----FLD----------------------
-------PVAGA-----VLA-----LVA----------------------
-------QLSIE-----RQK-----YLH----------------------
-------QFQGH-----VLA-----FLQ----------------------
---------------------------A----------------------
-------PATGV-----LHA-----LVS----------------------
-------DFDPT-----QDT-----FLV----------------------
-------QLSLD-----DQT-----YLH----------------------
-------TVCIA-----ESP-----ALSd---------------------
-------RYTMD--------------------------------------
-------TLDAT-----RDW-----VLN----------------------
-------EIDTT-----EYP-----ILS----------------------

------DHAV-A-----------G-----TV---LLPGTA-------FVE
------DHAV-R-----------G-----TV---LLPGTA-------FLE
------DHGV-Q-----------G-----RA---LLPGTA-------FVE
------DHAV-H-----------G-----TV---LLPGTA-------LLD
------DHVV-M-----------G-----TV---LLPGTA-------LLE
------DHAV-H-----------G-----TV---LLPGTA-------LLD
------DHTV-R-----------G-----AT---LLPGTA-------FLE
------DHAV-M-----------G-----TV---LLPGTA-------LLE
------DHAV-M-----------G-----QV---LLPGTA-------LLE
------DHTV-L-----------G-----TV---LLPGTA-------LVE
------DHGV-Q-----------A-----AP---CVPGTA-------FVE
------DHTV-D-----------G-----TV---LLPGTA-------LLE
------DHVI-G-----------G-----VV---LVAGTG-------LVE
------DHVV-G-----------G-----AI---LLPGTA-------FVE
------DHVV-L-----------G-----SV---LVPGTA-------LVE
------DHAV-M-----------G-----QV---LLPGTA-------LLE
------DHTV-R-----------G-----TT---LLPGTA-------FLE
------EHRV-L-----------G-----EV---IVAGTA-------LLE
------EHRV-L-----------G-----EV---VVPGTA-------LLE
------DHAI-F-----------G-----TV---LLPGTA-------ILE
------DHAV-G-----------G-----VV---ILPGSG-------LAE
------DHAV-W-----------G-----RV---LLPGTA-------FVE
------DHTI-G-----------G-----VV---LFPGTG-------LVE
------DHVV-L-----------G-----SV---LVPGTA-------LME
------DHVV-G-----------G-----MV---FFPGTG-------FLE
------DHVV-G-----------G-----MI---FFPGTG-------FLE
------DHAV-R-----------D-----VV---IVPGTG-------LVE
------GHVV-M-----------G-----SV---LLPGTA-------FAE
------DHAV-M-----------G-----RV---FVPGTA-------LLE
------DHSV-D-----------G-----MV---VFPGTG-------FLE
------GHAI-G-----------G-----VV---LIPGTV-------YVD
------DHAV-R-----------G-----SV---LLPGTG-------FVE
------DHAV-M-----------G-----RV---FAPGTA-------LLE
------DHAV-R-----------G-----SV---LLPGTG-------FVE
------DHVV-F-----------G-----TP---ILPGTA-------FLE
------GHAV-G-----------G-----VV---LLPGTA-------FAE
------DHEV-L-----------G-----SV---LLPGTA-------FVE
------DHAV-R-----------G-----TV---LLPGTA-------FVE
------DHAV-R-----------G-----SV---LLPGTG-------FVE
------DHAV-R-----------G-----SV---LLPGTA-------FVE
------EHAV-D-----------G-----TV---LLPGAA-------FLE
------DHAV-R-----------G-----SV---LLPGTA-------FVE
------DHAV-R-----------G-----SV---LLPGTG-------FVE
------DHTV-A-----------G-----RV---VLPATA-------LLE
------DHAI-G-----------G-----NV---FFPGTG-------FLE
------DHAV-R-----------G-----SV---LLPGTA-------FVE
------DHAV-R-----------G-----TV---LLPGTA-------FVE
------DHAV-R-----------G-----SV---LLPGTA-------FVD
------DHAV-L-----------G-----SV---LLPGAA-------MVE
------DHRV-L-----------G-----EI---VVPGTA-------IVE
------DHTM-G-----------G-----SV---LFPATG-------FLE
------GHSV-D-----------G-----AV---LLPGPA-------FLE
------DHAV-R-----------G-----TV---LLPGTA-------FVE
------GHAV-F-----------G-----TP---ILPGTG-------FLE
------EHAA-F-----------G-----IP---ILPGTA-------FLE
------QHRV-L-----------G-----EV---VVPGTA-------ILE
------DHAV-R-----------G-----TV---LLPGTA-------FVE
------DHTV-A-----------G-----MV---LLPGTA-------LLE
------DHTV-A-----------G-----AV---LFPGTA-------FAD
------DHAV-G-----------G-----TV---LLSGAT-------FLE
------DHTL-L-----------G-----AV---LLPGAA-------FAD
------DHSV-H-----------G-----RT---VLPGTA-------LLD
------EHVV-G-----------G-----RT---LVPGSV-------LVD
------DYEV-G-----------G-----AV---LLSGSA-------FVE
------DHTV-V-----------G-----TT---LVPGTA-------LLE
------QHVV-G-----------G-----RN---LVPGSV-------LVD
------DHVV-A-----------G-----RV---LLPAAV-------LVE
------DHAV-S-----------G-----VT---LLPGTA-------FVE
------DHAL-L-----------G-----TV---LLPGTA-------ILD
------DHVV-H-----------G-----EV---VLPGTG-------YLE
------DHVV-F-----------G-----IP---CPARRR-------LLE
------DHRS-D-----------G-----RI---TVPGVA-------FAE
------EHRV-D-----------G-----RI---TVPGTA-------LVE
------DHLV-W-----------D-----RG---VAPGTA-------VLE
------DHCV-W-----------G-----DI---VFPGAG-------YVE
------DHRV-Q-----------G-----AV---VFPGAA-------YLE
------DG---------------------------VPAAA-------LVE
------EHRV-H-----------G-----EA---VLPSAA-------YVE
------EHRA-Q-----------G-----EV---VFPGAG-------YLE
------VYEA-D-----------G-----RT---VLPAAV-------LAE
------DHEV-D-----------G-----RV---IVPGSA-------LVE
------DHRV-N-----------G-----TV---VLPATV-------YME
------EHRV-Y-----------G-----MS---TVPATA-------YLE
------EHTL-E-----------D-----LV---VVPGAA-------LVE
------DHRL-Y-----------G-----TV---VVAGAS-------MLG
------DQTV-------------------------LPATV-------FVE
------AHSL-H-----------G-----LA---VLPAAA-------LLD
------DQTV-------------------------LPATV-------FVE
------EHRV-Q-----------G-----VP---ALPAAA-------MAD
------DQTV-------------------------LPATA-------FAE
------DQTV-------------------------LPATV-------FVE
------DHRI-Y-----------G-----EV---VVPGAC-------HLA
------GRTE-N-----------G-----TT---ILPTAV-------LAE
------DHRV-G-----------G-----TV---VLPGTS-------YIE
------DHRV-Q-----------G-----AV---VFPGAA-------YLE
------DHRV-G-----------G-----AV---VVPGAA-------YLE
------EHRI-K-----------G-----AA---LLPGSV-------FLE
------DHLV-F-----------G-----KV---VVPGAF-------HVA
------AHRL-G-----------G-----VA---VVPASA-------LVE
------DRAV-----------------------------F-------VAE
------DGLV--------------------------PNAA-------LVE
------DHRL-Y-----------G-----TV---VVPGSC-------HIA
------EHLL-H-----------G-----AL---VVAGAA-------HVA
------DHAV-L-----------G-----SV---LLPGTA-------FVE
------DHAV-A-----------G-----TV---LLPGTA-------FVE
------DHAV-A-----------G-----AV---LFPGTG-------YVE
------DHAV-A-----------G-----AV---LFPGTG-------YVE
------DHAV-A-----------G-----AV---LFPGTG-------YVE
------DHAV-M-----------G-----SA---VLPGTA-------FVE
------DHAV-R-----------G-----TV---LLPGTA-------FLE
------DHTV-M-----------D-----TV---LLPGTA-------FVE
------DHVV-Q-----------G-----AV---LVPGTA-------LLE
------DHAV-L-----------G-----TA---LLPGTA-------FVE
------DHAV-M-----------D-----TV---LLPGTA-------FVD
------DHTV-R-----------G-----TV---LLPGTA-------FLE
------DHAV-L-----------G-----SV---LLPGTA-------FVE
------DHGV-Q-----------G-----RA---LLPGTA-------FVE
------DHAV-R-----------G-----VV---LVPGTG-------LVE
------DHAV-A-----------G-----TV---LLPGTA-------FVE
------DHAV-H-----------G-----TV---LLPGTA-------LLD
------DHVV-M-----------G-----TV---LLPGTA-------LLE
------DHAV-H-----------G-----TV---LLPGTA-------LLD
------DHTV-R-----------G-----AT---LLPGTA-------FLE
------DHAV-M-----------G-----NV---LLPGTA-------FVE
------DHRV-A-----------G-----TV---LLPGAA-------LLE
------EHAL-A-----------G-----TV---LLPGTA-------FIE
------DHAV-L-----------G-----TV---LLPGTA-------FVE
------DHAV-R-----------D-----AA---LLPGTA-------FLE
------DHTV-G-----------G-----AT---LVPGAA-------LVE
------DHGV-F-----------G-----TA---LFPATA-------LLE
------DHTV-M-----------D-----TV---LLPGTA-------FVE
------DHAV-M-----------G-----TV---LLPGTA-------LLE
------DHAV-M-----------G-----QV---LLPGTA-------LLE
------DHTI-L-----------G-----SV---LLPGTA-------FVD
------DHAV-G-----------G-----VV---ILPGSG-------LAE
------DHTV-L-----------G-----TV---LLPGTA-------LVE
------DHVV-Q-----------G-----TV---LVPGTA-------LLE
------DHQV-A-----------G-----VT---LLPGTG-------FVE
------DHRV-L-----------D-----TV---LLPGTA-------FAE
------DHAV-A-----------G-----SV---FLPGTA-------FVD
------DHGV-Q-----------A-----AP---CVPGTA-------FVE
------DHRV-M-----------G-----AV---LVPGTA-------LLE
------DHTV-D-----------G-----TV---LLPGTA-------LLE
------DHVI-G-----------G-----VV---LVAGTG-------LVE
------DHVV-G-----------G-----AI---LLPGTA-------FVE
------DHAV-A-----------D-----TV---LLPGTA-------FLE
------DHAV-S-----------G-----TV---VFPGAG-------FVE
------DHAV-S-----------G-----TV---LLPGAG-------FVE
------DHAV-A-----------G-----TV---LLPGTA-------FVE
------DHVV-L-----------G-----SV---LVPGTA-------LVE
------DHAV-M-----------G-----QV---LLPGTA-------LLE
------DHVV-A-----------G-----AV---LVPGTA-------LVE
------DHTV-R-----------G-----TT---LLPGTA-------FLE
------DHAM-L-----------G-----TA---LLPGTA-------FVE
------DHTV-S-----------G-----AV---LLPGAA-------MAE
------DHAV-S-----------G-----TV---VFPGAG-------FVE
------EHVV-A-----------G-----TV---LVPGAA-------LVE
------DHAV-A-----------G-----AV---LLPGTG-------FLE
------DHVV-A-----------G-----TV---LLPGTA-------LLE
------DHVV-L-----------G-----SV---LLPGTA-------FVE
------DHAV-S-----------G-----VV---LLPGTG-------FVE
------DHAV-N-----------G-----IV---LLPGTA-------FVE
------DHAV-N-----------G-----IV---LLPGTA-------FVE
------DHAV-G-----------G-----VV---LVPGTA-------LVE
------EHRV-G-----------G-----VV---LLPGTA-------FVE
------EHRV-L-----------G-----EV---IVAGTA-------LLE
------QHAL-L-----------G-----TA---LLPGTA-------FVE
------EHRV-L-----------G-----EV---VVPGTA-------LLE
------DHTV-A-----------G-----ST---LFPGTG-------FVE
------DHAV-G-----------E-----VV---LLPGSG-------LVE
------DHAI-F-----------G-----TV---LLPGTA-------ILE
------DHTV-S-----------G-----AV---LLPGAA-------MAE
------DHAL-G-----------E-----TV---VLPGTG-------LVE
------DHAV-G-----------G-----VV---ILPGSG-------LAE
------EHVV-M-----------G-----NA---LLPGTA-------FVE
------DHTV-S-----------G-----AV---LLPGAA-------MAE
------DHAV-S-----------G-----TP---IVPGAA-------LVE
------DHQV-A-----------G-----VT---LLPGTG-------FVE
------DHAV-F-----------D-----TV---LVPGTG-------LVE
------DHAV-W-----------G-----RV---LLPGTA-------FVE
------DHVV-A-----------G-----KV---LFPGTG-------FVE
------DHAV-S-----------G-----VV---VFPGTG-------FVE
------DHAV-S-----------G-----TV---LLPGAG-------FVE
------DHVV-S-----------G-----TN---LLPGTA-------FLE
------DHTI-G-----------G-----VV---LFPGTG-------LVE
------DHTV-G-----------G-----VV---LVPGAA-------LVE
------DHVV-L-----------G-----SV---LVPGTA-------LME
------DHVV-A-----------D-----TV---VVPGAA-------FVE
------DHAV-A-----------G-----TV---LFPGAG-------FVE
------DHVV-G-----------G-----MV---FFPGTG-------FLE
------DHAI-G-----------G-----VV---LVAGTG-------LVE
------DHAG-A-----------G-----VV---LLPGAA-------FVE
------DHVV-G-----------G-----NV---LLPGTA-------FAE
------DHAI-L-----------G-----SV---LLPGTA-------FVE
------DHTV-L-----------D-----AV---LLPATA-------FLE
------DHAI-G-----------G-----VV---LVPGTV-------YVD
------DHVV-G-----------G-----MI---FFPGTG-------FLE
------EHVV-A-----------D-----AV---LVPGAA-------LAE
------DHAV-H-----------S-----TV---LIPGTA-------LVE
------DHAV-G-----------G-----VV---LVPGTA-------LVE
------DHAV-R-----------D-----VV---IVPGTG-------LVE
------DHTV-M-----------D-----SV---LLPGTA-------LVE
------DHAV-L-----------G-----TV---LLPGTA-------LAD
------DHAV-L-----------G-----AV---LLPGTA-------FLE
------DHAV-S-----------G-----VA---LLPGTA-------FVE
------DHAV-S-----------G-----VA---LLPGTA-------FVE
------DHAV-L-----------D-----KV---LLPGTG-------FVE
------EHTI-G-----------G-----VV---LLPGTA-------FLE
------GHVV-M-----------G-----SV---LLPGTA-------FAE
------DHAV-G-----------G-----VV---IFPGAG-------FVE
------DHAV-S-----------G-----TP---LLPGTA-------LVE
------DHAV-M-----------G-----SV---LLPGTA-------LVE
------DHVV-N-----------G-----VV---LFPGAG-------FVE
------DHVV-N-----------G-----VV---LFPGAG-------FVE
------DHVV-N-----------G-----VV---LFPGAG-------FVE
------DHVV-N-----------G-----VV---LFPGAG-------FVE
------DHVV-N-----------G-----VV---LFPGAG-------FVE
------EHRV-G-----------S-----SV---VFPGTG-------FVE
------DHAV-M-----------G-----RV---FVPGTA-------LLE
------DHGV-A-----------D-----VL---VVPGTA-------LVD
------DHVV-F-----------G-----SV---VLPGTA-------LVE
------GHGV-S-----------D-----RV---IFPGTG-------FVE
------DHAV-H-----------G-----TV---LVPGTT-------LVE
------DHAV-G-----------G-----VV---LFPGAG-------FVE
------DHAV-L-----------G-----TV---ILPGTA-------HVE
------DHVV-S-----------G-----RV---LLPGTA-------FVD
------DHSV-L-----------G-----MV---LLPGTA-------FVE
------DHAV-L-----------G-----SV---LLPGTA-------FLE
------DHSV-D-----------G-----MV---VFPGTG-------FLE
------DHAV-S-----------G-----TV---LLPGTA-------MVE
------DHVI-G-----------G-----VV---LFPGAG-------FVE
------DHAG-A-----------G-----VV---LLPGAA-------FVE
------DHAV-Q-----------G-----VV---LLPGTA-------FVE
------DHVV-A-----------G-----TT---LLPGTA-------FVE
------DHTV-A-----------G-----RT---VVPGTA-------LVE
------DHAV-L-----------G-----SV---LLPGTA-------FLE
------DHVV-A-----------G-----AV---LVPGAA-------LVE
------DHAV-G-----------G-----VV---LFPGAG-------FVE
------DHAV-Q-----------G-----NV---LVPGTA-------FVE
------GHAI-G-----------G-----VV---LIPGTV-------YVD
------GHAI-G-----------G-----VV---LIPGTV-------YVD
------DHAV-R-----------G-----SV---LLPGTG-------FVE
------DHAV-M-----------G-----RV---FAPGTA-------LLE
------DHAV-R-----------G-----SV---LLPGTG-------FVE
------DHVV-F-----------G-----TP---ILPGTA-------FLE
------GHAV-G-----------G-----VV---LLPGTA-------FAE
------DHEV-L-----------G-----SV---LLPGTA-------FVE
------DHSV-L-----------G-----MV---LLPGTA-------FVE
------DHTV-L-----------G-----TV---LFPGAG-------LVE
------DHQV-A-----------G-----VT---LLPGTG-------FVE
------DHAV-R-----------G-----TV---LLPGTA-------FVE
------DHAV-L-----------G-----SV---LLPGTA-------FLE
------DHVV-D-----------G-----AV---VFPGTG-------YVE
------DHGV-A-----------D-----QV---IFPGTG-------FVE
------DHVI-A-----------G-----TV---LLPGTA-------FVE
------DHAV-S-----------G-----TV---LLPGTA-------MVE
------DHAV-S-----------G-----TV---LLPGTA-------MVE
------DHRV-A-----------S-----SV---VFPGTG-------FVE
------DHAV-S-----------G-----TV---VVPGAA-------FVE
------DHAV-R-----------G-----SV---LLPGTG-------FVE
------DHAV-A-----------G-----TV---LLPGTA-------LLE
------DHAV-G-----------D-----TV---LFPGAG-------FVE
------DHVI-G-----------G-----VV---LFPGAG-------FVE
------DHAV-S-----------D-----VV---LFPGTG-------FVE
------DHAV-S-----------D-----VV---LFPGTG-------FVE
------DHAV-S-----------D-----VV---LFPGTG-------FVE
------DHAV-S-----------D-----VV---LFPGTG-------FVE
------DHAV-S-----------D-----VV---LFPGTG-------FVE
------DHAV-S-----------D-----VV---LFPGTG-------FVE
------EHVV-L-----------G-----TA---LLPGTA-------FVD
------DHVV-A-----------G-----AV---LVPGAA-------LVE
------EHTI-S-----------G-----VA---LLPGTA-------FVE
------DHSV-A-----------G-----VT---IFPGAG-------FVE
------DHSV-A-----------G-----VT---IFPGAG-------FVE
------DHSV-A-----------G-----VT---IFPGAG-------FVE
------DHSV-A-----------G-----VT---IFPGAG-------FVE
------DHSV-A-----------G-----VT---IFPGAG-------FVE
------EHRV-H-----------G-----RI---VVPGTV-------FVD
------DHVM-G-----------G-----LV---LFPATA-------FLE
------DHTV-G-----------G-----TV---VFPGTG-------LVE
------DHAV-L-----------D-----KV---LLPGTG-------FVE
------DHGV-S-----------G-----TV---ILPGTA-------FVE
------DHAV-L-----------G-----AV---LLPGTA-------FVE
------DHLV-H-----------G-----AV---LVPGSA-------LAE
------DHVV-L-----------G-----RV---LLPGTG-------LVE
------DHAV-R-----------G-----SV---LLPGTA-------FVE
------DHRV-A-----------G-----EV---LLPGAA-------FAE
------EHAV-D-----------G-----TV---LLPGAA-------FLE
------DHAV-R-----------G-----SV---LLPGTA-------FVE
------DHAV-R-----------G-----SV---LLPGTG-------FVE
------DHAV-G-----------D-----TV---LFPGAG-------FVE
------DHTV-L-----------D-----TV---LLPGTA-------FVE
------DHEV-R-----------G-----VV---VVPGAG-------LVE
------GHVV-A-----------G-----HV---LLPGTA-------FVD
------DHRV-A-----------G-----TV---PLPGTA-------FVE
------DHTV-A-----------G-----RV---VLPATA-------LLE
------EHRV-H-----------G-----RI---VVPGTA-------FVD
------DHAV-S-----------G-----TV---LLPGTA-------FVD
------DHTV-G-----------G-----MV---AFPGTG-------FLE
------DHVV-L-----------G-----ST---LVPGTA-------VVE
------DHAV-S-----------D-----VV---LFPGTG-------FVE
------DHAV-S-----------G-----TV---LLPGTA-------MVE
------DHTV-A-----------G-----TT---LLPGTG-------FVE
------DHTV-Q-----------E-----VV---LLPGTA-------FLE
------DHAV-G-----------D-----VV---LVPGTG-------LAE
------DHVV-D-----------G-----VV---LLPGSA-------LVE
------DHAV-A-----------G-----TV---LLPGTA-------LVD
------DHMV-Q-----------G-----TV---VFPGTG-------FVE
------DHAV-S-----------G-----TV---LLPGTA-------MAE
------DHAI-G-----------G-----NV---FFPGTG-------FLE
------GHAV-F-----------G-----EP---ILPGTA-------FLD
------DHML-S-----------G-----VA---LVPGTA-------IVE
------DHAV-R-----------G-----SV---LLPGTA-------FVE
------DHAV-L-----------G-----SV---LLPGTA-------LLE
------DHAV-L-----------G-----VV---LVPGAG-------LLD
------EHII-S-----------G-----TV---LVPGTA-------MVE
------DHAV-L-----------G-----TV---ILPGTA-------HVE
------DHAV-A-----------G-----AV---LVPGAV-------FVE
------EHAV-H-----------G-----TV---LVPATG-------LLE
------QHTL-F-----------G-----AA---VVPASV-------LAE
------DHSV-A-----------G-----VT---IFPGAG-------FVE
------DHAV-R-----------G-----QV---LVPGTA-------FAE
------DHAV-G-----------G-----AL---LLPGAA-------LVD
------DHAV-G-----------E-----TV---LLPGTA-------FVD
------DHML-S-----------G-----VA---LVPGTA-------IVE
------DHAV-R-----------G-----TV---LLPGTA-------FVE
------EHVI-S-----------G-----AV---LVPGTA-------MVE
------GHAV-N-----------G-----TV---LLPGAA-------FLE
------DHVV-G-----------G-----SV---LLPGTA-------FLE
------DHAV-L-----------G-----SV---LLPGTA-------FLE
------GHRI-Q-----------D-----NV---LVPGTA-------YVD
------DHAV-L-----------G-----TV---LVPGTA-------FVD
------DHML-S-----------G-----VA---LVPGTA-------IVE
------DHAV-S-----------G-----TV---LLPGTA-------MAE
------DHRV-L-----------G-----AV---LVPGTA-------LVD
------DHSV-A-----------G-----VT---IFPGAG-------FVE
------EHVI-S-----------G-----AV---LVPGTA-------MVE
------DHRV-L-----------G-----RS---LFPGTA-------FVE
------DHTI-G-----------S-----AV---LVPATA-------FVE
------HHMV-R-----------D-----TV---VFPGTG-------FVE
------DHAV-R-----------G-----SV---LLPGTA-------FVD
------DHAV-S-----------G-----TV---LVPGTA-------FVE
------DHAV-L-----------G-----SV---LLPGTA-------FLE
------DHRV-M-----------G-----TV---PLPGTA-------FVE
------EHVV-A-----------G-----AV---LAPGAV-------LVE
------DYAI-R-----------G-----AV---VFPGTG-------YVE
------DHAV-S-----------G-----TV---IVPGTA-------LVE
------DHAV-L-----------G-----SV---LLPGAA-------MVE
------DHRV-A-----------D-----TV---LVPGTA-------LVE
------DHAV-S-----------G-----TV---LLPGVA-------FVE
------DHIV-L-----------G-----AA---LLPGTA-------HLE
------DHTV-L-----------G-----TV---LVPGTA-------FVD
------GHEV-F-----------G-----AR---VLPGTA-------FLE
------EHVI-S-----------G-----AV---LVPGTA-------MVE
------DHAV-S-----------G-----TV---LLPGAA-------MAE
------DHAV-Q-----------G-----TV---IFPGTG-------YVE
------DHVV-G-----------G-----TA---LLPGTA-------IVE
------DHRV-L-----------D-----AV---LFPGTG-------FLE
------DHLV-Q-----------G-----SV---VVPGTA-------FVE
------DHVV-L-----------D-----QT---LVPATA-------LVE
------DHTI-L-----------G-----GV---LVPGTA-------FVE
------DHRV-L-----------G-----EI---VVPGTA-------IVE
------DHAV-A-----------G-----TV---LLPGTA-------LVE
------EHVV-A-----------G-----AR---LVPGAA-------QVE
------DHTI-Q-----------D-----TV---LLPGTA-------FLE
------DHTM-G-----------G-----SV---LFPATG-------FLE
------DHAL-S-----------G-----VV---LLPGTG-------FVE
------DHTI-A-----------D-----SV---PLPGTA-------LLE
------GHSV-D-----------G-----AV---LLPGPA-------FLE
------DHAV-R-----------G-----TV---LLPGTA-------FVE
------DHEV-G-----------G-----VV---VVPGAG-------LVE
------DHRV-G-----------G-----TV---IMPGTG-------YLE
------DHVI-A-----------G-----VV---LLAGAA-------FVE
------DHVI-A-----------G-----VV---LLAGAA-------FVE
------DHVI-A-----------G-----VV---LLAGAA-------FVE
------DHVI-A-----------G-----VV---LLAGAA-------FVE
------DHVI-A-----------G-----VV---LLAGAA-------FVE
------DHVI-A-----------G-----VV---LLAGAA-------FVE
------DHAV-A-----------G-----TV---VLPGTA-------LVD
------DHAI-V-----------D-----AV---PLPGTL-------FVE
------DHAV-R-----------G-----TV---LLPGTG-------FVE
------DHRI-L-----------D-----SV---LFPGTG-------FLV
------GHAV-F-----------G-----AP---ILPGTA-------FLE
------DRVV-A-----------G-----SV---LVPGAA-------FVE
------DHVV-G-----------D-----TT---LLPGAA-------MVE
------DHAI-G-----------D-----TV---LLPGTA-------VAE
------GHAV-F-----------G-----EP---ILPGTA-------FLD
------DHVV-L-----------G-----RV---MLPGAV-------LVE
------DHAV-R-----------G-----TV---IFPGTG-------YVE
------DHAV-A-----------G-----TV---LLPGTA-------LVD
------DHTVgG-----------G-----MV---LFPATG-------FLE
------DHRV-T-----------G-----AA---VLPGTA-------FLE
------GHAV-F-----------G-----TP---ILPGTG-------FLE
------EHAA-F-----------G-----IP---ILPGTA-------FLE
------DHAV-F-----------G-----AV---VLPATA-------HLD
------DHAV-A-----------G-----TV---LLPGTA-------LVD
------DHAV-R-----------G-----VA---VFPGAG-------FVE
------DHAV-T-----------G-----TV---LLPGTG-------LVD
------DHAV-G-----------D-----TV---LLPGTA-------LVE
------DHAV-G-----------X-----VV---LVPGTX-------LXE
------QHRV-L-----------G-----EV---VVPGTA-------ILE
------DHVV-A-----------G-----VA---LVPAAA-------LME
------DHTV-S-----------G-----TT---VLPGAA-------FVE
------DHVV-A-----------G-----QA---LVPGAA-------QVE
------DHVV-L-----------G-----VT---VVPGTA-------LLD
------DHGV-H-----------G-----TV---VLPGAA-------FVE
------DHAV-A-----------G-----TV---LLPGTA-------LVD
------QHTV-H-----------G-----SA---IVPGTA-------LLD
------DHAV-A-----------G-----TV---LLPGAA-------VVE
------DHAV-R-----------G-----TV---LLPGTA-------FVE
------DHRI-D-----------G-----VV---LLPGTA-------LLE
------DHVV-A-----------G-----AS---LVPGAA-------LVE
------DHAV-G-----------P-----VV---LFPGTG-------FVE
------DHAV-G-----------P-----VV---LFPGTG-------FVE
------DHAV-G-----------P-----VV---LFPGTG-------FVE
------DHAV-A-----------G-----TT---LVPGAA-------LVE
------DHVV-A-----------G-----TV---ILPGTA-------FVD
------GHRI-Q-----------G-----RV---LVPGAA-------LVE
------EHAV-E-----------S-----AV---LFPGTG-------FVE
------EHAV-E-----------S-----AV---LFPGTG-------FVE
------EHAV-E-----------S-----AV---LFPGTG-------FVE
------EHAV-E-----------S-----AV---LFPGTG-------FVE
------EHAV-E-----------S-----AV---LFPGTG-------FVE
------EHAV-E-----------S-----AV---LFPGTG-------FVE
------DHVV-A-----------G-----TP---LMPGTG-------FVE
------DHQV-L-----------G-----QT---LVPGVA-------WVE
------GHAV-A-----------G-----RV---LLPGTA-------YVD
------DHVL-L-----------G-----TV---LLPGTA-------LVE
------DHTV-A-----------G-----MV---LLPGTA-------LLE
------DHAI-E-----------G-----TA---VVPGTA-------LVD
------DHRV-G-----------D-----AI---VLPAAA-------FVE
------DHQV-A-----------G-----TL---VVPGAA-------FVE
------DHAV-A-----------G-----TV---LLPGTA-------LID
------EHSV-A-----------G-----VV---LFPGTG-------FVE
------DHAI-D-----------D-----AV---LLPGTA-------VAE
------QHAV-L-----------G-----SV---LVPGAA-------LVD
------DHAV-R-----------G-----SA---VLPGTC-------WAE
------DHEV-H-----------G-----VT---VVPGTA-------LLD
------DHTV-A-----------G-----AV---LFPGTA-------FAD
------GHRI-Q-----------G-----RV---LVPGAA-------LVE
------DHVV-A-----------D-----TP---LVPGTA-------LVE
------DHAV-S-----------G-----VV---LLPGAA-------FVE
------DHAV-S-----------G-----VV---LLPGAA-------FVE
------EHAV-E-----------S-----AV---LFPGTG-------FVE
------EHAV-E-----------S-----AV---LFPGTG-------FVE
------EHAV-E-----------S-----AV---LFPNTG-------FVE
------DHVV-T-----------G-----TA---LMPGTG-------FVE
------DHTL-H-----------G-----TT---IVPGTA-------LLD
------DHAV-G-----------G-----TV---LLSGAT-------FLE
------DHAV-G-----------G-----TV---LLSGAT-------FLE
------GHVV-A-----------G-----TV---LVPGAA-------LVE
------DHQV-L-----------G-----QV---LLPGVV-------WVE
------EHAV-E-----------S-----AV---LFPNTG-------FVE
------EHAV-E-----------S-----AV---LFPNTG-------FVE
------EHAV-E-----------S-----AV---LFPNTG-------FVE
------EHAV-E-----------S-----AV---LFPNTG-------FVE
------DHQV-A-----------G-----TL---VVPGAA-------FAE
------DHVV-A-----------G-----TV---ILPGTA-------FVE
------DHRV-L-----------G-----AV---VVPGVA-------LVE
------DHAV-S-----------G-----TA---LLPGAC-------WVE
------DHRV-Q-----------N-----RT---VVPGAA-------LLD
------DHAL-S-----------G-----VV---LFPGAG-------FVE
------EHSV-S-----------G-----VV---LFPGAG-------FVE
------EHAV-E-----------S-----AV---LFPNTG-------FVE
------DHEI-L-----------G-----AT---PLPGAA-------LVD
------DHAV-R-----------G-----VR---LLPATA-------WIE
------DHTV-A-----------G-----TA---LLPGTA-------FVD
------DHTL-L-----------G-----AV---LLPGAA-------FAD
------EHTV-D-----------G-----AA---VFPGSG-------YVE
------DHSV-H-----------G-----RT---VLPGTA-------LLD
------DHSL-Q-----------G-----IA---VLPGTA-------LLD
------EHVV-G-----------G-----RT---LVPGSV-------LVD
------EHVV-G-----------G-----RT---LVPGSV-------LVD
------DHTI-A-----------G-----GV---PLPATA-------FVE
------DHAL-L-----------G-----QV---LLPGSA-------FVD
------DHAV-G-----------D-----TV---LLPGTA-------FLE
------DHAV-N-----------G-----TP---LLPGTA-------LVD
------DHAV-A-----------G-----TV---LVPGAL-------FAE
------DHAV-S-----------G-----VT---LLPGTA-------FVE
------DHAL-L-----------G-----VS---VLPGTA-------FVE
------DHVV-A-----------G-----RI---LFPGTG-------FVD
------DHTV-L-----------G-----ST---VVPGSV-------FAE
------DHTV-A-----------G-----TA---LLPGTA-------FVG
------EHSV-Q-----------G-----AT---LLPGAA-------IAE
------EHRV-M-----------D-----TV---LLPGSA-------FVE
------DHTV-L-----------G-----TT---ILPGAA-------LLD
------DHAL-L-----------G-----TV---LLPGTA-------ILD
------DHAV-S-----------G-----AV---LFPGTG-------FLE
------GHSV-F-----------G-----AP---ILPATA-------FLD
------EHGV-R-----------G-----TV---LLPGAA-------FVE
------DHAA-T-----------G-----VA---LVPGTA-------YLD
------DHAV-G-----------G-----ET---LLPGSA-------LVD
------DHVI-G-----------G-----RP---LVPGSL-------FVD
------DHVL-G-----------T-----TV---VLPGTG-------TVE
------DHVV-S-----------G-----MT---IVPGTA-------FME
------DYEV-G-----------G-----AV---LLSGSA-------FVE
------DHTV-N-----------G-----TV---IVPGTA-------LID
------DHRV-R-----------D-----HA---VVPGAA-------LLD
------EHTL-L-----------G-----AP---LLPGAA-------FVD
------DHRV-A-----------G-----QV---LVPGTA-------LLD
------EHTL-L-----------G-----TP---LLPGAA-------FVD
------DHTV-V-----------G-----TT---LVPGTA-------LLE
------DHMV-H-----------G-----RI---VLPGTA-------LVD
------QHVV-G-----------G-----RN---LVPGSV-------LVD
------DHVV-A-----------G-----RV---LLPAAV-------LVE
------DHRV-F-----------G-----TV---LVPGTA-------FAE
------EHEF-A-----------D-----VV---LVPSTA-------LVE
------DHAV-N-----------G-----TP---LLPGTA-------LVD
------GQVV-F-----------E-----RT---LFPATG-------FLE
------DHVV-G-----------G-----DV---VLPGTA-------LLE
------GHVI-A-----------A-----TP---VLPGTA-------FTE
------HHVV-M-----------G-----TV---LLPGTG-------FVE
------DHVV-L-----------G-----TV---ILPGTA-------FVE
------DHVV-H-----------G-----EV---VLPGTG-------YLE
------GHTV-D-----------G-----EV---LLPGPV-------FVE
------EHVM-A-----------G-----AV---LAPGAA-------LVE
------EHLV-A-----------D-----LP---LLPGTV-------LVE
------DHAA-A-----------G-----VV---LLPGTA-------YLD
------DHVV-F-----------G-----IP---CPARRR-------LLE
------HHTI-R-----------G-----TV---VLPAAA-------LVD
------DHVV-L-----------G-----TV---ILPGTA-------FVE
------GHVV-F-----------D-----AT---IIPGTA-------FLE
------EHIV-A-----------N-----AV---LAPGAA-------LVE
------DHAV-R-----------D-----TV---LLPGTA-------LLD
------ERAI-A-----------G-----TV---VLPGTA-------LLE
------EHVV-E-----------G-----RR---LVPGSV-------LVE
------DHAA-A-----------G-----VV---LLPGTA-------YLD
------DHRS-D-----------G-----RI---TVPGVA-------FAE
------DHVV-L-----------G-----TA---LLPGTG-------FVE
------DHTV-A-----------G-----RI---VLPGTA-------LLD
------EHRV-D-----------G-----RI---TVPGTA-------LVE
------DHRL-L-----------D-----AV---VVPGTA-------LLD
------DHVV-H-----------G-----EV---VLPGTG-------YLE
------DHRV-F-----------D-----AV---VLPATG-------YLE
------EHTI-A-----------G-----AT---LLPATA-------LLE
------DHLV-W-----------D-----RG---VAPGTA-------VLE
------DHVV-L-----------G-----TA---LLPGTG-------FVE
------DHCV-W-----------G-----DV---VFPGAG-------YVE
------DHAL-S-----------G-----VP---VLPGAA-------YLE
------DHCV-W-----------G-----DI---VFPGAG-------YVE
------EHTV-G-----------G-----VP---VLPVAA-------FVE
------DHEV-D-----------G-----RI---IVPGSA-------LVE
------GRRV-L-----------G-----VP---LFPATG-------FLE
------DHRV-Q-----------G-----EI---VVPGAA-------YLE
------GRTV-A-----------G-----VP---VVPDGV-------LLE
------DHCV-E-----------G-----MV---VVPGAA-------YVE
------DHQV-Q-----------G-----VV---VLPGAA-------YLE
------AHTV-A-----------G-----VQ---LVPGAV-------LVD
------DHGV-Y-----------G-----QI---VMPGAA-------YVE
------DHRV-Q-----------G-----AV---VFPGAA-------YLE
------DHRV-Q-----------G-----AV---VFPGAA-------YLE
------DHGV-Y-----------G-----QI---LMPGAA-------YVE
------DHRV-Q-----------G-----AV---VFPGAA-------YLE
------DHRV-Q-----------G-----EA---VMPIAA-------YVE
------DHCI-Y-----------D-----AT---ILPATA-------YIE
------GHRV-------------G-----ER---AAARYA-------FLE
------DHRV-Q-----------D-----LV---VFPGAG-------YLE
------DHAL-H-----------G-----AP---LLPAAA-------VVD
------DHRV-Q-----------G-----AV---VFPGAA-------YLE
------EHTL-E-----------D-----LV---VVPGAA-------LVE
------GQRA-L-----------G-----VP---LFPATG-------FLE
------DG---------------------------VPAAA-------LVE
------DG---------------------------VPAAA-------LVE
------DHKV-G-----------G-----AI---VYPGAA-------YAE
------QHRV-F-----------G-----TP---TLPATG-------YVE
------DHRV-A-----------G-----SV---VVPGAA-------YLE
------DHRI-D-----------G-----RT---LVPAAV-------LLE
------DHRV-G-----------G-----AV---VVPGAA-------YLE
------EHRV-H-----------G-----EA---VLPSAA-------YVE
------DHRV-Q-----------G-----LL---VFPGAG-------YLE
------DHRV-Q-----------G-----EV---VVPGAA-------YVE
------EHRV-H-----------G-----EA---VLPSAA-------YVE
------DHRV-F-----------G-----RV---VAPGAL-------YGA
------DHRV-N-----------G-----TV---VLPATV-------YME
------DHRV-F-----------G-----RV---VAPGAL-------YGS
------QHRV-F-----------G-----TP---MLPATA-------YVE
------VYEA-D-----------G-----RT---VLPAAV-------LAE
-----------A-----------G-----VV---LVPGTA-------LVE
------DHRV-Y-----------G-----KA---VVPAAA-------YVE
------DHRV-G-----------G-----AV---VLPGSA-------LLD
------DHQV-H-----------G-----AT---VLPSTV-------YME
------DHRV-T-----------G-----DV---WLPGAA-------FLD
------EHRA-Q-----------G-----EV---VFPGAG-------YLE
------EHRA-Q-----------G-----EV---VFPGAG-------YLE
------DHQV-Y-----------G-----MV---VAPGAL-------HAS
------DQTV-------------------------LPATA-------FAE
------DQTV-------------------------LPATV-------FVE
------DHRV-F-----------G-----RV---VAPGAL-------QGS
------DHEV-D-----------G-----RV---IVPGSA-------LVE
------DHRV-F-----------G-----RV---VAPGAL-------YGA
------APAG-E-----------D-----VA---VFPATG-------WVE
------DHTV-G-----------D-----VV---VVPSAA-------LVE
------DQTV-------------------------LPATV-------FVE
------DHQV-L-----------N-----DV---VFPCAG-------YLA
------DHQV-L-----------N-----DV---VFPCAG-------YLA
------DHKV-F-----------G-----QA---IMPAAG-------FAE
------DHRV-F-----------G-----RV---VAPGAL-------YGS
------DHRV-F-----------E-----RV---ILPGAG-------FAD
------DHRI-Q-----------G-----NV---VFPAAG-------YIE
------EHQV-Q-----------D-----IV---VLSASA-------YIE
------EHQV-Q-----------G-----VT---VLPSTV-------YME
------DHA--A-----------G-----TE---LVFAEA-------FVE
------DHRV-F-----------G-----RV---VAPGAL-------QGS
------DQTV-------------------------LPATV-------FVE
------DHQI-R-----------N-----VV---VLPGAA-------YCE
------DHRV-Q-----------G-----VM---VLPGSG-------YVE
------DHRV-F-----------G-----RV---VAPGAL-------YGA
------DHAV-F-----------G-----RT---VVSGTT-------LME
------DHRV-F-----------G-----RV---VAPGSL-------FGS
------AHSL-H-----------G-----LA---VLPAAA-------LLD
------EHRV-Y-----------G-----MS---TVPATA-------YLE
------EHRI-K-----------G-----AA---LLPGSV-------FLE
------DHIV-H-----------G-----LA---VMPGAG-------FAE
------DHVI-Y-----------G-----TV---VVPGAT-------YAA
------DHRL-Y-----------G-----TI---VVPGSC-------HIA
------DHVI-Y-----------G-----TV---VVPGAT-------YAA
------DHRF-G-----------G-----RA---TFPMAA-------FAE
------DHQI-R-----------N-----VV---VLPGAA-------YCE
------DHVI-Y-----------G-----TV---VVPGAT-------YAA
------DHRI-Y-----------G-----MV---VVPTVA-------YLE
------DHRV-R-----------G-----SL---VVPGAT-------YVE
------DHQI-S-----------S-----DI---IFPGAG-------YIA
------DHQL-F-----------G-----QP---VFPATG-------YIE
------DHRV-Y-----------G-----RV---LVPAAA-------FLE
------GHVF-Q-----------G-----QV---LFPGAG-------YVA
------EHRV-L-----------G-----NP---VLPAAC-------YVE
------EHRV-Q-----------G-----VP---ALPAAA-------MAD
------DHQV-R-----------N-----VA---ALPGAA-------YCE
------AHRL-H-----------E-----VE---TLPAAA-------LVD
------DHVV-D-----------G-----GV---AFPGAG-------YVE
------DHVV-D-----------G-----GV---AFPGAG-------YVE
------DHKV-F-----------G-----QP---IMPAAG-------FAE
------DHKV-F-----------G-----QP---IMPAAG-------FAE
------DHKV-F-----------G-----QP---IMPAAG-------FAE
------DHRV-F-----------G-----HL---VVPGAL-------HGS
------DHAL-G-----------G-----AA---IFPAAG-------HMS
------EHRI-L-----------G-----MT---VLPAAC-------YVE
------DHRV-F-----------G-----RI---IAPGAL-------YGA
------DHRV-Y-----------G-----KA---VVPAAA-------FLE
------DHRI-H-----------N-----VA---ALPGAA-------YCE
------DHRI-H-----------N-----VA---ALPGAA-------YCE
------DHRI-H-----------N-----VA---ALPGAA-------YCE
------DHRI-H-----------N-----VA---ALPGAA-------YCE
------DHRI-H-----------N-----VA---ALPGAA-------YCE
------DHRI-H-----------N-----VA---ALPGAA-------YCE
------DHVV-Q-----------E-----QV---LLPGAA-------YVE
------DHRL-Y-----------G-----TV---VVPGSC-------HIA
------DHQV-F-----------G-----LV---VAPGSL-------FGS
------DHRV-F-----------G-----LA---VAPESL-------FGA
------DHAV-Q-----------G-----SV---NLPGAA-------FVE
------DHRI-Y-----------G-----EV---VVPGAC-------HLA
------DHCV-G-----------N-----DI---IFPAAA-------YIA
------DHRL-Y-----------G-----TV---VVAGAS-------MLG
------DHRV-F-----------G-----RL---IAPGAL-------YGA
------DHVV-D-----------G-----GV---TFPGAG-------YVE
------DHVV-D-----------G-----GV---AFPGAG-------YVE
------EHRL-Y-----------G-----TI---VVPGSC-------HIA
------DHIV-H-----------G-----LP---VMPGAG-------FAE
------DHVI-Y-----------G-----TV---VVPGAT-------YAA
------DHVV-D-----------G-----GV---AFPGAG-------YVE
------GRTE-N-----------G-----TT---ILPTAV-------LAE
------DHRV-G-----------G-----QS---VLPGAA-------FVE
------DHVI-D-----------D-----LV---VLPGAA-------YAE
------DHVI-D-----------D-----LV---VLPGAA-------YAE
------DHCV-G-----------N-----DI---IFPAAG-------YIA
------DHCI-Q-----------D-----TI---ILPGTA-------HLE
------DHCV-G-----------N-----DI---VFPGAG-------YVA
------DHVI-Y-----------G-----TV---VVPGAT-------YAA
------DHRI-Q-----------G-----NV---LFPAAG-------YVE
------DHRV-F-----------G-----RV---VAPGAL-------QGA
------EHRV-Q-----------G-----VP---ALPAAA-------MAD
------DHQI-D-----------D-----TV---VFPGAG-------YIA
------DHAL-G-----------G-----AS---IFPAAG-------HMS
------DHVI-Y-----------G-----TV---VVPGAT-------YAA
------DHRV-F-----------G-----RV---AAPAAL-------QGV
------EHRV-A-----------D-----IP---AGAGTM-------TAE
------DHQV-H-----------N-----VA---ALPGAA-------YCE
------DHQV-H-----------N-----VA---ALPGAA-------YCE
------GHKV-S-----------G-----AV---VFPGAA-------YID
------AHRT-H-----------G-----AA---VVPTTA-------LLD
------DHQV-H-----------N-----VA---ALPGAA-------YCE
------DHQV-H-----------N-----VA---ALPGAA-------YCE
------EQAV-F-----------D-----AP---VLPVSA-------LVE
------QHRL-G-----------E-----RT---LLSGAA-------LAE
------DHRV-H-----------G-----RT---VFPGAG-------LVD
------EHVV-Q-----------S-----RI---IYPGAG-------FIV
------DHKV-F-----------G-----QP---IMPAAA-------FAE
------DHKV-Q-----------S-----NI---VYPAAG-------YIA
------DHRL-S-----------G-----EV---VFPCAG-------YIA
------DHVV-G-----------G-----TR---ILPGAA-------YLD
------DHQI-Y-----------D-----TV---VVPGAS-------HIS
------DHVV-G-----------Q-----AV---VFPGAG-------FAE
------DHVV-G-----------Q-----AV---VFPGAG-------FAE
------DHNI-D-----------G-----DV---VFPGAA-------YVT
------DHVV-D-----------G-----GV---AFPGAG-------YVE
------DHVV-D-----------G-----GV---AFPGAG-------YVE
------DHVV-D-----------G-----GV---AFPGAG-------YVE
------DHVV-D-----------G-----GV---AFPGAG-------YVE
------DHQI-H-----------G-----VA---AFPGAG-------YCE
------DHVV-D-----------G-----GV---AFPGAG-------YVE
------DHVV-D-----------G-----GV---AFPGAG-------YVE
------DHRV-L-----------Q-----DV---VFPCAG-------YIA
------DHVV-D-----------G-----GV---AFPGAG-------YVE
------DHVV-D-----------G-----GV---AFPGAG-------YVE
------DHVV-D-----------G-----GV---AFPGAG-------YVE
------DHVV-D-----------G-----GV---AFPGAG-------YVE
------DHIV-A-----------G-----QI---VYPGAA-------FIA
------DNPV-H-----------G-----AL---VVPATV-------VME
------DHVV-D-----------G-----GV---AFPGAG-------YVE
------DHVV-D-----------G-----GV---AFPGAG-------YVE
------DHKV-F-----------G-----QP---IMPAAA-------FAE
------DHVV-G-----------H-----AT---VFPGSG-------FAE
------DHLV-T-----------D-----TV---LVPNAA-------LVE
------DHRV-G-----------G-----TV---VLPGTS-------YIE
------DHVV-D-----------G-----GV---AFPGAG-------YVE
------DHVV-D-----------G-----GV---AFPGAG-------YVE
------DHVV-D-----------G-----GV---AFPGAG-------YVE
------DHVI-D-----------D-----LC---VLPGAA-------YAE
------EHRV-G-----------G-----QA---YGAGAM-------TAE
------DHQI-H-----------G-----VA---AFPGAG-------YCE
------DHVI-Y-----------G-----TV---VVPGAT-------YAA
------DHVV-A-----------G-----EV---VLPASC-------FVD
------GHTV-A-----------G-----TA---VLPPAA-------TLD
------DHRI-Y-----------G-----SI---VAPGAS-------YIA
------DHRL-H-----------G-----VV---VVPGAS-------YIS
------DHRI-G-----------G-----DI---IFPCAG-------YVA
------DHRI-Q-----------S-----SI---VYPAAA-------YIA
------EHVV-D-----------G-----RV---IVPGAA-------YPA
------DHRL-V-----------P-----DA---VLPGAA-------YIA
------DHRV-F-----------G-----RV---IMPGAV-------YGV
------QHRV-F-----------D-----QA---LFPTTA-------YLE
------DHRV-R-----------K-----VP---VFPGAA-------YIE
------DHVV-Q-----------G-----NI---LYPGAG-------FVC
------DRRV-F-----------G-----RI---VAPEAS-------LGA
------DHVI-Y-----------G-----TV---VVPGAT-------YAA
------DHQV-Q-----------G-----SV---VVPGAV-------YVE
------DHRL-V-----------P-----DA---VLPGAA-------YMA
------EHVV-Q-----------E-----DI---LFPGAG-------FIC
------DHVI-D-----------D-----LC---VLPGSA-------YAE
------DHRV-F-----------D-----EP---LFPTTG-------YLE
------DHKV-F-----------G-----NV---IIPGVA-------YFE
------DHRV-S-----------G-----EV---VFPCAG-------YIA
------DHVV-Q-----------G-----NI---LYPGAG-------FVC
------DHQV-L-----------N-----DV---IFPCAG-------YLS
------DHML-Q-----------G-----TV---VYPGAG-------FIC
------DHRI-D-----------G-----QA---ILPGAA-------FVE
------DHRI-H-----------E-----VA---ALPAAA-------YCE
------DHRV-P-----------P-----HV---LHPGAA-------HIV
------DHKI-Q-----------N-----TV---LFPAAG-------FLA
------DHKI-Q-----------S-----NI---VYPAAG-------YIS
------DHRI-H-----------N-----VA---AFPGAA-------YCE
------DHRI-H-----------N-----VA---AFPGAA-------YCE
------DHRI-H-----------N-----VA---AFPGAA-------YCE
------DHRI-H-----------N-----VA---AFPGAA-------YCE
------DHRI-H-----------N-----VA---AFPGAA-------YCE
------DHRI-Y-----------E-----KV---VVPGAS-------HIS
------DHVV-A-----------G-----EA---VFPAAA-------YVV
------DHVV-A-----------G-----EA---VFPAAA-------YVV
------QHKV-Q-----------G-----LV---VYPFAA-------FVV
------DHQV-H-----------N-----VA---ALPGAA-------YCE
------GHVF-Q-----------G-----QV---LFPGAG-------YVA
------DHKV-G-----------E-----SV---LFPGAG-------FTE
------DHCV-G-----------S-----DI---VFPAAA-------YIA
------DHVV-Q-----------E-----EI---VYPGAA-------YIA
------DHKV-E-----------G-----EP---VVPGAA-------LAE
------HHQV-F-----------G-----KV---LFPSTG-------YLE
------DHLV-Y-----------S-----EV---VVPGAC-------HLS
------DHRV-H-----------Q-----VA---VLPGAA-------YCE
------DHRV-R-----------G-----SL---VVPGAT-------YVE
------DHRV-R-----------G-----SL---VVPGAT-------YVE
------DHQL-N-----------G-----VR---IVPGAS-------YIS
------DHIV-Y-----------E-----QV---VVPGAS-------HIS
------DHQI-H-----------G-----AA---ALPGAA-------YCE
------DHQI-H-----------G-----AA---ALPGAA-------YCE
------DHQI-H-----------G-----AA---ALPGAA-------YCE
------DHQI-H-----------G-----AA---ALPGAA-------YCE
------DHQI-H-----------G-----AA---ALPGAA-------YCE
------EHKI-G-----------G-----EV---VFPGAG-------YVA
------DHRV-N-----------G-----RA---VLPGAA-------YSA
------DHVV-G-----------S-----HI---VFPGAG-------FVC
------G---------------------------AVPAST-------WIE
------DHVI-Y-----------G-----TV---VVPGAT-------YAA
------DHMV-Q-----------G-----SI---VYPGAG-------YIC
------QHQV-F-----------N-----KV---LFPATG-------YLE
------EHVI-D-----------D-----DF---VFPGAG-------YVV
------DHVI-Y-----------G-----TV---VVPGAT-------YAA
------DHKV-G-----------E-----NI---VFPFCG-------YIA
------EYRV-H-----------G-----RI---MAPAAL-------QGA
------DHVV-G-----------S-----RI---LFPGAG-------FIS
------EHVI-G-----------D-----EF---VFPGAG-------YMV
------EHRV-G-----------G-----LA---YGAGAM-------TAE
------DHQI-H-----------D-----VA---AFPGAA-------YCE
------DHRV-G-----------G-----DI---VFPDAE-------YVA
------QHKI-Q-----------S-----SV---VFPAAG-------FIA
------DHKI-Q-----------S-----NI---VYPAAG-------YIV
------DHVV-G-----------S-----HI---VFPGAG-------FVC
------DHVV-G-----------S-----SI---IFPGAG-------FIS
------DHKL-K-----------R-----DV---VFPFAG-------YIA
------DHRV-Q-----------S-----SI---VFPGAG-------LIS
------HHRI-Y-----------Q-----QT---IFPASG-------YLE
------DHKV-E-----------V-----DI---ILPCAG-------YLS
------DHVI-D-----------G-----KI---LFPAAG-------YIS
------DHVV-G-----------G-----VR---IMPGAA-------YLD
------DHKI-R-----------R-----DV---VFPLAG-------YIA
------AHRI-L-----------G-----EI---VLPASA-------QFD
------DHRV-H-----------G-----RA---VLPGAA-------YCA
------DHRL-A-----------P-----DA---VFPAAG-------FIA
------EHRV-A-----------G-----RR---VMPAAA-------QLE
------DHQV-N-----------G-----RK---VLPAAA-------YLE
------AHRL-G-----------G-----VA---VVPASA-------LVE
------DHRV-Y-----------D-----TP---VIPGVS-------YIA
------SHVV-D-----------G-----AV---TFPGAG-------YAE
------DHRV-G-----------S-----EV---LLPGAA-------YIA
------DHRI-G-----------D-----DE---ILPGSA-------TLE
------DHLL-H-----------G-----RR---VLPGAA-------YLE
------AHKV-Q-----------N-----NI---IYPGAG-------YIC
------DHLV-H-----------D-----RV---VLPGAA-------YCS
------DHVI-D-----------G-----KV---LFPAAG-------YMS
------DHVV-Q-----------N-----TI---IYPAAG-------YLS
------DHVI-D-----------S-----KV---VFPAAG-------FVC
------DHTI-T-----------G-----VC---LYPAAG-------YLV
------DHQV-G-----------D-----AV---VFPAAG-------FAE
------DHAV-L-----------G-----RI---VFPAAG-------FLE
------DHQV-G-----------G-----AT---LFPGAG-------TME
------DHVI-L-----------G-----KR---VVPGVV-------YLE
------DHKI-G-----------K-----DV---VFPCAG-------YVA
------DHQI-Q-----------G-----AI---IFPAAG-------YFA
------GHKV-G-----------G-----TV---LLPAAA-------MLS
------EHRV-F-----------D-----TA---ILPLAG-------FLE
------DHKV-G-----------E-----NI---VFPFCG-------YIA
------DHKV-G-----------E-----HI---VFPFCG-------YIA
------DHCV-Q-----------G-----QI---IVPAAT-------YSV
------DHVV-Q-----------S-----AL---VYPGAG-------FIC
------GHQV-Q-----------S-----QV---VFPATG-------YLV
------DHRV-H-----------G-----AV---VLPTTA-------GLL
------DHVI-D-----------G-----NA---VFPAAG-------YFS
------DHIV-T-----------N-----SH---VYPGVG-------YLI
------DHNV-S-----------G-----QI---VFPCAG-------YIA
------AHKV-Q-----------S-----NI---IYPGTG-------YIC
------DHKI-N-----------G-----TT---LYPAAG-------MIV
------DHVV-R-----------G-----KP---VLPGVA-------YLE
------DHVI-Q-----------S-----MM---LYPGCG-------FIC
------DHKV-G-----------D-----SV---LLPGTA-------FAE
------DHRI-E-----------S-----NI---VYPAAG-------YIV
------DHRP-G-----------G-----DC---LFPTVG-------YVE
------EHLL-H-----------G-----AL---VVAGAA-------HVA
------EHLL-H-----------G-----AL---VVAGAA-------HVA
------QHQI-L-----------G-----KI---IMPAAG-------YVE
------DHVI-A-----------G-----RP---VLPAAV-------YLE
------DHVV-T-----------D-----NC---IFPGAG-------YLV
------DHVL-H-----------G-----EV---VFPAAG-------YIA
------DHQV-N-----------G-----NR---VLPAVA-------YLE
------DHEL-T-----------K-----KI---VFPAAG-------FVA
------DHRV-F-----------D-----KV---ILPGAG-------FLE
------GHCI-Q-----------A-----QP---VFPATG-------YIV
------DHVV-R-----------G-----QK---VLPGVG-------YLE
------DHLV-Q-----------G-----RK---TLPGAA-------CLE
------DHRI-F-----------D-----DV---VVPGAF-------HLA
------AHRL-G-----------G-----VA---VVPASA-------LVE
------DHKV-T-----------D-----SI---VVAGVT-------YLV
------DHLV-Y-----------N-----EI---VVPGAS-------HLS
------D----P-----------G-----TG---AVPAAA-------LLD
------DHRV-R-----------S-----AA---MFPAAA-------GLE
------DHSV-Y-----------G-----RI---VVPGAF-------HLA
------DHSV-Y-----------G-----RI---VVPGAF-------HLA
------GHII-Q-----------G-----QT---IFPATA-------YLA
------DHVV-Q-----------G-----RK---VLPGVA-------YLE
------DHVV-Q-----------G-----RK---VLPGVA-------YLE
------DHKV-E-----------E-----SI---VFPAAG-------YIE
------DHCI-M-----------G-----EI---QFPCAG-------YIG
------DHRI-G-----------D-----DV---LMPAAA-------YVE
------DHCV-Q-----------G-----NM---IYPAAG-------YIA
------DHQV-K-----------G-----NK---VLPGVA-------YLE
------GHRV-Q-----------G-----QI---VVPATA-------YIV
------DHRI-R-----------G-----RA---LLPGTA-------YLE
------DHQV-Q-----------G-----KV---IYPAAG-------MLA
------DHVV-A-----------S-----AAtgpVFPAAG-------FIE
------DHRI-G-----------S-----EI---LFPAAG-------YLA
------DHVV-A-----------G-----SI---VLPAAG-------MVA
--tdgsDGAP--------------------V---RVPEAV-------LVE
------DHRV-H-----------G-----SV---VLPTTA-------GLL
------DHVV-A-----------G-----SI---VYPAAG-------MVS
------DHRV-D-----------G-----RR---VLPGVA-------YLE
------DHRV-Q-----------G-----RA---VVPGVA-------QLE
------DHVV-K-----------G-----VP---ILPGVA-------HLE
------DHRI-G-----------T-----DV---VFPASG-------YIA
------GHKL-Q-----------D-----QI---VVPAAA-------FVA
------DHVV-R-----------G-----RK---VLPGVA-------YLE
------EHKV-F-----------G-----KT---LFPATG-------FIE
------DHVV-Q-----------G-----QK---ILPGVA-------YLE
------DHRV-K-----------G-----RK---VMPGVA-------YLE
------HHKI-Q-----------S-----LT---IFPMAG-------FIA
------DGLV--------------------------PNAA-------LVE
------DHLV-H-----------G-----QK---LLPAAA-------FLE
------QHVV-G-----------G-----QR---IFPGVA-------HLE
------EHKV-F-----------G-----KT---LFPATG-------FIE
------DHVI-Q-----------S-----KM---LYPGCG-------FIC
------DHLI-R-----------G-----KR---ILPGVA-------YLE
------DHLI-R-----------G-----KR---ILPGVA-------YLE
------DHLI-R-----------G-----KR---ILPGVA-------YLE
------DHLI-R-----------G-----KR---ILPGVA-------YLE
------DHLI-R-----------G-----KR---ILPGVA-------YLE
------DHLI-R-----------G-----KR---ILPGVA-------YLE
------DHLI-R-----------G-----KR---ILPGVA-------YLE
------DHLI-R-----------G-----KR---ILPGVA-------YLE
------DHLI-R-----------G-----KR---ILPGVA-------YLE
------DHLI-R-----------G-----KR---ILPGVA-------YLE
------DHLI-R-----------G-----KR---ILPGVA-------YLE
------EHII-D-----------G-----FA---LYPGSA-------FLC
-----sGNRV--------------------------PVAV-------LLE
------DHVV-R-----------G-----ER---VFPGVA-------YLE
------HHRM-M-----------G-----LV---VFPAVG-------YVA
------GHQL-Q-----------G-----QT---VFPAAG-------YVA
------DHRV-D-----------G-----RR---VLPGVA-------HLE
------DHRV-D-----------G-----RR---VLPGVA-------HLE
------DHRV-D-----------G-----RR---VLPGVA-------HLE
------EHAL-Q-----------G-----NV---IFPAAG-------YIS
------DHIV-T-----------N-----QV---VLPGVG-------YLI
------DHVV-Y-----------G-----KA---LLPATC-------LIE
------GHKV-F-----------G-----KI---LFPATG-------FIE
------HHRV-F-----------N-----QI---ILPGAA-------YLE
------EHRV-Y-----------G-----QV---VVPAAL-------YVA
------GHAF-E-----------G-----EA---LYPAAA-------YLV
------GHAF-E-----------G-----EA---LYPAAA-------YLV
------EHRMrG-----------G-----GP---VLPGTA-------YVE
------DHSV-Y-----------G-----RI---VVPGAF-------YVA
------DHRV-D-----------G-----RR---VLPGVA-------HLE
------DHLI-R-----------G-----KR---ILPGVA-------YLE
------DHLI-R-----------G-----KR---ILPGVA-------YLE
------DHLI-R-----------G-----KR---ILPGVA-------YLE
------DHVI-N-----------G-----LC---LMPAAG-------MLV
------DHRV-D-----------G-----RR---VLPGVA-------HLE
------DHRV-D-----------G-----RR---VLPGVA-------HLE
------DHRV-D-----------G-----RR---VLPGVA-------HLE
------DHRV-D-----------G-----RR---VLPGVA-------HLE
------DHLL-H-----------G-----RP---ALPAAA-------YLE
------DHLV-F-----------G-----KV---VVPGAF-------HVA
------DHLV-F-----------G-----KV---VVPGAF-------HVA
------EHRI-G-----------D-----IT---VLPGAA-------YVE
gdqpaaG----A-----------A-----KT---LLPAVP--------VE
------DHVI-A-----------G-----NI---ILPGVG-------HLE
------DHRV-A-----------G-----QP---LFPAAG-------YIA
------DHRV-A-----------S-----RA---ILPGVA-------HLE
------DHQI-N-----------G-----TI---LFPAAG-------MMA
------DHQL-Q-----------G-----ET---VLPAAG-------YVS
------DHVI-Y-----------D-----KV---VVSGAA-------LAV
------DHLL-G-----------D-----SV---IFPAAG-------YIA
------DHQI-N-----------G-----LC---LMPAAG-------MLT
------GHKL-Q-----------G-----QT---VFPAAG-------YVA
------HHKI-Q-----------S-----LI---MYPMSA-------FLA
------QHVV-G-----------G-----KQ---IFPGVG-------HLE
------DHRV-D-----------G-----RR---VLPGVA-------HLE
------DHRV-D-----------G-----RR---VLPGVA-------HLE
------DHRV-D-----------G-----RR---VLPGVA-------HLE
------DHRV-D-----------G-----RR---VLPGVA-------HLE
------DHRV-D-----------G-----RR---VLPGVA-------HLE
------HHCV-F-----------S-----QP---VFPAAA-------YLE
------EHKV-Q-----------G-----DI---LYPGAG-------MLV
------EHSV-S-----------G-----TP---FVPSTL-------FPL
------DHRI-G-----------D-----QL---IFPGAA-------YLE
------DHVI-Y-----------G-----KI---VVSGAA-------LAV
------DHRI-G-----------Q-----TV---VFPGSG-------YLE
------EHEV-T-----------G-----DV---VLPGVG-------YVC
------MNRM-K-----------G-----QI---HFPGVA-------YIL
------GHKV-E-----------G-----QV---VYPAAG-------YLV
------GHKV-E-----------G-----QV---VYPAAG-------YLV
------GHQL-Q-----------G-----QT---VFPGAG-------YVV
------GHQL-Q-----------G-----QT---VFPGAG-------YVV
------DHKV-F-----------N-----QI---ILPGAA-------YLE
------HHQF-Q-----------N-----TN---IYPMAG-------MIV
------DHKL-G-----------D-----TV---VFPATG-------YLS
------DHKI-Q-----------G-----VI---VYPAVG-------YIA
------DHKV-Q-----------S-----SI---LYPAAG-------MIC
------EHKV-Q-----------G-----DI---LYPGAG-------MLV
------DHRI-D-----------G-----RP---VMPSSA-------YLE
------DRAV-----------------------------F-------VAE
------GHRI-M-----------G-----KT---LFPGAG-------YIA
------DHRI-D-----------G-----RP---VMPSSA-------YLE
------DHRI-D-----------G-----RP---VMPSSA-------YLE
------DHRI-D-----------G-----RP---VMPSSA-------YLE
------DHRI-D-----------G-----RP---VMPSSA-------YLE
------DHRI-D-----------G-----RP---VMPSSA-------YLE
------DHQI-N-----------G-----TI---LYPAAG-------MVI
------DHRV-G-----------R-----QK---VLPGVA-------YLE
------DHRI-D-----------G-----RP---VMPSSA-------YLE
------DHRI-D-----------G-----RP---VMPSSA-------YLE
------DHRI-D-----------G-----RP---VMPSSA-------YLE
------DHRI-D-----------G-----RP---VMPSSA-------YLE
------DHRI-D-----------G-----RP---VMPSSA-------YLE
------DHVV-G-----------Q-----DK---VLPGVA-------FLE
------DHRI-D-----------G-----RP---VMPSSA-------YLE
------GHRV-L-----------G-----EV---LLPGAA-------YIS
------DHVV-N-----------G-----QK---ILPGVA-------YLE
------DHCV-Q-----------G-----QS---IVPAAT-------YCV
------DHKL-Y-----------D-----TA---LLPGTG-------MLA
------DHRI-D-----------G-----RP---VMPSSA-------YLE
------GHRL-Q-----------G-----QV---IFPGCG-------YAA
------DHKL-G-----------S-----DV---VFPAAG-------YVA
------DHRV-Q-----------N-----QA---IFPGAG-------YIA
------DHLI-D-----------G-----QR---VLPGAA-------HLD
------NHQV-Q-----------S-----QA---VFPAAG-------YIS
------EHRV-N-----------G-----QA---VLAGAA-------MIV
------HHRI-Q-----------S-----LT---IFPFSG-------FVA
------QHQV-Q-----------S-----NS---IMPAAG-------YIE
------DHRM-G-----------D-----QQ---IFPGAA-------YLE
------DHCL-E-----------D-----QI---VFPATG-------YMA
------DHRV-Q-----------G-----SA---LLPGAG-------FID
------DHQV-N-----------G-----SV---VYPGAG-------MIL
------GHSL-Q-----------G-----QT---VFPGAG-------YVV
------DHKV-S-----------D-----DV---LYPAAG-------MLA
------DHLL-G-----------D-----SV---IFPAAG-------YIA
------DHRL-N-----------G-----IP---VLPGVA-------YLE
------DHKV-K-----------G-----KP---VMPGVA-------YLE
------DHVV-Q-----------G-----DA---VYPAAG-------FIA
------DHVI-D-----------G-----SI---IFPGAG-------YLC
------DHKM-G-----------S-----DV---LMPGAG-------FIA
------DHQV-N-----------G-----IV---TLSFTT-------GIA
------HHKV-S-----------G-----EI---LYPAAG-------MLV
------DHRV-S-----------G-----RP---VLPAVA-------YIE
------DHNI-Q-----------S-----NV---VYPAAG-------YLT
------DHQV-I-----------N-----DI---IFPCAG-------YLG
------GHKL-D-----------T-----TT---VLPAAG-------YLA
------DHIV-N-----------G-----KP---VLPGAA-------ALE
------DHQV-A-----------T-----TP---ILPGAA-------YLE
------EHQV-F-----------D-----KP---IFPGAA-------FIE
------DHAV-S-----------G-----AV---LYPAAG-------MLV
------DHAL-E-----------G-----SP---LYPGTG-------MLV
------EHKV-F-----------E-----NI---VFPATG-------FIE
------HHRV-N-----------G-----RK---VLPGVV-------YLE
------DHAV-N-----------G-----KA---IYPATG-------MIV
------DHSL-G-----------G-----DV---IFPAAA-------YFS
------QHSA-Q-----------G-----QT---VFPGTG-------YIA
------QHSA-Q-----------G-----QT---VFPGTG-------YIA
------GHQL-Q-----------G-----QM---VFPAAG-------YIS
------DHAV-S-----------G-----EK---ILPVAA-------YLE
------HHRI-T-----------G-----AT---IYPVAG-------MLV
------DHKI-Q-----------S-----SI---LYPVAG-------YIA
------HHKI-Q-----------S-----LT---LFPMSA-------FIE
------GHRI-N-----------G-----RG---VLPGAA-------MIG
------EHQV-F-----------E-----QA---IFPGAA-------FIE
------DHKV-S-----------G-----RK---TLPGVA-------YLE
------EHVV-D-----------G-----KA---ILPGSG-------FIE
------DHIV-N-----------G-----KP---VLPGAA-------ALE
------GHKL-D-----------T-----TT---VFPAAG-------YLA
------DHVV-R-----------E-----KA---VLPGAA-------YLE
------DHVI-Q-----------S-----SI---VFPAAG-------YIC
------DHRL-G-----------D-----TP---VFPAAG-------YTA
------EHQV-F-----------E-----QA---IFPGAA-------FIE
------DHKM-Q-----------D-----MI---VYPIAG-------YIS
------DHQV-Q-----------G-----KV---IYPAAG-------MLV
------EHQV-F-----------D-----QA---ILPASA-------LIE
------HHCF-Q-----------G-----QA---LLPASA-------YCV
------HHCF-Q-----------G-----QA---LLPASA-------YCV
------GHRI-Q-----------G-----GI---VFPAAG-------FVA
------DHVV-K-----------N-----ER---TLPGAA-------YLE
------GHVF-Q-----------N-----QV---LFPATG-------YIS
------HHTV-T-----------G-----TV---LYPGSG-------MLV
------NHII-Q-----------G-----LI---TFPAAG-------YIT
------DHTV-N-----------G-----EK---VLPGAA-------VIE
------DHRL-N-----------G-----SP---VYPAAG-------MAV
------EHKV-F-----------E-----NI---VFPATG-------FIE
------DHVV-K-----------G-----QR---ILPGVA-------HLE
------GHKL-Q-----------G-----QI---IFPATG-------YIA
------DHHV-Q-----------G-----KA---MMAGSA-------FLE
------DHCI-G-----------G-----QN---LFPGAG-------YIT
------GHVV-Q-----------G-----QV---VYPAAA-------YLV
------DHRV-Q-----------G-----QP---LLPAVA-------YLE
------EHVV-D-----------G-----KA---ILPGSG-------FIE
------GHQV-Q-----------G-----QM---VFPCAG-------YVS
------DHVI-T-----------G-----TV---LYPGAG-------HLI
------EHKL-G-----------P-----QP---VLPGTG-------YLA
------DRAV-----------------------------F-------IAE
------DHVI-G-----------S-----DT---VFPAVG-------YVS
------EHKV-F-----------E-----KV---LFPATG-------FIE
------DHQV-N-----------G-----RP---TMPGVG-------YLE
------EHQV-F-----------D-----QA---ILPASA-------LIE
------GHTV-G-----------T-----TV---LFPGAG-------MVS
------GHTV-G-----------T-----TV---LFPGAG-------MVS
------EQRI-Q-----------G-----MS---VYPMAG-------YLA
snvsqmD----------------G-----SI---HFPGVA-------YLL
------DHPGpD-----------G-----EV---VVPVAA-------YVE
------EHVV-D-----------G-----KA---ILPGSG-------FIE
------EHVV-D-----------G-----KA---ILPGSG-------FIE
------EYMV-H-----------G-----QY---IYPPAG-------FLV
------EERP--------------------------PSRG------dILD
------GHRM-Q-----------S-----MT---TFPMAG-------YIS
------DHVI-D-----------G-----KT---VFPRSS-------YIS
------GHRV-N-----------G-----RK---VLPGVA-------YLE
------DHQV-Q-----------S-----AI---VFPAAG-------YFA
------DHKM-G-----------G-----DA---IMPGAG-------FVT
------KHII-Q-----------G-----QI---VFPAAG-------YLT
------DHRV-H-----------D-----AA---VLPGVG-------FLE
------DHIV-D-----------G-----TI---IFPGSG-------YLC
------DHLI-R-----------D-----HK---VLPGVA-------YLE
------NHTV-G-----------G-----KK---VLPGAV-------YIE
------QHQA-Q-----------G-----KN---IYPFMG-------YVA
------DRRV-G-----------S-----RS---VFPETG-------YIS
------DHRI-G-----------S-----EI---LFPAAG-------YLA
------DHKV-H-----------G-----LL---VMPGAV-------YIA
------DHRV-N-----------Q-----CN---TMPGVG-------YLE
------HHKI-Q-----------G-----QV---VFPAAA-------YIS
------HHGV-Q-----------D-----IF---LFSAAG-------FLT
------HHQM-Q-----------G-----VT---IFPISG-------FLV
------HHCL-G-----------P-----QP---VLPGMA-------YPC
------DHQV-N-----------G-----IV---TFSFTT-------GIA
------HHRI-G-----------D-----RP---VLPGAA-------GLD
------DHVV-E-----------G-----FT---LYPGAG-------YLT
------DHKI-N-----------N-----AI---LYPAAG-------MLV
------EHRL-Q-----------G-----VP---TLPGVA-------YLE
------DHKI-N-----------N-----TI---LYPAAG-------MLV
------GHVI-Q-----------G-----EV---LFPASG-------YLS
------GHKM-Q-----------S-----LT---TFPLAG-------YIS
------GHRL-Q-----------G-----QV---VYPAAA-------YMA
------DHEV-A-----------G-----DA---IFPFVG-------FVR
------DHKI-G-----------H-----DV---VFPLAG-------YIS
-----dDHRV-E-----------G-----RA---IFPGAA-------YIE
------DHQI-S-----------G-----TI---IYPGAV-------MLV
------DHVV-G-----------G-----AT---IFPMTG-------YMS
------EHQV-F-----------N-----QS---IFPGSA-------LIE
------HHQV-Q-----------K-----SI---LYPAAG-------MIA
------HHQV-Q-----------K-----SI---LYPAAG-------MIA
------GHAL-Q-----------G-----QI---VFPGTG-------YIA
------EHKL-G-----------S-----QP---VLPATG-------YLA
------DHVI-K-----------G-----EH---VLPGAA-------LLE
-----------L-----------G-----AT-----PLAA-------LLE
------GHQI-Q-----------G-----QI---IFPATG-------YIS
------DHKL-Q-----------G-----NI---VIPAAA-------HTE
------DHKV-H-----------G-----EV---VFPAAG-------YCV
------GHAL-Q-----------G-----QT---VFPAAG-------YIV
------GHEF-Q-----------G-----QA---LFPAMG-------YIA
------DHRV-G-----------E-----HY---IFPAAG-------FIS
------DHQV-Q-----------K-----TI---IYPAAG-------MVT
------DQIL-F-----------G-----RR---TFPVAG-------YVA
------HHSF-Q-----------G-----EA---LLPASA-------YMV
------GHTI-Q-----------G-----ES---LFPATC-------YVT
----idGHRV-Q-----------G-----HR---LLPASL-------LLE
------DHAL-G-----------G-----EA---FFPAAG-------YLS
------DHRF-Q-----------G-----EM---LFPAAG-------YCT
------ERRI-K-----------S-----EV---MFPEMG-------YVS
------GHSL-Q-----------G-----QV---VFPATA-------YIC
------GHAL-Q-----------G-----QT---VFPAAG-------YIV
------GHAL-Q-----------G-----QT---VFPAAG-------YIV
------EPVG-T-----------G-----GK---VLAAAA-------CLE
------DRHV-G-----------S-----RS---VFPETG-------YIS
------D-------------------------------TAgvlhvgyYQE
------DHRI-D-----------G-----RP---VMPSSA-------YLE
------DHLV-G-----------G-----LP---VFPAAA-------QID
------DHRI-D-----------G-----VA---VLPAVC-------VLE
------GHQV-Q-----------G-----QI---VFPAAG-------YIS
------GHQV-Q-----------G-----QI---VFPAAG-------YIS
------DHKI-S-----------D-----TV---LFPASG-------MLL
------DHLI-K-----------G-----KP---VMPGVA-------YLE
------DHVI-G-----------G-----EN---MLPGSV-------YIE
------QHRI-N-----------G-----EP---VVPGVA-------FLE
------QHSV-F-----------E-----KV---IFPATA-------YIE
------DHKI-N-----------N-----TI---LYPAAG-------MLV
------QHSV-F-----------E-----KV---IFPATA-------YIE
------EHRV-N-----------G-----VK---ILPGVA-------YLE
------GHAL-Q-----------G-----QT---VFPAAG-------YII
------QHSV-F-----------E-----KV---IFPATA-------YIE
------QHSV-F-----------E-----KV---IFPATA-------YIE
------DHVV-D-----------G-----TA---LLPGAF-------HPE
------DHGL-N-----------G-----SP---IYPGSG-------MLV
------DHRI-D-----------G-----RP---VMPSSA-------YLE
------DHQV-E-----------E-----AV---IFPGAG-------FVD
------GHKF-Q-----------G-----QA---LLPASA-------YCI
------GHAL-Q-----------G-----QV---VFPAAG-------YIV
------DHIV-R-----------N-----KR---VLPGAA-------YLE
------AHVI-G-----------R-----HS---VFPAGG-------YLG
------EHRTrA-----------G-----DA---LLPGTG-------YLA
------DHSV-G-----------G-----EM---LLPGAV-------YIE
snvsqmD----------------G-----SI---HFPGVA-------YLL
------GHEL-Q-----------N-----QA---VFPAAG-------YVI
------DHIV-R-----------N-----KR---VLPGAA-------YLE
------HHRL-G-----------G-----QP---VFAAAG-------YLA
------HHTI-N-----------G-----SV---LYPAAG-------MLV
------DHKL-Y-----------E-----TD---VIPGVS-------YIA
------DHQI-Q-----------K-----TT---IYPAAG-------MIS
------GHQF-Q-----------H-----QV---LFPAAA-------YLV
------DHVI-G-----------Q-----DM---MLPGVA-------YIE
------GHQL-Q-----------G-----QT---VFPAMG-------YIA
------QYKL-D-----------G-----QY---VFPPVG-------YIA
------DHIV-S-----------D-----NM---ILPGVA-------YLE
------DYQV-A-----------S-----SI---TYPLAG-------YVC
------DYQV-A-----------S-----SI---TYPLAG-------YVC
------EHRMdA-----------A-----TT---VMPAMG-------MVT
------GHQV-Q-----------N-----QV---VLPAAS-------YVS
------EHRIfD-----------G-----AP---VLPGTA-------CIE
------EHRIfD-----------G-----AP---VLPGTA-------CIE
------EHRIfD-----------G-----AP---VLPGTA-------CIE
------DHVV-S-----------G-----TV---ILPGAA-------MLI
ddwrtqEHRI-Q-----------G-----RA---LLPAAG-------LIA
------GHFM-Q-----------D-----MI---VYPMAG-------YLS
------EHRV-A-----------G-----RA---ILPGVA-------SVE
------GHKI-Q-----------G-----AI---LFPATG-------YIE
------DHRL-R-----------G-----RK---ILPGVV-------HFE
------DHRL-R-----------G-----RK---ILPGVV-------HFE
------DHRL-R-----------G-----RK---ILPGVV-------HFE
------DHRL-R-----------G-----RK---ILPGVV-------HFE
------DHRL-R-----------G-----RK---ILPGVV-------HFE
------DHRL-R-----------G-----RK---ILPGVV-------HFE
------DHRL-R-----------G-----RK---ILPGVV-------HFE
------DHRL-R-----------G-----RK---ILPGVV-------HFE
------EHRIfD-----------G-----AP---VLPGTA-------CIE
------EHRIfD-----------G-----AP---VLPGTA-------CIE
------EHRIfD-----------G-----AP---VLPGTA-------CIE
------DHVI-D-----------G-----ER---VLPGSA-------YLE
------GHQV-Q-----------N-----QV---VLPAAT-------YIC
------NHRV-H-----------G-----VS---VMPGVT-------FLD
------DHRY-Y-----------G-----KI---VVAGAS-------HIV
------EHRIfD-----------G-----AP---VLPGTA-------CIE
------EHRIfD-----------G-----AP---VLPGTA-------CIE
------DYAV-Q-----------GqgqrrRT---VFPVSG-------FVA
------EHIV-G-----------G-----QK---LLPGAA-------YIE
------GHQL-Q-----------G-----QI---VFPAMG-------YVS
------DHAV-N-----------G-----TA---MMPGAG-------MLE
------GHVV-G-----------S-----QT---LYPAAS-------YID
------EHRTrA-----------G-----DA---LLPGTG-------YLT
------EHRL-E-----------G-----RA---TLPGVA-------YLE
------EHRTkA-----------G-----TA---LVPGTG-------YIE
------HHRV-R-----------G-----WK---VLPGVV-------YLE
------GHQL-Q-----------G-----QA---VFPAMG-------FVA
------DHRF-Q-----------G-----QA---LLPTSA-------FCS
------EHRTaD-----------G-----TA---LLPGTG-------YLE
------EHRIfD-----------G-----AP---VLPGTA-------CIE
------EHRIfD-----------G-----AP---VLPGTA-------CIE
------EHRIfE-----------G-----QG---VLPGTG-------CLE
------GHRV-K-----------G-----SP---VLPYSA-------YVE
------DHKV-N-----------G-----KV---IYPATG-------MIV
------DHRL-R-----------G-----RK---ILPGVV-------HFE
------DHRL-R-----------G-----RK---ILPGVV-------HFE
------DHRL-R-----------G-----RK---ILPGVV-------HFE
------EHRIfD-----------G-----AP---VLPGTA-------CIE
------GHRL-Q-----------N-----QL---ILPATA-------YIV
------EHKTrR-----------G-----QI---ILPGTG-------TVE
------QHRV-D-----------G-----RP---ILPGAF-------ALE
------EHQI-G-----------S-----NY---VAPGTT-------YLE
------HHIV-N-----------G-----MT---LYPATG-------MLV
------DHRL-F-----------G-----TV---QVAGAS-------QTA
------QHLV-Q-----------G-----RR---VLPGVA-------CLE
-----------A-----------T-----RV---RHPGAAr----avLLD
------GHRI-L-----------S-----DI---SYPPMG-------YIA
------DHRV-H-----------G-----VR---IMPGVT-------FLD
------DHVI-Q-----------G-----RA---IVPGAL-------MVE
------EHRIfD-----------G-----AP---VLPGTA-------CIE
------DHRL-G-----------G-----EP---VLAAAA-------QIV
------DHPV-Q-----------G-----TE---IVPAAV-------LLN
------DHPV-Q-----------G-----TE---IVPAAV-------LLN
------DGRP-------------------------LSGGE-------ILE
------DHHV-H-----------G-----VR---IMPGVT-------FLD
-----rDHRV-H-----------G-----VR---IMPGVT-------FLD
------GHKTaA-----------G-----QA---LMPGTG-------WIE
------DHVV-H-----------E-----KT---VLPGAA-------IIE
------QHMV-E-----------G-----RP---VMPAAC-------YLE
------EHRTkS-----------G-----QA---LLPGTG-------FIE
------DHIV-K-----------N-----KS---ILPAAA-------FLE
-----kEHRTkD-----------G-----TS---LVPGTG-------YIE
------DYHI-D-----------N-----QT---AVPTSI-------VCV
------DLGD-G-----------E-----RT---TLPTGA-------YVD
------SHTV-Q-----------G-----AE---LVPAAV-------LAA
------DHCI-D-----------G-----RV---LFPATG-------YLC
------DHCI-D-----------G-----RV---LFPATG-------YLC
------DHRV-L-----------G-----RA---RLPGAS-------LVE
------EHRI-S-----------G-----IA---TLPGTG-------YLA
------EHRI-S-----------G-----IA---TLPGTG-------YLA
------EHRI-S-----------G-----IA---TLPGTG-------YLA
------DHCI-D-----------G-----RV---IFPGTG-------YLC
------DHCI-D-----------G-----RV---IFPGTG-------YLC
------DHCI-D-----------G-----RV---IFPGTG-------YLC
pdhylvDHTL-D-----------G-----RV---LFPATG-------YLS
pdhylvDHTL-D-----------G-----RV---LFPATG-------YLS
pdhylvDHTL-D-----------G-----RV---LFPATG-------YLS
------DHCI-D-----------G-----RV---LFPGTG-------YLW
------DHCI-D-----------G-----RV---LFPGTG-------YLW
------DHCI-D-----------G-----RV---LFPGTG-------YLW
------EHLV-M-----------G-----IP---TIAGTT-------YIE
------DHRI-D-----------G-----AA---VLPAVL-------GLE
------DHRI-D-----------G-----AA---VLPAVL-------GLE
------DHCV-D-----------G-----TP---VLPGVM-------GIE
------DHCV-D-----------G-----RQ---VLPAAV-------QLE
------DHCV-D-----------G-----RQ---VLPAAV-------QLE
------DHPV-R-----------E-----TE---IVPAAV-------LLN
pdhylvDHCI-D-----------G-----RT---LFPATG-------YLC
------GHSF-Q-----------G-----AA---LFPGMG-------YIV
------GHSF-Q-----------G-----AA---LFPGMG-------YIV
------DHCI-D-----------G-----RI---IFPGTG-------YLC
pdhylvDHTL-D-----------G-----RV---LFPATG-------YLS
pdhylvDHTL-D-----------G-----RV---LFPATG-------YLS
------DHCI-D-----------G-----RV---LFPATG-------YLC
------GHRF-H-----------Q-----VE---VVPASV-------VLH
------GHRF-H-----------Q-----VE---VVPASV-------VLH
------GHRF-H-----------Q-----VE---VVPASV-------VLH
------GHRF-H-----------Q-----VE---VVPASV-------VLH
------GHRF-H-----------Q-----VE---VVPASV-------VLH
------QHRTkS-----------G-----QA---LLPGTG-------YLE
------DHCI-D-----------G-----RV---LFPGTG-------YLY
------DHCI-D-----------G-----RV---LFPGTG-------YLY
------DHVV-N-----------G-----TA---MMPGVG-------FLE
------DHKI-N-----------G-----KK---ILPGVA-------YLE
------EHII-K-----------G-----MA---IVPAAV-------TLE
------EHKV-N-----------G-----NF---IVPGTS-------YIE
------DHRL-A-----------G-----EP---VLAAAA-------QIV
------DHRL-A-----------G-----EP---VLAAAA-------QIV
------DHRL-A-----------G-----EP---VLAAAA-------QIV
------RHQV-Q-----------G-----AE---LVPAVV-------FVA
------DHCI-D-----------G-----RV---LFPATG-------YLC
------GHKI-Q-----------G-----QM---VFPAAG-------YLC
------DHRL-A-----------G-----EP---VLAAAA-------QIV
------DHAL-N-----------G-----SA---LYPDAG-------MLV
------SHTI-N-----------G-----TE---IVPAAV-------LIN
------DHRL-A-----------G-----EP---VLAAAA-------QIV
pdhylvDHTI-D-----------G-----RV---IFPATG-------YLC
------AHRV-G-----------G-----RA---VLPGVA-------LLD
------DHIV-G-----------G-----KT---MLPGAA-------FIE
------DHLI-L-----------G-----KK---ILPGAA-------YFE
------DHCI-D-----------G-----RI---IFPGTG-------YLC
------DHRL-R-----------G-----RK---ILPGVV-------HFE
------GHCI-D-----------G-----RV---LYPATG-------YLV
------GHCI-D-----------G-----RV---LYPATG-------YLV
------GHCI-D-----------G-----RV---LYPATG-------YLV
------GHCI-D-----------G-----RV---LYPATG-------YLV
------GHCI-D-----------G-----RV---LYPATG-------YLV
------GHCI-D-----------G-----RV---LYPATG-------YLV
------EHLV-H-----------G-----ER---VVPAAA-------HLA
------DHML-D-----------G-----NL---LLPAVI-------GME
------GHTL-E-----------G-----QI---IFPATG-------YIT
------DHLI-L-----------G-----KK---ILPGAA-------YFE
------DHQL-D-----------G-----QP---VLPLAV-------ATE
------DHRI-D-----------G-----LA---VLPAVV-------GME
------EHQV-F-----------E-----QA---ILPASA-------LIE
------DHRV-Y-----------D-----RL---VVPGSF-------HMA
------EHKV-G-----------G-----NY---MLVGTA-------YLE
------DHLL-D-----------G-----NL---LFPAVF-------GME
------DHVI-E-----------G-----NV---ILPGSA-------YIE
------EHKN-N-----------G-----VP---LVPGAL-------FAE
------DHRV-H-----------G-----TR---LLPGAA-------WIE
------FHRI-Q-----------G-----VE---VVPMSV-------LLR
------EHRIfD-----------G-----AP---VLPGTA-------CIE
------DHVI-Q-----------G-----KR---ILPGVA-------YLE
------DHLL-D-----------G-----NL---LLPAVI-------GME
------DHLL-D-----------G-----NL---LLPAVM-------GME
------DHPV-Q-----------Q-----TE---IVPAAV-------LLN
------DHRL-A-----------G-----EP---VLAAAA-------QIV
------DHRL-A-----------G-----EP---VLAAAA-------QIV
------DHRL-A-----------G-----EP---VLAAAA-------QIV
------DHRL-A-----------G-----EP---VLAAAA-------QIV
------GHTI-D-----------G-----RI---LFPATG-------YMT
------EHKV-N-----------G-----KY---VVPGTT-------YLE
------DHRL-A-----------G-----EP---VLAAAA-------QIV
------DHCI-D-----------G-----RV---IFPATG-------YLC
------DHCI-D-----------G-----RV---IFPATG-------YLC
------DHRL-A-----------G-----EP---VLAAAA-------QIV
------DHVL-G-----------G-----RV---LFPATG-------FLE
-------HRV-E-----------G-----GV---IAPASW-------ILS
------DHRL-A-----------G-----EP---VLAAAA-------QIV
------DHRL-A-----------G-----EP---VLAAAA-------QIV
------DHLL-D-----------G-----NL---LMPAVL-------GME
------DHRL-A-----------G-----EP---VLAAAA-------QIV
------DHRL-A-----------G-----EP---VLAAAA-------QIV
------EHDL-D-----------G-----SL---LLPAVL-------GME
------EHQV-F-----------D-----QA---ILPASA-------LIE
------EHQV-F-----------D-----QA---ILPASA-------LIE
------DHLL-D-----------G-----NL---LFPAVL-------GME
------EHQV-F-----------D-----QA---ILPASA-------LIE
------EHQV-F-----------D-----QA---ILPASA-------LIE
------DHRF-D-----------G-----DL---LFPAVF----------
------EHRI-D-----------G-----VA---VLPGTF-------GME
------EHRTkD-----------G-----RA---LIPGTG-------NVE
------GHKF-Q-----------G-----SI---LLPAAA-------YCA
------SHPL-H-----------G-----SE---IVPAAA-------LVN
------DHVV-Q-----------G-----KK---MLPGVT-------YLE
------EHII-K-----------G-----MA---ILPAAV-------TLE
------GHTI-D-----------G-----RI---LFPATG-------YMT
------EHQV-F-----------E-----QA---ILPASA-------LIE
-------------------------------------ASG-------MLL
----vsGHAV-L-----------G-----QS---LCPASM-------YFE
------SHPI-N-----------G-----VE---IVPASV-------LLN
------DHLL-D-----------G-----NM---LLPAVI-------GME
------SHGL-V-----------G-----VE---VTPAAS-------IIN
------DHDL-D-----------G-----NL---LFPAVI-------GME
------SHPL-H-----------G-----SE---IVPAAA-------LVN
------SHPL-H-----------G-----SE---IVPAAA-------LVN
------GHCI-D-----------G-----RV---LYPATG-------YLV
------DHLV-M-----------G-----QK---VLPGVM-------YIE
pdyymiGHCI-D-----------G-----RV---LYPATG-------YLV
pdyymiGHCI-D-----------G-----RV---LYPATG-------YLV
pdyymiGHCI-D-----------G-----RV---LYPATG-------YLV
------QHRTkS-----------G-----QA---LLPGTG-------YLE
----aaHHRI-S-----------G-----AR---WVPGVS-------LLE
-----dEHRVfE-----------G-----RP---VLSGTG-------CVE
-----dEHRVfE-----------G-----RP---VLSGTG-------CVE
------DHLL-D-----------G-----NL---LFPAVF-------GME
------WHRV-H-----------G-----VE---VVPASI-------VLR
------DHQL-D-----------G-----DL---LFPAVL-------GME
------EHRV-M-----------G-----KS---TIPGTA-------YLE
------GHVI-D-----------G-----RV---LFPATA-------YLH
------SHPL-H-----------G-----TE---IVPAAG----------
------DHVV-Q-----------G-----KK---ILPGVT-------YLE
------DHCI-N-----------G-----IP---LMNLVI-------YLE
------GHRV-Q-----------S-----QI---IFPISA-------YLA
------DHRL-Q-----------G-----DL---LFPAVL-------GME
------GHTI-D-----------G-----RV---LFPATG-------YLT
------DHKH-N-----------G-----VA---IIPGAF-------YTE
------DHKH-N-----------G-----VA---IIPGAF-------YTE
------DHKH-N-----------G-----VA---IIPGAF-------YTE
------DHKH-N-----------G-----VA---IIPGAF-------YTE
------GHTI-D-----------G-----RI---LFPATG-------YMT
------DHLL-D-----------G-----NL---LFPAVF-------GME
------DHRI-D-----------G-----TP---VLPGVM-------GIE
------AHRV-R-----------G-----VE---VVPVSV-------LLQ
------GHCI-D-----------G-----RV---LYPATG-------YLV
------GHCI-D-----------G-----RV---LYPATG-------YLV
------GHQV-Q-----------R-----QT---VFPFMG-------YVS
------DHLV-R-----------G-----TP---TLPGAW-------ALD
------GHVI-D-----------G-----RV---LFPATA-------YLH
------GHAI-E-----------G-----RV---LFPATG-------YLT
------GHTI-D-----------G-----RV---LFPATG-------YMT
------DHRL-D-----------G-----DL---LFPAVL-------GLE
------GHCI-D-----------G-----RV---LYPATG-------YLV
------DHRV-L-----------D-----RA---LYPGAA-------FQE
------GHTI-D-----------G-----RV---LFPATG-------YMT
------SHGL-V-----------G-----VE---VTPAAS-------IIN
------DHAI-A-----------G-----KP---VLPFTC-------AFA
------E-------------------------------------------
------DHRI-G-----------E-----HP---VLPSMC-------AAG
------DHRV-S-----------D-----VP---LLPAVL-------GLE
------SHPL-H-----------G-----TE---IVPAAG-------LIN
------DHLL-D-----------G-----QL---LFPAVI-------GME
------GHAV-A-----------N-----QN---LCPASL-------YFE
------DHRV-S-----------G-----KI---LFPAAG-------MLH
------SHVM-D-----------G-----RA---VLPMAV-------IVE
------SHAL-N-----------G-----VE---IVPAAV-------LAV
--------------------------------------------------
------DHSM-D-----------G-----KA---VLPATV-------ALE
------DHRF-FrqradwpdetdR-----RP---VVPATT-------LID
------PHKF-A-----------G-----VE---IVPLSV-------LLQ
------DHRV-R-----------G-----EV---VLPIAM-------VLE
------QHPV-H-----------G-----VE---IVPAAV-------LLN
------SHPV-M-----------G-----TE---IIPAAV-------LLN
------EHAV-E-----------S-----AV---LFPNTG-------FVE
------NHPL-H-----------G-----TE---IIPAAV----------
------DHRV-D-----------G-----AV---IVPAAA-------YVE
------DHQL-L-----------G-----ER---VVPGAY-------YVT
------DHVV-Q-----------E-----QV---ILPATA-------YME
------DHQI-H-----------D-----MV---VFPGTA-------YLE
------DHRV-L-----------D-----ST---IFPGTG-------YVE
------DHRV-L-----------D-----ST---IFPGTG-------YVE
------DHVV-C-----------E-----HI---LFPGAG-------YIE
------DHVI-L-----------G-----AT---LFPAAA-------TVE
--------------------------------------------------
------DHQK-H-----------G-----VP---VFPATA-------YLE
------DHQV-R-----------G-----SV---VLPAAA-------YVE
------DHVV-D-----------G-----GV---AFPGAG-------YVE
------DHRV-F-----------G-----SV---VYPASA-------FFE
------DHRV-F-----------G-----NV---VFPASA-------FFE
------DHRV-F-----------G-----NV---VFPASA-------FFE
------EHVV-Q-----------G-----RV---VFPGAG-------YLE
------DHVI-Q-----------G-----RI---IFPGAG-------YLE
------DHVV-Q-----------G-----RV---IFPGAG-------YLE
------DHVV-Q-----------G-----RV---IFPGAG-------YLE
------EHVV-Q-----------G-----RV---LFPGAG-------YLE
------HHVV-Q-----------G-----RI---IFPGAG-------YLE
------DHQV-K-----------G-----HI---VFPGAG-------YLE
------GHRV-K-----------G-----SP---VLPYAA-------FVE
------DHIV-R-----------G-----RI---VFPAAG-------YVE
------DHQV-F-----------G-----HV---IFPGAG-------FIE
------CHRV-G-----------K-----VP---LLPGTC-------YIE
------DHVI-Q-----------G-----RI---IFPGAG-------YLE
------NHVV-Q-----------G-----RV---IFPGAG-------YLE
------EHTQ-Y-----------G-----RP---LLPAVM-------AAE
------DHQV-F-----------G-----HV---IFPCAG-------FIE
----mcDHLV-S-----------G-----RA---ILPGAA-------HIE
------DHNI-Q-----------G-----RA---IVPGAG-------WLA
------DHRTaA-----------G-----DA---ILPGTG-------YLE
------AHVI-G-----------G-----KP---VVPFAL-------ITE

L----AF-------------------------------------------
L----AV-------------------------------------------
L----AV-------------------------------------------
L----AI-------------------------------------------
M----AV-------------------------------------------
L----AF-------------------------------------------
L----AV-------------------------------------------
L----AL-------------------------------------------
L----AF-------------------------------------------
L----AV-------------------------------------------
L----AI-------------------------------------------
L----AI-------------------------------------------
L----AV-------------------------------------------
M----LI-------------------------------------------
L----VL-------------------------------------------
L----AL-------------------------------------------
L----AV-------------------------------------------
I----AL-------------------------------------------
M----AW-------------------------------------------
L----AV-------------------------------------------
L----AV-------------------------------------------
L----VV-------------------------------------------
L----AV-------------------------------------------
L----VL-------------------------------------------
L----AV-------------------------------------------
L----AV-------------------------------------------
L----AV-------------------------------------------
L----AL-------------------------------------------
M----VM-------------------------------------------
L----AV-------------------------------------------
L----AL-------------------------------------------
L----VV-------------------------------------------
M----VM-------------------------------------------
L----VV-------------------------------------------
L----AL-------------------------------------------
L----AL-------------------------------------------
L----AV-------------------------------------------
L----VI-------------------------------------------
L----VV-------------------------------------------
L----VV-------------------------------------------
L----AA-------------------------------------------
L----VV-------------------------------------------
L----VV-------------------------------------------
L----AV-------------------------------------------
L----AM-------------------------------------------
L----VV-------------------------------------------
L----VI-------------------------------------------
L----VV-------------------------------------------
L----AA-------------------------------------------
L----VW-------------------------------------------
L----AM-------------------------------------------
L----AG-------------------------------------------
L----VI-------------------------------------------
L----AL-------------------------------------------
L----AL-------------------------------------------
M----AL-------------------------------------------
L----VI-------------------------------------------
L----AL-------------------------------------------
L----LL-------------------------------------------
L----AL-------------------------------------------
L----AL-------------------------------------------
L----AL-------------------------------------------
L----AL-------------------------------------------
L----AV-------------------------------------------
L----AL-------------------------------------------
L----AL-------------------------------------------
L----AV-------------------------------------------
F----AL-------------------------------------------
L----VL-------------------------------------------
M----AL-------------------------------------------
L----AL-------------------------------------------
L----AV-------------------------------------------
I----AV-------------------------------------------
I----VL-------------------------------------------
M----AL-------------------------------------------
M----AI-------------------------------------------
L----AV-------------------------------------------
M----AL-------------------------------------------
M----AL-------------------------------------------
L----AV-------------------------------------------
L----LA-------------------------------------------
M----AQ-------------------------------------------
G----AL-------------------------------------------
L----AV-------------------------------------------
M----ML-------------------------------------------
M----AL-------------------------------------------
L----AI-------------------------------------------
M----AL-------------------------------------------
M----AL-------------------------------------------
M----AL-------------------------------------------
M----AL-------------------------------------------
M----VI-------------------------------------------
L----AL-------------------------------------------
M----AL-------------------------------------------
M----AL-------------------------------------------
M----AL-------------------------------------------
M----AL-------------------------------------------
V----IL-------------------------------------------
L----GL-------------------------------------------
L----AL-------------------------------------------
A----AI-------------------------------------------
R----II-------------------------------------------
L----AL-------------------------------------------
I----AV-------------------------------------------
L----AF-------------------------------------------
L----AV-------------------------------------------
L----AV-------------------------------------------
L----AV-------------------------------------------
L----AI-------------------------------------------
L----AV-------------------------------------------
L----AL-------------------------------------------
M----AV-------------------------------------------
L----AV-------------------------------------------
L----AV-------------------------------------------
L----AV-------------------------------------------
L----AL-------------------------------------------
L----AV-------------------------------------------
L----AV-------------------------------------------
L----AL-------------------------------------------
L----AI-------------------------------------------
M----AV-------------------------------------------
L----AF-------------------------------------------
L----AV-------------------------------------------
L----AI-------------------------------------------
L----AV-------------------------------------------
L----AV-------------------------------------------
L----AA-------------------------------------------
L----AV-------------------------------------------
L----AL-------------------------------------------
L----AV-------------------------------------------
L----AL-------------------------------------------
L----AL-------------------------------------------
L----AF-------------------------------------------
L----AI-------------------------------------------
L----AV-------------------------------------------
L----AV-------------------------------------------
M----AV-------------------------------------------
L----AV-------------------------------------------
L----AL-------------------------------------------
L----AV-------------------------------------------
L----AI-------------------------------------------
L----AV-------------------------------------------
L----AI-------------------------------------------
L----AV-------------------------------------------
M----LI-------------------------------------------
L----VI-------------------------------------------
L----AI-------------------------------------------
L----IL-------------------------------------------
L----AL-------------------------------------------
L----VL-------------------------------------------
L----AL-------------------------------------------
W----AL-------------------------------------------
L----AV-------------------------------------------
L----AL-------------------------------------------
L----AI-------------------------------------------
L----AI-------------------------------------------
W----VL-------------------------------------------
L----VI-------------------------------------------
L----AL-------------------------------------------
L----AV-------------------------------------------
L----AV-------------------------------------------
L----AI-------------------------------------------
L----AI-------------------------------------------
L----AV-------------------------------------------
I----AL-------------------------------------------
I----AL-------------------------------------------
L----AL-------------------------------------------
M----AW-------------------------------------------
L----AI-------------------------------------------
L----AV-------------------------------------------
L----AV-------------------------------------------
L----AI-------------------------------------------
L----AV-------------------------------------------
L----AV-------------------------------------------
L----AV-------------------------------------------
L----AI-------------------------------------------
L----AV-------------------------------------------
L----AV-------------------------------------------
L----AL-------------------------------------------
L----VV-------------------------------------------
L----AI-------------------------------------------
L----AI-------------------------------------------
L----IL-------------------------------------------
L----AL-------------------------------------------
L----AV-------------------------------------------
L----AL-------------------------------------------
L----VL-------------------------------------------
L----AV-------------------------------------------
L----AL-------------------------------------------
L----AV-------------------------------------------
L----AV-------------------------------------------
L----AV-------------------------------------------
L----AL-------------------------------------------
L----AT-------------------------------------------
L----AV-------------------------------------------
L----AV-------------------------------------------
L----AV-------------------------------------------
W----ML-------------------------------------------
L----AL-------------------------------------------
L----VV-------------------------------------------
L----AV-------------------------------------------
L----AV-------------------------------------------
L----VL-------------------------------------------
L----AL-------------------------------------------
L----AI-------------------------------------------
L----AI-------------------------------------------
L----AL-------------------------------------------
L----AV-------------------------------------------
L----AL-------------------------------------------
L----AI-------------------------------------------
L----AL-------------------------------------------
L----AL-------------------------------------------
L----VI-------------------------------------------
L----VI-------------------------------------------
L----VI-------------------------------------------
L----VI-------------------------------------------
L----VI-------------------------------------------
L----LM-------------------------------------------
M----VM-------------------------------------------
L----AL-------------------------------------------
L----AV-------------------------------------------
L----AV-------------------------------------------
L----AL-------------------------------------------
L----AI-------------------------------------------
L----AI-------------------------------------------
L----AL-------------------------------------------
L----AL-------------------------------------------
L----AV-------------------------------------------
L----AV-------------------------------------------
L----AV-------------------------------------------
L----VI-------------------------------------------
L----AV-------------------------------------------
L----AL-------------------------------------------
L----AL-------------------------------------------
L----VA-------------------------------------------
L----AV-------------------------------------------
W----AL-------------------------------------------
L----AI-------------------------------------------
L----AL-------------------------------------------
L----AL-------------------------------------------
L----AL-------------------------------------------
L----VV-------------------------------------------
M----VM-------------------------------------------
L----VV-------------------------------------------
L----AL-------------------------------------------
L----AL-------------------------------------------
L----AV-------------------------------------------
L----AL-------------------------------------------
L----AL-------------------------------------------
L----AV-------------------------------------------
L----VI-------------------------------------------
L----AI-------------------------------------------
L----AL-------------------------------------------
L----AV-------------------------------------------
L----AL-------------------------------------------
L----AV-------------------------------------------
L----AV-------------------------------------------
L----LM-------------------------------------------
L----AL-------------------------------------------
L----VV-------------------------------------------
L----AL-------------------------------------------
L----AI-------------------------------------------
L----AI-------------------------------------------
L----AI-------------------------------------------
L----AI-------------------------------------------
L----AI-------------------------------------------
L----AI-------------------------------------------
L----AI-------------------------------------------
L----AI-------------------------------------------
L----AL-------------------------------------------
W----AL-------------------------------------------
L----AV-------------------------------------------
L----AI-------------------------------------------
L----AI-------------------------------------------
L----AI-------------------------------------------
L----AI-------------------------------------------
L----AI-------------------------------------------
L----AV-------------------------------------------
L----AV-------------------------------------------
L----AL-------------------------------------------
L----AL-------------------------------------------
L----AL-------------------------------------------
M----AL-------------------------------------------
L----AL-------------------------------------------
L----AL-------------------------------------------
L----VV-------------------------------------------
L----AV-------------------------------------------
L----AA-------------------------------------------
L----VV-------------------------------------------
L----VV-------------------------------------------
L----AI-------------------------------------------
L----VL-------------------------------------------
L----AV-------------------------------------------
L----VL-------------------------------------------
L----AA-------------------------------------------
L----AV-------------------------------------------
L----AV-------------------------------------------
L----AI-------------------------------------------
L----AV-------------------------------------------
M----AV-------------------------------------------
L----AI-------------------------------------------
L----AV-------------------------------------------
L----AA-------------------------------------------
L----VV-------------------------------------------
L----VV-------------------------------------------
L----VV-------------------------------------------
L----AL-------------------------------------------
L----AL-------------------------------------------
L----AI-------------------------------------------
L----AM-------------------------------------------
L----AL-------------------------------------------
L----AV-------------------------------------------
L----VV-------------------------------------------
L----AV-------------------------------------------
M----AL-------------------------------------------
L----AV-------------------------------------------
L----AI-------------------------------------------
L----AV-------------------------------------------
L----AV-------------------------------------------
W----AL-------------------------------------------
L----AI-------------------------------------------
L----AL-------------------------------------------
L----AL-------------------------------------------
L----AL-------------------------------------------
L----AV-------------------------------------------
L----VI-------------------------------------------
L----AV-------------------------------------------
L----AV-------------------------------------------
L----AV-------------------------------------------
L----AV-------------------------------------------
L----AI-------------------------------------------
L----AC-------------------------------------------
L----AV-------------------------------------------
L----AI-------------------------------------------
L----AL-------------------------------------------
L----AI-------------------------------------------
L----AV-------------------------------------------
L----AR-------------------------------------------
L----AM-------------------------------------------
L----AL-------------------------------------------
L----VV-------------------------------------------
L----AL-------------------------------------------
L----AV-------------------------------------------
L----AA-------------------------------------------
W----AL-------------------------------------------
L----AV-------------------------------------------
S----VI-------------------------------------------
L----AA-------------------------------------------
L----AF-------------------------------------------
M----AA-------------------------------------------
L----AF-------------------------------------------
L----VG-------------------------------------------
L----AI-------------------------------------------
L----AV-------------------------------------------
L----AI-------------------------------------------
L----AV-------------------------------------------
L----AF-------------------------------------------
L----AS-------------------------------------------
L----AL-------------------------------------------
M----AI-------------------------------------------
L----AW-------------------------------------------
L----VW-------------------------------------------
L----AL-------------------------------------------
W----AL-------------------------------------------
L----VM-------------------------------------------
L----AM-------------------------------------------
L----VL-------------------------------------------
L----AL-------------------------------------------
L----AG-------------------------------------------
L----VI-------------------------------------------
L----AV-------------------------------------------
M----AI-------------------------------------------
L----AL-------------------------------------------
L----AL-------------------------------------------
L----AL-------------------------------------------
L----AL-------------------------------------------
L----AL-------------------------------------------
L----AL-------------------------------------------
M----VI-------------------------------------------
L----AL-------------------------------------------
L----AV-------------------------------------------
L----AL-------------------------------------------
L----AL-------------------------------------------
L----AI-------------------------------------------
W----AL-------------------------------------------
L----AL-------------------------------------------
L----AL-------------------------------------------
L----AL-------------------------------------------
L----AA-------------------------------------------
L----AL-------------------------------------------
L----AV-------------------------------------------
L----AR-------------------------------------------
L----AL-------------------------------------------
L----AL-------------------------------------------
L----AL-------------------------------------------
L----AL-------------------------------------------
L----AV-------------------------------------------
L----AL-------------------------------------------
L----AL-------------------------------------------
L----VV-------------------------------------------
M----AL-------------------------------------------
W----AL-------------------------------------------
L----AV-------------------------------------------
W----VL-------------------------------------------
L----AL-------------------------------------------
L----AV-------------------------------------------
L----AL-------------------------------------------
L----VL-------------------------------------------
L----AL-------------------------------------------
L----VI-------------------------------------------
L----AL-------------------------------------------
W----AL-------------------------------------------
L----AL-------------------------------------------
L----AL-------------------------------------------
L----AL-------------------------------------------
W----AL-------------------------------------------
L----AW-------------------------------------------
M----AL-------------------------------------------
L----AL-------------------------------------------
L----AL-------------------------------------------
L----AL-------------------------------------------
L----AL-------------------------------------------
L----AL-------------------------------------------
L----AL-------------------------------------------
L----AW-------------------------------------------
L----AL-------------------------------------------
M----AL-------------------------------------------
L----AV-------------------------------------------
L----AL-------------------------------------------
L----AL-------------------------------------------
L----AI-------------------------------------------
L----AV-------------------------------------------
L----AL-------------------------------------------
L----VL-------------------------------------------
L----AL-------------------------------------------
L----AL-------------------------------------------
L----AI-------------------------------------------
L----AL-------------------------------------------
L----LL-------------------------------------------
M----AL-------------------------------------------
W----VL-------------------------------------------
L----VV-------------------------------------------
L----VV-------------------------------------------
L----AL-------------------------------------------
L----AL-------------------------------------------
L----AL-------------------------------------------
L----AW-------------------------------------------
L----VL-------------------------------------------
L----AL-------------------------------------------
L----AL-------------------------------------------
W----VL-------------------------------------------
L----AL-------------------------------------------
L----AL-------------------------------------------
L----AL-------------------------------------------
L----AL-------------------------------------------
L----AL-------------------------------------------
L----AV-------------------------------------------
L----AW-------------------------------------------
L----AV-------------------------------------------
L----AV-------------------------------------------
I----AA-------------------------------------------
L----VL-------------------------------------------
L----VL-------------------------------------------
L----AL-------------------------------------------
L----AL-------------------------------------------
I----GL-------------------------------------------
M----AL-------------------------------------------
L----AL-------------------------------------------
L----AV-------------------------------------------
L----AL-------------------------------------------
L----AL-------------------------------------------
L----AL-------------------------------------------
L----AL-------------------------------------------
L----AL-------------------------------------------
L----VI-------------------------------------------
L----AL-------------------------------------------
M----AL-------------------------------------------
L----AA-------------------------------------------
F----AL-------------------------------------------
M----AL-------------------------------------------
L----AL-------------------------------------------
L----AL-------------------------------------------
M----AL-------------------------------------------
L----AL-------------------------------------------
L----AL-------------------------------------------
L----AL-------------------------------------------
L----VL-------------------------------------------
L----AL-------------------------------------------
L----AL-------------------------------------------
L----AL-------------------------------------------
M----VR-------------------------------------------
L----AL-------------------------------------------
L----AL-------------------------------------------
V----AL-------------------------------------------
I----AF-------------------------------------------
L----AV-------------------------------------------
L----AL-------------------------------------------
V----AA-------------------------------------------
L----VL-------------------------------------------
L----AV-------------------------------------------
L----VL-------------------------------------------
L----AL-------------------------------------------
L----AL-------------------------------------------
L----AL-------------------------------------------
L----AV-------------------------------------------
L----AA-------------------------------------------
W----TL-------------------------------------------
M----AL-------------------------------------------
L----AL-------------------------------------------
L----AL-------------------------------------------
L----AV-------------------------------------------
L----AL-------------------------------------------
L----AL-------------------------------------------
M----AL-------------------------------------------
L----AG-------------------------------------------
W----AL-------------------------------------------
W----VL-------------------------------------------
M----LL-------------------------------------------
L----AL-------------------------------------------
L----AL-------------------------------------------
L----AL-------------------------------------------
L----AM-------------------------------------------
W----AL-------------------------------------------
L----VL-------------------------------------------
L----AL-------------------------------------------
L----AL-------------------------------------------
M----LV-------------------------------------------
L----AV-------------------------------------------
L----AW-------------------------------------------
L----AS-------------------------------------------
I----AV-------------------------------------------
L----VR-------------------------------------------
M----AL-------------------------------------------
M----AL-------------------------------------------
I----AL-------------------------------------------
I----VL-------------------------------------------
L----AW-------------------------------------------
M----AL-------------------------------------------
M----AL-------------------------------------------
M----AL-------------------------------------------
L----AL-------------------------------------------
L----LA-------------------------------------------
L----VL-------------------------------------------
L----GL-------------------------------------------
L----AI-------------------------------------------
M----GL-------------------------------------------
M----AL-------------------------------------------
W----AL-------------------------------------------
M----GL-------------------------------------------
M----AI-------------------------------------------
M----AI-------------------------------------------
M----GL-------------------------------------------
M----AL-------------------------------------------
M----GL-------------------------------------------
M----AL-------------------------------------------
V----AS-------------------------------------------
M----AL-------------------------------------------
L----FG-------------------------------------------
M----AL-------------------------------------------
L----AV-------------------------------------------
L----VL-------------------------------------------
L----AV-------------------------------------------
L----AV-------------------------------------------
M----SL-------------------------------------------
M----AL-------------------------------------------
M----AL-------------------------------------------
L----VR-------------------------------------------
M----AL-------------------------------------------
M----AL-------------------------------------------
M----AL-------------------------------------------
M----GL-------------------------------------------
M----AL-------------------------------------------
L----AA-------------------------------------------
M----AQ-------------------------------------------
L----LA-------------------------------------------
M----AL-------------------------------------------
L----AV-------------------------------------------
L----VV-------------------------------------------
M----LA-------------------------------------------
V----LA-------------------------------------------
V----VR-------------------------------------------
M----AL-------------------------------------------
M----AL-------------------------------------------
M----AL-------------------------------------------
L----AA-------------------------------------------
M----AL-------------------------------------------
M----AL-------------------------------------------
L----AL-------------------------------------------
L----LA-------------------------------------------
L----AA-------------------------------------------
L----AL-------------------------------------------
L----AI-------------------------------------------
M----AL-------------------------------------------
M----AV-------------------------------------------
M----AV-------------------------------------------
I----AL-------------------------------------------
L----AA-------------------------------------------
L----AL-------------------------------------------
M----AA-------------------------------------------
I----AF-------------------------------------------
M----VR-------------------------------------------
V----LL-------------------------------------------
L----AL-------------------------------------------
M----AL-------------------------------------------
M----AL-------------------------------------------
M----VL-------------------------------------------
M----TI-------------------------------------------
L----CR-------------------------------------------
M----AV-------------------------------------------
L----AI-------------------------------------------
G----AL-------------------------------------------
M----AL-------------------------------------------
I----AL-------------------------------------------
M----AL-------------------------------------------
R----II-------------------------------------------
M----AL-------------------------------------------
V----AL-------------------------------------------
M----AL-------------------------------------------
M----AL-------------------------------------------
M----AW-------------------------------------------
L----AL-------------------------------------------
M----AG-------------------------------------------
I----AL-------------------------------------------
I----AL-------------------------------------------
M----AL-------------------------------------------
M----AL-------------------------------------------
M----AL-------------------------------------------
M----AL-------------------------------------------
L----AV-------------------------------------------
M----AL-------------------------------------------
M----AL-------------------------------------------
I----AL-------------------------------------------
I----AL-------------------------------------------
I----AL-------------------------------------------
L----AM-------------------------------------------
L----AI-------------------------------------------
M----AL-------------------------------------------
M----AA-------------------------------------------
M----VA-------------------------------------------
M----AL-------------------------------------------
M----AL-------------------------------------------
M----AL-------------------------------------------
M----AL-------------------------------------------
M----AL-------------------------------------------
M----AL-------------------------------------------
M----IV-------------------------------------------
R----II-------------------------------------------
M----AA-------------------------------------------
L----AA-------------------------------------------
V----AF-------------------------------------------
M----VI-------------------------------------------
M----AG-------------------------------------------
M----ML-------------------------------------------
M----AA-------------------------------------------
M----AL-------------------------------------------
M----AL-------------------------------------------
R----IL-------------------------------------------
I----AL-------------------------------------------
M----AL-------------------------------------------
M----AL-------------------------------------------
L----AL-------------------------------------------
L----IF-------------------------------------------
I----AL-------------------------------------------
I----AL-------------------------------------------
M----AG-------------------------------------------
L----VS-------------------------------------------
M----AG-------------------------------------------
M----AL-------------------------------------------
M----AA-------------------------------------------
L----AA-------------------------------------------
M----AL-------------------------------------------
M----AI-------------------------------------------
L----AI-------------------------------------------
M----AL-------------------------------------------
L-------------------------------------------------
M----IL-------------------------------------------
M----AL-------------------------------------------
M----AL-------------------------------------------
M----AL-------------------------------------------
W----AV-------------------------------------------
M----AL-------------------------------------------
M----AL-------------------------------------------
L----AL-------------------------------------------
L----AL-------------------------------------------
L----GL-------------------------------------------
M----AI-------------------------------------------
I----AV-------------------------------------------
M----AI-------------------------------------------
M----VG-------------------------------------------
A----AL-------------------------------------------
M----LL-------------------------------------------
M----AL-------------------------------------------
M----AL-------------------------------------------
M----AG-------------------------------------------
M----AL-------------------------------------------
M----AL-------------------------------------------
M----AL-------------------------------------------
M----AL-------------------------------------------
M----AL-------------------------------------------
M----AL-------------------------------------------
M----AL-------------------------------------------
M----VG-------------------------------------------
M----AL-------------------------------------------
M----AL-------------------------------------------
M----AL-------------------------------------------
M----AL-------------------------------------------
M----IG-------------------------------------------
L----AL-------------------------------------------
M----AL-------------------------------------------
M----AL-------------------------------------------
I----AV-------------------------------------------
I----AL-------------------------------------------
A----AI-------------------------------------------
M----AL-------------------------------------------
M----AL-------------------------------------------
M----AL-------------------------------------------
M----AL-------------------------------------------
V----AL-------------------------------------------
C----IL-------------------------------------------
M----AL-------------------------------------------
M----AL-------------------------------------------
M----VV-------------------------------------------
L----AF-------------------------------------------
M----LT-------------------------------------------
M----AI-------------------------------------------
M----VG-------------------------------------------
M----VI-------------------------------------------
M----VL-------------------------------------------
M----AV-------------------------------------------
M----AA-------------------------------------------
M----AT-------------------------------------------
M----AI-------------------------------------------
L----AI-------------------------------------------
L----AV-------------------------------------------
M----AL-------------------------------------------
M----AL-------------------------------------------
M----AV-------------------------------------------
L----AI-------------------------------------------
V----AL-------------------------------------------
I----AL-------------------------------------------
M----AL-------------------------------------------
M----IH-------------------------------------------
L----AI-------------------------------------------
M----AV-------------------------------------------
M----AL-------------------------------------------
M----AL-------------------------------------------
I----AL-------------------------------------------
M----AM-------------------------------------------
M----AA-------------------------------------------
M----AI-------------------------------------------
M----AL-------------------------------------------
M----AL-------------------------------------------
M----AL-------------------------------------------
M----AL-------------------------------------------
M----AL-------------------------------------------
L----LL-------------------------------------------
M----AG-------------------------------------------
M----AG-------------------------------------------
M----AL-------------------------------------------
M----AL-------------------------------------------
M----AL-------------------------------------------
L----AL-------------------------------------------
M----AG-------------------------------------------
M----AG-------------------------------------------
M----ML-------------------------------------------
I----AA-------------------------------------------
L----LL-------------------------------------------
M----AL-------------------------------------------
L----AL-------------------------------------------
L----AL-------------------------------------------
M----LL-------------------------------------------
L----LL-------------------------------------------
M----AL-------------------------------------------
M----AL-------------------------------------------
M----AL-------------------------------------------
M----AL-------------------------------------------
M----AL-------------------------------------------
M----VG-------------------------------------------
L----AL-------------------------------------------
M----AV-------------------------------------------
L----VI-------------------------------------------
M----AL-------------------------------------------
L----AI-------------------------------------------
I----AA-------------------------------------------
M----AV-------------------------------------------
M----AL-------------------------------------------
L----AG-------------------------------------------
F----AL-------------------------------------------
M----VI-------------------------------------------
M----AV-------------------------------------------
C----IL-------------------------------------------
M----AL-------------------------------------------
M----VG-------------------------------------------
M----AI-------------------------------------------
M----AI-------------------------------------------
M----AV-------------------------------------------
M----AI-------------------------------------------
M----AG-------------------------------------------
M----AI-------------------------------------------
M----AL-------------------------------------------
M----VG-------------------------------------------
M----AI-------------------------------------------
A----AL-------------------------------------------
M----AG-------------------------------------------
L----IA-------------------------------------------
F----AL-------------------------------------------
V----GV-------------------------------------------
M----AR-------------------------------------------
M----AR-------------------------------------------
L----GL-------------------------------------------
M----TL-------------------------------------------
M----AL-------------------------------------------
I----AI-------------------------------------------
M----VL-------------------------------------------
M----IH-------------------------------------------
M----AI-------------------------------------------
L----AV-------------------------------------------
L----AF-------------------------------------------
M----AI-------------------------------------------
M----AI-------------------------------------------
M----AL-------------------------------------------
L----TL-------------------------------------------
L----VA-------------------------------------------
L----LL-------------------------------------------
M----AR-------------------------------------------
M----VG-------------------------------------------
I----AG-------------------------------------------
I----AI-------------------------------------------
I----AL-------------------------------------------
L----AG-------------------------------------------
L----AG-------------------------------------------
M----AL-------------------------------------------
M----AM-------------------------------------------
M----AL-------------------------------------------
A----AL-------------------------------------------
M----AI-------------------------------------------
M----AI-------------------------------------------
M----VA-------------------------------------------
M----AI-------------------------------------------
M----AI-------------------------------------------
M----AY-------------------------------------------
L----AI-------------------------------------------
M----AY-------------------------------------------
M----AI-------------------------------------------
M----MA-------------------------------------------
L----AL-------------------------------------------
L----AL-------------------------------------------
I----AI-------------------------------------------
I----AR-------------------------------------------
M----AL-------------------------------------------
M----AG-------------------------------------------
M----AR-------------------------------------------
M----IG-------------------------------------------
M----AL-------------------------------------------
M----AL-------------------------------------------
L----AH-------------------------------------------
I----IR-------------------------------------------
A----VL-------------------------------------------
L----GL-------------------------------------------
M----AV-------------------------------------------
L----LL-------------------------------------------
L----LV-------------------------------------------
M----SLagtl--------------------------------------s
V----LL-------------------------------------------
V----LL-------------------------------------------
M----VF-------------------------------------------
M----AR-------------------------------------------
M----AR-------------------------------------------
M----SL-------------------------------------------
M----IN-------------------------------------------
M----AL-------------------------------------------
M----AV-------------------------------------------
M----AR-------------------------------------------
M----AL-------------------------------------------
M----AR-------------------------------------------
M----AL-------------------------------------------
M----ML-------------------------------------------
M----AM-------------------------------------------
I----VA-------------------------------------------
L----AL-------------------------------------------
A----AL-------------------------------------------
M----VA-------------------------------------------
M----AR-------------------------------------------
L----AC-------------------------------------------
M----AR-------------------------------------------
M----AV-------------------------------------------
M----AV-------------------------------------------
M----AR-------------------------------------------
A----IL-------------------------------------------
M----AR-------------------------------------------
M----AH-------------------------------------------
M----AL-------------------------------------------
A----AI-------------------------------------------
M----AR-------------------------------------------
M----AR-------------------------------------------
A----IL-------------------------------------------
L----AI-------------------------------------------
M----AR-------------------------------------------
M----AR-------------------------------------------
M----AR-------------------------------------------
M----AR-------------------------------------------
M----AR-------------------------------------------
M----AR-------------------------------------------
M----AR-------------------------------------------
M----AR-------------------------------------------
M----AR-------------------------------------------
M----AR-------------------------------------------
M----AR-------------------------------------------
M----AI-------------------------------------------
L----LV-------------------------------------------
M----AR-------------------------------------------
L----AS-------------------------------------------
M----AL-------------------------------------------
I----AY-------------------------------------------
I----AY-------------------------------------------
I----AY-------------------------------------------
M----AG-------------------------------------------
A----AI-------------------------------------------
M----MA-------------------------------------------
T----IL-------------------------------------------
M----AL-------------------------------------------
A----FL-------------------------------------------
M----LL-------------------------------------------
M----LL-------------------------------------------
L----AR-------------------------------------------
I----FL-------------------------------------------
I----AY-------------------------------------------
M----AR-------------------------------------------
M----AR-------------------------------------------
M----AR-------------------------------------------
M----AI-------------------------------------------
I----AY-------------------------------------------
I----AY-------------------------------------------
I----AY-------------------------------------------
I----AY-------------------------------------------
M----AR-------------------------------------------
V----IL-------------------------------------------
V----IL-------------------------------------------
I----SS-------------------------------------------
L----AL-------------------------------------------
L----AR-------------------------------------------
M----AV-------------------------------------------
M----AF-------------------------------------------
M----AV-------------------------------------------
M----AI-------------------------------------------
M----IA-------------------------------------------
M----AI-------------------------------------------
M----AI-------------------------------------------
M----AL-------------------------------------------
M----AV-------------------------------------------
M----AR-------------------------------------------
I----AY-------------------------------------------
I----AY-------------------------------------------
I----AY-------------------------------------------
I----AY-------------------------------------------
I----AY-------------------------------------------
I----AL-------------------------------------------
M----AI-------------------------------------------
L----AV-------------------------------------------
L----AR-------------------------------------------
M----IA-------------------------------------------
A----AL-------------------------------------------
M----AG-------------------------------------------
M----AT-------------------------------------------
M----AM-------------------------------------------
M----AM-------------------------------------------
M----AA-------------------------------------------
M----AA-------------------------------------------
M----SL-------------------------------------------
M----AI-------------------------------------------
M----AV-------------------------------------------
M----AV-------------------------------------------
M----VI-------------------------------------------
M----AI-------------------------------------------
M----VR-------------------------------------------
L----AL-------------------------------------------
M----AG-------------------------------------------
M----VR-------------------------------------------
M----VR-------------------------------------------
M----VR-------------------------------------------
M----VR-------------------------------------------
M----VR-------------------------------------------
M----AV-------------------------------------------
M----AR-------------------------------------------
M----VR-------------------------------------------
M----VR-------------------------------------------
M----VR-------------------------------------------
M----VR-------------------------------------------
M----VR-------------------------------------------
M----AR-------------------------------------------
M----VR-------------------------------------------
M----AI-------------------------------------------
M----AA-------------------------------------------
M----AL-------------------------------------------
L----AL-------------------------------------------
M----VR-------------------------------------------
M----AL-------------------------------------------
M----AV-------------------------------------------
T----GL-------------------------------------------
M----AR-------------------------------------------
M----AL-------------------------------------------
M----IQ-------------------------------------------
M----AL-------------------------------------------
I----AI-------------------------------------------
M----AR-------------------------------------------
M----AI-------------------------------------------
L----AL-------------------------------------------
M----AV-------------------------------------------
M----AM-------------------------------------------
M----AI-------------------------------------------
M----AI-------------------------------------------
L----AR-------------------------------------------
M----VH-------------------------------------------
M----AI-------------------------------------------
M----AI-------------------------------------------
M----AV-------------------------------------------
M----VV-------------------------------------------
M----AI-------------------------------------------
I----AY-------------------------------------------
M----AI-------------------------------------------
M----AG-------------------------------------------
M----AV-------------------------------------------
M----AR-------------------------------------------
L----AR-------------------------------------------
M----AL-------------------------------------------
M----AI-------------------------------------------
M----AI-------------------------------------------
A----IL-------------------------------------------
M----AL-------------------------------------------
M----AI-------------------------------------------
M----AM-------------------------------------------
T----TL-------------------------------------------
T----TL-------------------------------------------
T----AI-------------------------------------------
M----AR-------------------------------------------
M----AI-------------------------------------------
M----AI-------------------------------------------
I----AI-------------------------------------------
M----ID-------------------------------------------
M----AL-------------------------------------------
M----IR-------------------------------------------
I----AV-------------------------------------------
M----AR-------------------------------------------
M----AV-------------------------------------------
M----SY-------------------------------------------
L----AI-------------------------------------------
M----AV-------------------------------------------
M----AL-------------------------------------------
M----AI-------------------------------------------
M----VL-------------------------------------------
M----AL-------------------------------------------
M----AL-------------------------------------------
M----AL-------------------------------------------
M----AV-------------------------------------------
M----VR-------------------------------------------
L----AV-------------------------------------------
M----AL-------------------------------------------
M----AI-------------------------------------------
M----AR-------------------------------------------
M----AI-------------------------------------------
A----IL-------------------------------------------
L----AR-------------------------------------------
M----AI-------------------------------------------
L----AR-------------------------------------------
M----VI-------------------------------------------
M----AL-------------------------------------------
W----AR-------------------------------------------
I----AV-------------------------------------------
A----CA-------------------------------------------
M----AF-------------------------------------------
I----AT-------------------------------------------
L----AL-------------------------------------------
M----AG-------------------------------------------
A----IL-------------------------------------------
M----AR-------------------------------------------
M----AL-------------------------------------------
I----VL-------------------------------------------
I----VL-------------------------------------------
M----AI-------------------------------------------
M----AM-------------------------------------------
L----LL-------------------------------------------
I----AV-------------------------------------------
I----AV-------------------------------------------
M----AV-------------------------------------------
L----VL-------------------------------------------
M----AV-------------------------------------------
M----AG-------------------------------------------
M----AR-------------------------------------------
M----AG-------------------------------------------
M----AL-------------------------------------------
M----AV-------------------------------------------
M----AS-------------------------------------------
M----VM-------------------------------------------
M----AR-------------------------------------------
M----AR-------------------------------------------
M----AI-------------------------------------------
M----AL-------------------------------------------
M----AM-------------------------------------------
M----TM-------------------------------------------
M----AR-------------------------------------------
S----AL-------------------------------------------
M----VV-------------------------------------------
M----AL-------------------------------------------
I----AV-------------------------------------------
M----VV-------------------------------------------
L----AV-------------------------------------------
M----AI-------------------------------------------
M----AV-------------------------------------------
L----AR-------------------------------------------
M----AV-------------------------------------------
M----AY-------------------------------------------
I----AI-------------------------------------------
G----AI-------------------------------------------
Q----AV-------------------------------------------
M----AG-------------------------------------------
F----AR-------------------------------------------
M----PI-------------------------------------------
C----AI-------------------------------------------
M----AL-------------------------------------------
M----AI-------------------------------------------
M----AI-------------------------------------------
L----AM-------------------------------------------
I----AV-------------------------------------------
M----VR-------------------------------------------
P----VI-------------------------------------------
M----AV-------------------------------------------
T----MI-------------------------------------------
M----AI-------------------------------------------
M----AM-------------------------------------------
M----AL-------------------------------------------
M----AI-------------------------------------------
M----AL-------------------------------------------
I----AG-------------------------------------------
M----AL-------------------------------------------
M----AY-------------------------------------------
L----MR-------------------------------------------
M----AM-------------------------------------------
M----AM-------------------------------------------
M----AL-------------------------------------------
L----AM-------------------------------------------
M----AM-------------------------------------------
M----AM-------------------------------------------
M----VR-------------------------------------------
M----AL-------------------------------------------
L----LA-------------------------------------------
M----VR-------------------------------------------
L----AL-------------------------------------------
A----MA-------------------------------------------
A----CV-------------------------------------------
A----CV-------------------------------------------
M----AI-------------------------------------------
M----AR-------------------------------------------
M----AR-------------------------------------------
V----LA-------------------------------------------
S----GL-------------------------------------------
M----AV-------------------------------------------
S----GL-------------------------------------------
M----AR-------------------------------------------
M----AM-------------------------------------------
S----GL-------------------------------------------
S----GL-------------------------------------------
L----VH-------------------------------------------
M----AI-------------------------------------------
M----VR-------------------------------------------
I----AL-------------------------------------------
M----VL-------------------------------------------
M----AM-------------------------------------------
M----AR-------------------------------------------
L----AI-------------------------------------------
L----AA-------------------------------------------
M----AR-------------------------------------------
M----AM-------------------------------------------
L----AM-------------------------------------------
M----AR-------------------------------------------
L----VL-------------------------------------------
M----AI-------------------------------------------
M----TF-------------------------------------------
M----AL-------------------------------------------
M----AV-------------------------------------------
M----AR-------------------------------------------
M----CV-------------------------------------------
M----AI-------------------------------------------
M----AY-------------------------------------------
A----AI-------------------------------------------
A----AI-------------------------------------------
L----AY-------------------------------------------
T----AI-------------------------------------------
L----VR-------------------------------------------
L----VR-------------------------------------------
L----VR-------------------------------------------
M----AI-------------------------------------------
L----LL-------------------------------------------
M----AV-------------------------------------------
L----AL-------------------------------------------
L----AF-------------------------------------------
La--hAA-------------------------------------------
La--hAA-------------------------------------------
La--hAA-------------------------------------------
La--hAA-------------------------------------------
La--hAA-------------------------------------------
La--hAA-------------------------------------------
La--hAA-------------------------------------------
La--hAA-------------------------------------------
L----VR-------------------------------------------
L----VR-------------------------------------------
L----VR-------------------------------------------
L----VR-------------------------------------------
T----AI-------------------------------------------
I----VF-------------------------------------------
L----GL-------------------------------------------
L----VR-------------------------------------------
L----VR-------------------------------------------
M----VV-------------------------------------------
M----AL-------------------------------------------
M----SV-------------------------------------------
M----VG-------------------------------------------
L----AL-------------------------------------------
L----AA-------------------------------------------
L----VR-------------------------------------------
Y----AA-------------------------------------------
L----AL-------------------------------------------
M----AI-------------------------------------------
M----AV-------------------------------------------
L----AA-------------------------------------------
L----VR-------------------------------------------
L----VR-------------------------------------------
L----VR-------------------------------------------
M----AL-------------------------------------------
M----AI-------------------------------------------
La--hAA-------------------------------------------
La--hAA-------------------------------------------
La--hAA-------------------------------------------
L----VR-------------------------------------------
M----AL-------------------------------------------
L----AA-------------------------------------------
L----LA-------------------------------------------
M----IR-------------------------------------------
M----AI-------------------------------------------
T----VL-------------------------------------------
M----AL-------------------------------------------
L---rSR-------------------------------------------
M----AV-------------------------------------------
L----IC-------------------------------------------
M----AL-------------------------------------------
L----VR-------------------------------------------
I----AWrafeadanaadssraseagepsqpdernepngssraigskgsn
T----FL-------------------------------------------
T----FL-------------------------------------------
L----VL-------------------------------------------
M----VW-------------------------------------------
L----IY-------------------------------------------
L----VA-------------------------------------------
A----AR-------------------------------------------
T----LT-------------------------------------------
L----AA-------------------------------------------
M----AC-------------------------------------------
W----IA-------------------------------------------
I----AL-------------------------------------------
L----LL-------------------------------------------
T----FL-------------------------------------------
L----AWkm-----------------------------------------
L----AWkm-----------------------------------------
A----AF-------------------------------------------
L----AY-------------------------------------------
L----AY-------------------------------------------
L----AY-------------------------------------------
L----VW-------------------------------------------
L----VW-------------------------------------------
L----VW-------------------------------------------
I----VW-------------------------------------------
I----VW-------------------------------------------
I----VW-------------------------------------------
LtwktLA-------------------------------------------
LtwktLA-------------------------------------------
LtwktLA-------------------------------------------
M----AR-------------------------------------------
A----MA-------------------------------------------
A----MA-------------------------------------------
G----FA-------------------------------------------
L----VR-------------------------------------------
L----VR-------------------------------------------
T----FL-------------------------------------------
L----VW-------------------------------------------
Mi-deVS-------------------------------------------
Mi-deVS-------------------------------------------
L----VWkt-----------------------------------------
I----VW-------------------------------------------
I----VW-------------------------------------------
L----VWkt-----------------------------------------
T----IL-------------------------------------------
T----IL-------------------------------------------
T----IL-------------------------------------------
T----IL-------------------------------------------
T----IL-------------------------------------------
L----LA-------------------------------------------
L----VW-------------------------------------------
L----VW-------------------------------------------
A----MA-------------------------------------------
M----AR-------------------------------------------
M----AR-------------------------------------------
M----VS-------------------------------------------
I----AW-------------------------------------------
I----AW-------------------------------------------
I----AW-------------------------------------------
T----FL-------------------------------------------
L----VWkt-----------------------------------------
A----AV-------------------------------------------
I----AW-------------------------------------------
M----AI-------------------------------------------
T----FL-------------------------------------------
I----AW-------------------------------------------
I----VW-------------------------------------------
L-------------------------------------------------
M----AR-------------------------------------------
M----VR-------------------------------------------
L----VWkt-----------------------------------------
La--hAA-------------------------------------------
L----AW-------------------------------------------
L----AW-------------------------------------------
L----AW-------------------------------------------
L----AW-------------------------------------------
L----AW-------------------------------------------
L----AW-------------------------------------------
L----IV-------------------------------------------
A----MV-------------------------------------------
L----AL-------------------------------------------
M----VR-------------------------------------------
L----IA-------------------------------------------
A----MA-------------------------------------------
M----AL-------------------------------------------
V----LL-------------------------------------------
L----AM-------------------------------------------
A----MA-------------------------------------------
M----AI-------------------------------------------
V----GL-------------------------------------------
V----LS-------------------------------------------
T----LA-------------------------------------------
L----VR-------------------------------------------
M----AR-------------------------------------------
A----MA-------------------------------------------
A----MV-------------------------------------------
T----FL-------------------------------------------
I----AW-------------------------------------------
I----AW-------------------------------------------
I----AW-------------------------------------------
I----AW-------------------------------------------
L----AW-------------------------------------------
I----AL-------------------------------------------
I----AW-------------------------------------------
L----VWkt-----------------------------------------
L----VWkt-----------------------------------------
I----AW-------------------------------------------
L----AL-------------------------------------------
M----VV-------------------------------------------
I----AW-------------------------------------------
I----AW-------------------------------------------
A----MV-------------------------------------------
I----AW-------------------------------------------
I----AW-------------------------------------------
A----MA-------------------------------------------
M----AL-------------------------------------------
M----AL-------------------------------------------
A----MA-------------------------------------------
M----AL-------------------------------------------
M----AL-------------------------------------------
-----GL-------------------------------------------
M----MA-------------------------------------------
L----IA-------------------------------------------
M----AI-------------------------------------------
T----FL-------------------------------------------
M----AR-------------------------------------------
M----AR-------------------------------------------
L----AW-------------------------------------------
M----AL-------------------------------------------
M----AI-------------------------------------------
L----VI-------------------------------------------
T----FL-------------------------------------------
A----MC-------------------------------------------
T----FA-------------------------------------------
A----MA-------------------------------------------
T----FL-------------------------------------------
T----FL-------------------------------------------
L----AWrt-----------------------------------------
L----MK-------------------------------------------
L----AW-------------------------------------------
L----AW-------------------------------------------
L----AW-------------------------------------------
L----LA-------------------------------------------
V----AR-------------------------------------------
L----VR-------------------------------------------
L----VR-------------------------------------------
A----MA-------------------------------------------
T----IL-------------------------------------------
A----MA-------------------------------------------
M----AS-------------------------------------------
L----AW-------------------------------------------
L----IN-------------------------------------------
M----TR-------------------------------------------
I----VS-------------------------------------------
M----LW-------------------------------------------
A----MA-------------------------------------------
L----AW-------------------------------------------
L----GL-------------------------------------------
L----GL-------------------------------------------
L----GL-------------------------------------------
L----GL-------------------------------------------
L----AW-------------------------------------------
A----MA-------------------------------------------
A----FA-------------------------------------------
T----LS-------------------------------------------
L----AW-------------------------------------------
L----AW-------------------------------------------
A----CV-------------------------------------------
L----ML-------------------------------------------
L----AW-------------------------------------------
L----VW-------------------------------------------
L----AW-------------------------------------------
A----MA-------------------------------------------
L----AW-------------------------------------------
L----AS-------------------------------------------
L----AW-------------------------------------------
T----FM-------------------------------------------
W----IA-------------------------------------------
------Y-------------------------------------------
W----MV-------------------------------------------
A----MV-------------------------------------------
T----FL-------------------------------------------
A----MT-------------------------------------------
L----VV-------------------------------------------
A----AL-------------------------------------------
W----LS-------------------------------------------
T----FL-------------------------------------------
--------------------------------------------------
W----LA-------------------------------------------
L----VL-------------------------------------------
T----LS-------------------------------------------
W----FV-------------------------------------------
T----FI-------------------------------------------
S----FL-------------------------------------------
L----AL-------------------------------------------
L----FN-------------------------------------------
M----AL-------------------------------------------
L----AL-------------------------------------------
M----LL-------------------------------------------
L----ALa------------------------------------------
M----AA-------------------------------------------
M----AA-------------------------------------------
L----AL-------------------------------------------
M----LT-------------------------------------------
--------------------------------------------------
M----GL-------------------------------------------
L----AL-------------------------------------------
M----AL-------------------------------------------
M----AM-------------------------------------------
M----AM-------------------------------------------
M----AM-------------------------------------------
M----AS-------------------------------------------
M----AR-------------------------------------------
V----AR-------------------------------------------
V----AR-------------------------------------------
L----AR-------------------------------------------
L----AR-------------------------------------------
M----AR-------------------------------------------
M----AL-------------------------------------------
M----AT-------------------------------------------
L----IL-------------------------------------------
M----AR-------------------------------------------
M----AR-------------------------------------------
V----AR-------------------------------------------
L----IA-------------------------------------------
L----ML-------------------------------------------
V----AR-------------------------------------------
L-------------------------------------------------
L----AA-------------------------------------------
W----FG-------------------------------------------

---RA--GDQVGCDL-----------------------------------
---RA--GDEAGCGR-----------------------------------
---RA--GDEAGCDR-----------------------------------
---RA--GDEAGCGH-----------------------------------
---RA--GDEVGCGR-----------------------------------
---RA--GDEVGCDR-----------------------------------
---RA--GDEVGCDR-----------------------------------
---RA--GDEVGCDH-----------------------------------
---RA--GDEAGCDR-----------------------------------
---RA--GDETGSGH-----------------------------------
---RA--GDEAGCDR-----------------------------------
---RA--GDEVGSDQ-----------------------------------
---RA--GDEAGCPV-----------------------------------
---RA--ADQVGCDL-----------------------------------
---RA--ADEAGCDL-----------------------------------
---RA--GDEVGCDH-----------------------------------
---RA--GDEVGCDR-----------------------------------
---HA--GERLGCER-----------------------------------
---RA--GSQVGCER-----------------------------------
---RA--GDEVDCGT-----------------------------------
---RA--GDEAGCTA-----------------------------------
---HA--AGEVGCDV-----------------------------------
---RA--GDEAGCPV-----------------------------------
---RA--ADEVDCAA-----------------------------------
---RA--ADQVGCDR-----------------------------------
---RA--ADQAGCDR-----------------------------------
---RA--GDEAGCPV-----------------------------------
---RA--ADEVGCDR-----------------------------------
---RA--GDEVGCGR-----------------------------------
---RA--ADQAGCDR-----------------------------------
---RA--GDELGFGV-----------------------------------
---RA--ADEVACDV-----------------------------------
---RA--GDEVGCGR-----------------------------------
---RA--ADEVGCDV-----------------------------------
---FV--AGRVGLDT-----------------------------------
---HA--GESVGCDH-----------------------------------
---QA--ADRAGYDV-----------------------------------
---RA--GDETGCGV-----------------------------------
---RA--ADEVGCDV-----------------------------------
---RA--ADEVECDV-----------------------------------
---RA--GDEVGCDL-----------------------------------
---RA--ADEVECDV-----------------------------------
---RA--ADEVGCDV-----------------------------------
---RA--GDEAGCDV-----------------------------------
---HA--ADQAGCDR-----------------------------------
---RA--AGEVGCDV-----------------------------------
---RA--GDETGCGV-----------------------------------
---RA--ADEVESDV-----------------------------------
---HA--AESAGLRD-----------------------------------
---HV--GERLGCGR-----------------------------------
---RA--ADQVGCDR-----------------------------------
---RG--ADEAGCDL-----------------------------------
---RA--GDETGCGI-----------------------------------
---HV--AHRVGLDT-----------------------------------
---LA--ADRVGLDT-----------------------------------
---HA--GARLGCDR-----------------------------------
---RA--GDETGCGI-----------------------------------
---QA--GERVDCPR-----------------------------------
---HV--AEETGSGT-----------------------------------
---HA--GTYVGCDR-----------------------------------
---WA--GRQSGAGR-----------------------------------
---HA--A-----PR-----------------------------------
---AA--GEDVGLPV-----------------------------------
---QV--GERVGCTR-----------------------------------
---QA--TTT---DH-----------------------------------
---TA--GADVGVPV-----------------------------------
---RA--GDDTGCDV-----------------------------------
---HA--GAATGCGR-----------------------------------
---WA--GERSGCGR-----------------------------------
---AG--AAEALGSGKHA--------------------------------
---HV--AHLVGLDT-----------------------------------
---RA--GDLSGTPH-----------------------------------
---RA--GDENGTPR-----------------------------------
---EI--GERIGLPC-----------------------------------
---SA--GAEVLGETGLV--------------------------------
---SS--GAEALGDGPLQ--------------------------------
---RA--GDEAGCPV-----------------------------------
---AA--GVDLYGAATLV--------------------------------
---SS--GAEILGDGPIQ--------------------------------
---RA--GDQADCPT-----------------------------------
---EA--GARLGTPE-----------------------------------
---AA--AVELFGAGPHT--------------------------------
---AA--AEEIFGAGEHA--------------------------------
---RA--GDEAGTPV-----------------------------------
---VA--ARQLWGEAPCA--------------------------------
---AA--ADEVGCGL-----------------------------------
---RA--GDEAGCGA-----------------------------------
---AA--ADEVGCGL-----------------------------------
---SA--AKQTLGEPVS---------------------------------
---AA--ADETGCGL-----------------------------------
---AA--ADEAGCGL-----------------------------------
---SA--GLELFGAGPLV--------------------------------
---HA--AEACDRTT-----------------------------------
---AA--AAKGSGKKTVS--------------------------------
---SS--GAEALGDGPLQ--------------------------------
---SA--ARELSGEKAYE--------------------------------
---AA--AKEALGWQPLV--------------------------------
---SI--AAERWPERAIE--------------------------------
---SA--AAEALGAGARE--------------------------------
---AA--ADAVDCAT-----------------------------------
---RL--GDLAGTPV-----------------------------------
---AT--AAQSFGTGPYT--------------------------------
---SA--LRELRGTAPVR--------------------------------
---RA--GDQVGCDV-----------------------------------
---RA--GDQVGCDL-----------------------------------
---RA--GDQTGCDH-----------------------------------
---RA--GDQTGCDH-----------------------------------
---RA--GDQTGCDH-----------------------------------
---RA--GDQVGCDL-----------------------------------
---RA--GDEAGCGR-----------------------------------
---QA--GDHTGCDL-----------------------------------
---RA--ADEAGCGS-----------------------------------
---RA--ADEAGCAL-----------------------------------
---RA--GDQVGCDV-----------------------------------
---RA--GDEVGCDR-----------------------------------
---RA--GDQVGCDL-----------------------------------
---RA--GDEAGCDR-----------------------------------
---RA--GDEVGCGF-----------------------------------
---RA--GDQVGCDL-----------------------------------
---RA--GDEAGCGH-----------------------------------
---RA--GDEVGCGR-----------------------------------
---RA--GDEVGCDR-----------------------------------
---RA--GDEVGCDR-----------------------------------
---RA--GDQAGCDL-----------------------------------
---RA--GDHAGCDL-----------------------------------
---RA--GDQVGCGL-----------------------------------
---HA--AAETGCDL-----------------------------------
---RA--GDQVGCGQ-----------------------------------
---RA--GDEVGCGR-----------------------------------
---RA--GDQVGCGQ-----------------------------------
---RA--GELVGCGA-----------------------------------
---RA--GDEVGCDH-----------------------------------
---RA--GDEAGCDR-----------------------------------
---RA--GDQVGCDV-----------------------------------
---RA--GDEAGCTA-----------------------------------
---RA--GDETGSGH-----------------------------------
---RA--ADEAGCGS-----------------------------------
---RA--GDEVGCGR-----------------------------------
---HA--AARTGCDH-----------------------------------
---RA--GDEVGCDR-----------------------------------
---RA--GDEAGCDR-----------------------------------
---HA--GGVLGCDV-----------------------------------
---RA--GDEVGSDQ-----------------------------------
---RA--GDEAGCPV-----------------------------------
---RA--ADQVGCDL-----------------------------------
---RA--ADEAGCGR-----------------------------------
---RA--GDEVGCST-----------------------------------
---HA--GDHVGCGH-----------------------------------
---HA--GQRVGSGL-----------------------------------
---RA--ADEAGCDL-----------------------------------
---RA--GDEVGCDH-----------------------------------
---RA--ADEVGCGG-----------------------------------
---RA--GDEVGCDR-----------------------------------
---RA--GGQVGCEL-----------------------------------
---RA--GDETDTPT-----------------------------------
---RA--GDEVGCST-----------------------------------
---RA--GDEAGCPT-----------------------------------
---RA--GDEAGCGR-----------------------------------
---RA--GEEVGCGR-----------------------------------
---RA--GDQVGCGR-----------------------------------
---RA--GDEADCPR-----------------------------------
---RA--GDETGCGW-----------------------------------
---RA--GDETGCGW-----------------------------------
---RA--GDEVGCGT-----------------------------------
---RA--GDEAGCGH-----------------------------------
---HA--GERLGCER-----------------------------------
---RA--GAESGCEV-----------------------------------
---RA--GSQVGCER-----------------------------------
---QA--GEKAGCDR-----------------------------------
---RA--GDEVGCSV-----------------------------------
---RA--GDEVDCGT-----------------------------------
---RA--GDETDTPT-----------------------------------
---HA--GAQVGCDR-----------------------------------
---RA--GDEAGCTA-----------------------------------
---RA--GDEVGCDR-----------------------------------
---RA--GDETATPT-----------------------------------
---RA--GDQVGFGV-----------------------------------
---RA--GDEVGCGR-----------------------------------
[truncated: 983,611 more chars]
