# Supplementary material for: A Computational Screen for Type I Polyketide Synthases in Metagenomics Shotgun Data
Source: PLoS One. 2008 Oct 27;3(10):e3515. doi: 10.1371/journal.pone.0003515 (PMC2568958; doi:10.1371/journal.pone.0003515)
Supplement: Methods S7 — Sequences, alignment and tree files of the different domains. (6.92 MB ZIP) [file pone.0003515.s007.zip › sequences_alignments_and_trees/PKS_DH_ref_tree_and_pullouts.fa.head_repl_PKS_DH.hmm_aligned.phy_phyml_tree.txt]

((((((((((((((((((((((((((((((((((348:0.000001,49:0.000001):0.478806,350:0.466485):0.127679,((165:0.332472,(270:0.365961,(392:0.303878,338:0.448768):0.152275):0.047663):0.094260,(((940:1.023637,708:0.605420):0.147425,324:0.307917):0.073379,234:0.302294):0.054287):0.027279):0.038953,(409:0.540299,(292:0.389814,203:0.279487):0.063946):0.070637):0.059842,((((500:0.471546,278:0.306699):0.196784,297:0.451786):0.158002,(482:0.549201,284:0.317163):0.181483):0.082241,((149:0.267268,125:0.318657):0.089820,(((233:0.417302,193:0.309416):0.152883,((163:0.000001,162:0.000001):0.286917,(202:0.296640,(((206:0.000001,205:0.000001):0.314172,113:0.199268):0.064839,127:0.237881):0.048985):0.026653):0.045016):0.061798,(((((((463:0.131427,462:0.041904):0.072323,(434:0.069975,367:0.051232):0.036141):0.288985,(340:0.097479,308:0.038151):0.318153):0.089479,(281:0.055367,207:0.013651):0.340882):0.058765,(248:0.037683,227:0.035812):0.337908):0.200160,(167:0.203341,154:0.089184):0.248575):0.081328,((131:0.347128,((114:0.249172,(140:0.255831,318:0.389189):0.103344):0.044216,((109:0.263031,124:0.211827):0.012244,((194:0.357630,104:0.120988):0.047725,134:0.335691):0.029936):0.038139):0.034246):0.014907,(119:0.215150,(116:0.154094,111:0.261815):0.036764):0.049500):0.022783):0.027045):0.019565):0.033980):0.020905):0.027728,((((((495:0.735464,(((((228:0.157445,160:0.130362):0.064222,343:0.257705):0.076488,(252:0.293595,330:0.318300):0.107950):0.042689,236:0.170153):0.049252,((317:0.147530,225:0.092467):0.188801,314:0.313192):0.054815):0.140235):0.166441,(((((209:0.000001,28:0.000001):0.272804,175:0.148873):0.145374,(((153:0.000001,17:0.000001):0.191652,(123:0.000001,7:0.000001):0.112098):0.091023,(115:0.207628,(110:0.000001,2:0.000001):0.135071):0.061029):0.051423):0.111512,(((((((136:0.000001,10:0.000001):0.026621,1433:0.000001):0.166093,(120:0.000001,4:0.000001):0.144127):0.125814,((((187:0.000001,24:0.000001):0.123028,(150:0.000001,15:0.000001):0.143497):0.179733,(137:0.134733,112:0.187894):0.124347):0.040916,142:0.296688):0.072393):0.028018,(((151:0.000001,16:0.000001):0.143053,(132:0.000001,8:0.000001):0.106804):0.114601,((133:0.000001,9:0.000001):0.069988,(122:0.000001,6:0.000001):0.074183):0.099054):0.050474):0.021676,((((243:0.000001,33:0.000001):0.007373,(219:0.000001,29:0.000001):0.004671):0.279419,(121:0.000001,5:0.000001):0.165388):0.049312,(143:0.000001,12:0.000001):0.171006):0.096465):0.029566,((141:0.000001,11:0.000001):0.091127,(117:0.000001,3:0.000001):0.071961):0.190800):0.020267):0.021472,((((1353:0.479661,((366:0.000001,51:0.000001):0.091905,(310:0.000001,45:0.000001):0.042694):0.100752):0.218678,((391:0.292363,299:0.213033):0.029549,(((229:0.000001,30:0.000001):0.092938,(197:0.000001,26:0.000001):0.079977):0.073200,(190:0.000001,25:0.000001):0.081607):0.284997):0.060258):0.047063,372:0.397985):0.064899,279:0.305819):0.068191):0.050928):0.053704,((384:0.422253,((329:0.424514,208:0.293974):0.076162,(158:0.170392,146:0.203936):0.120980):0.025265):0.096204,(169:0.290660,(108:0.000001,(107:0.000001,106:0.000001):0.000001):0.269030):0.088053):0.079525):0.012354,(((((168:0.000001,19:0.000001):0.197582,((401:0.000001,56:0.000001):0.391650,(166:0.000001,18:0.000001):0.214316):0.073505):0.082314,(362:0.000001,50:0.000001):0.460600):0.040408,(361:0.340286,335:0.488874):0.102574):0.128138,((((171:0.000001,20:0.000001):0.438767,(105:0.000001,1:0.000001):0.164514):0.048858,(221:0.410451,((344:0.109496,295:0.135661):0.313615,(184:0.285565,161:0.256552):0.086673):0.023369):0.042919):0.057911,(((351:0.351406,349:0.432081):0.153036,(130:0.233858,128:0.147432):0.161872):0.048531,(((428:0.594739,226:0.396518):0.099514,(510:0.531508,(255:0.377162,159:0.257943):0.075795):0.000001):0.051779,((((502:0.000001,65:0.000001):0.554173,(429:0.000001,58:0.000001):0.252841):0.218382,(246:0.000001,36:0.000001):0.276129):0.150289,((((496:0.000001,64:0.000001):0.103458,(450:0.005615,(449:0.000001,60:0.000001):0.000001):0.088357):0.235402,(443:0.000001,442:0.000001):0.420356):0.116166,(254:0.139062,222:0.110765):0.274176):0.048070):0.109347):0.052237):0.015057):0.019118):0.024899):0.012338,(((259:0.395374,(247:0.000001,37:0.000001):0.370030):0.152378,(((431:0.459933,220:0.446469):0.059022,204:0.432111):0.046088,(145:0.000001,14:0.000001):0.453573):0.092230):0.067020,((360:0.514222,195:0.305752):0.171585,(319:0.354307,303:0.303441):0.172351):0.062225):0.022181):0.009870,(((((388:0.273578,285:0.145238):0.272412,179:0.285703):0.053476,((((378:0.000001,(377:0.000001,(376:0.000001,(375:0.000001,(374:0.000001,373:0.000001):0.000001):0.000001):0.000001):0.000001):0.318079,(291:0.006549,262:0.005367):0.247531):0.045616,((415:0.000001,(414:0.000001,413:0.000001):0.000001):0.307519,(((((((((301:0.005924,264:0.000001):0.000001,265:0.000001):0.000001,266:0.000001):0.000001,267:0.000001):0.000001,268:0.000001):0.000001,269:0.000001):0.177492,((156:0.011421,147:0.000001):0.220355,182:0.158552):0.036852):0.059022,((((((((336:0.006031,273:0.000001):0.000001,274:0.000001):0.000001,275:0.000001):0.000001,276:0.000001):0.000001,277:0.000001):0.000001,321:0.012147):0.128601,210:0.082770):0.027721,(238:0.006101,224:0.000001):0.108293):0.043667):0.079909,((231:0.123648,(217:0.000001,(216:0.000001,(215:0.000001,(214:0.000001,213:0.000001):0.000001):0.000001):0.000001):0.081247):0.011452,263:0.095654):0.191215):0.024022):0.032948):0.065325,189:0.171927):0.096892):0.120172,(406:0.585179,(((((355:0.031235,(334:0.011828,309:0.000001):0.004966):0.263559,(257:0.052425,(302:0.109369,(256:0.000001,230:0.000001):0.067343):0.027321):0.154257):0.048771,((333:0.006090,325:0.000001):0.030924,312:0.000001):0.251975):0.050020,((354:0.053200,(337:0.005928,327:0.000001):0.015517):0.035176,316:0.069998):0.263496):0.076303,(155:0.000001,(172:0.005870,176:0.042177):0.005804):0.293402):0.118746):0.069052):0.075059,(((((((404:0.400178,157:0.217719):0.051976,((((402:0.422272,152:0.172966):0.044244,(((((523:0.304093,516:0.268678):0.048765,412:0.182206):0.041038,364:0.254225):0.047362,198:0.191915):0.027570,345:0.210414):0.033619):0.075593,((((517:0.361519,441:0.231791):0.059071,(548:0.571269,507:0.250213):0.080987):0.091238,385:0.340404):0.025498,(451:0.249581,416:0.210754):0.116454):0.072388):0.058456,(271:0.103733,237:0.079439):0.190102):0.038489):0.051760,320:0.532740):0.114678,(223:0.196908,186:0.230151):0.233499):0.049677,(459:0.466227,300:0.289996):0.122379):0.033666,((199:0.302785,129:0.297236):0.057452,118:0.333289):0.108274):0.057615,(((403:0.335005,((((((((893:0.044814,101:0.000001):0.353991,713:0.378101):0.181057,592:0.384635):0.108683,880:0.783680):0.220148,(((((1072:0.136392,(976:0.006888,100:0.017125):0.131204):0.597568,((661:0.000001,93:0.000001):0.530216,(577:0.023253,80:0.000001):0.211020):0.180040):0.126712,781:0.605343):0.063815,(1125:0.645220,((1249:0.265183,1085:0.234850):0.655207,683:0.667542):0.130881):0.058935):0.020348,(680:0.718023,629:0.728538):0.278767):0.092507):0.024794,((1241:0.411576,(610:0.000001,87:0.000001):0.062551):0.441041,(910:0.493106,862:0.415104):0.463038):0.194755):0.033316,545:0.607585):0.044889,(541:0.653324,(((((604:0.000001,88:0.000001):0.006444,593:0.000001):0.000001,86:0.000001):0.084326,((587:0.000001,91:0.000001):0.026168,(586:0.000001,90:0.000001):0.132346):0.092498):0.563180,((561:0.096473,543:0.084431):0.451450,509:0.476339):0.131980):0.073289):0.045274):0.068451):0.091342,((((((589:0.000001,81:0.000001):0.239394,542:0.149743):0.308977,580:0.685739):0.261914,347:0.347076):0.097030,235:0.413788):0.064129,((460:0.280625,437:0.344083):0.159050,(((505:0.000001,67:0.000001):0.393774,(296:0.000001,44:0.000001):0.140811):0.206423,379:0.476228):0.059177):0.090582):0.042343):0.034573,(((272:0.437249,((258:0.164753,218:0.209420):0.149489,(250:0.115439,(178:0.082043,138:0.042480):0.088594):0.121133):0.084028):0.042672,((511:0.611939,126:0.261133):0.031678,(((381:0.077427,((389:0.146994,356:0.119375):0.066665,(346:0.130134,(591:0.335596,(469:0.256652,397:0.164436):0.076457):0.013982):0.058898):0.049348):0.279122,173:0.419485):0.086531,((((188:0.365922,(602:0.624154,(232:0.017631,192:0.005839):0.123583):0.219861):0.079474,177:0.383316):0.034987,((((((((289:0.000001,42:0.000001):0.053950,((341:0.000001,48:0.000001):0.076947,(286:0.000001,40:0.000001):0.073082):0.020690):0.031841,(313:0.000001,46:0.000001):0.173042):0.036254,((260:0.000001,39:0.000001):0.090425,((242:0.000001,32:0.000001):0.061243,(180:0.000001,22:0.000001):0.072987):0.042692):0.032666):0.019954,(244:0.000001,34:0.000001):0.132495):0.028393,(290:0.000001,43:0.000001):0.092363):0.191103,(((((410:0.000001,57:0.000001):0.129659,(370:0.000001,53:0.000001):0.017832):0.115439,(326:0.000001,47:0.000001):0.026944):0.108960,(251:0.000001,38:0.000001):0.086316):0.226675,(365:0.166122,304:0.118057):0.194360):0.094786):0.042277,((515:0.174136,(369:0.000001,52:0.000001):0.062008):0.230687,(328:0.143939,(288:0.000001,41:0.000001):0.102954):0.112281):0.107270):0.095516):0.053286,(((((((578:0.150462,400:0.020131):0.015919,164:0.009617):0.030272,200:0.008288):0.043269,305:0.059769):0.214497,((563:0.000001,(562:0.000001,77:0.000001):0.000001):0.409876,((((((560:0.000001,84:0.000001):0.489963,371:0.184298):0.050475,(293:0.166847,(201:0.000001,27:0.000001):0.177814):0.133034):0.039359,306:0.230505):0.009475,((191:0.211317,(144:0.000001,13:0.000001):0.177254):0.039411,((241:0.000001,(240:0.000001,31:0.000001):0.000001):0.203069,196:0.146352):0.100530):0.043302):0.031786,((185:0.000001,23:0.000001):0.161000,(((174:0.000001,21:0.000001):0.005937,135:0.000001):0.156946,170:0.224636):0.075672):0.033808):0.022863):0.075086):0.073255,331:0.528982):0.066230,466:0.509246):0.062385):0.047293):0.053063):0.027218):0.022936,((((((536:0.000001,74:0.000001):0.602466,532:0.486075):0.228279,395:0.398828):0.107357,342:0.472141):0.047402,(357:0.523264,323:0.339279):0.119897):0.057559,((457:0.042787,432:0.000001):0.501425,((382:0.234240,358:0.063830):0.422764,(352:0.115245,332:0.202539):0.297898):0.066880):0.066741):0.032447):0.028525):0.006156):0.031989):0.023071):0.035509):0.017268,((((((522:0.547085,489:0.404816):0.089891,383:0.189198):0.044785,353:0.260745):0.011794,(387:0.096471,311:0.081507):0.136054):0.073884,((394:0.000001,55:0.000001):0.169715,(((519:0.000001,71:0.000001):0.285009,(393:0.000001,54:0.000001):0.115323):0.060172,(245:0.000001,35:0.000001):0.103225):0.022127):0.201551):0.182494,((484:0.514913,(435:0.201063,386:0.150299):0.347656):0.075737,339:0.484645):0.092744):0.067908):0.023932,((211:0.343460,((294:0.353880,(183:0.061123,148:0.044393):0.252708):0.043359,(((556:0.768385,(483:0.045801,467:0.043720):0.257540):0.084003,(479:0.000001,68:0.000001):0.596181):0.152584,(439:0.000001,59:0.000001):0.425349):0.100838):0.036635):0.037106,(((506:0.635888,(494:0.526311,363:0.288006):0.022718):0.079739,((((((((531:0.000001,73:0.000001):0.254998,(528:0.000001,72:0.000001):0.290667):0.357385,(280:0.334461,253:0.312922):0.082211):0.042750,212:0.280249):0.028955,(359:0.349947,239:0.233268):0.182756):0.028865,427:0.491061):0.033278,(((537:0.020912,529:0.067405):0.138227,(521:0.017318,513:0.000001):0.078085):0.203951,((458:0.009974,417:0.013510):0.146376,(447:0.014755,425:0.032419):0.232712):0.077856):0.188520):0.022942,249:0.481098):0.026085):0.054620,(((((423:0.000001,(((((((((446:0.005084,456:0.005092):0.000001,(((464:0.005084,453:0.000001):0.000001,454:0.000001):0.000001,455:0.000001):0.000001):0.005090,(445:0.000001,444:0.000001):0.005089):0.000001,419:0.000001):0.000001,420:0.000001):0.000001,421:0.000001):0.000001,422:0.000001):0.000001,424:0.005091):0.005094,1440:0.018994):0.000004):0.633875,(512:0.576512,488:0.463026):0.336546):0.090907,(485:0.434048,139:0.196494):0.150756):0.045186,(((723:0.739190,399:0.322735):0.068544,(476:0.338870,261:0.339358):0.125111):0.084355,((474:0.499905,368:0.276673):0.100073,380:0.297146):0.102753):0.062998):0.069518,(287:0.342440,181:0.353688):0.238057):0.039042):0.030247):0.031478):0.033310,(((((524:0.490082,481:0.586765):0.136714,282:0.352591):0.080994,(478:0.581181,283:0.333144):0.116038):0.044904,(322:0.472273,(475:0.285131,298:0.124942):0.282488):0.071555):0.043552,(((684:0.795220,(440:0.020683,418:0.004518):0.442869):0.148563,(((526:0.497985,((504:0.000001,66:0.000001):0.182752,((473:0.000001,472:0.000001):0.000001,63:0.000001):0.136146):0.187102):0.182718,492:0.437561):0.126100,(493:0.464315,465:0.420537):0.146582):0.065542):0.065321,490:0.551330):0.062495):0.011464):0.046978,((((535:0.355116,525:0.215533):0.353144,((508:0.130862,477:0.185248):0.200990,497:0.370545):0.192482):0.158149,(((527:0.042809,518:0.000001):0.407583,491:0.401529):0.264682,315:0.420922):0.104019):0.064633,((((407:0.208030,(396:0.142279,307:0.105105):0.056187):0.082088,(433:0.254903,398:0.105643):0.062642):0.040925,390:0.148654):0.168060,411:0.633343):0.059800):0.081598):0.033509,((((558:0.745544,(((501:0.104572,499:0.233353):0.434487,(487:0.000001,69:0.000001):0.418059):0.086075,(468:0.000001,61:0.000001):0.493439):0.105211):0.011117,480:0.691029):0.059040,(452:0.279425,426:0.227162):0.372494):0.055545,436:0.464326):0.020819):0.057128,(((((471:0.269048,(486:0.353876,520:0.491561):0.062329):0.044394,430:0.397075):0.104907,(448:0.205910,405:0.297331):0.174490):0.024057,438:0.449992):0.080200,408:0.403677):0.119251):0.050078,(((530:0.441149,(498:0.132673,461:0.016960):0.350407):0.111921,(470:0.000001,62:0.000001):0.309581):0.113726,503:0.583347):0.067243):0.083489,(608:0.973775,567:0.654552):0.161400):0.063882,((791:0.082214,719:0.012925):0.410066,676:0.597193):0.851829):0.084666,((1194:1.203511,617:0.639682):0.121422,(863:1.223022,824:0.783130):0.533603):0.149943):0.040301,(1007:0.573009,(685:0.734083,598:0.442381):0.068163):0.445445):0.086219,(((788:0.684168,((675:0.399650,(734:0.492783,670:0.440903):0.084537):0.072911,635:0.524627):0.055505):0.058538,((730:0.407999,654:0.435654):0.083106,(638:0.231362,607:0.279991):0.090572):0.170190):0.071177,(((585:0.411607,((575:0.061773,(597:0.049121,(603:0.078918,588:0.018827):0.042723):0.022177):0.244886,(648:0.425351,609:0.191288):0.386447):0.115537):0.083115,(590:0.130427,573:0.235686):0.256571):0.039108,649:0.548523):0.048314):0.581672):0.090318,(805:0.707884,722:0.921466):0.444354):0.053746,((1471:0.150610,1466:0.266219):1.311851,(637:0.379731,626:0.302885):0.823854):0.193075):0.058594,((1177:0.470281,811:0.371888):0.718953,(((786:0.000001,782:0.005884):0.286071,((619:0.096682,616:0.183553):0.085718,(((735:0.057617,721:0.039339):0.192802,668:0.083943):0.051173,(674:0.029758,659:0.000001):0.139348):0.069859):0.053793):0.053584,614:0.259116):0.515601):0.370344):0.054623,(((((((1464:0.069054,1228:0.088596):0.990231,679:0.997313):0.180425,662:0.883575):0.146298,(650:0.983321,646:1.034883):0.329058):0.156100,(((((((1083:0.000001,1082:0.000001):0.003735,1068:0.043554):0.162413,1042:0.076769):0.830628,765:0.553817):0.094769,869:0.859723):0.225001,(843:1.465677,746:0.720778):0.160718):0.170059,(((((((((1453:0.006375,660:0.022077):0.014290,((710:0.000001,709:0.000001):0.005696,(((706:0.000001,705:0.000001):0.000001,(704:0.000001,703:0.000001):0.000001):0.000001,((((717:0.000001,716:0.000001):0.005693,715:0.000001):0.005692,((698:0.000001,697:0.000001):0.000001,(696:0.000001,695:0.000001):0.000001):0.000001):0.005661,(701:0.000001,700:0.000001):0.005663):0.000001):0.000001):0.032502):0.074414,(656:0.114861,(631:0.000001,630:0.000001):0.108132):0.054039):0.188826,655:0.269078):0.053589,812:0.341987):0.389573,1442:0.512639):0.116713,1449:1.120955):0.118616,((712:0.512413,(762:0.666533,822:0.539204):0.110685):0.189708,(693:0.000001,692:0.000001):0.455135):0.290769):0.206645,564:0.568823):0.125156):0.245079):0.028048,((962:0.867615,(803:0.565398,690:0.354055):0.719546):0.140251,(714:0.000001,94:0.000001):1.003039):0.065647):0.095318,((1169:1.609058,539:0.427259):0.349271,((((664:0.000001,663:0.000001):0.139464,(718:0.210290,739:0.332126):0.077128):0.750330,((((711:0.000001,687:0.005319):0.281417,(634:0.000001,(633:0.000001,632:0.000001):0.000001):0.193297):0.140436,596:0.300684):0.225490,(658:0.190908,613:0.139550):0.197963):0.290245):0.171211,(732:0.859212,(((768:0.428247,((747:0.269148,((645:0.000001,644:0.000001):0.000001,((643:0.000001,642:0.000001):0.000001,(641:0.000001,640:0.000001):0.000001):0.000001):0.263210):0.067110,((((777:0.000001,(774:0.000001,773:0.000001):0.000001):0.000001,(776:0.000001,775:0.000001):0.000001):0.309820,(((792:0.264187,((755:0.000001,(752:0.000001,751:0.000001):0.000001):0.000001,(754:0.000001,753:0.000001):0.000001):0.223005):0.072348,(720:0.005712,699:0.000001):0.256716):0.141009,(618:0.034547,605:0.111374):0.252930):0.041815):0.131017,(678:0.000001,677:0.000001):0.296296):0.024423):0.042998):0.111400,((760:0.096150,(682:0.000001,681:0.000001):0.113592):0.082122,628:0.144859):0.058296):0.376175,(817:0.574895,(806:0.516019,779:0.371507):0.186968):0.237891):0.074737):0.220040):0.287726):0.139153):0.064594):0.027392,(((1192:1.542049,877:0.565784):0.503930,((823:0.943299,624:0.667538):0.072201,582:0.857393):0.186296):0.193072,((1443:0.839523,1145:0.969074):0.190464,(99:0.049430,(810:0.000001,859:0.418947):0.014912):0.821384):0.201062):0.055946):0.031635,(((((736:0.857714,1195:1.310715):0.196224,((770:0.000001,769:0.000001):0.146223,621:0.163215):0.606470):0.222654,1452:1.039031):0.113975,((((((606:0.735224,600:0.919640):0.088903,547:0.681516):0.122361,(((((540:0.000001,75:0.000001):0.170976,538:0.213514):0.380853,((571:0.236010,554:0.217119):0.139129,544:0.503657):0.159224):0.015791,((572:0.000001,78:0.000001):0.017088,569:0.000001):0.547142):0.137951,(1445:0.904656,((568:0.000001,96:0.000001):0.117421,566:0.198768):0.534230):0.151518):0.102447):0.101447,546:0.703351):0.026353,((666:1.144317,(612:0.000726,97:0.011792):0.810876):0.101916,((669:0.508398,599:0.308643):0.595603,((881:0.070163,835:0.064792):1.140778,(((584:0.033832,(583:0.000001,79:0.000001):0.000001):0.100531,(((95:0.024440,553:0.000001):0.004087,559:0.012591):0.100639,((551:0.000001,76:0.000001):0.005399,550:0.000001):0.130032):0.118238):0.236196,(570:0.248962,557:0.213207):0.150360):0.224538):0.102907):0.080629):0.129831):0.095734,((671:0.000001,89:0.000001):0.312221,627:0.084561):0.997242):0.046261):0.061360,(((725:0.880633,((((657:0.114096,(647:0.000001,102:0.030259):0.074577):0.241350,615:0.036564):0.768904,(((1210:1.213439,771:0.689014):0.223335,(724:0.619239,691:0.650044):0.311111):0.061216,((861:0.389142,767:0.237901):0.360272,(772:0.063560,756:0.154886):0.302672):0.237133):0.138051):0.072292,((((1324:1.216587,((847:0.000001,846:0.000001):0.000004,103:0.056851):1.064128):0.211438,1239:1.142078):0.060483,922:1.348847):0.217582,((653:0.000001,85:0.000001):0.832888,((858:0.982628,(961:0.118974,946:0.190261):1.106190):0.037472,(651:0.000001,92:0.000001):0.521037):0.140985):0.040952):0.133482):0.069501):0.050727,620:0.712245):0.102389,((((((1456:0.043438,1455:0.169630):0.113151,1454:0.123110):0.882405,(639:0.236598,579:0.212666):0.690343):0.109773,(((741:0.881882,(552:0.185832,549:0.158309):0.617717):0.049345,((576:0.172663,565:0.216409):0.548982,534:0.543058):0.113311):0.091935,((((957:0.598059,800:0.528483):0.137704,(((854:0.604846,(((1004:0.353230,848:0.157951):0.458409,(969:0.160345,921:0.201660):0.415894):0.076363,829:0.664033):0.086983):0.055107,(((((((1361:0.000001,1076:0.006276):0.006259,(1362:0.000001,1374:0.006978):0.000001):0.006244,(1365:0.000001,1364:0.000001):0.000001):0.009352,(1330:0.007043,1051:0.014677):0.027538):0.201319,1119:0.184295):0.097972,((1048:0.000001,1040:0.036935):0.272136,1025:0.184757):0.057107):0.669430,((1074:0.266680,(1061:0.007205,1028:0.004059):0.325847):0.058184,(920:0.310426,(896:0.009422,889:0.003218):0.234472):0.089682):0.687811):0.176909):0.141211,(740:0.442308,((784:0.194692,766:0.186051):0.326881,731:0.267953):0.069576):0.313383):0.098410):0.142081,555:0.514720):0.191724,(1444:0.824271,(533:0.124859,(514:0.000001,70:0.000001):0.167477):0.501664):0.226487):0.048152):0.109913):0.066188,((1451:0.785449,623:0.874011):0.244551,(611:0.000001,83:0.000001):0.907599):0.117010):0.042589,((601:0.200654,581:0.223699):0.326666,(574:0.000001,82:0.000001):0.438485):0.487431):0.031911):0.065863):0.139894):0.008274,((1447:0.000001,1446:0.000001):1.277680,1165:1.072064):0.583943):0.081341,((1450:1.353752,(((((1298:0.834345,1216:1.042730):0.278643,919:0.860204):0.186457,1254:1.286566):0.510880,((845:1.014082,(1259:1.161317,1081:0.624629):0.790585):0.131064,((871:0.720190,1448:1.313681):0.182460,814:1.459430):0.147885):0.308497):0.064775,((1236:1.193715,1136:1.019960):0.518577,((((1310:0.449955,(1432:0.520218,(1305:0.361589,1260:0.105662):0.237211):0.223907):0.083537,1377:0.706605):0.168750,(((1438:0.606214,(1422:0.401264,1379:0.237243):0.583551):0.102395,((1342:0.258941,1282:0.346355):0.156985,(1248:0.033719,1247:0.060705):0.142484):0.393605):0.152503,(((1436:0.444729,1337:0.306658):0.216488,1410:0.834481):0.074631,(1393:0.330397,((1294:0.000001,(1291:0.000001,1290:0.000001):0.000001):0.000001,(1293:0.000001,1292:0.000001):0.000001):0.387352):0.335047):0.523066):0.124150):0.081261,(((1441:0.475756,(1427:0.223284,1397:0.129305):0.289819):0.112201,((1382:0.000001,1381:0.000001):0.000001,1370:0.021922):0.444190):0.167623,1439:0.663672):0.347287):0.585329):0.168368):0.018869):0.094070,(((((1420:1.536646,1430:1.305914):0.335748,(1161:0.000002,((1160:0.005899,1157:0.000001):0.011824,1155:0.000001):0.023770):1.709866):0.197709,1175:1.282549):0.309003,(((1415:0.035379,1396:0.095162):0.841856,(1383:0.292668,((1387:0.000001,(1386:0.000001,1385:0.000001):0.000001):0.159443,(1283:0.286128,(((1312:0.028510,((1288:0.000001,1287:0.000001):0.000001,(1272:0.000001,(1271:0.000001,1270:0.000001):0.000001):0.011029):0.033424):0.299118,(((1351:0.000001,1350:0.000001):0.458544,((((1316:0.218820,1286:0.000001):0.123845,(1306:0.000001,1289:0.005752):0.078255):0.213733,(1262:0.000001,1261:0.000001):0.271410):0.095830,(1275:0.000001,(1274:0.000001,1273:0.000001):0.000001):0.213085):0.102442):0.048734,((1297:0.000001,1296:0.000001):0.117750,(1269:0.000001,(1268:0.000001,1267:0.000001):0.000001):0.356739):0.197163):0.095872):0.088450,((1419:0.057226,(1412:0.000001,1411:0.000001):0.106952):0.559882,((1323:0.000001,1322:0.000001):0.000001,((1321:0.000001,1320:0.000001):0.000001,(1319:0.000001,1318:0.000001):0.000001):0.000001):0.427885):0.113946):0.279717):0.234166):0.079935):0.382096):0.164453,((1421:0.084223,1373:0.164213):0.463527,(((1417:0.206171,1402:0.131528):0.134310,(1407:0.031067,1347:0.039871):0.163310):0.147199,1416:0.528493):0.157349):0.275684):1.347560):0.081956,(((((((((((1193:0.710657,(1112:0.407970,1086:0.398112):0.476219):0.134669,(1079:0.451051,1049:0.407474):0.175829):0.125208,((1038:0.580123,(950:0.472224,892:0.305263):0.154608):0.093926,((759:0.600141,1003:0.536403):0.177614,1103:0.795997):0.096233):0.142780):0.122864,1096:1.083681):0.066406,((1424:1.029073,1213:0.637951):0.388035,(1185:0.000001,1184:0.000001):1.556182):0.186720):0.239895,((((((1091:0.320991,1058:0.259661):0.254275,866:0.571384):0.306268,(794:0.606116,(((795:0.057727,688:0.072437):0.356569,((844:0.487962,727:0.565166):0.181616,750:0.387070):0.097027):0.207390,(1037:0.267658,1020:0.369415):0.477254):0.083968):0.201453):0.096535,(1107:0.974600,(((836:0.404828,(818:0.447937,802:0.405694):0.234449):0.233440,820:0.939555):0.212652,1065:1.060041):0.141020):0.129773):0.050983,((((909:0.585373,(1015:0.817611,1093:0.896121):0.130191):0.505884,((((((872:0.289797,819:0.294772):0.242694,745:0.590154):0.062854,833:0.666930):0.077925,(839:0.232209,816:0.091835):0.579102):0.062263,(((783:0.601255,1046:0.519720):0.069760,(738:0.462898,((743:0.097673,733:0.265695):0.180312,(897:0.133075,842:0.025790):0.586074):0.068946):0.074727):0.169053,((945:0.842214,672:0.396457):0.374827,(799:0.524831,(797:0.366146,((796:0.034745,780:0.100051):0.269086,789:0.191026):0.332065):0.396292):0.213359):0.043754):0.005989):0.092424,1014:0.966452):0.196869):0.184811,((1172:0.029311,1080:0.003821):0.414114,964:0.392830):0.769775):0.111738,(((918:0.373569,837:0.433433):0.247851,(((790:0.111210,785:0.095398):0.478925,(1182:0.579293,1084:0.504805):0.409938):0.133107,850:0.489010):0.143705):0.284910,(((((((1156:0.174690,1110:0.015917):0.216267,1108:0.147560):0.417760,(1117:0.679947,(1008:0.510910,983:0.296253):0.274795):0.127649):0.209329,840:0.552349):0.120744,(1036:0.637443,((1018:0.310900,1010:0.873389):0.135455,(1176:0.323247,1026:0.174786):0.419293):0.058457):0.299683):0.113290,(((1229:0.512134,1030:0.795569):0.453580,1060:1.017508):0.040137,944:0.726189):0.165606):0.071453,(((((1375:0.098143,1151:0.072284):0.403364,1191:0.617123):0.632371,((948:0.414539,931:0.161942):0.775231,(1238:1.160012,(1163:0.584438,(1309:0.994519,1027:0.640113):0.032514):0.477107):0.086185):0.128619):0.199118,(((1070:0.632176,821:1.020223):0.197993,(882:0.190799,879:0.408250):0.553060):0.106318,1057:0.808630):0.266216):0.030243,(((860:1.017528,686:0.358210):0.117599,(974:0.149709,958:0.153405):0.765026):0.159591,(((1178:0.256899,1132:0.226067):0.556394,(1121:0.000001,1120:0.000001):0.810675):0.456179,(((970:1.210288,(1050:0.307920,876:0.251730):0.333050):0.135934,1102:0.960656):0.115336,(1006:1.139217,973:0.699705):0.315573):0.029496):0.096171):0.089952):0.049822):0.062452):0.081822):0.087931):0.121932,(1099:1.183982,((((1078:0.000001,1077:0.000001):0.370633,828:0.383374):0.415209,972:1.112267):0.021782,749:0.837762):0.255503):0.041224):0.146248):0.095998,((((1044:0.426407,1022:0.510510):0.558054,(((1123:0.238333,1104:0.718961):0.196466,1071:0.273197):0.902400,((807:0.471989,(737:0.174161,729:0.205748):0.181112):0.118344,748:0.450052):0.274917):0.162033):0.123683,((((1098:0.108199,878:0.029517):0.609454,998:0.645563):0.171334,(((1090:0.569746,1016:0.362523):0.251162,886:0.684463):0.119430,((1011:0.048113,947:0.005503):0.528337,942:0.658861):0.158105):0.125967):0.342380,(1047:0.501492,971:0.558614):0.591138):0.127592):0.064803,((((1137:0.448699,1031:0.413864):0.479474,(813:0.691409,(673:0.180997,636:0.069602):0.532238):0.302385):0.116247,1131:0.952862):0.138728,((1105:0.109830,1017:0.198375):1.439352,((1133:1.188951,707:0.606499):0.433671,((702:0.648114,(1073:0.485453,1087:0.977962):0.280103):0.147326,(((758:0.000001,757:0.000001):0.903479,963:0.764748):0.113021,(((((917:0.579669,851:0.508517):0.063504,764:0.747620):0.203313,912:0.771556):0.084054,((1021:0.394699,(744:0.290047,(595:0.005319,594:0.000001):0.181350):0.208813):0.316051,(((((826:0.267008,726:0.289123):0.061762,778:0.411736):0.109694,689:0.326022):0.101091,(977:0.625341,853:0.631509):0.211973):0.087666,(((870:0.431629,742:0.397224):0.182400,793:0.618014):0.032509,838:0.487617):0.091429):0.032262):0.038872):0.072978,((((((1089:0.142322,827:0.169341):0.321236,801:0.342061):0.152702,((831:0.011514,830:0.000001):0.049740,787:0.027465):0.431682):0.050630,694:0.688358):0.052847,((1115:0.344530,804:0.140586):0.403787,798:0.573173):0.251113):0.083773,((763:0.432688,(667:0.171029,(665:0.173422,652:0.239558):0.187473):0.327875):0.112496,622:0.419945):0.046284):0.056777):0.061134):0.031432):0.062357):0.157816):0.050076):0.061762):0.200815):0.102209,((1056:0.856669,((1130:0.738732,(761:0.178328,625:0.080092):0.249244):0.077735,((1285:0.000001,1284:0.000001):1.163911,(924:0.000001,923:0.000001):0.503229):0.442494):0.044172):0.153835,((((((((1208:0.086197,1187:0.154455):0.705390,1034:0.418410):0.070144,(1069:0.410034,((1150:0.000001,1149:0.000001):0.566421,1413:0.678695):0.158018):0.264985):0.010606,1101:1.131813):0.164791,(((((1126:0.494156,(1222:0.846985,1181:0.265665):0.372717):0.116431,(1054:0.425625,887:0.461184):0.039165):0.090499,(1215:0.756681,(1234:0.757114,1063:0.474369):0.217206):0.045123):0.159765,997:0.732239):0.295998,(((1140:0.408601,1122:0.325829):0.379782,(949:0.109991,913:0.053092):0.629257):0.094127,(((((1167:0.190408,((1142:0.000001,1141:0.000001):0.018486,1129:0.005103):0.119153):0.211249,1159:0.264311):0.338582,(1009:0.344079,(968:0.000001,967:0.000001):0.340153):0.125601):0.090366,1173:0.424549):0.338876,1113:0.946445):0.174864):0.056892):0.023004):0.137839,(((((1001:0.541692,855:0.713155):0.054133,834:0.498173):0.034967,((1242:0.647323,((1144:0.070286,1097:0.144485):0.251290,1139:0.490227):0.635801):0.135538,1400:1.065911):0.095875):0.085648,874:1.197607):0.134669,((((1179:0.836508,(1369:0.928335,((1138:0.606236,1128:0.688736):0.365565,(1223:1.017469,((1166:0.398002,1134:0.337539):0.262685,(1053:0.000001,1052:0.000001):0.394148):0.292846):0.114841):0.065414):0.039736):0.055254,992:1.106143):0.113256,(1258:1.014213,(994:0.140578,832:0.145333):0.305196):0.276550):0.047744,(1066:0.742441,(966:0.000001,965:0.000001):0.636200):0.287915):0.055821):0.089706):0.052610,(1326:1.189367,(1307:1.055731,(1135:0.796871,1111:0.822358):0.312859):0.189329):0.159609):0.108707,((1033:0.000001,1032:0.000001):0.599253,999:0.442690):0.379786):0.096110):0.456064):0.196260,(1399:1.947986,(1118:0.887865,1114:0.843673):0.489863):0.332029):0.181051,1127:1.451946):0.064020,1354:1.522896):0.062108):0.088198):0.035836):0.031792,((((1406:0.000001,1405:0.000001):0.000001,(1404:0.000001,1403:0.000001):0.000001):0.947380,1335:1.225435):0.825110,((959:1.145894,728:0.887339):0.128911,1162:1.457397):0.182551):0.062054):0.060073,(((((1278:0.000001,1277:0.000001):0.433755,((((((1428:0.290276,(1401:0.320078,1394:0.102938):0.143192):0.205000,((((((1357:0.121679,1325:0.185047):0.057984,1341:0.202268):0.080435,(1363:0.171357,1380:0.485064):0.033676):0.052438,(1408:0.298479,1333:0.182587):0.089383):0.104081,(1378:0.393115,1340:0.072835):0.202814):0.038781,1392:0.553076):0.086877):0.128689,(1418:0.536542,1366:0.384071):0.200976):0.111839,1360:0.455442):0.331177,1148:0.342486):0.081497,1329:0.824038):0.069349):0.086306,1426:0.938274):0.200715,1367:1.580193):0.694443,((1429:0.742270,1376:1.058140):1.040402,1217:1.171349):0.547018):0.111818):0.056710,((((((1219:0.820559,1109:0.849648):0.387114,((939:1.234313,925:0.385161):0.359453,(1186:1.899795,((1252:1.364541,(1368:0.821153,((1257:0.346362,1220:0.387354):0.124582,1224:0.472568):0.062575):0.135847):0.037181,((((1218:0.387666,1170:0.136603):0.346825,(1255:0.649435,(1388:0.382534,1295:0.173400):0.519138):0.065385):0.131342,1474:0.698923):0.106380,1235:0.862953):0.065392):0.251195):0.221702):0.092729):0.114133,(1395:1.186772,((((1348:0.696965,1301:0.908984):0.078378,1237:0.933845):0.086605,1332:1.082141):0.436238,1276:0.870208):0.246952):0.330125):0.065959,((1391:0.000001,1390:0.000001):1.321432,((((1206:0.000001,(1205:0.000001,1204:0.000001):0.000001):0.005013,(((1190:0.000001,(1189:0.000001,1188:0.000001):0.000001):0.051331,((1226:0.000001,1225:0.000001):0.000001,(1245:0.000001,1338:0.033257):0.000001):0.004976):0.000001,(1212:0.000001,1211:0.000001):0.000001):0.000001):0.048843,1233:0.000001):0.682337,1227:0.777584):0.200153):0.569102):0.259091,((1331:0.757185,((938:0.000001,937:0.000001):0.000001,98:0.000001):0.772931):0.217227,(926:0.292817,(865:0.000001,864:0.000001):0.159971):0.364108):0.836109):0.091120,((1240:1.014803,1221:0.949713):0.349662,((1251:0.759403,((1250:0.669759,(1336:1.089598,1209:0.612966):0.386536):0.056528,1243:0.613992):0.199229):0.800111,1263:1.802909):0.188490):0.160651):0.064631):0.026537,(((((1465:0.846779,1457:0.511862):0.083131,((1461:0.320864,1462:0.410543):0.061076,((1460:0.102849,(1469:0.247185,1459:0.102110):0.035392):0.071406,(1468:0.007281,1458:0.008215):0.158115):0.202561):0.134448):0.174260,1463:0.934840):0.601169,1472:1.561997):0.140138,((1116:1.363993,(1389:1.388185,1064:0.866972):0.301395):0.023647,(((((((1067:0.757651,1012:0.901691):0.208122,((((1019:0.824169,(((((956:0.000001,(953:0.000001,952:0.000001):0.000001):0.000001,(955:0.000001,954:0.000001):0.000001):0.000001,((935:0.000001,934:0.000001):0.000001,(933:0.000001,932:0.000001):0.000001):0.011414):0.005691,(916:0.000001,(915:0.000001,914:0.000001):0.000001):0.000001):0.005798,927:0.000002):0.948302):0.070738,(884:0.680802,856:0.565075):0.088779):0.112315,((1041:0.452018,857:0.567484):0.375775,(1039:0.375374,1002:0.213095):0.614929):0.245187):0.032780,((((((1158:0.198791,1088:0.205394):0.495763,(1100:0.203811,1075:0.257865):0.558938):0.099866,(1299:0.756689,(((951:0.239422,895:0.290607):0.401448,825:0.614438):0.138159,((((1398:0.005367,1371:0.009110):0.676815,(1327:0.004771,1315:0.000001):0.554151):0.323680,(((1174:0.000001,1168:0.108536):0.564152,(1043:0.009065,1023:0.008216):0.555810):0.156933,(1124:0.396568,1055:0.499594):0.201164):0.108616):0.055742,((((1035:0.427125,1143:0.378904):0.134348,(888:0.059170,(868:0.000001,867:0.000001):0.099225):0.188832):0.076447,911:0.333620):0.020026,(((1152:0.377922,1013:0.244214):0.250154,((1372:0.224725,1300:0.318555):0.461682,(1045:0.487676,841:0.224616):0.296061):0.033069):0.030322,((1062:0.183741,885:0.367993):0.219453,(993:0.271420,890:0.311962):0.238063):0.086110):0.035626):0.033883):0.103043):0.133514):0.109578):0.094654,(815:0.450322,(852:0.703093,883:0.827868):0.079946):0.145492):0.066053,((1094:0.374214,984:0.268415):0.233080,(1005:0.170135,960:0.399548):0.544893):0.432310):0.059308,(((990:0.801720,808:0.623363):0.096918,(894:0.903182,809:0.443410):0.234848):0.079916,((1339:1.384864,((1253:1.231400,1256:1.033169):0.168638,((1214:0.808655,(1314:0.801127,((1183:0.536410,(1153:0.736679,1171:0.281987):0.138470):0.106324,(1180:0.273910,1334:0.988707):0.189310):0.084872):0.160436):0.019998,1095:0.454425):0.168950):0.374597):0.116369,873:0.669523):0.114859):0.121817):0.121534):0.050790):0.040652,(1154:1.037437,1029:0.858869):0.196308):0.067646,(1059:0.848425,(((((((((((((930:0.000001,(929:0.000001,928:0.000001):0.000001):0.005085,898:0.000001):0.000001,899:0.000001):0.000001,900:0.000001):0.000001,901:0.000001):0.000001,902:0.000001):0.000001,903:0.000001):0.000001,904:0.000001):0.000001,905:0.000001):0.000001,906:0.000001):0.000001,907:0.000001):0.000001,908:0.000001):0.696119,891:0.637211):0.154399):0.065099):0.061404,(((1232:0.000001,(1231:0.000001,1230:0.000001):0.000001):0.005420,(1317:0.000001,((1203:0.000001,1202:0.000001):0.000001,((1201:0.000001,1200:0.000001):0.000001,((1199:0.000001,1198:0.000001):0.000001,(1197:0.000001,1196:0.000001):0.000001):0.000001):0.000001):0.000001):0.000001):1.462676,(1281:0.000001,1280:0.000001):1.245722):0.092309):0.124696,((1207:0.872925,((((975:0.005159,991:0.005166):0.000001,(989:0.010581,(996:0.000001,((988:0.000001,987:0.000001):0.000001,(986:0.000001,985:0.000001):0.000001):0.000001):0.000001):0.005167):0.005161,((982:0.000001,(979:0.000001,978:0.000001):0.000001):0.000001,(981:0.000001,980:0.000001):0.000001):0.000001):0.009223,(1164:0.138323,1146:0.000001):0.032043):0.584208):0.282749,1000:0.860464):0.330841):0.101842,(((1106:0.874659,1092:1.090089):0.113798,(875:0.810918,849:0.592680):0.239637):0.143885,((1024:0.757861,936:0.857695):0.157288,(943:0.866361,941:0.853759):0.320900):0.062127):0.104765):0.044590):0.027643):0.061510):0.079565,1467:2.460058):0.035314,((1384:1.988733,((1470:1.803104,(1409:0.559034,1279:0.616920):0.645696):0.391491,(((1437:1.423778,(1475:0.868562,1431:0.812978):0.549263):0.103181,(1425:1.115339,1423:1.012323):0.511096):0.170165,(1328:0.827306,(1434:1.000979,1435:1.445179):0.070203):0.285104):0.275876):0.228807):0.235539,((1414:1.607900,1244:1.313999):0.247597,((1147:0.759451,(1313:1.085332,((((((1308:0.006516,1304:0.000001):0.039570,(1303:0.000001,1302:0.000001):0.028463):0.043775,(1352:0.029104,1349:0.015511):0.029235):0.013836,((1359:0.020800,((1356:0.000001,1355:0.000001):0.000001,1311:0.031863):0.025658):0.009355,((1346:0.000001,1345:0.000001):0.000001,(1344:0.000001,1343:0.000001):0.000001):0.014242):0.019348):0.111224,1358:0.000002):0.351676,1246:0.515317):0.815021):0.128540):0.223642,(1473:1.378479,995:1.104591):0.552576):0.070936):0.088723):0.013492):2.133683,1266:0.000001):0.000001,1265:0.000001,1264:0.000001);
