# Supplementary material for: A Computational Screen for Type I Polyketide Synthases in Metagenomics Shotgun Data
Source: PLoS One. 2008 Oct 27;3(10):e3515. doi: 10.1371/journal.pone.0003515 (PMC2568958; doi:10.1371/journal.pone.0003515)
Supplement: Methods S7 — Sequences, alignment and tree files of the different domains. (6.92 MB ZIP) [file pone.0003515.s007.zip › sequences_alignments_and_trees/PKS_PP_ref_tree_and_pullouts.fa.head_repl_PKS_PP.hmm_aligned.phy]

 3158  238
1         --------------------------------------TGFVRAQVAAVL
2         --------------------------------------RDLVRTHVATVL
3         --------------------------------------LAEIRAHAAAVL
4         --------------------------------------QELVREHLAVVL
5         --------------------------------------LELVRTHAAAVL
6         --------------------------------------LRLVRSHVAAVL
7         --------------------------------------VDLVRAEAAAVL
8         --------------------------------------LALVRSHIATVL
9         --------------------------------------LALVRSHIATVL
10        --------------------------------------LDLVRTSAALVL
11        --------------------------------------LGAVRSQIAGVL
12        --------------------------------------LDLVRAQIAVVL
13        --------------------------------------VDLVRGQVAVVL
14        --------------------------------------RDLVRTRAAAVL
15        --------------------------------------LDLVRAQVAAVL
16        --------------------------------------LGLVRTQIAQVL
17        --------------------------------------LALVRDQAAMVL
18        --------------------------------------LDLVRTQVAAVL
19        --------------------------------------LDVVRAQIATVL
20        --------------------------------------LELVRTQIAQVL
21        --------------------------------------LDLVLAEASIVL
22        --------------------------------------LALVRSHIATVL
23        --------------------------------------VELVRTEAATVL
24        --------------------------------------LELVRTEVAAVL
25        --------------------------------------LGVVREHAAAVL
26        --------------------------------------LDLVRGQVAVVL
27        --------------------------------------LALVTEKAATVL
28        --------------------------------------VDLVCAQVATVL
29        --------------------------------------LDLVRGQVALVL
30        --------------------------------------LELVRTQAALVL
31        --------------------------------------VDLVRTRAAQVL
32        --------------------------------------LGIVQAEAAAVL
33        --------------------------------------LDLLRTQVAAVL
34        --------------------------------------LDVVRTQVALVL
35        --------------------------------------LTLVREQAALVL
36        --------------------------------------AELVRSHAAAVS
37        --------------------------------------LDLLRTQVAAVL
38        --------------------------------------LRLVRTTAAAVL
39        --------------------------------------VRLVRAEVSGVL
40        --------------------------------------LDLVRGQVALVL
41        --------------------------------------LQFTRSHVAAIL
42        --------------------------------------LGLVREHVSAVL
43        --------------------------------------LALVRSHIATVL
44        --------------------------------------TDLVRTEAAAVL
45        --------------------------------------VDLVRAEAATVL
46        --------------------------------------VSLVRHETALVL
47        --------------------------------------LTMVREEAARVL
48        --------------------------------------LRLVRTHAAAVL
49        --------------------------------------TDLVRTESATVL
50        --------------------------------------TDLVRTEAATVL
51        --------------------------------------LALVSEKAALVL
52        --------------------------------------VQLVREQAAVVL
53        --------------------------------------LEFTHSHVAAIL
54        --------------------------------------VGLVRQETAGVL
55        --------------------------------------LELVRDHVAAVL
56        --------------------------------------LRLVRGQAAVVL
57        --------------------------------------AELVRSHAAAVA
58        --------------------------------------LDLVLTHAAAVL
59        --------------------------------------VDLVRGQVAAVL
60        --------------------------------------LDLVRAETAAVL
61        --------------------------------------LDLVRTETAAVL
62        --------------------------------------LDLVRTYAATVL
63        --------------------------------------LTLVRGQAATVL
64        --------------------------------------LDLVRTHAAAVL
65        --------------------------------------LEVVLAETASTL
66        --------------------------------------VDLVRGQVALVL
67        --------------------------------------LDMVRSSAALVL
68        --------------------------------------LDLVRAEAAIVL
69        --------------------------------------VELVRAQAAVVL
70        --------------------------------------TTLVSDATAAVL
71        --------------------------------------LELVRESAAVVL
72        --------------------------------------LEFVVGEVAEVL
73        --------------------------------------LDLVRMHVAAVL
74        --------------------------------------ATLVRGETATVL
75        --------------------------------------VEAVRAEASATL
76        --------------------------------------LDLVRRHAAEVL
77        --------------------------------------LGLVREHVSAVL
78        --------------------------------------AHLIRAEVAAVL
79        --------------------------------------VELVRAQAAVVL
80        --------------------------------------FELVRSHAAAVL
81        --------------------------------------VDLVRTRAAQVL
82        --------------------------------------LDLVRGQVALVL
83        --------------------------------------LALVRDRVAAVL
84        --------------------------------------SSLVRHEAALVL
85        --------------------------------------VEAVRAEASATL
86        --------------------------------------LSLVRIHSAAVL
87        --------------------------------------VSLVQSEVAAVL
88        --------------------------------------LQRVRADIAVVL
89        --------------------------------------RDLVRGHVALVL
90        --------------------------------------QEVVRAQVSQVL
91        --------------------------------------VRLVRTSTATVL
92        --------------------------------------LGLVRTQAALVL
93        --------------------------------------LELVHMEVASLL
94        --------------------------------------LALVRDNAAAVL
95        --------------------------------------VELVRTEAAFVL
96        --------------------------------------LETVRTEAASVL
97        --------------------------------------LRLVRTHAAAVL
98        --------------------------------------LELVLERRS-VL
99        --------------------------------------LHLVRSHAAAVL
100       --------------------------------------LELVRELVAAVL
101       --------------------------------------LAVVRQCTAAVL
102       --------------------------------------EAHLCEQAGHVL
103       --------------------------------------ARLVRAEVAAVL
104       --------------------------------------LDLIRTEAAAVL
105       --------------------------------------LAIVCAATAAVL
106       --------------------------------------LDLVAGQVAAVL
107       --------------------------------------LETVRTEAASVL
108       --------------------------------------LELVANAVAEVL
109       --------------------------------------LDLVRTEAASVL
110       --------------------------------------LGLVRAQAAAVL
111       --------------------------------------GDLVRAEAAIAL
112       --------------------------------------LDLVRTEAASVL
113       --------------------------------------LALVRQKAAAVL
114       --------------------------------------TDVVRTEAAAVL
115       --------------------------------------YELVRGIVARVL
116       --------------------------------------LKLVRGHASTVL
117       --------------------------------------LDTVSEQVAGVL
118       --------------------------------------LELVRAQVAGVL
119       --------------------------------------VELVRSVAAEVL
120       --------------------------------------LELVRGETALVL
121       --------------------------------------VKLVRTEAAAVL
122       --------------------------------------LTLVRESTAAVL
123       --------------------------------------LDLVRTEAATAL
124       --------------------------------------LTLVRTHAAAVL
125       --------------------------------------QAYLQGDVASVL
126       --------------------------------------LAMVMRQAASVL
127       --------------------------------------LKLVCDGAATVL
128       --------------------------------------LKLVCDGAATVL
129       --------------------------------------EQHVREQLAHVL
130       --------------------------------------EQFVREQLARVL
131       --------------------------------------VKVVCDSAATVL
132       --------------------------------------AALVCDETALVL
133       --------------------------------------LRVVCDSAATVL
134       --------------------------------------LSLLQVQAATVL
135       --------------------------------------LRLVRTHAAAVL
136       --------------------------------------LDLVCRHTAVVL
137       --------------------------------------SAHIREQAIKVL
138       --------------------------------------YELVRGVVAGVM
139       --------------------------------------LDLVRTSAAAVL
140       --------------------------------------LKLVCDSAATVL
141       --------------------------------------LSVVREETAAVL
142       --------------------------------------LEHVQGEAVRVL
143       --------------------------------------LGLVRRHVAAVL
144       --------------------------------------LDLVRTQAAAVL
145       --------------------------------------QEVVLRHAAAVL
146       --------------------------------------LDLVRDCVGRVL
147       --------------------------------------EEHLQTLAAQVL
148       --------------------------------------LKLVSDGAATVL
149       --------------------------------------LKVVRDSAATVL
150       --------------------------------------LDLVRTEAATVL
151       --------------------------------------HEVVHGAVARVL
152       --------------------------------------EDLVRTQAADVL
153       --------------------------------------IGLVRTQAAAVL
154       --------------------------------------LDLVRDSVATVL
155       --------------------------------------LKLVSDGAATVL
156       --------------------------------------LTMIRAQAAVVL
157       --------------------------------------LKVVRDTAATVL
158       --------------------------------------LKVVCDSAAVVL
159       --------------------------------------TELVVGFTAGLL
160       --------------------------------------ESFLREEAAQVL
161       --------------------------------------LDKVRAQTAQVL
162       --------------------------------------LKLVCDSAAMVL
163       --------------------------------------LTLVRTEAAAVL
164       --------------------------------------LHLVRTLAAGVL
165       --------------------------------------LGLIRTGICTVL
166       --------------------------------------LKLVRDSAALVL
167       --------------------------------------IDLVVGYTAGLL
168       --------------------------------------EPLLRAQISQVL
169       --------------------------------------LGVVRDTAATLL
170       --------------------------------------LDLVRAHTMAVL
171       --------------------------------------IAWVREEVARVL
172       --------------------------------------VRLVGETTASVL
173       --------------------------------------VRLVRRDAAAVL
174       --------------------------------------LTLVGETVAEVL
175       --------------------------------------LEYVYSQVTQVL
176       --------------------------------------EGYLREQLGRIL
177       --------------------------------------VQRIQSEVGRIL
178       --------------------------------------TALVREEVGRVL
179       --------------------------------------RKVVQAEIARVL
180       --------------------------------------SAHIGSEVSRIM
181       --------------------------------------LAEVCSDVCGVL
182       --------------------------------------MDHVRVEVARVL
183       --------------------------------------QDVVRVQVSHVL
184       --------------------------------------LAVVNGETAALA
185       --------------------------------------AEIVRRRTAALL
186       --------------------------------------QALVCEVVGQVF
187       --------------------------------------LEIVGAETAALA
188       --------------------------------------RELVRARTAAAL
189       --------------------------------------EAFLRTQVSQVL
190       --------------------------------------RQLVLEKHLSEL
191       --------------------------------------QARLAGVLSQRL
192       ----------------------------------------HLRELIGGVL
193       --------------------------------------LTLIVAHLAERL
194       --------------------------------------VGDVRAQIGALL
195       --------------------------------------LALVLAETSAVL
196       --------------------------------------SAWLRQLVSRVF
197       --------------------------------------GSYLCEQVAHLL
198       ------------------------------------------VQQVASQV
199       ------------------------------------------------IL
200       --------------------------------------AQLLGVKTEQVR
201       --------------------------------------TVVRAHVREKLP
202       --------------------------------------TGFVRAQVAAVL
203       --------------------------------------LALVRAHVAAVL
204       --------------------------------------LDLVRTHVAAVL
205       --------------------------------------LDLVRREAAAVL
206       --------------------------------------LALVRAESASVL
207       --------------------------------------LDVVRAQVAVVL
208       --------------------------------------VRLIRTEVAAVL
209       --------------------------------------LDTVRVQVAAVL
210       --------------------------------------VDLVRTHAAAVL
211       --------------------------------------LAEIRAHAAAVL
212       --------------------------------------LDLVRQQSARVL
213       --------------------------------------LGLVRDHAAAVL
214       --------------------------------------RDLVREQAAAVL
215       --------------------------------------LDLVRTHAAVVL
216       --------------------------------------RDLVRTHVATVL
217       --------------------------------------TALVLTQVAAVL
218       --------------------------------------LELVRERVAAVL
219       --------------------------------------LELVCTYVAAVL
220       --------------------------------------LELVRTHAAAVL
221       --------------------------------------TDLVRREAAVVL
222       --------------------------------------VDLVRGEAAAVL
223       --------------------------------------LALVRAHVAGAL
224       --------------------------------------LALVRSHIATVL
225       --------------------------------------ADLVCAHAADVL
226       --------------------------------------RELVCEHAAAVL
227       --------------------------------------LRLVRSHVAAVL
228       --------------------------------------LDVVCGQAAVVL
229       --------------------------------------LDLVRTTVAAVL
230       --------------------------------------LELVRAQVAAVL
231       --------------------------------------TELVRTEAAAVL
232       --------------------------------------IDLVRGQAAAVL
233       --------------------------------------LDLVRTHAATVL
234       --------------------------------------LDLVRAQVASVL
235       --------------------------------------LDLVCGRVAEVL
236       --------------------------------------TDLVRVQVAAVL
237       --------------------------------------QDVVLTQAAVVL
238       --------------------------------------VDLVRAEAAAVL
239       --------------------------------------LDVVTAEVAAVL
240       --------------------------------------LDLVRTSAALVL
241       --------------------------------------TGLVCAEAATVL
242       --------------------------------------LDLVRSHVAAVL
243       --------------------------------------LDLVRAQIAVVL
244       --------------------------------------LNLVRTHIAAVL
245       --------------------------------------LDVVCGQAAVVL
246       --------------------------------------LDLVRKQVAAVL
247       --------------------------------------LDLVRQQVAAVL
248       --------------------------------------MELVRTQVAAVL
249       --------------------------------------LALVRSHIATVL
250       --------------------------------------TDLVRVQVAAVL
251       --------------------------------------LDTVRTNVAAVL
252       --------------------------------------LALVRTEVAAVL
253       --------------------------------------RDLVRGHVALVL
254       --------------------------------------VDLVRTHSATVL
255       --------------------------------------LDLVRAEVAAVL
256       --------------------------------------TDLVRAHAAAAL
257       --------------------------------------VDLVRGQVAVVL
258       --------------------------------------RDLVGAHAAAVL
259       --------------------------------------LELVRSHIATVL
260       --------------------------------------LTLVRTQAAAVL
261       --------------------------------------LDLVRKQVAAAL
262       --------------------------------------LELVRSEAATVL
263       --------------------------------------LDLVRAQVAAVL
264       --------------------------------------LDLVRGQVAVVL
265       --------------------------------------LDLVRGNAATVL
266       --------------------------------------RDLVRTRAAAVL
267       --------------------------------------LDVVRAQIATVL
268       --------------------------------------QELVREHLAVVL
269       --------------------------------------LEHVRQEVAAVL
270       --------------------------------------LDVVRAQVAVVL
271       --------------------------------------EELVRTTVAAVL
272       --------------------------------------LELVRAQAATVL
273       --------------------------------------LELVRTAVAAVL
274       --------------------------------------LDLVCTQVAQVL
275       --------------------------------------LELVCEQVAQAL
276       --------------------------------------AHPRPPHHHKQQ
277       --------------------------------------LDLVRTHIALVL
278       --------------------------------------LDLVRGGAATVL
279       --------------------------------------LDLVRSHAATVL
280       --------------------------------------LDAVRGQVAAVL
281       --------------------------------------LHHIQTHAAAIL
282       --------------------------------------LGLVRTQIAQVL
283       --------------------------------------LSLVRTEAAAVL
284       --------------------------------------VGLVCLQAAAVL
285       --------------------------------------LDLVLAEASIVL
286       --------------------------------------LERIQSLAASIL
287       --------------------------------------MELVRAQVAAVL
288       --------------------------------------LDVVRSNIAAVL
289       --------------------------------------LDLVRGQVAAVL
290       --------------------------------------LELVRTHVAAVL
291       --------------------------------------LALVRDQAAMVL
292       --------------------------------------LQLVRSHVATVL
293       --------------------------------------LDLVRTQVATVL
294       --------------------------------------LDLVRTQVAAVL
295       --------------------------------------LDLVRGHVAAVL
296       --------------------------------------LGAVRTEAAAVL
297       --------------------------------------LELVRTEVAAVL
298       --------------------------------------LDLVCTHIAAVL
299       --------------------------------------LGLVRGQVAAVL
300       --------------------------------------RELVRNHIAAVL
301       --------------------------------------VELVRTEAAAVL
302       --------------------------------------IELIREQAASVL
303       --------------------------------------LELVRTQIAQVL
304       --------------------------------------LDFLRAQVAAVL
305       --------------------------------------LDLIRANVAAVL
306       --------------------------------------LDLVRTQVAAVL
307       --------------------------------------LELVRTEVAAVL
308       --------------------------------------VDLVRDRTAAVL
309       --------------------------------------LALVRDQVAAVL
310       --------------------------------------LDLVRRHVAVVL
311       --------------------------------------LDLVRSEVAAVL
312       --------------------------------------SDVVHTQAAAVL
313       --------------------------------------LELVRAQVADVL
314       --------------------------------------LDLVRTHAAAVL
315       --------------------------------------LGAVRSQIAGVL
316       --------------------------------------TDLVRTHAATVL
317       --------------------------------------VELVRTEAATVL
318       --------------------------------------LDLVAGQVAAVL
319       --------------------------------------LELVRTQAALVL
320       --------------------------------------LELVRTQVAAVL
321       --------------------------------------VDLIRVHVAAVL
322       --------------------------------------LDLVRRHTAAVL
323       --------------------------------------LDLVRSNVAAVL
324       --------------------------------------RALVREQAAFVL
325       --------------------------------------LDLVRGLVASVL
326       --------------------------------------VDTVCAHAAAVL
327       --------------------------------------VELVCGNAAAVL
328       --------------------------------------LALVRGQVAEVL
329       --------------------------------------LRLVREHVAGVL
330       --------------------------------------LALVRQKAAAVL
331       --------------------------------------LGVVREHAAAVL
332       --------------------------------------LDLVRAAVAAVL
333       --------------------------------------LELVRGEVAAVL
334       --------------------------------------LGIVQAEAAAVL
335       --------------------------------------LEAVRAHMAAVL
336       --------------------------------------LDLVRTQVAAVL
337       --------------------------------------TELVRTHVAAVL
338       --------------------------------------VDLVCAQVATVL
339       --------------------------------------LDLVRAQVAVVL
340       --------------------------------------LDLVRGQVAVVL
341       --------------------------------------VGLVCLQAAAVL
342       --------------------------------------VELVRVSAAAVL
343       --------------------------------------LDLVRGQVAAVL
344       --------------------------------------RELVRGQVAAVL
345       --------------------------------------LDLVRGEAARIL
346       --------------------------------------LDLVREQAATVL
347       --------------------------------------LDLVRRYAAEVL
348       --------------------------------------LNLVATHVAGVL
349       --------------------------------------TDVVREYVAAVL
350       --------------------------------------TELVRTEIASVL
351       --------------------------------------LDVVRTQVALVL
352       --------------------------------------LNLVRTQVAVVL
353       --------------------------------------VDLVRTRAAQVL
354       --------------------------------------LALVTEKAATVL
355       --------------------------------------LDLVRHQAAAAL
356       --------------------------------------LETVRGQVATVL
357       --------------------------------------TDLVREQAARVL
358       --------------------------------------LALVRDRIAAVL
359       --------------------------------------AELVRSHAAAVS
360       --------------------------------------TDLVRETAASVL
361       --------------------------------------LDTVRGHIAAVL
362       --------------------------------------LELVRSHAATAL
363       --------------------------------------TELVRAEAAAVL
364       --------------------------------------LAEVRAQAAVVL
365       --------------------------------------VGVVCLQAAAVL
366       --------------------------------------LELVRELVAAVL
367       --------------------------------------LDLVRGHVAAVL
368       --------------------------------------LTLVRAEAAVVL
369       --------------------------------------LDLVRGHVADVL
370       --------------------------------------LDLVRTEVAGVL
371       --------------------------------------LDLVRAQASAVL
372       --------------------------------------LDLVRTQVAGVL
373       --------------------------------------LALVRSHIATVL
374       --------------------------------------LDLIRSAVASVL
375       --------------------------------------IDLVRESAAAVL
376       --------------------------------------LDLVRGEVAAVL
377       --------------------------------------TAFVRAEAAAVL
378       --------------------------------------LDLIRARAAVSL
379       --------------------------------------LDLLRTQVAAVL
380       --------------------------------------LDLVRRQVAEVL
381       --------------------------------------LDLVRTQTATVL
382       --------------------------------------IDLVRAHVAAVL
383       --------------------------------------LDLVRAQAAAVL
384       --------------------------------------LRLVRTTAAAVL
385       --------------------------------------LDLVRGHAAAVL
386       --------------------------------------LELVRSHVAAVL
387       --------------------------------------IELVRTEAAAVL
388       --------------------------------------LELVRAQVAAVL
389       --------------------------------------LDMVRSQVAAVL
390       --------------------------------------LDLVRTEVAGVL
391       --------------------------------------VDVVRGGVAVVL
392       --------------------------------------LELVRSHVAAVL
393       --------------------------------------LAAVRREIAAVL
394       --------------------------------------TDVVRECVAAVL
395       --------------------------------------LDLVRSHIATVL
396       --------------------------------------NELIREQIATVL
397       --------------------------------------LDLVRAQVAIVL
398       --------------------------------------SDVVRSEVAGVL
399       --------------------------------------LDLVRGQAAAVL
400       --------------------------------------LGLVRKEVAAVL
401       --------------------------------------LDVVCSAVAAVL
402       --------------------------------------MRLVQEHVAGVL
403       --------------------------------------LDAVRTHTAQVL
404       --------------------------------------VELTREETASVL
405       --------------------------------------LDLVRTQVAGVL
406       --------------------------------------VRLVRAEVSGVL
407       --------------------------------------LQFTRSHVAAIL
408       --------------------------------------LNLVRAEAAVVL
409       --------------------------------------LDVVRADVATVL
410       --------------------------------------LTLVREQAALVL
411       --------------------------------------IDVVRAHTATVL
412       --------------------------------------LDLVRSHAAAAL
413       --------------------------------------VDLVRAQAAVVL
414       --------------------------------------LALVRDRIAAVL
415       --------------------------------------LALVRGESASVL
416       --------------------------------------VRLVRGHAATVL
417       --------------------------------------LELVSTHTATVL
418       --------------------------------------LDVVAAEVAAVL
419       --------------------------------------LDLLRTQVAAVL
420       --------------------------------------VDLVRTHAAAVL
421       --------------------------------------LDTVLTEIASVL
422       --------------------------------------TEVVQTHVAALI
423       --------------------------------------LRLVRTHAAAVL
424       --------------------------------------RELVRATVAEVL
425       --------------------------------------LDLVRVEIAAVL
426       --------------------------------------VDLVRTHAATAL
427       --------------------------------------QDLVRREVAGVL
428       --------------------------------------TDLVRRHAATVL
429       --------------------------------------AELVRTEAAVVL
430       --------------------------------------LGLVREHVSAVL
431       --------------------------------------LDLVRGQVALVL
432       --------------------------------------LDLVRRNVAVVL
433       --------------------------------------VQLVREQAAVVL
434       --------------------------------------TELVCTHAAGVL
435       --------------------------------------LEAVRSHAAAVL
436       --------------------------------------TDLVRTEAAAVL
437       --------------------------------------LELVRAQTALVL
438       --------------------------------------TDLVRREAAAVL
439       --------------------------------------LDLVRSNAATVL
440       --------------------------------------LKLVRGATATVL
441       --------------------------------------IELVRARAAEVL
442       --------------------------------------LELVQATAAVVL
443       --------------------------------------LQHVRSQAAATL
444       --------------------------------------VELVRAEAAAVL
445       --------------------------------------LDWVRSEAATVL
446       --------------------------------------LEAVRTEVAAVL
447       --------------------------------------AELIRGEVAQVL
448       --------------------------------------VGLVRQETAGVL
449       --------------------------------------LELVRAQVAGVL
450       --------------------------------------VSLVRHETALVL
451       --------------------------------------LEFTHSHVAAIL
452       --------------------------------------LDLVRDQVALVL
453       --------------------------------------QKLVRAETAGVL
454       --------------------------------------LALVRTQAALVL
455       --------------------------------------LDLVLTQVATVL
456       --------------------------------------LELVRGQAAIVL
457       --------------------------------------LQLVRGHVATVL
458       --------------------------------------LDVVRSNIAAVL
459       --------------------------------------LDVVRENVAAVL
460       --------------------------------------LDLVREHAAAAL
461       --------------------------------------GELVRDQVATVL
462       --------------------------------------LALVSEKAALVL
463       --------------------------------------LDLVRAETAAVL
464       --------------------------------------LDVVRPEIGVVL
465       --------------------------------------LDLVRRTAASVL
466       --------------------------------------LNLVRSHIATVL
467       --------------------------------------LELVRVQAASVV
468       --------------------------------------LRLVRGQAAVVL
469       --------------------------------------LALVRDNAAAVL
470       --------------------------------------VELVRREVAAVL
471       --------------------------------------LDLVRTETAAVL
472       --------------------------------------RELVRAQTAAVL
473       --------------------------------------GQFVVSNVRAVL
474       --------------------------------------VDLVREHAAELL
475       --------------------------------------LELVRDHVAAVL
476       --------------------------------------LGLVRGEAAQVL
477       --------------------------------------VALVVAETAAVL
478       --------------------------------------LDLVRGQIAVVL
479       --------------------------------------LDLVLATVGSVL
480       --------------------------------------VDLVRGQVAAVL
481       --------------------------------------LDLVRGHAAAVL
482       --------------------------------------LDLVRAQVAAVL
483       --------------------------------------LQTVRQMVTVVL
484       --------------------------------------LDLVLTHAAAVL
485       --------------------------------------EEVVRIRVAAVL
486       --------------------------------------TDLVISNAAAVL
487       --------------------------------------LTLVRERAAEVL
488       --------------------------------------VDLVCGNAAMVL
489       --------------------------------------LGLVRGEAAQVL
490       --------------------------------------TDLVRGHAAAVL
491       --------------------------------------LGLVRLHIATVL
492       --------------------------------------LELVCKEAAAVL
493       --------------------------------------VESVRARAAMVL
494       --------------------------------------LEIVRTHVAIVL
495       --------------------------------------LSLVRLHVAAVL
496       --------------------------------------TDLVRDAAAAVL
497       --------------------------------------LDLVRTYAATVL
498       --------------------------------------ATLVAAATATVL
499       --------------------------------------LNLVLSHAAAAL
500       --------------------------------------LTLVRGHISDVL
501       --------------------------------------LDLVRTHAAAVL
502       --------------------------------------LTLVREQAAVVL
503       --------------------------------------LDLVRAEVAAVL
504       --------------------------------------LDLVRTHAAAVL
505       --------------------------------------LELVRAQVAEVL
506       --------------------------------------LALVRTETAAVL
507       --------------------------------------LELVRRNVAAVL
508       --------------------------------------TELVRVEAAQVL
509       --------------------------------------LDLVRTHAARAL
510       --------------------------------------LDMVRSSAALVL
511       --------------------------------------LGLVREHAATVL
512       --------------------------------------ATLVAAATATVL
513       --------------------------------------IDVVRPEIGVVL
514       --------------------------------------LTLVRGQAATVL
515       --------------------------------------LHLVRSQVAAVL
516       --------------------------------------VNLIRAEAASVL
517       --------------------------------------LDLVRGQIATVL
518       --------------------------------------IDAVRTHAAAVL
519       --------------------------------------TTLVSDATAAVL
520       --------------------------------------LELVRANAAAVL
521       --------------------------------------LEVVLAETASTL
522       --------------------------------------LDLIATHTATAL
523       --------------------------------------LEFVRTQVAAVL
524       --------------------------------------VQLVRAHAAAVL
525       --------------------------------------ADLVRGQIAVVL
526       --------------------------------------LTMVREEAARVL
527       --------------------------------------LDTVRTHVAVVL
528       --------------------------------------LEVVRESVAVVL
529       --------------------------------------VSLVLAETAVVL
530       --------------------------------------LTLVRTHAAAVL
531       --------------------------------------LEFVVGEVAEVL
532       --------------------------------------VDLVRTHAAAVL
533       --------------------------------------LELVRAQAAAVL
534       --------------------------------------LEIVRGQVAVVL
535       --------------------------------------LELVRETVALVL
536       --------------------------------------LDLVRTDVAEVL
537       --------------------------------------VSFVQGEVQAVL
538       --------------------------------------VEAVRAEASATL
539       --------------------------------------LAIVRDHVAAVQ
540       --------------------------------------LDLIRSNVAAVL
541       --------------------------------------LNLVRTQAATVL
542       --------------------------------------LTLVRSHVAAVL
543       --------------------------------------LDLVLGHVGVVL
544       --------------------------------------LQLVRSNAATVL
545       --------------------------------------LDLVRMHVAAVL
546       --------------------------------------LDLVRRHAAEVL
547       --------------------------------------VDLVRGQVALVL
548       --------------------------------------VNLVRTHAATVL
549       --------------------------------------LTMVRTHVAAVL
550       --------------------------------------LGLVREHVSAVL
551       --------------------------------------VEAVRAEASATL
552       --------------------------------------LDLVRNAAALAL
553       --------------------------------------TDLVRTESATVL
554       --------------------------------------LTLVRTAAAVVL
555       --------------------------------------LDMVRAHIAAVL
556       --------------------------------------RDLVREHVAAVL
557       --------------------------------------LDLVRREVAAVL
558       --------------------------------------LALVRAEAAAVL
559       --------------------------------------LDVVRADVATVL
560       --------------------------------------LDLVRAEAAIVL
561       --------------------------------------VSLVLAQTAAVL
562       --------------------------------------LALVRAEAAAVL
563       --------------------------------------LEVVREQVAAAL
564       --------------------------------------LDLVRDHTATVL
565       --------------------------------------LDLVCRESAAVL
566       --------------------------------------AHLIRAEVAAVL
567       --------------------------------------LDLVRTNAAAVL
568       --------------------------------------LDLVRGNVAGVL
569       --------------------------------------ATLVRGETATVL
570       --------------------------------------FELVRSHAAAVL
571       --------------------------------------LDVVRQMAAVVL
572       --------------------------------------LELVRESAAVVL
573       --------------------------------------TAVVKESIAAVL
574       --------------------------------------LGLIRATAAAIL
575       --------------------------------------LNLVRGHAATVL
576       --------------------------------------LDVVRAHTATVL
577       --------------------------------------TDLVRTEAATVL
578       --------------------------------------RELVRTEIASVL
579       --------------------------------------VDLVRTRAAQVL
580       --------------------------------------LDTVRTHAALVL
581       --------------------------------------LKLVCDGAATVL
582       --------------------------------------LGIVLGQAAVVL
583       --------------------------------------LAVVAEHAGAVL
584       --------------------------------------TELVCSNAAIVL
585       --------------------------------------LALVRAEAAAVL
586       --------------------------------------VELVRAQAAVVL
587       --------------------------------------TELVQAEAAAVL
588       --------------------------------------LRELVRELAARV
589       --------------------------------------LTLVRGNAATVL
590       --------------------------------------THAVQAQAAAVA
591       --------------------------------------VKVVCDSAATVL
592       --------------------------------------VDTVRAAVAASL
593       --------------------------------------LGVVRAQVAQVL
594       --------------------------------------LELVRGQVAAVL
595       --------------------------------------EELVRTLAAFVL
596       --------------------------------------LDLVREHAATAL
597       --------------------------------------LDLVRTAVAAVL
598       --------------------------------------LDLVRTEVAAVL
599       --------------------------------------LALVRRTAVLAL
600       --------------------------------------LDLVRGRAAGVL
601       --------------------------------------VSLVQSEVAAVL
602       --------------------------------------TELVRTHAAAVL
603       --------------------------------------LDIVTTHVAAVL
604       --------------------------------------LRVVCDSAATVL
605       --------------------------------------LGLVRDTVAAIL
606       --------------------------------------LDAVRGFTASVL
607       --------------------------------------QRIVLDTAAAVL
608       --------------------------------------QEVVLRQAAAVL
609       --------------------------------------SSLVRHEAALVL
610       --------------------------------------LALVRDRVAAVL
611       --------------------------------------LDVVRTHAAAVL
612       --------------------------------------VTLVSDATAAVL
613       --------------------------------------LDLVRGQVALVL
614       --------------------------------------LDMVRTEVAAVL
615       --------------------------------------VALVLAETAAVL
616       --------------------------------------LDLVRAEVAAGL
617       --------------------------------------LELVRDQAALVL
618       --------------------------------------VDLVRAEVAGVL
619       --------------------------------------LQRVRADIAVVL
620       --------------------------------------LELVRSHAAGVL
621       --------------------------------------HRTVLGHLAAVL
622       --------------------------------------TELIRGALVVVL
623       --------------------------------------RHLVNTHVAAVL
624       --------------------------------------LDLVRVEVAAAL
625       --------------------------------------LELVRTNAAAVL
626       --------------------------------------LDLVCDHAAAVL
627       --------------------------------------LDLVRAEVAGVL
628       --------------------------------------LELVRSHAATVL
629       --------------------------------------ADLVSTEVAAVL
630       --------------------------------------IELVRAQAAAVL
631       --------------------------------------VDLVRAAAASVL
632       --------------------------------------VELLRGEVGMVL
633       --------------------------------------VDLVVSRTAAVL
634       --------------------------------------VQQVRTYAAATL
635       --------------------------------------LTLIRGEVATVL
636       --------------------------------------VRHVQAHAATTL
637       --------------------------------------LDWVREEVAVVL
638       --------------------------------------ATHVRSQIAQIL
639       --------------------------------------LDLVRTEAAAVL
640       --------------------------------------LELVRSRAAGVL
641       --------------------------------------LELVCTEVAEVL
642       --------------------------------------VRLVRTSTATVL
643       --------------------------------------LELVTAHVAAVL
644       --------------------------------------VRLVRSEVATVL
645       --------------------------------------VELVRTHAAEVL
646       --------------------------------------FALVREQMAAVL
647       --------------------------------------ARLVREEAAVIL
648       --------------------------------------LDLVRGTAATVL
649       --------------------------------------LGLVRTQAALVL
650       --------------------------------------LEHVRAQSAVVL
651       --------------------------------------LVAVRTEVAAVL
652       --------------------------------------LGLVRGEAAQVL
653       --------------------------------------VELVVAETAAVL
654       --------------------------------------LDTVRTAVAATL
655       --------------------------------------TELVRAHAAEVL
656       --------------------------------------LELIQRQVGTVL
657       --------------------------------------LDLVRSHTATVL
658       --------------------------------------LELVRTHTAAVL
659       --------------------------------------LAVAQAQLADVL
660       --------------------------------------LDLVGDAASAVL
661       --------------------------------------AGLVLDTVAEVL
662       --------------------------------------ENLVRTHAAAVL
663       --------------------------------------LDLVRTHAAAVL
664       --------------------------------------INLVLAETAAVL
665       --------------------------------------LELVRAEAARVL
666       --------------------------------------LDLVRTSAAAVL
667       --------------------------------------LDLVRDRVAAVL
668       --------------------------------------LKLVCDGAATVL
669       --------------------------------------LSLVRARAALIL
670       --------------------------------------VELVGDAAATVL
671       --------------------------------------LDLVRTAAALAL
672       --------------------------------------QEVVLRHAAAVL
673       --------------------------------------LAVVCVATAAVL
674       --------------------------------------LELVRAEVAVVL
675       --------------------------------------VELVRTEAAFVL
676       --------------------------------------LGLVRGEAAQVL
677       --------------------------------------LTTVRAQVAGTL
678       --------------------------------------LALVREHAAATL
679       --------------------------------------LELVHMEVASLL
680       --------------------------------------TRLVRSHAAAVL
681       --------------------------------------AELVRATLADVL
682       --------------------------------------VQTIKAQVAAVL
683       --------------------------------------LALVVGEAAGVL
684       --------------------------------------LSLVRIHSAAVL
685       --------------------------------------TAFVQGELALVL
686       --------------------------------------ADVVRGEIAAVL
687       --------------------------------------LALVRTEVTTVL
688       --------------------------------------VHLVRAQMARVL
689       --------------------------------------REHVRQAAALAL
690       --------------------------------------VRHVQQEAAALL
691       --------------------------------------LGLVRRHVAAVL
692       --------------------------------------QEVVRAQVSQVL
693       --------------------------------------LRLVRTHAAAVL
694       --------------------------------------LGLVRSCTAVVL
695       --------------------------------------LTMIRAQAAVVL
696       --------------------------------------LELVLERRS-VL
697       --------------------------------------LKLVSDGAATVL
698       --------------------------------------LKLVCDSAATVL
699       --------------------------------------LRLVRAEAAAVL
700       --------------------------------------IEVVCEHAAAVL
701       --------------------------------------AALVRDRVATVL
702       --------------------------------------LRLVRGHASTVL
703       --------------------------------------VDLVRTQAASVL
704       --------------------------------------LAVVRQCTAAVL
705       --------------------------------------LGMVRAHAAVVL
706       --------------------------------------VESVRTQVAAVL
707       --------------------------------------VEFVLAEIAKVT
708       --------------------------------------LDWVREQTAIVL
709       --------------------------------------LTLVREAVAAVL
710       --------------------------------------LDLVRGRTAVVL
711       --------------------------------------LVLSQAQLADVL
712       --------------------------------------LDTVRTHVALVL
713       --------------------------------------LKVVRDSAATVL
714       --------------------------------------LAIVCAATAAVL
715       --------------------------------------LGLVRAQAAAVL
716       --------------------------------------VALVRDRIAAVL
717       --------------------------------------VRHIQTLAATIL
718       --------------------------------------ARLVRAEVAAVL
719       --------------------------------------RKLVLDQAASVL
720       --------------------------------------LDLIRTEAAAVL
721       --------------------------------------AGRVRELVAKVL
722       --------------------------------------MDLVRSEVTRIL
723       --------------------------------------LDLVRGHAAIVL
724       --------------------------------------IGIVQTEAAGVL
725       --------------------------------------VELVSESAAVVL
726       --------------------------------------ADLVRTTLAAVL
727       --------------------------------------LDHVLEKIATVL
728       --------------------------------------LGAVRAAVAGVL
729       --------------------------------------IGVVAEATAAVL
730       --------------------------------------LDLVRTEAASVL
731       --------------------------------------VDLVRAEAAVVL
732       --------------------------------------LELVLRHTAAVL
733       --------------------------------------LELVANAVAEVL
734       --------------------------------------VGLVLGETAAVL
735       --------------------------------------LETVRTEAASVL
736       --------------------------------------LDLIHRQVAAVL
737       --------------------------------------ENLVRAEVASVL
738       --------------------------------------TDLVRAEVATAL
739       --------------------------------------LDLVRAHAAAVA
740       --------------------------------------LELVRAQAAAVL
741       --------------------------------------EHLVLEAVAGVL
742       --------------------------------------LALVRDHAAAVL
743       --------------------------------------VELVRSVAAEVL
744       --------------------------------------LDLVRREVAVVL
745       --------------------------------------LDLVRTEIAEVF
746       --------------------------------------VKLVRTEAAAVL
747       --------------------------------------VEFLQEELQAVL
748       --------------------------------------ATWIRAQVATVL
749       --------------------------------------LDTVSEQVAGVL
750       --------------------------------------LDLVRTEAASVL
751       --------------------------------------LKVVCDSAAVVL
752       --------------------------------------VQTVTALVAAVL
753       --------------------------------------LDLTRSTVATVL
754       --------------------------------------LRLVRTHAAAVL
755       --------------------------------------LDLVRRHAASVL
756       --------------------------------------TDLVRGSAATVL
757       --------------------------------------VRLVRTHAAAVL
758       --------------------------------------GDLVRAEAAIAL
759       --------------------------------------PALVRESVAVVL
760       --------------------------------------DDMVTVEVAAVL
761       --------------------------------------VAFLQQELQALM
762       --------------------------------------LKVVRDTAATVL
763       --------------------------------------TDVVRTEAAAVL
764       --------------------------------------VRLIREQAATVL
765       --------------------------------------LTSVIEQVAQAL
766       --------------------------------------LAVVRECAAAVL
767       --------------------------------------LMLVRTQAAAAL
768       --------------------------------------LLLVREQAAAVL
769       --------------------------------------SDLVRAEIASAV
770       --------------------------------------RDVVRESAAVVL
771       --------------------------------------LHLVRSHAAAVL
772       --------------------------------------VGIVTAEVASVL
773       --------------------------------------LDLVRTEAATVL
774       --------------------------------------LTAVTEQAASVL
775       --------------------------------------LDLVRGQVAVVL
776       --------------------------------------LKLVCDSAAMVL
777       --------------------------------------RDLVRTRAATVL
778       --------------------------------------LALVRSVVALVL
779       --------------------------------------SDVVRAEVASAL
780       --------------------------------------LDLVRRETAAVL
781       --------------------------------------VELITTEAAAIL
782       --------------------------------------VELVHAEAAAIL
783       --------------------------------------LELVRGQVAMVL
784       --------------------------------------LDLVRTHLAAVL
785       --------------------------------------LDLVKESAAVVL
786       --------------------------------------VELLRAQVAAVL
787       --------------------------------------VSLLQEELQAVL
788       --------------------------------------VRLVRRDAAAVL
789       --------------------------------------DDLLATHIAAVL
790       --------------------------------------LTLVRESTAAVL
791       --------------------------------------AALVVAETEAVL
792       --------------------------------------LEHVLDAAVRVL
793       --------------------------------------LELVRGETALVL
794       --------------------------------------LALVREEASRAL
795       --------------------------------------LQLVCENAAAVL
796       --------------------------------------RDAVREQTALVL
797       --------------------------------------LELVRTQVAAVL
798       --------------------------------------LDKVLHEVAVVL
799       --------------------------------------LELVRTHAAVAL
800       --------------------------------------LALVRTHAALVL
801       --------------------------------------LNLVRNAVADTL
802       --------------------------------------AELVRAHVARVL
803       --------------------------------------YELVRGIVARVL
804       --------------------------------------LDLVRTEAAAVL
805       --------------------------------------HELVRTQVAIAL
806       --------------------------------------AQVVQAEVAQIL
807       --------------------------------------LDLIGAQAAVIL
808       --------------------------------------EAHLCEQAGHVL
809       --------------------------------------MNYVRSQIAKVL
810       --------------------------------------LKLVRDSAALVL
811       --------------------------------------LDLVRTEAATAL
812       --------------------------------------LALVLEHTAGVL
813       --------------------------------------LRLVRTQAAEVL
814       --------------------------------------LELVRDHAAAVL
815       --------------------------------------VELVRQNAAQVL
816       --------------------------------------LAMVMRQAASVL
817       --------------------------------------LDLVRTQAAAVL
818       --------------------------------------QTVIATQVAAIL
819       --------------------------------------RAHVGELVNGVL
820       --------------------------------------LDLVRTVVATVL
821       --------------------------------------LAAVRSWAATVL
822       --------------------------------------LALVRHEVALTI
823       --------------------------------------TDHVLSQIAAAM
824       --------------------------------------QAYLQGDVASVL
825       --------------------------------------FDLVRAEAAAIL
826       --------------------------------------LTLVGETVAEVL
827       --------------------------------------RELVRAEAAAVL
828       --------------------------------------LEMVQQEAARVL
829       --------------------------------------LSLLQVQAATVL
830       --------------------------------------AALVCDETALVL
831       --------------------------------------TELVRTELAAVT
832       --------------------------------------VEFLQQELQAVL
833       --------------------------------------LTLVRTEAAAVL
834       --------------------------------------SQHIRALAAGVL
835       --------------------------------------EQFVREQLARVL
836       --------------------------------------LAVVHSSLAAVL
837       --------------------------------------LAVIAQGVGEVL
838       --------------------------------------LELVRSEAATVL
839       --------------------------------------LDLVRDQVALVL
840       --------------------------------------VDTVRAEVGVVL
841       --------------------------------------LEHVLEQLAQVI
842       --------------------------------------LKTVRQETASVL
843       --------------------------------------LRLVCGQAATVL
844       --------------------------------------LELVRTRLATVL
845       --------------------------------------LDLVRDSVATVL
846       --------------------------------------TDFVRAHAAAVL
847       --------------------------------------LDLVQAQLVGVL
848       --------------------------------------GELIRDRIAAVL
849       --------------------------------------LTLVRTTAAEIL
850       --------------------------------------MDLVRSEAAVVL
851       --------------------------------------ATFLQKELQAVM
852       --------------------------------------LDKVRAQTAQVL
853       --------------------------------------ASFVQGEIKAVL
854       --------------------------------------ENLIRAEVASVL
855       --------------------------------------RVHVARIVAAQL
856       --------------------------------------EEAVLARIAEVL
857       --------------------------------------TDYLRDAVAEVT
858       --------------------------------------LSVVREETAAVL
859       --------------------------------------LDRITVETRQLL
860       --------------------------------------LALVREHAAEVL
861       --------------------------------------YELVRGVVAGVM
862       --------------------------------------VSFLQQELQAVL
863       --------------------------------------ADSIDRAVAQVL
864       --------------------------------------SAHIREQAIKVL
865       --------------------------------------LDLVRDCVGRVL
866       --------------------------------------LRTVLETVATVQ
867       --------------------------------------LDLVCRHTAVVL
868       --------------------------------------TTLVRTEVARVA
869       --------------------------------------VDLIRRQCSLVL
870       --------------------------------------SELVATLVTQTL
871       --------------------------------------LGVVRDTAATLL
872       --------------------------------------IGLVRTQAAAVL
873       --------------------------------------AEIVRRRAAALL
874       --------------------------------------LETVCEHAAVVL
875       --------------------------------------LDLVCRTVAAVL
876       --------------------------------------TDYLRTAVAEIT
877       --------------------------------------LEHVQGEAVRVL
878       --------------------------------------HDQVAMLAANVM
879       --------------------------------------LDVIGASLTIVL
880       --------------------------------------LDLVRDSVATVL
881       --------------------------------------TDLVRTHTAAAL
882       --------------------------------------LHLVRTLAAGVL
883       --------------------------------------LELVTARVAVVS
884       --------------------------------------VAFLQSELQAVL
885       --------------------------------------TDLVRTEAAAQL
886       --------------------------------------TSFVQQELQAVL
887       --------------------------------------VSLLQRELQGAL
888       --------------------------------------EEQLAKQMARVL
889       --------------------------------------QAAITDNIASIL
890       --------------------------------------VELVRGEVARLY
891       --------------------------------------EQHVREQLAHVL
892       --------------------------------------EDHVRQVVERTL
893       --------------------------------------VALVVKETALVL
894       --------------------------------------IALVREQARDVL
895       --------------------------------------DDLVRATLTEVL
896       --------------------------------------LDLVEELVLGVL
897       --------------------------------------QAFVREEAARVL
898       --------------------------------------LDLVRTEVARTV
899       --------------------------------------ADVVRAEIASVL
900       --------------------------------------EDLVTSHVTAVL
901       --------------------------------------LEAVREEIAAVL
902       --------------------------------------TTHLRLAIAKTL
903       --------------------------------------RDLVLTEAATAL
904       --------------------------------------TTQVQQEVAQVL
905       --------------------------------------RELIRSHAAVVG
906       --------------------------------------TEHLQRELQQIL
907       --------------------------------------RKVVQAEIARVL
908       --------------------------------------RAHVGELVNGVL
909       --------------------------------------EDLVRTQTAAVL
910       --------------------------------------FDHVGALAATVM
911       --------------------------------------EVVVHREVVGVL
912       --------------------------------------MEHVRGEAARVL
913       --------------------------------------VNHLQEEVAPIL
914       --------------------------------------LELVRDCVGQVL
915       --------------------------------------QALVRDESAASL
916       --------------------------------------LTLVRAATATVL
917       --------------------------------------LQLVAAEIAKVL
918       --------------------------------------RQHVTKQVAVTL
919       --------------------------------------LEHVRQAAARVL
920       --------------------------------------TEFLQREVQGFL
921       --------------------------------------IAYIQTEVAQVL
922       --------------------------------------SAMLCSEIAVVL
923       --------------------------------------LELVHQQVHQVL
924       --------------------------------------LEHVRQVAARVL
925       --------------------------------------RQHVAGQVSATL
926       --------------------------------------LRLVRVHAAAVL
927       --------------------------------------LDLVCSFAAMVL
928       --------------------------------------TNHIRSAIAKAL
929       --------------------------------------AGAIAGEIRAVL
930       --------------------------------------LEWVSSLASAAL
931       --------------------------------------LDLVRAHTMAVL
932       --------------------------------------IDYIQEQVAIIL
933       --------------------------------------LRLVRSQASMVL
934       --------------------------------------VAYLQSEVAQVL
935       --------------------------------------EEHLSKQLARVL
936       --------------------------------------LEYVSKQVRMIL
937       --------------------------------------EDLVRTQAADVL
938       --------------------------------------EPLLRAQISQVL
939       --------------------------------------LTVVRESAAAAL
940       --------------------------------------DAHLRELIGGVL
941       --------------------------------------TELVVGFTAGLL
942       --------------------------------------VAFLQGELQAVL
943       --------------------------------------RAHVRQLVATAL
944       --------------------------------------LDLVRTEIADIL
945       --------------------------------------LELVTAEALGVL
946       --------------------------------------LGLVTKHVAVVL
947       --------------------------------------EEHLQTLAAQVL
948       --------------------------------------AEIVRRRTAALL
949       --------------------------------------MSAVQDQVVRVL
950       --------------------------------------ETYLQEQIAKVL
951       --------------------------------------EKFVREQLGRVL
952       --------------------------------------SRSSWNSTATVL
953       --------------------------------------RDLVRSSVTDIL
954       --------------------------------------HEVVHGAVARVL
955       --------------------------------------LDLVRRHAAAVL
956       --------------------------------------LGLVLQTTRQIL
957       --------------------------------------VELVCFHAAIVL
958       --------------------------------------EEHLAEQIALVL
959       --------------------------------------TERMCARIAAVM
960       --------------------------------------LGLIRTGICTVL
961       --------------------------------------RETVVACAAALL
962       --------------------------------------VAHVRRQLALVL
963       --------------------------------------AREVAAAVAAEL
964       --------------------------------------LEHVLHTIAVVR
965       --------------------------------------HRHVSVLIAAVM
966       --------------------------------------ETYIREQIAKIL
967       --------------------------------------TEFLRNAVAEVT
968       --------------------------------------RKYLQTEVSQVL
969       --------------------------------------LELVRSEVARAV
970       --------------------------------------IDLVVGYTAGLL
971       --------------------------------------KEHIRGQVAKVL
972       --------------------------------------LDQVRDGVATVL
973       --------------------------------------VDLVCLHAAIAT
974       --------------------------------------LEYLRAAVAEVT
975       --------------------------------------VSAVLTESLADV
976       --------------------------------------ARQVLTAVSSEL
977       --------------------------------------VELVRGQVAVVL
978       --------------------------------------LELVRDATAQVL
979       --------------------------------------HAYLRDKLSQVL
980       --------------------------------------EAKVRELAAQVL
981       --------------------------------------LGVVGGRVAAVL
982       --------------------------------------ATRMQRTLGELL
983       --------------------------------------VTAVAEVLAAVP
984       --------------------------------------RHFVREAAGETL
985       --------------------------------------TERMCALIAAVM
986       --------------------------------------LLLVRTEAAAAL
987       --------------------------------------AALVAEQVAAVF
988       --------------------------------------ISWVREEVARVL
989       --------------------------------------LEYVYSQVTQVL
990       --------------------------------------TDTLAKMLAETL
991       --------------------------------------DGHLRELIGGVL
992       --------------------------------------ARQVLTAVSSEL
993       --------------------------------------LDLVRTRVA---
994       --------------------------------------RSLVLAETSAVL
995       --------------------------------------LRLVCAETAAVL
996       --------------------------------------ESFLREEAAQVL
997       --------------------------------------TDFIRHRVADVL
998       --------------------------------------EGYLREQLGRIL
999       --------------------------------------LDLIRRQLAAVL
1000      --------------------------------------GRALLDLVLSEV
1001      --------------------------------------VRLVGETTASVL
1002      --------------------------------------LDHVHQQVHQVL
1003      --------------------------------------TSWVREEVSRVL
1004      --------------------------------------EAALRDSLASAL
1005      --------------------------------------QAHAEAIVRKVL
1006      --------------------------------------EGYLREQLGRIL
1007      --------------------------------------FAYIGKQVATIL
1008      --------------------------------------FEAVQGEVAKVL
1009      --------------------------------------TQVRQEVMASVA
1010      --------------------------------------LELVRAEAATTL
1011      --------------------------------------TTQISSAIVNIL
1012      --------------------------------------EEFLTKQVARVL
1013      --------------------------------------LTHVRKLAAKVL
1014      --------------------------------------VQRIQGEVGRIL
1015      --------------------------------------AQQVIEAVAAEL
1016      --------------------------------------ESFLQQELQSVL
1017      --------------------------------------VSMLQRELQEVL
1018      --------------------------------------LDAIRAHLVDSL
1019      --------------------------------------IAWVREEVARVL
1020      --------------------------------------LALVLAETSAVL
1021      --------------------------------------TNYLRNAVAEVT
1022      --------------------------------------MDYVREQVAWMR
1023      --------------------------------------HAYLRDKLSQVL
1024      --------------------------------------ASAIADEIRAVL
1025      --------------------------------------VSMLQRELQEVL
1026      --------------------------------------QDVVRVQVSHVL
1027      --------------------------------------ADLVQREVSAIL
1028      --------------------------------------LNVIIQYAGEVL
1029      --------------------------------------AAYVQKQVMDVL
1030      --------------------------------------EAFLAGSLAAAL
1031      --------------------------------------LAHVRRQLALVL
1032      --------------------------------------RQLVAEQVSLIL
1033      --------------------------------------RTVVRDCLAACV
1034      --------------------------------------GRFLQEELSEVL
1035      --------------------------------------YAVIRDSLAEEL
1036      --------------------------------------RETVRAAVALVL
1037      --------------------------------------AACLKAVIADVI
1038      --------------------------------------QAYLQNLIAHVL
1039      --------------------------------------EQGLRRIIAAEL
1040      --------------------------------------VELVNPVLMRSL
1041      --------------------------------------IEKIKEDVTRSL
1042      --------------------------------------RTLVRTEVAAAL
1043      --------------------------------------QDGLRGILATEL
1044      --------------------------------------LREELATSLAQA
1045      --------------------------------------MDLLKHEVGTVL
1046      --------------------------------------TERLHTRIAAVM
1047      --------------------------------------HELVAGEAREVL
1048      --------------------------------------VELVQSEAAVVL
1049      --------------------------------------VQRIQSEVGRIL
1050      --------------------------------------QAYVQTEAATVL
1051      --------------------------------------MDYLREQVAWMR
1052      --------------------------------------ALLLRQEIGRVL
1053      --------------------------------------LELLRDAAAQVL
1054      --------------------------------------TALALDGLAKTL
1055      --------------------------------------LAEVCSDVCGVL
1056      --------------------------------------LDLVRAETAALR
1057      --------------------------------------ADLVTTEVAAVL
1058      --------------------------------------EARVTACVAATL
1059      --------------------------------------TALVREEVGRVL
1060      --------------------------------------EQVVLAELAAVL
1061      --------------------------------------TDHISSLLEDIL
1062      --------------------------------------INHLSLCVSNIL
1063      --------------------------------------TAVALNGLAKTL
1064      --------------------------------------LDAVCGETAKML
1065      --------------------------------------SGHSGEQIHEDG
1066      --------------------------------------VDAVCAEAAKML
1067      --------------------------------------VDAVCAEAAKML
1068      --------------------------------------VDAVCAEAAKML
1069      --------------------------------------VAHIRRQLSLVV
1070      --------------------------------------LGLVSREIRALL
1071      --------------------------------------ESGLRTILAVEL
1072      --------------------------------------FQYIGKQVGMIL
1073      --------------------------------------HRLVVSHLAKVL
1074      --------------------------------------KDSVHNIVEQII
1075      --------------------------------------VQWLAQLVARTL
1076      --------------------------------------EQLIRQQLAQLL
1077      --------------------------------------TTHVCNQVAKVI
1078      --------------------------------------STHIRALVASSM
1079      --------------------------------------TADVREQVAGVL
1080      --------------------------------------SAHIGSEVSRIM
1081      --------------------------------------VARLRRRISAIM
1082      --------------------------------------TNHIIMRVSTVL
1083      --------------------------------------AALVVQGLASAL
1084      --------------------------------------LPALRGIAARVL
1085      --------------------------------------SKHIRGQVAKVL
1086      --------------------------------------GEMIRQEIASVH
1087      --------------------------------------LAVVNGETAALA
1088      --------------------------------------AELVLDLVGAAL
1089      --------------------------------------ASLRARCVQALA
1090      --------------------------------------RSVLITEVARAV
1091      --------------------------------------EKTVREVVKQAL
1092      --------------------------------------SAIIRTLVAKEM
1093      --------------------------------------SNVVLDTARQVL
1094      --------------------------------------RQHLFEYIGKQV
1095      --------------------------------------TTDVREQVATEL
1096      --------------------------------------ETHIAKLVQQVL
1097      --------------------------------------FQLLAEDAAAVT
1098      --------------------------------------MNQVRAVIADTM
1099      --------------------------------------LEWVRAEIAAVL
1100      --------------------------------------ESGLRTIIAAEL
1101      --------------------------------------RQALQEEVARVL
1102      --------------------------------------SAHVGGVVAETL
1103      --------------------------------------QSHLVTQLGVVT
1104      --------------------------------------KAWLVARVAAIS
1105      --------------------------------------RDVERAIVACLG
1106      --------------------------------------RELVRARTAAAL
1107      --------------------------------------RARLREIVAACI
1108      --------------------------------------AHRVAAEVALAL
1109      --------------------------------------KKYLQTEVSQVL
1110      --------------------------------------LDWLRERFARVL
1111      --------------------------------------RRLVSGQLSLLL
1112      --------------------------------------VAYLTRQIGAVL
1113      --------------------------------------VAAVRAHAATVS
1114      --------------------------------------RTEIQSEVAKVL
1115      --------------------------------------RNWLIDRLAKQL
1116      --------------------------------------DHVLRARLLEIV
1117      --------------------------------------MDHVRVEVARVL
1118      --------------------------------------LTHLRGQLAQVL
1119      --------------------------------------FNYIRDEVAKIL
1120      --------------------------------------VEYLQELAMKVL
1121      --------------------------------------IELTRTELGNAL
1122      --------------------------------------RDVIKACVAKSL
1123      --------------------------------------LASVRELVASSL
1124      --------------------------------------VARLRRRIAGVM
1125      --------------------------------------IRQISLRVCTVL
1126      --------------------------------------IAYLQAEISKVL
1127      --------------------------------------LEELRTSLADIL
1128      --------------------------------------RELILDSLAQAL
1129      --------------------------------------VGDVRAQIGALL
1130      --------------------------------------LDLVAAQVAAVA
1131      --------------------------------------RVLVADVAADVL
1132      --------------------------------------VSVLQGELQDLL
1133      --------------------------------------AGLVHAETAAVT
1134      --------------------------------------KAQVAAAARQVL
1135      --------------------------------------VDYLIGVVAKVL
1136      --------------------------------------TQLVLSQLAQTL
1137      --------------------------------------HEVVSVKLASLL
1138      --------------------------------------RARLGAIVAAVL
1139      --------------------------------------ISHISLSVSTVL
1140      --------------------------------------TAQIAGCVATVL
1141      --------------------------------------ERFVREQLAAVL
1142      --------------------------------------ERFVRDAIAARL
1143      --------------------------------------ESHVSEQLGRVL
1144      --------------------------------------ESYLADHLRAVL
1145      --------------------------------------VDFLRVEAARVL
1146      --------------------------------------LVLWSPRRWDLL
1147      --------------------------------------VEAVGSQFVKIL
1148      --------------------------------------QALVCEVVGQVF
1149      --------------------------------------TRERRRELGEYL
1150      --------------------------------------VHDELSKALADV
1151      --------------------------------------TQVVREKVAAVL
1152      --------------------------------------AEWLAARVAARL
1153      --------------------------------------LPALIAAAAAQL
1154      --------------------------------------EGFVREVIAGTM
1155      --------------------------------------ERWLIGRIAAAT
1156      --------------------------------------VDMVHRHTVAAL
1157      --------------------------------------LAALVDHVVART
1158      --------------------------------------QDWILLYIANLL
1159      --------------------------------------GDEIAGRVASIV
1160      --------------------------------------SVVAAIHRALQQ
1161      --------------------------------------REHIRAEISQVL
1162      --------------------------------------EQLLLQRIAELM
1163      --------------------------------------EARLRAELAARL
1164      --------------------------------------VAHISDELTSIL
1165      --------------------------------------IDEVAAHISAEM
1166      --------------------------------------SDTLRGLVGQIL
1167      --------------------------------------AALEAALRETLA
1168      --------------------------------------RQLVLEKHLSEL
1169      --------------------------------------RQVLMSVVSKVL
1170      --------------------------------------AQVLLEHALQVL
1171      --------------------------------------LRLVTDAVAAHI
1172      --------------------------------------QRAINDALKSVL
1173      --------------------------------------TDFLARQVMTTL
1174      --------------------------------------EAVVCALFEDVL
1175      --------------------------------------VGLLRGELSKIL
1176      --------------------------------------RQLVTSAVARAL
1177      --------------------------------------EGVVRHQLAKVL
1178      --------------------------------------QALVREELAAVL
1179      --------------------------------------EAGLRRIVAREL
1180      --------------------------------------ATWLLTKVSEQL
1181      --------------------------------------RQLVTSAVARAL
1182      --------------------------------------LKDLRTTVAQVL
1183      --------------------------------------FQLLAEDAALVT
1184      --------------------------------------RDWLVQQVASQV
1185      --------------------------------------DEKIRGCVAKVL
1186      --------------------------------------QEVLKQTISQLL
1187      --------------------------------------QELLAKEVSGLL
1188      --------------------------------------VHVKLRQLLAEE
1189      --------------------------------------AAAVQGALATVL
1190      --------------------------------------IEEVRAAVAAEM
1191      --------------------------------------QTMLRESLELEL
1192      --------------------------------------VEAVCAEAVKML
1193      --------------------------------------LCDELTAGLAEV
1194      --------------------------------------LAFLRGIVSQAT
1195      --------------------------------------EAFLQQVIAEVL
1196      --------------------------------------EAHLRDQIAKVL
1197      --------------------------------------LMGLRRLLADTI
1198      --------------------------------------TQQIQALVGNAL
1199      --------------------------------------LRREVIDSLAAA
1200      --------------------------------------VGFLKRVFSEQW
1201      --------------------------------------VVPALRALLADA
1202      --------------------------------------NADLIGQVAEEL
1203      --------------------------------------VERIRRELMRSL
1204      --------------------------------------IGLLRTVLVTVT
1205      --------------------------------------AALVTACFAEVL
1206      --------------------------------------RQWIREEVSWLS
1207      --------------------------------------LSLIRGEVASLL
1208      --------------------------------------VDMLKHEVCEIL
1209      --------------------------------------ADAVRAELAAVL
1210      --------------------------------------EGVLADSLAEAL
1211      --------------------------------------EDLRRLVSA---
1212      --------------------------------------VDWLRRAVAARL
1213      --------------------------------------LAWLRQLLAKTL
1214      --------------------------------------TEYIRSLLSASL
1215      --------------------------------------LDALLAKLSRVL
1216      --------------------------------------IDFIQHQVAEML
1217      --------------------------------------RRLIAEQASVIL
1218      --------------------------------------ITHLQMIVSEIL
1219      --------------------------------------AEEVARLLAGVL
1220      --------------------------------------LGQVVRMLADVL
1221      --------------------------------------EEYVKGVIARVL
1222      --------------------------------------ISHLQILISNIL
1223      --------------------------------------AARLKRHLEAAI
1224      --------------------------------------DERIRDCVARVL
1225      --------------------------------------AVALLDTTSTAL
1226      --------------------------------------DENIRATVGEVL
1227      --------------------------------------RRLVSDQISLLL
1228      --------------------------------------PVVAAIHRALQQ
1229      --------------------------------------VDMIKHEVSEIL
1230      --------------------------------------TVEVVKLIAAEM
1231      --------------------------------------QARLAGVLSQRL
1232      --------------------------------------VGALRRAAAELL
1233      --------------------------------------RRTIRAHCARII
1234      --------------------------------------QVVIRAIAAKLA
1235      --------------------------------------ETHVRGHFEAVV
1236      --------------------------------------SRWIAELLAARL
1237      --------------------------------------ARLVRELLVRFL
1238      --------------------------------------EAVLLEGVSELL
1239      --------------------------------------LALLRELVAELT
1240      --------------------------------------REVVSAALSEIL
1241      --------------------------------------LTLIVAHLAERL
1242      --------------------------------------AAFLLAQVAGVL
1243      --------------------------------------LVHALAASLAKA
1244      -----------------------------------------MRDSLASAL
1245      --------------------------------------RVWLVDCVAGHL
1246      --------------------------------------LSSIKEAISDAI
1247      --------------------------------------RRLVSEQISLLL
1248      --------------------------------------DEKIRGCVAKVL
1249      --------------------------------------AGFIRERLAHVL
1250      --------------------------------------VAAKLHHRLHLP
1251      --------------------------------------LKLLAQEMETLI
1252      --------------------------------------RKLVADQIGLIL
1253      --------------------------------------HENLRESIADVL
1254      --------------------------------------VEHEARVLASGF
1255      --------------------------------------VAAIHRALQQSL
1256      --------------------------------------KAMLKREIAKLL
1257      --------------------------------------DEKIRGCVAKVL
1258      --------------------------------------EELVAGVFAQVL
1259      --------------------------------------EELVQLVAAALT
1260      --------------------------------------GGYLREKLAAVL
1261      --------------------------------------EIARRHLVGIVR
1262      --------------------------------------AFEVGKKIHDLM
1263      --------------------------------------EMHLRDVIATVL
1264      --------------------------------------VALILDTIRAVL
1265      --------------------------------------EAYVRARVGEVC
1266      --------------------------------------RRLVAEQIALVT
1267      --------------------------------------KQVLKEQLAEAL
1268      --------------------------------------LDEVREQIAQEM
1269      --------------------------------------EQLIEQVWRKHL
1270      --------------------------------------TRLRRLVSEQVS
1271      --------------------------------------LDFLKQEVAVVM
1272      --------------------------------------EEWLTGICCREL
1273      --------------------------------------RQTLLAVLGETL
1274      --------------------------------------RQLVREVLLQHL
1275      --------------------------------------VEVIAAQFTKIL
1276      --------------------------------------QSRVLQIACQVI
1277      --------------------------------------LEVVSESVRRIM
1278      --------------------------------------VEVVAQIISEVT
1279      --------------------------------------NEEITNALRHMI
1280      --------------------------------------AGAVAECLAKAL
1281      --------------------------------------QVWLIAQLAERL
1282      --------------------------------------LDFLKQEVAVVM
1283      --------------------------------------AACLMEKIRARL
1284      --------------------------------------LALLTERLADVI
1285      --------------------------------------EHLVVAYFKEAL
1286      --------------------------------------EQALADCWEAVL
1287      --------------------------------------KVSIADVQARVL
1288      --------------------------------------LRWLAERVGRAI
1289      --------------------------------------HRRLAAVVAEAT
1290      --------------------------------------TDYLKKLISSVI
1291      --------------------------------------SRQVRECVANVL
1292      --------------------------------------EDALRRKIAGLL
1293      --------------------------------------IDEVRAAIATEM
1294      --------------------------------------RRLLVEQASVIL
1295      --------------------------------------ESVRQIVASAVT
1296      --------------------------------------EELLRTQLAAVL
1297      --------------------------------------KAAIRDAVCEVL
1298      --------------------------------------TEYLKQIVSAIL
1299      --------------------------------------AALLRSLLGEAL
1300      --------------------------------------VEGLEKILREVT
1301      --------------------------------------KHLLKQQTASLL
1302      --------------------------------------KSWLISQLAERL
1303      --------------------------------------QTLVQWCVERVS
1304      --------------------------------------QRALIEQVSAQM
1305      --------------------------------------VKQVLKQQLAEA
1306      --------------------------------------ITVVGARLAKQL
1307      --------------------------------------RGFVVEEVAQIL
1308      --------------------------------------VELLKKVIGEAL
1309      --------------------------------------RSYVTGVFAEVL
1310      --------------------------------------EKSIAEIWQSLL
1311      --------------------------------------KQTVFEAAKTVL
1312      --------------------------------------EQWLIAWLGERL
1313      --------------------------------------EEYLGEHLRVVL
1314      --------------------------------------LTTLLDLVAEVL
1315      --------------------------------------LERVIECVEQAT
1316      --------------------------------------RRLIAEQVGLLL
1317      --------------------------------------ESAVADVFAEVL
1318      --------------------------------------EVLWAVVDAVRT
1319      --------------------------------------IGWIAEDLGAQL
1320      --------------------------------------LDLIAELVGALT
1321      --------------------------------------RARLTAVLAQRL
1322      --------------------------------------EDKIIDSLASTL
1323      --------------------------------------QELVAAAFATEI
1324      ------------------------------------------------ML
1325      --------------------------------------GDRVRHAWAHIL
1326      --------------------------------------LRWLTAQAAAVL
1327      --------------------------------------TQDVESKISTVV
1328      --------------------------------------QEKLKRHVSDLL
1329      --------------------------------------MDFLQEQLGPRL
1330      --------------------------------------MHALAASLAKAL
1331      --------------------------------------RGKVLDCVRRAL
1332      --------------------------------------QDYLKGKLAIVI
1333      --------------------------------------EAYLTEHLRAVL
1334      --------------------------------------IRYFKQLLSTTL
1335      --------------------------------------SIEIGTKVNDFL
1336      --------------------------------------ERKVAAIWKEAL
1337      --------------------------------------EAFLRTQVSQVL
1338      --------------------------------------ERAVARVFADVL
1339      --------------------------------------ERRIAAVWQQVL
1340      --------------------------------------LDGLRGVFSAEL
1341      --------------------------------------EAELIRIVAFVQ
1342      --------------------------------------VDYLKGKVANIF
1343      --------------------------------------RARLRELVVATL
1344      --------------------------------------EHALAEIFVDVL
1345      --------------------------------------LSILMQAVSELL
1346      --------------------------------------QDWLVRHIGDLL
1347      --------------------------------------RRLISDQVSLIL
1348      --------------------------------------TEIRRKVSLAVF
1349      --------------------------------------QQLLGSIWAAVL
1350      --------------------------------------RQWLRNTFMTEL
1351      --------------------------------------DEELVVVIAQVA
1352      --------------------------------------KREVERWLLTWL
1353      --------------------------------------VALLRDEAVSVL
1354      --------------------------------------VAYLQDGVAKVL
1355      --------------------------------------QQLIIDSLAKTL
1356      --------------------------------------LHRVREIWRTLL
1357      --------------------------------------QNWLLGRMAQYL
1358      --------------------------------------VQVMGHRLVTMF
1359      --------------------------------------RRALIDLVSQQM
1360      --------------------------------------KEERETYIEKQI
1361      --------------------------------------KAWLVESLAQRL
1362      --------------------------------------VRTIAAVWQQVL
1363      --------------------------------------ADRTLTRLAGVL
1364      --------------------------------------AAFLIKAAAKVL
1365      --------------------------------------IETLQAQIARIL
1366      --------------------------------------TKEIEHVLRELT
1367      --------------------------------------AEWMKAYIGDFL
1368      --------------------------------------VEILKAEVGEIL
1369      --------------------------------------QAELKHMISGIL
1370      --------------------------------------EQALAECWEAVL
1371      --------------------------------------ESMIRTTLSPFL
1372      --------------------------------------HGALIRLVSSIL
1373      --------------------------------------QNWLIKQLAEQL
1374      --------------------------------------LDLIRTHSATAT
1375      --------------------------------------EDIRLSVSAIVS
1376      --------------------------------------LDYLRGVVGRLL
1377      --------------------------------------GALLRESIAEVL
1378      --------------------------------------QSWLRSLLAKEL
1379      --------------------------------------ETYFHEQVARVL
1380      --------------------------------------AKLLAAEIGKIL
1381      --------------------------------------ERVIAQRLGSML
1382      --------------------------------------EQRLHQIWSALL
1383      --------------------------------------HTALTAMVSGIL
1384      --------------------------------------RSWLTERVASYL
1385      --------------------------------------KHWLVQKMGALL
1386      --------------------------------------EEALALIWVELL
1387      --------------------------------------EDLVQDVIEREL
1388      --------------------------------------HDRLREIVRELL
1389      --------------------------------------SNKIISICSEVL
1390      --------------------------------------VAYAKAIFAEVL
1391      --------------------------------------ERVVLKVWEEVL
1392      --------------------------------------LAALADGLSDAL
1393      --------------------------------------IKQVLKQQLAEA
1394      --------------------------------------LDDVLDCIAEVL
1395      --------------------------------------EDYLKGHFAAVF
1396      --------------------------------------RDLLTGMVAELL
1397      --------------------------------------KARLRQLVAGRL
1398      --------------------------------------AIAMRATREKLS
1399      --------------------------------------SDYLRKLVASTL
1400      --------------------------------------TVEVGKTIYDLM
1401      --------------------------------------GAIVAELRAMLG
1402      --------------------------------------VELANPVLMRSL
1403      --------------------------------------LTMLQDTVAKAL
1404      --------------------------------------RHWLTAHVASLL
1405      --------------------------------------DVKIRECVALVM
1406      --------------------------------------EELLAEQFAAVL
1407      --------------------------------------ERLVARTWADVL
1408      --------------------------------------GRAITAKLATMF
1409      --------------------------------------SGLISTQISAVL
1410      --------------------------------------ESDLKKQIATLM
1411      --------------------------------------GEVIVQQIANSL
1412      --------------------------------------VTWCQEYVAGLL
1413      --------------------------------------QRLVAATFAEVV
1414      --------------------------------------EEIVAGVFAEVL
1415      --------------------------------------QAELAAIWSELL
1416      --------------------------------------EQRIAVIWQEAL
1417      --------------------------------------EATLCSVFAEVL
1418      --------------------------------------RKELKDSLADIL
1419      --------------------------------------TAVLTKEIEQVL
1420      --------------------------------------EELLLQAVSGVL
1421      --------------------------------------AEVVRAELAATL
1422      --------------------------------------KDYLVAELSKEL
1423      --------------------------------------SQGIEQILREVT
1424      --------------------------------------ERTIAAIWADVL
1425      --------------------------------------ATGVRHKLAGIL
1426      --------------------------------------VSAVRKMVANLL
1427      --------------------------------------LERLKAVFCAVT
1428      --------------------------------------VDWLVTLFSDEL
1429      --------------------------------------EGCVSEAFAREL
1430      --------------------------------------LRARVGARLSAL
1431      --------------------------------------HDWLRATLGELL
1432      --------------------------------------VARALREELART
1433      --------------------------------------QQVIIQALARTL
1434      --------------------------------------RAWLSAAVADAA
1435      --------------------------------------ERVLCGVFADVL
1436      --------------------------------------EHRLAQVWRGVL
1437      --------------------------------------EQTIAAIWSVVL
1438      --------------------------------------GDYLRAKLGEVL
1439      --------------------------------------KQLLVEQLSQSL
1440      --------------------------------------KIKIIEFAAQVL
1441      --------------------------------------EQRVAAVFAEVL
1442      --------------------------------------ITSLRDLFASAL
1443      --------------------------------------RTRLRGILAREL
1444      --------------------------------------LQAELTVSLARA
1445      --------------------------------------ERVLCGVFAEVL
1446      --------------------------------------ARGLAEKLSEVL
1447      --------------------------------------VDAVRTQLAAVL
1448      --------------------------------------EQQLAAIWQDVL
1449      --------------------------------------EDYIINLLRDII
1450      --------------------------------------LSLLHKMVCTLI
1451      --------------------------------------LEQVREVIERVL
1452      --------------------------------------KNYIQLVVAKTL
1453      --------------------------------------ASLRARCVQALA
1454      --------------------------------------STAIITKLTKSL
1455      --------------------------------------LTWLKDSIARML
1456      --------------------------------------VSVVRSVVLDML
1457      --------------------------------------EELLCVLFAQVL
1458      --------------------------------------RARVADYLEAEL
1459      --------------------------------------TAWLQEWIARCV
1460      --------------------------------------TEVVRRMAAEII
1461      --------------------------------------MIRVTQIVNDAV
1462      --------------------------------------RAWLASTFAREL
1463      --------------------------------------QRAVAAVFAEVL
1464      --------------------------------------TEYLKTLIGETL
1465      --------------------------------------EALLCDLFAEVL
1466      --------------------------------------KAFLKDQLRDIL
1467      --------------------------------------EEDVVAIMAELL
1468      --------------------------------------LAWLRERLGSEL
1469      --------------------------------------KDFLREQLHRLL
1470      --------------------------------------QAWMIANLAELL
1471      --------------------------------------RETVCKIIADQL
1472      --------------------------------------EQLIASVWAEVL
1473      --------------------------------------THYVQGRMAPLL
1474      --------------------------------------RAYLRARAAELL
1475      --------------------------------------EDVVAQVWCAVL
1476      --------------------------------------ADWLTQQLATIT
1477      --------------------------------------LEALCNKVSSIT
1478      --------------------------------------RDVIRDIIAVLR
1479      --------------------------------------LDDVLDCIAEVL
1480      --------------------------------------EARLLAICREVL
1481      --------------------------------------LSALVDQVVSRT
1482      --------------------------------------TSYLQSRVAHFM
1483      --------------------------------------DDAILATVRGML
1484      --------------------------------------ITYLTELIGKTL
1485      --------------------------------------AIGLVEKIRTKL
1486      --------------------------------------ERLVLQVWEQVL
1487      --------------------------------------RAFIRKQLLQLL
1488      --------------------------------------MEAMGRKLISMF
1489      --------------------------------------ESQIAAQWKEVL
1490      --------------------------------------LDLIAGRVAVLT
1491      --------------------------------------ENRVGAIWQQIL
1492      --------------------------------------EAQIAAIWSRIL
1493      --------------------------------------QSLVISLVAART
1494      --------------------------------------ERLVAEAFATVL
1495      --------------------------------------GELVAAVFAAVL
1496      --------------------------------------SDYFKKLVAAGI
1497      --------------------------------------EQMLARIWAEVL
1498      --------------------------------------EAVLRSIWEQVL
1499      --------------------------------------ADLIRGEVAKVL
1500      --------------------------------------EEVVARVIADVL
1501      --------------------------------------LDLVLRQVRRAV
1502      --------------------------------------AAAVADILQSVT
1503      --------------------------------------ENRVGAIWQQIL
1504      --------------------------------------EAALCEVFAEVL
1505      --------------------------------------TAVVLAELTSVL
1506      --------------------------------------VQWLAARAAAAL
1507      --------------------------------------TEAMITKVSAMT
1508      --------------------------------------EETVARAWAEAL
1509      --------------------------------------RAFLRGHLADVL
1510      --------------------------------------AREIGGKIYEFI
1511      --------------------------------------VAVVRRKIQQIA
1512      --------------------------------------RSYVAGVFAEVL
1513      --------------------------------------RFRVRSIVESIL
1514      --------------------------------------ETVLATLIAELL
1515      --------------------------------------QAWMISNLAELL
1516      --------------------------------------TERLVARVMGEL
1517      --------------------------------------QSLVSDHVRRVL
1518      --------------------------------------SDRGLEVVAAEV
1519      --------------------------------------TAAIVQRLASLM
1520      --------------------------------------AAVLAAHYAEVL
1521      --------------------------------------EHMVARVFEEVL
1522      --------------------------------------ERVLAELFADVL
1523      --------------------------------------KHWLVAYIADLV
1524      --------------------------------------ARELAHCVSRFL
1525      --------------------------------------EMHLLQQWQELL
1526      --------------------------------------VRVVGAYFAKTL
1527      --------------------------------------ERRVARVFAAVL
1528      --------------------------------------PAWLRARVAALL
1529      --------------------------------------TEFIRESLVDFL
1530      --------------------------------------EQAIAAVWSERL
1531      --------------------------------------RHSLRDTLADEL
1532      --------------------------------------SAWLRQLVSRVF
1533      --------------------------------------IDFLASRTARVL
1534      --------------------------------------ERRLQDVLIKEL
1535      --------------------------------------QGALRGMVAKML
1536      --------------------------------------EELLAGLFAGVL
1537      --------------------------------------QTWLKTWISQKL
1538      --------------------------------------TNEIGKRVCMFM
1539      --------------------------------------ERAVAAVFAEVL
1540      --------------------------------------ERSLHDMWSELL
1541      --------------------------------------IDVVNGCFMRVL
1542      --------------------------------------RDFVREQLRNLL
1543      --------------------------------------GAAVRIALAAVL
1544      --------------------------------------CELISSLAQAVS
1545      --------------------------------------GAEIGKQLMRLL
1546      --------------------------------------YVHLKKIVARIL
1547      --------------------------------------QNWLEKWLIKKL
1548      --------------------------------------LEAFITKVAGVL
1549      --------------------------------------ATVLLLWRELFS
1550      --------------------------------------ERRVAGIWEESL
1551      --------------------------------------TRVIGTRVYTFM
1552      --------------------------------------ENWIIDWVVRKL
1553      --------------------------------------LAWDLRELASRP
1554      --------------------------------------TRYVQSRLGPLL
1555      --------------------------------------VSWDVKELAAGL
1556      --------------------------------------GEALAAIWAEVL
1557      --------------------------------------EAHLAQLFAELL
1558      --------------------------------------LESIQRKIYAHC
1559      --------------------------------------ERRVAAVFEHVL
1560      --------------------------------------TEDRQALLERIL
1561      --------------------------------------VNIVKHIVSSLI
1562      --------------------------------------VRYLKQVIGGLF
1563      --------------------------------------ETVVMDAFHEVL
1564      --------------------------------------ELWLIERIACYL
1565      --------------------------------------QNSLAKVVGDVL
1566      --------------------------------------QNWLVSQIAKEM
1567      --------------------------------------ERTVAATYAEVL
1568      --------------------------------------LAGVRAAVAAHL
1569      --------------------------------------EEFLRKTFIEVL
1570      --------------------------------------LAWLKSSLSTEL
1571      --------------------------------------QEWLIAYLAQLL
1572      --------------------------------------QSWLVAHVAKQL
1573      --------------------------------------ERAVRDALTEVL
1574      --------------------------------------QQDLVEAVAHIL
1575      --------------------------------------WAALSAIAARVL
1576      --------------------------------------ATELGRTLHGFL
1577      --------------------------------------TSCIVTKLRASL
1578      --------------------------------------EELIASVWSQVL
1579      --------------------------------------EEWLKELFSEEL
1580      --------------------------------------LAHLVRLFAEEL
1581      --------------------------------------AALICQELMQKL
1582      --------------------------------------ERELIDMVASAS
1583      --------------------------------------ASQVTRIMASIL
1584      --------------------------------------ERDIAAIWREVL
1585      --------------------------------------ADFLRHLVSATL
1586      --------------------------------------QGLVRGITAKAL
1587      --------------------------------------AEALTLKLCRVL
1588      --------------------------------------EAALIQMVGAIL
1589      --------------------------------------IPPRNHQELQLV
1590      --------------------------------------IDAANAHFMRSL
1591      --------------------------------------KQHITNIIVNTI
1592      --------------------------------------FDTVRARVAEVL
1593      --------------------------------------RELVLGVMEEVL
1594      --------------------------------------IEGLTRKLARSL
1595      --------------------------------------KQKITEVISNLQ
1596      --------------------------------------ETAIVRKLAAMF
1597      --------------------------------------EQRVAAVWQQIL
1598      --------------------------------------ETALAALWHACL
1599      --------------------------------------TERRLCAIFGHL
1600      --------------------------------------LDLVVDHVVVVT
1601      --------------------------------------QQALAALWTDML
1602      --------------------------------------RRYFASELARLM
1603      --------------------------------------EAQLAEVWKELL
1604      --------------------------------------LEWLRGKIGELI
1605      --------------------------------------EKEIAAVWEKAL
1606      --------------------------------------GKAVSAIVAKLL
1607      --------------------------------------ASLLARQIAVIL
1608      --------------------------------------GQRLRELVAELV
1609      --------------------------------------SAAIVQKLCKAL
1610      --------------------------------------QKDLLKAVAHIL
1611      --------------------------------------EAAVAGVCARAL
1612      --------------------------------------ERELAALWEELF
1613      --------------------------------------EKVLCALYAEIL
1614      --------------------------------------ENHIKRHFSKVS
1615      --------------------------------------EAAVAAAFAEVL
1616      --------------------------------------TVDVPELVASIY
1617      --------------------------------------LEAISKKLQDIF
1618      --------------------------------------QDWLVSYLALHL
1619      --------------------------------------QAALLACWEQAL
1620      --------------------------------------SDFIIKVIAAEF
1621      --------------------------------------LEAELAEVLNGR
1622      --------------------------------------EAELAGLFAEVL
1623      --------------------------------------QEIVRDLVAQIL
1624      --------------------------------------DRWLREWFARRL
1625      --------------------------------------AGEVRDRVATFL
1626      --------------------------------------EEALCAAFADVL
1627      --------------------------------------HTVVRGLVCTTL
1628      --------------------------------------ESRVAQVWTRVL
1629      --------------------------------------QEFLKALLAAEI
1630      --------------------------------------EHQLAELFAEVL
1631      --------------------------------------ELRLVRTWEQLL
1632      --------------------------------------AATLRRELAALL
1633      --------------------------------------IEGIAKMMSSIL
1634      --------------------------------------RTRLRTILGREL
1635      --------------------------------------QEWLVNQIATQL
1636      --------------------------------------VHYLKQMIGGLF
1637      --------------------------------------IGXLXVIVGKLL
1638      --------------------------------------RSLLRESLALEL
1639      --------------------------------------VEAIASKLADIF
1640      --------------------------------------RDYLRNLIAQAT
1641      --------------------------------------TMKIQSIATDVI
1642      --------------------------------------EELVAGVLADVL
1643      --------------------------------------EEAIAKVWSEVL
1644      --------------------------------------ERQIAAVWCEIL
1645      --------------------------------------HAILLACWEQAL
1646      --------------------------------------SAWLRARIGAAL
1647      --------------------------------------TDGFIKEVRSRL
1648      --------------------------------------EELVAGIWAQVL
1649      --------------------------------------PDAVRTQLAAVL
1650      --------------------------------------TEQLRIKLSKML
1651      --------------------------------------ATALIKKLSKTL
1652      --------------------------------------SEWLVAYLAGKL
1653      --------------------------------------LDALLEQLSNIL
1654      --------------------------------------QATLLACWEQAL
1655      --------------------------------------QVRLAALWAELL
1656      --------------------------------------EQRVSAIWQHVL
1657      --------------------------------------EEVVAGVFAELL
1658      --------------------------------------LSILATRLARML
1659      --------------------------------------RSYVLGKLAKTM
1660      --------------------------------------QAWLIELFAKEL
1661      --------------------------------------ADAVVQRLAKLM
1662      --------------------------------------EKTIAEVVEAVL
1663      --------------------------------------HRLLAACWADVL
1664      --------------------------------------AELVASLFAEAL
1665      --------------------------------------EKLLAELWAKLL
1666      --------------------------------------RSVIKTSIADVL
1667      --------------------------------------SEIERAVWEEFT
1668      --------------------------------------QQGVSELVVSIL
1669      --------------------------------------QAELLEIIGAIL
1670      --------------------------------------EEILRSVFADVL
1671      --------------------------------------EQHLADRWTDVL
1672      --------------------------------------EQQMCTLFAEVL
1673      --------------------------------------EEALCALFAEVL
1674      --------------------------------------HAWLQAQLSETL
1675      --------------------------------------ETGLAELWQAVL
1676      --------------------------------------ETVIAQRMAQLL
1677      --------------------------------------EQIVADVFAALL
1678      --------------------------------------HRLLAACWADVL
1679      --------------------------------------CKAIVKQLATIL
1680      --------------------------------------TEYMKKLIGETL
1681      --------------------------------------SDVVRQEFIHAM
1682      --------------------------------------GALLAREIAGIL
1683      --------------------------------------AFYLKTVVAAIL
1684      --------------------------------------LRTVIESVADAL
1685      --------------------------------------EQQLAAIWHDLL
1686      --------------------------------------TFSAAEQLVAQA
1687      --------------------------------------QAWLVSHIAEQL
1688      --------------------------------------EEVLCRLFAELL
1689      --------------------------------------VTAVQRQVAAVF
1690      --------------------------------------HNTVRTIWQEVL
1691      --------------------------------------EESLVTLVRDVL
1692      --------------------------------------EETLAGHFASLL
1693      --------------------------------------EQVVCELFAEVL
1694      --------------------------------------AAWLRAYVAESA
1695      --------------------------------------------------
1696      --------------------------------------VSMTPEVCAKVI
1697      --------------------------------------IRLLTEIVGAET
1698      --------------------------------------EARLRDVWKNVL
1699      --------------------------------------EEIVCQVFAAVL
1700      --------------------------------------EAVLADIWEDIL
1701      --------------------------------------EEAVAAVFADVL
1702      --------------------------------------AERLKHVLSEAT
1703      --------------------------------------RTPLEEVVAGIF
1704      --------------------------------------ELDIAEVWRQDL
1705      --------------------------------------ESFLRGEVARVL
1706      --------------------------------------EEMVAQVFDDVV
1707      --------------------------------------EEILCELYADLL
1708      --------------------------------------EKVLCALFGEIL
1709      --------------------------------------EAKLAEIWQQVL
1710      --------------------------------------LDDIRRILRASG
1711      --------------------------------------AGEITAKIMDIF
1712      --------------------------------------VDWMTGYLAARL
1713      --------------------------------------------------
1714      --------------------------------------KDCFAAKLAMIS
1715      --------------------------------------LKGFATKLEGIL
1716      --------------------------------------LQWVRGQLAGLV
1717      --------------------------------------EELLCQVFAEVL
1718      --------------------------------------EEVLCTLFAEVL
1719      --------------------------------------EASLSNMVSAIL
1720      --------------------------------------QAWVAGLWTAIL
1721      --------------------------------------EKWLVSRLAALT
1722      --------------------------------------SEHFTHVVSDVL
1723      --------------------------------------EQALAGHWAAVL
1724      --------------------------------------ADDIQPRVAEIV
1725      --------------------------------------EATLARLWASVL
1726      --------------------------------------QATLLACWEHAL
1727      --------------------------------------ENWLMNWLEEKL
1728      --------------------------------------EEKLAGIWAKIL
1729      --------------------------------------EQRVAMVWQQIL
1730      --------------------------------------EEIVAGVFAETL
1731      --------------------------------------ERRITEIWKHVL
1732      --------------------------------------EAALATIWAELL
1733      --------------------------------------DSRRGPAAEEQA
1734      --------------------------------------LSAFIEKVADVL
1735      --------------------------------------QEQLAGIWQQVL
1736      --------------------------------------EAVLANVWAELL
1737      --------------------------------------RRLLSKQVGLIL
1738      --------------------------------------EAAVCAAWAAAL
1739      --------------------------------------MMAELRQLLAEE
1740      --------------------------------------AGLSAKLRASLQ
1741      --------------------------------------RDELRGVLARTL
1742      --------------------------------------EQAVVDVWGEVL
1743      --------------------------------------EEVLCGLFAEVL
1744      --------------------------------------EEILAGIYAEVL
1745      --------------------------------------KAWLVKLFSDEL
1746      --------------------------------------EERLSRLWGEVL
1747      --------------------------------------SEVIKESVAASA
1748      --------------------------------------VEQLLATLRTIA
1749      --------------------------------------KQCVRQQIARIS
1750      --------------------------------------LAGLRELFAREL
1751      --------------------------------------LKALLNQLTKTL
1752      --------------------------------------SDRLLMLLSNVT
1753      --------------------------------------VAPGNPLEEALA
1754      --------------------------------------ELELARLFEELL
1755      --------------------------------------LETLLAGRMAQL
1756      --------------------------------------EERLAAIWQDVL
1757      --------------------------------------QTALREMWATVL
1758      --------------------------------------ARMLAEQLAVVM
1759      --------------------------------------EERVAEAFATVL
1760      --------------------------------------RALIAGHLEAEL
1761      --------------------------------------EESLADVYARLL
1762      --------------------------------------QRSLVELWQEML
1763      --------------------------------------ESFLRGEVARLL
1764      --------------------------------------EELLCQAFAEVL
1765      --------------------------------------ERLIQATWAAVL
1766      --------------------------------------EGYLKQHFSKVS
1767      --------------------------------------ELTLLELWTTTL
1768      --------------------------------------ERQLEALFSELL
1769      --------------------------------------QQIIIDVWREVL
1770      --------------------------------------IERFLTERLALI
1771      --------------------------------------ALLAKLQIALQL
1772      --------------------------------------EANLAEIFAEVL
1773      --------------------------------------CAGLVGKISAVL
1774      --------------------------------------EQAVREALAQAL
1775      --------------------------------------ERALAIVWAEVL
1776      --------------------------------------EQRITAVWQHVL
1777      --------------------------------------LRFLTDWVAAAV
1778      --------------------------------------EVLVVQKLLQIF
1779      --------------------------------------ERVLAQVWKEVL
1780      --------------------------------------YEAMVSKLVKAL
1781      --------------------------------------EEFLGDLVSEVS
1782      --------------------------------------LVTVCRAAAALL
1783      --------------------------------------EEAVAGIYAQVL
1784      --------------------------------------QALVRGEVSRVL
1785      --------------------------------------YSALSGKIAAHL
1786      --------------------------------------ERTVADVFGRLL
1787      --------------------------------------QQSIAKAVAEVL
1788      --------------------------------------EDVVAFVFAEVT
1789      --------------------------------------EEILCALFAEVL
1790      --------------------------------------LGQVGEIWSDVL
1791      --------------------------------------ERWICSIFAQLF
1792      --------------------------------------EESIAEVFTEVL
1793      --------------------------------------HAFLIARVAEEA
1794      --------------------------------------EAALAAVWRTVL
1795      --------------------------------------EMQIAEVFAALL
1796      --------------------------------------ERTLAGWYAELL
1797      --------------------------------------QEILASLFAEVL
1798      --------------------------------------TQLRLARLWQDL
1799      --------------------------------------QQVVARIWEDVL
1800      --------------------------------------ENRVSAIWQQIL
1801      --------------------------------------TGRIAAIWAGLL
1802      --------------------------------------VTYIKSEIARLI
1803      --------------------------------------QEWMVAYLAREL
1804      --------------------------------------EQTLADIWAEVL
1805      --------------------------------------EMYLRQLLAKQL
1806      --------------------------------------EHFLKQVLSEVT
1807      --------------------------------------EETVAGVFADVL
1808      --------------------------------------ETLVAGIFADLL
1809      --------------------------------------HAVTRALTAKLS
1810      --------------------------------------QQRLVALWQEVL
1811      --------------------------------------SQGIEQILREVT
1812      --------------------------------------QSWLIDQFAQQL
1813      --------------------------------------EQSIARVWADVL
1814      --------------------------------------QRDLVEAVAHIL
1815      --------------------------------------QTAIVRKLAAMF
1816      --------------------------------------EEALAELFAQVL
1817      --------------------------------------QSWLMSKLAELL
1818      --------------------------------------PALIRQVWAEVL
1819      --------------------------------------EARLRDVWKNVL
1820      --------------------------------------ERKVLAIWRERL
1821      --------------------------------------VSFILDRASELT
1822      --------------------------------------SDHLKTVFGRVL
1823      --------------------------------------EQTLHALWQKML
1824      --------------------------------------QAVVARIWAGAL
1825      --------------------------------------ELLLCGIWQEVL
1826      --------------------------------------RQLITEVLSKLV
1827      --------------------------------------ERVVAGIWQEVL
1828      --------------------------------------EERVAEIWTELL
1829      --------------------------------------REWLRTWVANTT
1830      --------------------------------------DAEEMSAILKEQ
1831      --------------------------------------EEIVSAVFAEVL
1832      --------------------------------------ERTLCEEFGNIL
1833      --------------------------------------AQVIVNTVMEVL
1834      --------------------------------------EQTVRDVVGSYL
1835      --------------------------------------EVIVAGIFADIL
1836      --------------------------------------ESALAGIWCELL
1837      --------------------------------------LKELQAAFAQVL
1838      --------------------------------------RTWLTERIACYL
1839      --------------------------------------EDNLAALWTEAL
1840      --------------------------------------LTYFRERVARIL
1841      --------------------------------------QAAVLAVWRAVL
1842      --------------------------------------LDEVTAIWCEVL
1843      --------------------------------------AEAIIKKLAKSL
1844      --------------------------------------LTWRALRAKVAQ
1845      --------------------------------------EEVVAQVWCAVL
1846      --------------------------------------EEIIAGIYTQVL
1847      --------------------------------------TGLILAAFREAL
1848      --------------------------------------EESLCALFAAVL
1849      --------------------------------------EYYLRQVVARIV
1850      --------------------------------------REVILDAITEVL
1851      --------------------------------------EAALATIWAELL
1852      --------------------------------------IRYFKQLLSTTL
1853      --------------------------------------VAELRGLWRDLL
1854      --------------------------------------EEALCALFAEVL
1855      --------------------------------------EEILSTLFAEVL
1856      --------------------------------------EQTLADIYAHVL
1857      --------------------------------------ERRLSEIWAELL
1858      --------------------------------------EEAVAEVFADVL
1859      --------------------------------------EEILAGIYAEVL
1860      --------------------------------------LDVLREEIARIL
1861      --------------------------------------LAQLQALGAKQI
1862      --------------------------------------VTPVQETVAAVF
1863      --------------------------------------QTLLAQRMAQLL
1864      --------------------------------------LERLRLEAARLL
1865      --------------------------------------EELLCTLFAQVL
1866      --------------------------------------ETAIAQIWQELL
1867      --------------------------------------RQWVRTVFSEEL
1868      --------------------------------------EAKLKALCVDVL
1869      --------------------------------------ADDIQARVAQIV
1870      --------------------------------------QAWFISYIADLL
1871      --------------------------------------EEILCGLFADVL
1872      --------------------------------------AGVVGQCLQVMA
1873      --------------------------------------EEILCSLFEEVL
1874      --------------------------------------RDVINGCVSKTL
1875      --------------------------------------EREMARLFGELL
1876      --------------------------------------HALALLKRLLST
1877      --------------------------------------EELIVSVWSKVL
1878      --------------------------------------EHLLARLFAEIL
1879      --------------------------------------VRESALERLTAL
1880      --------------------------------------AAFVTRIIAKVT
1881      --------------------------------------EHALAQLWEELL
1882      --------------------------------------EDQVLRIWEETL
1883      --------------------------------------GDFVAEAVGKTL
1884      --------------------------------------TAYLKTEIASIL
1885      --------------------------------------AACLMEKIRTRL
1886      --------------------------------------LDWLVEQVAERL
1887      --------------------------------------EVLVASIWADVL
1888      --------------------------------------EAALADIVAGVL
1889      --------------------------------------ATACLAIIAEET
1890      --------------------------------------ERAVAAIWQEVL
1891      --------------------------------------REWLRNWIADAT
1892      --------------------------------------LTELRAVVALLL
1893      --------------------------------------TERRLAQLFGEL
1894      --------------------------------------EEIVAAVFADLL
1895      --------------------------------------EQTLAEVWMKAL
1896      --------------------------------------ERLLAGLFGELL
1897      --------------------------------------EEVLCDLFGEVL
1898      --------------------------------------IEEILASIFADL
1899      --------------------------------------ETYLKTILSKEI
1900      --------------------------------------QRDLVEAVAHIL
1901      --------------------------------------ERQIAAVWSEVL
1902      --------------------------------------------------
1903      --------------------------------------ERQVMHAWRSVL
1904      --------------------------------------VQAILRRELAVL
1905      --------------------------------------KARLTDSVAHIL
1906      --------------------------------------SGWLHNNISATL
1907      --------------------------------------ESFLTGTILKAL
1908      --------------------------------------EEQLALLFQSLL
1909      --------------------------------------DEDVPKHLIGLI
1910      --------------------------------------ERQLADWLRQEL
1911      --------------------------------------ERKLSSAVAAAL
1912      --------------------------------------QELIISLLVESL
1913      --------------------------------------ETTLVDIWSQVL
1914      --------------------------------------AVVMKELRIKLS
1915      --------------------------------------RQLITEVLAKLV
1916      --------------------------------------EAPRTATEEKLA
1917      --------------------------------------EQQLVEIWEEIL
1918      --------------------------------------EELLCALFAEVL
1919      --------------------------------------HGRIAAVWAEVL
1920      --------------------------------------EETVAGIYAHVL
1921      --------------------------------------EHALHAIWQRVL
1922      --------------------------------------EEALCRLFAEVL
1923      --------------------------------------EESLCEIFAGVL
1924      --------------------------------------EHYFKQLLSSAI
1925      --------------------------------------ERVLCELFAGVL
1926      --------------------------------------DELLHALLREVL
1927      --------------------------------------RQWLVAYIADLL
1928      --------------------------------------RNALLEIVNTVM
1929      --------------------------------------AGWLQTQIAERL
1930      --------------------------------------EVELAAVLAEVL
1931      --------------------------------------KAFLHKELSAIV
1932      --------------------------------------GQGILQKLSDVL
1933      --------------------------------------EEAVAGVWAAAL
1934      --------------------------------------EEILAGIWSAVL
1935      --------------------------------------SQALREIAADVL
1936      --------------------------------------EQEIRKIWLDLL
1937      --------------------------------------AQFVKHTLAKSI
1938      --------------------------------------REWLRNWVANAT
1939      --------------------------------------EEILAGIWSAVL
1940      --------------------------------------VRQELRRFLAEE
1941      --------------------------------------VEPRTPVEAALL
1942      --------------------------------------ATGFSQKVQRKL
1943      --------------------------------------LEAVCRAWQAIL
1944      --------------------------------------ESELETIWTAVL
1945      --------------------------------------ETRLAGFWSDLL
1946      --------------------------------------EARLAEVWQELL
1947      --------------------------------------ERALCEVFAELF
1948      --------------------------------------EENLRAQIAHIL
1949      --------------------------------------EGTLRELFARAL
1950      --------------------------------------GGLVGGLEGEVL
1951      --------------------------------------LERLKAVFCEVT
1952      --------------------------------------QRQFKGLLAEVI
1953      --------------------------------------EAAIAGVWRELL
1954      --------------------------------------EQQLSELFVAVI
1955      --------------------------------------EEGLARVFADVL
1956      --------------------------------------NEAIRKIIAETL
1957      --------------------------------------EEALAAIWREVL
1958      --------------------------------------EEILVAVVREVL
1959      --------------------------------------AETPEEQAMCAL
1960      --------------------------------------ETAVAAVWQTLL
1961      --------------------------------------EALIAKVRSKFS
1962      --------------------------------------ERAVAEVFAEVL
1963      --------------------------------------QSWLIDLFTEEL
1964      --------------------------------------QGNVIDAVMNIM
1965      --------------------------------------ETLVLRKFKTVL
1966      --------------------------------------CRGLVDRIATVL
1967      --------------------------------------LHALLNKLSRVL
1968      --------------------------------------ADHVAPKDALEL
1969      --------------------------------------EETVASVFETVL
1970      --------------------------------------------------
1971      --------------------------------------EELLCQAFAHVL
1972      --------------------------------------EEIVAGVFADVL
1973      --------------------------------------ADLLAELTGLAA
1974      --------------------------------------AEWLAARVAARL
1975      --------------------------------------EEILCGLFAEVL
1976      --------------------------------------ERQLATLFREVI
1977      --------------------------------------EKLLAALFAEVL
1978      --------------------------------------ETAIAQIWQDLL
1979      --------------------------------------KARIRSYVTDKL
1980      --------------------------------------ELQLVNLWENVL
1981      --------------------------------------EREIAGLWSELL
1982      --------------------------------------EEAVAALWESIL
1983      --------------------------------------EDVLAGIWAKAF
1984      --------------------------------------ERQLQALFGELL
1985      --------------------------------------ATLVGLFAETLP
1986      --------------------------------------EQTLSAIVGEVL
1987      --------------------------------------RAFVIAELARTL
1988      --------------------------------------EKFLVERLATIL
1989      --------------------------------------AYMLAEQLATVM
1990      --------------------------------------EEVLASIWATVL
1991      --------------------------------------AAAVCAIVRDVL
1992      --------------------------------------ESELVQLWEEVL
1993      --------------------------------------VMEAAVQQLTSF
1994      --------------------------------------QQDLVKAVAHIL
1995      --------------------------------------NAQLRAMLASTL
1996      --------------------------------------TAVERAVVEAIA
1997      --------------------------------------ESALAELIAELL
1998      --------------------------------------EKVLAALFAEVL
1999      --------------------------------------LEDLTAMVAEIA
2000      --------------------------------------ADAVETLVCALM
2001      --------------------------------------AEQVRRLVAAVF
2002      --------------------------------------AERMLTQLHKVM
2003      --------------------------------------EYVLAEILADVL
2004      --------------------------------------EAFLRREVTRIL
2005      --------------------------------------TRALVQRLAKLM
2006      --------------------------------------TTIICDILQAWA
2007      --------------------------------------ERRLAAIWKDVL
2008      --------------------------------------ETALAQVWQAVL
2009      --------------------------------------EAAVASIWRGVL
2010      --------------------------------------LDYLKNVFATTT
2011      --------------------------------------ATYLRQQFSRQL
2012      --------------------------------------EQTIAAVWREVL
2013      --------------------------------------EELVAGLFSEVL
2014      --------------------------------------QVRLAALWTELL
2015      --------------------------------------TRWLRELIVRHS
2016      --------------------------------------RHWLVDYLVTNI
2017      --------------------------------------EEYLKNVLSKVA
2018      --------------------------------------EERIATGWSEHL
2019      --------------------------------------EFQIRTIWEETL
2020      --------------------------------------AAPRDPVELRLE
2021      --------------------------------------EEILCDLFMEVL
2022      --------------------------------------EIHLAALFAEVL
2023      --------------------------------------LETVTRAAAAIL
2024      --------------------------------------SEALAARITALL
2025      --------------------------------------ISQRIRTILDKL
2026      --------------------------------------IDDFLALLCEEL
2027      --------------------------------------EARIAEIWSTVL
2028      --------------------------------------LARLKAMFADAF
2029      --------------------------------------EDFLKNILSKEI
2030      --------------------------------------IDYFKALLSSTL
2031      --------------------------------------EELLCQAFAAVL
2032      --------------------------------------EELLRGLFAEIL
2033      --------------------------------------EEILCTLFAEVL
2034      --------------------------------------AGWCREYLAGLL
2035      --------------------------------------ETALAEVWQAVL
2036      --------------------------------------EATVARAFEQVL
2037      --------------------------------------EQTLAALVADLL
2038      --------------------------------------EEVLCSLFAEVL
2039      --------------------------------------EQQIAKIWQDVL
2040      --------------------------------------EKTLAGFFETLL
2041      --------------------------------------EVRLAAVFARVL
2042      --------------------------------------AQQLAALWAKEL
2043      --------------------------------------EEVLCGLFAEVL
2044      --------------------------------------ERLVARVWAERL
2045      --------------------------------------MIERIACYLQRA
2046      --------------------------------------QEAFARKLESMM
2047      --------------------------------------QRDLLKAVAHIL
2048      --------------------------------------EEVLAGVFGQVL
2049      --------------------------------------VGRLRQHFEQTL
2050      --------------------------------------EELLCGLFAEVL
2051      --------------------------------------EVKLADIWKTVL
2052      --------------------------------------TTYVIEQIAKVA
2053      --------------------------------------SELCVASLAKTL
2054      --------------------------------------TDEERTVCAAVA
2055      --------------------------------------EEVLCGLFAEVL
2056      --------------------------------------EEVLCGLFAEVL
2057      --------------------------------------VQFIKETLAKSI
2058      --------------------------------------EIALGKIWADVL
2059      --------------------------------------ARTLQAQIARIL
2060      --------------------------------------ARTLQAQIARIL
2061      --------------------------------------ARTLQAQIARIL
2062      --------------------------------------ARTLQAQIARIL
2063      --------------------------------------EIRLAKAWAEVL
2064      --------------------------------------EKGVAAVWGEVL
2065      --------------------------------------ALEVGKQLMKLL
2066      --------------------------------------QTLIGQVWREQL
2067      --------------------------------------ERVLCELFAGVL
2068      --------------------------------------ERWLVQLFASVA
2069      --------------------------------------VEALGQLCAELM
2070      --------------------------------------EELLCELFKEIL
2071      --------------------------------------EAWLVSQIAEQL
2072      --------------------------------------EADVLAIAAAAL
2073      --------------------------------------LETVSRAAKAML
2074      --------------------------------------EERLCALFAEVL
2075      --------------------------------------ERVLCDLFADLL
2076      --------------------------------------CEAILQQLGKLM
2077      --------------------------------------IRRINSIFKEIS
2078      --------------------------------------AAWLTERIAAQL
2079      --------------------------------------ELALAEIFAEVL
2080      --------------------------------------ENYFKQVLSSVI
2081      --------------------------------------EEIVAGVFADVL
2082      --------------------------------------QKDLVKAVAHIL
2083      --------------------------------------RETVRAQLADIL
2084      --------------------------------------ERVLCAMFGEVL
2085      --------------------------------------ERRLAELWRRVL
2086      --------------------------------------TPDERTMCEQFS
2087      --------------------------------------EERLASLWRERL
2088      --------------------------------------EELVCRAFADIL
2089      --------------------------------------EARLAEIWKELL
2090      --------------------------------------EEILAGVFADVL
2091      --------------------------------------RDRIRESWSAIL
2092      --------------------------------------GAAIAEKLADIF
2093      --------------------------------------VQAIVAKIAEIF
2094      --------------------------------------AHRLAALWSELL
2095      --------------------------------------GHRLSTIVAAAM
2096      --------------------------------------ERILCGVFAEVL
2097      --------------------------------------DGYLREQTANLL
2098      --------------------------------------ERALCGLFAEVL
2099      --------------------------------------EEILAAIWEEIL
2100      --------------------------------------ESFVRTTIATVL
2101      --------------------------------------EEAMQHLWATVL
2102      --------------------------------------QIGLCTLFAELL
2103      --------------------------------------EVVLCEEFSDVL
2104      --------------------------------------EAQVAAIWAEVF
2105      --------------------------------------EQTVADAVAAVL
2106      --------------------------------------AAPRDPVELRLE
2107      --------------------------------------LRIVREEFAHAI
2108      --------------------------------------GAKLRDAIAEAL
2109      --------------------------------------EEILTTLFAAVL
2110      --------------------------------------EQIVCDLFTQVL
2111      --------------------------------------EEVLCGLFAEVL
2112      --------------------------------------VGYLRDVLGEVL
2113      --------------------------------------EEALSQIWQEVL
2114      --------------------------------------CTALVAKLAQVL
2115      --------------------------------------QCQVATIWQAVL
2116      --------------------------------------KPRLIAELASLL
2117      --------------------------------------RRDLKELVARVQ
2118      --------------------------------------TGWLAGMWRDLL
2119      --------------------------------------EQQLAAMLQDVL
2120      --------------------------------------GSYLCEQVAHLL
2121      --------------------------------------TRGLLHILPSVL
2122      --------------------------------------ARQLQGIWAQVL
2123      --------------------------------------ERSIAEVWQTLL
2124      --------------------------------------RAHLRELVGTLL
2125      --------------------------------------VQVRLAALCTEL
2126      --------------------------------------ETQLAEIWAGLL
2127      --------------------------------------EARLCELFADVL
2128      --------------------------------------ADAIVEDVARIL
2129      --------------------------------------AGALARKLTDIF
2130      --------------------------------------ANSLRQVLAQVL
2131      --------------------------------------EAFVTRIIADVV
2132      --------------------------------------EREIAAIWSRIL
2133      --------------------------------------ERRVAAHWATLL
2134      --------------------------------------ATLVRRTVAQVL
2135      --------------------------------------ESKLLDALASVL
2136      --------------------------------------EKSIAEVWAHIL
2137      --------------------------------------QVSLIDAVANIL
2138      --------------------------------------TEIRLAELFAEV
2139      --------------------------------------ARTLQGQIARIL
2140      --------------------------------------QKNLVDTVAHIL
2141      --------------------------------------VEQIRHAFHEVV
2142      --------------------------------------RTWLRDWVLATT
2143      --------------------------------------ETALREELVAVL
2144      --------------------------------------EELLCDIFTEVL
2145      --------------------------------------EEAVAGIYAQVL
2146      --------------------------------------ERVVHNVWREVL
2147      --------------------------------------QAQIATVWCEQL
2148      --------------------------------------TTFVRSQWSALL
2149      --------------------------------------VSELSAVFAEEL
2150      --------------------------------------EQIVATTFAEVL
2151      --------------------------------------EAQLADIYAQIL
2152      --------------------------------------EIMLAEVWSDVL
2153      --------------------------------------EEVLCGLFAETL
2154      --------------------------------------QNWLKTWISQKL
2155      --------------------------------------EARLCALFAEVL
2156      --------------------------------------QAPRTEREAALC
2157      --------------------------------------GEELRRVWADLL
2158      --------------------------------------ESAVAEEWADLL
2159      --------------------------------------EQALAEIFQELL
2160      --------------------------------------EELVAGIWADVL
2161      --------------------------------------LPTLCRAAAALL
2162      --------------------------------------ATACLSLISDET
2163      --------------------------------------EQQVCAMFAELL
2164      --------------------------------------RSKLREIVALLL
2165      --------------------------------------LGLLSSCFAEVA
2166      --------------------------------------LETVGRAAGALL
2167      --------------------------------------ATAVEAAVLSLA
2168      --------------------------------------QDASLAKFAVFL
2169      --------------------------------------EQRVSTIWQQIL
2170      --------------------------------------GARLLELVRAQT
2171      --------------------------------------VETVSRAAVALL
2172      --------------------------------------EERLADLWAEVL
2173      --------------------------------------AIALRRAWSQAF
2174      --------------------------------------VHCYVHEVITSL
2175      --------------------------------------VGYLRDVLGDVL
2176      --------------------------------------QKEIAAAFADIL
2177      --------------------------------------ATPRQQTLADIF
2178      --------------------------------------REAGSATEKTLA
2179      --------------------------------------ETLLCRLWGEAL
2180      --------------------------------------ERALIDLWEDTL
2181      --------------------------------------GVAIAEKISDIF
2182      --------------------------------------VERAATEIARQA
2183      --------------------------------------EQKLAELWEELL
2184      --------------------------------------EEILVSIFAELL
2185      --------------------------------------QQKISEIWKALL
2186      --------------------------------------EERMCGLFAQIL
2187      --------------------------------------LAFIQHQLQHKL
2188      --------------------------------------EAALATIWAELL
2189      --------------------------------------EELLAVLFAEVL
2190      --------------------------------------EQQLASALADTL
2191      --------------------------------------EGLVTKAFADVL
2192      --------------------------------------LAELREIMRQSL
2193      --------------------------------------LERFVDKLAVSL
2194      --------------------------------------ESYLQKQIARVF
2195      --------------------------------------ATKTMALLAAEA
2196      --------------------------------------TQQLKQLIAKVM
2197      --------------------------------------DLRLAQIWGEVL
2198      --------------------------------------EHAVCDEFASVL
2199      --------------------------------------QEHVAACFAEVS
2200      --------------------------------------EEILCGLFAEVL
2201      --------------------------------------EEQLATLWQDVL
2202      --------------------------------------EVAMAAIWAEVL
2203      --------------------------------------ERVLSGLFGEIL
2204      --------------------------------------AGWISGLWASIL
2205      --------------------------------------MGWLAGLWRDVL
2206      --------------------------------------EHQVMAIWQAKL
2207      --------------------------------------EQAVAEIWQRVL
2208      --------------------------------------EEILCGLFGEVL
2209      --------------------------------------KDLRPILHEAAG
2210      --------------------------------------EQKLASTWSDLL
2211      --------------------------------------QTGGSDLVQALQ
2212      --------------------------------------LATLQELLAGVM
2213      --------------------------------------LPLLQQQLATLF
2214      --------------------------------------ERKIVDIFADVL
2215      --------------------------------------EAVIRDALAQAL
2216      --------------------------------------EGLLVRHLSELL
2217      --------------------------------------QAGLTRLVQALT
2218      --------------------------------------EELLCAVFAEIL
2219      --------------------------------------ERVVATVFAEVL
2220      --------------------------------------IDGLSAKLQVTL
2221      --------------------------------------LDELVALVCQLL
2222      --------------------------------------ERTLCHIWAELL
2223      --------------------------------------RVVVKKCVSTTL
2224      --------------------------------------ERVLCALFADVL
2225      --------------------------------------EAFVRRAAAEAL
2226      --------------------------------------TETLLASVVHIM
2227      --------------------------------------ERELADIWQRFL
2228      --------------------------------------MAVRHKVCLAVG
2229      --------------------------------------ARQLCAIWSSVL
2230      --------------------------------------DGFLREQTANLL
2231      --------------------------------------AQTILGWIQEWA
2232      --------------------------------------EFQLVQIWEDIL
2233      --------------------------------------------------
2234      --------------------------------------EDAVAVVFAEVL
2235      --------------------------------------RQRLLKIVSDAC
2236      --------------------------------------EQRLADIWEELL
2237      --------------------------------------KAMVSDICTGIL
2238      --------------------------------------NMFLRESLLEVA
2239      --------------------------------------QGSVEHTLSAIV
2240      --------------------------------------EEILAGIYAHVL
2241      --------------------------------------TKALTVKLARTL
2242      --------------------------------------ETLICEAFSELL
2243      --------------------------------------LRDLKTKICELL
2244      --------------------------------------EEILCDLYAEVL
2245      --------------------------------------GERLAALWRTLL
2246      --------------------------------------ESAIIDLYADLF
2247      --------------------------------------KDNIIESVMNIM
2248      --------------------------------------EDHLTDRVAQVL
2249      --------------------------------------IDTLTQAAATIL
2250      --------------------------------------QRALCAKLEKTL
2251      --------------------------------------EQIVCDLFAQVL
2252      --------------------------------------TAWITGQIAEFV
2253      --------------------------------------ATALAQRLSQAL
2254      --------------------------------------ERILAGIWSELL
2255      --------------------------------------ERQLAKVWCEVL
2256      --------------------------------------ESLMAGIWAEVL
2257      --------------------------------------ERSVANVFARIL
2258      --------------------------------------EELVAAIWADVL
2259      --------------------------------------VDEALKIISEES
2260      --------------------------------------TEHRIAQLFSGL
2261      --------------------------------------EERLRAIVSEAM
2262      --------------------------------------ASLIGAAIASKL
2263      --------------------------------------EGDIQQLIADIK
2264      --------------------------------------TTPIEEIVAQIF
2265      --------------------------------------EGELRLLWEKVL
2266      --------------------------------------EEILCTLFADVL
2267      --------------------------------------EEVLAGVWSEVL
2268      --------------------------------------KAPRTATEEKLA
2269      --------------------------------------ASLLAGLCTEIL
2270      --------------------------------------TALSERIASHLS
2271      --------------------------------------EETLTAIWAQVL
2272      --------------------------------------FAELAAVAAELL
2273      --------------------------------------ADAIKERLAKVI
2274      --------------------------------------EETLAGIYAQVL
2275      --------------------------------------TGLLLQLVAKTC
2276      --------------------------------------EALIGKIWAEQL
2277      --------------------------------------EPALAEIWQALL
2278      --------------------------------------VTPVQQIVASAF
2279      --------------------------------------TDTIRTQAGTLL
2280      --------------------------------------GSVVRHAVAAAL
2281      --------------------------------------QEELVEVWSAVL
2282      --------------------------------------EEILCALFAEVL
2283      --------------------------------------EARLLAICREVL
2284      --------------------------------------RQRVIQIISDAC
2285      --------------------------------------EQVIVNIWQDVL
2286      --------------------------------------LVAYLASAATRA
2287      --------------------------------------QKCFAKQLELIL
2288      --------------------------------------EQTLAALWEELL
2289      --------------------------------------EQQVSAIWSEVL
2290      --------------------------------------REWLRRWVADAT
2291      --------------------------------------ELKLANIWENLL
2292      --------------------------------------EAQLTAIWQEVL
2293      --------------------------------------EATLVSLWREVL
2294      --------------------------------------EVRMGEHWRALL
2295      --------------------------------------QVLLEGWREVLP
2296      --------------------------------------SNGINRKLSVLL
2297      --------------------------------------VEAIQTQLSSLL
2298      --------------------------------------KVSVVEAVANIM
2299      --------------------------------------EQILADIWKEVL
2300      --------------------------------------VPAFIGRLEALL
2301      --------------------------------------EEALATQLGAVL
2302      --------------------------------------TAVEIILCEFTA
2303      --------------------------------------ERILCRVFAEVL
2304      --------------------------------------TDPVEAQVQAIW
2305      --------------------------------------ERVIAALWQEVL
2306      --------------------------------------GEALAAIWAEVL
2307      --------------------------------------EQTLASLWESLL
2308      --------------------------------------EAVLCDEFQAVL
2309      --------------------------------------TEEVRNLVAHVS
2310      --------------------------------------LREIGAIWMDIL
2311      --------------------------------------ITDIRRHIEEVL
2312      --------------------------------------EEALCALFADVL
2313      --------------------------------------TMSKRDVEIKIS
2314      --------------------------------------EHELAGIWAEVL
2315      --------------------------------------SRTVLDTVARVC
2316      --------------------------------------ATPIEQTVAAVF
2317      --------------------------------------RQYLRAGIATLL
2318      --------------------------------------TEVEHAMAAIFA
2319      --------------------------------------EAWVRDWLGRHL
2320      --------------------------------------AATIAALWAQVL
2321      --------------------------------------ERVLCELFADVL
2322      --------------------------------------ENALLEYLASSL
2323      --------------------------------------EVALCGIFAEVL
2324      --------------------------------------REFLLTWLVDLL
2325      --------------------------------------EKRIARIWAEVL
2326      --------------------------------------EERMRAIVSEAM
2327      --------------------------------------ERQLATMLQEVL
2328      --------------------------------------EEHLCALLEEIL
2329      --------------------------------------TREMAVKIYTFM
2330      --------------------------------------ITFLRNSLLEIS
2331      --------------------------------------QAQIASVWCEHL
2332      --------------------------------------EQAVARVFAELL
2333      --------------------------------------ETALVELMAEVL
2334      --------------------------------------DHVVASVVASVL
2335      --------------------------------------ETYLKELLSKLI
2336      --------------------------------------AETVGRAAAALL
2337      --------------------------------------EQLVATIWAEVL
2338      --------------------------------------FSTAVRIISEES
2339      --------------------------------------ERRLAEVFGEVL
2340      --------------------------------------QQQLAQVWSEVL
2341      --------------------------------------EEVLARIWADVL
2342      --------------------------------------QRVRQLALGALA
2343      --------------------------------------TQQLLAIWTDVL
2344      --------------------------------------EAAVAAIFARMF
2345      --------------------------------------EALLASVWGELL
2346      --------------------------------------EEILVGIYGQVL
2347      --------------------------------------EHTIADVITTVL
2348      --------------------------------------GDAIATKLADIF
2349      --------------------------------------EATLAEVWRDVL
2350      --------------------------------------TADEIAVAAAFA
2351      --------------------------------------EGLIFRNLSSIT
2352      --------------------------------------ARELCARLSALL
2353      --------------------------------------GRWVAGLWDAIL
2354      --------------------------------------ERALANVFAELL
2355      --------------------------------------AFKLKLQALKFL
2356      --------------------------------------EAMLAGIWADVL
2357      --------------------------------------EEVVAGIFAEVL
2358      --------------------------------------SGALKGKLQALK
2359      --------------------------------------EEALAAIWRELL
2360      --------------------------------------EEILCDLFAEVL
2361      --------------------------------------AARLREEVAGLL
2362      --------------------------------------GRRLLTIWRQVL
2363      --------------------------------------ISYLQQQVAQIL
2364      --------------------------------------TDALRARLANQM
2365      --------------------------------------ENLLATIWAEVL
2366      --------------------------------------LTAMRAMLESFL
2367      --------------------------------------SGGAKNIVEAVM
2368      --------------------------------------EEVLASIWAMVL
2369      --------------------------------------AAAVEDYLLAQL
2370      --------------------------------------EHHFAELFAEVL
2371      --------------------------------------EERLAQLWAEVL
2372      --------------------------------------ERALCGLFAEVL
2373      --------------------------------------EKLLLSLFADVL
2374      --------------------------------------KERLVALFAEAL
2375      --------------------------------------EDMLRVVFAEIL
2376      --------------------------------------GSIVADIWSALL
2377      --------------------------------------CAGLVDKISSVL
2378      --------------------------------------ERKLRELLEDVT
2379      --------------------------------------GEAIAEVLAEMF
2380      --------------------------------------ERSLAEIWAEVL
2381      --------------------------------------EELLCGFFSRVL
2382      --------------------------------------KAVEGTVLEAWC
2383      --------------------------------------LAFIQQELQDKL
2384      --------------------------------------ADKLAAIWSEVL
2385      --------------------------------------ESEMKQLWADIL
2386      --------------------------------------GQRLVDQLVGFF
2387      --------------------------------------TEAIQATVAGML
2388      --------------------------------------QDWLVERFAAHL
2389      --------------------------------------EERMRAIVSEAM
2390      --------------------------------------ELDICALFAEVL
2391      --------------------------------------HDRLGTIVGGAM
2392      --------------------------------------EQHVRMIWCESL
2393      --------------------------------------EESLAGLFQKLL
2394      --------------------------------------EQQIGNIWAEVL
2395      --------------------------------------EQRLAEMCAEIL
2396      --------------------------------------EAALAEIVAEVL
2397      --------------------------------------QELLAEIWSEVL
2398      --------------------------------------EERMRNIWARVL
2399      --------------------------------------VGILRREMATCL
2400      --------------------------------------ETLLCELFADVL
2401      --------------------------------------LDALCGAFAQIL
2402      --------------------------------------LERLLAGILSEL
2403      --------------------------------------ERLIAEAWREVL
2404      --------------------------------------EQKLADIWGEVL
2405      --------------------------------------EELLAAVIADVL
2406      --------------------------------------QRALRRIVADIL
2407      --------------------------------------EELLCGAFAQVL
2408      --------------------------------------QHDLMKAVAHIL
2409      --------------------------------------EAVLCEEYSNLL
2410      --------------------------------------TDVITQLLAGVL
2411      --------------------------------------EEQIRDLAVTMC
2412      --------------------------------------ETVLADVWQAVL
2413      --------------------------------------EQRIAGICEELL
2414      --------------------------------------EEEFCTKLERLL
2415      --------------------------------------TDTERTVAGLFA
2416      --------------------------------------EETIAGIFADVL
2417      --------------------------------------EQSLAEIWQSVL
2418      --------------------------------------ELEIAQIWAGVL
2419      --------------------------------------EAWLAARLAQFL
2420      --------------------------------------EAQIAGFWQTLL
2421      --------------------------------------ELSLAGVFRDVL
2422      --------------------------------------EASLLECVAHVL
2423      --------------------------------------VETIIQNWAASL
2424      --------------------------------------NEFLRTVIAEKL
2425      --------------------------------------LTHFQNEIAKSL
2426      --------------------------------------AELMLCDILGEL
2427      --------------------------------------REPRTAVEEVLC
2428      --------------------------------------QAQVAAIWERYL
2429      --------------------------------------QSLLWDLRDLAS
2430      --------------------------------------GVSLVGCIANIL
2431      --------------------------------------LRAVLDATADVL
2432      --------------------------------------EEQLSVIWQEVL
2433      --------------------------------------GQRLGTIVGAAM
2434      --------------------------------------EEILSSIWAKVL
2435      --------------------------------------EERIAAVWAQVL
2436      --------------------------------------ETALAQIWGEVL
2437      --------------------------------------TGVVGQCLQLIA
2438      --------------------------------------RDFLKKQLLQIL
2439      --------------------------------------EEILCGLFAEVL
2440      --------------------------------------VVRALSILASEV
2441      --------------------------------------EEIVADIFADLL
2442      --------------------------------------ERSLAGLWCRLL
2443      --------------------------------------EQALAEIWGALL
2444      --------------------------------------QDAITKVVAEML
2445      --------------------------------------TNALIGKVADIL
2446      --------------------------------------EQRLAALWQRVL
2447      --------------------------------------QQWLAGLFADAL
2448      --------------------------------------KEIVYQVIAAEI
2449      --------------------------------------EARLCALFADVL
2450      --------------------------------------LAFAVEQIKVRT
2451      --------------------------------------ADALLDFLVEQA
2452      --------------------------------------ERRLQMAFANIL
2453      --------------------------------------AALVGAAVADCL
2454      --------------------------------------EQRVAEIWEALL
2455      --------------------------------------RNNLIQEIAGMI
2456      --------------------------------------EDIIRAVVAEVV
2457      --------------------------------------TDLVIAAFEKIL
2458      --------------------------------------EQSIADAFAEVL
2459      --------------------------------------LDLLGEVLYVEA
2460      --------------------------------------TEAAVAAIFARM
2461      --------------------------------------EQVLCRLFAEVL
2462      --------------------------------------DDRLRLIVAESM
2463      --------------------------------------VTAVEAAVLSLA
2464      --------------------------------------ESALCDIIGTVL
2465      --------------------------------------EETVAEVFAEVL
2466      --------------------------------------IAYIREQFVKVL
2467      --------------------------------------LELVAAEAAIEL
2468      --------------------------------------EHDLKEHIHTLL
2469      --------------------------------------LKAMTEKLMRMF
2470      --------------------------------------EAKLKALCVDIL
2471      --------------------------------------EQMLAGFWAEVL
2472      --------------------------------------EEAVCRVYTDLL
2473      --------------------------------------ERALATLLADVL
2474      --------------------------------------EEAIAEIWKALL
2475      --------------------------------------ERDLCRIYADVL
2476      --------------------------------------RNQREKILCGLF
2477      --------------------------------------EKLLAQLWAKLL
2478      --------------------------------------EAILRDEFEDVL
2479      --------------------------------------RAHVRAGWAAAL
2480      --------------------------------------TEQLRAIWSEVL
2481      --------------------------------------ADFLRHAIMSSI
2482      --------------------------------------EETLATIWAEIL
2483      --------------------------------------ERDVAAVLSGIL
2484      --------------------------------------ERQIATVWCEVL
2485      --------------------------------------EEVLCGLFAEVL
2486      --------------------------------------IRQVSRVWREVL
2487      --------------------------------------EEKLRLIWSRVL
2488      --------------------------------------AAPRNHVEETLA
2489      --------------------------------------EATVCKGFTDVL
2490      --------------------------------------EQDVLAIWRRLL
2491      --------------------------------------ESDLAAIWGNIL
2492      --------------------------------------RKMIIEILREIL
2493      --------------------------------------EEVLCGLFAEVL
2494      --------------------------------------TDELSSIIGDVT
2495      --------------------------------------LGWLAGVWRDVL
2496      --------------------------------------EEILTHLFADVL
2497      --------------------------------------QIFLVSNLAKLL
2498      --------------------------------------QDYLKQSLGELL
2499      --------------------------------------LSALEEIMHTCA
2500      --------------------------------------AEELLCGLFAET
2501      --------------------------------------EQNLAQIWQEVL
2502      ---------------------------------------------RASPR
2503      --------------------------------------CGNIVDAVAQIM
2504      --------------------------------------ERALCEHVAAVL
2505      --------------------------------------EVALAAIWAELL
2506      --------------------------------------REWLKEVFKQEL
2507      --------------------------------------ETLVANILADVL
2508      --------------------------------------QAEIAKVWSRIL
2509      --------------------------------------LEILRTTIAREA
2510      --------------------------------------ESLLAAAFAEVL
2511      --------------------------------------EEVLCSLFVDVL
2512      --------------------------------------ERVLCGLFAEVL
2513      --------------------------------------KEEIAQIASTVL
2514      --------------------------------------EERIAEVWADVL
2515      --------------------------------------HYYLHTTLTKLL
2516      --------------------------------------HQDLVKAVTHIL
2517      --------------------------------------EIALARLWSEIL
2518      --------------------------------------QGELAACWRECL
2519      --------------------------------------RSWLVDRVAYYA
2520      --------------------------------------ADPLVERLAALV
2521      --------------------------------------TGLLRECAGEEE
2522      --------------------------------------ERALCGLFAEVL
2523      --------------------------------------TEWLVNHFCTYL
2524      --------------------------------------AATLARLMADVL
2525      --------------------------------------QQDLVKAVAHIL
2526      --------------------------------------EQTLRTLWREIL
2527      --------------------------------------EAVLCEEYRSVL
2528      --------------------------------------ELRLTEIFRDVL
2529      --------------------------------------LEELKQMVSELL
2530      --------------------------------------EREIAAIWADVL
2531      --------------------------------------EETVAGIFARVL
2532      --------------------------------------ERALCEIFADLL
2533      --------------------------------------QEAFVIRLQSLL
2534      --------------------------------------RTYVKGIFSDVL
2535      --------------------------------------EEILCDLFSEIL
2536      --------------------------------------EEILCTLYSEIL
2537      --------------------------------------QEFFLTRLAVML
2538      --------------------------------------EEILAQIWVDVL
2539      --------------------------------------EKAVAQIWAEIL
2540      --------------------------------------ERLLAGLFGELL
2541      --------------------------------------AAALVEVWQDVL
2542      --------------------------------------SERFVAVVADVL
2543      --------------------------------------EKQVAELWQSLL
2544      --------------------------------------LLAVQTMLGELL
2545      --------------------------------------KDAFTAKLVSSL
2546      --------------------------------------EEIVANIWAQVL
2547      --------------------------------------TVEVKRVLASVV
2548      --------------------------------------KQWLQETVSRIL
2549      --------------------------------------EMAMERLWREVL
2550      --------------------------------------AELLAQAIGKTL
2551      --------------------------------------AGTLQAQIARIL
2552      --------------------------------------AGTLQAQIARIL
2553      --------------------------------------AGTLQAQIARIL
2554      --------------------------------------AGTLQAQIARIL
2555      --------------------------------------AGTLQAQIARIL
2556      --------------------------------------AGTLQAQIARIL
2557      --------------------------------------AGTLQAQIARIL
2558      --------------------------------------AGTLQAQIARIL
2559      --------------------------------------AGTLQAQIARIL
2560      --------------------------------------AGTLQAQIARIL
2561      --------------------------------------AGTLQAQIARIL
2562      --------------------------------------AGTLQAQIARIL
2563      --------------------------------------AGTLQAQIARIL
2564      --------------------------------------AGTLQAQIARIL
2565      --------------------------------------AGTLQAQIARIL
2566      --------------------------------------VAPRTEMEKKLA
2567      --------------------------------------ARRLLTIWRQVL
2568      --------------------------------------ETQIASVFAQVL
2569      --------------------------------------EQKLVAIWEQIL
2570      --------------------------------------MGWLAGLWHDVL
2571      --------------------------------------ERVLCALFAEIL
2572      --------------------------------------QQAIAAIWCEVL
2573      --------------------------------------REKVLQMISEIC
2574      --------------------------------------EEILAWLYAQVL
2575      --------------------------------------QRRFTAKLQKTL
2576      --------------------------------------GTELLQAVAEQT
2577      --------------------------------------EQQIAALWSQVL
2578      --------------------------------------QQRLRDAFAHVL
2579      --------------------------------------EEALAAVWADVL
2580      --------------------------------------TEVERAVCEELS
2581      --------------------------------------MQKLVELFSAEL
2582      --------------------------------------ERAVCTAVATLL
2583      --------------------------------------VALLAEAMAEAL
2584      --------------------------------------PARIKSVVAEFC
2585      --------------------------------------AAVLRALWGEVL
2586      --------------------------------------EEILCNLFAEVL
2587      --------------------------------------TARRDDSLEATM
2588      --------------------------------------ETTLARLWAEVL
2589      --------------------------------------QSTIAEIWSRIL
2590      --------------------------------------ERKIAGIWGSVL
2591      --------------------------------------ETHLLKLCRDEL
2592      --------------------------------------ADYIRQSMISVT
2593      --------------------------------------EHQLVALWSSLL
2594      --------------------------------------ETRIATIWSDVL
2595      --------------------------------------QAKLAELWAAIL
2596      --------------------------------------EAHLAACWQTLL
2597      --------------------------------------RDELCAEIADLF
2598      --------------------------------------SQALQGYLARAM
2599      --------------------------------------EAVLADVFAEVL
2600      --------------------------------------VRVVNQALQEYL
2601      --------------------------------------------------
2602      --------------------------------------ARQIARKIALML
2603      --------------------------------------EEMVANIWAQLL
2604      --------------------------------------ERIIAGIWQQVL
2605      --------------------------------------EEAIRRVWTEVL
2606      --------------------------------------EQRIAAIWAEVL
2607      --------------------------------------AARVMAIIAKEA
2608      --------------------------------------LSRVEAIWRELL
2609      --------------------------------------GAAIAEKISDIF
2610      --------------------------------------------------
2611      --------------------------------------QAWLVNNMAELI
2612      --------------------------------------EKVLAQIWKEVL
2613      --------------------------------------ETLLSTIWAEVL
2614      --------------------------------------ADTFTLKLKKML
2615      --------------------------------------KEGFLTRLRRTL
2616      --------------------------------------VARALEILAAEV
2617      --------------------------------------EATITGEIAHVL
2618      --------------------------------------CHWLVNYLVTNI
2619      --------------------------------------EERISGIWQEVL
2620      --------------------------------------RDDYERTLAGLL
2621      --------------------------------------HAKVLDVLASEL
2622      --------------------------------------EEAVAQVFADVL
2623      --------------------------------------EDVLAQIWQGLL
2624      --------------------------------------ADRLGLIVGSAM
2625      --------------------------------------EVTLARIWAELL
2626      --------------------------------------EAQVAHIWKEVL
2627      --------------------------------------EQQIAGLWQTLL
2628      --------------------------------------DDAVRQGVNRCL
2629      --------------------------------------VTSLECALADIL
2630      --------------------------------------TDEVRNLVATVS
2631      --------------------------------------ERQLAAIWASVL
2632      --------------------------------------VDKVCAVVRKQL
2633      --------------------------------------EELLAKLWVELL
2634      --------------------------------------ERQVAAVFAEVL
2635      --------------------------------------EQQLSELFVAVI
2636      --------------------------------------EHALAQIWQTLL
2637      --------------------------------------ETTLAALFADIL
2638      --------------------------------------QQAVLAIWQDVL
2639      --------------------------------------GVGLVSCVANIL
2640      --------------------------------------EEKLAAVWADVL
2641      --------------------------------------QADVMAIIEDVS
2642      --------------------------------------IVGAIQVQLSSL
2643      --------------------------------------EEQIAQVWRSVL
2644      --------------------------------------GVSLIATIANIL
2645      --------------------------------------EELIASIWSQVL
2646      --------------------------------------IYQLKRLLAQVI
2647      --------------------------------------------------
2648      --------------------------------------TERTLIQLLEEL
2649      --------------------------------------KEQLRELVADVL
2650      --------------------------------------EELLAQLFGELL
2651      --------------------------------------EVRLAGFWQDLL
2652      --------------------------------------ERALATVFGELL
2653      --------------------------------------EDRLALIVAESM
2654      --------------------------------------ERAVAAMLVELL
2655      --------------------------------------EKELSAIWSEVL
2656      --------------------------------------EWQLASMWADLL
2657      --------------------------------------LAVLRSRLASLL
2658      --------------------------------------EELLCALFAEAL
2659      --------------------------------------ERLVADAFKEVL
2660      --------------------------------------AALVRRTVAQVL
2661      --------------------------------------LAPLFSELLAIP
2662      --------------------------------------VAPETDIERTLA
2663      --------------------------------------TELLSIFSEVLD
2664      --------------------------------------EEILCDLFAEVL
2665      --------------------------------------TGVAGKCLELIA
2666      --------------------------------------EEKVARIFGEIL
2667      --------------------------------------REAAEEELQRIL
2668      --------------------------------------VDQIRQVFAEVL
2669      --------------------------------------ATYVRQIVYTLI
2670      --------------------------------------REWLRNWVGRAV
2671      --------------------------------------ASGSKNVIEAVM
2672      --------------------------------------EQDLLAAIRDLL
2673      --------------------------------------TETEREVRDLWL
2674      --------------------------------------ERTVAAVFADVL
2675      --------------------------------------RDALAQKMEKML
2676      --------------------------------------EQQIAGIWSTVL
2677      --------------------------------------QQRVMDIWRERL
2678      --------------------------------------ETDLCALFADVL
2679      --------------------------------------QGAIATAVAEML
2680      --------------------------------------EEMLCDLFTEVL
2681      --------------------------------------DSSLRKMIAMYT
2682      --------------------------------------ERLLTALFGEIL
2683      --------------------------------------TGQLKAEWSEVL
2684      --------------------------------------HMMLATAWGEVL
2685      --------------------------------------YTALSTRVATHL
2686      --------------------------------------TERTLTRLLAAL
2687      --------------------------------------ERSLAAIVQEVL
2688      --------------------------------------KEGLTESIEAIF
2689      --------------------------------------TVEKVCDIVKSQ
2690      --------------------------------------AQTVRFCFHQVL
2691      --------------------------------------ERIIAGIWQKTL
2692      --------------------------------------EEQLALIWQEVL
2693      --------------------------------------QRSVAEHWAAVL
2694      --------------------------------------LELIKEKVSSIL
2695      --------------------------------------QCTLQRLWADCL
2696      --------------------------------------QAGLLAVWQQVL
2697      --------------------------------------VEEILVRRIAVA
2698      --------------------------------------EHALAEIWQALL
2699      --------------------------------------EQEIAAIWRDVL
2700      --------------------------------------EALLALVWGELL
2701      --------------------------------------EEVLCQLFAEAL
2702      --------------------------------------ETRVQQIWCELL
2703      --------------------------------------------------
2704      --------------------------------------SQQVANCWLKIL
2705      --------------------------------------ELQIRAAYSAVS
2706      --------------------------------------EDVLQRIWSQCL
2707      --------------------------------------EKLLCELFAEVL
2708      --------------------------------------EVTIRSVWALVL
2709      --------------------------------------ERNLADIWQQIL
2710      --------------------------------------EVALAGIWQTLL
2711      --------------------------------------LKVLLGRVVKLS
2712      --------------------------------------TGTLAGLWREVL
2713      --------------------------------------EKRVRDLWAELL
2714      --------------------------------------LAELRSIVSKIL
2715      --------------------------------------SDDLAGIWRELL
2716      --------------------------------------EEELARIWEELL
2717      --------------------------------------EAELAAIWSVLL
2718      --------------------------------------VAPRTGTEAALA
2719      --------------------------------------LQTVSRAAGAML
2720      --------------------------------------QGWLVFYLSKLL
2721      --------------------------------------EEAIATAFAAVL
2722      --------------------------------------ERVLLDAYRSVL
2723      --------------------------------------EKVIVEELSELL
2724      --------------------------------------EEMLCDLFTEVL
2725      --------------------------------------QEILAGLFAETL
2726      --------------------------------------CTALVAKLAQVL
2727      --------------------------------------QAFVLDAVARTL
2728      --------------------------------------EKILVDIWAEVL
2729      --------------------------------------RRRLCEIFADVL
2730      --------------------------------------EEVLCGLFAEVL
2731      --------------------------------------EQVLRDAWAELF
2732      --------------------------------------EQRLAAIWADVL
2733      --------------------------------------EEILCDLFAEVL
2734      --------------------------------------EAALAELWAELL
2735      --------------------------------------EKTVSRVIAQVL
2736      --------------------------------------QEWLKAKLSERL
2737      --------------------------------------EQLLAQIWSECL
2738      --------------------------------------DEVVASCVRKVM
2739      --------------------------------------EILLARIWGKEL
2740      --------------------------------------EHQIAGLWSELL
2741      --------------------------------------EELLCQLFAECL
2742      --------------------------------------ESRLVVIWSELL
2743      --------------------------------------TDDILAAIKTWM
2744      --------------------------------------ADELLDFLVEQA
2745      --------------------------------------TGQVCQLLSSVS
2746      --------------------------------------EALLASLWGELL
2747      --------------------------------------ELEMVRLFEEVL
2748      --------------------------------------ERVLCGLFAELL
2749      --------------------------------------EELLAQIWAQVL
2750      --------------------------------------EIQVADHLAEIL
2751      --------------------------------------QNLIGRIWQEQL
2752      --------------------------------------QDWLIDYVSKKV
2753      --------------------------------------TARIKEVVAEFC
2754      --------------------------------------LMEIFSAELKIP
2755      --------------------------------------EELLCTLFADLL
2756      --------------------------------------EEDLQNYINQLL
2757      --------------------------------------DDAALAGLIGIY
2758      --------------------------------------QLTVRTTIAEEM
2759      --------------------------------------IEDVRAGVEAIV
2760      --------------------------------------EQRVAEVWCEVL
2761      --------------------------------------ERALAAIVGELL
2762      --------------------------------------QATLLPIFAAAL
2763      --------------------------------------ERKLAELWQQLL
2764      --------------------------------------EEIVARTFADVL
2765      --------------------------------------EQQLADLWSVAL
2766      --------------------------------------EMGLREVWSTVL
2767      --------------------------------------LELVADKFSNLV
2768      --------------------------------------ERIVAEAFSDVL
2769      --------------------------------------EEALAAIWRDVL
2770      --------------------------------------QRALAELFAEVL
2771      --------------------------------------EELIASVWSQVL
2772      --------------------------------------AKEVCNVVANVS
2773      --------------------------------------EAWLAEQWTEVL
2774      --------------------------------------EEALAAIWRELL
2775      --------------------------------------ELAVQRAFVATL
2776      --------------------------------------EHAVAAVFAELL
2777      --------------------------------------QTSFLDHLQNML
2778      --------------------------------------VDKVCAVVRKQL
2779      --------------------------------------ETWMASYISSVI
2780      --------------------------------------TALIVRDIIARL
2781      --------------------------------------MHLVRDLVQSVF
2782      --------------------------------------EKRLRQAWGHIL
2783      --------------------------------------GEEVRRRVERAV
2784      --------------------------------------EAQLCAAMAQVL
2785      --------------------------------------TEAEAALVEIWQ
2786      --------------------------------------LGWLAGLWREVL
2787      --------------------------------------ADAIVEDIARIL
2788      --------------------------------------SQTLSEKMRGVL
2789      --------------------------------------EMRLAEMWATLL
2790      --------------------------------------KVLQQGWIETLQ
2791      --------------------------------------EQQIADIWTQVL
2792      --------------------------------------VLFLTNIISSEI
2793      --------------------------------------ELTLVSLWRELL
2794      --------------------------------------TTAVKGKLASLL
2795      --------------------------------------IAPRTHTETTVA
2796      --------------------------------------ERVVCRIFQDVL
2797      --------------------------------------ESVLRQIISKLL
2798      --------------------------------------DTAIARTLAPIL
2799      --------------------------------------EAAICDEFETIL
2800      --------------------------------------EERVKKIIAEQL
2801      --------------------------------------KVLQQGWIETLQ
2802      --------------------------------------ERVVAELFAEVL
2803      --------------------------------------ERLLADIWAQLL
2804      --------------------------------------VLSLKDIVSESL
2805      --------------------------------------EEILAKIWSQVL
2806      --------------------------------------ESEVAGIWQDVL
2807      --------------------------------------EKTLAAIFVDVL
2808      --------------------------------------TERLMEIMRECA
2809      --------------------------------------ESILCGISAGLL
2810      --------------------------------------QQWLAQLWVDVL
2811      --------------------------------------EQILAGIWSELF
2812      --------------------------------------EETVTAVFAEAL
2813      --------------------------------------TDAERALCALFA
2814      --------------------------------------EGKMARIWSEVL
2815      --------------------------------------EQAIADIWEAVL
2816      --------------------------------------EHALAQIWQTLL
2817      --------------------------------------EEVVATAFAEGL
2818      --------------------------------------EEQIAIIWQDLL
2819      --------------------------------------RLSLIATIANIM
2820      --------------------------------------EHMITALWGAVL
2821      --------------------------------------SDALIVSIEKLF
2822      --------------------------------------EEILCGLFTEVL
2823      --------------------------------------EELVLALWATSL
2824      --------------------------------------EQTLTTLWQEVL
2825      --------------------------------------EKIIAAIWQKIL
2826      --------------------------------------ERRLAELWASLL
2827      --------------------------------------EEKLAQIWAKVL
2828      --------------------------------------VAQVLDILAREV
2829      --------------------------------------IIYIKDEISQVL
2830      --------------------------------------DDAVRQSINHCL
2831      --------------------------------------DSAQAGQIAQLS
2832      --------------------------------------EQKIADIWQESL
2833      --------------------------------------EEILCGIFAEVL
2834      --------------------------------------RAHVLDAIRRIA
2835      --------------------------------------TLALLGKLSKSL
2836      --------------------------------------EEILLGIFRDVL
2837      --------------------------------------ERVLAGIWAELL
2838      --------------------------------------EQVLATIWQGLL
2839      --------------------------------------EAVIAEVYGDVL
2840      --------------------------------------EQRLRQAWSQTL
2841      --------------------------------------ERALLHQFTKAL
2842      --------------------------------------EVVLCEEFTDLL
2843      --------------------------------------EEQIAVIWQDLL
2844      --------------------------------------ETALAQVWAEVL
2845      --------------------------------------QQRVAALFRELL
2846      --------------------------------------QRVLQQGWIEVL
2847      --------------------------------------IQLILQEFQAVL
2848      --------------------------------------EELLCQGFAEVL
2849      --------------------------------------TNAILNQLSKLI
2850      --------------------------------------ERAMAAIWSEVL
2851      --------------------------------------ERQLSELFQAVI
2852      --------------------------------------VEEALCALFAEL
2853      --------------------------------------ETELRDITASFC
2854      --------------------------------------KKLIEEMVLKSV
2855      --------------------------------------ERVLCDLFAEIL
2856      --------------------------------------KELLEEVTAKVL
2857      --------------------------------------EKVLADIWQSLL
2858      --------------------------------------ETTLASIWCSVL
2859      --------------------------------------AYIIRDAIAGLA
2860      --------------------------------------LESRICNVLASL
2861      --------------------------------------RRWLKDIVRRHS
2862      --------------------------------------EELLCGLFAEVL
2863      --------------------------------------KKQVRDLLANVA
2864      --------------------------------------EEVLAGLFAEVL
2865      --------------------------------------EARLAEVWRDVL
2866      --------------------------------------EEKLAIIWSEVL
2867      --------------------------------------AAKLAAVFEGLL
2868      --------------------------------------ERLLCAAVARVL
2869      --------------------------------------KNMLHVWFEENF
2870      --------------------------------------ERDLCRLWSKVT
2871      --------------------------------------MLQLRRVWEEVL
2872      --------------------------------------EARLAAIWQQVL
2873      --------------------------------------EERLCALFAEVL
2874      --------------------------------------ESKLAEIWERVL
2875      --------------------------------------AQGVREVVAEAL
2876      --------------------------------------TTGLSLMLAKAM
2877      --------------------------------------YESILAGLLSEL
2878      --------------------------------------AKWLVARVSELT
2879      --------------------------------------EQIIADVFAALL
2880      --------------------------------------EHTLAALWAQVL
2881      --------------------------------------ETAIARAFSELL
2882      --------------------------------------RQWLRNWVGKVV
2883      --------------------------------------EQVLARIWAEVL
2884      --------------------------------------ETALAQIWAELL
2885      --------------------------------------TAEVTALWAKLL
2886      --------------------------------------ERLLQSLWATVL
2887      --------------------------------------EKAVAAIWREVL
2888      --------------------------------------ERTLADAWARVL
2889      --------------------------------------RTWLRDWVVRTT
2890      --------------------------------------EERQRLLAAQVL
2891      --------------------------------------QQVVAAGLEAKL
2892      --------------------------------------QARLVQVWQRVL
2893      --------------------------------------ETIIAAAFASLL
2894      --------------------------------------VEDVRARLEAWL
2895      --------------------------------------VVRAFEIIAKEI
2896      --------------------------------------EEEVAGIWSALL
2897      --------------------------------------GVSLIATIANIL
2898      --------------------------------------IRKLMEIFSAEL
2899      --------------------------------------QQILAEIWADVL
2900      --------------------------------------EEILCGLYADVL
2901      --------------------------------------TERERTLCAVFA
2902      --------------------------------------EFALCDLFAQIL
2903      --------------------------------------HDSIEKIFYKIL
2904      --------------------------------------TARLVELCGRAL
2905      --------------------------------------ENFVPPRDLVEL
2906      --------------------------------------EHALAGIFSEVL
2907      --------------------------------------EAALAEAVAELL
2908      --------------------------------------ESTLLAIWQRIF
2909      --------------------------------------QAAVEAAILAEF
2910      --------------------------------------EEQLAELFAEVL
2911      --------------------------------------QEQLQAVFAKVL
2912      --------------------------------------EEQLALIWQEVL
2913      --------------------------------------LDAVMRVVSEES
2914      --------------------------------------QAAVEAAILAEF
2915      --------------------------------------IDGLSGRIRGAL
2916      --------------------------------------EHRLADIWQALL
2917      --------------------------------------RAFLLGQVSALC
2918      --------------------------------------EGYLKEVFGELL
2919      --------------------------------------GGNLMQTIAHIL
2920      --------------------------------------FERIEQVLAEQL
2921      --------------------------------------ETQLAAIWQDLL
2922      --------------------------------------EDKLAEILSRIL
2923      --------------------------------------EIAIARVWEELL
2924      --------------------------------------MVYMLQVGQEVA
2925      --------------------------------------EAWIAQLWVDVL
2926      --------------------------------------EEQVQRIWAQVL
2927      --------------------------------------TELERSVAKIWQ
2928      --------------------------------------QGMTAQIWEDVL
2929      --------------------------------------ERILCDVFAGVL
2930      --------------------------------------AQELTAMVCDVL
2931      --------------------------------------EELLAGIWQDVL
2932      --------------------------------------EQAIADIWAAVL
2933      --------------------------------------VEKVCEIVRKQL
2934      --------------------------------------EKEIAQMWNEVL
2935      --------------------------------------QQRLAEIWCRVM
2936      --------------------------------------AEISRIVHEIVL
2937      --------------------------------------IEAWLVEACGAL
2938      --------------------------------------ERGLAAVWAEAL
2939      --------------------------------------LQLFKEKLRRKL
2940      --------------------------------------LEDSLKKLVQAQ
2941      --------------------------------------TDAVIAVLADLT
2942      --------------------------------------VAYVAPRDALEL
2943      --------------------------------------EGAIIGKLADMF
2944      --------------------------------------LDAVMRVVSEES
2945      --------------------------------------LVLIAKEAALEL
2946      --------------------------------------TSWVVSQVSQLL
2947      --------------------------------------TTDLTTVFAEVL
2948      --------------------------------------LEKTRALLAEIS
2949      --------------------------------------TVGKVMQIVKQQ
2950      --------------------------------------KRILVEGAGADE
2951      --------------------------------------ERRLAAIWGEVL
2952      --------------------------------------EESIAGLFAEVL
2953      --------------------------------------ERIVAEVFADVL
2954      --------------------------------------HRFVETSWARIL
2955      --------------------------------------QRQLCEIWSSVL
2956      --------------------------------------TDSERALAALLS
2957      --------------------------------------EEIVAEIFTDVL
2958      --------------------------------------EQQLATIWQDVL
2959      --------------------------------------ERVVAEVVGEVL
2960      --------------------------------------RTWLRDWVVRTT
2961      --------------------------------------ERVLCGLLSEVL
2962      --------------------------------------ETILLGLFAEVL
2963      --------------------------------------EQTLADMWQEVL
2964      --------------------------------------ERILADVWKEVL
2965      --------------------------------------EELVCRAFAEVL
2966      --------------------------------------EQAISQIWCHIL
2967      --------------------------------------EATIAEVWREVL
2968      --------------------------------------EQQIAAIWADVL
2969      --------------------------------------EIRLAQIWAEVL
2970      --------------------------------------GDRLRAIVSESM
2971      --------------------------------------ESLLAQIWEDVL
2972      --------------------------------------VAAVADLAAGLL
2973      --------------------------------------IETIRVVIAQEM
2974      --------------------------------------HEIETALLSIFS
2975      --------------------------------------EEILASIFAELL
2976      --------------------------------------EQALAAIWQQVL
2977      --------------------------------------DDLRRILVACAG
2978      --------------------------------------EQKLAKLWEELL
2979      --------------------------------------ATPVERAVARVF
2980      --------------------------------------EKALAALWTQVL
2981      --------------------------------------ERILADLFAQVL
2982      --------------------------------------AGRLAEVLAEVV
2983      --------------------------------------RVEIGDVEHDVL
2984      --------------------------------------EARIAAIWEGLL
2985      --------------------------------------EARFKEMVGEVS
2986      --------------------------------------VAPRTATEETLT
2987      --------------------------------------ILDLKTLITEQL
2988      --------------------------------------EQQLASIWSAVL
2989      --------------------------------------EEKLCALFCELL
2990      --------------------------------------EAELAAIWADVL
2991      --------------------------------------EAQLITLWQDVL
2992      --------------------------------------ERELAGIWAELL
2993      --------------------------------------EQHLAQLFSELL
2994      --------------------------------------EQILCELYADIL
2995      --------------------------------------QAMLCRIWEDVL
2996      --------------------------------------EEVLRNIWARLL
2997      --------------------------------------QRLVAEVFAEVL
2998      --------------------------------------LAAIRDKIAQLQ
2999      --------------------------------------PEKRLREIYQEL
3000      --------------------------------------LEKAFAIALGKL
3001      --------------------------------------YERVKHIFESVV
3002      --------------------------------------EQTIAKIWRELL
3003      --------------------------------------EAAVQRLWADIL
3004      --------------------------------------EQTLAQLWAEVL
3005      --------------------------------------EEKMAQIWGEVL
3006      --------------------------------------EERLALIVAESM
3007      --------------------------------------EKLLASIWADVL
3008      --------------------------------------ESKVAEIVCRVF
3009      --------------------------------------RAAIDGALSAVL
3010      --------------------------------------TDVLLRCFAAKL
3011      --------------------------------------KSYLTALFRERM
3012      --------------------------------------HDALSDVVRAVL
3013      --------------------------------------EHTLASVFAEVL
3014      --------------------------------------DAFIEAEIRRIV
3015      --------------------------------------ELQVALAWQEVL
3016      --------------------------------------EEQLAIIWQEVL
3017      --------------------------------------ILYLKELLAARL
3018      --------------------------------------ASVVRSAIASIA
3019      --------------------------------------AQALLCSLGAEL
3020      --------------------------------------VKRALTILAEEV
3021      --------------------------------------DDLRRILTECAG
3022      --------------------------------------EAFLKEILSKQI
3023      --------------------------------------ERRLLALWETLL
3024      --------------------------------------FDDVKAVVMEQL
3025      --------------------------------------EERLVALWQEVL
3026      --------------------------------------ETLLSDIWQEVL
3027      --------------------------------------EQALAQIWQALL
3028      --------------------------------------ERDLAEVLADVM
3029      --------------------------------------THEIGVKIYEFM
3030      --------------------------------------LRDIVALFELAL
3031      --------------------------------------PQAVCEAISEVL
3032      laepaaeavaepangsqargghprpalqtayvaaegelQQALAALWTDML
3033      -------------------------plscvpdvdddnlLGLIVRAFASVL
3034      -------------------------itglspeatqqlvTEMLLAEVGHIL
3035      -------------------------iesaspeergnvvGQAVRDVVGSVL
3036      ------------------------------pasadtdtTRRMLAICAELL
3037      ------------------------lvgdpgtiapitpiEAVIARVWAETL
3038      -------------------------araatpldgleprLALLLGLVREVL
3039      -------------------------maasqsaaattldRDLLGFWRAALG
3040      -----------------lpapeaeqatptsstplqsplEQQLADLWSVAL
3041      -------------------------mrqsdriglamdsLSLIREFLQGRL
3042      -----------------lstprreendvsqrrerlsllQFELRRVLAAVA
3043      ----------------------papllppspevserllGVLTALVAETRP
3044      ----------------------larmrqsdriglamdsLSLIREFLQGRL
3045      -------------------------mrqsdriglamdsLSLIREFLQGRL
3046      ------------------------laaaapaeggdepeTPAETALFAALQ
3047      ----------------------------------ltqlQEQLLAIWREVL
3048      ----------------lagmapeaapsasslsepateaERAVASVWEELL
3049      -------------------------laplgaaertevlVDLVRTQAAIVL
3050      -------------------------laqapaaerpellLSLVQREVAVVL
3051      -------------------------ldatpvnsrpkvlLSHVRDQAARVL
3052      -------------------------lnaaavperrgivERFIAARAARVL
3053      -------------------------lraaevqdrpgilAQFLSEQTGQVL
3054      -------------------------wqqarpadrsqlvTEFVRDEVKRVL
3055      -------------------------lsaappedrrrllLDVLCLQLGKEL
3056      -------------------------ltgalpddrqellIGYVREQVAKIL
3057      -------------------------aatgtpaaaqavwRELIQTEIAALL
3058      -------------------------ienisaseqehalQEYIKGQVTQVL
3059      ------------------lpapdvssrevsgrspqtpeEELLCAAYAEVL
3060      ---------------ldrrrlpeptspedryvaprgeiERIVAEIWAEAL
3061      ----------------lpepgserpefekryeaarngvEAMLTELWGDVL
3062      ------------------------laearpytaprtplEQTIARIWRDVL
3063      ------------------------lsaghlqraprnpqEAILCSLFAEVL
3064      -----------------llalapadetpenavsgdalkTEIRRVWSSELS
3065      -------------rrelpapgdvdgvrqreyvaprtqtEQVLAGVWATVL
3066      --------------------------ldagyvaprtetERVVTGLWQEVL
3067      -------------------------vvarayeaprgelEETLATIWAELL
3068      -------------------------------------vIDAQSAIASAAA
3069      --------------------------pvgalaesrtptEEVLIRIWGEVL
3070      --------------------------lagvveephdemQRRLVEIWRTAL
3071      --------------------------lsnpylapsnavEQRIAKVWQRIL
3072      ---------------------------latpreerkelVESYLEHSIRRL
3073      -------------------------vavveggepkselEKEIAPLICEAL
3074      ---------------------------takfvaprtavEQLIAEIWAEVL
3075      --------------------------lpalpsstgeapRTELEAKLAQIY
3076      ---------------------saparnvvvpqavagpsLALVRRYWEEVL
3077      ---------------------------eaafeapfgemEQTLKVIFGQVL
3078      -------------------------------vppvtdaERKITRIWQDVL
3079      --------------------------yscpqaqrtvliTRFLSQKIALLL
3080      -------------------------saiqpyapprtemEVQLVEIWRSVV
3081      ----------------------------paalaprtpeEQFVANVWEEVI
3082      -------------------------saaesyvaprtpvEEVLAGIWAQLL
3083      -----------------------skstpeqfraaahttSEMLATIWADVL
3084      --------------------------veetrsapltplEKKLTEIWEDVI
3085      --------------------------pedsyipprteiETIIAGVWARVL
3086      --------------rralpapeadaygareyeapegetEQALAAIWQAIL
3087      ------------------------saqqhtyvaprtetEKILCEIWQEVL
3088      -------------------------paaaaesaahrstQKRLGALWQAVL
3089      --------------rralpapeadaygareyeapegetEQALAAIWQDIL
3090      ----------------------------waeahghgrdAAGRIESQIKAI
3091      -------------------apegdaygareyeapdgetEQTLAEIWTDLL
3092      --------------------pegdayaahgyeapqgeaEQALAAIWADLL
3093      -------------------vpegdayaahgyeapqgeaEQALAAIWADLL
3094      -------------------------dagehyaapqtpvERQLASIWEDVL
3095      ------------------------lrreqspllpageaETKLLEIWREVL
3096      --------------------------------nddqsyIAPRTDTEQKLV
3097      -------------------------------------lEKKLTEIWEDVI
3098      -------------------------lsdasprerkrllADSIDRAVAQVL
3099      -------------------------lvslcdqdrkehlFQYVSMALADVL
3100      -------------------------lharaprerveliTDTLAAMLAETL
3101      -------------------------iagvprsqrhthvEASVLRVVRELT
3102      --------------------------paptqtaeprdtQALVQWCIERVS
3103      --------------------------paptqtaeprdtQALVQWCIERVS
3104      -----------------------lsgvpttrdnagieiEGLVLRTVRQLV
3105      -------------------------lqqlsesdakqrlLTEISSLLASVI
3106      -------------------------ltakdtsdvamdpSTVVTRAVAGAL
3107      ----------------------------paalftasaiESEIAGCVRAIL
3108      ------------lsamaprssrgapsattvqqtacaisLDAVLEIVRRTA
3109      ----------------------vggaaarasgnddaplLEMVISVVQSLT
3110      ------------------------------ltalvrrnDTIEIDTVLDLT
3111      -------------------------vlalprdeaialvARTLQGQIARIL
3112      ------------------------------lripsataRESRGISLEAVL
3113      -------------------rsggrkaqpdagagpervtMDAIKQMVARTV
3114      -----------------------------------mdpSTVVTRAVAGAL
3115      --------------------lralrdeiaggeraasdvAQGVRDVVLDVL
3116      -------------------------liplsvtqrqssmEAGVLRIVCELS
3117      ---------------------------aagvmmprshdEALVVEAFAAVL
3118      -------------------lsmlgptppqvpnvvsgvgADEVSSAVEHVA
3119      -------------------------------------lQSIVVATLSETL
3120      -------------------------iaaapthnrsgeiLEWLRGKIGELI
3121      ----------------------------vgdslprtplEQLLAEIWAGVL
3122      ----------------alplpeaasvpdgvradpqtpvEAALLRLFAEVL
3123      --------------------------ldgdflaprnaiEGTLAKQWEKLL
3124      --------------------laaapvvtasgdapqgaiETVLAEVWQAVL
3125      ----------------------lpappraggtppregvERCIAEIWQTLL
3126      ------------------aralgdapaahdafvpaddrQATLLACWEHAL
3127      --------------------------lsrayeapvgemETLMAGIWADVL
3128      ------------------------aatahaptpprtptETLLCRIWGEAL
3129      -------------------------lvslapsrrlghaESAMLHVARELV
3130      ------------------------atsvevveprqdelLAIVCDAIASVS
3131      -------------------lpsapaadsashvaprnevEALLARIWQEVL
3132      ---------------------laayqaggealtlgsetENRVGAIWQQIL
3133      ----------------------aagaataaravahtadESTLLEIWRQIF
3134      -------------------lpadrvdaaqphapavtprEILLASIWQDVL
3135      -------------------------llsreyqapqgdvETTLARLWAEVL
3136      ------------------------vagsansahlkelmIEQIKEWISPVI
3137      ---------------------lvayqaggealtlgsetENRVGAIWQQIL
3138      -------------------------ftgdeyvaprtaqEALLCDLYAEVT
3139      ----------------vdeatlpevtsakqyvaprteaERGVQELWMSLL
3140      ------------------lpepdpeanrqayvaprselEHSLAAIWCAVL
3141      -----------------------------eielmnmvaQVLGEKEEECAA
3142      -------------------------lrnrteqesytavERILADAFVALT
3143      ---------------------lpepgdgldhvapvnalEAQLAAIWQEVL
3144      --------------------------pallgsgggpgvRAAIRDISEQLV
3145      -------------------------veqeshgrrktalESRLSELWGRLL
3146      ----------------lralaaapapavaecgapqgatEEALAAVWKEVL
3147      -----------------------aqprhetapvsgdalASLLLTLCAERL
3148      --------------------------------veageyQAPRTEQERLLA
3149      ------------------------------ivdlatvsHDALEKKLAQQL
3150      ----------------------------vpyveprdqlEVDLAKIWEQAL
3151      ---------------------vpdaaqqqafvapqgdlQTALAAIWSDVL
3152      --------------------lpspeaetktyvaprnetEAKLVQILAEVL
3153      -------------------------------ssdfiapKDLLEKKLANIF
3154      ------------------------vahselgteelnplEEKLVAIWKKTL
3155      --------------------------engagtppvnaaETLIADIFTEVF
3156      -----------------------------------sdgLAPRNETEAQLL
3157      --------------------------srptkigptnpiEANLLGIWQELL
3158      --------------------------tgalagqtlsptEAVLADIWMEVL

G--HPTSD-T----------------------------------------
G--HGTPS-R----------------------------------------
G--HGSDD-S----------------------------------------
N--HPSPE-A----------------------------------------
G--HPTSA-VTAADGALPDDL-----------------------------
G--HSGAD-G----------------------------------------
G--HGSAD-A----------------------------------------
G--HTTPD-T----------------------------------------
G--HTTPD-T----------------------------------------
G--HAAGS-D----------------------------------------
G--HAEAT-E----------------------------------------
G--HANPE-T----------------------------------------
G--YDGPE-A----------------------------------------
G--HPTAD-A----------------------------------------
G--HADAS-A----------------------------------------
G--HADAG-Q----------------------------------------
G--HTSGD-G----------------------------------------
G--HSGTS-A----------------------------------------
G--HAGPE-T----------------------------------------
G--HADAT-E----------------------------------------
G--HNGSD-P----------------------------------------
G--HTTPD-T----------------------------------------
G--HGSTD-P----------------------------------------
G--HGDPG-A----------------------------------------
G--YSSAA-D----------------------------------------
G--HADSS-G----------------------------------------
G--HADHD-L----------------------------------------
G--HGSRE-E----------------------------------------
G--HATGG-D----------------------------------------
G--HADPA-S----------------------------------------
G--YPDID-A----------------------------------------
G--FNAPE-L----------------------------------------
G--HSDAR-T----------------------------------------
G--HAGPE-A----------------------------------------
G--HSGGG-G----------------------------------------
G--YGSAD-Q----------------------------------------
G--HADPR-T----------------------------------------
G--HTGAD-A----------------------------------------
G--YSGPD-A----------------------------------------
G--HATGA-E----------------------------------------
G--HQDPD-A----------------------------------------
G--YSGAV-E----------------------------------------
G--HNAPE-M----------------------------------------
G--HASAK-N----------------------------------------
G--HGSAD-A----------------------------------------
G--HEGAS-H----------------------------------------
G--HPSPD-T----------------------------------------
G--KASGD-A----------------------------------------
G--HSSAD-A----------------------------------------
G--HSSAG-A----------------------------------------
G--HADT--TL---------------------------------------
G--HSGAE-A----------------------------------------
G--HSSPD-A----------------------------------------
G--HSGAD-A----------------------------------------
R--HADPK-A----------------------------------------
G--HADGS-A----------------------------------------
G--YDSAD-Q----------------------------------------
G--HGTADAV----------------------------------------
G--HAGPD-A----------------------------------------
G--RDDAT-A----------------------------------------
G--HSGAD-A----------------------------------------
G--HSTPT-A----------------------------------------
G--HRDGS-A----------------------------------------
G--HASAE-Q----------------------------------------
G--HDSAE-A----------------------------------------
G--HADATAV----------------------------------------
G--HADGN-A----------------------------------------
G--LASFE-S----------------------------------------
G--HGSAQ-D----------------------------------------
G--HADAS-E----------------------------------------
G--HRDAG-S----------------------------------------
G--HARGH-R----------------------------------------
G--FAGSQ-E----------------------------------------
G--HAEAS-H----------------------------------------
G--HDTPD-A----------------------------------------
G--HSGAESV----------------------------------------
G--HSGAV-E----------------------------------------
G--HGDDA-A----------------------------------------
G--HGSAQ-D----------------------------------------
G--HASAE-R----------------------------------------
G--YPDTE-A----------------------------------------
G--HADADDV----------------------------------------
G--FADAD-A----------------------------------------
G--HTDAS-Q----------------------------------------
G--HDSPD-A----------------------------------------
G--RDDSE-A----------------------------------------
G--HSSTD-A----------------------------------------
G--HGRSS-D----------------------------------------
G--HSGPE-A----------------------------------------
R--LPEG--K----------------------------------------
G--HDDPK-A----------------------------------------
G--HADAA-S----------------------------------------
G--MADP--GV---------------------------------------
G--HADAA-D----------------------------------------
R--HPNTD-A----------------------------------------
G--LSSAE-D----------------------------------------
G--HATPEVI----------------------------------------
G--HSSAD-A----------------------------------------
G--HSRAE-R----------------------------------------
G--HGSAA-S----------------------------------------
G--HDGAA-R----------------------------------------
R--MSPS--R----------------------------------------
G--HGTP--TV---------------------------------------
G--LASFE-S----------------------------------------
G--HADAS-E----------------------------------------
G--HAGTA-D----------------------------------------
G--LSSAE-D----------------------------------------
G--HESAA-E----------------------------------------
R--HGSAT-A----------------------------------------
R--MRSPE-D----------------------------------------
G--HDSAD-A----------------------------------------
G--LASFE-S----------------------------------------
G--HADPE-D----------------------------------------
G--HASSQ-N----------------------------------------
G--FSDPG-A----------------------------------------
G--HSGAE-G----------------------------------------
G--HASAA-E----------------------------------------
G--YRAA--HQ---------------------------------------
G--HDGTDRIG---------------------------------------
G--HPGAA-A----------------------------------------
G--HGSAQ-D----------------------------------------
G--HVGGE-D----------------------------------------
G--HASPD-V----------------------------------------
G--HSSPD-R----------------------------------------
G--YENPG-D----------------------------------------
R--CDSPE-E----------------------------------------
G--HADAS-T----------------------------------------
G--HADAS-T----------------------------------------
K--MPPA--Q----------------------------------------
R--LDSA--R----------------------------------------
G--HADVD-S----------------------------------------
G--HEGR--FP---------------------------------------
G--HADID-S----------------------------------------
G--LPPSA-P----------------------------------------
G--LGSPG-A----------------------------------------
G--LDTAA-E----------------------------------------
G--LNPSH-P----------------------------------------
G--FTDQG-T----------------------------------------
G--HRDAH-A----------------------------------------
G--HADTS-T----------------------------------------
G--HASAE-T----------------------------------------
G--LDASA-S----------------------------------------
G--HPGTA-D----------------------------------------
G--HPGPE-A----------------------------------------
A--YGLGD-R----------------------------------------
R--YGGAAVPF---------------------------------------
R--MSPK--D----------------------------------------
G--HADTS-T----------------------------------------
G--HADAR-S----------------------------------------
G--LASFE-S----------------------------------------
G--FLDPS-A----------------------------------------
G--Q-----P----------------------------------------
G--HQGPD-A----------------------------------------
G--LPGAG-H----------------------------------------
G--HADTS-T----------------------------------------
G--HSDPK-E----------------------------------------
G--HADAR-T----------------------------------------
G--HADAR-T----------------------------------------
G--HADPA-A----------------------------------------
R--LPPA--R----------------------------------------
G--YATGG-Q----------------------------------------
G--HADAR-S----------------------------------------
G--HASAE-S----------------------------------------
G--HSGAE-Q----------------------------------------
G--LRNPE-G----------------------------------------
G--HADAS-T----------------------------------------
G--HPDPT-A----------------------------------------
R--LPEG--K----------------------------------------
G--HTDAA-A----------------------------------------
N--DDGNERTASD-------------------------------------
G--FPSSA-S----------------------------------------
G--LDGPD-E----------------------------------------
G--SDAK--A----------------------------------------
G--HETGT-E----------------------------------------
G--LDPSR-P----------------------------------------
R--MEPS--R----------------------------------------
G--FAASD-L----------------------------------------
G--LEPSR-P----------------------------------------
S--WGAAS-A----------------------------------------
G--FDSSQ-T----------------------------------------
G--FDPAA-P----------------------------------------
G--AEPS--R----------------------------------------
R--LPED--K----------------------------------------
G--R-----E----------------------------------------
G--VTDPA-D----------------------------------------
G--VADGL-E----------------------------------------
G--R-----E----------------------------------------
G--LDDPAEV----------------------------------------
R--T--PEIK----------------------------------------
L--GRGLRLPPER-------------------------------------
G--IEAR--K----------------------------------------
R--MEPS--R----------------------------------------
R--MDA---RF---------------------------------------
T--QIIGVAC-AD-------------------------------------
G--GQETP-GEEPHG-----------------------------------
K--LAEA--D----------------------------------------
K--MPVA--K----------------------------------------
G--LEA---HT---------------------------------------
D--LPRP--L----------------------------------------
A--------K----------------------------------------
G--YMAPD-RVQIIGAMPKTASGKVDRKSIAERLCAEKVNPSAPPVEKPA
G--HPTSD-T----------------------------------------
H--YPAPE-S----------------------------------------
G--HSAPD-G----------------------------------------
G--HGGPQ-S----------------------------------------
G--HPAGE-P----------------------------------------
G--HGAPE-G----------------------------------------
G--YPDPA-D----------------------------------------
G--YPGPE-A----------------------------------------
G--HRGAG-A----------------------------------------
G--HGSDD-S----------------------------------------
G--HSDAD-R----------------------------------------
G--HGTSD-A----------------------------------------
G--HADAR-S----------------------------------------
G--HANPT-S----------------------------------------
G--HGTPS-R----------------------------------------
G--HASAE-R----------------------------------------
G--HASAD-A----------------------------------------
G--FAGPE-A----------------------------------------
G--HPTSA-VTAADGALPDDL-----------------------------
G--HDDPD-A----------------------------------------
G--HSGPE-A----------------------------------------
R--YPAAE-S----------------------------------------
G--HTTPD-T----------------------------------------
G--HAGAS-A----------------------------------------
G--HPGGD-A----------------------------------------
G--HSGAD-G----------------------------------------
G--HADG--GV---------------------------------------
G--HPDAH-A----------------------------------------
G--HAKPA-S----------------------------------------
G--HTTID-S----------------------------------------
G--HVSAQ-L----------------------------------------
G--HMDSG-T----------------------------------------
G--HASAE-Q----------------------------------------
G--HTDAR-A----------------------------------------
G--HSDPG-A----------------------------------------
G--HPDPA-A----------------------------------------
G--HGSAD-A----------------------------------------
G--HGPAD-R----------------------------------------
G--HAAGS-D----------------------------------------
G--HTGAD-A----------------------------------------
G--HTASE-A----------------------------------------
G--HANPE-T----------------------------------------
G--HGGSE-A----------------------------------------
G--HADG--GV---------------------------------------
R--YEPGQ-D----------------------------------------
G--HATPD-A----------------------------------------
G--YAGPD-D----------------------------------------
G--HTTPD-T----------------------------------------
G--HSDPG-S----------------------------------------
G--YGDAD-S----------------------------------------
N--YDRAD-T----------------------------------------
G--HSGPE-A----------------------------------------
G--HTAAD-A----------------------------------------
G--HASTD-E----------------------------------------
G--HPGPE-S----------------------------------------
G--YDGPE-A----------------------------------------
G--HDDTE-P----------------------------------------
G--SPTAE-A----------------------------------------
G--HTDAG-A----------------------------------------
G--YPGPS-A----------------------------------------
T--HRTTD-D----------------------------------------
G--HADAS-A----------------------------------------
G--HAGVQ-S----------------------------------------
G--HARAD-A----------------------------------------
G--HPTAD-A----------------------------------------
G--HAGPE-T----------------------------------------
N--HPSPE-A----------------------------------------
G--HRDVD-T----------------------------------------
G--HADPQ-D----------------------------------------
G--HSSGT-G----------------------------------------
G--HSGAE-H----------------------------------------
G--YAGPD-A----------------------------------------
G--HSGAA-A----------------------------------------
G--HADAD-A----------------------------------------
K--HHTLS-CQVDAGHHPPTKSP---------------------------
G--HATPL-L----------------------------------------
G--YDASD-S----------------------------------------
G--HGDVA-G----------------------------------------
G--HGGAT-E----------------------------------------
G--HPTID-A----------------------------------------
G--HADAG-Q----------------------------------------
G--HTGAA-A----------------------------------------
G--RPSAE-D----------------------------------------
G--HNGSD-P----------------------------------------
G--HSGPD-A----------------------------------------
G--LAGPE-A----------------------------------------
G--HGTAD-T----------------------------------------
G--HPSPE-A----------------------------------------
G--HTDAE-R----------------------------------------
G--HTSGD-G----------------------------------------
G--HSDPD-A----------------------------------------
G--HGTPA-A----------------------------------------
G--HSGTS-A----------------------------------------
G--HSGPE-N----------------------------------------
T--HSTTD-E----------------------------------------
G--HASAE-Q----------------------------------------
G--YDAAT-P----------------------------------------
R--HPDPS-A----------------------------------------
R--HASAE-S----------------------------------------
G--HASAR-A----------------------------------------
G--FPTVD-P----------------------------------------
G--HADAT-E----------------------------------------
G--HPDPD-A----------------------------------------
G--FGSPE-Q----------------------------------------
G--HAGVE-N----------------------------------------
G--HGDPG-A----------------------------------------
G--HASAA-D----------------------------------------
G--YASDA-D----------------------------------------
G--HTGPD-A----------------------------------------
G--HSSAK-T----------------------------------------
G--FADPS-G----------------------------------------
G--HAD---RTQ--------------------------------------
G--HDSPE-E----------------------------------------
G--HAEAT-E----------------------------------------
R--HGAAT-D----------------------------------------
G--HGSTD-P----------------------------------------
G--HAGTA-D----------------------------------------
G--HADPA-S----------------------------------------
G--YASPE-A----------------------------------------
G--HDGSA-A----------------------------------------
G--HGSAD-D----------------------------------------
G--HGTGD-A----------------------------------------
G--HGDGE-S----------------------------------------
G--FASPD-A----------------------------------------
G--HSGSA-A----------------------------------------
G--HSTA--D----------------------------------------
G--HRDAG-A----------------------------------------
G--HASAE-S----------------------------------------
G--HADPE-D----------------------------------------
G--YSSAA-D----------------------------------------
G--HDSVT-T----------------------------------------
G--HSSSR-A----------------------------------------
G--FNAPE-L----------------------------------------
G--HDSAD-E----------------------------------------
G--HAGPA-A----------------------------------------
G--HGAD--MV---------------------------------------
G--HGSRE-E----------------------------------------
G--HSDAG-A----------------------------------------
G--HADSS-G----------------------------------------
G--RPSPE-D----------------------------------------
G--HQGPE-A----------------------------------------
G--YGSAE-H----------------------------------------
R--HPDGS-A----------------------------------------
A--HSSTA-E----------------------------------------
G--HTGKG-A----------------------------------------
G--HADADAV----------------------------------------
G--HAGPE-Q----------------------------------------
G--HGSAA-R----------------------------------------
G--HPDSGRV----------------------------------------
G--HAGPE-A----------------------------------------
G--HGGAT-A----------------------------------------
G--YPDID-A----------------------------------------
G--HADHD-L----------------------------------------
G--HATAA-R----------------------------------------
G--HARPE-H----------------------------------------
G--HASPK-S----------------------------------------
G--HASSD-R----------------------------------------
G--YGSAD-Q----------------------------------------
G--HASAA-Q----------------------------------------
G--HSSP--HQ---------------------------------------
G--HPTTD-E----------------------------------------
G--HPTPD-A----------------------------------------
G--HPGAD-A----------------------------------------
G--RPSPE-D----------------------------------------
G--HGSAA-S----------------------------------------
G--HSDPK-G----------------------------------------
G--HDSPA-T----------------------------------------
G--HGSPD-A----------------------------------------
G--HASAD-S----------------------------------------
R--YDGPD-A----------------------------------------
G--YATAE-P----------------------------------------
G--HNAPE-M----------------------------------------
G--HASPD-A----------------------------------------
G--YGSAA-Q----------------------------------------
G--HASPD-A----------------------------------------
G--HATSD-A----------------------------------------
G--HASAE-A----------------------------------------
G--HSDAR-T----------------------------------------
G--HDRAD-V----------------------------------------
G--HESPG-S----------------------------------------
G--HSSAA-E----------------------------------------
G--HGGAA-A----------------------------------------
G--HTGAD-A----------------------------------------
G--HPSPE-L----------------------------------------
G--YEGAG-S----------------------------------------
G--HPTID-S----------------------------------------
G--YSGPE-D----------------------------------------
G--HSDAG-A----------------------------------------
G--HRSAA-T----------------------------------------
G--FGSLG-E----------------------------------------
G--YEGAG-S----------------------------------------
G--HATVD-G----------------------------------------
G--HRSAA-D----------------------------------------
G--TITPE-A----------------------------------------
A--HPSPD-T----------------------------------------
G--HTAVA-N----------------------------------------
G--HTGAE-P----------------------------------------
G--HSSAT-A----------------------------------------
G--HAGVE-S----------------------------------------
G--HGGAD-A----------------------------------------
G--HASAE-L----------------------------------------
G--HTNV--AV---------------------------------------
G--FPTVD-P----------------------------------------
G--YSGPD-A----------------------------------------
G--YSGPD-A----------------------------------------
G--HQDPD-A----------------------------------------
G--HAGPE-A----------------------------------------
G--VASPL-D----------------------------------------
G--HSGGG-G----------------------------------------
G--HRDAS-A----------------------------------------
G--HASVA-K----------------------------------------
G--HSGSE-M----------------------------------------
G--HASSD-Q----------------------------------------
G--YERPD-R----------------------------------------
G--HRGVE-N----------------------------------------
G--HAQGH-T----------------------------------------
G--HPRTT-P----------------------------------------
G--HADPR-T----------------------------------------
G--HNNAG-E----------------------------------------
G--HTGAA-A----------------------------------------
G--ESGPE-R----------------------------------------
G--KASGD-A----------------------------------------
G--HPAS--YP---------------------------------------
G--HNGVE-G----------------------------------------
G--HPTPD-G----------------------------------------
G--HATPD-A----------------------------------------
G--HADPE-A----------------------------------------
G--SAGAA-T----------------------------------------
G--YSGAV-E----------------------------------------
G--HATGA-E----------------------------------------
G--HTDPE-A----------------------------------------
G--HSGAE-A----------------------------------------
G--HADAG-A----------------------------------------
G--HANTA-G----------------------------------------
G--HASAK-N----------------------------------------
G--HAHGG-D----------------------------------------
G--HADGD-A----------------------------------------
G--HASAG-A----------------------------------------
G--HDTADAI----------------------------------------
G--HDRPN-A----------------------------------------
G--HTDPA-A----------------------------------------
G--HSDVD-A----------------------------------------
R--HDTTD-L----------------------------------------
G--FAGAE-A----------------------------------------
G--HDGPA-A----------------------------------------
G--HSGAE-A----------------------------------------
G--HSGAD-A----------------------------------------
G--YRAA--HQ---------------------------------------
G--HEGAS-H----------------------------------------
G--HSSPD-A----------------------------------------
G--HTSTE-A----------------------------------------
G--HPDA--G----------------------------------------
G--HDDAA-H----------------------------------------
G--YTEIT-N----------------------------------------
D--HASGD-A----------------------------------------
G--HADAE-A----------------------------------------
G--HGTAD-T----------------------------------------
G--HHQDG-T----------------------------------------
G--YADTA-A----------------------------------------
A--HPAPE-A----------------------------------------
G--HADT--TL---------------------------------------
G--RDDAT-A----------------------------------------
G--LGASR-D----------------------------------------
G--HATPD-T----------------------------------------
G--NSSPD-A----------------------------------------
G--HLTPE-R----------------------------------------
G--HADGS-A----------------------------------------
G--HADAA-D----------------------------------------
G--HPSAE-A----------------------------------------
G--HSGAD-A----------------------------------------
G--HRDAD-G----------------------------------------
G--HTAGDAGEGD-------------------------------------
G--HHGPA-A----------------------------------------
R--HADPK-A----------------------------------------
A--HGSTA-E----------------------------------------
G--HADAS-A----------------------------------------
G--HSGAQ-T----------------------------------------
G--VER---R----------------------------------------
G--HAGPD-A----------------------------------------
G--HASAE-A----------------------------------------
A--YPSPD-A----------------------------------------
G--HSSDA-A----------------------------------------
G--HGTADAV----------------------------------------
G--HESAD-A----------------------------------------
G--RSSSV-D----------------------------------------
G--LTGTD-Q----------------------------------------
G--VPDPA-D----------------------------------------
A--HGSTA-E----------------------------------------
G--HGSAD-A----------------------------------------
G--NITPE-A----------------------------------------
G--HATSD-A----------------------------------------
G--HHDAD-A----------------------------------------
G--HLGSE-A----------------------------------------
G--HDGSD-A----------------------------------------
G--HASGT-Q----------------------------------------
G--HSTPT-A----------------------------------------
G--HHTPE-S----------------------------------------
G--HSDPGRI----------------------------------------
G--HGGTD-D----------------------------------------
G--HAGTD-A----------------------------------------
G--LSDPA-Q----------------------------------------
G--HASAQ-A----------------------------------------
G--HASAE-Q----------------------------------------
G--HSGAE-D----------------------------------------
G--HADAS-R----------------------------------------
G--LGDVL-A----------------------------------------
G--HSGAE-A----------------------------------------
G--HANTD-G----------------------------------------
G--HADGN-A----------------------------------------
G--HTDAEAV----------------------------------------
G--HHTPE-S----------------------------------------
G--LPPSR-H----------------------------------------
G--HRDGS-A----------------------------------------
G--HGSAE-A----------------------------------------
G--HSSAQ-A----------------------------------------
G--HAGQA-D----------------------------------------
G--RTDPE-A----------------------------------------
G--HADAS-E----------------------------------------
G--HAGAD-S----------------------------------------
G--HDSAE-A----------------------------------------
G--HPHTH-T----------------------------------------
G--YAGPE-S----------------------------------------
G--HAAAE-A----------------------------------------
G--HSSAT-A----------------------------------------
G--HPSPD-T----------------------------------------
G--YDAST-T----------------------------------------
G--YQPADLDA---------------------------------------
G--HPDAS-R----------------------------------------
G--HSSPD-R----------------------------------------
G--HARGH-R----------------------------------------
G--HDGTA-A----------------------------------------
G--HTGTDRIV---------------------------------------
G--HATPA-A----------------------------------------
G--HTDTA-A----------------------------------------
D--LNRPE-S----------------------------------------
R--LSS---A----------------------------------------
G--HDTPD-A----------------------------------------
G--HASPD-A----------------------------------------
G--HARPE-T----------------------------------------
G--HADP--GV---------------------------------------
G--YDDPR-T----------------------------------------
G--HSDAG-S----------------------------------------
G--HTDPD-A----------------------------------------
G--FAGSQ-E----------------------------------------
G--HSGAESV----------------------------------------
G--HADATAV----------------------------------------
G--HSDPA-A----------------------------------------
G--HTGVD-G----------------------------------------
G--HSGAV-E----------------------------------------
G--HDSPD-A----------------------------------------
G--HTGTE-P----------------------------------------
G--HSSAD-A----------------------------------------
G--HPGAE-A----------------------------------------
G--HAEAR-Q----------------------------------------
G--HNDPA-A----------------------------------------
A--YGSPE-L----------------------------------------
G--YGDAE-A----------------------------------------
G--VASPL-D----------------------------------------
G--LASFE-S----------------------------------------
G--HADRS-R----------------------------------------
A--HDSPDAVL---------------------------------------
G--HAGAG-A----------------------------------------
G--HAGKD-A----------------------------------------
G--HADAG-A----------------------------------------
G--HGDDA-A----------------------------------------
G--HSDAA-A----------------------------------------
G--HSDHD-A----------------------------------------
G--HAEAS-H----------------------------------------
G--HASAE-R----------------------------------------
G--HSSDT-A----------------------------------------
G--HRDAG-S----------------------------------------
G--HRESD-A----------------------------------------
G--HTDGA-G----------------------------------------
G--HADVD-A----------------------------------------
A--HRSGN-A----------------------------------------
G--HSSAG-A----------------------------------------
G--HADAQRV----------------------------------------
G--YPDTE-A----------------------------------------
G--HTGTD-G----------------------------------------
G--HADAS-T----------------------------------------
G--HSDAT-G----------------------------------------
H--ISGRAEA----------------------------------------
G--HSGT--E----------------------------------------
A--LPVA--G----------------------------------------
G--HGSAQ-D----------------------------------------
G--HVSADAT----------------------------------------
L--HRSSDRP----------------------------------------
G--HADSERV----------------------------------------
G--YDTAD-A----------------------------------------
G--HADVD-S----------------------------------------
G--HDRPE-A----------------------------------------
G--YASAD-L----------------------------------------
G--HDGAD-A----------------------------------------
G--HGTAA-T----------------------------------------
G--HTSAD-A----------------------------------------
G--HADLA-A----------------------------------------
G--HAGAQ-S----------------------------------------
G--LPEGE-S----------------------------------------
D--LASAA-Q----------------------------------------
G--HSSTD-A----------------------------------------
G--HPGPE-A----------------------------------------
G--HEGKE-A----------------------------------------
G--HADID-S----------------------------------------
G--HAGGT-S----------------------------------------
G--HSGPA-A----------------------------------------
G--HDSHD-A----------------------------------------
A--YGLGE-Q----------------------------------------
G--HTDAS-Q----------------------------------------
G--FADAD-A----------------------------------------
G--LASPA-L----------------------------------------
G--HADAS-G----------------------------------------
G--HADADDV----------------------------------------
N--HAHAENIV---------------------------------------
G--HADAS-R----------------------------------------
G--H-ASDRT----------------------------------------
G--HASGA-S----------------------------------------
G--HAGVA-S----------------------------------------
G--HGRSS-D----------------------------------------
G--HANLE-A----------------------------------------
G--HASAA-S----------------------------------------
R--YDAHE-Q----------------------------------------
G--LSGPD-A----------------------------------------
G--HSGPD-A----------------------------------------
G--HESAD-A----------------------------------------
G--HTGRQ-A----------------------------------------
G--HATSQ-A----------------------------------------
G--HASVA-A----------------------------------------
G--LPPTDRV----------------------------------------
G--HADTD-E----------------------------------------
G--HSSSA-Q----------------------------------------
G--YSSAD-L----------------------------------------
G--HGTPA-A----------------------------------------
G--RTVEDIP----------------------------------------
G--FADAD-A----------------------------------------
G--HADAD-A----------------------------------------
G--HAGGT-A----------------------------------------
G--WNSPE-K----------------------------------------
R--YREG--QV---------------------------------------
G--FAGAG-E----------------------------------------
Q--LPGPA-H----------------------------------------
G--HDDPK-A----------------------------------------
G--ESVPE-A----------------------------------------
G--HASPD-A----------------------------------------
G--HQNPS-A----------------------------------------
G--HAGVE-D----------------------------------------
E--HESPD-N----------------------------------------
G--HTDAA-S----------------------------------------
G--HADAA-S----------------------------------------
G--HASAE-D----------------------------------------
G--HDP---DG---------------------------------------
A--HGSTA-E----------------------------------------
G--HADAS-A----------------------------------------
G--HTGPA-S----------------------------------------
G--HQSPT-A----------------------------------------
D--YGAD--TL---------------------------------------
G--HAGAD-S----------------------------------------
G--HASAE-A----------------------------------------
G--FTDKT-A----------------------------------------
G--YAPGT-R----------------------------------------
G--HPSRA-D----------------------------------------
G--YDGPD-A----------------------------------------
G--FPGPA-S----------------------------------------
G--YDDTA-R----------------------------------------
R--LPGAA-A----------------------------------------
G--HRDAH-A----------------------------------------
G--YGASH-H----------------------------------------
G--HADAS-T----------------------------------------
G--YASAE-D----------------------------------------
G--HASGTRI----------------------------------------
G--HRGAE-A----------------------------------------
A--YGLGD-R----------------------------------------
G--HADAS-E----------------------------------------
R--LAGPA-Q----------------------------------------
R--HPNTD-A----------------------------------------
A--HGSTA-E----------------------------------------
G--YPGPD-A----------------------------------------
G--LASAD-P----------------------------------------
G--MADP--GV---------------------------------------
G--HQDTR-A----------------------------------------
G--LDGAA-P----------------------------------------
G--HADPD-E----------------------------------------
G--YADAS-A----------------------------------------
G--RDDSE-A----------------------------------------
G--MQGEQ-K----------------------------------------
G--YRTPS-E----------------------------------------
G--ITDLDAS----------------------------------------
G--HARAD-D----------------------------------------
G--HGDPA-G----------------------------------------
G--YADPA-A----------------------------------------
G--HPGTA-D----------------------------------------
R--LPEG--K----------------------------------------
G--LGSPG-A----------------------------------------
G--HRGPQ-D----------------------------------------
G--HSDPK-E----------------------------------------
G--HSSAD-A----------------------------------------
G--HADTS-T----------------------------------------
G--HADTS-T----------------------------------------
G--HADAG-A----------------------------------------
G--RDGAA-G----------------------------------------
G--HESSD-A----------------------------------------
G--HGGAE-G----------------------------------------
G--HATPS-E----------------------------------------
G--HDGAA-R----------------------------------------
G--YETAN-A----------------------------------------
G--VASN--K----------------------------------------
R--ADP---NA---------------------------------------
G--HTSGT-S----------------------------------------
G--HAPGT-Q----------------------------------------
G--HHAAE-E----------------------------------------
G--FADKT-A----------------------------------------
G--HSDPG-A----------------------------------------
G--HADAR-S----------------------------------------
G--HADAS-E----------------------------------------
R--MRSPE-D----------------------------------------
G--HTGAD-A----------------------------------------
G--HPGAG-R----------------------------------------
G--HGTP--TV---------------------------------------
G--YASTE-S----------------------------------------
G--LASFE-S----------------------------------------
R--LADAA-S----------------------------------------
A--GASAA-D----------------------------------------
G--FPGPA-S----------------------------------------
G--FRGPE-L----------------------------------------
G--HASAA-Q----------------------------------------
G--HGSGT-A----------------------------------------
G--HAPGE-S----------------------------------------
G--HRSAE-V----------------------------------------
G--HDSAE-D----------------------------------------
G--LASFE-S----------------------------------------
G--HTSAE-G----------------------------------------
G--HDATE-A----------------------------------------
G--HESAA-E----------------------------------------
G--HADAS-R----------------------------------------
G--LSSAE-D----------------------------------------
D--YAADA-P----------------------------------------
A--LPSAD-A----------------------------------------
R--HSSPE-A----------------------------------------
G--FSSAA-Q----------------------------------------
G--HASGA-A----------------------------------------
G--HGSPA-D----------------------------------------
G--RADG--P----------------------------------------
G--HDGTDRIG---------------------------------------
G--YSTPR-K----------------------------------------
Q--LPGPA-H----------------------------------------
G--HGSAQ-D----------------------------------------
Q--LPS---P----------------------------------------
G--HRDPD-A----------------------------------------
G--HASAA-E----------------------------------------
R--HGSAT-A----------------------------------------
G--HADAR-T----------------------------------------
G--HADPD-E----------------------------------------
A--HNSLE-D----------------------------------------
G--HATPEVI----------------------------------------
G--HRDAE-R----------------------------------------
G--HSSAG-R----------------------------------------
G--HGSAN-S----------------------------------------
G--HDSAD-A----------------------------------------
G--HRDTA-A----------------------------------------
G--FRAKD-R----------------------------------------
R--LPA---P----------------------------------------
G--HADAR-T----------------------------------------
G--HASSQ-N----------------------------------------
G--HHPD--S----------------------------------------
G--HPDPG-A----------------------------------------
G--HEGPA-R----------------------------------------
G--HAELE-D----------------------------------------
G--HGSAE-P----------------------------------------
G--HHHMS-A----------------------------------------
G--HHPDT-A----------------------------------------
G--HSRAE-R----------------------------------------
G--YDRA--TV---------------------------------------
G--LASFE-S----------------------------------------
G--FPDPS-A----------------------------------------
G--YSGAT-A----------------------------------------
G--HADAR-S----------------------------------------
G--HTRPD-D----------------------------------------
G--LDGSG-A----------------------------------------
G--LAAS--A----------------------------------------
G--YAE---P----------------------------------------
G--HESAR-R----------------------------------------
G--HDTPD-E----------------------------------------
G--HPDAT-M----------------------------------------
G--YDAA--D----------------------------------------
G--HTGAE-A----------------------------------------
G--HDGDA-G----------------------------------------
R--LAS---P----------------------------------------
G--SDAK--A----------------------------------------
G--ESS---FA---------------------------------------
G--HVGGE-D----------------------------------------
E--AKPGAGT----------------------------------------
G--LDAST-P----------------------------------------
G--HPGAA-A----------------------------------------
G--LRSAQ-S----------------------------------------
G--ADGPD-A----------------------------------------
G--HADAG-R----------------------------------------
R--YSDTS-D----------------------------------------
G--HSSAG-A----------------------------------------
G--HARAE-D----------------------------------------
G--HNSPD-G----------------------------------------
G--HNAAD-G----------------------------------------
G--HDSPD-A----------------------------------------
G--FSDPG-A----------------------------------------
V--LRGPD-A----------------------------------------
G--HVTPD-A----------------------------------------
G--RGRDE-S----------------------------------------
R--QDSG--WT---------------------------------------
R--LAPS--R----------------------------------------
N--LTSTE-E----------------------------------------
G--HADAS-T----------------------------------------
G--HASPD-V----------------------------------------
A--FPDPG-A----------------------------------------
G--HADPDAL----------------------------------------
G--QPDPK-A----------------------------------------
G--HSGAE-T----------------------------------------
R--CDSPE-E----------------------------------------
G--HPGPE-A----------------------------------------
G--LDDPG-Q----------------------------------------
G--RPTTE-P----------------------------------------
G--HPGPR-S----------------------------------------
G--HGSAE-A----------------------------------------
G--HVDDR-A----------------------------------------
G--LASTH-T----------------------------------------
G--YENPG-D----------------------------------------
G--YPSPD-D----------------------------------------
G--HETGT-E----------------------------------------
G--HREAD-E----------------------------------------
G--HSAAA-T----------------------------------------
G--LPPSA-P----------------------------------------
G--HEGR--FP---------------------------------------
G--GEIS--A----------------------------------------
R--LPS---R----------------------------------------
G--HASAE-S----------------------------------------
G--HSGPD-A----------------------------------------
R--LDSA--R----------------------------------------
G--QRPGAAEQAD-------------------------------------
E--HPDPA-A----------------------------------------
G--HASPE-V----------------------------------------
G--YESGS-E----------------------------------------
A--LPASK-A----------------------------------------
R--IDPA--E----------------------------------------
G--HSSLD-A----------------------------------------
G--HSSGE-S----------------------------------------
G--YASPG-G----------------------------------------
G--LPGAG-H----------------------------------------
G--HTDHS-D----------------------------------------
G--LDPEE-P----------------------------------------
A--HPEPE-T----------------------------------------
G--HASAA-A----------------------------------------
G--HGSAA-E----------------------------------------
R--LPT---L----------------------------------------
G--YATGG-Q----------------------------------------
R--LPR---P----------------------------------------
A--LPSAD-A----------------------------------------
G--FESAAAV----------------------------------------
G--LGGRA-A----------------------------------------
R--VDSAEIR----------------------------------------
G--HASAE-T----------------------------------------
G--RAA---HVR--------------------------------------
G--HPDPD-S----------------------------------------
G--FTDQG-T----------------------------------------
R--LPS---A----------------------------------------
G--FGAA--T----------------------------------------
G--LNPSH-P----------------------------------------
R--YGGAAVPF---------------------------------------
G--LPSAE-T----------------------------------------
G--LDTAA-E----------------------------------------
G--GSAGA-A----------------------------------------
G--HASTD-A----------------------------------------
R--LSE---A----------------------------------------
G--HTDAA-A----------------------------------------
G--HQGPD-A----------------------------------------
G--IADPG-D----------------------------------------
N--LSSAA-E----------------------------------------
E--ADPAGTADA--------------------------------------
R--VDATEIR----------------------------------------
G--LDASA-S----------------------------------------
G--LHAGE-S----------------------------------------
G--HAAG--S----------------------------------------
G--LPGAE-R----------------------------------------
G--YDSAA-A----------------------------------------
G--HSGAE-Q----------------------------------------
G--RPAE--S----------------------------------------
Q--LTS---P----------------------------------------
G--WSDAE-R----------------------------------------
R--LSS---L----------------------------------------
R--MHA---L----------------------------------------
R--LDPS--K----------------------------------------
G--LDNGS-L----------------------------------------
A--MPDGA-T----------------------------------------
K--MPPA--Q----------------------------------------
G--WGARAGDE---------------------------------------
G--HADVA-R----------------------------------------
R--TVLPDGPEA--------------------------------------
G--HTDPS-A----------------------------------------
G--HETRA-A----------------------------------------
R--IPEA--R----------------------------------------
G--LDAAD-Q----------------------------------------
G--HTAAS-A----------------------------------------
E--YGDGE-R----------------------------------------
R--YADPA-R----------------------------------------
G--WKDTQ-K----------------------------------------
G--HAFRD-S----------------------------------------
G--HSGS--YV---------------------------------------
G--FAAAE-E----------------------------------------
G--LAQPPAA----------------------------------------
S--WGAAS-A----------------------------------------
G--RPPAE-A----------------------------------------
R--QPGPD-A----------------------------------------
G--MPPTE-P----------------------------------------
G--LDEHA-A----------------------------------------
G--LDASS-P----------------------------------------
G--LKT---N----------------------------------------
G--SSGDPAG----------------------------------------
N--QPD---TVA--------------------------------------
G--HRGPE-S----------------------------------------
R--SST---A----------------------------------------
G--MAESDKI----------------------------------------
G--AQPS--A----------------------------------------
R--LAQ---P----------------------------------------
R--FEAS--YQ---------------------------------------
K--VDAA--A----------------------------------------
G--TSLSKAL----------------------------------------
G--AEPS--A----------------------------------------
G--MPESERL----------------------------------------
G--HDDPA-T----------------------------------------
G--HSGPE-A----------------------------------------
G--WRDGQ-K----------------------------------------
R--STE---P----------------------------------------
R--DAAPD-T----------------------------------------
N--DDGNERTASD-------------------------------------
G--LDKSQAPG---------------------------------------
G--HGGAD-G----------------------------------------
G--LGSA--HL---------------------------------------
R--MEAS--R----------------------------------------
G--IKS---M----------------------------------------
G--Q-----P----------------------------------------
R--LPEG--K----------------------------------------
D--GDDQG-S----------------------------------------
R--MAPA--R----------------------------------------
G--HADPA-A----------------------------------------
R--LPS---P----------------------------------------
E--FPAPE-A----------------------------------------
A--LSGPA-A----------------------------------------
G--HDDGA-A----------------------------------------
G--DAS---GT---------------------------------------
R--MSPK--D----------------------------------------
G--VTDPA-D----------------------------------------
R--LDNSR-P----------------------------------------
G--FPP---HE---------------------------------------
R--LDSA--R----------------------------------------
G--HLGAE-D----------------------------------------
G--LSAAD-R----------------------------------------
G--FLDPS-A----------------------------------------
G--HPGPQ-H----------------------------------------
G--F-APDHA----------------------------------------
G--RKSSH-D----------------------------------------
R--LEPS--K----------------------------------------
G--YTDQS-T----------------------------------------
G--LRNPE-G----------------------------------------
G--HTDTS-E----------------------------------------
G--INNPE-S----------------------------------------
G--LPES--E----------------------------------------
G--QPSGE-V----------------------------------------
G--LPSPE-S----------------------------------------
G--FAP---NA---------------------------------------
R--VDAAEIR----------------------------------------
G--SSSSQ-L----------------------------------------
G--LDSAE-Q----------------------------------------
G--HPDPT-A----------------------------------------
G--LSSSQ-L----------------------------------------
G--LDARD-E----------------------------------------
G--HSNS--HQ---------------------------------------
R--VDAAEIR----------------------------------------
L--YMDAD-D----------------------------------------
G--CAAD--D----------------------------------------
G--HASAD-A----------------------------------------
G--HASPD-D----------------------------------------
K--LPPE--R----------------------------------------
R--LSPE--R----------------------------------------
G--TGV---TG---------------------------------------
E--FPPGS-P----------------------------------------
G--EDGA--RPAAAGP----------------------------------
G--QPA---A----------------------------------------
G--YADRS-T----------------------------------------
G--HAELE-D----------------------------------------
G--YPDAD-A----------------------------------------
G--FSSSAAV----------------------------------------
G--LDPSR-P----------------------------------------
R--LSGPD-A----------------------------------------
R--MEPS--R----------------------------------------
G--CAAD--D----------------------------------------
---RSSAQRHL---------------------------------------
G--GQEPL-D----------------------------------------
G--RRGAGPTG---------------------------------------
R--LPPA--R----------------------------------------
H--IDDAD-D----------------------------------------
R--MEPA--R----------------------------------------
G--HAEPDAI----------------------------------------
G--VITGGRPV---------------------------------------
G--LDGPD-E----------------------------------------
G--VSLSKAL----------------------------------------
G--FASSAAV----------------------------------------
F--VGVD--E----------------------------------------
A--IDAGD-A----------------------------------------
R--MEPS--R----------------------------------------
G--IKQ---M----------------------------------------
R--MKSA--Q----------------------------------------
K--ALKVALEV---------------------------------------
G--NLES--G----------------------------------------
G--LRDGQ-Q----------------------------------------
R--LDPS--K----------------------------------------
R--LNSWQ-N----------------------------------------
G--FAPAD-L----------------------------------------
G--LSET--D----------------------------------------
R--LPS---P----------------------------------------
R--LPS---P----------------------------------------
A--QAL---YV---------------------------------------
G--FPSSA-S----------------------------------------
G--GQETP-GEEPHG-----------------------------------
R--VDADEIR----------------------------------------
G--VGSSE-S----------------------------------------
K--LPPE--R----------------------------------------
R--SGD---P----------------------------------------
R--LPS---P----------------------------------------
R--LPED--K----------------------------------------
G--HLSPD-E----------------------------------------
S--HPDPE-S----------------------------------------
K--LHSAQ-T----------------------------------------
M--ATTD--E----------------------------------------
G--INHPE-S----------------------------------------
R--R-----T----------------------------------------
E--MAPAAVA----------------------------------------
G--A-----R----------------------------------------
Q--MDGA--D----------------------------------------
G--HDSPD-D----------------------------------------
R--ADVD--E----------------------------------------
K--VDVADIN----------------------------------------
R--VPE---KE---------------------------------------
G--VGE---P----------------------------------------
G--LNTQE-K----------------------------------------
E--LESAE-Q----------------------------------------
R--LPESDVH----------------------------------------
L--YIDRA-Q----------------------------------------
R--IDPT--K----------------------------------------
G--YADRS-A----------------------------------------
G--LSPEQ-P----------------------------------------
G--FADVR-A----------------------------------------
G--FAASD-L----------------------------------------
G--LEPTE-K----------------------------------------
G--MDSRE-S----------------------------------------
R--LDAQ--S----------------------------------------
G--HADTG-E----------------------------------------
Q--LEPG--R----------------------------------------
G--FDPAA-P----------------------------------------
P--AEF---LV---------------------------------------
G--HADP--A----------------------------------------
D--LPVA--S----------------------------------------
G--LEPSR-P----------------------------------------
G--HRDAA-A----------------------------------------
G--SGSRD-R----------------------------------------
G--HSNDE-T----------------------------------------
Q--LEPERIM----------------------------------------
G--EPDPR-S----------------------------------------
E--RPVRNAS----------------------------------------
G--EPDPW-S----------------------------------------
G--EPDPW-S----------------------------------------
G--EPDPW-S----------------------------------------
G--INNPE-S----------------------------------------
G--ETFSSDM----------------------------------------
R--IGDD--E----------------------------------------
G--IKQ---M----------------------------------------
D--VAES--T----------------------------------------
G--IQSS--T----------------------------------------
K--MPAG--R----------------------------------------
R--TDLD--R----------------------------------------
A--LDP---SQ---------------------------------------
G--LSSAQ-L----------------------------------------
N--FDPSEVEV---------------------------------------
G--FDSSQ-T----------------------------------------
G--YSDDN-A----------------------------------------
G--RSNDE-T----------------------------------------
Q--LDAA--Q----------------------------------------
G--ADA---AL---------------------------------------
G--FNSSQ-L----------------------------------------
T--RTSTELTV---------------------------------------
G--R-----E----------------------------------------
H--LDDGE-R----------------------------------------
Q--LVARTLK------MPVGK-----------------------------
K--VSAGDIEI---------------------------------------
G--LAD---S----------------------------------------
R--VEPE--T----------------------------------------
G--TSE---L----------------------------------------
G--TILGNKQI---------------------------------------
N--LEPASIEL---------------------------------------
R--IPTS--A----------------------------------------
G--TSLA--A----------------------------------------
M--MEPE--D----------------------------------------
G--LEAP--A----------------------------------------
R--VAEA--E----------------------------------------
G--LPITN-K----------------------------------------
G--YPR---YH---------------------------------------
G--LQAA--T----------------------------------------
G--SDP---HQ---------------------------------------
E--VLQTDRQR---------------------------------------
G--LDDPAEV----------------------------------------
G--RDAA--A----------------------------------------
G--STVAEVP----------------------------------------
G--SSSAQ-L----------------------------------------
K--LDPA--D----------------------------------------
R--R-----T----------------------------------------
G--HAPD--S----------------------------------------
G--R-----E----------------------------------------
A--LNDSQLPG---------------------------------------
K--LERA--A----------------------------------------
G--AETAALAGRE-------------------------------------
G--AEPS--R----------------------------------------
G--LAPSH-S----------------------------------------
R--FNSSE-E----------------------------------------
Q--LNTSE-V----------------------------------------
R--VAPA--E----------------------------------------
K--VPE---SQ---------------------------------------
Q--FELCDIR----------------------------------------
G--YSNDS-A----------------------------------------
G--LST---HE---------------------------------------
G--AAQ---L----------------------------------------
F--LSPE--D----------------------------------------
S--IGR---EQ---------------------------------------
T--QIIGVAC-AD-------------------------------------
G--PGA---GI---------------------------------------
G--QDQAS-R----------------------------------------
R--RPT---P----------------------------------------
G--AQAADGS----------------------------------------
G--SSSPP-P----------------------------------------
R--RGKND-L----------------------------------------
E--VPEN--C----------------------------------------
G--GNVA--E----------------------------------------
R--FDAD--K----------------------------------------
G--LSINE-V----------------------------------------
Q--LPDVS-D----------------------------------------
R--MDAA--R----------------------------------------
G--VAPA--A----------------------------------------
R--LAPT--R----------------------------------------
R--LGSS--S----------------------------------------
R--AAPA--S----------------------------------------
P--A-----ET---------------------------------------
R--LEA---E----------------------------------------
G--VADGL-E----------------------------------------
E--QTAGS-LLRRPGA----------------------------------
L--YMERH-E----------------------------------------
R--LTAGD-E----------------------------------------
G--VPAA--R----------------------------------------
K--VSASDLA----------------------------------------
R--LDVSEVE----------------------------------------
G--GEAA--A----------------------------------------
Q--AVAPLTPDQ--------------------------------------
D--IPVE--N----------------------------------------
E--LETE--E----------------------------------------
N--DAVGR-P----------------------------------------
S--LKLPEAR----------------------------------------
G--FNPSDVD----------------------------------------
K--FELE--D----------------------------------------
G--LDAE--A----------------------------------------
G--LISSQ-T----------------------------------------
K--LAA---SQ---------------------------------------
K--VDA---QE---------------------------------------
D--ALFADAHD---------------------------------------
L--GRGLRLPPER-------------------------------------
K--IPFE--E----------------------------------------
K--RVLSPVVQ---------------------------------------
E--PMARAIG----------------------------------------
G--R-----E----------------------------------------
G--MTA---K----------------------------------------
K--LPRE--T----------------------------------------
G--MPSEEIE----------------------------------------
G--R-----D----------------------------------------
Q--CKPEAIAPQ--------------------------------------
G--STPEALAER--------------------------------------
R--VSESDLE----------------------------------------
Q--VPA---QT---------------------------------------
G--R-----D----------------------------------------
K--VEP---AV---------------------------------------
G--TPLA--S----------------------------------------
G--LEA---HT---------------------------------------
Q--LGAD--D----------------------------------------
K--IKPE--E----------------------------------------
K--INIE--E----------------------------------------
L--HMTPE-A----------------------------------------
G--HAPGK-R----------------------------------------
K--LAAE--A----------------------------------------
D--IEPG--M----------------------------------------
G--ESDPG-L----------------------------------------
L--YMDQN-E----------------------------------------
G--IAEV--R----------------------------------------
Q--FDPSEIE----------------------------------------
H--LAPEKIG----------------------------------------
K--IDES--R----------------------------------------
K--LPP---EQ---------------------------------------
L--YMDAS-E----------------------------------------
Q--LPI---HR---------------------------------------
L--YVDAQ-T----------------------------------------
K--QPIS--E----------------------------------------
A--DAL---FVDIAE-----------------------------------
R--VSPA--Q----------------------------------------
K--IPVD--K----------------------------------------
R--LPAG--TL---------------------------------------
N--LTDVA-Q----------------------------------------
R--LPPA--R----------------------------------------
K--ITDPG-G----------------------------------------
G--IDLA--R----------------------------------------
R--IEAPSQA----------------------------------------
G--LRP---SV---------------------------------------
K--IDPA--R----------------------------------------
S--VPAD--A----------------------------------------
S--VELS--D----------------------------------------
G--LDDAA-Q----------------------------------------
R--R-----T----------------------------------------
D--LDPEN-P----------------------------------------
Y--LEPD--R----------------------------------------
R--LKPE--K----------------------------------------
K--IAGS--E----------------------------------------
Q--VNK---SQ---------------------------------------
R--KLLNRADT---------------------------------------
Q--LGSSD-E----------------------------------------
R--DVLDLHR----------------------------------------
H--LPPS--D----------------------------------------
R--R-----T----------------------------------------
S--LKLPEAR----------------------------------------
R--VPAD--K----------------------------------------
R--LHAD--E----------------------------------------
G--IEAR--K----------------------------------------
G--RAKE--D----------------------------------------
G--VDTISGH----------------------------------------
R--AMSISPDD---------------------------------------
G--L-----RE---------------------------------------
N--LPAT--A----------------------------------------
K--IDAG--A----------------------------------------
K--VPRE--E----------------------------------------
G--AALPERG----------------------------------------
G--V--PCDE----------------------------------------
R--MDA---RF---------------------------------------
E--ADPAGLDI---------------------------------------
L--YMDVA-D----------------------------------------
F--VGVD--E----------------------------------------
G--LDAA--T----------------------------------------
G--IDV---NL---------------------------------------
R--R-----T----------------------------------------
Q--MGAE--D----------------------------------------
K--MDEASIN----------------------------------------
G--EVGSG-N----------------------------------------
G--QPFASET----------------------------------------
R--R-----S----------------------------------------
Y--MEP---YE---------------------------------------
L--LVDPS-E----------------------------------------
K--LSEA--R----------------------------------------
K--VKLE--T----------------------------------------
Q--MTAE--D----------------------------------------
G--GDV---R----------------------------------------
M--DPA---R----------------------------------------
R--QPM---NA---------------------------------------
R--IMALDAAR---------------------------------------
L--KPDEEVEI---------------------------------------
R--LDRS--R----------------------------------------
E--LPDDPHTDAR-------------------------------------
G--GAV---D----------------------------------------
G--IAAA--T----------------------------------------
Y--TEESEIA----------------------------------------
R--LAPTALHV---------------------------------------
G--V-----ER---------------------------------------
L--ILR---RT---------------------------------------
G--LRPERVNI---------------------------------------
R--LEPS--R----------------------------------------
N--VAPS--T----------------------------------------
R--IPEA--Q----------------------------------------
R--LET---E----------------------------------------
G--R-----D----------------------------------------
R--VPD---S----------------------------------------
G--RPASELH----------------------------------------
L--HAVGDESV---------------------------------------
S--MDPG--E----------------------------------------
G--LEPD--E----------------------------------------
G--LRPERVNI---------------------------------------
K--LNADA-P----------------------------------------
K--LPAP--R----------------------------------------
M--MTASD-E----------------------------------------
K--R-----PV---------------------------------------
R--ITSGVIGR---------------------------------------
G--VPAA--M----------------------------------------
R--TPVD--D----------------------------------------
K--YPAS--K----------------------------------------
Q--METD--E----------------------------------------
G--VPPA--Q----------------------------------------
K--LPVE--S----------------------------------------
R--R-----T----------------------------------------
R--ALGRDVS----------------------------------------
G--MDAS--R----------------------------------------
Q--LPVD--T----------------------------------------
K--MPIEDVQV---------------------------------------
K--VEPVSIE----------------------------------------
G--LNEN--KV---------------------------------------
K--VNID--K----------------------------------------
E--IET---DQ---------------------------------------
R--LSGIDAGK---------------------------------------
K--IPAGDIR----------------------------------------
L--YTDIS-E----------------------------------------
R--LTD---A----------------------------------------
S--ISPD--R----------------------------------------
K--VPA---HR---------------------------------------
K--YRAE--D----------------------------------------
G--MDAVGIH----------------------------------------
G--SSE---I----------------------------------------
K--HRKI--R----------------------------------------
R--LSQS--T----------------------------------------
G--GAD---D----------------------------------------
G--L-----R----------------------------------------
R--R-----T----------------------------------------
G--T-----GV---------------------------------------
R--LYLERDE----------------------------------------
E--IDPR--M----------------------------------------
D--REPADIA----------------------------------------
G--IEA---HT---------------------------------------
Q--IDRS--K----------------------------------------
G--T-----EG---------------------------------------
D--HGSAD-D----------------------------------------
G--HTPASLS----------------------------------------
R--LNPD--N----------------------------------------
R--TLTGE-H----------------------------------------
K--VSMK--D----------------------------------------
G--MEPA--E----------------------------------------
Y--MDVA--D----------------------------------------
G--PSSP--RV---------------------------------------
E--RDA---KT---------------------------------------
R--LGQ---SV---------------------------------------
K--RPLE--K----------------------------------------
L--RPDG--P----------------------------------------
G--VEE---V----------------------------------------
R--T--PEIK----------------------------------------
G--V-----ER---------------------------------------
G--I-----GQ---------------------------------------
R--IPVA--K----------------------------------------
R--IPAE--K----------------------------------------
G--TTTG--KI---------------------------------------
G--AGAPAPQA---------------------------------------
G--I-----DG---------------------------------------
R--VKLA--D----------------------------------------
S--LPVD--K----------------------------------------
R--R-----N----------------------------------------
D--LATETLSA---------------------------------------
G--Q-----Q----------------------------------------
K--LTA---DQ---------------------------------------
Q--QCASSPTL---------------------------------------
G--ARLRNRRIA--------------------------------------
R--VQP---GQ---------------------------------------
G--ISSSQ-Q----------------------------------------
K--ADAQSIA----------------------------------------
E--RDD---I----------------------------------------
G--IKAEEIDI---------------------------------------
G--LTES--E----------------------------------------
K--IPAAEIR----------------------------------------
I--SLSKSILGVEI------------------------------------
S--LDAA--E----------------------------------------
G--VAA---V----------------------------------------
G--YADSS-A----------------------------------------
K--MPAE--E----------------------------------------
H--LSAA--K----------------------------------------
G--LAPNS-I----------------------------------------
N--VDA---QQ---------------------------------------
R--VPMD--R----------------------------------------
K--VKED--E----------------------------------------
K--R-----PV---------------------------------------
R--VPP---EQ---------------------------------------
K--VGQD--E----------------------------------------
R--LDPASIKI---------------------------------------
D--GRAR--A----------------------------------------
S--VMG---MR---------------------------------------
R--LEGGEVL----------------------------------------
D--LPDPG-A----------------------------------------
S--IDE---TH---------------------------------------
R--MPAS--K----------------------------------------
R--IAPE--E----------------------------------------
G--MDEGEIE----------------------------------------
G--HGD--------------------------------------------
K--VDREDIE----------------------------------------
E--RPAA--D----------------------------------------
K--IDP---SQ---------------------------------------
G--L-----EH---------------------------------------
G--R-----T----------------------------------------
G--DPRADVP----------------------------------------
G--IEN---D----------------------------------------
Q--IPPG--K----------------------------------------
G--VTTTSAQ----------------------------------------
G--LRP---EL---------------------------------------
L--YTEES-E----------------------------------------
G--MDP---EL---------------------------------------
K--MDAA--Q----------------------------------------
Q--LTPA--E----------------------------------------
G--RDPESVP----------------------------------------
I--MMSTPVDE---------------------------------------
K--IPAD--K----------------------------------------
V--KPDDEVEI---------------------------------------
G--IHGEGAEE---------------------------------------
G--VVE---P----------------------------------------
G--FTKPSDV----------------------------------------
E--QPED--S----------------------------------------
G--VEDIE-E----------------------------------------
G--TAEVLGTAE--------------------------------------
G--L-----AR---------------------------------------
L--IAAESII----------------------------------------
G--LESAD-V----------------------------------------
K--IPIS--R----------------------------------------
G--KKS---SQ---------------------------------------
E--IPAE--E----------------------------------------
G--IPPE--R----------------------------------------
G--VER---V----------------------------------------
G--I-----AQ---------------------------------------
G--L-----DQ---------------------------------------
G--LDGPD-G----------------------------------------
F--LKPE--D----------------------------------------
R--ELTGLAPNSI-------------------------------------
K--VAREELN----------------------------------------
H--LGDSV-S----------------------------------------
E--LPANEIK----------------------------------------
G--LKAN--QV---------------------------------------
K--L-----DR---------------------------------------
M--ISPEDVKA---------------------------------------
R--AAPS--E----------------------------------------
K--LPPARVE----------------------------------------
K--IAAE--D----------------------------------------
S--RDD---I----------------------------------------
L--ADVLKVPVAR-------------------------------------
G--VPPAEVD----------------------------------------
L--YCEPG-D----------------------------------------
K--ADEQSIG----------------------------------------
G--LQA---PV---------------------------------------
G--L-----DH---------------------------------------
G--HDR---V----------------------------------------
E--R-----PI---------------------------------------
Q--VPVE--R----------------------------------------
K--LDMNEIH----------------------------------------
G--ITQK--D----------------------------------------
G--V-----DV---------------------------------------
D--LVP---QQ---------------------------------------
G--MPED--A----------------------------------------
L--FLQPS-E----------------------------------------
G--LDRVGIE----------------------------------------
S--VAVE--D----------------------------------------
G--IPQAG-E----------------------------------------
K--L-----EQ---------------------------------------
K--TVVTDDKIDI-------------------------------------
G--F-----D----------------------------------------
V--V-----DE---------------------------------------
G--INPS--K----------------------------------------
Q--LVARTLK------MPVGK-----------------------------
G--VELA--D----------------------------------------
E--VEAG--R----------------------------------------
G--E-----KH---------------------------------------
D--V-----QQ---------------------------------------
R--AVLSSPA----------------------------------------
E--IPF---SQ---------------------------------------
G--LEPE--R----------------------------------------
G--T-----T----------------------------------------
A--LPS---GT---------------------------------------
G--LPAD--R----------------------------------------
K--IPPA--Q----------------------------------------
G--LSE---TQ---------------------------------------
A--HRKED-E----------------------------------------
G--I-----NG---------------------------------------
A--HDPE--H----------------------------------------
P--LKKG--QV---------------------------------------
G--VDGD--E----------------------------------------
Q--VHQE--E----------------------------------------
E--H-----QD---------------------------------------
G--FAPDHEV----------------------------------------
G--MPAG--A----------------------------------------
G--VDRVGVR----------------------------------------
A--LPAA--D----------------------------------------
M--IDRE--D----------------------------------------
K--HVEVD-D----------------------------------------
G--TDP---GL---------------------------------------
K--IDDIDRA----------------------------------------
E--IPIENVH----------------------------------------
G--MTL---SQ---------------------------------------
G--ALTGRGE----------------------------------------
K--IPSG--R----------------------------------------
N--LSQDA-P----------------------------------------
G--L-----GG---------------------------------------
P--LKDNA-R----------------------------------------
G--LTDS--E----------------------------------------
G--V-----QR---------------------------------------
E--RSGDAAI----------------------------------------
G--LAT---M----------------------------------------
G--VGD---I----------------------------------------
A--LPVR--S----------------------------------------
G--VDRPGVD----------------------------------------
G--EVSVGAH----------------------------------------
K--LPA---HR---------------------------------------
R--LPN---G----------------------------------------
G--RAA--------------------------------------------
K--VSPNDIP----------------------------------------
G--LPS--------------------------------------------
G--DGRG--P----------------------------------------
G--LGPD--E----------------------------------------
G--LAT---M----------------------------------------
E--R-----TS---------------------------------------
G--IEPA--G----------------------------------------
G--TVAAR-A----------------------------------------
M--IERE--E----------------------------------------
G--LPAVDVH----------------------------------------
E--VEPATLDV---------------------------------------
L--KPITGDEE---------------------------------------
T--QVIGR-E----------------------------------------
K--YESA--A----------------------------------------
G--G-----S----------------------------------------
G--GGV---R----------------------------------------
G--VDGD--E----------------------------------------
L--DVE---D----------------------------------------
G--H-----T----------------------------------------
G--VPMS--E----------------------------------------
M--TPEA--D----------------------------------------
G--L-----GT---------------------------------------
G--IEAVGIH----------------------------------------
G--RDEGT-P----------------------------------------
G--IDQAEVA----------------------------------------
M--RSDEEIQV---------------------------------------
G--F-----DQ---------------------------------------
R--LEV---EQ---------------------------------------
G--V-----DT---------------------------------------
R--VSPA--S----------------------------------------
E--LDDIEEV----------------------------------------
G--IAE---I----------------------------------------
Y--VNA---EQ---------------------------------------
K--LAEA--D----------------------------------------
H--MTVE--S----------------------------------------
H--VNEDTIG----------------------------------------
H--ADVA--R----------------------------------------
G--L-----EQ---------------------------------------
R--QPIS--T----------------------------------------
L--RPVE--E----------------------------------------
G--LPGAGRG----------------------------------------
G--L-----PH---------------------------------------
R--LSE---P----------------------------------------
P--LKEPG-A----------------------------------------
K--LADTT-G----------------------------------------
G--AAE---K----------------------------------------
L--RPDDE-E----------------------------------------
R--MDSGELAV---------------------------------------
R--IAAR--S----------------------------------------
G--TPPE--S----------------------------------------
G--LGDQAQD----------------------------------------
G--FSPIGRH----------------------------------------
L--HPLE--D----------------------------------------
A--VAAQ--S----------------------------------------
L--QAERQ-S----------------------------------------
G--FAPDHEV----------------------------------------
L--KIDKNRL----------------------------------------
R--VPRA--S----------------------------------------
G--H-----E----------------------------------------
S--RITGASS----------------------------------------
G--R-----PV---------------------------------------
L--VKVAQLLRVDAAA----------------------------------
G--F-----D----------------------------------------
K--IEP---EQ---------------------------------------
G--A-----QG---------------------------------------
Q--RAP---HE---------------------------------------
G--VPD---V----------------------------------------
G--VKPDDIEV---------------------------------------
G--VRAEP-G----------------------------------------
R--EDPALGW----------------------------------------
G--LSDQEVGQ---------------------------------------
L--LED---QP---------------------------------------
D--IRPD--K----------------------------------------
R--IPAT--S----------------------------------------
K--LRG---D----------------------------------------
G--VRDIN-S----------------------------------------
E--VDPS--A----------------------------------------
L--IPVE--D----------------------------------------
F--LSASD-S----------------------------------------
G--IENIGVQ----------------------------------------
R--IDQ---DQ---------------------------------------
K--WRPE--E----------------------------------------
A--SMFGLVVEE--------------------------------------
G--RPADEISL---------------------------------------
S--LSA---HE---------------------------------------
G--V-----KV---------------------------------------
K--IPAD--K----------------------------------------
G--VATAE-E----------------------------------------
S--LSEG--D----------------------------------------
K--VNTDDIDV---------------------------------------
K--LWEEILEVQP-------------------------------------
A--LSE---P----------------------------------------
N--DIVGIEK----------------------------------------
G--RDAQ--A----------------------------------------
E--VPAARVRL---------------------------------------
S--LTSPS-E----------------------------------------
K--INIEKIE----------------------------------------
F--VEEAAIQV---------------------------------------
G--I-----DE---------------------------------------
P--HGSPDRN----------------------------------------
F--KME---R----------------------------------------
G--SHGGSAG----------------------------------------
G--IAP---V----------------------------------------
G--WEA---EQ---------------------------------------
R--VPTVGRR----------------------------------------
Q--ADPA--T----------------------------------------
R--RENASVQ----------------------------------------
K--FDES--E----------------------------------------
G--GFL---MQGESGA----------------------------------
G--LGLEEVEL---------------------------------------
S--S--SERD----------------------------------------
G--IRDVS-T----------------------------------------
G--L-----PL---------------------------------------
D--L-----RP---------------------------------------
G--V-----ER---------------------------------------
A--IPEH--N----------------------------------------
G--L-----DR---------------------------------------
R--ETLHDET----------------------------------------
M--IADAS-E----------------------------------------
G--IES---HE---------------------------------------
G--R-----CA---------------------------------------
R--MPAD--K----------------------------------------
D--RPARAAPV---------------------------------------
G--VDRVGIE----------------------------------------
F--VDRS--T----------------------------------------
E--LPLAEVR----------------------------------------
M--RREDEEP----------------------------------------
G--V-----QE---------------------------------------
G--VPEDGDGS---------------------------------------
G--PQA---L----------------------------------------
G--LPQS--R----------------------------------------
G--VSD--------------------------------------------
G--VEPISVR----------------------------------------
R--RPEA--E----------------------------------------
K--IDRKEIE----------------------------------------
G--MPDNAVD----------------------------------------
S--IKAQTIKV---------------------------------------
K--IRP---EQ---------------------------------------
G--FDKX--KL---------------------------------------
D--LDED--E----------------------------------------
M--IPVA--H----------------------------------------
K--LPVD--K----------------------------------------
G--R-----D----------------------------------------
G--LAKISVA----------------------------------------
R--V-----DH---------------------------------------
Q--LDSVGIQ----------------------------------------
G--RAANARD----------------------------------------
D--IRAD--D----------------------------------------
Q--LSAEE-S----------------------------------------
G--LDRVSAN----------------------------------------
D--VDAA--A----------------------------------------
S--LPLTEIH----------------------------------------
G--HSEG--D----------------------------------------
S--IDPQ--K----------------------------------------
Q--REVT--D----------------------------------------
G--RPADARD----------------------------------------
G--S-----AP---------------------------------------
G--IDE---I----------------------------------------
G--G-----IE---------------------------------------
R--YNE---NQQ--------------------------------------
D--EPAP--S----------------------------------------
R--ADPA--K----------------------------------------
F--IPVE--D----------------------------------------
Q--LPA--------------------------------------------
R--R-----DT---------------------------------------
G--SAE---P----------------------------------------
K--YEA---L----------------------------------------
K--MKEEDIQ----------------------------------------
G--VLGREVGV---------------------------------------
G--R-----K----------------------------------------
S--IAPR--D----------------------------------------
G--I-----ER---------------------------------------
G--VHSIGIN----------------------------------------
A--LDE---V----------------------------------------
G--V-----EE---------------------------------------
E--LPEE--E----------------------------------------
G--I-----EE---------------------------------------
G--L-----EQ---------------------------------------
L--PDSEE-R----------------------------------------
R--RDA--------------------------------------------
A--IDASDII----------------------------------------
K--IPAG--K----------------------------------------
D--WNDDR-E----------------------------------------
R--LPAE--A----------------------------------------
K--ETQAEIN----------------------------------------
G--GDAG--S----------------------------------------
G--VNELSIH----------------------------------------
M--TEVLAVQP---------------------------------------
G--VESK--D----------------------------------------
G--V-----AE---------------------------------------
A--DLLGAER----------------------------------------
D--C-----QE---------------------------------------
G--L-----ES---------------------------------------
G--L-----SR---------------------------------------
G--R-----PL---------------------------------------
E--LTPE--E----------------------------------------
----MPEK-E----------------------------------------
E--RIVAELVG---------------------------------------
G--RPAD--S----------------------------------------
G--DIASSIP----------------------------------------
D--RSD--------------------------------------------
G--R-----RG---------------------------------------
G--V-----DQ---------------------------------------
G--IAVS--R----------------------------------------
G--DVVSATR----------------------------------------
R--L-----DV---------------------------------------
G--IADPD-C----------------------------------------
G--DGS---P----------------------------------------
G--L-----PR---------------------------------------
S--V-----DQ---------------------------------------
G--I-----SQ---------------------------------------
G--VDE---Q----------------------------------------
M--IPEA--E----------------------------------------
P--ADSG--P----------------------------------------
---------A----------------------------------------
R--LSD---DQ---------------------------------------
L--LPLGSIGE---------------------------------------
K--VPEA--E----------------------------------------
G--LPA--------------------------------------------
G--V-----DL---------------------------------------
K--VNSEDIDV---------------------------------------
G--A-----EI---------------------------------------
G--T--ELRS----------------------------------------
R--IKT---EL---------------------------------------
K--LEQVGRH----------------------------------------
A--KLMSRTD----------------------------------------
G--RDA---V----------------------------------------
G--RPANARD----------------------------------------
N--LSPQ--N----------------------------------------
E--LDLNQVSV---------------------------------------
G--I-----DE---------------------------------------
G--LTG---P----------------------------------------
G--IDEIGIH----------------------------------------
G--Q-----PV---------------------------------------
G--RQPAAAA----------------------------------------
S--VSVD--S----------------------------------------
G--V-----QA---------------------------------------
K--REKVSVT----------------------------------------
R--R-----T----------------------------------------
A--APDVAPDV---------------------------------------
L--HMAAE-A----------------------------------------
L--QDDDDDK----------------------------------------
K--LDPA--S----------------------------------------
Q--Q-----DV---------------------------------------
R--L-----ER---------------------------------------
G--V-----QR---------------------------------------
K--IAPE--E----------------------------------------
R--VALPGRH----------------------------------------
G--GFG---R----------------------------------------
A--AVTPDSVT---------------------------------------
G--LDVA--Q----------------------------------------
K--LAEHELH----------------------------------------
S--YDLE--E----------------------------------------
G--VDAT--A----------------------------------------
G--LWQQSLNIER-------------------------------------
G--VSPISAK----------------------------------------
L--GQD---R----------------------------------------
Q--T-----SL---------------------------------------
M--PDAAPDAI---------------------------------------
G--VQAD--T----------------------------------------
K--A-----DQ---------------------------------------
R--AVLSSASA---------------------------------------
G--L-----ER---------------------------------------
G--VAPIGIQ----------------------------------------
E--LTQ---DL---------------------------------------
G--L-----PT---------------------------------------
Q--RKASTIGI---------------------------------------
A--IPEA--S----------------------------------------
G--LEAETIY----------------------------------------
G--LEA--------------------------------------------
G--QSA---I----------------------------------------
L--QIPVE-R----------------------------------------
Q--LEDTSIRH---------------------------------------
G--LDR---I----------------------------------------
M--LEAE--D----------------------------------------
E--QPAA--S----------------------------------------
G--IDDLE-S----------------------------------------
G--IETIGIH----------------------------------------
N--CAPQ--D----------------------------------------
K--EVSGH-E----------------------------------------
G--LEEVSRE----------------------------------------
N--ISQG--D----------------------------------------
E--IRRD--T----------------------------------------
G--GSASDVQ----------------------------------------
G--V-----ER---------------------------------------
R--LPES--S----------------------------------------
S--VPIE--S----------------------------------------
G--VPAVAAG----------------------------------------
G--VPE---V----------------------------------------
G--TGRVGRH----------------------------------------
G--V-----AR---------------------------------------
G--A-----GP---------------------------------------
G--R-----QR---------------------------------------
G--V-----ER---------------------------------------
K--LST---AL---------------------------------------
K--L-----DQ---------------------------------------
G--V-----ER---------------------------------------
G--Y-----DQ---------------------------------------
G--LSKVGIH----------------------------------------
L--EVP---Q----------------------------------------
G--VRPVGVH----------------------------------------
G--VSG---I----------------------------------------
D--RPE---I----------------------------------------
N--RPAQ--D----------------------------------------
D--TAPQ--S----------------------------------------
G--L-----RQ---------------------------------------
E--RPA---EQ---------------------------------------
K--LPVG--K----------------------------------------
G--L-----ER---------------------------------------
G--HPAVGAG----------------------------------------
S--ALALDEKD---------------------------------------
G--V-----SH---------------------------------------
G--LSAS--SV---------------------------------------
D--VEPDDID----------------------------------------
A--IEA---I----------------------------------------
G--VRDVS-S----------------------------------------
F--VDDETIQV---------------------------------------
S--VGRVGIH----------------------------------------
E--VDP---NQ---------------------------------------
G--QTE---F----------------------------------------
G--DIASSIP----------------------------------------
G--RTD--------------------------------------------
K--TSREQLI----------------------------------------
K--VPRQRLH----------------------------------------
K--RADIGVN----------------------------------------
G--LEEVSVY----------------------------------------
G--VERVGVH----------------------------------------
N--IAPERLQ----------------------------------------
G--SST---Q----------------------------------------
G--V-----Q----------------------------------------
G--LDAAEIS----------------------------------------
S--LMNDE-M----------------------------------------
G--A-----ER---------------------------------------
G--SEV---GI---------------------------------------
K--L-----KK---------------------------------------
G--QPA---HA---------------------------------------
A--LPEIGIH----------------------------------------
G--Q-----TR---------------------------------------
N--MPSINRE----------------------------------------
Q--LAAT--D----------------------------------------
G--I-----HG---------------------------------------
E--MGTAQ-L----------------------------------------
G--VSD---I----------------------------------------
G--R-----EH---------------------------------------
I--TMQDGSS----------------------------------------
L--LVLSEKE----------------------------------------
G--VDRVGVH----------------------------------------
G--L-----HR---------------------------------------
G--A-----PG---------------------------------------
G--L-----DR---------------------------------------
E--CDAAAVR----------------------------------------
N--VRRG--A----------------------------------------
G--Q-----PV---------------------------------------
K--RPVE--K----------------------------------------
G--LAE---P----------------------------------------
G--V-----ER---------------------------------------
G--LPA--------------------------------------------
D--VRPPR-L----------------------------------------
S--V-----ER---------------------------------------
G--I-----DR---------------------------------------
G--V-----QR---------------------------------------
C--CDP---WE---------------------------------------
G--------K----------------------------------------
A--EVLDVPR----------------------------------------
G--RDSIGIH----------------------------------------
G--LEK---P----------------------------------------
G--LSA--------------------------------------------
G--ISPIGIN----------------------------------------
K--MTDEQIK----------------------------------------
S--LPT---EG---------------------------------------
A--KLMSRTD----------------------------------------
E--IEPA--Q----------------------------------------
G--VPA--------------------------------------------
R--ETGLEVDA---------------------------------------
G--V-----TR---------------------------------------
S--VKED--E----------------------------------------
G--RSA---N----------------------------------------
A--LHTPASR----------------------------------------
G--IRNISVQ----------------------------------------
H--LPE---P----------------------------------------
A--SEVADHA----------------------------------------
Q--IDEA--K----------------------------------------
G--V-----QR---------------------------------------
K--V-----SG---------------------------------------
G--VAAA--Q----------------------------------------
R--VPE---NT---------------------------------------
N--LVADA-P----------------------------------------
G--IPPEEVP----------------------------------------
G--I-----EQ---------------------------------------
G--VESVGVH----------------------------------------
G--LDLDDLK----------------------------------------
H--VAK---V----------------------------------------
G--QPV---GQ---------------------------------------
Q--APPE--K----------------------------------------
L--GRD---R----------------------------------------
G--I-----VR---------------------------------------
R--LPRVGIH----------------------------------------
G--VDD--------------------------------------------
G--V-----GT---------------------------------------
L---DAPRIGV---------------------------------------
R--LAPA--K----------------------------------------
G--IRDLA-A----------------------------------------
Q--LTS---V----------------------------------------
---------A----------------------------------------
G--GVA--------------------------------------------
L--RRPED-Q----------------------------------------
G--LSDPG-S----------------------------------------
R--IAPE--K----------------------------------------
G--DKAGP-D----------------------------------------
G--V-----SQ---------------------------------------
Q--DMTSQSDE---------------------------------------
S--ISD---LT---------------------------------------
G--R-----V----------------------------------------
E--EEQIDPED---------------------------------------
G--G-----KS---------------------------------------
K--MLSLPLAE---------------------------------------
N---MAPERLQ---------------------------------------
S--IFAEVLNVER-------------------------------------
N--LAPISVQ----------------------------------------
G--VAE---V----------------------------------------
G--LPEVDCS----------------------------------------
G--V-----ER---------------------------------------
D--R-----QD---------------------------------------
G--L-----EL---------------------------------------
G--L-----DR---------------------------------------
G--LPAS--R----------------------------------------
G--L-----AR---------------------------------------
G--LSGNFAA----------------------------------------
E--FERSEVN----------------------------------------
G--V-----E----------------------------------------
K--RSP---EL---------------------------------------
G--V-----GE---------------------------------------
P--ARTTN-G----------------------------------------
T--IDVA--N----------------------------------------
H--LDDVGIH----------------------------------------
G--QERVGIH----------------------------------------
A--LDDSE-H----------------------------------------
P--TRP---AI---------------------------------------
K--LSPERIH----------------------------------------
G--QSAD--A----------------------------------------
G--R-----DQ---------------------------------------
L--HMTPD-M----------------------------------------
R--IFAEVLGRQP-------------------------------------
Q--LPSNS-D----------------------------------------
K--LDV---P----------------------------------------
K--RGIPDRH----------------------------------------
G--L-----EQ---------------------------------------
R--VPTVGRH----------------------------------------
D--GTAPGID----------------------------------------
H--LSPE--R----------------------------------------
R--MPPDKLK----------------------------------------
A--LWRETLKVGD-------------------------------------
K--LPPA--R----------------------------------------
K--LPLE--R----------------------------------------
G--CKEVSRT----------------------------------------
G--R-----D----------------------------------------
G--V-----PR---------------------------------------
F--IDS---NL---------------------------------------
G--V-----EQ---------------------------------------
G--L-----EV---------------------------------------
F--AEALDCPE---------------------------------------
D--YAPVGRH----------------------------------------
V--SAN---TI---------------------------------------
G--A-----ER---------------------------------------
R--IDRE--D----------------------------------------
G--IRDLK-S----------------------------------------
L--MDESE-D----------------------------------------
M--MDPE--E----------------------------------------
S--VDPS--N----------------------------------------
E--LASIWEELFDVRP----------------------------------
G--V-----TG---------------------------------------
---------A----------------------------------------
D--V-----RQ---------------------------------------
G--L-----ER---------------------------------------
D--LTGQDHAL---------------------------------------
G--VPAA--R----------------------------------------
G--TERAGID----------------------------------------
G--H-----A----------------------------------------
G--V-----AE---------------------------------------
G--ISPIGIN----------------------------------------
A--VNMADPS----------------------------------------
A--L-----QP---------------------------------------
G--I-----EQ---------------------------------------
P--YDLPACR----------------------------------------
N--QPRIGIH----------------------------------------
G--LSS---V----------------------------------------
G--S-----A----------------------------------------
Q--LKEVDVH----------------------------------------
R--VAP---SQ---------------------------------------
Q--IPME--R----------------------------------------
G--VAAE--S----------------------------------------
G--VESVGIE----------------------------------------
R--APE---A----------------------------------------
G--T-----RP---------------------------------------
L--AMDPD-D----------------------------------------
G--IRDLA-T----------------------------------------
G--IAL---EQ---------------------------------------
E--VVDIGEDRP--------------------------------------
G--Q-----PR---------------------------------------
G--V-----AE---------------------------------------
G--AEAARALSE--------------------------------------
A--ELLEQER----------------------------------------
D--CAVT--D----------------------------------------
G--TDGSE-S----------------------------------------
G--ASR---I----------------------------------------
D--LPRP--L----------------------------------------
M--MPEA--D----------------------------------------
S--DEEQQLPP---------------------------------------
G--I-----EQ---------------------------------------
K--APQVARD----------------------------------------
G--V-----PE---------------------------------------
Q--IPAKNIYV---------------------------------------
G--F-----E----------------------------------------
G--RDR---I----------------------------------------
G--LDRVGIH----------------------------------------
G--S-----SP---------------------------------------
G--LRG---L----------------------------------------
G--CPPD--E----------------------------------------
L--IPV---NS---------------------------------------
G--IDP---QL---------------------------------------
G--I-----EP---------------------------------------
R--VWEAVLDVQP-------------------------------------
H--L-----PR---------------------------------------
G--VSSVGVE----------------------------------------
G--GTAS--D----------------------------------------
G--VPE---GQ---------------------------------------
L--YLDDDDE----------------------------------------
G--VELSELQ----------------------------------------
G--VAEISGR----------------------------------------
K--MSPDDVL----------------------------------------
K--LPPA--K----------------------------------------
K--FPVE--E----------------------------------------
G--LPA--------------------------------------------
G--VDE---V----------------------------------------
G--V-----DL---------------------------------------
E--VPA---GT---------------------------------------
K--A-----PH---------------------------------------
G--R-----GV---------------------------------------
G--RDRVGTR----------------------------------------
R--L-----DR---------------------------------------
R--I-----EQ---------------------------------------
G--VSKVGTQ----------------------------------------
G--L-----HQ---------------------------------------
G--TER---I----------------------------------------
G--V-----ER---------------------------------------
G--R-----EV---------------------------------------
P--H-----E----------------------------------------
Q--LPANSVNL---------------------------------------
G--IRDLA-G----------------------------------------
G--V-----GR---------------------------------------
G--R-----P----------------------------------------
G--L-----ES---------------------------------------
G--VADVGIH----------------------------------------
K--FDANK-T----------------------------------------
R--LSPD--R----------------------------------------
A--LLQLD-R----------------------------------------
G--V-----ER---------------------------------------
G--LER---V----------------------------------------
K--LAPE--R----------------------------------------
G--AHHLSISR---------------------------------------
H---MTPDRI----------------------------------------
H---MTPDRI----------------------------------------
H---MTPDRI----------------------------------------
H---MTPDRI----------------------------------------
E--L-----QQ---------------------------------------
G--LEEIDIY----------------------------------------
L--RPDD--E----------------------------------------
Q--V-----EH---------------------------------------
G--L-----AR---------------------------------------
E--IPARDVR----------------------------------------
G--IPGQ--R----------------------------------------
H--LDEVGIH----------------------------------------
S--VQPDEIDV---------------------------------------
R--MAP---EQ---------------------------------------
G--VASA--D----------------------------------------
D--L-----AR---------------------------------------
G--L-----DR---------------------------------------
A--TPAD--T----------------------------------------
G--L-----D----------------------------------------
R--LDDPA-R----------------------------------------
G--VPS--------------------------------------------
K--LPA---GQ---------------------------------------
G--H-----ER---------------------------------------
G--IRDVA-S----------------------------------------
A--P-----TV---------------------------------------
G--V-----DG---------------------------------------
G--V-----HR---------------------------------------
L--VLEAE-H----------------------------------------
G--L-----PF---------------------------------------
G--LPA--------------------------------------------
R--IPTLGRH----------------------------------------
G--L-----DR---------------------------------------
N--R-----P----------------------------------------
M--TPIA--E----------------------------------------
N--IPLS--D----------------------------------------
G--VPS---V----------------------------------------
G--YEPEDLP----------------------------------------
G--AGRVGVA----------------------------------------
R--MPAA--K----------------------------------------
G--LPGVT-A----------------------------------------
G--I-----KQ---------------------------------------
R--IDAGEMH----------------------------------------
N--QPPEALGV---------------------------------------
G--V-----DQ---------------------------------------
G--V-----E----------------------------------------
S--MPEIGIH----------------------------------------
G--IPD--------------------------------------------
R--VWEAVLDVQP-------------------------------------
D--RDETLET----------------------------------------
E--TSPD--R----------------------------------------
K--L-----PR---------------------------------------
G--L-----PR---------------------------------------
G--LESAGID----------------------------------------
S--VPA---DG---------------------------------------
G--A-----PG---------------------------------------
S--MKIDDIQ----------------------------------------
G--CARVGLA----------------------------------------
G--ELSGEAPD---------------------------------------
G--VAVD--K----------------------------------------
G--A-----AI---------------------------------------
G--I-----AV---------------------------------------
K--MPVA--K----------------------------------------
M--LEAE--D----------------------------------------
H--VDPLAIG----------------------------------------
R--VPA--------------------------------------------
G--RAPHAIR----------------------------------------
L--EVE---R----------------------------------------
E--LPQVGID----------------------------------------
G--L-----EQ---------------------------------------
R--LPKDDLS----------------------------------------
M--LADGDVV----------------------------------------
G--CDPQSLAG---------------------------------------
Q--IDTA--K----------------------------------------
G--VSEIGAQ----------------------------------------
H--V-----ET---------------------------------------
G--YPDVDMN----------------------------------------
G--IEA---RE---------------------------------------
N--VPDVGRN----------------------------------------
G--IKDAS-T----------------------------------------
L--SVS---S----------------------------------------
H---MTPDRI----------------------------------------
G--VRDVS-S----------------------------------------
G--L-----KL---------------------------------------
G--LPAEEIT----------------------------------------
G--AEA---VG---------------------------------------
Q--V-----PR---------------------------------------
G--V-----ER---------------------------------------
G--V-----AE---------------------------------------
Q--C-----EQ---------------------------------------
G--EEELDHH----------------------------------------
S--IPLE--K----------------------------------------
G--LDQSAGGAR--------------------------------------
K--LEKVSIQ----------------------------------------
G--V-----RP---------------------------------------
G--LPAAGID----------------------------------------
H--QPIS--T----------------------------------------
G--V-----GE---------------------------------------
E--LFAEALGVAR-------------------------------------
G--F-----DT---------------------------------------
A--I-----EP---------------------------------------
G--LERVGRH----------------------------------------
G--LAS--------------------------------------------
G--STAADVR----------------------------------------
G--LDLDDLT----------------------------------------
D--A-----QT---------------------------------------
K--AEP---MT---------------------------------------
E--I--PRRS----------------------------------------
G--TTAG--E----------------------------------------
G--DVAGCTFD---------------------------------------
D--RPVEEIRV---------------------------------------
G--V-----SG---------------------------------------
G--LSAEDIA----------------------------------------
G--ASVTDLR----------------------------------------
E--VGKIGRH----------------------------------------
D--LNP---QV---------------------------------------
T--GRA---D----------------------------------------
S--VSADAIE----------------------------------------
H--LPSVGIH----------------------------------------
A--YVLGVPT----------------------------------------
G--LVADLLAVAE-------------------------------------
G--IPAPGIH----------------------------------------
G--I-----AG---------------------------------------
M--IPLD--D----------------------------------------
S--AYTTRRA----------------------------------------
G--LNRVGIH----------------------------------------
G--AERVGVH----------------------------------------
G--VPA---V----------------------------------------
G--V-----TQ---------------------------------------
G--FAPQE-I----------------------------------------
G--Q-----PV---------------------------------------
G--I-----E----------------------------------------
Q--MSQTSIG----------------------------------------
S--LPPADIP----------------------------------------
G--EDEVPDL----------------------------------------
G--ASKESLK----------------------------------------
A--IPLHEINL---------------------------------------
G--LEAS--D----------------------------------------
Q--LDPS--K----------------------------------------
G--ITEVDIN----------------------------------------
G--LSQDDVGI---------------------------------------
G--IPA---EQ---------------------------------------
G--IDS--------------------------------------------
G--RTDVGVH----------------------------------------
G--VEQVGRH----------------------------------------
G--VPAPGVD----------------------------------------
G--G-----PP---------------------------------------
G--T-----TV---------------------------------------
K--R-----EE---------------------------------------
K--R-----TQ---------------------------------------
G--LGR---P----------------------------------------
A--DEGIDLDV---------------------------------------
G--LPAVDVN----------------------------------------
G--YLAAALESQA-------------------------------------
E--EPSA--Q----------------------------------------
R--EVLRVER----------------------------------------
G--I-----ER---------------------------------------
G--VAPD--A----------------------------------------
K--LPE---HR---------------------------------------
R--LSEEDIS----------------------------------------
G--V-----ER---------------------------------------
G--L-----DL---------------------------------------
Q--IPDGESV----------------------------------------
K--TVAG--D----------------------------------------
E--IHPEEIGI---------------------------------------
S--IPED--E----------------------------------------
G--R-----ET---------------------------------------
G--LALD--D----------------------------------------
R--SVLPDVEE---------------------------------------
G--VESVALH----------------------------------------
D--VIESGLD----------------------------------------
G--L-----DQ---------------------------------------
R--MPAA--R----------------------------------------
E--ANNLQVP----------------------------------------
G--IHPVSVQ----------------------------------------
---------A----------------------------------------
G--L-----AR---------------------------------------
G--APPSDIN----------------------------------------
G--I-----KQ---------------------------------------
E--LTENE-D----------------------------------------
P--TINSAVL----------------------------------------
G--EVLQLKK----------------------------------------
G--V-----QR---------------------------------------
S--VEEG--S----------------------------------------
G--TRSVSVQ----------------------------------------
G--TQYNELE----------------------------------------
S--L-----PG---------------------------------------
K--V-----ER---------------------------------------
G--IAGA--T----------------------------------------
S--IRDIK-S----------------------------------------
H--LPPDEVP----------------------------------------
G--TGS---E----------------------------------------
Q--MPAD--T----------------------------------------
G--L-----P----------------------------------------
N--ETPDRIA----------------------------------------
S--VPEEDVDI---------------------------------------
E--IPVDRISI---------------------------------------
G--A-----AQ---------------------------------------
K--LERVGRH----------------------------------------
A--VPA--------------------------------------------
G--LAS--------------------------------------------
G--IALD--E----------------------------------------
L--GHE---R----------------------------------------
G--YDVADLP----------------------------------------
A--DIMAPVTE---------------------------------------
G--TAPETLSV---------------------------------------
G--EVLGLPR----------------------------------------
P--ASGGPSR----------------------------------------
G--L-----DQ---------------------------------------
G--VDTPSLH----------------------------------------
S--IFAEVLNVER-------------------------------------
G--T-----T----------------------------------------
M--LVE---S----------------------------------------
D--RPRVDIH----------------------------------------
G--A-----AV---------------------------------------
D--KDTE--N----------------------------------------
G--L-----ER---------------------------------------
G--FQPSEVH----------------------------------------
N--L-----KQ---------------------------------------
G--IDRAGRQ----------------------------------------
G--DVLGIDR----------------------------------------
N--T-----T----------------------------------------
D--P-----CA---------------------------------------
G--LHQGEIGI---------------------------------------
G--V-----PR---------------------------------------
K--IDDIDRA----------------------------------------
G--APAEDIG----------------------------------------
G--LDKIGLQ----------------------------------------
G--SLPRA-I----------------------------------------
Q--ADSG--S----------------------------------------
E--RRP---I----------------------------------------
G--IAPIGVN----------------------------------------
G--QPLE--N----------------------------------------
N--VHPIGIK----------------------------------------
G--QARISTT----------------------------------------
G--VERVGIH----------------------------------------
G--C-----E----------------------------------------
Q--VRSLSVT----------------------------------------
N--VAG---DQ---------------------------------------
V--VSKD--D----------------------------------------
G--IKALE-S----------------------------------------
G--AEK---I----------------------------------------
Q--IAEG--E----------------------------------------
G--LER---V----------------------------------------
E--VLDLERI----------------------------------------
G--L-----ER---------------------------------------
R--DILETPA----------------------------------------
G--VEQVARH----------------------------------------
R--VPRA--S----------------------------------------
E--R-----RP---------------------------------------
G--VTV---GV---------------------------------------
G--IEASEIG----------------------------------------
G--VTS---V----------------------------------------
L--IIAYEIFG---------------------------------------
G--V-----PE---------------------------------------
S--LVRALVG----------------------------------------
G--L-----DQ---------------------------------------
G--FPVADLP----------------------------------------
G--ELLGRAE----------------------------------------
H--CAPD--T----------------------------------------
E--VLALD-E----------------------------------------
S--LSPGAIE----------------------------------------
G--VER---I----------------------------------------
G--A-----DQ---------------------------------------
K--LSRETIY----------------------------------------
G--A-----ER---------------------------------------
G--VPRDSVDR---------------------------------------
K--VDA---Q----------------------------------------
G--YDVDDLP----------------------------------------
G--I-----EV---------------------------------------
G--V-----S----------------------------------------
L--QPLD--D----------------------------------------
S--SIEPSAL----------------------------------------
Q--C-----EQ---------------------------------------
G--V-----DE---------------------------------------
G--D-----DG---------------------------------------
G--RDA--------------------------------------------
G--LNVS--R----------------------------------------
G--AAAADVR----------------------------------------
G--VPSVQRH----------------------------------------
G--IDVS--D----------------------------------------
G--HDA---F----------------------------------------
G--VERISLG----------------------------------------
K--AERVGVH----------------------------------------
E--VMAIDVRE---------------------------------------
G--H-----GQ---------------------------------------
Q--LAPE--A----------------------------------------
V--V-----EV---------------------------------------
G--L-----ER---------------------------------------
G--I-----ER---------------------------------------
M--VPVD--D----------------------------------------
K--AARVGRH----------------------------------------
D--VLGES-R----------------------------------------
G--INQD--E----------------------------------------
G--YDEDSDQ----------------------------------------
G--A-----EV---------------------------------------
S--TPEVGRF----------------------------------------
S--DTD---SL---------------------------------------
Q--L-----DR---------------------------------------
G--L-----ER---------------------------------------
F--LSDSDSL----------------------------------------
H--VERVSRH----------------------------------------
G--L-----AR---------------------------------------
A--VPSDAVH----------------------------------------
G--L-----PQ---------------------------------------
K--VEL---SQ---------------------------------------
M--VEVE--D----------------------------------------
K--VGQVGRH----------------------------------------
G--T-----DG---------------------------------------
N--IMNIRDM----------------------------------------
G--VESVGIE----------------------------------------
H--GIGASRV------------GK--------------------------
D--LPSVGVH----------------------------------------
E--VGRIGRH----------------------------------------
G--LPGVT-A----------------------------------------
G--VDRIGVN----------------------------------------
L--AEPGDIE----------------------------------------
E--LPQ---VG---------------------------------------
G--K-----S----------------------------------------
M--MEAD--E----------------------------------------
G--SDLG--D----------------------------------------
L--VPVE--D----------------------------------------
K--VER---V----------------------------------------
G--VERVGIH----------------------------------------
G--VLGLD-T----------------------------------------
G--FAAQD-I----------------------------------------
G--R-----QD---------------------------------------
G--MQVD--E----------------------------------------
R--EAMNVAH----------------------------------------
F--VDVG--S----------------------------------------
G--VPE---EQ---------------------------------------
G--YDVDDLP----------------------------------------
G--LET---V----------------------------------------
G--YEPEDLP----------------------------------------
G--SNE---A----------------------------------------
G--V-----GQ---------------------------------------
G--HER---V----------------------------------------
G--V-----DT---------------------------------------
D--QASIGVH----------------------------------------
G--I-----ER---------------------------------------
G--MLPQDIH----------------------------------------
G--VSLDEFP----------------------------------------
G--R-----EH---------------------------------------
G--A-----E----------------------------------------
L--KID---R----------------------------------------
G--L-----DQ---------------------------------------
G--A----EK----------------------------------------
G--L-----HS---------------------------------------
G--RANDAVGV---------------------------------------
G--L-----ER---------------------------------------
G--IRDLA-T----------------------------------------
E--V-----E----------------------------------------
Q--ADPA--G----------------------------------------
G--VPNTE-M----------------------------------------
K--APK---V----------------------------------------
G--VEPVGVH----------------------------------------
Q--AEAGSVK----------------------------------------
E--LLERD-E----------------------------------------
G--L-----EQ---------------------------------------
N--VDQIDRN----------------------------------------
G--V-----ER---------------------------------------
G--IAAE--R----------------------------------------
G--LDT---T----------------------------------------
A--LPEGT-P----------------------------------------
N--RKPEELGI---------------------------------------
D--LPP---SV---------------------------------------
G--AEVT--E----------------------------------------
R--TSASEISLQ--------------------------------------
L--AVP---I----------------------------------------
G--LFAEVLHLER-------------------------------------
G--VQK---P----------------------------------------
R--PLNAERHT---------------------------------------
G--LKDTK-N----------------------------------------
G--GTPVAPH----------------------------------------
G--T-----KQ---------------------------------------
G--YEPEDLP----------------------------------------
K--VAQVGIH----------------------------------------
G--L-----ER---------------------------------------
G--VEQVGRH----------------------------------------
N--ETGQSVNE---------------------------------------
P--LKDS--NL---------------------------------------
G--APR---V----------------------------------------
G--LAESEIS----------------------------------------
G--V-----ER---------------------------------------
G--LASVGVH----------------------------------------
D--RTPQSIGI---------------------------------------
F--VDVE--S----------------------------------------
Q--MPQS--E----------------------------------------
K--LPQ---V----------------------------------------
G--T-----AV---------------------------------------
N--CDAE--S----------------------------------------
G--L-----DQ---------------------------------------
K--AAD---ME---------------------------------------
G--LPSDERP----------------------------------------
Q--MRPEEIF----------------------------------------
R--L-----EV---------------------------------------
E--VPFPQRQ----------------------------------------
E--KPAETVK----------------------------------------
N--VPL---EQ---------------------------------------
G--AGK---A----------------------------------------
G--GTD--------------------------------------------
G--------K----------------------------------------
F--QVAPE-A----------------------------------------
G--L-----ER---------------------------------------
G--YAPE--D----------------------------------------
G--DVAGRAFD---------------------------------------
G--RAA--------------------------------------------
G--L-----AR---------------------------------------
G--INTSQ-N----------------------------------------
S--------E----------------------------------------
K--ISKD--R----------------------------------------
G--LAED--D----------------------------------------
S--LPTE--D----------------------------------------
R--LETVGLH----------------------------------------
G--A-----TR---------------------------------------
D--VEVTRRH----------------------------------------
H--LDQVGRN----------------------------------------
G--L-----PE---------------------------------------
G--DVLEVPG----------------------------------------
K--YEAISRQ----------------------------------------
G--TEV---SV---------------------------------------
Q--H-----ER---------------------------------------
G--VPQ---NR---------------------------------------
D--MET---YT---------------------------------------
G--LERVSID----------------------------------------
G--ISA---I----------------------------------------
Q--LTSVGLN----------------------------------------
R--VPS--------------------------------------------
G--LSD---I----------------------------------------
G--H----DC----------------------------------------
G--IWADILKLEE-------------------------------------
G--V-----E----------------------------------------
K--TEA---V----------------------------------------
S--VPAQ--D----------------------------------------
S--LRAR--R----------------------------------------
G--L-----ER---------------------------------------
N--TPPN--K----------------------------------------
A--A-----PI---------------------------------------
G--L-----PG---------------------------------------
D--VATDEIDV---------------------------------------
F--LDP---GQ---------------------------------------
G--DDESTDSFQ--------------------------------------
L--HLD---R----------------------------------------
G--V-----DQ---------------------------------------
G--SALPAAR----------------------------------------
G--IKDLK-T----------------------------------------
N--V-----DQ---------------------------------------
R--QPNVGIT----------------------------------------
R--LNDA--Q----------------------------------------
R--I-----ER---------------------------------------
G--V-----EG---------------------------------------
G--VPT---NE---------------------------------------
G--LSD--------------------------------------------
K--L----EW----------------------------------------
G--V-----AR---------------------------------------
K--IPAE--R----------------------------------------
G--L-----DR---------------------------------------
G--YQVTN-Y----------------------------------------
G--IRDLA-T----------------------------------------
Q--VDKVGVK----------------------------------------
G--FHG---A----------------------------------------
R--LPAE--E----------------------------------------
K--EALRLER----------------------------------------
G--VDLDGDV----------------------------------------
G--L-----ER---------------------------------------
N--VSS---NE---------------------------------------
H--L--DERN----------------------------------------
G--IQDLA-T----------------------------------------
Q--R-----DE---------------------------------------
G--V-----E----------------------------------------
G--HDA---F----------------------------------------
K--INI---EQ---------------------------------------
K--LER---V----------------------------------------
G--MERVSID----------------------------------------
G--L-----PE---------------------------------------
Q--LTG---PV---------------------------------------
K--IDPESIQ----------------------------------------
N--A-----PR---------------------------------------
S--V-----NT---------------------------------------
T--LSQE--S----------------------------------------
G--V-----KQ---------------------------------------
G--Y-----ES---------------------------------------
G--VDD--------------------------------------------
G--V-----P----------------------------------------
R--TPVE--T----------------------------------------
S--RPVAR-H----------------------------------------
G--ISAD--E----------------------------------------
Q--ADPD--S----------------------------------------
S--VERVGVY----------------------------------------
G--AEVDSIT----------------------------------------
G--G-----IT---------------------------------------
G--RTDIGAG----------------------------------------
FgfLMQEDED----------------------------------------
H---MTPDRI----------------------------------------
H---MTPDRI----------------------------------------
H---MTPDRI----------------------------------------
H---MTPDRI----------------------------------------
H---MTPDRI----------------------------------------
H---MTPDRI----------------------------------------
H---MTPDRI----------------------------------------
H---MTPDRI----------------------------------------
H---MTPDRI----------------------------------------
H---MTPDRI----------------------------------------
H---MTPDRI----------------------------------------
H---MTPDRI----------------------------------------
H---MTPDRI----------------------------------------
H---MTPDRI----------------------------------------
H---MTPDRI----------------------------------------
G--IWQEVLGVPR-------------------------------------
Q--Q-----PG---------------------------------------
K--L-----PT---------------------------------------
G--VSPIGIQ----------------------------------------
A--A-----PV---------------------------------------
G--L-----DR---------------------------------------
G--RAS--------------------------------------------
G--APIDEIR----------------------------------------
G--LPR---R----------------------------------------
R--LRKED-P----------------------------------------
G--VSVAEMK----------------------------------------
G--V-----DQ---------------------------------------
G--IEAMAIGL---------------------------------------
G--VPR---V----------------------------------------
S--VLNVD-A----------------------------------------
A--IDAE--K----------------------------------------
R--LEA--------------------------------------------
G--VSA--------------------------------------------
A--VDPREIC----------------------------------------
G--RPDPAPD----------------------------------------
G--L-----KR---------------------------------------
L--AAFAEVVGVE-------------------------------------
Q--VERVGRH----------------------------------------
G--VQD---I----------------------------------------
G--YKQLSIY----------------------------------------
G--F-----SV---------------------------------------
G--W-----NQ---------------------------------------
D--QPS--------------------------------------------
G--I-----DP---------------------------------------
Q--R-----EQ---------------------------------------
G--LDA---P----------------------------------------
A--QALGVES----------------------------------------
G--ANTD--S----------------------------------------
G--APKVGVR----------------------------------------
A--RAMASSAEA--------------------------------------
---------A----------------------------------------
L--RPLDDKE----------------------------------------
S--V--EKIGV---------------------------------------
G--VEKVGIY----------------------------------------
A--VDDAEADL---------------------------------------
K--VER---V----------------------------------------
G--VDPS--A----------------------------------------
E--RDE---IG---------------------------------------
M--ISLD--E----------------------------------------
---------A----------------------------------------
A--VEID--E----------------------------------------
G--VEEVGIH----------------------------------------
G--R-----EQ---------------------------------------
R--IPAET-D----------------------------------------
M--ISQDE-A----------------------------------------
G--LSES--E----------------------------------------
G--MPVEELA----------------------------------------
G--CTPD--E----------------------------------------
G--IAP---P----------------------------------------
G--ELLDRPR----------------------------------------
G--VAVE--E----------------------------------------
G--A-----PR---------------------------------------
G--CGDIRRN----------------------------------------
G--YEPEDLP----------------------------------------
A--VER---V----------------------------------------
G--LPRIGVK----------------------------------------
G--LDV---M----------------------------------------
G--QSEDS-R----------------------------------------
G--GVLDGVA----------------------------------------
G--IEASELE----------------------------------------
N--L-----SQ---------------------------------------
S--LKEAD-E----------------------------------------
G--VERVGRH----------------------------------------
G--VPS---V----------------------------------------
G--R-----D----------------------------------------
G--VERVGRH----------------------------------------
G--VES---V----------------------------------------
K--SKD--------------------------------------------
G--LKDTK-N----------------------------------------
K--LER---V----------------------------------------
G--YELG--D----------------------------------------
L--VVSKD-D----------------------------------------
R--V-----EQ---------------------------------------
G--LRDTK-N----------------------------------------
G--VEKVGIH----------------------------------------
G--RAVE--R----------------------------------------
---------A----------------------------------------
L--DIT---D----------------------------------------
D--LDVAEVT----------------------------------------
G--V-----SR---------------------------------------
G--V-----S----------------------------------------
G--R-----ES---------------------------------------
G--YAPE--D----------------------------------------
G--VTQVGRH----------------------------------------
G---TE---N----------------------------------------
G--LNEIGVN----------------------------------------
G--ANGP--A----------------------------------------
G--L-----ES---------------------------------------
G--LDA--------------------------------------------
G--YPDVDMN----------------------------------------
E--D-----A----------------------------------------
G--FWEELLGVQN-------------------------------------
G--K-----KV---------------------------------------
G--V-----SR---------------------------------------
N--ETGLGVAE---------------------------------------
G--Q-----SR---------------------------------------
G--KALHLTR----------------------------------------
G--LPS---V----------------------------------------
G--RED---I----------------------------------------
G--KSPD--E----------------------------------------
N--IMSIRDL----------------------------------------
G--LSD---EVR--------------------------------------
G--VLPSRPAT---------------------------------------
G--SSRVGAH----------------------------------------
Q--VQPG--S----------------------------------------
G--IAP---I----------------------------------------
G--A-----VE---------------------------------------
G--V-----PG---------------------------------------
F--V-----DVQA-------------------------------------
S--V-----PQ---------------------------------------
G--VSVD--S----------------------------------------
G--V-----EP---------------------------------------
G--VRAADVG----------------------------------------
G--TPVE--F----------------------------------------
S--IPVD--S----------------------------------------
L--KAPPETI----------------------------------------
Q--L-----QE---------------------------------------
E--NRLRSPK----------------------------------------
L--ALSDDTE----------------------------------------
G--R-----D----------------------------------------
E--VEKVGIY----------------------------------------
G--I-----QR---------------------------------------
G--HDD--------------------------------------------
M--CSPTKLK----------------------------------------
K--LPTAQISL---------------------------------------
G--RED--------------------------------------------
V--MIPED-E----------------------------------------
G--LERVGRH----------------------------------------
G--QERISIH----------------------------------------
E--I-----EV---------------------------------------
G--I-----ER---------------------------------------
G--LEDIGVT----------------------------------------
----MDVA-D----------------------------------------
G--R-----SV---------------------------------------
S--APEDRIR----------------------------------------
G--VGSVDRN----------------------------------------
G--L-----ER---------------------------------------
N--LDPQ--K----------------------------------------
G--IEKVGIH----------------------------------------
G--VERVGRH----------------------------------------
A--H-----R----------------------------------------
G--GDAQ--HG---------------------------------------
H--IPTD--N----------------------------------------
G--LPIEEIK----------------------------------------
G--VTD---LV---------------------------------------
G--VARVGRH----------------------------------------
K--RSS---I----------------------------------------
K--LWSECIGVEP-------------------------------------
G--SAAS--D----------------------------------------
L--VNHSEINI---------------------------------------
G--V-----DR---------------------------------------
G--R-----EH---------------------------------------
S--LPQEDIG----------------------------------------
S--V-----PQ---------------------------------------
G--V-----PR---------------------------------------
S--IKVGD-I----------------------------------------
R--LSPE--E----------------------------------------
G--V-----KQ---------------------------------------
K--Q-----E----------------------------------------
R--L-----ER---------------------------------------
G--IDAE--T----------------------------------------
K--L-----GR---------------------------------------
G--VPRVSID----------------------------------------
G--CVTVSIR----------------------------------------
G--I-----GG---------------------------------------
K--ISTE--E----------------------------------------
N--F-----AP---------------------------------------
H--QKK---S----------------------------------------
G--FREIDIF----------------------------------------
G--IAP---I----------------------------------------
G--VASVSID----------------------------------------
Q--IDS---SV---------------------------------------
R--EQNLGEP----------------------------------------
G--LPPEDRP----------------------------------------
G--IEPAKIN----------------------------------------
E--A-----EV---------------------------------------
G--VRAVGIH----------------------------------------
G--I-----DR---------------------------------------
K--VEKVGIH----------------------------------------
G--ISVENIN----------------------------------------
Q--CASVAAD----------------------------------------
K--KDP---QI---------------------------------------
A--IDPSEIT----------------------------------------
C--G-----N----------------------------------------
G--LGRVGVQ----------------------------------------
K--IPK---NQ---------------------------------------
A--DTLPGAA----------------------------------------
Q--VDVDEIV----------------------------------------
F--EVLGKPI----------------------------------------
G--LEEVSVT----------------------------------------
G--ATD--------------------------------------------
K--LDDPGID----------------------------------------
G--APKVGLK----------------------------------------
G--V-----ER---------------------------------------
G--QTIASRE----------------------------------------
N--VPEADIG----------------------------------------
L--VPRD--R----------------------------------------
G--IDS--------------------------------------------
G--AGA---I----------------------------------------
G--LPEVGVH----------------------------------------
G--IENIGIQ----------------------------------------
G--IEASELS----------------------------------------
G--I-----PV---------------------------------------
H--VERVSRH----------------------------------------
K--ISAD--A----------------------------------------
G--V-----DR---------------------------------------
Q--IPS---GT---------------------------------------
S--LKEAD-E----------------------------------------
D--VAQD--P----------------------------------------
L--DTEAG-S----------------------------------------
K--I-----RQ---------------------------------------
K--LDAESIRI---------------------------------------
E--HTIGR-P----------------------------------------
K--L-----PV---------------------------------------
G--LLGLERV----------------------------------------
A--A-----PV---------------------------------------
R--LPKDDIS----------------------------------------
H--IPPEE-S----------------------------------------
E--LAPDEIG----------------------------------------
L--ADD---E----------------------------------------
N--IKRVGIY----------------------------------------
G--AERE--E----------------------------------------
G--R-----TH---------------------------------------
S--VAAA--D----------------------------------------
G--IFEEMIGV----------SG---------------------------
D--V-----PQ---------------------------------------
K--LPE---EQ---------------------------------------
G--HTD---F----------------------------------------
G--V-----K----------------------------------------
G--VEDEEVN----------------------------------------
L--ADD---D----------------------------------------
G--A-----AT---------------------------------------
G--VEQVGRH----------------------------------------
G--VKSS--A----------------------------------------
R--VEPVGIY----------------------------------------
R--TAAPQ-A----------------------------------------
K--V-----ER---------------------------------------
G--YGEDVDALG--------------------------------------
D--ISA---QT---------------------------------------
G--V-----PV---------------------------------------
A--QPA--------------------------------------------
G--VDA---V----------------------------------------
E--VLDLD-R----------------------------------------
G--VPEPSVT----------------------------------------
K--TTQVSRH----------------------------------------
G--LERVGRH----------------------------------------
G--LDR---V----------------------------------------
G--VEQVGRH----------------------------------------
G--LRDVKSV----------------------------------------
G--V-----PL---------------------------------------
E--TSLNAPK----------------------------------------
G--L-----KQ---------------------------------------
N--MPAAEIGV---------------------------------------
N--VPTLSTQ----------------------------------------
Q--I-----E----------------------------------------
G--V-----ER---------------------------------------
R--V-----EQ---------------------------------------
G--CSHDELA----------------------------------------
S--LST---SQ---------------------------------------
G--HARDS-R----------------------------------------
Q--LFAEHLE----------------------------------------
G--I-----NQ---------------------------------------
R--RPRVSID----------------------------------------
R--SVSSGAAA---------------------------------------
S--VPAE--S----------------------------------------
G--L-----PE---------------------------------------
E--VPLEGIGI---------------------------------------
G--L-----EQ---------------------------------------
G--V-----DR---------------------------------------
K--QEAESIRL---------------------------------------
G--Q-----D----------------------------------------
G--V-----K----------------------------------------
G--VEQVGRH----------------------------------------
Q--VEQVGRH----------------------------------------
R--VERVGLH----------------------------------------
Q--LPDD--E----------------------------------------
M---NS---N----------------------------------------
G--LPA--------------------------------------------
V--TPVE--M----------------------------------------
K--LGLG--H----------------------------------------
G--R-----D----------------------------------------
L--HLE---Y----------------------------------------
G--LATSDVS----------------------------------------
N--SLIPENKK---------------------------------------
G--L-----DR---------------------------------------
Q--VMKSAAK----------------------------------------
G--R-----KG---------------------------------------
R--L-----ER---------------------------------------
G--DEKQ--S----------------------------------------
M---TNKDRR----------------------------------------
G--LKT---L----------------------------------------
G--V-----ES---------------------------------------
G--VEPADIS----------------------------------------
G--LESAGVE----------------------------------------
G--VASVARD----------------------------------------
G--R-----QQ---------------------------------------
G--K-----P----------------------------------------
N--L-----EQ---------------------------------------
G--------W----------------------------------------
G--LGPD--R----------------------------------------
H--TEELGLR----------------------------------------
D--R-----QH---------------------------------------
D--L-----AR---------------------------------------
G--VSGIGIL----------------------------------------
K--VRLEDIG----------------------------------------
N--MLPE--E----------------------------------------
L--DRP---R----------------------------------------
G--VAIA--Q----------------------------------------
R--PDAGPEER---------------------------------------
E--VERVGRH----------------------------------------
G--V-----EV---------------------------------------
G--KSPD--D----------------------------------------
K--KDPIGIH----------------------------------------
G--VERIGRN----------------------------------------
G--SSR---Q----------------------------------------
K--VPAS--S----------------------------------------
G--TERVGIH----------------------------------------
G--LPEVGVH----------------------------------------
G--LPAEEVS----------------------------------------
R--RAS---EV---------------------------------------
R--KMLQLREG---------------------------------------
K--R-----EH---------------------------------------
G--C-----DV---------------------------------------
G--DTVLTPE----------------------------------------
D--VDQSELN----------------------------------------
G--TERVGVH----------------------------------------
G--LRDTKNI----------------------------------------
K--IPYG--N----------------------------------------
G--LAQVGIH----------------------------------------
G--LPS--------------------------------------------
G--VLGLD-E----------------------------------------
K--V-----DE---------------------------------------
G--DKRKL-G----------------------------------------
G--A-----P----------------------------------------
K--LAQIWSNILDI------------------------------------
G--VPRVGLH----------------------------------------
G--TTAVDVN----------------------------------------
K--RDD---I----------------------------------------
R--TALANQT----------------------------------------
G--L-----DR---------------------------------------
G--LPADEAL----------------------------------------
K--VDRVGIY----------------------------------------
G--IALE--E----------------------------------------
R--TALANQT----------------------------------------
Q--LTPAD-E----------------------------------------
G--T-----L----------------------------------------
G--LNE---I----------------------------------------
K--IPID--K----------------------------------------
G--VNDIS-Q----------------------------------------
G--IPAEQIT----------------------------------------
G--VARIGRH----------------------------------------
G--IAKSDIK----------------------------------------
E--T----RN----------------------------------------
G--DVD---A----------------------------------------
G--T-----SV---------------------------------------
N--IPKD--R----------------------------------------
G--LLQQDRV----------------------------------------
S--VSRVGIH----------------------------------------
G--L-----DR---------------------------------------
K--MQAR--D----------------------------------------
G--MSE---V----------------------------------------
G--L-----RQ---------------------------------------
A--LPADS-A----------------------------------------
G--V-----K----------------------------------------
K--W-----ER---------------------------------------
R--HHPPM-K----------------------------------------
G--L-----RV---------------------------------------
R--VPR---V----------------------------------------
G--LSSDV-P----------------------------------------
M--QDAVPEGV---------------------------------------
G--E-----P----------------------------------------
E--LVALWEELFDLRP----------------------------------
V--IPEQ--D----------------------------------------
G--IALE--E----------------------------------------
S--------D----------------------------------------
M--ISEEDIS----------------------------------------
H--LDR---DG---------------------------------------
G--LEPS--E----------------------------------------
L--ALGEEAK----------------------------------------
G--VDLDSDI----------------------------------------
G--R-----ER---------------------------------------
G--LPRVSVG----------------------------------------
G--VDGAGDTR---------------------------------------
G--V-----AH---------------------------------------
Q--V-----PQ---------------------------------------
E--LLATE-E----------------------------------------
G--V-----ER---------------------------------------
K--L-----QQ---------------------------------------
G--R-----ET---------------------------------------
G--IPVE--E----------------------------------------
G--L-----NR---------------------------------------
G--V-----RP---------------------------------------
G--L-----SI---------------------------------------
R--A-----EH---------------------------------------
G--LASVGVE----------------------------------------
Q--LEEVSVM----------------------------------------
G--RERVGRN----------------------------------------
K--L-----EQ---------------------------------------
Q--LEQVGRN----------------------------------------
G--YDIEDLP----------------------------------------
Q--VSK---I----------------------------------------
G--L-----AE---------------------------------------
E--MDLAEIT----------------------------------------
E--VMDGKKI----------------------------------------
G--AERVGVH----------------------------------------
G--Q-----P----------------------------------------
E--DDGIDLSG---------------------------------------
G--RGRVGIH----------------------------------------
G--EVLGRER----------------------------------------
G--VERVSLH----------------------------------------
G--R-----E----------------------------------------
G--VEH---V----------------------------------------
S--LDAS--C----------------------------------------
R--RERVGVH----------------------------------------
R--VPPE--R----------------------------------------
A--IWSSTLGVAR-------------------------------------
K--IPSA--H----------------------------------------
G--VPT---I----------------------------------------
G--L-----ER---------------------------------------
Q--L-----DV---------------------------------------
G--RTEVGVH----------------------------------------
G--AGE---V----------------------------------------
G--V-----AR---------------------------------------
G--L-----ER---------------------------------------
H--IQKAGIH----------------------------------------
D--IKP---DL---------------------------------------
G--A-----ER---------------------------------------
L--IPVSDIV----------------------------------------
L--QIS---E----------------------------------------
L--EMDPE-T----------------------------------------
G--NKY---F----------------------------------------
T--IENLSIH----------------------------------------
R--IAE---KQ---------------------------------------
K--LEPVGRH----------------------------------------
K--LKRVSIE----------------------------------------
G--YAVEDLP----------------------------------------
K--VEQVGRH----------------------------------------
A--VDRSSVKR---------------------------------------
K--LPDAR-L----------------------------------------
E--AMLSLAT----------------------------------------
G--F-----KT---------------------------------------
Q--WPQDN-P----------------------------------------
G--L-----DH---------------------------------------
G--GDAEL-A----------------------------------------
G--HTD--------------------------------------------
G--T-----QR---------------------------------------
N--KPV---KE---------------------------------------
K--RKPEEVQPQ--------------------------------------
L--RLE---R----------------------------------------
G--LSESEIT----------------------------------------
E--DESVDLGG---------------------------------------
N--LSVD--R----------------------------------------
S--ARVPSVY----------------------------------------
S--IEADAVK----------------------------------------
S--R-----QS---------------------------------------
G--LDQ---I----------------------------------------
G--LEQ---V----------------------------------------
S--VEQ---V----------------------------------------
L--QPVE--E----------------------------------------
G--RKGLAPE----------------------------------------
K--L-----QT---------------------------------------
G--IAP---V----------------------------------------
P--S-----KT---------------------------------------
R--LPAD--K----------------------------------------
R--VKPE--T----------------------------------------
Q--A-----TG---------------------------------------
G--L-----SQ---------------------------------------
G--QPD--------------------------------------------
Q--P-----N----------------------------------------
G--Q-----TI---------------------------------------
G--VEPE--K----------------------------------------
G--LNAD--E----------------------------------------
G--RVA---RV---------------------------------------
G--VEPE--K----------------------------------------
G--VEPE--K----------------------------------------
G--LFPGQPL----------------------------------------
K--IENIDIN----------------------------------------
D--AGPVGRE----------------------------------------
G--HASPE-T----------------------------------------
N--LAGPS-A----------------------------------------
A--LPASR-P----------------------------------------
R--LNV---DQ---------------------------------------
R--MDPA--A----------------------------------------
D--FSAEQ-D----------------------------------------
G--FAG---E----------------------------------------
R--LDPS--FP---------------------------------------
G--MDGGA-A----------------------------------------
G--LDPSQ-S----------------------------------------
G--L-----PH---------------------------------------
G--LERVGVH----------------------------------------
G--V-----EH---------------------------------------
E--V-----PR---------------------------------------
G--L-----ER---------------------------------------
R--A-----T----------------------------------------
C--LNQ---P----------------------------------------
G--VDKVGVN----------------------------------------
G--VPRVGRH----------------------------------------
R--CLGPARP----------------------------------------
G--VPQVSVQ----------------------------------------
G--VKNVGIK----------------------------------------
G--I-----DQ---------------------------------------
F--HVGESQPV---------------------------------------
G--I-----ES---------------------------------------
K--L----DK----------------------------------------
E--HLLGIER----------------------------------------
K--TPD--------------------------------------------
G--VESIGRR----------------------------------------
G--VEDVGIH----------------------------------------
K--IEAS--A----------------------------------------
Q--VDRIGVN----------------------------------------
G--TSDLDVR----------------------------------------
G--LQR---V----------------------------------------
E--VEQPGLH----------------------------------------
G--R-----KP---------------------------------------
K--REKVGLY----------------------------------------
G--IERVGRH----------------------------------------
G--V-----KR---------------------------------------
G--V-----AH---------------------------------------
G--IERVGRH----------------------------------------
V--DDALAGKH---------------------------------------
K--VDRVGRH----------------------------------------
K--IDRVGRN----------------------------------------
K--IEQVGRH----------------------------------------
G--LARVGLN----------------------------------------
G--V-----PR---------------------------------------
G--LWGDILNASR-------------------------------------
G--H-----KP---------------------------------------
G--YDA---GT---------------------------------------
G--VIDPS-D----------------------------------------
R--LSSPD-A----------------------------------------
G--APTA--S----------------------------------------
R--LSG---I----------ASGK--------------------------
R--LSG---I----------ASGK--------------------------
G--AAEA--T----------------------------------------
Q--VSDPR-M----------------------------------------
G--R-----D----------------------------------------
G--T-----D----------------------------------------
G--S-----T----------------------------------------
G--HDEIAPS----------------------------------------
R--RTAGN-A----------------------------------------
H---MTPDRI----------------------------------------
E--MAQLTAGG---------------------------------------
G--R-----D----------------------------------------
G--R-----D----------------------------------------
T--RDEN--N----------------------------------------
S--L-----A----------------------------------------
G--ASSPS-S----------------------------------------
Q--ELLES-H----------------------------------------
G--VDDLS-D----------------------------------------
Q--ADPA--T----------------------------------------
G--L-----ER---------------------------------------
G--R-----RP---------------------------------------
G--V-----SP---------------------------------------
K--APK---V----------------------------------------
R--V-----SG---------------------------------------
G--RPANARD----------------------------------------
K--LERVGRH----------------------------------------
G--IPSPGIH----------------------------------------
G--ESASELLV---------------------------------------
G--A-----SE---------------------------------------
K--VERVGVH----------------------------------------
G--LAT---M----------------------------------------
K--RDD---I----------------------------------------
Q--LPSVGIH----------------------------------------
Q--VEQVSRH----------------------------------------
G--LSID--E----------------------------------------
G--LAT---M----------------------------------------
G--VERVGIH----------------------------------------
G--VEASEASV---------------------------------------
N--V-----EQ---------------------------------------
G--RLGSDLPR---------------------------------------
G--HAS---F----------------------------------------
G--QARISTT----------------------------------------
G--C-----C----------------------------------------
K--CDA---NT---------------------------------------
K--AER---V----------------------------------------
G--RAQ---A----------------------------------------
G--LWSELLEQPR-------------------------------------
K--VTLGLSETQR-------------------------------------
K--VER---V----------------------------------------
G--V-----EQ---------------------------------------
E--I-----EQ---------------------------------------
S--EVLNVEQ----------------------------------------
G--GSNGRISG---------------------------------------
G--T-----PI---------------------------------------
S--IWKSILAVEE-------------------------------------
A--VPEIGIR----------------------------------------
K--V-----NP---------------------------------------

--------------------I-----------DVRR------SFKEAGFD
--------------------V-----------DLER------AFRDTGFD
--------------------I-----------PEDR------AFKDLGFD
--------------------V-----------DTGR------AFRDLGFD
--------------------V-----------PADT------EFRDLGFD
--------------------I-----------DASR------AFRELGFD
--------------------V-----------DSRR------EFRGLGFD
--------------------I-----------PPDR------AFRDLGFD
--------------------I-----------PPDR------AFRDLGFD
--------------------I-----------DADR------AFRDLGFD
--------------------I-----------DQDR------AFLDLGFD
--------------------I-----------ESTR------VFQDLGFD
--------------------V-----------RPDT------AFKDTGFD
--------------------V-----------GADR------AFRDLGFD
--------------------V-----------RVDT------AFKDAGFD
--------------------V-----------EAAR------QFQDLGFD
--------------------V-----------DPSR------AFRDLGFD
--------------------I-----------GAER------AFSDLGFD
--------------------I-----------APDR------AFQDLGLD
--------------------V-----------ETGR------QFQDLGFD
--------------------V-----------GPDR------AFQELGFD
--------------------I-----------PPDR------AFRDLGFD
--------------------V-----------DARR------EFRQLGFD
--------------------V-----------GAER------SFKDAGFD
--------------------V-----------GVER------AFRDLGFD
--------------------V-----------RADA------AFKDAGFD
--------------------L-----------EPDL------PFRDLGFD
--------------------V-----------QPER------AFRALGFD
--------------------V-----------DAGR------AFRDLGFD
--------------------V-----------DSTA------QFRDLGFD
--------------------V-----------GAER------SFRDLGVD
--------------------A-----------QGTR------GFSDLGFD
--------------------V-----------DDDL------AFRDLGFD
--------------------V-----------RADT------AFKDTGFD
--------------------I-----------DPSR------AFRDLGFD
--------------------L-----------PERK------AFKDLGFD
--------------------V-----------EDDH------AFRDLGFD
--------------------I-----------RADK------PFRDLGFD
--------------------V-----------EPGR------PFKDLGFD
--------------------I-----------DAGR------AFRELGFD
--------------------V-----------GLDQ------PFTELGFD
--------------------V-----------GGDR------AFRDLGFD
--------------------I-----------PVDS------AFRDLGFD
--------------------V-----------DARR------EFNELGFD
--------------------V-----------DARR------EFRGLGFD
--------------------V-----------DPDK------GFLDLGLD
--------------------V-----------DAQR------AFREQGFD
--------------------V-----------DSTR------AFRELGFE
--------------------V-----------PEGR------AFRDVGFD
--------------------V-----------PEDR------AFREIGFD
--------------------V-----------EPDL------PFRDLGFD
--------------------V-----------APDR------AFKDLGFD
--------------------V-----------GQDQ------PFTELGFD
--------------------V-----------PADR------DFSRLGFD
--------------------I-----------APDQ------SFRALGFD
--------------------I-----------GAGR------QFQELGFD
--------------------L-----------PERK------AFKDLGFD
--------------------V------------PER------AFRDLGFD
--------------------V-----------RADT------AFKDAGFD
--------------------L-----------APSR------PFQELGFD
--------------------V-----------PAER------DFNRLGFD
--------------------V-----------RPER------AFRDLGFV
--------------------I-----------GRER------QFQELGFD
--------------------V-----------PVDR------AFAELGVD
--------------------V-----------QPDR------TFAELGFD
--------------------H------------PTR------AFRDLGFD
--------------------I-----------DAER------AFRDLGFD
--------------------L-----------DPRR------PLQELGLD
--------------------V-----------PAER------AFKELGFD
--------------------I-----------APTT------TFKDLGID
--------------------F-----------DLDR------SFKDHGFD
--------------------I-----------DAER------GFLDLGFD
--------------------I-----------TADG------TFKVLGFD
--------------------V-----------DPDK------GFMDLGLD
--------------------I-----------PAGR------AFRDVGFD
--------------------H------------SGR------TFKDAGFD
--------------------V-----------GADR------AFRDLGFD
--------------------I-----------DRDR------AFRDLGFD
--------------------V-----------PAER------AFKELGFD
--------------------V-----------PADQ------AFAELGVD
--------------------V-----------AAER------SFRDLGVD
--------------------H------------PAR------AFRELGFD
--------------------V-----------PSGQ------AFTDLGFD
--------------------V-----------DPHK------GFMDLGLD
--------------------V-----------PASR------AFRDVGFD
--------------------I-----------PPGR------LFRDLGFD
--------------------V-----------QPQR------AFREIGFD
--------------------V-----------DIEK------PLAELGFD
--------------------I-----------DAEQ------AFRDIGFD
--------------------L-----------DVDA------PLTSLGMD
--------------------V-----------RATT------PFKELGFD
--------------------V-----------DAAA------QFRDVGFD
--------------------I-----------LDDS------SFLELGFD
--------------------V-----------SADA------AFKELGID
--------------------I-----------GAER------PFKSAGFD
--------------------L-----------TDQR------AFRDVGFD
--------------------V------------PNK------AFKELGFD
--------------------I-----------ATDT------SFKDLGMD
--------------------I-----------DPDR------AFRDLGFD
--------------------V-----------ASDR------AFREAGFD
--------------------V-----------EATA------TFKELGVD
--------------------I-----------DPQQ------PLGSLGLD
--------------------I-----------ERDV------AFRDLGFD
--------------------L-----------DPDR------LLQELGLD
--------------------I-----------TPTT------AFKDLGID
--------------------I-----------DPRR------PLRELGFD
--------------------L-----------TDQR------AFRDVGFD
--------------------I-----------NVRR------AFSELGLD
--------------------V-----------DAET------AFRAGGFD
--------------------V-----------AADR------AFKDIGFD
--------------------I-----------AERR------AFRDAGFD
--------------------L-----------DPHR------PLQELGLD
--------------------I-----------PEDA------AFRELGVD
--------------------V-----------DARR------EFYELGFD
--------------------L-----------DVGR------GFAEQGLD
--------------------I-----------GPRQ------AFQEVGFD
--------------------I-----------DPER------PFHEIGFD
--------------------V-----------DPDQ------GLFEIGFD
--------------------H-------------DV------AFKDLGFD
--------------------V-----------ASER------AFKDSGFD
--------------------V-----------PAER------AFKELGFD
--------------------I-----------PATA------AFKDLGID
--------------------L-----------SEQR------AFRDVGFD
--------------------V-----------APGR------AFTELGFD
--------------------I-----------EPTA------GFFDLGMD
--------------------V-----------PVDR------PLREIGFD
--------------------I-----------PATA------AFKDLGID
--------------------I-----------PATG------AFRDLGVD
--------------------L-----------GMDT------PLHDLGTD
--------------------I-----------DPEA------PLQSFGLD
--------------------I-----------PVTA------AFRDLGVD
--------------------A-----------RPRQ------GFFDLGLD
--------------------I-----------PVTA------AFKDLGVD
--------------------I-----------DPRR------PLQELGLD
--------------------V-----------EARR------SFKDLGFN
--------------------V-----------DPDL------SFKKQGIQ
--------------------L-----------NPLQ------PLNEIGLD
--------------------L-----------DVRR------GFAEQGLD
--------------------I-----------APAR------AFREVGFD
--------------------V-----------SVAA------VFRDLGVD
--------------------V-----------PERR------AFRDIGFD
--------------------L-----------EPRQ------RLFEVGMD
--------------------I-----------GPDR------AFKELGFS
--------------------V-----------GTRS------VFKELGFD
--------------------V-----------AADR------PFRELGFD
--------------------P-----PDKDFFSPDK------DFRQLGLD
--------------------L-----------DRST------PLRSLGFD
--------------------I-----------PATT------AFKDLGID
--------------------I-----------PATG------AFKDLGVD
--------------------L-----------DPHR------PLQELGLD
--------------------L-----------DPGM------GFNEQGLD
--------------------V-----------PDGR------AFRDLGFT
--------------------V-----------GPRA------VFKELGFD
--------------------C-----------SPDR------TFRENGLD
--------------------I-----------PATT------AFKDLGIN
--------------------V-----------DPDR------TFKDLGFD
--------------------I-----------PVTG------AFRDLGID
--------------------I-----------PVTG------AFKDLGVD
--------------------V-----------DPER------GFLELGFD
--------------------I-----------DLSR------SLQTLGMD
--------------------I-----------EVDR------TFREAGCT
--------------------I-----------PAAG------AFKDLGVD
--------------------F-----------PERR------AFRDLGFD
--------------------V-----------DARA------SFRDLGFD
--------------------I-----------EDQR------AFRDLGFD
--------------------I-----------PAAA------AFKDLGID
--------------------V-----------DPER------GFLELGFD
--------------------I-----------EVDA------PLTSLGMN
--------------------V-----------TATT------AFKDLGVD
--------------------A-----------GPSA------SFAHLGFD
--------------------V-----------KLEQ------GFFETGMD
--------------------V-----------ALDR------PFTSQGLD
--------------------V-----------PATT------PFKDLGFD
--------------------I-----------NTRR------AFSELGLD
--------------------L-----------AGNQ------RLFEIGMD
--------------------I-----------EPDQ------PFGDLGMD
--------------------P-----------STER------GFFQMGMT
--------------------L-----------KPQQ------RFFEAGMD
--------------------V-----------PVDR------PLSDLGLD
--------------------I-----------NPRE------GLFAMGMD
--------------------L-----------ETRL------GFFKMGMD
--------------------L-----------EPQQ------GFFQMGMN
--------------------I-----------EVDA------PLSSMGMD
--------------------A-----------DAEA------TFRELGLD
--------------------V-----------DAEA------TFFALGFD
--------------------L-----------DVRK------GFFDMGMS
--------------------V-----------DARA------TFRELGLD
--------------------A-----------EGER------FP-AMGFD
--------------------V-----------GAEA------LFTRLGMD
--------------------I-----------ERHV------PFSNLGMD
--------------------L-----------DVRE------RFSRYGLD
--------------------I-----------DPRT------PLGSLGLD
--------------------I-----------DVHE------PFSRHGLD
--------------------P-----------DPDR------GFFELGLS
--------------------E-----------EGHR------TFKEMGIN
--------------------L-----------DSQE------PILNLGLD
--------------------L-----------DPEQ------PLNSMGMD
--------------------V-----------RITE------PFFSLGVG
--------------------A-----------DGRL------PLVRFGFD
--------------------L-----------EDGG------SLMDYGLD
CATTSGSVKNSDLCGAITSYW-RELLDHPLLSDSDN------VF-DFGAR
--------------------I-----------DVRR------SFKEAGFD
--------------------V-----------EPDR------PFKELGFD
--------------------V-----------QAGR------TFRDLGFD
--------------------V-----------TPRR------PFKELGFD
--------------------V-----------DADR------AFKEAGFD
--------------------I-----------DPQR------AFKDLGFD
--------------------V-----------DPDR------VFKDLGFD
--------------------V-----------DPGR------AFKELGFD
--------------------V-----------EADR------PFRDIGFD
--------------------I-----------PEDR------AFKDLGFD
--------------------I-----------DPGQ------AFKDTGFD
--------------------V-----------SPDR------PFRDLGFD
--------------------V-----------DPAR------ALKELGFD
--------------------V-----------RPDR------PFKEFGFD
--------------------V-----------DLER------AFRDTGFD
--------------------I-----------DAGR------PFQELGFD
--------------------I-----------DPAR------AFKEIGFD
--------------------V-----------DPAR------SFSEVGFD
--------------------V-----------PADT------EFRDLGFD
--------------------M-----------PTDR------PFTDLGFD
--------------------V-----------ESGR------AFKEAGFD
--------------------V-----------DPEQ------PFKELGFD
--------------------I-----------PPDR------AFRDLGFD
--------------------V-----------DPER------AFRQLGFD
--------------------I-----------DPDR------AFADLGFD
--------------------I-----------DASR------AFRELGFD
--------------------V-----------GVEQ------RFTELGFD
--------------------I-----------DPDR------AFTEVGFD
--------------------V-----------DPSR------TFQEVGFD
--------------------I-----------GPDQ------PFRDVGFD
--------------------V-----------PADE------AFRDLGFD
--------------------V-----------SADT------PFKDLGFD
--------------------V-----------DPAR------AFKDLGFD
--------------------V-----------DADR------AFKELGFD
--------------------I-----------ESGR------AFQELGFD
--------------------L-----------GPDR------PFKEIGFD
--------------------V-----------DSRR------EFRGLGFD
--------------------P-----------APGQ------TFKELGLD
--------------------I-----------DADR------AFRDLGFD
--------------------V-----------APDR------VFKELGFD
--------------------I-----------DPAR------PFQEIGFD
--------------------I-----------ESTR------VFQDLGFD
--------------------V-----------GAER------AFKELGFD
--------------------V-----------GVEQ------RFTELGFD
--------------------V-----------APEK------AFKDLGFD
--------------------V-----------EPTR------AFKDLGFD
--------------------V-----------DAAR------GFLDLGFD
--------------------I-----------PPDR------AFRDLGFD
--------------------V-----------DPGR------AFQELGFD
--------------------V-----------EPRR------AFKDLGMD
--------------------V-----------DARR------SFKELGAD
--------------------I-----------DAEQ------AFRDIGFD
--------------------V-----------EATR------SFQEIGFD
--------------------V-----------PADR------AFKELGFD
--------------------V-----------PADV------AFRDLGVD
--------------------V-----------RPDT------AFKDTGFD
--------------------F-----------HAGR------AFRDLGFD
--------------------I-----------DPDK------AFQELGFD
--------------------V-----------SADT------PFKDLGFD
--------------------V-----------EPGR------SFKELGFD
--------------------I-----------TAGR------PFRDLGFD
--------------------V-----------RVDT------AFKDAGFD
--------------------V-----------DPGR------AFQDLGFD
--------------------V-----------GARQ------AFRDLGFD
--------------------V-----------GADR------AFRDLGFD
--------------------I-----------APDR------AFQDLGLD
--------------------V-----------DTGR------AFRDLGFD
--------------------V-----------EAER------DFGELGLD
--------------------V-----------QADT------AFKDVGFD
--------------------V-----------DTGR------TFKDLGFD
--------------------V-----------SPTQ------AFKDSGFD
--------------------V-----------EAGR------AFKELGFD
--------------------I-----------EPGS------AFKELGFD
--------------------V-----------DPER------DFRELGFD
----------------TSSPP-HCDDAAAASVTPEH------SPAELGVD
--------------------V-----------DPEK------GLLDMGFD
--------------------V-----------DPDQ------AFKELGFD
--------------------V-----------GAGR------AFRELGFD
--------------------I-----------DEDR------AFLDLGFD
--------------------I-----------PPAQ------PFQELGFD
--------------------V-----------EAAR------QFQDLGFD
--------------------V-----------DPDT------EFRALGVD
--------------------V-----------DPDT------EFGDLGFD
--------------------V-----------GPDR------AFQELGFD
--------------------I-----------PPAQ------PFQELGFD
--------------------V-----------DPAR------SFSEVGFD
--------------------I-----------DPHR------PFKELGFD
--------------------V-----------EAGR------AFRDLGFD
--------------------V-----------GAGK------AFRELGFD
--------------------V-----------DPSR------AFRDLGFD
--------------------V-----------GSTA------PFRELGFD
--------------------V-----------DTAR------TFAEAGFD
--------------------I-----------GAER------AFSDLGFD
--------------------V-----------AAGR------AFRELGFD
--------------------I-----------TAGK------PFRDLGFD
--------------------I-----------PADR------AFTDLGFD
--------------------V-----------NATQ------GLRELGFD
--------------------I-----------DTAR------TFQEIGFD
--------------------V-----------DTSR------TFQEIGFD
--------------------V-----------EPGR------EFRELGFD
--------------------I-----------GPEQ------AFRDMGFD
--------------------V-----------ETGR------QFQDLGFD
--------------------V-----------EADQ------AFTDLGFD
--------------------V-----------GVRQ------AFRELGFD
--------------------V-----------GAGR------AFKELGFD
--------------------V-----------GAER------SFKDAGFD
--------------------I-----------DPER------PFQELGFD
--------------------V-----------EPER------AFKEAGFD
--------------------I-----------DPGR------AFHEIGFD
--------------------V-----------QPDQ------AFGDLGFD
--------------------I-----------VSER------AFKELGFD
--------------------V-----------EADR------GFKDLGFD
--------------------L-----------RPGR------AFQELGFD
--------------------I-----------DQDR------AFLDLGFD
--------------------I-----------APGR------AFAELGFD
--------------------V-----------DARR------EFRQLGFD
--------------------I-----------DPRR------PLRELGFD
--------------------V-----------DSTA------QFRDLGFD
--------------------V-----------EKDS------SFRELGFD
--------------------I-----------EPRR------AFNEVGFD
--------------------V-----------DPDQ------AFKALGFD
--------------------I-----------DAQR------PFKELGFD
--------------------I-----------DDGR------AFRELGYD
--------------------V-----------DPSR------PFKDLGFD
--------------------V-----------DPDL------AFRDLGFD
--------------------V-----------DPGD------AFSDLGFD
--------------------V-----------EPAR------PFRELGFD
--------------------V-----------DASR------TFQEIGFD
--------------------I-----------PEDA------AFRELGVD
--------------------V-----------GVER------AFRDLGFD
--------------------V-----------EPAR------AFKELGFD
--------------------V-----------QPTY------AFQDLGFD
--------------------A-----------QGTR------GFSDLGFD
--------------------I-----------APDR------TFKELGFD
--------------------V-----------ESGR------AFKELGFD
--------------------L-----------DPRR------SFREAGFD
--------------------V-----------QPER------AFRALGFD
--------------------V-----------RADA------AFRDAGFD
--------------------V-----------RADA------AFKDAGFD
--------------------I-----------DPEA------GFQDLGFD
--------------------I-----------DPGR------TFQEIGFD
--------------------I-----------GGEQ------AFKELGFD
--------------------I-----------DPVR------TFQEIGFD
--------------------I-----------TPER------PFKELGFD
--------------------F-----------EADR------TFRETGFD
--------------------H------------PGR------TFKDAGFD
--------------------V-----------DPDK------AFTELGFD
--------------------V-----------GVDI------AFKDLGFD
--------------------Q------------LQS------SFKESGFD
--------------------V-----------RADT------AFKDTGFD
--------------------V-----------EAAR------AFKELGFD
--------------------V-----------GAER------SFRDLGVD
--------------------L-----------EPDL------PFRDLGFD
--------------------I-----------EPTT------AFRDIGFD
--------------------I-----------QPER------AFRELGFD
--------------------V-----------DVSQ------EFRELGVD
--------------------I-----------ETDR------PFRDLGFT
--------------------L-----------PERK------AFKDLGFD
--------------------I-----------DPDQ------PFNELGFD
--------------------V-----------DAGR------PFQELGFD
--------------------V-----------GAGR------AFKELGFD
--------------------V-----------GPND------PLFEIGFD
--------------------V-----------PVDR------PFRELGFD
--------------------I-----------DPNT------KFQDLGFD
--------------------V-----------ASDR------AFREAGFD
--------------------V-----------GAQR------AFRDLGFD
--------------------V-----------GATR------AFRELGLT
--------------------I-----------DPEQ------AFSELGFD
--------------------V-----------RPGK------PFNDLGFD
--------------------V-----------EADR------AFGELGFD
--------------------I-----------TVTH------ALTDLGFD
--------------------I-----------PVDS------AFRDLGFD
--------------------V-----------EPEK------SFRDLGFD
--------------------L-----------ADDQ------PFSDLGFD
--------------------V-----------EPER------AFKDLGFD
--------------------V-----------GPDD------PLFEIGFD
--------------------I-----------DPDR------SFRDAGFD
--------------------V-----------DDDL------AFRDLGFD
--------------------V-----------DPKR------PFQDLGFD
--------------------V-----------PEAQ------AFRDLGFD
--------------------V-----------EPDR------AFKALGFD
--------------------V-----------EPDR------AFRDLGFD
--------------------I-----------RADK------PFRDLGFD
--------------------V-----------QPTR------AFKELGFD
--------------------I-----------EPGR------AFSDIGFD
--------------------I-----------GPDQ------PFRDAGFD
--------------------V-----------PSDR------AFTELGFD
--------------------V-----------RADA------AFMDAGFD
--------------------I-----------EPER------AFKDLGFD
--------------------V-----------RVDV------AFKELGFD
--------------------I-----------EPGR------AFSDIGFD
--------------------I-----------AADR------AFSALGLD
--------------------V-----------RTEA------NFKDLGFD
--------------------I-----------DPDK------AFQELGFD
--------------------I-----------ELGR------AFQELGFD
--------------------V-----------EADK------AFKDAGFD
--------------------I-----------EDHR------PFKDLGFD
--------------------I-----------DIGQ------AFGEVGFD
--------------------I-----------GAAR------AFKELGFD
--------------------I-----------DPYR------PFNELGFD
--------------------V-----------DASR------TFQEIGFD
--------------------V-----------EPRR------AFRDLGFD
--------------------I-----------GPEQ------AFRDLGID
--------------------I-----------DPQR------GFQELGVD
--------------------V-----------EPGR------PFKDLGFD
--------------------V-----------GLDQ------PFTELGFD
--------------------I-----------EPTV------AFKEMGFD
--------------------I-----------EPGR------PLQELGLD
--------------------I-----------DPSR------AFRDLGFD
--------------------V-----------DANR------AFKELGVD
--------------------V-----------GPEL------AFRDLGFD
--------------------V-----------DAGL------AFTDLGFD
--------------------I-----------ETDR------PFRDLGFT
--------------------L-----------DPDR------ALRDVGFD
--------------------V-----------GPTR------AFRELGVD
--------------------V-----------DPHA------AFQSLGVD
--------------------I-----------EPTR------GFKDLGFD
--------------------V-----------EDDH------AFRDLGFD
--------------------V-----------EADR------AFKDLGFD
--------------------V-----------PAEN------AFNDLGFD
--------------------V-----------SPDR------ALKEIGFD
--------------------V-----------DSTR------AFRELGFE
--------------------V-----------PVDR------GLLDFGFD
--------------------I-----------EPGN------ALQELGFD
--------------------L-----------DARR------TFRELGFD
--------------------I-----------QATQ------SFKELGFD
--------------------V-----------PADA------AFKELGFD
--------------------V-----------APDR------AFRDLGFD
--------------------V-----------GGDR------AFRDLGFD
--------------------I-----------DAGR------AFRELGFD
--------------------V-----------PSHR------VFQELGFD
--------------------V-----------APDR------AFKDLGFD
--------------------V-----------QVDA------PFKELGFD
--------------------V-----------EPNR------AFRELGFD
--------------------V-----------DARR------EFNELGFD
--------------------I-----------KPDR------AFRDLGFD
--------------------V-----------EPER------AFKDTGFD
--------------------I-----------AAEQ------SFSELGFD
--------------------H------------PTQ------NFRELGFD
--------------------I-----------DPDR------GFLELGFD
--------------------V-----------EPDR------AFRDLGFD
--------------------V-----------PATK------PFQELGFD
--------------------L-----------APRR------SFKDAGFD
--------------------V-----------ERDR------AFKDLGFD
--------------------V-----------GPRR------AFTELGFD
--------------------I-----------EDGH------GFVELGFD
--------------------V-----------PADR------DFSRLGFD
--------------------V-----------DPDQ------GLFEIGFD
--------------------V-----------DPDK------GFLDLGLD
--------------------V-----------GQDQ------PFTELGFD
--------------------V-----------RPET------AFKDAGFD
--------------------E-----------QLDQ------NFHALGFD
--------------------V-----------DAEQ------DFKALGFD
--------------------V-----------EAHK------AFVDAGFD
--------------------I-----------GSDQ------AFSELGFD
--------------------V-----------QADT------SFKELGFD
--------------------I-----------DPHR------PFKELGFD
--------------------V-----------DDEQ------PFKDLGLD
--------------------I-----------EAGR------AFRDLGFD
--------------------I-----------ELGR------AFQDLGFD
--------------------V-----------EPDL------PFRDLGFD
--------------------L-----------APSR------PFQELGFD
--------------------L-----------DVHR------PLRELGLD
--------------------L-----------DTRR------AFTELGFD
--------------------I-----------DPDR------AFQELGFD
--------------------I-----------TAER------AFRDVGFD
--------------------I-----------GAGR------QFQELGFD
--------------------V-----------SADA------AFKELGID
--------------------L-----------PAGR------AFTELGFD
--------------------V-----------PAER------DFNRLGFD
--------------------I-----------GRDR------RFLEIGFD
--------------------G-----------PGDR------SFKELGFD
--------------------I-----------DPTV------PFRRLGFD
--------------------I-----------APDQ------SFRALGFD
--------------------I-----------TPTR------PFKELGFD
--------------------I-----------DPHK------GFFDLGLD
--------------------V-----------NPHR------AFQDLGFD
--------------------V-----------DPAR------AFRDIGFD
--------------------V-----------RADT------AFKDAGFD
--------------------V-----------DPDT------GFVDLGFS
--------------------V-----------GESQ------EFLELGLD
--------------------I-----------RAEA------AFKELGFD
--------------------V------------PER------AFRDLGFD
--------------------I-----------AGDR------GFLELGFD
--------------------I-----------NAHK------AFQDLGFD
--------------------V-----------GPDR------AFRDLGFD
--------------------I-----------NAGR------AFQDLGFD
--------------------I-----------TPTR------PFKELGFD
--------------------I-----------APER------AFRELGFD
--------------------I-----------DPDK------AFQDLGFD
--------------------I-----------DPNR------PFKEAGFD
--------------------I-----------EPRR------AFRDLGFD
--------------------I-----------DAGK------PFQELGFD
--------------------V-----------GAER------AFKELGFD
--------------------I-----------NADQ------PFSDLGFD
--------------------V-----------RPER------AFRDLGFV
--------------------I-----------SPAT------AFKDLGID
--------------------Q------------TER------GFLELGFD
--------------------I-----------ADER------AFKDLGFD
--------------------V-----------RADA------AFQDLGFD
--------------------I-----------GDER------PFRDLGYD
--------------------V-----------QPEH------AFQDAGFD
--------------------V-----------PVDR------AFAELGVD
--------------------I-----------EAGR------AFREIGFD
--------------------V-----------EPNR------GFFDLGLD
--------------------V-----------DPSR------PFKEIGFD
--------------------V-----------EDGS------SFAELGFD
--------------------L-----------EARR------SFRELGFD
--------------------I-----------DAER------AFRDLGFD
--------------------H------------ADA------NFKELGFD
--------------------I-----------SPAT------AFKDLGID
--------------------L-----------DGDR------PLKELGLD
--------------------I-----------GRER------QFQELGFD
--------------------I-----------GADR------AFQELGFD
--------------------I-----------DAER------DFHDLGFD
--------------------I-----------EPAR------AFQDLGFD
--------------------L-----------RGDA------TFKQLGLD
--------------------I-----------APTT------TFKDLGID
--------------------V-----------GAER------AFRELGFD
--------------------V-----------QPDR------TFAELGFD
--------------------V-----------DEQQ------SFQALGLD
--------------------V-----------DPGS------AFRDLGFD
--------------------V-----------GPSR------AFKDAGFD
--------------------V-----------DMGQ------AFGDLGFD
--------------------V-----------DAQR------AFREQGFD
--------------------V-----------DVQR------PFRELGFD
--------------------M-----------DDDQ------SFRSLGFD
--------------------L-----------DPHT------GFADLGLD
--------------------V-----------APGR------AFTELGFD
--------------------I-----------DAER------GFLDLGFD
--------------------V-----------EPGR------AFNDLGFD
--------------------A-------------GR------PFRELGFD
--------------------I-----------DTAA------TFQSAGFD
--------------------V-----------PEDR------AFTDLGFD
--------------------L-----------GPDR------PLKDLGLD
--------------------P-----------APTV------GFFDLGMD
--------------------I-----------PAGR------AFRDVGFD
--------------------V-----------DVDR------GFRDQGFD
--------------------I-----------DPQR------PFKELGFD
--------------------V-----------RPDA------SFKDLGFD
--------------------V-----------GERR------TFTDIGFD
--------------------L-----------NPEL------PFQSLGFD
--------------------V-----------GAAT------PFRELGFD
--------------------I-----------TADG------TFKVLGFD
--------------------H------------SGR------TFKDAGFD
--------------------H------------PTR------AFRDLGFD
--------------------L-----------RADT------SFKELGFD
--------------------V-----------PAGR------AFRDLGFD
--------------------V-----------GADR------AFRDLGFD
--------------------V-----------PASR------AFRDVGFD
--------------------I-----------TPSK------PFKELGFD
--------------------V-----------PEGR------AFRDVGFD
--------------------V-----------DPHR------PFQELGFD
--------------------V-----------ETEW------TFKDLGFD
--------------------V-----------DAGR------ALKDLGFD
--------------------I-----------GVEQ------AFQDLGFD
--------------------V-----------DAVR------EFRDLGFD
--------------------I-----------EPGR------PLQELGLD
--------------------L-----------DPRR------PLQELGLD
--------------------L-----------DPQR------GFFDLGLD
--------------------G-------------HR------TFAELGVD
--------------------I-----------DPGK------GFVELGMD
--------------------V-----------DARR------AFSEIGVD
--------------------L-----------ASDA------AFAELGFD
--------------------I-----------DRDR------AFRDLGFD
--------------------V-----------DAQA------PFNDLGFD
--------------------V-----------RPDT------SFKELGFD
--------------------V-----------DPDK------GFMDLGLD
--------------------V-----------PADQ------AFAELGVD
--------------------I-----------RAEA------AFKELGFD
--------------------F-----------DLDR------SFKDHGFD
--------------------F-----------AEGQ------AFKDLGFD
--------------------V-----------DVTR------AFKDLGFD
--------------------V-----------QAEA------SFKELGFD
--------------------V-----------GVGQ------TFQELGFD
--------------------V-----------PEDR------AFREIGFD
--------------------Q------------LQF------SFKEAGFD
--------------------V-----------AAER------SFRDLGVD
--------------------I-----------QADR------AFKDLGFD
--------------------I-----------PATG------AFRDLGVD
--------------------I-----------DRQR------SFTALGFD
--------------------F-----------EPEQ------PLFELGLD
--------------------I-----------DAHK------AFQDLGFD
--------------------V-----------DERR------AFRDLGVD
--------------------V-----------PAER------AFKELGFD
--------------------G-------------DR------PFSEIGFD
--------------------V-----------DNDR------SFQEVGFD
--------------------R------------EEA------PFKDLGFD
--------------------V-----------AARR------QFKDLGFD
--------------------I-----------PVTA------AFRDLGVD
--------------------I-----------GAQR------AFTDLGFD
--------------------V-----------EPER------AFQDLGFD
--------------------I-----------DAGV------AFLELGFD
--------------------V-----------APDK------AFRDLGFD
--------------------V-----------AAER------AFKDLGFD
--------------------V-----------EAGR------AFKELGFD
--------------------V-----------GADD------SFKDIGFD
--------------------V-----------SPGQ------TFRDLGFD
--------------------I-----------DAER------TFTDLGFD
--------------------V-----------QPQR------AFREIGFD
--------------------V-----------AADR------NFRDLGFD
--------------------I-----------DPER------AFKQLGFD
--------------------I-----------PVTA------AFKDLGVD
--------------------V-----------DPER------AFNDIGFD
--------------------V-----------EEAK------AFKDIGFD
--------------------I-----------PLTR------GFLELGFD
--------------------V-----------AADR------PFRDLGFD
--------------------V-----------DPHK------GFMDLGLD
--------------------V-----------PSGQ------AFTDLGFD
--------------------V-----------EPGR------GFLDMGFD
--------------------I-----------APTT------TFKDLGID
--------------------H------------PAR------AFRELGFD
--------------------E-------------TR------TFRELGFD
--------------------I-----------EPHR------GFFDLGLD
--------------------V-----------RPEH------AFQDLGFD
--------------------I-----------SPAD------AFRDLGFD
--------------------V-----------PADR------AFSELGLD
--------------------V-----------DIEK------PLAELGFD
--------------------V-----------GSER------GFLDIGFD
--------------------L-----------DADR------GFLDLGMS
--------------------I-----------DGAR------PFRDLGFD
--------------------V-----------EAER------TFQSLGFD
--------------------V-----------PAER------AFQEMGFD
--------------------V-----------LPDR------AFRELGFD
--------------------V-----------PADQ------AFSAVGFD
--------------------V-----------AVDR------AFTDMGFD
--------------------V-----------TAER------SFSELGFS
--------------------R------------EDT------TFRALGFD
--------------------V-----------GPDS------AFFDIGFS
--------------------V-----------DVDQ------PFKEQGFD
--------------------V-----------PLDG------TFRELGFD
--------------------I-----------DPDR------QFRDLGTD
--------------------A-------------AK------PFQELGFD
--------------------V-----------PSGP------AFKDLGFD
--------------------V-----------PPTK------PFQELGFD
--------------------V-----------AADQ------AFTDLGFD
--------------------V-----------EPRQ------RLFDLGVD
--------------------V-----------EAAQ------AFKDLGFD
--------------------V-----------GAER------SFRDLGVD
--------------------V-----------PADQ------PLRDLGLD
--------------------V-----------RATT------PFKELGFD
--------------------I-----------DRSR------AFKDIGFT
--------------------V-----------GSKR------SFTELGFD
--------------------I-----------DLDR------TFQELGFD
--------------------I-----------APDQ------ALKDIGFD
--------------------V-----------DPRR------RFLDLGFD
--------------------V-----------APDR------QFLELGVD
--------------------V-----------DAAA------QFRDVGFD
--------------------V-----------LPTA------HFLELGFD
--------------------I-----------GANR------AFRDLGFD
--------------------I-----------TPSR------PFKELGFD
--------------------I-----------DPHK------GFFDLGLD
--------------------L-----------GDRR------AFTDLGFD
--------------------I-----------GLDR------TFQELGFD
--------------------L-----------DARR------TFRELGFD
--------------------V-----------QPAV------AFRELGLD
--------------------I-----------ATQR------AFHELGFD
--------------------V-----------DPVR------SFREIGLD
--------------------I-----------SADQ------PFKELGLD
--------------------I-----------DADR------AFVELGFD
--------------------I-----------QGDT------AFMEIGVD
--------------------V-----------EPGR------AFKDLGFD
--------------------L-----------DSHT------GFVDLGLD
--------------------V-----------PPDR------PLKELGLD
--------------------I-----------APAR------AFREVGFD
--------------------V-----------EADQ------GLFEIGFD
--------------------I-----------PATA------AFKDLGID
--------------------I-----------APDA------PFQSAGMD
--------------------N------------TGQ------PFKELGFD
--------------------I-----------TPSK------PFKDLGFD
--------------------V-----------AADR------PFRELGFD
--------------------I-----------GAAT------AFKDLGID
--------------------V-----------PADK------PLKELGLD
--------------------I-----------GAER------PFKSAGFD
--------------------I-----------TPSR------PFKELGFD
--------------------V-----------SPRQ------QFKELGID
--------------------V-----------EAGQ------AFSAFGFT
--------------------I-----------LDDS------SFLELGFD
--------------------V-----------AVDT------AFRTLGFD
--------------------V-----------DPGT------PFKDLGLD
--------------------I-----------DPDE------SLLDLGFD
--------------------V-----------EVRR------AFRDLGFD
--------------------I-----------PPGR------LFRDLGFD
--------------------L-----------DPRK------GFKDLGVD
--------------------L-----------DVDR------PLREIGLD
--------------------F-----------D-DS------RFGEIGFD
--------------------V-----------PADQ------PIGELGFD
--------------------V-----------DPGR------SFRDLGFD
--------------------V-----------TAGA------AFRDLGFD
--------------------I-----------GPDR------AFKELGFS
--------------------L-----------DVDA------PLTSLGMD
--------------------V-----------EARR------SFKDLGFN
--------------------V-----------DPGV------GFLESGFD
--------------------V-----------DPDR------TFKDLGFD
--------------------I-----------ATDT------SFKDLGMD
--------------------I-----------PATT------AFKDLGID
--------------------V-----------SVAA------VFRDLGVD
--------------------V-----------DRDR------AFRELGFD
--------------------L-----------DAGQ------AFADSGFN
--------------------V-----------DVDQ------PFSRLGVD
--------------------I-----------GPRQ------PFQEVGFD
--------------------L-----------DPER------GFLEQGFD
--------------------V-----------EATA------TFKELGVD
--------------------I-----------GAEH------TFKQLGFD
--------------------L-----------TADS------RFRDLGFD
--------------------L-----------DPSK------PFGELGVD
--------------------V-----------DADR------AFTHLGFD
--------------------V-----------DDEQ------PFKELGFD
--------------------V-----------EVDR------PFLEVGFD
--------------------V-----------DPVR------SFREIGLD
--------------------I-----------DPGL------TFKELGFD
--------------------I-----------PATG------AFKDLGVD
--------------------I-----------TPTT------AFKDLGID
--------------------V-----------AADR------AFKDIGFD
--------------------I-----------DPAL------PFIELGVD
--------------------D-----------SPGQ------PSRRLGFD
--------------------I-----------ERDV------AFRDLGFD
--------------------L-----------DTHE------SFKDLGFD
--------------------L-----------DPDR------LLQELGLD
--------------------V-----------DDET------PLPELGFD
--------------------I-----------TPER------PFKELGFD
--------------------V-----------DAER------GLLELGFD
--------------------T-----------QGTH------KFTEIGFD
--------------------I-----------NAQQ------PFSELGFD
--------------------I-----------ALDG------PFSELGLD
--------------------V-----------DPDR------EFKDLGFD
--------------------V-----------RPDR------TFRDLGLD
--------------------V-----------SARR------AFTELGLD
--------------------L-----------DPHR------PLQELGLD
--------------------V-----------PVKK------AFRDAGFD
--------------------V-----------DQRL------SFKELGFG
--------------------I-----------NVRR------AFSELGLD
--------------------V-----------DAHK------GFFDLGLD
--------------------L-----------TDQR------AFRDVGFD
--------------------L-----------DAKL------PFRELGFD
--------------------V-----------PVTK------AFKTLGFD
--------------------V-----------DVNR------AFKDLGFD
--------------------L-----------PEQR------AFRDLGFD
--------------------I-----------DPVR------PFRDLGFE
--------------------V-----------DRER------AFHDMGFD
--------------------V-----------DGRA------AFRDLGFD
--------------------H-------------DV------AFKDLGFD
--------------------V-----------DPDR------AFQDVGFT
--------------------I-----------PADR------PLKELGLD
--------------------V-----------PAER------AFKELGFD
--------------------P-----------EPDV------GFFDLGMD
--------------------V-----------GLHQ------PFAQLGFD
--------------------I-----------DPER------PFHEIGFD
--------------------V-----------DAET------AFRAGGFD
--------------------I-----------PVTG------AFKDLGVD
--------------------I-----------DPDA------SLLDLGFD
--------------------I-----------PRDK------RFLDIGFD
--------------------V------------PNK------AFKELGFD
--------------------V-----------PADR------AFTELGFD
--------------------I-----------DTDR------SFSELGFD
--------------------V-----------PRDA------AFKTIGFD
--------------------I-----------AERR------AFRDAGFD
--------------------P-----------DLDR------SFKDLGFD
--------------------V-----------PTDR------TFKSLGFD
--------------------P-----------EPTV------GFFDLGID
--------------------I-----------PVTG------AFRDLGID
--------------------V-----------DARR------EFYELGFD
--------------------L-----------TTGS------TFKELGFD
--------------------I-----------EPDQ------AFKSLGFD
--------------------I-----------EATA------TFKELGVD
--------------------V-----------PADT------PFGDIGFD
--------------------I-----------EPGQ------TFKSLGFD
--------------------V-----------DAER------PLGEFGFD
--------------------L-----------DTHR------TFRELGFD
--------------------I-----------DPDR------AFRDLGFD
--------------------V-----------EAER------EFRELGLD
--------------------L-----------DPHR------PLQELGLD
--------------------I-----------DPAR------RFLEHGFD
--------------------V-----------RADG------AFKDAGFD
--------------------I-----------PAAG------AFKDLGVD
--------------------V-----------DPAL------RFVELGFD
--------------------V-----------DPTR------SFSELGFD
--------------------L-----------DTSR------PLQELGLD
--------------------V-----------DADR------PFKDLGVD
--------------------V-----------DPER------PLRDIGFD
--------------------L-----------DPTR------RFLELGFD
--------------------V-----------DPDR------GFVDMGFD
--------------------M-----------TPLT------SFKDLGLT
--------------------L-----------EENR------PFKDLGFD
--------------------L-----------AADR------AFRDLGFD
--------------------P-----------EPTV------GFFDLGMD
--------------------V-----------PATT------PFKDLGFD
--------------------V-----------DAER------AFRDIGFT
--------------------I-----------PATA------AFKDLGID
--------------------A-----------APGT------PFAELGFD
--------------------L-----------EPRQ------RLFEVGMD
--------------------V-----------ASER------AFKDSGFD
--------------------V-----------RPDQ------PLRELGMD
--------------------V-----------GPDL------TFYDLGLD
--------------------I-----------GPTM------AFKELGID
--------------------V-----------EQDQ------SFKDLGFD
--------------------V-----------DPHE------AFDQIGFD
--------------------I-----------EPER------TFRDLGAD
--------------------I-----------DPAL------TFKQLGFD
--------------------V-----------PPDQ------SLDAAGFD
--------------------V-----------PIGT------SFKELGFS
--------------------L-----------DVGR------GFAEQGLD
--------------------V-----------PADK------PLRELGLD
--------------------V-----------DTGR------TFKDLGFD
--------------------L-----------DPRI------GFSELGMD
--------------------I-----------PPDS------AFRASGFD
--------------------I-----------DPQE------PLGSMGLD
--------------------I-----------DPKE------GFLQLGMD
--------------------I-----------PAAA------AFKDLGID
--------------------L-----------SEQR------AFRDVGFD
--------------------L-----------DPRS------SFAALGLD
--------------------S-----------EGDA------FL-ESGFD
--------------------V-----------RADA------SFKELGFD
--------------------S-----------GVDR------AFKDAGFD
--------------------V-----------PVDR------PLREIGFD
--------------------V-----------GTRS------VFKELGFD
--------------------V-----------LPEA------TFKESGID
--------------------L-----------DPNQ------GFFEFGMD
--------------------V-----------DPDR------VFTELGID
--------------------V-----------GAGQ------AFRDLGFD
--------------------V-----------EIDQ------AFRNLGFD
--------------------L-----------DPTV------GFFQFGMD
--------------------I-----------EPTA------GFFDLGMD
--------------------V-----------DPQR------RFLELGFD
--------------------I-----------NTRR------AFSELGLD
--------------------I-----------ETGR------RFLELGFD
--------------------L-----------DPDV------LFTEIGLD
--------------------I-----------DPRR------PLQELGLD
--------------------A-----------RPRQ------GFFDLGLD
--------------------A-----------GAGT------AFTELGVT
--------------------P-----------DPNV------GFFDLGMD
--------------------F-----------PERR------AFRDLGFD
--------------------V-----------SATK------PFFEMGFD
--------------------I-----------DPEA------PLQSFGLD
--------------------L-----------TDKT------PFRQRGMD
--------------------I-----------PGDT------EFLVLGFD
--------------------L-----------SERR------AFRDIGFD
--------------------V-----------EPGR------ALGELGLT
--------------------V-----------APQR------PLKELGLD
--------------------L-----------DPDA------PFAALGVD
--------------------I-----------EPDM------VFNQIGFD
--------------------I-----------GPLQ------SFQEVGFD
--------------------I-----------ESAE------TFRELGLN
--------------------C-----------SPDR------TFRENGLD
--------------------I-----------DVAL------TFRDLGFD
--------------------V-----------EPER------GFFESGLD
--------------------L-----------ELGR------TFAQLGLD
--------------------I-----------RPDR------GFLESAFD
--------------------I-----------DPAT------SFKGLGFD
--------------------P-----------ALSV------GFFDLGMD
--------------------I-----------EVDR------TFREAGCT
--------------------P-----------APTV------GFFDLGMD
--------------------V-----------PVTK------AFKSLGFD
--------------------K-----------D-DT------GFFDLGLD
--------------------V-----------PADR------GLFDIGLD
--------------------E-------------DA------GFFDLGMD
--------------------V-----------PERR------AFRDIGFD
--------------------I-----------DPTQ------SLFELGLD
--------------------I-----------GADD------NFLEIGFS
--------------------L-----------DVRR------GFAEQGLD
--------------------P-----------APTV------GFFDLGMD
--------------------L-----------DRDL------GFFEMGMD
--------------------L-----------NPLQ------PLNEIGLD
--------------------P-----PDKDFFSPDK------DFRQLGLD
--------------------V-----------DPDL------TFKEQGLE
--------------------V-----------DPDL------SFKKQGIQ
--------------------V-----------EAGT------AFRDLGLT
--------------------I-----------RLDR------TFKDSGFN
--------------------P-----------SPSR------PLRELGLD
--------------------V-----------TATT------AFKDLGVD
--------------------V-----------GPRA------VFKELGFD
--------------------V-----------DADT------TFFALGFD
--------------------L-----------DVAR------PFTDLGFV
--------------------V-----------APDT------AFKEMGLG
--------------------E-------------DA------GFFDLGMD
--------------------L-----------EPRQ------RLFEVGMD
--------------------P-----------DPST------GFFQLGMD
--------------------V-----------QAER------TFADLGFD
--------------------C-----------APDR------TFRENGLD
--------------------V-----------STGT------AFRDLGLD
--------------------V-----------DARA------SFRDLGFD
--------------------L-----------DAHR------PFKELGLD
--------------------P-----------DPSV------GFFELGMD
--------------------I-----------EPHR------AFRDLGLD
--------------------P-----------ETSV------GFFDLGMD
--------------------P-----------DPTV------GFFDLGMD
--------------------L-----------DRME------SFTNMGLD
--------------------L-----------APEQ------PFKESGID
--------------------V-----------PSDR------AFRDLGLD
--------------------L-----------GMDT------PLHDLGTD
--------------------L-----------GPKR------RFVEVGMD
--------------------V-----------EPRR------GFFDSGLD
--------------------V-----------EPGR------PFRDLGFD
--------------------I-----------ALDQ------PLVELGFD
--------------------I-----------GPDS------SFHAIGFD
--------------------F-----------DTSA------PLTSLGMD
--------------------I-----------RPDQ------PFVDLGLG
--------------------I-----------EAHR------PFLELGLD
--------------------L-----------DPRV------PFQKLGFT
--------------------I-----------GADH------EFLALGFD
--------------------I-----------GMRQ------PLFDLGLD
--------------------M-----------DPLR------PFRDAGFE
--------------------P-----------EIEQ------GFFDMGMD
--------------------V-----------DPEQ------TFKALGIA
--------------------T-----------G---------RFLELGMD
--------------------V-----------PVDR------PLSDLGLD
[truncated: 399,024 more chars]
