# Supplementary material for: A Computational Screen for Type I Polyketide Synthases in Metagenomics Shotgun Data
Source: PLoS One. 2008 Oct 27;3(10):e3515. doi: 10.1371/journal.pone.0003515 (PMC2568958; doi:10.1371/journal.pone.0003515)
Supplement: Methods S7 — Sequences, alignment and tree files of the different domains. (6.92 MB ZIP) [file pone.0003515.s007.zip › sequences_alignments_and_trees/PKS_MT_ref_tree_and_pullouts.fa.head_repl_PKS_MT.hmm_aligned.phy_phyml_tree.txt]

((((((((33:0.000001,29:0.000001):0.000001,26:0.004707):0.127323,28:0.106856):1.298573,((21:0.000001,5:0.000001):0.076532,20:0.031120):2.861201):0.148434,(45:1.425502,((41:1.336543,44:1.403981):0.329238,((((39:1.428600,19:0.609200):0.227360,32:1.298259):0.246561,(((43:1.353676,42:1.143970):0.793247,(18:1.017807,(((((17:0.000001,3:0.000001):0.585869,((16:0.052908,10:0.044542):0.179031,((7:0.000001,6:0.000001):0.000001,2:0.000001):0.086015):0.226321):0.183306,(11:0.000001,1:0.000001):0.516833):0.105005,13:0.561597):0.105819,(((15:0.004924,4:0.000003):0.134614,(12:0.083273,9:0.032392):0.159888):0.374425,(14:0.257250,8:0.224949):0.277379):0.218328):0.161580):0.037276):0.204285,40:1.730799):0.103005):0.079678,((25:0.103540,((24:0.026146,22:0.123326):0.017163,23:0.000001):0.073451):1.334410,(((37:0.000001,31:0.000001):0.012017,36:0.000001):0.037702,27:0.000001):1.348470):0.089900):0.248266):0.124120):0.343595):0.694997,38:0.882913):1.039553,34:0.168505):0.286355,35:0.000003,30:0.004421);
