# Supplementary material for: A Computational Screen for Type I Polyketide Synthases in Metagenomics Shotgun Data
Source: PLoS One. 2008 Oct 27;3(10):e3515. doi: 10.1371/journal.pone.0003515 (PMC2568958; doi:10.1371/journal.pone.0003515)
Supplement: Methods S7 — Sequences, alignment and tree files of the different domains. (6.92 MB ZIP) [file pone.0003515.s007.zip › sequences_alignments_and_trees/PKS_PP_ref_tree_and_pullouts.fa.head_repl_PKS_PP.hmm_aligned.phy_phyml_tree.txt]

((((((((((((((((((((((((((((((((((((((625:0.165029,490:0.181318):0.015611,314:0.192825):0.017508,335:0.258649):0.040871,((((((((655:0.069278,645:0.024669):0.200250,230:0.215362):0.099926,342:0.168426):0.095043,(((402:0.062055,329:0.012973):0.134073,300:0.062705):0.120465,((534:0.283995,293:0.137316):0.070253,(344:0.066102,299:0.025150):0.151041):0.055579):0.039125):0.056378,242:0.124111):0.080033,254:0.196015):0.039576,((614:0.207764,(463:0.012428,60:0.000001):0.268310):0.035213,567:0.188508):0.053525):0.086128,(((((842:0.411668,(754:0.013216,97:0.000001):0.267345):0.098446,(((946:0.190129,(800:0.188691,712:0.199528):0.113052):0.150786,705:0.343423):0.119690,(849:0.357712,669:0.463458):0.162453):0.017036):0.020972,(435:0.275286,403:0.228805):0.133997):0.014452,(((((325:0.238729,(((((1001:0.000001,172:0.000001):0.552347,795:0.300609):0.138606,380:0.225554):0.061487,((471:0.011900,61:0.000001):0.047542,(448:0.012583,54:0.000001):0.175540):0.191652):0.025453,((405:0.233617,(778:0.376966,834:0.482340):0.120598):0.068399,677:0.356397):0.082327):0.077370):0.064002,((768:0.344784,418:0.202337):0.092948,728:0.358984):0.069058):0.026913,(297:0.231556,255:0.111233):0.104161):0.014122,445:0.189168):0.056517,((497:0.013270,62:0.000001):0.250340,215:0.210329):0.106013):0.016881):0.033847,((((((((850:0.340076,844:0.444841):0.127099,805:0.339477):0.064497,271:0.221144):0.037390,((252:0.223394,(527:0.295470,298:0.210382):0.066776):0.015426,((797:0.315039,639:0.264763):0.099149,251:0.155750):0.062299):0.042888):0.048417,((597:0.160849,273:0.092110):0.087208,(352:0.120537,((((((336:0.117724,247:0.172814):0.014397,(((287:0.104533,219:0.096344):0.098306,209:0.138189):0.043349,(261:0.171965,320:0.177824):0.038361):0.020258):0.021139,((495:0.134519,244:0.088916):0.057968,(400:0.105077,306:0.111167):0.025322):0.084373):0.029421,(505:0.173418,274:0.156616):0.026505):0.014721,(((246:0.233190,(223:0.169783,203:0.146921):0.107980):0.124609,(((392:0.000003,386:0.111613):0.256524,321:0.109992):0.108117,332:0.188820):0.043793):0.013540,(((872:0.000001,153:0.000001):0.107831,(817:0.000001,144:0.000001):0.068376):0.318509,446:0.139824):0.096191):0.067127):0.041095,(545:0.012316,73:0.000001):0.328504):0.000002):0.000001):0.027360):0.012326,(((593:0.347682,(((716:0.335035,525:0.004584):0.169273,399:0.154618):0.069219,372:0.218414):0.067362):0.010426,((((((419:0.000001,37:0.000001):0.033870,(379:0.000001,33:0.000001):0.073929):0.145320,304:0.200754):0.133262,(294:0.000001,18:0.000001):0.105194):0.004412,993:0.268322):0.093129,((684:0.013661,86:0.000001):0.406101,(268:0.000001,4:0.013012):0.190745):0.072249):0.000001):0.045390,(370:0.259887,(((623:0.306960,217:0.238305):0.081168,(598:0.221530,523:0.225064):0.074335):0.025838,248:0.295088):0.017102):0.066743):0.042103):0.013566,(((218:0.119702,((977:0.248104,632:0.431226):0.094069,(494:0.273618,456:0.163327):0.028569):0.044227):0.027820,((369:0.205313,594:0.229587):0.070164,(((557:0.217952,305:0.167808):0.102200,343:0.160534):0.028857,482:0.253898):0.033060):0.048642):0.004722,235:0.174254):0.047646):0.012310,(((((((374:0.132566,427:0.210933):0.062353,644:0.217136):0.034007,(601:0.011874,87:0.000001):0.277130):0.027672,((406:0.013445,39:0.000001):0.221941,376:0.143061):0.036025):0.029997,(((((807:0.319403,444:0.275652):0.034117,(675:0.013228,95:0.000001):0.288341):0.151327,503:0.172200):0.000001,(307:0.013685,24:0.000001):0.195460):0.029655,((793:0.000001,120:0.000001):0.344947,627:0.333715):0.086858):0.044207):0.028743,((((371:0.189449,(285:0.000001,21:0.013054):0.211920):0.049692,(521:0.000001,65:0.012518):0.270203):0.042989,((508:0.045840,447:0.158459):0.336601,241:0.118015):0.119109):0.001486,(((554:0.251147,348:0.223223):0.063868,(441:0.247764,278:0.161031):0.059796):0.021242,(((526:0.013116,47:0.000001):0.217091,368:0.201885):0.093964,(474:0.286521,408:0.165781):0.052979):0.023975):0.041390):0.041228):0.017395,(((((848:0.289597,461:0.219264):0.102477,396:0.122374):0.168021,((578:0.138678,350:0.000001):0.179321,453:0.321609):0.134756):0.054347,(846:0.474110,(337:0.295542,(202:0.012599,1:0.000001):0.153744):0.051906):0.076666):0.102580,(((((783:0.342782,744:0.337472):0.081568,(432:0.211259,310:0.146684):0.061262):0.061846,((((351:0.000001,34:0.013651):0.095350,((775:0.189159,(480:0.000001,59:0.013733):0.063585):0.042803,((452:0.126393,(257:0.000001,13:0.013668):0.171124):0.015575,((((389:0.059206,339:0.101674):0.034093,(263:0.000001,15:0.012978):0.065875):0.025818,(340:0.000001,26:0.012996):0.103692):0.023087,270:0.160795):0.015679):0.013233):0.000001):0.030098,(455:0.154739,397:0.020058):0.156889):0.151475,((715:0.000001,110:0.000001):0.260974,388:0.218391):0.069663):0.034619):0.009550,((695:0.000001,156:0.000001):0.322103,542:0.368289):0.076168):0.023964,((((433:0.012275,52:0.000001):0.164047,413:0.219638):0.043513,(((((869:0.366596,((546:0.012232,76:0.000001):0.037599,347:0.120785):0.088197):0.056744,815:0.254565):0.075474,524:0.151145):0.048471,(272:0.061193,212:0.127313):0.158980):0.013396,((((((973:0.332912,957:0.221951):0.120198,(584:0.096048,(488:0.178917,486:0.056955):0.078258):0.111223):0.008905,(((365:0.048326,341:0.114754):0.036131,284:0.027911):0.193619,327:0.156513):0.042750):0.035371,(((491:0.068872,395:0.069338):0.055791,259:0.031655):0.069981,466:0.115093):0.221372):0.060192,226:0.212020):0.065643,(719:0.259941,(512:0.000001,498:0.121716):0.236361):0.253388):0.043373):0.035980):0.041348,(346:0.235702,((250:0.114632,236:0.028472):0.142124,222:0.093949):0.044094):0.053421):0.040468):0.049557):0.000001):0.039149):0.027049):0.007727):0.000002):0.027569,((((693:0.000001,135:0.000001):0.326067,(423:0.012295,48:0.000001):0.108359):0.054977,(227:0.000001,6:0.000001):0.139932):0.072291,(((((509:0.149627,426:0.124107):0.156633,362:0.159474):0.062117,((279:0.193751,((582:0.303113,(245:0.000001,228:0.013565):0.142812):0.129077,(((843:0.155343,(933:0.200974,(702:0.042544,116:0.040311):0.040854):0.036712):0.227334,((514:0.012929,63:0.000001):0.106330,(468:0.013657,56:0.000001):0.024548):0.117937):0.088491,(((796:0.250871,(749:0.012713,117:0.000001):0.413559):0.119979,472:0.240786):0.069795,(502:0.356395,324:0.089926):0.116185):0.034541):0.030772):0.048423):0.000002,((290:0.081496,(367:0.203186,(549:0.233819,204:0.167961):0.097029):0.052864):0.061142,((533:0.316445,295:0.106360):0.076140,520:0.166323):0.060321):0.037996):0.018424):0.016108,265:0.169980):0.025355,((((((1130:0.196016,((1320:0.614259,1490:0.177976):0.180232,1600:0.325095):0.057476):0.248967,1171:0.595547):0.180845,1374:0.443109):0.092348,564:0.228024):0.049356,657:0.256968):0.048046,(522:0.153979,417:0.262352):0.175203):0.033784):0.021730):0.020968):0.012114,(((((667:0.343461,(449:0.000001,118:0.014022):0.150788):0.294932,313:0.229995):0.129411,507:0.279207):0.041969,(((630:0.252596,(860:0.295057,(((2279:0.353377,(2890:0.655651,2083:0.185945):0.058575):0.514697,999:0.436060):0.067679,1053:0.471490):0.161583):0.140068):0.090825,((1027:0.592249,(377:0.038261,363:0.070767):0.057854):0.047174,1010:0.386179):0.022989):0.085749,(((724:0.239213,(334:0.000001,32:0.013699):0.078550):0.211031,687:0.368242):0.097263,813:0.348469):0.055105):0.018089):0.031821,(((404:0.071589,302:0.039063):0.168360,(387:0.031292,231:0.033077):0.120375):0.189221,(((1409:0.789730,781:0.230145):0.135282,587:0.220107):0.030605,492:0.268132):0.023979):0.000002):0.063768):0.012030,(((((874:0.369149,700:0.323185):0.128112,(678:0.168062,454:0.304059):0.112519):0.113087,(((852:0.014364,161:0.000002):0.532149,576:0.100967):0.104850,411:0.202046):0.081461):0.000001,(((206:0.121276,(585:0.222411,(854:0.108045,737:0.022336):0.308141):0.033632):0.090968,((750:0.000001,109:0.000001):0.241316,283:0.203326):0.064915):0.017963,(((662:0.342221,562:0.202236):0.061013,((470:0.229737,221:0.149214):0.076069,256:0.231499):0.074810):0.014478,(624:0.212094,(((626:0.380947,((551:0.012762,85:0.000001):0.084865,(538:0.012613,75:0.000001):0.025527):0.274787):0.030822,606:0.296297):0.047498,945:0.433389):0.041434):0.028584):0.058654):0.019945):0.038862,((((((579:0.012780,81:0.000001):0.082181,(353:0.013199,31:0.000001):0.072246):0.173267,487:0.183535):0.061703,(266:0.012127,14:0.000001):0.119590):0.054284,378:0.219925):0.039163,799:0.305474):0.040875):0.014061):0.011658,(((((955:0.292252,(691:0.000001,143:0.000001):0.259108):0.059920,927:0.305273):0.123944,361:0.221201):0.061078,((530:0.000001,124:0.000001):0.321319,(((710:0.415559,493:0.188055):0.152365,633:0.218294):0.060194,322:0.208115):0.012139):0.037919):0.047557,((((1042:0.308204,(969:0.104149,898:0.068790):0.372008):0.130490,((((1036:0.179949,978:0.112904):0.234703,802:0.389957):0.164141,732:0.208039):0.104492,((1501:0.774140,900:0.257468):0.197812,784:0.341100):0.176364):0.021328):0.044028,(931:0.026114,170:0.000001):0.453131):0.073447,(((((((((663:0.159278,611:0.211638):0.034705,205:0.263406):0.051100,(555:0.253708,385:0.224686):0.051189):0.031993,((((440:0.259474,355:0.229584):0.126089,234:0.061277):0.084943,((650:0.255484,(619:0.000001,88:0.012992):0.361799):0.092361,(839:0.426340,309:0.111433):0.062025):0.038964):0.000001,(((616:0.147859,311:0.160912):0.072345,333:0.125174):0.083182,390:0.218977):0.022683):0.038884):0.000001,((500:0.201584,(211:0.000001,3:0.012486):0.181163):0.084887,((628:0.112672,439:0.054334):0.163275,(596:0.207523,412:0.129380):0.016570):0.038948):0.019656):0.038990,((((((((1028:0.392095,837:0.187233):0.299538,(571:0.108614,483:0.062186):0.125529):0.029100,((394:0.136877,391:0.257223):0.034473,349:0.147855):0.096148):0.063308,(459:0.301496,398:0.240067):0.053676):0.039550,((696:0.000001,98:0.013203):0.324105,((896:0.408358,798:0.423757):0.110281,(765:0.404195,543:0.213315):0.035629):0.050943):0.047445):0.012123,(((517:0.130724,((315:0.000001,11:0.013543):0.070153,280:0.075381):0.090130):0.175004,(646:0.200134,605:0.289788):0.017979):0.033395,((964:0.279258,727:0.211833):0.321882,(708:0.146134,637:0.161116):0.183194):0.110280):0.028566):0.013868,(603:0.279833,((((531:0.012637,72:0.000001):0.341958,207:0.133319):0.066063,356:0.234378):0.072031,((323:0.065807,((458:0.122369,288:0.000001):0.060798,401:0.346517):0.050305):0.076744,540:0.176881):0.130985):0.007497):0.080051):0.028228,(580:0.194467,((((722:0.171252,345:0.000001):0.040101,(((676:0.039061,652:0.095156):0.051885,489:0.017597):0.014225,476:0.096091):0.107809):0.136307,(296:0.097969,262:0.067890):0.149978):0.168865,(671:0.079470,552:0.106199):0.125584):0.079421):0.083136):0.032296):0.011772,((((539:0.221768,(414:0.006405,358:0.084968):0.232665):0.099763,(((((789:0.275240,643:0.225740):0.094968,(253:0.000001,89:0.014529):0.160383):0.031281,(711:0.085035,659:0.050943):0.390135):0.019913,(216:0.000001,2:0.013342):0.168289):0.025830,(2233:0.235500,225:0.169194):0.078405):0.029517):0.015248,((((475:0.012471,55:0.000001):0.282133,((373:0.012131,43:0.000001):0.184698,(((249:0.000001,224:0.011960):0.000001,(9:0.000001,8:0.000001):0.000001):0.000001,22:0.012145):0.113733):0.126659):0.018832,(753:0.290313,620:0.306107):0.095529):0.104326,((((621:0.214706,588:0.479412):0.066500,499:0.276669):0.063342,(((856:0.490145,424:0.178550):0.107392,723:0.186914):0.085923,277:0.189890):0.065041):0.000001,(((((1192:0.139692,(1068:0.000001,(1067:0.000001,1066:0.000001):0.000001):0.056496):0.038609,1064:0.069604):0.599978,(((970:0.000001,167:0.014032):0.031202,(941:0.000001,159:0.014082):0.205339):0.265186,961:0.414425):0.121521):0.126124,(777:0.332118,694:0.262781):0.111349):0.034899,(774:0.411332,703:0.251773):0.088963):0.082204):0.041910):0.021298):0.045042,(((2610:0.252667,600:0.272058):0.000002,(771:0.000001,99:0.000001):0.236137):0.096444,(479:0.300273,415:0.291160):0.069272):0.045936):0.015210):0.000001,((((((((((725:0.063289,670:0.292737):0.043035,770:0.382345):0.042249,(756:0.344039,360:0.047213):0.056706):0.059952,(660:0.224984,496:0.071754):0.064964):0.038790,631:0.271018):0.044029,375:0.255260):0.105886,((726:0.309079,741:0.373042):0.058678,(916:0.421676,709:0.279952):0.113000):0.041649):0.108388,((((((((566:0.012051,78:0.000001):0.070657,((718:0.011938,103:0.000001):0.154098,911:0.362950):0.047414):0.090856,699:0.204926):0.116498,((721:0.431876,661:0.348709):0.168827,208:0.224938):0.055678):0.052407,(786:0.282219,(752:0.065698,682:0.035697):0.334306):0.106473):0.014920,((((((613:0.000001,82:0.000001):0.032409,(547:0.000001,66:0.000001):0.099855):0.095819,(1970:0.163761,((431:0.000001,40:0.000001):0.030749,29:0.052783):0.066154):0.042543):0.092752,(((649:0.011869,92:0.000001):0.106491,(319:0.012135,30:0.000001):0.046643):0.107046,((303:0.000001,20:0.000001):0.051219,(282:0.000001,16:0.000001):0.080028):0.122575):0.090931):0.044417,(((478:0.121590,264:0.136024):0.062588,((267:0.012556,19:0.000001):0.120028,(243:0.012171,12:0.000001):0.168981):0.021269):0.075717,((410:0.000001,35:0.000001):0.095445,(291:0.000001,17:0.000001):0.110183):0.136264):0.054460):0.039890,((617:0.210830,437:0.196117):0.098996,((510:0.011845,67:0.000001):0.099854,(240:0.011975,10:0.000001):0.033273):0.135330):0.031171):0.019238):0.054256,((318:0.014254,106:0.000001):0.121760,308:0.170716):0.062585):0.092011,((883:0.485768,769:0.266824):0.052092,(736:0.070182,656:0.132810):0.287822):0.086379):0.000001):0.057731,(((556:0.148784,214:0.086824):0.179914,258:0.108015):0.045292,(((((1131:0.512649,((826:0.000001,174:0.013726):0.187873,(733:0.000001,108:0.012098):0.104730):0.067515):0.105827,729:0.122143):0.154780,(827:0.207507,((825:0.130188,647:0.239950):0.002079,782:0.130228):0.116384):0.204745):0.086083,1324:0.351231):0.070163,465:0.346439):0.069208):0.020064):0.040407,((((785:0.164521,((759:0.147516,(572:0.000001,71:0.000001):0.036964):0.122425,(573:0.169608,528:0.338756):0.102990):0.052831):0.217071,((640:0.306068,(((550:0.013032,77:0.000001):0.103746,(430:0.013464,42:0.000001):0.010329):0.048982,(331:0.012817,25:0.000001):0.059140):0.124532):0.119987,558:0.198297):0.092691):0.046713,((((739:0.223165,((359:0.012631,36:0.000001):0.043073,57:0.044835):0.090642):0.118410,590:0.300122):0.106157,289:0.120414):0.015855,821:0.333817):0.073395):0.000001,(((((1713:0.210773,1056:0.452205):0.137021,(1156:0.735895,930:0.145528):0.412572):0.006295,(((((2647:0.228873,939:0.352105):0.084067,599:0.337948):0.075231,460:0.215101):0.041648,(((421:0.228024,535:0.205719):0.014859,(635:0.111527,(610:0.000001,83:0.000001):0.075740):0.153466):0.039791,((1902:0.064382,(2601:0.337063,1000:0.711434):0.072695):0.204597,(879:0.355678,622:0.482290):0.218991):0.045014):0.036863):0.018018,((462:0.000001,51:0.000001):0.045163,(354:0.000001,27:0.000001):0.095414):0.212498):0.024401):0.014104,(((738:0.350197,574:0.219625):0.042635,((822:0.432622,742:0.209891):0.065661,683:0.278786):0.093252):0.035212,(1048:0.339911,(890:0.351584,690:0.225661):0.071248):0.096115):0.029956):0.013404,((((3049:0.125735,((((763:0.011728,114:0.000001):0.183463,(436:0.011751,44:0.000001):0.046982):0.095301,357:0.190169):0.038806,301:0.127232):0.060311):0.000002,((317:0.000001,23:0.000001):0.126815,((238:0.000001,7:0.000001):0.034988,45:0.044463):0.020179):0.150218):0.012490,516:0.221318):0.064217,(((((858:0.000001,141:0.012835):0.114312,(833:0.000001,163:0.000001):0.062678):0.154780,((838:0.169154,(811:0.012479,123:0.000001):0.089462):0.072957,((735:0.012316,107:0.000001):0.036819,96:0.000001):0.145702):0.116204):0.007262,(381:0.189881,(338:0.012663,28:0.000001):0.241373):0.078018):0.038831,(((758:0.000001,111:0.000001):0.123105,731:0.112158):0.076005,((577:0.013593,50:0.000001):0.085148,(553:0.000001,49:0.012439):0.016633):0.131244):0.085401):0.040904):0.040573):0.011453):0.013131):0.015146):0.023223,(((((743:0.000001,119:0.000001):0.519078,(602:0.254233,210:0.126481):0.038554):0.000003,(((903:0.317000,740:0.030661):0.134179,(820:0.334304,780:0.390264):0.061501):0.057611,383:0.068978):0.066973):0.036493,(595:0.184327,(467:0.342464,429:0.135947):0.082341):0.080986):0.007778,(326:0.197315,(((232:0.231547,((746:0.014481,121:0.000002):0.226688,((586:0.000001,79:0.000001):0.011670,69:0.012751):0.102686):0.069414):0.037069,757:0.339699):0.054003,((420:0.141283,382:0.141455):0.035273,532:0.144610):0.031388):0.099543):0.040024):0.036792):0.000003):0.045385):0.000001):0.000001,((485:0.258861,(((366:0.000001,100:0.014012):0.180053,(((672:0.000001,145:0.014597):0.051283,608:0.068454):0.269604,(((816:0.000001,126:0.012722):0.335411,688:0.431496):0.175053,(607:0.278885,473:0.351021):0.040109):0.061512):0.083847):0.000003,(213:0.168527,((220:0.000001,5:0.010879):0.245425,(484:0.000001,58:0.012472):0.140417):0.031853):0.053701):0.026998):0.004780,(((((((1106:0.000001,188:0.000001):0.286931,((948:0.000001,185:0.013845):0.136694,873:0.079533):0.311929):0.145829,(679:0.000001,93:0.013182):0.337200):0.145521,((1057:0.486153,312:0.185767):0.082668,565:0.168187):0.041394):0.063247,(422:0.430907,237:0.277200):0.083836):0.053023,(((666:0.000002,139:0.014059):0.155729,229:0.221339):0.055903,316:0.228216):0.030996):0.000001,((((((689:0.304685,648:0.231146):0.057511,442:0.213001):0.069495,(563:0.314213,275:0.133995):0.091682):0.004134,(((544:0.069553,292:0.049343):0.191697,328:0.186074):0.049065,416:0.258561):0.075042):0.049359,(((658:0.204752,515:0.221147):0.060812,(755:0.187573,((504:0.000001,64:0.012669):0.057437,((570:0.000001,80:0.012780):0.000002,701:0.459494):0.071350):0.127168):0.084599):0.046710,481:0.267979):0.075804):0.010320,(((((895:0.368729,748:0.352186):0.093745,((451:0.000001,53:0.012973):0.070011,(407:0.000001,41:0.013233):0.103340):0.173583):0.198603,364:0.290626):0.017623,((((986:0.109008,767:0.021268):0.364079,(384:0.000001,38:0.012870):0.080917):0.114854,(((788:0.000001,173:0.014966):0.176786,(642:0.000001,91:0.013140):0.179215):0.145120,((926:0.444597,(882:0.000001,164:0.000001):0.272133):0.128035,680:0.200296):0.034089):0.109101):0.013472,(((717:0.225229,286:0.091452):0.112045,281:0.198323):0.142264,((636:0.266496,634:0.236890):0.065980,443:0.163514):0.077099):0.085841):0.022631):0.032619,((((501:0.152891,(260:0.105714,233:0.203109):0.096233):0.029312,((814:0.226212,511:0.175067):0.092643,518:0.243947):0.000001):0.031984,(((764:0.299440,548:0.110822):0.124301,541:0.136253):0.020336,(((568:0.180288,457:0.054909):0.028561,575:0.047273):0.019240,(589:0.268122,434:0.202960):0.041268):0.041580):0.078017):0.032739,((438:0.297910,428:0.045414):0.139768,((330:0.000001,113:0.014903):0.236897,((469:0.020258,94:0.000002):0.068450,(((((810:0.012575,166:0.000001):0.113640,(((698:0.000001,140:0.014163):0.114667,((581:0.015492,128:0.000001):0.058359,((((776:0.012720,162:0.000001):0.099547,(751:0.012330,158:0.000001):0.021835):0.022671,((604:0.012368,133:0.000001):0.034580,(591:0.014484,131:0.000001):0.066594):0.054284):0.018330,((762:0.012591,157:0.000001):0.081463,(713:0.017561,149:0.000001):0.083238):0.023658):0.034171):0.014180):0.015966,(((697:0.014868,148:0.000001):0.000001,155:0.027098):0.060804,(668:0.019535,127:0.000001):0.018620):0.013517):0.000001):0.120876,(((714:0.000001,105:0.000001):0.063599,673:0.072639):0.132169,(70:0.000001,(519:0.000001,612:0.048594):0.011695):0.174384):0.107121):0.059952,((952:0.187934,(790:0.000001,122:0.013219):0.079368):0.063057,(766:0.051260,(704:0.000001,101:0.012053):0.071889):0.217545):0.130396):0.020394,(871:0.066568,169:0.020449):0.415410):0.048310):0.063700):0.132422):0.025227):0.055729):0.036178):0.012586):0.012007):0.023333):0.027114,((((901:0.465225,393:0.092253):0.072644,269:0.199148):0.048402,618:0.188765):0.087991,(((((960:0.000001,165:0.013469):0.430828,885:0.432420):0.042017,((654:0.272064,592:0.115735):0.126498,651:0.260658):0.116868):0.037972,425:0.309161):0.073846,(((1086:0.408891,((915:0.382599,909:0.124243):0.042578,(937:0.000001,152:0.000001):0.158330):0.100822):0.089857,(868:0.211864,831:0.377373):0.183169):0.074055,(((1251:0.497315,1070:0.070242):0.538272,(894:0.293149,791:0.369179):0.111329):0.152289,(881:0.349557,706:0.372561):0.042702):0.047996):0.009160):0.031503):0.033517):0.016969,(801:0.364653,(760:0.199936,629:0.081438):0.306390):0.087436):0.053991,(239:0.294194,((((983:0.392407,(914:0.176025,(865:0.000001,146:0.000001):0.342829):0.373047):0.134007,875:0.379027):0.089025,836:0.507781):0.051837,(953:0.340129,(880:0.010550,(845:0.000001,154:0.000001):0.077962):0.347490):0.076043):0.028453):0.058645):0.000002,(((972:0.389543,(867:0.000001,136:0.000001):0.372764):0.072826,866:0.406334):0.143841,905:0.328079):0.143026):0.016082,(((((1113:0.593404,(1087:0.014497,184:0.000001):0.161683):0.266316,(1116:0.289060,187:0.019739):0.086131):0.175596,1133:0.318533):0.214317,995:0.510834):0.121436,(((956:0.377344,812:0.367074):0.291827,(((893:0.226347,(653:0.118752,477:0.148004):0.112312):0.010384,(615:0.153842,((734:0.160708,((((830:0.000001,132:0.013904):0.195202,(450:0.000001,46:0.013309):0.036444):0.037335,(609:0.000001,84:0.012937):0.049807):0.068878,(569:0.000001,74:0.013084):0.052843):0.136581):0.027329,((664:0.339185,529:0.116199):0.070691,561:0.120174):0.031142):0.014662):0.036002):0.039747,506:0.233841):0.104697):0.142898,((1020:0.000001,195:0.000001):0.025357,994:0.135335):0.478593):0.055168):0.069754):0.028676,(899:0.354806,828:0.404790):0.100879):0.029434,(((((917:0.250697,870:0.345819):0.083315,583:0.498136):0.095281,536:0.212390):0.157823,(((686:0.381009,(513:0.271772,464:0.039611):0.074360):0.071283,(779:0.207506,840:0.322227):0.049310):0.060275,(((((773:0.018133,150:0.000001):0.040578,(730:0.012745,112:0.000001):0.046921):0.123580,(720:0.013234,104:0.000001):0.152264):0.043531,(560:0.000001,68:0.000001):0.048925):0.051248,(559:0.141623,409:0.017383):0.195158):0.069416):0.026904):0.046753,((((1403:0.672621,1586:0.820758):0.251842,1705:1.086307):0.165436,794:0.469147):0.069853,(1099:0.439109,(((907:0.000001,179:0.014037):0.503528,3050:0.297904):0.073009,((((745:0.189735,641:0.095962):0.212784,674:0.143796):0.130655,665:0.177640):0.055725,(804:0.287203,944:0.270176):0.126456):0.053774):0.052922):0.037983):0.081104):0.045678):0.048581,(((889:0.218633,818:0.247127):0.336489,772:0.347058):0.116483,(((1264:0.820137,1047:0.299520):0.369159,847:0.445974):0.126063,(1060:0.741846,681:0.164712):0.184090):0.104056):0.067210):0.179304,(((3100:0.014088,990:0.054607):0.606929,(3038:0.805433,1314:0.623572):0.205052):0.280286,((((1331:0.693789,859:0.276878):0.223093,1172:0.858657):0.165850,(1240:0.500177,(1129:0.000001,194:0.058172):0.530015):0.393634):0.050102,((1509:0.161278,1242:0.248745):0.537030,1506:0.891762):0.274882):0.100853):0.041181):0.126055,((((1008:0.655548,((((3051:0.159899,(829:0.013811,134:0.000001):0.351537):0.122104,(864:0.000001,137:0.012826):0.357575):0.128708,949:0.492197):0.053885,((1265:0.897508,1005:0.563855):0.180719,943:0.465222):0.235099):0.050711):0.071648,(((((((3113:0.523196,1278:0.928643):0.322959,1061:0.747583):0.191079,((((823:0.207085,1078:0.233243):0.102380,((1146:0.290518,878:0.129288):0.075972,910:0.028134):0.048370):0.137047,965:0.469480):0.306527,(908:0.105392,819:0.049743):0.196912):0.129895):0.078891,(((1002:0.107964,923:0.076546):0.187650,(989:0.000001,175:0.000001):0.287116):0.114866,(925:0.183415,918:0.028701):0.682803):0.138432):0.000001,((((1049:0.000001,177:0.012530):0.033985,1014:0.086367):0.496856,806:0.616167):0.141837,((((954:0.000001,151:0.012919):0.241476,((861:0.000001,138:0.000001):0.209919,(803:0.000001,115:0.013405):0.070257):0.052574):0.277197,892:0.620052):0.110193,((((1148:0.000001,186:0.000001):0.363596,987:0.260342):0.606189,(((1216:1.126352,855:0.437936):0.209900,(1189:0.806913,982:0.576278):0.121688):0.139918,(3098:0.072457,863:0.028223):0.412105):0.155421):0.022176,(1102:0.777198,(((824:0.000001,125:0.013467):0.467622,((1223:0.801512,1149:0.753409):0.197758,(1183:0.115547,1097:0.021994):0.565761):0.279519):0.078575,(1107:0.744153,(((876:0.054271,(1021:0.134413,857:0.037647):0.042810):0.046511,967:0.063969):0.061073,974:0.111578):0.521362):0.061999):0.067870):0.197499):0.060728):0.021423):0.087513):0.052938,((((((1117:0.000001,182:0.013893):0.126994,(924:0.064410,919:0.075331):0.207248):0.157249,1050:0.505569):0.083515,(3054:0.440387,(2237:0.855826,1935:0.939321):0.290634):0.314581):0.059037,(((2399:1.182474,(1059:0.013334,178:0.000001):0.218746):0.154939,(988:0.016090,(1003:0.113533,(1019:0.000001,171:0.012593):0.112139):0.036937):0.521770):0.130463,((1055:0.014306,181:0.000001):0.605749,(912:0.142962,((877:0.000001,142:0.000001):0.033196,792:0.096369):0.129089):0.188967):0.045913):0.016925):0.035902,((((((1011:0.224087,(928:0.051513,902:0.082993):0.031082):0.271517,638:0.119237):0.133845,(((1222:0.155621,1038:0.289047):0.427885,1013:0.316308):0.121525,1119:0.297421):0.071194):0.121056,809:0.356490):0.038720,((((1069:0.104187,962:0.088784):0.017550,1031:0.207872):0.275994,1161:0.536834):0.077694,1077:0.359275):0.031387):0.066623,((((((1007:0.048359,(1072:0.056161,(1094:0.331935,936:0.236536):0.082417):0.082086):0.568289,913:0.230351):0.153810,((1114:0.295087,1101:0.420705):0.222006,((1085:0.079423,971:0.085191):0.493863,(1041:0.398596,932:0.533445):0.039570):0.055861):0.069691):0.053150,(((1126:0.347023,(1109:0.095598,968:0.115005):0.307189):0.084250,(904:0.476852,934:0.235622):0.071757):0.066483,(1218:0.471768,921:0.233406):0.145352):0.097072):0.034915,((1164:0.431954,(1080:0.000001,180:0.012170):0.389373):0.111680,(3105:0.710288,(((1419:0.318622,1366:0.036769):0.297866,(1423:0.126781,1300:0.132650):0.055840):0.055879,1811:0.147161):0.464731):0.357037):0.032406):0.036148,(((1637:0.591099,1135:0.733623):0.113707,((1139:0.048091,1125:0.077925):0.005357,(1082:0.120371,1062:0.101568):0.096075):0.372682):0.053057,(966:0.018991,950:0.119081):0.439428):0.087441):0.077018):0.086380):0.130611):0.043320,(1051:0.086189,1022:0.073217):0.495840):0.000002):0.109832,((((((((832:0.211423,((1132:0.346075,887:0.245718):0.059666,761:0.091447):0.029273):0.019359,((1016:0.171801,884:0.122862):0.051797,886:0.181164):0.034989):0.033604,((862:0.070619,(853:0.134210,537:0.103802):0.087329):0.029881,851:0.207531):0.017797):0.045335,(942:0.233896,(((1025:0.022368,1017:0.085358):0.291210,787:0.186405):0.077244,747:0.210189):0.031383):0.000001):0.264506,(920:0.160476,906:0.264015):0.271877):0.243765,1034:0.654875):0.106599,685:0.411635):0.151739,(1178:0.683856,(1621:1.056500,984:0.659133):0.129567):0.151881):0.125670):0.066106,((1207:0.635552,1478:0.818861):0.482168,(((1558:0.725316,1233:0.297038):0.553667,3144:1.243713):0.441073,((1607:1.149019,1411:0.763667):0.211324,(((1926:1.067156,1237:0.726652):0.166594,1214:0.822252):0.145370,1377:0.816187):0.000001):0.119804):0.067497):0.096710):0.056138):0.067042,((((3018:0.668753,1568:1.057752):0.263668,3035:0.456175):0.219826,((((1722:0.596139,1396:0.533607):0.405475,((((((2317:0.437560,1592:0.426919):0.158283,(1904:0.519061,1632:0.213370):0.210653):0.197367,2164:0.732217):0.090365,(2078:0.508906,((2100:0.655339,1987:0.260088):0.622553,1906:0.623665):0.078874):0.243458):0.273102,((1572:0.781938,1528:0.244769):0.162484,(2657:0.777620,3079:0.852996):0.242780):0.175447):0.103597,(((1760:0.143842,1458:0.272122):0.710242,(1554:0.118692,1473:0.062564):0.621865):0.214321,1137:0.793165):0.168810):0.126313):0.000001,((((1118:0.407204,(1263:0.404803,2196:0.721066):0.140832):0.109475,(((((2230:0.190170,2097:0.040516):0.209848,(2120:0.000002,197:0.013473):0.209047):0.392155,1379:0.390264):0.118987,(((((1342:0.523052,2425:0.372451):0.123123,((1683:0.628893,1482:0.320324):0.101512,(2363:0.568289,2194:0.508848):0.106040):0.114322):0.049767,2829:0.544252):0.096321,1533:0.745185):0.034598,3058:0.773543):0.109117):0.065008,((((2466:0.447231,1354:0.417986):0.029092,1840:0.815058):0.123622,(1883:0.642480,(3055:0.626678,1173:0.493369):0.157895):0.182316):0.037605,(1499:0.627750,1376:0.713575):0.177870):0.038597):0.061868):0.108833,((2052:0.931328,1029:0.419740):0.215383,1120:0.542127):0.175539):0.000001,((((3012:0.710303,2248:0.534658):0.384029,((1282:0.013163,1271:0.000002):0.696204,1138:0.797819):0.153113):0.112022,(((2985:0.996168,1949:0.708968):0.246915,(2001:0.883679,(1532:0.000001,196:0.013691):0.562668):0.221722):0.101083,(((((3006:0.120555,(2653:0.000001,2462:0.143131):0.039545):0.216449,(2970:0.041228,(2389:0.000001,(2326:0.028884,2261:0.079933):0.134492):0.156750):0.384054):0.194674,(((2624:0.053269,2391:0.035128):0.009977,2433:0.018963):0.027607,2095:0.071517):0.034923):0.438055,((1363:0.339203,(1046:0.074153,(985:0.044316,959:0.071268):0.073047):0.062876):0.101577,(1124:0.060410,1081:0.058712):0.154333):0.338645):0.150927,(2542:0.788079,2002:0.596709):0.363713):0.234475):0.014808):0.041919,((((3149:1.152974,((1988:0.000002,1770:0.500509):0.758643,(1438:0.378892,1422:0.718121):0.373437):0.173745):0.147470,1602:0.717948):0.203210,((2787:0.068304,2128:0.081810):0.648303,(((1682:0.632243,(1884:0.725501,1380:0.391564):0.134572):0.042339,2524:0.775925):0.184784,(1307:0.498805,((((1368:0.271051,1229:0.109107):0.071657,1208:0.288470):0.069167,1045:0.331485):0.153613,(((((((3111:0.013457,2139:0.000001):0.011870,(2062:0.000001,(2061:0.000001,(2060:0.000001,2059:0.000001):0.000001):0.000001):0.000001):0.000002,(2565:0.000001,(2564:0.000001,(2563:0.000001,(2562:0.000001,(2561:0.000001,(2560:0.000001,(2559:0.000001,(2558:0.000001,(2557:0.000001,(2556:0.000001,(2555:0.000001,(2554:0.000001,(2553:0.000001,(2552:0.000001,2551:0.000001):0.000001):0.000001):0.000001):0.000001):0.000001):0.000001):0.000001):0.000001):0.000001):0.000001):0.000001):0.000001):0.000001):0.036242):0.379418,1948:0.213045):0.184417,1365:0.100623):0.223215,3034:0.292909):0.170209,2714:0.913570):0.172998):0.140172):0.189661):0.003418):0.131488):0.159501,((((2617:0.773869,2215:0.452332):0.491896,((2004:0.053009,199:0.129032):0.372392,1763:0.167419):0.687126):0.218562,(((2600:0.716186,2598:0.072098):0.839404,(1989:0.132034,1758:0.137226):0.413924):0.272281,((2143:0.636361,2130:0.517704):0.337577,2011:0.669293):0.175376):0.000001):0.236379,(2515:1.244413,1260:0.310647):0.284235):0.121019):0.060970):0.036801):0.054977):0.130694,(2998:0.973781,2311:0.782417):0.278653):0.037708):0.114369,(((((((1151:0.487368,1088:0.266090):0.106104,997:0.598685):0.210859,1121:0.698391):0.157294,1353:0.625975):0.073211,(3052:0.636895,((3056:0.644861,(891:0.000001,129:0.013438):0.260162):0.294385,(((1052:0.609901,((897:0.200672,(((938:0.000001,168:0.000001):0.163131,((1026:0.048097,183:0.024849):0.356291,(692:0.000001,90:0.000001):0.057203):0.022225):0.093905,(1168:0.017958,190:0.027545):0.640825):0.137228):0.028404,1784:0.535948):0.112357):0.090450,(((((991:0.038588,192:0.000001):0.058661,940:0.097081):0.192280,(808:0.095084,102:0.000001):0.135212):0.048892,((((947:0.000001,147:0.012637):0.366430,1196:0.319517):0.096205,(1096:0.417218,(((1333:0.176962,1313:0.157727):0.039107,1144:0.104390):0.312299,(1024:0.101321,929:0.169204):0.326460):0.118702):0.052624):0.019998,(996:0.000001,160:0.013846):0.361173):0.113169):0.039991,980:0.424318):0.046278):0.026116,(((841:0.390539,707:0.386596):0.301802,(1177:0.519488,(((1143:0.352255,((1012:0.213235,888:0.064891):0.124296,(958:0.158922,935:0.145918):0.091743):0.073469):0.095720,((1337:0.000001,189:0.110343):0.520474,((1006:0.000001,176:0.014505):0.105418,998:0.027402):0.364061):0.092636):0.062594,1076:0.475361):0.047557):0.039902):0.041559,(1141:0.493550,((1296:0.554207,(1560:0.903550,1145:0.157777):0.344275):0.155593,(3053:0.274452,(130:0.000001,(835:0.000001,951:0.125924):0.013802):0.156806):0.122886):0.021852):0.075262):0.073139):0.000001):0.038081):0.067889):0.048817,(1032:0.041733,((1294:0.125258,1217:0.039686):0.261976,((((1247:0.062394,1227:0.037930):0.000001,1111:0.073735):0.076541,(1737:0.251549,1347:0.258906):0.028955):0.038067,((1252:0.183963,1316:0.191656):0.015365,1270:0.411459):0.050616):0.084023):0.106297):0.665369):0.027354,((((((1140:0.208039,(2223:0.215468,1874:0.196981):0.664367):0.056656,((1405:0.673724,((1185:0.033727,(1248:0.051724,1257:0.090056):0.047819):0.042732,1224:0.168109):0.082832):0.085082,1226:0.296634):0.056715):0.145374,1291:0.581099):0.372091,(((1202:0.354186,(1095:0.137252,1079:0.080562):0.244749):0.200625,((1015:0.089988,963:0.067238):0.065683,(992:0.000001,976:0.012625):0.197111):0.313469):0.041131,((1230:0.396552,1268:0.419334):0.047363,((1293:0.089217,1190:0.078133):0.236482,1165:0.177249):0.060514):0.253849):0.128226):0.138622,981:0.722731):0.044742,((1649:0.254430,(((1543:0.357065,1421:0.538960):0.000003,1209:0.171435):0.094347,1505:0.320849):0.093877):0.123828,1447:0.174125):0.628618):0.034895):0.053402):0.053604):0.087635,(((1329:0.659986,(1749:0.752009,3057:0.792720):0.123707):0.120928,1266:0.647704):0.188593,((2459:1.005899,1065:0.654217):0.117088,1103:0.785401):0.222288):0.000002):0.046420,(((((((3033:0.772167,2457:0.753011):0.107662,((2757:0.176406,1985:0.275465):0.653311,1616:0.829873):0.313156):0.290798,((((3119:0.189894,3099:0.078311):0.621359,2392:0.716356):0.192853,2954:1.089014):0.150188,((3147:1.119904,1757:0.801083):0.518057,1325:0.792400):0.101536):0.208806):0.058198,((((2249:0.428123,2336:0.142714):0.080913,(2171:0.130620,(((2161:0.137967,1782:0.074605):0.054266,2166:0.140567):0.066551,(2023:0.220014,(2719:0.083808,2073:0.179192):0.031922):0.035292):0.041342):0.074720):0.617416,((3117:0.690659,(((1495:0.000001,1037:1.259825):0.475876,(3142:0.630989,2798:0.602821):0.343534):0.140518,((1933:0.760971,2423:0.595208):0.073642,((1738:0.405336,1429:0.746664):0.392894,1508:0.252782):0.161914):0.144321):0.042884):0.067800,1878:0.697586):0.148850):0.113349,(((2660:0.066176,2134:0.083932):0.806657,2382:0.911876):0.204973,(2191:0.319167,1583:0.411799):0.306872):0.171224):0.107599):0.106949,2947:0.904751):0.126625,(1965:0.567288,1285:0.155562):0.761620):0.112022,(((1456:0.885896,((((((((1561:0.188996,1450:0.501252):0.517614,(1389:0.678331,1246:0.429273):0.201939):0.167095,(((3107:0.436297,1911:0.625221):0.063702,(1668:0.288311,1517:0.299446):0.708079):0.193840,((1591:0.438081,(1910:1.139938,1449:0.567688):0.097767):0.199649,(2077:0.252827,1778:0.398530):0.532857):0.141405):0.172811):0.112620,1696:0.940096):0.009159,((2313:0.634952,(2783:0.902931,1513:0.319819):0.336092):0.196493,1327:0.727092):0.145114):0.054964,((((1276:0.203204,1287:0.328495):0.131391,1641:0.202214):0.044046,1511:0.381904):0.244766,(1461:0.525250,1159:0.223737):0.390981):0.127561):0.194924,(3118:0.800691,3110:0.624971):0.185037):0.074650,((3114:0.000001,3106:0.000001):0.230489,(1295:0.346064,(1181:0.131937,1176:0.000001):0.207606):0.208379):0.433713):0.116056):0.046241,(((3112:0.515673,3108:0.138930):0.389219,(((3116:0.406064,(3129:0.407720,3101:0.126691):0.023286):0.196079,3104:0.121082):0.454606,3109:0.742823):0.157005):0.120029,((2727:1.222058,(1479:0.085053,1394:0.082560):0.194870):0.393125,1684:0.894533):0.244308):0.161349):0.080587,(((1451:0.760435,1315:0.667732):0.269437,((1091:0.424394,(((1440:0.611418,1311:0.452318):0.400953,1093:0.144121):0.044497,(1360:0.594195,1134:0.245156):0.223555):0.145514):0.114440,1074:0.555420):0.117185):0.041632,(1544:0.309168,1351:0.586226):0.570609):0.294206):0.054967):0.057211):0.093250,((((((((1392:0.340449,1210:0.051591):0.513127,((1666:0.641016,1122:0.534722):0.197548,1033:0.479912):0.060975):0.229231,((1956:0.710315,1623:0.840193):0.189472,((1850:0.836473,1273:0.465842):0.287747,(1128:0.293676,(((1439:0.582808,(1136:0.118361,1073:0.289283):0.450372):0.085105,(1433:0.213388,1355:0.044224):0.479466):0.132066,((1255:0.068497,(1228:0.012413,1160:0.000001):0.231143):0.493522,((1123:0.631266,(1063:0.121654,1054:0.081852):0.126249):0.128921,1083:0.414531):0.083949):0.177045):0.051489):0.181936):0.036213):0.108837):0.121726,((2875:0.843887,1009:0.613867):0.080517,(((1175:0.712409,1249:0.611880):0.080928,1280:0.567048):0.114739,((((((((1638:0.218196,1191:0.149222):0.355586,((1570:0.522852,1035:0.379067):0.162714,1531:0.541538):0.026114):0.158977,(1267:0.070025,((1393:0.068834,1305:0.034288):0.092303,((1432:0.570470,1201:0.471930):0.264351,(((1940:0.218081,1188:0.067017):0.035523,1739:0.245107):0.415120,((((975:0.194485,1150:0.292302):0.124401,1193:0.099013):0.251404,1044:0.364306):0.083525,(1444:0.502085,(((2703:0.000001,1243:0.032202):0.000001,1330:0.256910):0.359402,1199:0.267781):0.279672):0.043911):0.306619):0.114991):0.208348):0.320332):0.369296):0.093915,((1418:0.306928,1127:0.157079):0.319956,1253:0.608524):0.135548):0.137741,(1244:0.056542,1004:0.000001):0.498050):0.075012,((1203:0.626255,1018:0.271127):0.345602,(1167:0.716040,1030:0.333550):0.268370):0.137427):0.064805,(2374:1.048789,(1860:0.797838,(1220:0.557785,1219:0.181940):0.282594):0.190341):0.074980):0.156408,1299:0.630976):0.185731):0.083813):0.078276):0.017436,(1108:0.414236,1058:0.317900):0.349120):0.041120,((1195:0.419166,1154:0.301405):0.224761,1098:0.351658):0.415075):0.082729,(((2481:0.273499,1279:0.619630):0.651729,(2228:0.542515,1348:0.444261):0.271798):0.568015,(1105:0.593633,(1322:0.580759,(1928:0.534772,1375:0.725975):0.643053):0.112357):0.286585):0.124794):0.071406,(((2743:0.813387,2231:0.192150):0.357876,(1352:0.502456,1312:0.275159):0.972198):0.349299,1529:0.734830):0.350796):0.189906):0.016733,(1239:0.819294,(1973:0.965325,1261:0.847380):0.256282):0.311792):0.104323,(((3141:1.824197,((((((((((3011:0.790045,1569:0.320149):0.192396,1907:0.849625):0.000001,(2330:0.199141,2238:0.239451):0.687838):0.065506,2591:1.005300):0.076015,((2438:0.216279,((1466:0.264596,(1542:0.164796,1469:0.218418):0.093098):0.072352,1487:0.097633):0.080171):0.061221,1931:0.302514):0.286256):0.204597,(2280:0.404440,(1627:0.669836,2936:1.131058):0.213374):0.419158):0.347331,((((2821:0.423472,2688:0.000002):0.614972,2781:0.545279):0.200536,((2226:1.365274,2174:0.831730):0.161004,(2669:0.785927,2592:0.781728):0.174354):0.287214):0.046183,2548:1.166761):0.120141):0.215272,((((2627:0.061701,2420:0.106569):0.140767,2596:0.260459):0.909187,2018:0.514932):0.507474,((((((2860:0.805479,2705:0.493729):0.331433,(2190:0.459899,1534:0.767652):0.327557):0.000002,(2853:0.629557,2411:0.699292):0.306324):0.000001,(3008:0.903664,1747:0.401987):0.306045):0.139411,2352:1.264944):0.072423,(2859:0.643381,2006:1.076169):0.381952):0.000001):0.137595):0.133410,(2135:0.948248,1163:0.826297):0.158921):0.108878,(((3039:1.209599,(2917:1.100221,(2148:0.409155,1943:1.033664):0.306906):0.178997):0.278246,2302:2.548994):0.132149,(2946:1.129688,(2690:1.093661,1909:0.936428):0.722805):0.303960):0.140046):0.105531):0.126309,((((3001:1.064724,2869:0.910525):0.548770,(2424:0.505671,2025:1.303231):0.346308):0.188936,(2854:0.918864,1452:0.568598):0.479500):0.292371,(((((2930:0.861223,2694:1.004474):0.426935,(2940:1.790504,2498:0.798089):0.460106):0.349626,(((((2767:0.686090,1661:0.699450):0.351325,((((2876:0.692778,2835:0.527485):0.171932,1843:0.663338):0.111141,(2675:0.650558,2024:0.660739):0.255101):0.061937,((((((((2642:0.260490,2297:0.076887):0.430626,(2364:0.459694,(2005:0.166623,1519:0.097105):0.224645):0.097375):0.114427,((1809:0.534225,1234:0.280914):0.561049,(((2697:0.971818,(2445:0.745068,2273:0.615266):0.077820):0.036326,((1454:0.402605,(1780:0.301175,1609:0.326670):0.058879):0.038047,((((1914:0.151980,1398:0.233100):0.214083,1650:0.076605):0.293807,1651:0.411308):0.114887,(2241:0.218800,1587:0.047830):0.155016):0.165314):0.104925):0.039070,(((((1658:0.521515,(1306:0.360773,(((1590:0.343351,(1402:0.162706,1040:0.000001):0.426611):0.228509,1541:0.339020):0.139325,(1526:0.527825,(1275:0.152466,1147:0.214354):0.113954):0.071537):0.018136):0.181614):0.102273,1326:0.701914):0.155902,(1507:0.442643,1477:0.269520):0.431268):0.075165,((1548:0.590721,1734:0.224070):0.205270,2193:0.500323):0.297771):0.038199,((1967:0.452509,(1751:0.272394,1653:0.262727):0.123808):0.056882,1215:0.226287):0.237991):0.054187):0.033163):0.033220):0.059339,((2943:0.502528,((2093:0.549838,((((2348:0.079207,1639:0.269409):0.084033,2092:0.147116):0.094186,((2609:0.090136,2181:0.019037):0.213567,((2262:0.340063,1581:0.722105):0.188593,2379:0.370607):0.030720):0.000002):0.128751,((2129:0.247379,1617:0.348904):0.090353,1711:0.403099):0.077226):0.133378):0.060274,((1815:0.035044,1596:0.063212):0.361986,1408:0.405583):0.133030):0.120383):0.102085,(2469:0.243120,(1488:0.160044,1358:0.094685):0.283084):0.558547):0.096880):0.039082,((2794:0.467457,2296:0.370322):0.384743,((2253:0.503573,((((2270:0.402415,1785:0.045172):0.127547,2685:0.197410):0.237850,(1481:0.164285,1157:0.145959):0.350259):0.239942,((((2726:0.190608,2114:0.001163):0.747542,2168:0.612719):0.137873,((((2377:0.078626,1773:0.161852):0.050223,1966:0.104943):0.120262,2121:0.140225):0.351737,((1932:0.102518,1446:0.187292):0.099618,1425:0.532606):0.175410):0.104563):0.142216,((2849:0.171487,2076:0.174110):0.153985,1679:0.236002):0.359231):0.179646):0.096381):0.016009,(1594:0.586121,(1844:0.822099,1993:1.208760):0.286003):0.414432):0.075557):0.021631):0.089129,(2550:0.687517,(((2182:0.937231,((3029:0.341875,(2329:0.135643,(1551:0.107632,1538:0.211309):0.174418):0.124861):0.513028,(1625:0.296966,1524:0.174132):0.187303):0.082898):0.116636,(((1335:0.536572,(1400:0.121952,1262:0.000001):0.304247):0.054478,1510:0.266776):0.367391,(2602:0.635745,(2065:0.121425,1545:0.032525):0.281801):0.130978):0.112385):0.115016,1576:0.697450):0.144514):0.280505):0.055635,((2387:0.648125,2444:0.125987):0.079813,2679:0.055968):0.801824):0.000001,((((((((1885:0.023838,1283:0.102722):0.147774,1485:0.188905):0.332076,1647:0.313743):0.198957,((2575:0.746345,2939:0.823123):0.157050,1942:0.260778):0.105736):0.208579,(((((2358:0.115995,2355:0.248831):0.253573,1577:0.417137):0.117944,(((2915:0.287258,2220:0.237537):0.096391,2788:0.606651):0.076621,1740:0.491310):0.178213):0.106388,(2615:0.438448,2614:0.359771):0.088933):0.097080,((((2287:0.481810,1715:0.510121):0.085149,(2533:0.817354,2250:0.341486):0.100125):0.130109,(1714:0.435945,(2322:0.722748,((3010:0.669928,2046:0.235217):0.223163,(1771:0.648969,2545:0.599764):0.183525):0.042699):0.001146):0.081080):0.041567,((2537:0.468470,2777:0.631690):0.000002,(2414:0.436434,2300:0.616565):0.132534):0.160061):0.070094):0.079187):0.045632,((1961:0.267512,1250:0.630984):0.150327,1830:0.703305):0.314508):0.111037,(2891:0.868989,276:0.899151):0.545008):0.032890,(3000:0.685594,2924:0.731597):0.519502):0.129505):0.080351):0.099291):0.081966,2342:1.862017):0.073495,1381:0.784118):0.293053,(2723:1.154716,2492:0.736669):0.175227):0.092630):0.116287,(((((2885:1.217883,2587:0.934741):0.278039,2941:1.057675):0.085649,(((3076:0.935811,(1787:0.254290,1565:0.146367):0.321387):0.067158,((((2687:0.246028,1986:0.250316):0.128583,2239:0.511429):0.261005,2402:1.052709):0.227349,(3090:1.655743,((2974:0.293486,2663:0.265935):0.660756,2211:0.794944):0.211528):0.215025):0.085481):0.056226,((((2851:0.094316,(2635:0.077039,1954:0.056317):0.161391):0.187197,1976:0.143206):0.546188,(1837:1.036368,(2141:0.523239,2049:0.613519):0.083384):0.212994):0.162170,(1958:0.695344,1483:0.841270):0.215761):0.221408):0.074651):0.046281,(((2996:1.397028,((2460:0.249320,2344:0.000001):0.416630,2246:0.272367):0.272976):0.420298,(2894:1.366024,2366:0.631983):0.448834):0.094764,((2272:0.798672,(2972:0.246969,2453:0.545782):0.176288):0.134466,((2597:0.986399,2386:0.462315):0.117183,(3030:0.753816,2667:0.520788):0.120690):0.247228):0.205318):0.102446):0.132638,(((((3073:0.793470,2583:0.459172):0.266009,((2518:0.878066,((2780:0.974144,1516:0.386675):0.474114,(1869:0.058481,1724:0.000002):0.545194):0.067785):0.347366,1686:0.983804):0.022328):0.133748,((((2846:0.074313,(2801:0.027225,2790:0.000002):0.359393):0.973976,(2549:0.630963,2294:0.863330):0.404927):0.154534,(2328:1.340628,(3081:1.031464,(((3036:0.909897,2413:0.639917):0.319521,(2470:0.082795,1868:0.085541):0.900516):0.228520,((2265:0.951919,(1819:0.044315,1698:0.062304):0.698390):0.171098,2871:0.578831):0.091591):0.152862):0.093139):0.083615):0.142434,((((2334:0.921611,((2806:0.734525,(((((3137:0.010228,3132:0.000001):0.014372,1503:0.000001):0.028123,1491:0.000002):0.212040,1800:0.100664):0.148075,2169:0.154586):0.602845):0.147124,((((2486:0.271486,((1818:0.337282,1769:0.306418):0.096740,(1486:0.135046,1391:0.153093):0.208807):0.225274):0.116493,1628:0.608524):0.237610,1903:0.388350):0.128328,2384:0.480712):0.083299):0.177790):0.159376,(2572:0.649243,2431:0.859763):0.198823):0.201792,((((3047:0.480261,(2638:0.160541,1882:0.533261):0.390785):0.423633,((2739:0.740296,2064:0.526808):0.019963,(2590:0.571215,(2197:0.471154,1824:0.536320):0.170594):0.291771):0.247206):0.274330,((((2887:0.276793,2403:0.443675):0.257555,((3061:0.533574,2044:0.698197):0.110460,1810:0.548411):0.098619):0.090163,(((((((2484:0.064467,1901:0.134535):0.050049,1644:0.107379):0.575485,3002:0.348889):0.071603,3080:0.455114):0.083580,((3066:0.438989,3060:0.333887):0.046512,((2691:0.084317,2604:0.142274):0.299473,2285:0.510742):0.154971):0.141094):0.000002,(2699:0.386676,(2815:0.461931,(1437:0.639424,1779:0.427522):0.122980):0.043131):0.221674):0.025640,(((1890:0.628285,1362:0.540611):0.217561,2042:0.564682):0.141982,(2320:0.252638,2094:0.445962):0.059058):0.377652):0.062604):0.033141,((((((2528:0.052065,2339:0.076486):0.659636,(2567:0.171462,2362:0.038210):0.475079):0.108239,(2283:0.000001,1480:0.014462):0.909187):0.109598,3095:0.552043):0.106186,((1436:0.437952,1336:0.594092):0.181724,(((((2608:0.437790,1356:0.261685):0.081880,1690:0.757840):0.401466,1382:0.511354):0.067014,2443:0.809580):0.101211,((2867:0.570826,2376:0.797442):0.192254,1498:0.359482):0.270180):0.083118):0.042247):0.171789,(2009:0.593117,((1472:0.586314,1662:0.510814):0.060302,2824:0.407024):0.117831):0.112515):0.052763):0.129189):0.043719,(2938:0.744241,2123:0.452531):0.532577):0.055289):0.060259,((((((((((2761:0.443946,((((1930:0.322711,2333:0.234817):0.088916,(2907:0.176414,1997:0.190715):0.045413):0.294994,1947:0.292147):0.241644,(((2654:0.141877,2473:0.206594):0.014520,2354:0.426159):0.090334,((3019:0.708292,2648:0.391251):0.256588,(2956:0.319434,2785:0.617864):0.115625):0.056792):0.089422):0.085507):0.026234,((((((1691:0.345167,(((((2952:0.232247,2864:0.108106):0.095621,(2953:0.408064,3013:0.295413):0.005902):0.018785,2652:0.357510):0.035331,2079:0.378120):0.083326,(2599:0.370096,2510:0.250947):0.096566):0.010482):0.031146,(2981:0.198541,2959:0.302075):0.097114):0.052707,((2637:0.299942,2037:0.274188):0.141844,(3063:0.236951,(2370:0.275062,1630:0.285959):0.061782):0.033469):0.000001):0.022246,(((((1743:0.119130,(2390:0.504434,((2707:0.034165,2400:0.145712):0.180315,(((2855:0.083358,2075:0.058917):0.014634,2571:0.054918):0.111302,((2372:0.144121,2098:0.033135):0.077244,2522:0.088645):0.164828):0.094806):0.081663):0.038217):0.037831,(2852:0.399899,((2901:0.350338,2813:0.299489):0.236397,2427:0.394115):0.078630):0.217169):0.069159,(((((2096:0.131399,1445:0.028577):0.022403,((2929:0.056951,2303:0.169923):0.079978,1435:0.048885):0.022094):0.072751,((2449:0.109156,2127:0.039453):0.129742,2218:0.124225):0.161671):0.036945,(2461:0.236550,(2067:0.049922,1925:0.022885):0.222582):0.070731):0.076638,(2961:0.138028,(2748:0.070617,2512:0.064865):0.071042):0.215642):0.098581):0.079711,((2682:0.301281,(2755:0.390158,(2658:0.127049,1865:0.116578):0.035672):0.035607):0.102117,((2312:0.295162,(1998:0.000001,1977:0.027238):0.118570):0.027473,(1854:0.053470,(2055:0.032260,2485:0.290632):0.021277):0.065331):0.077580):0.064247):0.034914,(2189:0.238469,1536:0.109126):0.131531):0.031336):0.040352,((2269:0.376226,1520:0.222251):0.100842,1733:0.619828):0.124376):0.081018,2177:0.805803):0.012454):0.059121,((2731:0.961073,2157:0.449364):0.373137,((2868:0.461228,2784:0.464330):0.244758,(2582:0.048557,2054:0.317276):0.319274):0.157898):0.107587):0.035649,(((2526:0.536552,1944:0.423052):0.293102,(2734:0.342698,1725:0.314785):0.041398):0.112726,(2858:0.428534,1794:0.249257):0.166069):0.029623):0.067506,(2267:0.634316,1842:0.745480):0.275270):0.012908,(((2281:0.616275,2229:0.307101):0.266593,((((((3146:0.182198,2964:0.196965):0.079279,((((3124:0.015885,2412:0.025538):0.114901,2035:0.068175):0.021004,2008:0.112523):0.142694,2349:0.053033):0.052618):0.153681,(2967:0.076651,2012:0.231308):0.115173):0.137233,2293:0.301101):0.127849,(2980:0.334789,((((3128:0.042226,2179:0.026953):0.358820,2613:0.368081):0.107422,(((2728:0.104438,1913:0.250374):0.091446,(2805:0.298663,(3131:0.221755,2883:0.261735):0.091758):0.030402):0.016322,(2899:0.203459,(2612:0.145736,2051:0.130504):0.139231):0.056951):0.022867):0.012904,((3134:0.316174,2482:0.227419):0.084547,2007:0.236551):0.060521):0.032700):0.000002):0.096946,((((2640:0.338336,2530:0.206419):0.079093,2579:0.202425):0.050607,(3027:0.283152,2446:0.399879):0.043079):0.117632,((((((3040:0.107242,2765:0.000001):0.356487,2976:0.143077):0.160474,(2838:0.112996,(2857:0.359686,2623:0.408103):0.144614):0.079992):0.052483,(2892:0.350499,2696:0.139882):0.222300):0.058480,((2505:0.180858,(2188:0.102683,1851:0.037813):0.167271):0.180954,1497:0.391816):0.094890):0.042449,(((2968:0.087091,2958:0.107612):0.069109,2732:0.168732):0.071676,(3151:0.218808,(2255:0.295688,3140:0.248892):0.014019):0.073477):0.072863):0.041214):0.047931):0.013420):0.026531,(2271:0.381439,(2418:0.373591,2113:0.300376):0.097175):0.031295):0.041672):0.095163,(2706:0.699174,(((((2775:0.701618,1767:0.438601):0.205747,(2840:0.063642,2782:0.301962):0.359623):0.108168,(((((3003:0.428678,2713:0.447707):0.219883,2886:0.485522):0.108505,2695:0.420832):0.086655,((2823:0.638919,1765:0.649642):0.189655,2101:0.242066):0.227503):0.043922,(((2983:0.744524,(2398:0.412348,(2926:0.638956,2385:0.423633):0.118904):0.148959):0.066209,(2452:0.510108,2922:0.603547):0.068813):0.196336,(((2708:0.302633,((2911:0.420486,2684:0.578669):0.203598,2456:0.341530):0.146876):0.127479,(2766:0.649430,2605:0.642250):0.161837):0.079557,(2578:0.616675,2422:0.633949):0.085479):0.164515):0.036047):0.097985):0.061216,2122:0.545477):0.044852,2173:0.845075):0.154877):0.150251):0.084716,((((((((((2063:0.400182,3004:0.240106):0.021898,((2880:0.345450,2436:0.216053):0.049155,(2371:0.044806,2172:0.068947):0.166907):0.114310):0.073219,1723:0.383374):0.132981,2737:0.853412):0.248705,(((3097:0.127228,3084:0.098284):0.389049,((2019:0.495267,(((2942:0.319711,1968:0.007293):0.328559,1612:0.026852):0.479752,(1631:0.129155,(1754:0.286466,2747:0.601580):0.048112):0.148791):0.086717):0.139059,(1992:0.461860,1980:0.452503):0.101336):0.126599):0.060686,(1917:0.351132,(2232:0.271209,2291:0.418804):0.112278):0.058064):0.191806):0.083620,(((2158:0.465633,1960:0.685154):0.319872,((((((2393:0.230298,1908:0.346703):0.076862,1692:0.199377):0.125138,((3123:0.165301,2040:0.309319):0.065351,(2662:0.572227,1675:0.248107):0.033529):0.070129):0.055296,(2651:0.088307,1945:0.138150):0.100595):0.215043,1415:0.280012):0.121153,(2763:0.327110,1762:0.368809):0.122577):0.030362):0.069560,(((((2715:0.708162,1957:0.339889):0.183386,1386:0.404123):0.106494,(((3032:0.000002,1601:0.028218):0.453541,1839:0.257226):0.084847,1310:0.376765):0.135432):0.074522,((2327:0.037418,2119:0.087906):0.497528,(((2677:0.063075,1820:0.323580):0.369346,2087:0.151886):0.266686,(2593:0.532400,1836:0.410282):0.175373):0.110030):0.108722):0.101879,((3088:0.512495,2916:0.432610):0.222877,2789:0.633863):0.209558):0.066894):0.104351):0.058236,((((2872:0.837274,1709:0.207359):0.299656,(((2874:0.412113,2569:0.259808):0.103360,2099:0.547114):0.070433,2866:0.386647):0.060187):0.188036,((3087:0.464252,2397:0.469951):0.205315,((1525:0.552749,2963:0.598378):0.156277,(3157:0.522303,2811:0.358933):0.290591):0.114522):0.049190):0.054334,((((((1728:0.618804,2595:0.318646):0.265358,2990:0.408720):0.145242,2955:0.690849):0.045324,(((((2289:0.538464,1467:0.458778):0.115814,(1845:0.134219,1475:0.113356):0.259481):0.056855,(3138:0.499071,2626:0.549496):0.167000):0.074216,(((2305:0.212907,(2577:0.484253,2843:0.361783):0.141638):0.115664,(3143:0.054470,2292:0.130023):0.497127):0.057457,1685:0.288325):0.148077):0.012498,(((((2417:0.569612,1756:0.433034):0.094154,1825:0.369951):0.238031,(((((2381:0.159785,2013:0.221619):0.066446,((2906:0.293650,1816:0.189731):0.138819,(2975:0.077240,2184:0.088935):0.314421):0.066274):0.037135,(((2471:0.264024,2356:0.285083):0.045004,((2089:0.081761,1603:0.145381):0.061068,1946:0.054355):0.270752):0.092806,3083:0.536615):0.000002):0.061665,((((2771:0.132386,(1877:0.131300,1578:0.000001):0.040962):0.292311,((1887:0.403103,2645:0.151695):0.056449,(1939:0.169688,1934:0.027704):0.324554):0.056490):0.061918,((3005:0.303867,2825:0.180908):0.262554,(2603:0.283609,2546:0.253691):0.081548):0.103078):0.061907,(((((2749:0.132241,(2368:0.013648,1990:0.079266):0.315297):0.075171,2434:0.202775):0.042771,(2709:0.411763,2151:0.268075):0.247603):0.015813,((2827:0.136520,2538:0.189006):0.062839,(3074:0.383726,(3065:0.359381,1648:0.273535):0.052424):0.079321):0.125625):0.031668,(((2912:0.300681,2341:0.334611):0.123885,(2791:0.328182,1895:0.433121):0.135776):0.021574,(3085:0.359997,1983:0.399959):0.158529):0.039326):0.049934):0.043499):0.013449,(2845:0.489726,(1799:0.325031,1521:0.293575):0.209222):0.090918):0.026515):0.036664,((((((2159:0.335682,((2816:0.026541,2277:0.144118):0.153032,2698:0.182779):0.081247):0.079189,(3089:0.018772,3086:0.000002):0.305090):0.032609,((2896:0.386773,2710:0.266386):0.060639,2636:0.406528):0.095131):0.098583,(((((3091:0.251191,(3093:0.000001,3092:0.029495):0.119908):0.060610,(((3135:0.040509,(((3127:0.018943,2256:0.021328):0.197438,2969:0.074101):0.121509,2588:0.130613):0.151679):0.037668,2844:0.075122):0.080182,(3007:0.057003,2365:0.065651):0.024363):0.060044):0.028626,(2921:0.083469,2818:0.049455):0.037909):0.106799,((2803:0.086195,2202:0.056275):0.106638,2633:0.296821):0.101865):0.139386,(3067:0.316265,((2774:0.000002,2359:0.099768):0.242950,(2884:0.258820,2716:0.193140):0.041060):0.054171):0.040801):0.083593):0.221742,(1550:0.433364,((2978:0.341130,2183:0.221994):0.124904,(((3069:0.512587,1881:0.174579):0.151559,(3025:0.373086,2793:0.308663):0.220218):0.065457,((2826:0.165222,2133:0.330355):0.137359,2085:0.365168):0.074824):0.042540):0.038589):0.098469):0.045443,((2807:0.437203,2337:0.428286):0.120042,(2306:0.215627,(2104:0.181934,1556:0.000001):0.210895):0.322654):0.139881):0.014662):0.016569,(2517:0.544047,3077:0.648874):0.000001):0.055379):0.065997):0.049795,(((2850:0.372887,2340:0.349326):0.203387,((2115:0.312477,1735:0.232865):0.033605,1448:0.247510):0.159279):0.109396,(2631:0.330000,2501:0.406263):0.115176):0.049357):0.033998,(((3048:0.444646,((2746:0.067758,2345:0.083056):0.122891,2700:0.050559):0.445746):0.230438,1953:0.517510):0.272422,1732:0.518892):0.343004):0.040826):0.045502):0.019856,((((1489:0.390699,(((3037:0.121957,1704:0.690333):0.225894,(2923:0.402047,2474:0.360667):0.145004):0.293940,(2820:0.574813,1742:0.410819):0.141396):0.176172):0.026663,((3071:0.547289,(2643:0.287786,2039:0.116666):0.188517):0.200209,(((((((1776:0.044857,1731:0.065853):0.088220,1656:0.258451):0.104483,1339:0.066864):0.028690,(1729:0.084371,1597:0.029529):0.186323):0.278859,1416:0.225592):0.103503,3078:0.488126):0.161203,(((2934:0.584153,(1978:0.039500,1866:0.063578):0.299243):0.155035,2227:0.658040):0.025935,(2832:0.189380,2236:0.149441):0.301271):0.131391):0.113360):0.024679):0.087540,(((1981:0.449733,1827:0.473177):0.054694,1584:0.544454):0.136697,((3125:0.931356,1828:0.285505):0.181474,2984:0.645010):0.137652):0.000001):0.032182,((3015:0.658875,(1605:0.375211,(2206:0.251023,2935:0.676576):0.200343):0.293686):0.150097,(2543:0.357670,2454:0.549721):0.433401):0.194465):0.051422):0.029192,((((((3122:0.143958,1941:0.313228):0.531252,((3094:0.217173,(2841:0.651510,2762:0.492725):0.193959):0.236782,2210:0.591308):0.079243):0.069348,(((((2589:0.120095,((2310:0.487062,1492:0.138226):0.135529,2185:0.332341):0.045045):0.115055,2508:0.226488):0.149918,((2428:0.282321,2027:0.193709):0.103332,2132:0.199382):0.038261):0.106610,1841:0.346910):0.426499,(2207:0.473194,1823:0.515604):0.094571):0.123810):0.097480,(((2258:0.111351,2160:0.000001):0.626835,(((2932:0.168262,1804:0.078804):0.222968,(((((3016:0.033726,2692:0.090120):0.178982,2432:0.029755):0.188422,(2995:0.246316,2928:0.181584):0.472880):0.081926,(2404:0.041003,(2655:0.406446,2299:0.093876):0.057844):0.210193):0.088644,((3026:0.155714,2931:0.153988):0.614304,3158:0.746361):0.072042):0.220716):0.057945,2314:0.487691):0.083198):0.042325,(1857:0.428352,1746:0.668412):0.254746):0.065672):0.122139,(2742:0.940476,(2163:0.463551,(2125:0.693349,1759:0.585910):0.100109):0.164119):0.092055):0.021498,(((((2992:0.392243,2625:0.593868):0.156206,2394:0.557062):0.056778,((2380:0.366213,(2606:0.345188,(3150:0.374722,2971:0.578022):0.193405):0.045669):0.075494,2325:0.571240):0.039012):0.040510,((((1530:0.398809,((2594:0.415399,(2740:0.116268,1813:0.353616):0.087513):0.090841,2676:0.079204):0.076699):0.340305,2483:0.794662):0.208519,(((2988:0.334249,2668:0.825502):0.280320,2634:0.583370):0.096499,(2817:0.466877,2812:0.438265):0.251690):0.176891):0.074965,((2769:0.543652,2619:0.554791):0.092277,(2717:0.683629,(2307:0.245052,2288:0.000297):0.200629):0.268027):0.008261):0.039065):0.047782,((3028:0.097526,2301:0.687339):0.187342,2982:0.305227):0.795212):0.163698):0.027569):0.016938,(((((((((2683:0.584329,2480:0.275637):0.238852,(2491:0.455467,2058:0.371205):0.082481):0.228267,1643:0.497815):0.171513,2395:0.769396):0.060588,((2136:0.600409,1790:0.669344):0.098270,2539:0.473559):0.146079):0.120698,(((1919:0.656755,1853:0.697611):0.025143,(1678:0.033027,1663:0.000002):0.534813):0.203912,((2672:0.577360,2036:0.516982):0.172273,2585:0.648384):0.083758):0.165754):0.089449,(((((2904:0.895511,3023:0.652668):0.199906,3154:0.493865):0.367812,(3155:0.660429,(((1645:0.071990,(1726:0.000001,3126:0.060182):0.026741):0.022417,(1654:0.036985,1619:0.090904):0.051088):0.553309,(1370:0.041845,1286:0.000002):0.094883):0.312897):0.228596):0.146551,1563:0.746353):0.106606,((2712:0.986598,(2865:0.543715,(((2925:0.238895,(2810:0.293805,2447:0.301968):0.086120):0.235742,(((2353:0.302932,1720:0.063717):0.031552,2204:0.496372):0.116307,((((2570:0.070360,2495:0.059312):0.017107,2786:0.059389):0.019105,2205:0.113257):0.017224,2118:0.185024):0.109163):0.166522):0.225411,2773:0.401082):0.144670):0.141390):0.097797,2152:0.479114):0.312997):0.000002):0.025761,(((2888:0.296046,((2041:0.226363,(2568:0.246219,(2893:0.214451,2881:0.256947):0.386623):0.097367):0.358221,2442:0.496572):0.065393):0.163799,((((((2629:0.319559,2406:0.333618):0.032400,2464:0.204713):0.074339,(2396:0.057148,1888:0.248474):0.213896):0.276143,(2180:0.591702,(2146:0.340233,1775:0.314343):0.083110):0.032665):0.098101,(((2656:0.299797,2126:0.395566):0.282470,1801:0.746101):0.107213,1500:0.647897):0.083973):0.106486,((((1413:0.334169,1174:0.550861):0.147711,((((1701:0.306747,1494:0.302719):0.140722,((1898:0.634101,1323:0.235847):0.232085,1414:0.224693):0.086483):0.046771,((((((2145:0.037401,1783:0.016941):0.177656,2574:0.341323):0.010666,2531:0.348548):0.046789,2274:0.222326):0.068292,1920:0.314472):0.070695,(((((2240:0.129972,1744:0.061757):0.016831,1859:0.144039):0.084400,(2090:0.244400,2346:0.143789):0.048072):0.026725,(1761:0.183806,2048:0.297504):0.000001):0.054398,(1856:0.375342,1846:0.095498):0.088997):0.086132):0.216225):0.043875,(((((2405:0.251105,1808:0.415404):0.090286,1664:0.188660):0.070411,(1894:0.228695,1642:0.302702):0.064672):0.050823,((((2674:0.408949,2458:0.343773):0.125768,1657:0.294266):0.005104,((1706:0.359262,(1831:0.111261,(((2879:0.260388,1677:0.222837):0.220303,(2264:0.106084,((2278:0.126463,((2979:0.323468,2316:0.265581):0.146090,1689:0.226316):0.088906):0.098476,1862:0.112718):0.063447):0.288440):0.000001,((2957:0.117874,((2764:0.153480,2441:0.147593):0.100381,((1972:0.191693,(2357:0.073995,2150:0.188265):0.074002):0.002095,1730:0.193911):0.035548):0.037307):0.015920,2997:0.358086):0.019138):0.019750):0.011110):0.128240,(((2802:0.383229,1567:0.207114):0.107861,1514:0.420158):0.092923,1258:0.168898):0.106533):0.071980):0.056034,1807:0.266640):0.086637):0.019275,(((2735:0.532353,((2836:0.346746,1835:0.247651):0.127540,2416:0.222639):0.125642):0.000002,((2465:0.093362,2234:0.091797):0.087656,((((2776:0.299301,(2332:0.224337,1441:0.220182):0.101233):0.039394,1317:0.277830):0.026880,(2839:0.338491,((2721:0.141024,2622:0.068761):0.213612,((2257:0.142006,1786:0.235651):0.055567,1527:0.103765):0.188094):0.028256):0.028166):0.016818,((2081:0.196385,1962:0.264970):0.078833,((((2003:0.162470,1772:0.462536):0.229372,1344:0.228937):0.132895,((2347:0.424586,1338:0.170755):0.121505,2214:0.351480):0.006658):0.059529,(1795:0.245867,1792:0.196095):0.020706):0.028836):0.082626):0.021019):0.054944):0.055220,((((1788:0.545188,1463:0.250788):0.108502,(2219:0.334971,1615:0.178136):0.090943):0.157632,2105:0.387267):0.038331,1969:0.386112):0.025814):0.040012):0.044627):0.059245):0.073474,(((1699:0.336653,1504:0.359026):0.096952,((((((((2833:0.412186,1673:0.495001):0.045850,((((1923:0.144583,1848:0.062421):0.154799,1918:0.275560):0.015263,((((2989:0.403289,1688:0.553128):0.086475,(2910:0.227011,1622:0.306201):0.125717):0.037863,(2678:0.476501,2155:0.341463):0.097152):0.058059,((2186:0.430098,1417:0.386922):0.075672,(((2991:0.069492,2201:0.042916):0.328938,(2770:0.234611,2176:0.387105):0.142812):0.152444,2373:0.302333):0.074352):0.109693):0.055254):0.067948,(2540:0.159056,1896:0.088567):0.284184):0.041172):0.039192,(((2532:0.390577,1522:0.343073):0.118772,2496:0.497800):0.087094,((((2323:0.290305,2472:0.487554):0.053934,(3062:0.414390,1955:0.219034):0.082963):0.070670,(1717:0.127769,(1764:0.266197,((2407:0.070047,1971:0.427174):0.033828,2031:0.277526):0.059030):0.056070):0.092483):0.057751,(3059:0.413785,(2900:0.394985,2475:0.233341):0.080179):0.081639):0.047488):0.073252):0.030278,((((2493:0.020622,2043:0.021700):0.048717,2056:0.210524):0.090835,2266:0.254129):0.185782,(((1873:0.109218,1465:0.369919):0.064793,2208:0.358712):0.062410,((((2070:0.481040,(2535:0.172041,(((2724:0.027653,2680:0.000001):0.090385,2144:0.195557):0.085572,2021:0.035450):0.033014):0.042536):0.130610,((2733:0.135629,(2664:0.120630,2586:0.110592):0.096848):0.076548,2360:0.101339):0.072947):0.037074,2701:0.526294):0.112243,(3082:0.366380,(2439:0.349586,2032:0.264816):0.075973):0.075712):0.011046):0.033455):0.016506):0.006605,((((((2109:0.081782,1975:0.062471):0.085089,1797:0.233033):0.106145,1855:0.193647):0.043202,(((2084:0.214123,1897:0.320852):0.046917,1922:0.252743):0.055749,2200:0.258961):0.073340):0.020348,(2321:0.207056,2203:0.214951):0.182397):0.024816,((((2033:0.052231,1789:0.079379):0.049937,(2282:0.131184,2244:0.271846):0.043328):0.040369,(2536:0.248630,1718:0.051223):0.052468):0.088493,(((2862:0.159432,((2153:0.087578,2111:0.064523):0.048285,2050:0.146097):0.080401):0.048718,2741:0.289920):0.023537,((2962:0.186069,2725:0.223931):0.074149,1871:0.147297):0.022485):0.022080):0.056350):0.042738):0.053535,(((((((2994:0.086814,1707:0.245844):0.109269,1457:0.297401):0.250332,((2074:0.202666,((1708:0.109769,1613:0.014665):0.071537,1672:0.365710):0.262574):0.039680,(((2500:0.415861,(2730:0.307685,2873:0.238164):0.000002):0.072122,2038:0.000002):0.126752,2511:0.276351):0.110701):0.119918):0.047442,2224:0.277492):0.077600,(2822:0.244351,2796:0.390234):0.049669):0.017794,1626:0.340858):0.019708,((1693:0.228628,2251:0.096129):0.029388,2110:0.127598):0.184383):0.083859):0.019043,(2375:0.474076,1670:0.328651):0.184732):0.029095,(2401:0.531911,((2965:0.135785,2848:0.127253):0.309942,2088:0.294503):0.110940):0.100438):0.042335):0.026855,(((1700:0.681015,((2666:0.335214,2650:0.249843):0.094489,2421:0.595244):0.134902):0.067494,(1796:0.545370,1406:0.265128):0.187879):0.000001,(((((((2415:0.415125,(2260:0.273389,1893:0.208570):0.275111):0.140263,1875:0.263861):0.039920,2993:0.191364):0.112057,1557:0.214928):0.151281,(1540:0.546699,((1984:0.260052,1768:0.079146):0.427150,(2102:0.429661,(2014:0.050615,1655:0.050000):0.468233):0.220438):0.156332):0.000001):0.069530,((1791:0.137010,1599:0.372925):0.207542,1559:0.469373):0.160967):0.041202,(2476:0.349455,1703:0.508458):0.303708):0.078196):0.066249):0.013221):0.062536,(((2902:0.620207,2504:0.427894):0.066848,(((((2103:0.143282,(2409:0.176119,2489:0.164484):0.011159):0.013797,(2527:0.235915,(2478:0.205303,2308:0.188627):0.058731):0.008922):0.123239,2842:0.123836):0.222893,2799:0.259849):0.255443,(2198:0.702659,1832:0.449631):0.140335):0.273977):0.165681,(((2951:0.471343,1539:0.474273):0.071654,((2722:0.816692,2659:0.121313):0.108632,2768:0.462240):0.215987):0.034487,(2138:0.439942,2022:0.080721):0.290119):0.060233):0.000002):0.037263):0.038273):0.076630,((2507:0.595697,(((2729:0.436809,1424:0.214011):0.041795,1407:0.402310):0.102057,((2814:0.413429,2760:0.285408):0.383537,((2242:0.591536,1858:0.324243):0.109346,1611:0.695887):0.151226):0.127492):0.050757):0.100306,((3121:0.561129,(2514:0.087055,2435:0.181424):0.291762):0.000001,3152:0.416127):0.072783):0.088509):0.037192):0.091396,((3145:0.724898,(2477:0.264542,1665:0.105806):0.293597):0.466974,(2541:0.674730,(((3133:0.000001,2908:0.100615):0.517794,(2966:0.771509,2702:0.520635):0.212124):0.181530,1991:0.842494):0.084005):0.176508):0.077733):0.046322):0.014764):0.070113,(((1269:0.374510,((((((2751:0.141767,2276:0.147866):0.044936,2066:0.117966):0.169109,(2331:0.094806,2147:0.000001):0.079194):0.439899,2245:0.397509):0.247332,(2673:0.432619,1936:0.561447):0.534902):0.203847,(2295:0.825527,3070:0.819147):0.066672):0.071293):0.154514,(1921:0.772608,1349:0.493234):0.173869):0.110796,(2479:1.291799,(1736:0.311990,(((1863:0.220456,1755:0.417470):0.064881,1676:0.174338):0.142104,2000:0.779740):0.079464):0.121421):0.273342):0.146964):0.000001,(((2693:1.034999,(2487:0.550161,2343:0.722537):0.315270):0.000003,(2304:0.940333,(1982:0.542347,1598:0.763509):0.277072):0.315487):0.246842,(2870:0.614805,(3139:0.982594,(2809:0.231650,((2837:0.124306,2254:0.106989):0.362810,2222:0.080919):0.137918):0.420953):0.221778):0.296762):0.076084):0.017589):0.066928):0.071273):0.052773,((((((3153:0.372141,2213:0.506991):0.143674,3075:0.770007):0.106048,2520:1.069223):0.164759,(2877:0.256786,2620:0.010308):0.599002):0.261117,((((2914:0.030206,2909:0.043167):0.668876,1847:0.437017):0.287747,2847:0.442523):0.468330,((2686:0.823300,2426:0.487615):0.147293,(1959:0.741047,1798:0.722440):0.153929):0.064779):0.395945):0.074819,((((((2350:0.692074,2318:0.272877):0.162102,1996:0.771930):0.245863,1667:0.521918):0.107455,2580:0.557491):0.175976,(((2566:0.296481,((2106:0.061259,2020:0.000001):0.330436,(2905:0.888368,1589:0.145683):0.260820):0.361728):0.070203,(((2718:0.579580,(2795:0.529020,(((3156:0.438553,2178:0.551967):0.060129,2488:0.248449):0.205691,1753:0.608661):0.157812):0.112839):0.103521,(3096:0.349089,2986:0.537686):0.212925):0.106666,(3148:0.584126,((2268:0.168722,1916:0.029953):0.201713,2156:0.376058):0.052386):0.073714):0.042141):0.267423,(2086:0.336649,1549:1.133674):0.279344):0.164946):0.109444,(3046:0.996280,2927:0.660017):0.248216):0.167734):0.196449):0.062711,((3064:1.156433,1225:0.590553):0.246034,(2999:0.941090,2937:0.823151):0.662271):0.266257):0.056646):0.100453):0.077278,(3043:1.252625,201:0.601735):0.636270):0.042789):0.000001):0.044972,(((((((1289:0.505668,1288:0.782987):0.381840,((((((2131:0.016105,1880:0.086509):0.789892,1332:0.484296):0.292530,((2057:0.145714,1937:0.178637):0.214347,(1915:0.175273,1826:0.082018):0.460727):0.280664):0.105367,(((((1170:0.791656,((1213:0.192122,1197:0.256603):0.109186,(1995:0.159930,1442:0.460424):0.343865):0.189088):0.118633,1204:0.343692):0.246051,(1741:0.727204,1430:0.756780):0.215581):0.178111,(((((2028:0.654876,1284:0.409853):0.186459,(2010:0.624984,(((2030:0.309345,(1852:0.077350,1334:0.111341):0.368858):0.115287,((1496:0.186606,1290:0.056970):0.079647,(1924:0.252380,(2080:0.109266,1806:0.229377):0.181981):0.071526):0.160439):0.082475,((3136:0.589946,1697:0.488169):0.354647,((2918:0.544782,1822:0.635804):0.164639,2792:0.796388):0.177582):0.062573):0.050112):0.046263):0.048959,(((1629:0.388189,2335:0.299483):0.141415,((2029:0.164033,1899:0.193398):0.055237,(3022:0.319202,2017:0.211305):0.060091):0.049248):0.097399,1620:0.470386):0.177636):0.064965,((((1951:0.131829,1427:0.168144):0.322145,(1952:0.442907,(2646:0.535028,1702:0.613120):0.168030):0.012874):0.110815,1640:0.757104):0.000001,(2711:0.471761,1876:0.590693):0.264991):0.081820):0.039844,(((2165:0.556790,(1766:0.142929,1614:0.183446):0.533442):0.152254,1200:0.336731):0.289086,(((1546:0.410846,(1364:0.399173,1298:0.273516):0.136554):0.147620,((((1680:0.136952,1464:0.140202):0.137116,(1636:0.000001,1562:0.163208):0.327423):0.010624,(1484:0.305542,1308:0.283255):0.141310):0.089099,(((1453:0.110639,1089:0.000001):0.271547,1075:0.000001):0.462372,(1585:0.206818,1399:0.000002):0.493524):0.244310):0.067286):0.141966,(1646:0.410634,1474:0.624276):0.341718):0.230814):0.095989):0.048761):0.053393,(3009:0.553955,2216:0.570330):0.330919):0.057825):0.105500,((1468:0.738470,1112:0.571508):0.211673,(1023:0.023213,979:0.058726):0.171369):0.210292):0.093639,(2068:0.737765,1395:0.637212):0.329959):0.050531):0.059891,((((((2534:0.493042,(1512:0.039985,1309:0.278034):0.434811):0.083587,1390:0.331324):0.154748,1221:0.601907):0.112227,(1593:0.655366,1205:0.595842):0.182773):0.126837,1110:0.715198):0.000001,((((1716:0.868489,1674:0.553507):0.185139,1378:0.453621):0.129971,((((1963:0.158491,1579:0.178000):0.113442,(1745:0.168909,1428:0.263271):0.236098):0.166668,(1660:0.358231,1272:0.541438):0.141792):0.151835,1462:0.660092):0.127044):0.098748,((1350:0.291105,(1867:0.360483,2506:0.564741):0.108275):0.319083,((2581:0.485792,1340:0.643602):0.077280,(((2898:0.000002,2754:0.308376):0.599927,(1750:0.698506,1194:0.465480):0.056395):0.140561,2149:0.764281):0.094044):0.130686):0.118731):0.194943):0.034259):0.223944,((((((((((2429:0.451120,1553:0.151645):0.373164,1555:0.255832):0.301598,((2756:0.502841,2468:0.307341):0.209800,1410:0.309924):0.074718):0.079037,(2987:0.394277,2243:0.380475):0.138278):0.407920,1182:0.375715):0.166624,(922:0.386872,((1153:0.459912,1090:0.283746):0.149751,(1341:0.670456,(((1420:0.660613,1669:0.692950):0.133541,((1359:0.082068,1304:0.127094):0.539138,1169:0.281882):0.081603):0.037845,((((1238:0.325016,1162:0.471190):0.134698,(1369:0.374096,1345:0.262396):0.110022):0.071449,1595:0.541238):0.018558,((((1301:0.333094,1256:0.203587):0.194161,(1187:0.214976,1186:0.257951):0.202974):0.033891,1328:0.441792):0.089975,((1719:0.093695,1588:0.121777):0.233423,(1383:0.143032,1372:0.196780):0.033337):0.219358):0.072913):0.060689):0.035473):0.060960):0.064037):0.107036):0.140187,((2529:0.604943,1460:0.809895):0.251889,(1575:0.524364,1084:0.614430):0.263436):0.141595):0.039745,((1633:0.722463,(1608:0.606183,1606:0.639332):0.186257):0.068422,1254:0.804483):0.129083):0.078378,(2221:0.820739,1166:0.317307):0.347164):0.282767,(((((3031:0.495983,1833:0.409138):0.154077,1297:0.566150):0.192456,1573:0.445586):0.375765,(2797:0.992298,(2490:1.405105,1198:0.340291):0.284492):0.150833):0.095640,(1950:1.066805,1781:0.402423):0.253106):0.179632):0.089630):0.061712,((((((((((((2045:0.262800,1564:0.000002):0.530740,(1838:0.387667,1384:0.233326):0.117423):0.200616,2519:0.370933):0.118342,(2252:0.558737,(2779:1.150837,(2450:0.895264,1821:0.731190):0.244197):0.211737):0.365182):0.216572,((((3103:0.000001,3102:0.000001):0.153936,1303:0.015100):0.711331,1793:0.543421):0.187722,1404:0.615522):0.149709):0.000001,((((((1712:0.552719,(2053:0.732451,1236:0.603073):0.184209):0.062511,1652:0.617256):0.140067,((1385:0.412247,1115:0.215805):0.222145,1361:0.411097):0.312787):0.037378,(2319:1.155054,(((2154:0.017818,1537:0.085776):0.480124,1727:0.211761):0.251145,(1552:0.308538,1547:0.289802):0.134746):0.185385):0.380945):0.000002,1092:0.751414):0.072402,((((1929:0.440875,1694:0.541392):0.156274,1180:0.618927):0.160710,(1302:0.285397,1281:0.190027):0.169695):0.116144,((((2523:0.634302,1618:0.442534):0.073986,((((1321:0.088194,(1231:0.000001,191:0.000001):0.178567):0.289616,(1319:0.656026,(1241:0.000001,193:0.000001):0.371583):0.206911):0.029836,((1721:0.415847,1493:0.457459):0.155542,1104:0.310005):0.072656):0.128911,(1184:0.000001,198:0.031275):0.704388):0.168810):0.217485,((((((2611:0.142375,(2497:0.231608,(1515:0.000001,1470:0.026860):0.140305):0.135484):0.126363,(2071:0.278002,1687:0.166815):0.027454):0.067766,1566:0.613919):0.127345,(1812:0.570392,(2736:0.643076,1912:0.573720):0.044565):0.060497):0.165684,2720:0.902498):0.069761,((1635:0.372288,1373:0.325497):0.260408,(2752:0.762187,1245:0.604107):0.245587):0.123509):0.041076):0.055432,((2419:0.580119,1357:0.558492):0.139965,((1346:0.647939,((1817:0.475544,(1803:0.442922,((1927:0.460875,1523:0.426650):0.190757,1870:0.540831):0.064487):0.054127):0.068912,1571:0.329415):0.050014):0.074820,1158:0.360147):0.108326):0.128597):0.085961):0.156003):0.079678):0.097186,(2388:0.367025,1886:0.316249):0.428927):0.067363,(((((((((2960:0.121258,2889:0.012185):0.111168,2142:0.120482):0.081188,1829:0.325827):0.144710,(1891:0.004488,(2290:0.292970,((2882:0.105189,2670:0.026830):0.154962,1938:0.030320):0.251798):0.043481):0.223654):0.200967,1155:0.654578):0.021317,1434:1.013460):0.202730,((2618:0.144890,2016:0.013809):0.652513,1476:0.700314):0.142657):0.108446,(1974:0.026037,(2502:0.139904,1152:0.000001):0.049957):0.895001):0.050965,1212:0.757185):0.130654):0.000001,((2034:0.232179,1412:0.169703):0.399270,1367:0.487840):0.455142):0.077622,((1624:0.556904,1206:0.657609):0.182396,1459:0.604265):0.238185):0.033873,((2861:0.513236,2015:0.471187):0.827031,((((2448:0.581550,1471:0.201974):0.417684,1274:0.515699):0.167125,1318:1.055817):0.345179,((((1397:0.123594,1292:0.373644):0.259277,((1142:0.632503,1343:0.349140):0.108447,2124:0.476945):0.113938):0.112136,(((2494:0.586604,2455:0.305137):0.373239,(((2263:0.729968,(1802:0.777951,1401:0.585388):0.129873):0.073343,1582:0.547825):0.048161,2117:0.371999):0.151826):0.070449,(3017:0.217906,1805:0.518087):0.275831):0.090054):0.228350,(1659:0.650100,(1979:0.571855,(2369:0.450783,1861:0.271169):0.705495):0.108222):0.564828):0.095753):0.107427):0.000002):0.123201,(((1211:0.466482,(1259:0.437483,3068:0.985301):0.162269):0.417873,(1387:0.694452,((2704:0.732402,2091:0.220246):0.692442,((3115:0.204138,2759:0.872234):0.524081,(2107:0.347622,1681:0.391366):0.629540):0.447298):0.156879):0.053041):0.000001,((((3014:0.726905,1849:0.374074):0.103989,(2463:0.099269,2167:0.000001):1.431842):0.079690,(2830:0.306709,2628:0.074791):0.609539):0.087971,((1277:0.700357,2738:0.567183):0.190601,2903:0.656034):0.508735):0.461017):0.327065):0.025342):0.024411,(((((1834:0.766418,1371:0.271122):0.335294,1774:0.498441):0.000001,1235:0.859070):0.462396,(2217:0.521325,2170:0.275443):0.792210):0.112032,(1879:1.336035,((1071:0.185295,((((1695:0.058456,1039:0.018291):0.029240,1100:0.125204):0.029528,1179:0.096963):0.202851,1043:0.142628):0.083440):0.147164,(1634:0.119901,1443:0.045310):0.443005):0.121319):0.326016):0.000002):0.016444,(((((2641:0.487584,2378:0.249107):0.533950,3042:0.906220):0.199079,(((((3120:0.067197,1604:0.000002):0.422594,(1892:0.329677,1426:0.438816):0.139669):0.065016,1535:0.472124):0.226973,2108:0.480464):0.170256,2804:0.820584):0.018747):0.157571,2116:1.118263):0.194200,((3130:1.206866,2315:0.933305):0.695704,((((3021:0.265141,2209:0.524984):0.219315,2977:0.000002):0.500218,((2808:0.429581,((2192:0.402118,1710:0.530339):0.213998,2499:0.548702):0.127317):0.081902,(2950:0.415480,2521:0.392553):0.307198):0.140850):0.499609,1999:0.787092):0.777770):0.121163):0.151435):0.006091):0.016210):0.000001,(((2351:0.851466,2661:0.926385):0.370513,(((2199:0.475343,(2750:0.820805,1671:0.582164):0.298734):0.257195,1580:0.627155):0.116759,1502:1.083992):0.115051):0.126107,(((1864:0.943995,1388:0.499933):0.372426,((2324:0.842309,1232:0.538141):0.111421,(2361:0.799490,(1455:0.764524,1431:0.327976):0.155390):0.063027):0.127085):0.124825,2225:1.052708):0.079068):0.110896):0.061757,2878:1.492931):0.038957,(((3072:1.591604,((2834:0.666350,1748:0.316336):0.852313,2286:0.676920):0.431384):0.273086,((2069:1.289497,2212:0.374052):0.249091,2410:1.156929):0.367633):0.089719,(((2513:0.713899,2072:0.212895):0.964305,1777:0.918906):0.160020,((2175:0.208436,2112:0.133027):0.286401,200:1.052091):0.410657):0.147966):0.077848):0.080095,(2649:0.700604,(((((1905:0.373244,((1610:0.085587,((2140:0.100498,1814:0.031170):0.009438,((2047:0.030688,(2082:0.092724,((2408:0.051996,(2516:0.119720,1994:0.075062):0.046565):0.033670,2525:0.052831):0.051023):0.000001):0.015955,1900:0.092025):0.189871):0.027457):0.034747,1574:0.042236):0.101263):0.088801,2919:0.265164):0.160782,(((((2897:0.085557,2819:0.247259):0.081182,2644:0.000002):0.115039,(2639:0.130067,2430:0.039048):0.052144):0.182167,2137:0.223704):0.063423,2298:0.327038):0.110641):0.077744,((2247:0.100424,(2503:0.215753,(2671:0.142847,2367:0.036455):0.488551):0.097323):0.161325,1964:0.059633):0.237114):0.412895,2275:1.031637):0.514834):0.087484):0.112657,((((2573:0.260553,2235:0.411057):0.194196,2284:0.133766):0.590943,(2831:1.006707,2681:0.676641):0.427155):0.018854,((2753:0.160405,2584:0.237703):0.400007,((((2863:0.356229,2745:0.492887):0.204131,((2772:0.265117,(2630:0.165673,2309:0.142657):0.080137):0.127979,2547:0.619278):0.129760):0.072619,1752:0.593085):0.111908,2948:0.482329):0.146380):0.337534):0.054708):0.068849,((((3045:0.000001,3041:0.000001):0.000001,3044:0.010045):0.574182,(2383:0.127683,2187:0.032465):1.086500):0.419119,2544:0.795894):0.249626):0.065817,(2744:0.065489,2451:0.263338):1.036073):0.064775,(2621:0.791611,(((2576:1.089076,2509:0.430177):0.157446,(2973:0.501945,2758:0.511295):0.312048):0.188417,((((2944:0.000001,2913:0.012668):0.332108,2259:0.109488):0.607072,(((2162:0.084702,1889:0.086101):0.387180,(((2945:0.163598,2467:0.185598):0.182485,2195:0.106415):0.150905,((2665:0.156182,2437:0.059177):0.169208,1872:0.052279):0.582166):0.225272):0.230315,((2607:0.460375,2338:0.551107):0.163556,(2895:0.332740,((((3020:0.125549,2440:0.161867):0.087349,2616:0.216209):0.331976,2828:0.446410):0.029720,2026:0.659009):0.074118):0.153039):0.073144):0.045987):0.091232,1518:0.404291):0.205450):0.198900):0.199793):0.276856,2856:1.086651):0.071992,((3024:0.397930,2800:0.176637):0.123661,2920:0.537117):0.107646):0.628291,(2949:0.304138,2689:0.132571):0.305841):0.137795,2933:0.034674):0.539651,2778:0.000001,2632:0.012184);
