# Supplementary material for: A Computational Screen for Type I Polyketide Synthases in Metagenomics Shotgun Data
Source: PLoS One. 2008 Oct 27;3(10):e3515. doi: 10.1371/journal.pone.0003515 (PMC2568958; doi:10.1371/journal.pone.0003515)
Supplement: Methods S7 — Sequences, alignment and tree files of the different domains. (6.92 MB ZIP) [file pone.0003515.s007.zip › sequences_alignments_and_trees/PKS_TE_ref_tree_and_pullouts.fa]

>olean_003_TE_001.seq_from_1_to_209 (HMM "PKS_TE" in sequence "olean_003_TE_001.seq", bitscore: 430.5, e-value: 4.4e-129, length: 209)
ICCSGTAPVGGPHEFARLASFFRGTRAVSALPLPGYLPGEQLPADLDAVLAAQAEAVEKQTGGAPFVLVGYSAGGLMAHA
LACHLAGRGTPPSGEVLVDVYPPGRQEPVFGWQKELTEGMFAQDFVPMDDTRLTALGTYDRLMGEWRPAPSGLPTLLIRA
TEPMAEWTGAIDWRASWEYDHTAVDMPGNHFTIMREHAEDAARHIDVWL
>megal_003_TE_001.seq_from_1_to_208 (HMM "PKS_TE" in sequence "megal_003_TE_001.seq", bitscore: 408.1, e-value: 2.4e-122, length: 208)
ICCAGTAALSGPHEFARLASALRGTVPVRALAQPGYEAGEPVPASMEAVLGVQADAVLAAQGDTPFVLVGHSAGALMAYA
LATELADRGHPPRGVVLLDVYPPGHQEAVHAWLGELTAALFDHETVRMDDTRLTALGAYDRLTGRWRPRDTGLPTLVVAA
SEPMGEWPDDGWQSTWPFGHDRVTVPGDHFSMVQEHADAIARHIDAWL
>eryth_003_TE_001.seq_from_1_to_208 (HMM "PKS_TE" in sequence "eryth_003_TE_001.seq", bitscore: 403.7, e-value: 5.1e-121, length: 208)
ICCAGTAAISGPHEFTRLAGALRGIAPVRAVPQPGYEEGEPLPSSMAAVAAVQADAVIRTQGDKPFVVAGHSAGALMAYA
LATELLDRGHPPRGVVLIDVYPPGHQDAMNAWLEELTATLFDRETVRMDDTRLTALGAYDRLTGQWRPRETGLPTLLVSA
GEPMGPWPDDSWKPTWPFEHDTVAVPGDHFTMVQEHADAIARHIDAWL
>spino_005_TE_001.seq_from_1_to_213 (HMM "PKS_TE" in sequence "spino_005_TE_001.seq", bitscore: 399.6, e-value: 8.5e-120, length: 213)
VCMPALIGMPPAQQYARIAAGFRDVRDVSVIPMPGFIAGEPLPSAIEVAVRTQAEAVLQEFAGGSFVLVGHSSGGWLAHE
VAGELERRGVVPAGVVLLDTYIPGEITPRFSVAMAHRTYEKLATFTDMQDVGITAMGGYFRMFTEWTPTPIGAPTLFVRT
EDCVAdpeGRPWTDDSWRPGWTLADATVQVPGDHFSMMDEHAGSTAQAVASWL
>nidda_005_TE_001.seq_from_1_to_212 (HMM "PKS_TE" in sequence "nidda_005_TE_001.seq", bitscore: 370.9, e-value: 3.8e-111, length: 212)
CCAGTAATSNPREYAHFADALRGRRDVTVLPLPGFGdPAEPLPASLDALLADRADALLEHCGGEPFALAGHSAGANVAYA
LAAYLESRGSGPAAVVLMDMYFPDDPGAMGVWRDDLLRWSLERSPVPLAEHRLTAMAGYHRLLLGSHFTALRAPVLLARA
SEPLREWSGDDGPDGWRSRVPGVTSVTDVPGNHFTMLTEYAADTASAVHDWL
>pikro_004_TE_001.seq_from_1_to_214 (HMM "PKS_TE" in sequence "pikro_004_TE_001.seq", bitscore: 366.0, e-value: 1.1e-109, length: 214)
CTGTAANGGPHEFLRLSTSFQEERDFLAVPLPGYGTGTgtgtaLLPADLDTALDAQARAILRAAGDAPVVLLGHSGGALL
AHELAFRLErAHGAPPAGIVLVDPYPPGHQEPIEVWSRQLGEGLFAGELEPMSDARLLAMGRYARFLAGPRPGRSSAPVL
LVRASEPLGDWQEERGDWRAHWDLPHTVADVPGDHFTMMRDHAPAVAEAVLSWL
>tylac_005_TE_001.seq_from_1_to_211 (HMM "PKS_TE" in sequence "tylac_005_TE_001.seq", bitscore: 363.2, e-value: 8.1e-109, length: 211)
CAGTAVASGPVEFTAFAGALADlpaAAPMAALPQPGFLPGERVPATPEALFEAQAEALLRYAAGRPFVLLGHSAGANMAH
ALTRHLEANGGGPAGLVLMDIYTPADPGAMGVWRNDMFQWVWRRSDIPPDDHRLTAMGAYHRLLLDWSPTPVRAPVLHLR
AAEPMGDWPPGDTGWQSHWDGAHTTAGIPGNHFTMMTEHASAAARLVHGWL
>averm_004_TE_001.seq_from_1_to_202 (HMM "PKS_TE" in sequence "averm_004_TE_001.seq", bitscore: 358.7, e-value: 1.8e-107, length: 202)
ICLPTVAAVSSVYQYSRFAAGLNGHRDVWYVPAPGFLEGEPLPSGIGAVTRMFADAIVRFTDGAPFALAGHSAGGWFVYA
VTSHLERLGVRPEAVVTMDAYLPDDGIAPVASALTSEIFDRVTQFVDVDYTRLVAMGGYFRIFSGWSPPDITTPALFLRG
RDGEQMPPPWGVPHTVLDIQGNHFTMLEQFADSTARHVDEWL
>sorap_002_TE_001.seq_from_1_to_210 (HMM "PKS_TE" in sequence "sorap_002_TE_001.seq", bitscore: 349.0, e-value: 1.5e-104, length: 210)
ICFPAFVVPSAPIQYARFASHLRDRRDIWFIPHPGYRHKTPLTRSLDELVSSHARTTLACARNSPFVLFGHSSGGNIAHM
VAEHLESIGHGPAGVVLLDSYDYASPAVEAGLKIFHVEQLQTWGASDAGLTAEAWYYEHIGLetWKPRQLAAPTLHVRAT
EPMKQFVGSEGAPAEWRASWKLPHVAIDAPGDHATVVDHPFLAQAVDDWL
>pimar_005_TE_001.seq_from_1_to_214 (HMM "PKS_TE" in sequence "pimar_005_TE_001.seq", bitscore: 346.2, e-value: 1.1e-103, length: 214)
ICVSTPTANGGVHEYARLAASFRGERHVSALPLVGFATGERLPATAETAVRVIAESALRASDGNPFVLVGHSSAGAFAYL
AAALLEnTWGIRPEAVVLLDTLSLRHEQNESIDYAGLMRRHFMVDEVSPVRMTNSRLSAMARWMGMLNQLEVRHTTVPVL
IIRATKETFGIGTDTGIYGEDHGSPVDVRSVDADHFSMVRDDAPETARIVREWL
>ampho_006_TE_001.seq_from_1_to_209 (HMM "PKS_TE" in sequence "ampho_006_TE_001.seq", bitscore: 303.1, e-value: 9.7e-91, length: 209)
IFVSAPGATGGVHQYARIAAHFRGKRHVSAIPLMGFAPGELLPATSEAAARIVAESVLMASDGEPFVMVGHSTGGSLAYL
AAGVLEdTWGVKPEAVVLLDTASIRYNPSEGNNLDQTTRFYLADIDSPSVTLNSARMSAMAHWFMAMTDIDAPATTAPTL
LLRATQANNGFMLDTSAVPADVVRDIEADHLSLAMEHSDLTAEAIENWL
>nysta_006_TE_001.seq_from_1_to_209 (HMM "PKS_TE" in sequence "nysta_006_TE_001.seq", bitscore: 299.9, e-value: 8.7e-90, length: 209)
IFVSAPGATGGVHQYARIAAHFRGSRHVSALPLMGFAPGELLPATSEAAARIVAESVLMASEGEPFVMVGHSTGGSLAYL
AAGVLEdTWDVRPEAVVLLDTASIRYNPGEGNDLDRTTRFYLADIDSPSVTLNSARMSAMAHWFMAMTDIQAPAPTAPTL
LVRAARALDGFRLDTSSVPADEVRDIDADHLSLAKEHSALTAQAIEGWL
>megal_004_TE_001.seq_from_1_to_213 (HMM "PKS_TE" in sequence "megal_004_TE_001.seq", bitscore: -63.0, e-value: 1.6e-09, length: 213)
AGAAADSYLDLARALAPEVDVWAVQYPGRQdrRDERALGTAGEIADEVAAVLRDLVGEVPFALFGHSMGALVAYETARRL
EaRPGVRPLRLFVSGQTAPRVHErrtdlpdedGLVEQMRRLGVSEAALADQGLLDMSlpvlrADHRVLRSyaWQAGPPLR
AGITTLcgdTDPLTTVEDAQRWLPYSVVPGRTRTFPGGHFYLADHVGEVAESV
>pikro_005_TE_001.seq_from_3_to_226 (HMM "PKS_TE" in sequence "pikro_005_TE_001.seq", bitscore: -83.4, e-value: 4e-08, length: 224)
VCLPHAGGSASYFFRFSEELHPSVEALSVQYPGRQdrRAEPCLESVEELAEHVVAATEPWWQEGRLAFFGHSLGASVAFE
TARILEqRHGVRPEGLYVSGRRAPSLAPdrlvhqlddrAFLAEIRRLSGTDERFlQDDELLrlvlpalrsdykAAETYLH
RPSAKLTCPVMALAGDRDPKAPLNEVAEWRRHTSGPFCLRAYSGGHFYLNDQWHEICNDISDHL
>rifam_006_TE_001.seq_from_1_to_211 (HMM "PKS_TE" in sequence "rifam_006_TE_001.seq", bitscore: -113.9, e-value: 4.9e-06, length: 211)
FFPLAKALAPAVEVLAVQYPGRQdrRHEPPVDSIGGLTNRLLEVLRPFGDRPLALFGHSMGAIIGYELALRMPEAGLPAP
VHLFASGRRAPSRYRDDDVRGaSDERLVAELRKLGGSDAAMLADPELLAmvlpairsdyRAVETYRhepgrrvdcpvtvf
tgdhdprVSVGEARAWEEHTTGPADLRVLPGGHFFLVDQAAPMIATMTEKL
>epoth_005_TE_001.seq_from_4_to_208 (HMM "PKS_TE" in sequence "epoth_005_TE_001.seq", bitscore: -121.3, e-value: 1.6e-05, length: 205)
FCFHGSGGSPEGFRSwseksewsdleivamwhDRSLASEDAPGkkYVQEAASLIQHYADAPFALVGFSLGVRFVMGTAVE
LASRSGAPAPLAVFALGGSLISsSEITPEMETDIiaklfFRNAAGFVRSTQQVQADARADKVITDtmVAPAPgdskepps
kIAVPIVAIAGSDDVIvppsdVQDLQSRTTERFYMHLLPGDHEFL
>UniRef100_Q52V49_from_3657_to_3868 (HMM "PKS_TE" in sequence "UniRef100_Q52V49", bitscore: 454.1, e-value: 9.8e-131, length: 212)
VCFSSILSISGPHQYARFASAFRGRRDVHALGAPGFLRGEQLPSATDAVIEAQAEAVLRHADGAPFVLLGHSSGGMLAHA
VAGRLESEGVFPQALVMIDIYSHDDDAIIGIQPGLSEGMDERQDTYVPVDDNRLLAMGAYFRLFGGWKPEVVKTPTLLVR
AGERFFDWTRSTDGDWRSYWDLDHTALDVPGNHFTMMEEHAPTTAQAVEGWL
>UniRef100_Q07017_from_3306_to_3514 (HMM "PKS_TE" in sequence "UniRef100_Q07017", bitscore: 430.5, e-value: 1.3e-123, length: 209)
ICCSGTAPVGGPHEFARLASFFRGTRAVSALPLPGYLPGEQLPADLDAVLAAQAEAVEKQTGGAPFVLVGYSAGGLMAHA
LACHLAGRGTPPSGEVLVDVYPPGRQEPVFGWQKELTEGMFAQDFVPMDDTRLTALGTYDRLMGEWRPAPSGLPTLLIRA
TEPMAEWTGAIDWRASWEYDHTAVDMPGNHFTIMREHAEDAARHIDVWL
>UniRef100_Q9F828_from_2989_to_3196 (HMM "PKS_TE" in sequence "UniRef100_Q9F828", bitscore: 408.1, e-value: 6.8e-117, length: 208)
ICCAGTAALSGPHEFARLASALRGTVPVRALAQPGYEAGEPVPASMEAVLGVQADAVLAAQGDTPFVLVGHSAGALMAYA
LATELADRGHPPRGVVLLDVYPPGHQEAVHAWLGELTAALFDHETVRMDDTRLTALGAYDRLTGRWRPRDTGLPTLVVAA
SEPMGEWPDDGWQSTWPFGHDRVTVPGDHFSMVQEHADAIARHIDAWL
>UniRef100_Q03133_from_2960_to_3167 (HMM "PKS_TE" in sequence "UniRef100_Q03133", bitscore: 403.7, e-value: 1.5e-115, length: 208)
ICCAGTAAISGPHEFTRLAGALRGIAPVRAVPQPGYEEGEPLPSSMAAVAAVQADAVIRTQGDKPFVVAGHSAGALMAYA
LATELLDRGHPPRGVVLIDVYPPGHQDAMNAWLEELTATLFDRETVRMDDTRLTALGAYDRLTGQWRPRETGLPTLLVSA
GEPMGPWPDDSWKPTWPFEHDTVAVPGDHFTMVQEHADAIARHIDAWL
>UniRef100_Q5UNP4_from_2959_to_3166 (HMM "PKS_TE" in sequence "UniRef100_Q5UNP4", bitscore: 403.7, e-value: 1.5e-115, length: 208)
ICCAGTAAISGPHEFTRLAGALRGIAPVRAVPQPGYEEGEPLPSSMAAVAAVQADAVIRTQGDKPFVVAGHSAGALMAYA
LATELLDRGHPPRGVVLIDVYPPGHQDAMNAWLEELTATLFDRETVRMDDTRLTALGAYDRLTGQWRPRETGLPTLLVSA
GEPMGPWPDDSWKPTWPFEHDTVAVPGDHFTMVQEHADAIARHIDAWL
>UniRef100_Q2J8Q4_from_1847_to_2063 (HMM "PKS_TE" in sequence "UniRef100_Q2J8Q4", bitscore: 403.5, e-value: 1.7e-115, length: 217)
VCLPSMVAPSGPHNFARLALHLHGRRDVYALPHPGFGDGELLPATADLVVDLHAETIARAFDEIPLVLAGYSSGGWLAHA
IAARLETRGIHPRAVVLLDTWLPGDRIPEGDIQEELRGVALNDQAFALMTEAQVTAQGAYLDLFEGWRPTAVNAPVVLVR
AMERMPqqaVAENPDGEGQAWVTDWVMEHERLDAAGNHQTMMNEHAASTAAVLHQWL
>UniRef100_Q5SFB0_from_1137_to_1347 (HMM "PKS_TE" in sequence "UniRef100_Q5SFB0", bitscore: 402.2, e-value: 4.2e-115, length: 211)
ICCAGTAVASGPEEFTALAAALGDRLTVSALRQPGFRANELLPGSLDGLLDAQADAVLRHTGDRPYALLGHSAGGALAHA
LACRLEELGAGPAALVLADVYLPSSPGAMGVWRNEMLDWVMRRSVVSIDDARLTAMGAYNQMLLEWTPRPTKAPVLFLRA
TEPVRPWSGEPESWRAHWDGGDHTAVDVPGTHLTLMTEHARHLAATLHTWL
>UniRef100_Q3S868_from_1834_to_2045 (HMM "PKS_TE" in sequence "UniRef100_Q3S868", bitscore: 400.3, e-value: 1.5e-114, length: 212)
VCFASVVALGGAHQYSRLASAFEGRYGVSALDAPGFAPDEPLPADMSSLLDFQTEVLLRRLGDRPKVLLGSSSGGTLAHA
AAARLEALGAGPAAVVLLDTYLSGDEAMTQFDDVLVSGMFEREDRAAPMDGTRLTAMGRYFQLLDDWVPPPVEAPVLLVR
ASSPLAEPAPDSDIDWRASWPSAHSVLDVPGNHWSMMEQHLKTTVDAVSGWL
>UniRef100_Q83X71_from_3084_to_3291 (HMM "PKS_TE" in sequence "UniRef100_Q83X71", bitscore: 400.3, e-value: 1.5e-114, length: 208)
ICVAGTAPVAGPHEFLRLAAAFEGSMPVSALPQPGYEPGEQLPASLAAVLGVQADAVLKSADGPFVLVGHSAGALMAHAL
GAELADRGRPPHGIVLIDVYPPGRQQAVQGWLAELTDTMFGREGVRVDDTRLTALGAYHRFTSTWQPRDLAVPTLLVRAC
EPLGEWPDGTSWQSTWPFPHTCVDVPGNHFSMVQEHAGAVAERIRTWT
>UniRef100_Q9ALM2_from_5365_to_5577 (HMM "PKS_TE" in sequence "UniRef100_Q9ALM2", bitscore: 399.6, e-value: 2.4e-114, length: 213)
VCMPALIGMPPAQQYARIAAGFRDVRDVSVIPMPGFIAGEPLPSAIEVAVRTQAEAVLQEFAGGSFVLVGHSSGGWLAHE
VAGELERRGVVPAGVVLLDTYIPGEITPRFSVAMAHRTYEKLATFTDMQDVGITAMGGYFRMFTEWTPTPIGAPTLFVRT
EDCVAdpeGRPWTDDSWRPGWTLADATVQVPGDHFSMMDEHAGSTAQAVASWL
>UniRef100_Q5Y9G6_from_2985_to_3192 (HMM "PKS_TE" in sequence "UniRef100_Q5Y9G6", bitscore: 394.8, e-value: 6.8e-113, length: 208)
VCCAGTAAPSGPHEFARLAAALDGSWSVLGLPQPGYLAGEPLPASMEALAAAQAATVLRAVAARPVVLVGHSAGGLMSHA
LATALTQQGHRPDGVVLLDSYPPGRQDAVEGWIDVLTRRLLDLETVPLDDTRLTAMGAYDRMLGGWVPDDQQVATLLVRA
VDPIAAWPDDDWRASWPFAHATADVPGDHFTMMQEHAGQVAARITDWW
>UniRef100_Q331Q2_from_1144_to_1354 (HMM "PKS_TE" in sequence "UniRef100_Q331Q2", bitscore: 394.3, e-value: 9.8e-113, length: 211)
ICCAGTAVASGPEEFTALAAALDNRLTVSALRQPGFRADELLPGSLDGLLDAQADAVLRHTGDRPYALLGHSAGGALAHA
LTCRLEERGAGPTALILADVYLPSSPGAMGVWRNEMLDWVMQRSVVSIDDSRLTAMGAYNRMLLEWVPRPTKAPVLFLRA
TEPVGQWSGEPESWRARWDGGDHTAVDVPGTHLTLMTEHARHLAATVRSWL
>UniRef100_Q3VZI2_from_197_to_411 (HMM "PKS_TE" in sequence "UniRef100_Q3VZI2", bitscore: 391.9, e-value: 5.3e-112, length: 215)
VCLPSMVAPSGPHTFARLALHLHGRRAVHALAHPGFGDGELLPATADLVVDLHAETLAAHFPDTPVALAGYSSGGWLAHA
VAARLEARGIRPSAVVLLDTWLPGDRIPEADIAEELRGIAVNDQAFALMTESQVTAQGAYLDLFEGWKPTSVRAPIVLVR
AVQRMPGQRADPAGPVTGWADEWDLAFDTRDTAGDHQSMMNEHAGSTAHTVHAWL
>UniRef100_Q0RTS6_from_2058_to_2276 (HMM "PKS_TE" in sequence "UniRef100_Q0RTS6", bitscore: 390.4, e-value: 1.4e-111, length: 219)
ICFPAMSAISGPHEYARLGTLLRGERDVFVLPSPGYDENDHVPIDEPTYIEMHVREVTRLVGDEPFVLVGRSMGGVVAHA
VAAELENAGIAPSGLVLVDSYPPESAVREgMaDWWLTAMITGMLDRVDRYQMVWSDASLTTMGAYVRVFNGWQAKPVAAP
TLLIRAADPLRRTIIDPADPDGWQAYWTTPHTTVDVPGEHFSILEEHSPTTVAAIRQFI
>UniRef100_Q0PCZ8_from_1889_to_2098 (HMM "PKS_TE" in sequence "UniRef100_Q0PCZ8", bitscore: 389.9, e-value: 2.1e-111, length: 210)
ICFPAFGAMSGPHEYARFAAHFAGDRDVVALTYPGFVPGTAVPASVDDLAGVLATVIAENLTDRPFALLGHSSGGMVAQA
VAERLEAVGVVPAAVVPMDVYLPEQGTIENIAASMMDNFLSRDGGAVPITGQSLIAMGKYFKIFTEWGPGPVAAPTVFVR
ARDPLSETDAQVDWRPEWPLPHTPVEVSGNHFTMMEESAGSTADTLKGHL
>UniRef100_A4X8M0_from_3501_to_3709 (HMM "PKS_TE" in sequence "UniRef100_A4X8M0", bitscore: 389.2, e-value: 3.5e-111, length: 209)
VCLPSPMALGGDQQYARFTAEFGGTRDVWTLPVPGFGRDESLPASSDAAVRVFAEMVRPIAEQGPYVIVGYSSGGLFAHA
TAGELERQGHGPTGVVLLDTYLTTGSTTATFFTHMLDSLLDREATFGEFSSARLSAMGRYIRLLESCPIDSIGTPVLFVR
PQESIVAGDDDGWRATWETPHTLREVPGNHFTMMEGQVGATASVVRDWI
>UniRef100_Q0RK68_from_1934_to_2150 (HMM "PKS_TE" in sequence "UniRef100_Q0RK68", bitscore: 386.8, e-value: 1.8e-110, length: 217)
VCLPSMVAPSGPHNFARIALHLHGLRDVFALPHPGFGDGELLPANAELVVEMHADTVARAFPVTPVVLAGYSSGGWLAHA
IASALEDRGVHPAAVALLDTWLPTDRIPEEDIHEELRGIAVNDQAFALMTEAQITAQGAYLDLFEHWRPRAVAAPVMLLR
AAERMPrgtVAEDITGHGQAWTTDWSMDHDSFDVAGDHQSMMNEHAASTARDLHRWL
>UniRef100_Q76KZ3_from_3579_to_3804 (HMM "PKS_TE" in sequence "UniRef100_Q76KZ3", bitscore: 386.3, e-value: 2.5e-110, length: 226)
FCFASPMAMGGTHQYARLAAHFRGVREVSALPMPGFATGDLLPATAEAVVEVFGRSLLRAAGDEPFVLLGYSAGGVFAHA
VAAWLESEGCAPAAVVLLDSYRADGGTSMdGDFWVSMVEGLFSREEVFGRFTSARLSAMGRYARLVGEVKTGEVKAPVLF
VRPERSLSasadaggvggGDAGAAAATDDWRASWDTAETVLEVAGDHFDIIESQAAATADAVEGWL
>UniRef100_Q93HJ1_from_3394_to_3608 (HMM "PKS_TE" in sequence "UniRef100_Q93HJ1", bitscore: 382.6, e-value: 3.2e-109, length: 215)
IGFPSQSVWASNQELVSMATPLRGTRDVWSLMLPGFVTGQPVAADVDAAAEYALRLIEELVDGEPFVLAGRSSGGRIAHE
VTSRLEDRGLAPRGLVLIDSYMAGYDATSYIVPVMESKAVELEKDFGQMTGTRLTAMAAYFGMFEHWQPKEIATPTLLVR
ASECYGIEPGEVQPPAEQWQAAWPLPHEAIDVPGNHYTMLEGNGDVTAAAVHEWL
>UniRef100_A0ACI0_from_6119_to_6328 (HMM "PKS_TE" in sequence "UniRef100_A0ACI0", bitscore: 381.5, e-value: 7.1e-109, length: 210)
VCVSGLTAGGGPQEFVRLAAPLRGARRVAAVPVLGYGRGELLPATPEVALDWQARGILAHAQDTPVVLFGHSGGAILAHR
LAVRLADLGAPPAGLVLADVYRLDDPLMADWSAELSEGVFDRAEQFVPMDDSRLTAMTWYGGLFWEIPRPDTRVPTLLLR
ASEPLREPADGRDWRSSWKAARDIVDVPGNHFTMMAEHAGTTARAVHRWI
>UniRef100_Q0ILD0_from_3374_to_3588 (HMM "PKS_TE" in sequence "UniRef100_Q0ILD0", bitscore: 381.3, e-value: 8e-109, length: 215)
ICFPSQSVWASNQELVGMAVPLRGVRDLWSLMLPGFVTGQPVAADVDAAAEYAVRLIEELVQDEPFVLAGRSSGGRIAHE
VAVRLEGRGRAPKGLVLIDSYMAGYEATSYITPVMESKALELEKDFGQMTGTRLTAMAAYFAMFEAWQPEETSVPTLLVR
ASERYGIEPGQEQPPAEEWQSAWPLPHDAIDVPGNHYSMIEGSGDVTAAAVHRWL
>UniRef100_Q3WH62_from_1732_to_1948 (HMM "PKS_TE" in sequence "UniRef100_Q3WH62", bitscore: 380.2, e-value: 1.7e-108, length: 217)
VCVPSMVAPSGPHSFARLALHLHGQRDVYGLSLPGFGEGEKLPASSVLVVEILTDLVAAHFIGVPIAIAGYSSGGWLAHA
VAAGLEERGIHPKAVLLLDTWLPGDRIPAEEIQEELRGIAVNDQAFALMTEAQVTAQGAYLTLFEKWKPNPVYAPIVLVR
AEERMPqlsPDDQSTIEEHGWTTDWEIDHLTLDVSGNHQTMMNEHAISTARNLHHWL
>UniRef100_O30768_from_1644_to_1856 (HMM "PKS_TE" in sequence "UniRef100_O30768", bitscore: 377.6, e-value: 1.1e-107, length: 213)
YCCAGTAATSNPREYAHFADALRGRRDVTVLPLPGFGdPAEPLPASLDALLADRADALLEHCGGEPFALAGHSAGANVAY
ALAAYLESRGSGPAAVVLMDMYFPDDPGAMGVWRDDLLRWSLERSPVPLAEHRLTAMAGYHRLLLGSHFTALRAPVLLAR
ASEPLREWSGDDGPDGWRSRVPGVTSVTDVPGNHFTMLTEYAADTASAVHDWL
>UniRef100_Q70KH4_from_1989_to_2197 (HMM "PKS_TE" in sequence "UniRef100_Q70KH4", bitscore: 377.2, e-value: 1.4e-107, length: 209)
ICFPTFAGGSGAHQYARLAAVSGGERDIWVLPAPGFTWQESLPASVETLARLQADSVEACADGGPVVLLGYSAGGWIAQA
TATALQERGIAPAAVVLLDSHRPDSAMLPHLHAHIDGAREDVLWTAGTGDDAYLTAMAHYAHLFHTWTPKETGTPTLLVR
ASDRPFDEAPTDWQPHWPLPHTAVDTAGTHFSIIREHSGPTLQAVHAWL
>UniRef100_Q9ZGI2_from_1120_to_1335 (HMM "PKS_TE" in sequence "UniRef100_Q9ZGI2", bitscore: 376.3, e-value: 2.6e-107, length: 216)
VGCTGTAANGGPHEFLRLSTSFQEERDFLAVPLPGYGTGTgtgtaLLPADLDTALDAQARAILRAAGDAPVVLLGHSGGA
LLAHELAFRLErAHGAPPAGIVLVDPYPPGHQEPIEVWSRQLGEGLFAGELEPMSDARLLAMGRYARFLAGPRPGRSSAP
VLLVRASEPLGDWQEERGDWRAHWDLPHTVADVPGDHFTMMRDHAPAVAEAVLSWL
>UniRef100_UPI0000112696_from_72_to_287 (HMM "PKS_TE" in sequence "UniRef100_UPI0000112696", bitscore: 376.3, e-value: 2.6e-107, length: 216)
VGCTGTAANGGPHEFLRLSTSFQEERDFLAVPLPGYGTGTgtgtaLLPADLDTALDAQARAILRAAGDAPVVLLGHSGGA
LLAHELAFRLErAHGAPPAGIVLVDPYPPGHQEPIEVWSRQLGEGLFAGELEPMSDARLLAMGRYARFLAGPRPGRSSAP
VLLVRASEPLGDWQEERGDWRAHWDLPHTVADVPGDHFTMMRDHAPAVAEAVLSWL
>UniRef100_Q93H83_from_3124_to_3333 (HMM "PKS_TE" in sequence "UniRef100_Q93H83", bitscore: 375.5, e-value: 4.7e-107, length: 210)
MCFSPYVVPAGAHQYARFAAPFRDRLDVWALVHPGYEKGEPVPSDPDVVFRLHAQTVRECAGGKPAVLLGYSSGGWIAHG
VAAHLEAMGERPAAVVMVDSFSREVPFDHQVLNAMAQAHSQRLDFMRSGGEQLTAMGRYMRLFDDWAAPQIAAPTLLVRA
SEPMLAGAGDGDGRAAPPEHVDTIVEVTGNHYSMLEDHAGTTAAAVDSWL
>UniRef100_Q6V1N7_from_1587_to_1799 (HMM "PKS_TE" in sequence "UniRef100_Q6V1N7", bitscore: 373.8, e-value: 1.4e-106, length: 213)
ISFPPFAPVEQTLQFVRLASFFRDRRDLSMVTVPGFLKGEPLAESVDVLIDVLAESAIHCAAGSPFALLGYSSSGWLAHC
VTARMEALGTPAQGLVLLDTYLPDGMSVALRQAMTYEVNERRSRFTKLNFTTITALGTYRRMFRGWAPQPVSTPTLFIRP
EECIPGDPGLPPLTGEWRTHWPLPHTDATVPGDHCTIVAENADATAALVHDWL
>UniRef100_O33958_from_1607_to_1819 (HMM "PKS_TE" in sequence "UniRef100_O33958", bitscore: 373.5, e-value: 1.8e-106, length: 213)
VGCAGTAVASGPVEFTAFAGALADlpaAAPMAALPQPGFLPGERVPATPEALFEAQAEALLRYAAGRPFVLLGHSAGANM
AHALTRHLEANGGGPAGLVLMDIYTPADPGAMGVWRNDMFQWVWRRSDIPPDDHRLTAMGAYHRLLLDWSPTPVRAPVLH
LRAAEPMGDWPPGDTGWQSHWDGAHTTAGIPGNHFTMMTEHASAAARLVHGWL
>UniRef100_Q83WE6_from_1853_to_2066 (HMM "PKS_TE" in sequence "UniRef100_Q83WE6", bitscore: 371.8, e-value: 6e-106, length: 214)
ACVPAPMGMGGAHQYARFAERFRAVRPVLAVPMPGFSAKEPLPASPEAAVEVLAGQLRPLAESGPLVLVGYSSGGVFANA
AAHRLEQLGCRVAGLVLLDTYQPDTTAIANFISPMLDGLFEREGSFGPFTTARLTGMARYARLLDRCAVGEPDVPVLFVR
PGKLFVLDGQPQPDDDTWRASWRRMDTVREVPGNHFTMLEDEVAATAEVVESWI
>UniRef100_UPI0000E11D94_from_93_to_308 (HMM "PKS_TE" in sequence "UniRef100_UPI0000E11D94", bitscore: 369.3, e-value: 3.3e-105, length: 216)
VGCTGTAANGGPHEFLRLSTSFQEERDFLAVPLPGYGTGTgtgtaLLPADLDTALDAQARAILRAAGDAPVVLLGHAGGA
LLAHELAFRLErAHGAPPAGIVLVDPYPPGHQEPIEVWSRQLGEGLFAGELEPMSDARLLAMGRYARFLAGPRPGRSSAP
VLLVRASEPLGDWQEERGDWRAHWDLPHTVADVPGDHFTMMRDHAPAVAEAVLSWL
>UniRef100_Q70HZ7_from_1524_to_1730 (HMM "PKS_TE" in sequence "UniRef100_Q70HZ7", bitscore: 367.2, e-value: 1.4e-104, length: 207)
FCIPSHLGKADPHKFLRFAAALRGRRDVFVLRQPGFVPGQPLPAGLDVLLDTHARAMAGHDRPVLLGYSAGGLAAQALAA
RLAELGRPPAAVVLVDTYAPDETEVMARIQGAMEQGQRDRDGRTGAAFGEAWLTAMGHYFGFDWTPCPVDVPVLHVRAGD
PMTGMPVEGRWQARWNLPHTAVDVPGDHFTMMEDHAPRTADTVHDWL
>UniRef100_Q5VKR3_from_1597_to_1797 (HMM "PKS_TE" in sequence "UniRef100_Q5VKR3", bitscore: 360.5, e-value: 1.5e-102, length: 201)
VCLPSVLATSGAHQYARFATALRGRRSVCSLTLPGFAAGEPLPANLDALVDAAAHAVRARIGDAPAALVGYSSGGLLAHP
VAAALERDGARPAAIVLIDTFPPGSGLTPAVLDGMFARLAGLDALNDARLTAMGGYLRLLSDWKPAEIGAPVLLGHAAEP
PQDAPDRQWHQPHHGAVLPGDHFTVLEDHATSTAEIVHEWL
>UniRef100_Q9S0R3_from_4672_to_4873 (HMM "PKS_TE" in sequence "UniRef100_Q9S0R3", bitscore: 358.7, e-value: 5.2e-102, length: 202)
ICLPTVAAVSSVYQYSRFAAGLNGHRDVWYVPAPGFLEGEPLPSGIGAVTRMFADAIVRFTDGAPFALAGHSAGGWFVYA
VTSHLERLGVRPEAVVTMDAYLPDDGIAPVASALTSEIFDRVTQFVDVDYTRLVAMGGYFRIFSGWSPPDITTPALFLRG
RDGEQMPPPWGVPHTVLDIQGNHFTMLEQFADSTARHVDEWL
>UniRef100_Q0QMN4_from_1626_to_1831 (HMM "PKS_TE" in sequence "UniRef100_Q0QMN4", bitscore: 358.1, e-value: 7.9e-102, length: 206)
VCLPTVLATSGPHQYARFAAALRGRRAVSALTLPGYDDGAPLPADRSAAVAAVTEQVRRTAGDRPVVLVGYSSGGLLANG
VAARLAAHAHPAHALVLLDTFVFGPELITDGAPLFQQVFTRLDEAGGATDARLTAMGAYLRLLTDWAPADAAAPVLVART
TRALAGFDRPPATWDHPHDTVEVAGDHFTVLEEHADAAAQAVHEWL
>UniRef100_Q53840_from_8598_to_8807 (HMM "PKS_TE" in sequence "UniRef100_Q53840", bitscore: 349.0, e-value: 4.2e-99, length: 210)
ICFPAFVVPSAPIQYARFASHLRDRRDIWFIPHPGYRHKTPLTRSLDELVSSHARTTLACARNSPFVLFGHSSGGNIAHM
VAEHLESIGHGPAGVVLLDSYDYASPAVEAGLKIFHVEQLQTWGASDAGLTAEAWYYEHIGLetWKPRQLAAPTLHVRAT
EPMKQFVGSEGAPAEWRASWKLPHVAIDAPGDHATVVDHPFLAQAVDDWL
>UniRef100_Q9EWA3_from_1805_to_2018 (HMM "PKS_TE" in sequence "UniRef100_Q9EWA3", bitscore: 346.2, e-value: 3.1e-98, length: 214)
ICVSTPTANGGVHEYARLAASFRGERHVSALPLVGFATGERLPATAETAVRVIAESALRASDGNPFVLVGHSSAGAFAYL
AAALLEnTWGIRPEAVVLLDTLSLRHEQNESIDYAGLMRRHFMVDEVSPVRMTNSRLSAMARWMGMLNQLEVRHTTVPVL
IIRATKETFGIGTDTGIYGEDHGSPVDVRSVDADHFSMVRDDAPETARIVREWL
>UniRef100_Q6JHN6_from_7275_to_7484 (HMM "PKS_TE" in sequence "UniRef100_Q6JHN6", bitscore: 344.0, e-value: 1.4e-97, length: 210)
VCFTPIVPLTGANLYYPLAAALPGGLTVSALASPGFVEGEKLPVDASVLVSLQAETVAEHVGEAPFVLAGLSSGGIVAHT
TAKRLADCGKPPRAVILFDTYAMHDVSVLETGPHFMTAMFERAAGVVPIDSTRLSAYEWTCGLFGHWDPEPMPVPTLLIR
ASEPMSPDLTGKNWRTNLDGVSTIVDVPGNHYSLMEEFAASTAQVVHDWL
>UniRef100_A1YAN1_from_1718_to_1917 (HMM "PKS_TE" in sequence "UniRef100_A1YAN1", bitscore: 334.0, e-value: 1.4e-94, length: 200)
VCVPSLLAGSGAHEYARFAASFRDVQDVSVVPVPGFGHGQPLPDSIEAVLHAQADAILREGGDPVVLVAHSSGGPLAHAL
ARHLEEAGSAPRALVLIDVYPQDEHALDGIRDRLSGGLGDDTRLTAMGAYLRLFADYVPAPTGVPTLLVRASEPLEAWRD
RTEWRSGWALPHDTVDVEGDHFTMLERHAGTTAEAVREWL
>UniRef100_O30482_from_1727_to_1933 (HMM "PKS_TE" in sequence "UniRef100_O30482", bitscore: 324.8, e-value: 8.1e-92, length: 207)
VCVPAVTPAATPHEYDALGRRLDGVLASAVLPYPGFGAGQAMPEDRRTLVGMHARSVLDHVGDEPYVLVGRSLGGTVAHA
VTSELERLGRGPRGLVLIDTYPLDASRAQEWLLGLPARAAVEEGAPDDAALLAMGAYLRAFADWTRYAVTTPPLFLRPGR
PTPAMPRKDGWQATWPLPHDLIEVAGDHFTVLTDEVADTAEALLGWL
>UniRef100_Q6W5P8_from_1816_to_2031 (HMM "PKS_TE" in sequence "UniRef100_Q6W5P8", bitscore: 319.1, e-value: 4.4e-90, length: 216)
VCVSAPTANGGVHQYATLSGHFRGRRDVTALPLIGFNTGEALPAHAEAAARIIADCTLQAADGKPFVLVGHSSGGSLAYA
AAGVLEhTWGIRPEAVVLLDTLSIQHKSDEGVDYNGMMKFNFTAVDDSPVRLTNSRLSAMGRWMVLLNALDVHPTTVPVL
EIKCTRALIEGVPAPDPERLHLPvVPDAEVRPLDSDHLSLIREDSGPAADLMDAWL
>UniRef100_Q9Z3T8_from_1852_to_2058 (HMM "PKS_TE" in sequence "UniRef100_Q9Z3T8", bitscore: 315.3, e-value: 6.2e-89, length: 207)
ICLNSFLPARANLTYQRLSRELKGHYDMATLPLPGYDNGPLPASAEAVAVALAHAVEACAAGRPFTLLGFSTGGLVAYAV
AELLQQRGIHPAALCLIDTYPPAAMRSAVLKEVLSDWLESRSDFWSTDDDGLSAMAYYLELFGRWSPLPLEAPVLLLQAE
QASAAGASDTWPQLWPRLTQVVKTSGRHFALLSDEVQQTAQHLIQVL
>UniRef100_Q0QMP7_from_1709_to_1908 (HMM "PKS_TE" in sequence "UniRef100_Q0QMP7", bitscore: 310.7, e-value: 1.4e-87, length: 200)
LALPSALAASGPHQFARLAAALRGDGDgdgyrVTALPLPGFRAGEPLPANLPALLDALAVAAARAAGRGPFAFVGYSSGG
LLAHALAARLGAAAVVLLDSRPLTDYTPADHPELLDGVAARLDVVDDTRLTAMGRYLELLHTLHPTPADVPTLLAAAERP
IPARPLPWPLPHTEVVVPGDHFTLIEDHAATTAAAVSAWL
>UniRef100_Q87W69_from_1852_to_2058 (HMM "PKS_TE" in sequence "UniRef100_Q87W69", bitscore: 310.6, e-value: 1.6e-87, length: 207)
ICLNSFLPARANLTYQRLGRELKGHYDMATLPLPGYDNGPLPASAEAVAVALAHAVEACAAGRPFTLLGFSTGGLVAYAV
AELLQQRGIHPAALCLIDTYPPAAMRSAVLKEVLSDWLESRSDFWSTDDDGLSAMAYYLELFGRWSPLPLEAPVLLLQAE
QASAAGASDTWPQLWPRLTQVVKTSGRHFALLSDEVQQTAQHLILVL
>UniRef100_Q8GBX4_from_3375_to_3574 (HMM "PKS_TE" in sequence "UniRef100_Q8GBX4", bitscore: 303.9, e-value: 1.6e-85, length: 200)
VCLPSFYPPVSVYTRFAAALRGERDVWLLPPPGYARGEHLAPDMPALIEHQAAAIVRSTAGSPFAIVAYSSSGWLAYATA
SCLESKGSSPRALVLLDHVDQSIPRELGHQIWREWVDFPVPArDDVEMSALGHYVKLPQAETPAQIAAPILLVRPATLSA
TDVWPPHWRAPEAVVEVPGSHSTMLVTHAESTARAVHEWL
>UniRef100_Q93NX7_from_1818_to_2026 (HMM "PKS_TE" in sequence "UniRef100_Q93NX7", bitscore: 303.1, e-value: 2.8e-85, length: 209)
IFVSAPGATGGVHQYARIAAHFRGKRHVSAIPLMGFAPGELLPATSEAAARIVAESVLMASDGEPFVMVGHSTGGSLAYL
AAGVLEdTWGVKPEAVVLLDTASIRYNPSEGNNLDQTTRFYLADIDSPSVTLNSARMSAMAHWFMAMTDIDAPATTAPTL
LLRATQANNGFMLDTSAVPADVVRDIEADHLSLAMEHSDLTAEAIENWL
>UniRef100_Q9L4X1_from_1850_to_2058 (HMM "PKS_TE" in sequence "UniRef100_Q9L4X1", bitscore: 299.9, e-value: 2.5e-84, length: 209)
IFVSAPGATGGVHQYARIAAHFRGSRHVSALPLMGFAPGELLPATSEAAARIVAESVLMASEGEPFVMVGHSTGGSLAYL
AAGVLEdTWDVRPEAVVLLDTASIRYNPGEGNDLDRTTRFYLADIDSPSVTLNSARMSAMAHWFMAMTDIQAPAPTAPTL
LVRAARALDGFRLDTSSVPADEVRDIDADHLSLAKEHSALTAQAIEGWL
>UniRef100_Q6D9L2_from_1894_to_2101 (HMM "PKS_TE" in sequence "UniRef100_Q6D9L2", bitscore: 298.3, e-value: 7.6e-84, length: 208)
VCLNSFIPAAANLTYQRLSSALSDRYSILTVPLPGYHGEPLPGTDYAAAAALATAIERGTSGRDFTLVGFSTGGLVAHAA
AHQLEARGRQPKAVVLIDSFPPSAMNEATMGDVLRTWFAAKGEFWSDEDTSVMAMAWYLELFGRqWTPSHLKTPTLLLQA
KDYPASAQPERWANEWPNLVKSIITPGSHFELLTEYVAHTAKNLSDLL
>UniRef100_A4KE93_from_1167_to_1393 (HMM "PKS_TE" in sequence "UniRef100_A4KE93", bitscore: 291.1, e-value: 1.2e-81, length: 227)
ICIPTLTVLSDQREYRDIANAMTGRHSVYSLTLPGFDSSDALPQNADMIVETVSNAIIDVVGGScRFVLSGYSSGGVLAY
ALCSHLSvKHQRNPLGVALIDTYLPSQIANPsMnEGFSPndtgkGLSREVIRVARMLNRLTATRLTAAATYAAIFQAWEP
GRSMAPVLNIVAKDRIAtVENLREERINRWRTAAAEAAYSVAEVPGDHFGMMSTSSEAIATEIHDWI
>UniRef100_A1KFM7_from_711_to_937 (HMM "PKS_TE" in sequence "UniRef100_A1KFM7", bitscore: 291.1, e-value: 1.2e-81, length: 227)
ICIPTLTVLSDQREYRDIANAMTGRHSVYSLTLPGFDSSDALPQNADMIVETVSNAIIDVVGGScRFVLSGYSSGGVLAY
ALCSHLSvKHQRNPLGVALIDTYLPSQIANPsMnEGFSPndtgkGLSREVIRVARMLNRLTATRLTAAATYAAIFQAWEP
GRSMAPVLNIVAKDRIAtVENLREERINRWRTAAAEAAYSVAEVPGDHFGMMSTSSEAIATEIHDWI
>UniRef100_A5TZD1_from_1167_to_1393 (HMM "PKS_TE" in sequence "UniRef100_A5TZD1", bitscore: 291.1, e-value: 1.2e-81, length: 227)
ICIPTLTVLSDQREYRDIANAMTGRHSVYSLTLPGFDSSDALPQNADMIVETVSNAIIDVVGGScRFVLSGYSSGGVLAY
ALCSHLSvKHQRNPLGVALIDTYLPSQIANPsMnEGFSPndtgkGLSREVIRVARMLNRLTATRLTAAATYAAIFQAWEP
GRSMAPVLNIVAKDRIAtVENLREERINRWRTAAAEAAYSVAEVPGDHFGMMSTSSEAIATEIHDWI
>UniRef100_Q7D9V6_from_1167_to_1393 (HMM "PKS_TE" in sequence "UniRef100_Q7D9V6", bitscore: 291.1, e-value: 1.2e-81, length: 227)
ICIPTLTVLSDQREYRDIANAMTGRHSVYSLTLPGFDSSDALPQNADMIVETVSNAIIDVVGGScRFVLSGYSSGGVLAY
ALCSHLSvKHQRNPLGVALIDTYLPSQIANPsMnEGFSPndtgkGLSREVIRVARMLNRLTATRLTAAATYAAIFQAWEP
GRSMAPVLNIVAKDRIAtVENLREERINRWRTAAAEAAYSVAEVPGDHFGMMSTSSEAIATEIHDWI
>UniRef100_A1QNH8_from_1167_to_1393 (HMM "PKS_TE" in sequence "UniRef100_A1QNH8", bitscore: 291.1, e-value: 1.2e-81, length: 227)
ICIPTLTVLSDQREYRDIANAMTGRHSVYSLTLPGFDSSDALPQNADMIVETVSNAIIDVVGGScRFVLSGYSSGGVLAY
ALCSHLSvKHQRNPLGVALIDTYLPSQIANPsMnEGFSPndtgkGLSREVIRVARMLNRLTATRLTAAATYAAIFQAWEP
GRSMAPVLNIVAKDRIAtVENLREERINRWRTAAAEAAYSVAEVPGDHFGMMSTSSEAIATEIHDWI
>UniRef100_UPI00005EE3CD_from_735_to_961 (HMM "PKS_TE" in sequence "UniRef100_UPI00005EE3CD", bitscore: 291.1, e-value: 1.2e-81, length: 227)
ICIPTLTVLSDQREYRDIANAMTGRHSVYSLTLPGFDSSDALPQNADMIVETVSNAIIDVVGGScRFVLSGYSSGGVLAY
ALCSHLSvKHQRNPLGVALIDTYLPSQIANPsMnEGFSPndtgkGLSREVIRVARMLNRLTATRLTAAATYAAIFQAWEP
GRSMAPVLNIVAKDRIAtVENLREERINRWRTAAAEAAYSVAEVPGDHFGMMSTSSEAIATEIHDWI
>UniRef100_UPI00005F6102_from_735_to_961 (HMM "PKS_TE" in sequence "UniRef100_UPI00005F6102", bitscore: 291.1, e-value: 1.2e-81, length: 227)
ICIPTLTVLSDQREYRDIANAMTGRHSVYSLTLPGFDSSDALPQNADMIVETVSNAIIDVVGGScRFVLSGYSSGGVLAY
ALCSHLSvKHQRNPLGVALIDTYLPSQIANPsMnEGFSPndtgkGLSREVIRVARMLNRLTATRLTAAATYAAIFQAWEP
GRSMAPVLNIVAKDRIAtVENLREERINRWRTAAAEAAYSVAEVPGDHFGMMSTSSEAIATEIHDWI
>UniRef100_Q7U224_from_711_to_937 (HMM "PKS_TE" in sequence "UniRef100_Q7U224", bitscore: 287.5, e-value: 1.4e-80, length: 227)
ICIPTLTVLSDQREYRDIANAMTGRHSVYSLTLPGFDSSDALPQNADMIVETVSNAIIDVVGGScRFVLSGYSSGGVLAY
ALCSHLSvKHQRNPLGVALIDTYLPSQIANPsMnEGFSPndtgkGLSREVIRVARMLNRLTATRLTAAATYAAIFQAWEP
GRSMAPVLNIVAKDRIAtVENLREERINRWRTAAAEAAYSVAEVPGDHFGVMSTSSEAIATEIHDWI
>UniRef100_Q8KRY0_from_1_to_156 (HMM "PKS_TE" in sequence "UniRef100_Q8KRY0", bitscore: 192.3, e-value: 6.3e-52, length: 156)
AVLRAAGDAPVVLLGHSGGALLAHELAFRLErAHGTAPAGIVLVDPYPPGHQEPIEVWSRQLGEGLFAGELEPMSDARLL
AMGRYARFLAGPRPGRSSAPVLLVRASERLGDWPEERGDWRAHWDLPHSVADVPGDHFTMMRDHAPAVAVAVLAWL
>UniRef100_A4KCE5_from_7388_to_7600 (HMM "PKS_TE" in sequence "UniRef100_A4KCE5", bitscore: 178.8, e-value: 7.6e-48, length: 213)
VCPTVMTTGPQVYSRLAEELDAGRRVSALVPPGFHGGQALPATLTVLVRSLADVVQAEVADGEFALAGHSSGGVVAYEVA
RELEARGLAPRGVVLIDSYSFDGdgGRPEELFRSALNERFVEYLRLTGGGNLSQRITAQVWCLELLRGWRPEGLTAPTLY
VRPAQPLVEQEKPEWRGDVLAAMGQVVEAPGDHFTIIEgEHVASTAHIVGDWL
>UniRef100_A1GD39_from_2154_to_2363 (HMM "PKS_TE" in sequence "UniRef100_A1GD39", bitscore: 178.7, e-value: 8e-48, length: 210)
VPPIAPMIDTAYALFAQGLPEPREVSAVRPLGFVAGEPLPADLPSLFRVYGDMLLEESGIDPVAVVGHSSGGWIAYGVAA
YLCGIGRPPAALVLLDTSWPGEFEIGVQRDFMRAQAKRHELGSDDGAslghQLIAMGGYLRMFDDWKPQLIEVPSLLVRA
AEYMTGAAKPDEVLRANDGTVRDVASVPGNHFSMMSKYPVETATAVHTWL
>UniRef100_A6GK49_from_1500_to_1723 (HMM "PKS_TE" in sequence "UniRef100_A6GK49", bitscore: 58.5, e-value: 2e-12, length: 224)
YCVPSLALPSSPLQFLRVAKLLGDRASLWSAANPGYELGDALPADLEGVCDYHAQahaAIAERTGRAPVLVGYSSGGWFS
AMLAARLEAQGRPAPGLVLLDTpHPFEWDTSNLTQMFVHDAIALHLQTHGDDDAfihELTTMQHSIAALLEqWRDRPITA
tPTLHLACTRGMRhpgwgVDVATDPATQWGPRIADLDIAPCEADHAQLLTEGAEACAGALRAWL
>UniRef100_Q1D593_from_4261_to_4512 (HMM "PKS_TE" in sequence "UniRef100_Q1D593", bitscore: -10.9, e-value: 1.2e-07, length: 252)
FFVHAVGGAVGPYRALARRMGRERPLYGFQAAGLDGREPPLEQVEALARRYVEAMRERQPEGPYVLGGWSLGGVVAFEMA
RELERLGQSVALLVLLDSFAPDENAPTrEPDAAlllagmamdlartagvestlrpEMLSGLTEEEQFTALVEHARQAGWl
ppeveastlrawrdvtranLRALAAYRPGPVRCPVLLLRAKDAQRSRAVEPSHGWARWGLSGLTVEDVPGDHYSVLREpQ
VETLARRLVEHV
>UniRef100_UPI000055A01F_from_3950_to_4211 (HMM "PKS_TE" in sequence "UniRef100_UPI000055A01F", bitscore: -13.4, e-value: 1.8e-07, length: 262)
FCIPGMGGNITQLLPLANALGADRPVIGLQYLGLDGKHAPhASVEAIAAHYVRCIRSVQPAGPYFLGGHSLGGKIAYEVA
RRLHAQGDAIGLVAMFDSAAPPYSFVAHQDDfaiasmilgvfayyagkmemmagiddarlrdapreRLLAFMGERLAQFG
VIqsqsDTSAIRGLFNVYRAAADFSPRyappheHLPLPILLVKATEPMPdgiklpeIRETPAWGWENFTRLPVRTCEVAG
NHYScLMDGYVERIADALRDAL
>UniRef100_A4LU41_from_3978_to_4239 (HMM "PKS_TE" in sequence "UniRef100_A4LU41", bitscore: -14.3, e-value: 2e-07, length: 262)
FCIPGMGGNITQLLPLANALGADRPVIGLQYLGLDGKHAPhASVEAIAAHYVRCIRSVQPAGPYFLGGHSLGGKIAYEVA
RRLHAQGDAIGLVAMFDSAAPPYSFVAHQDDfaiasmilgvfayyagkmemmagiddarlrdapreRLLAFMGERLAQFG
VIqSQSDTSAirglfnvyrAAADFSARYAPPHEHLPLPILLVKATEPMPdgiklpeIRETPAWGWENFTRLPVRTCEVAG
NHYScLMDGYVERIADALRDAL
>UniRef100_A3P5Y3_from_3995_to_4256 (HMM "PKS_TE" in sequence "UniRef100_A3P5Y3", bitscore: -14.3, e-value: 2e-07, length: 262)
FCIPGMGGNITQLLPLANALGADRPVIGLQYLGLDGKHAPhASVEAIAAHYVRCIRSVQPAGPYFLGGHSLGGKIAYEVA
RRLHAQGDAIGLVAMFDSAAPPYSFVAHQDDfaiasmilgvfayyagkmemmagiddarlrdapreRLLAFMGERLAQFG
VIqSQSDTSAirglfnvyrAAADFSARYAPPHEHLPLPILLVKATEPMPdgiklpeIRETPAWGWENFTRLPVRTCEVAG
NHYScLMDGYVERIADALRDAL
>UniRef100_A3NKB9_from_3995_to_4256 (HMM "PKS_TE" in sequence "UniRef100_A3NKB9", bitscore: -14.3, e-value: 2e-07, length: 262)
FCIPGMGGNITQLLPLANALGADRPVIGLQYLGLDGKHAPhASVEAIAAHYVRCIRSVQPAGPYFLGGHSLGGKIAYEVA
RRLHAQGDAIGLVAMFDSAAPPYSFVAHQDDfaiasmilgvfayyagkmemmagiddarlrdapreRLLAFMGERLAQFG
VIqSQSDTSAirglfnvyrAAADFSARYAPPHEHLPLPILLVKATEPMPdgiklpeIRETPAWGWENFTRLPVRTCEVAG
NHYScLMDGYVERIADALRDAL
>UniRef100_Q3JLX2_from_3969_to_4230 (HMM "PKS_TE" in sequence "UniRef100_Q3JLX2", bitscore: -14.3, e-value: 2e-07, length: 262)
FCIPGMGGNITQLLPLANALGADRPVIGLQYLGLDGKHAPhASVEAIAAHYVRCIRSVQPAGPYFLGGHSLGGKIAYEVA
RRLHAQGDAIGLVAMFDSAAPPYSFVAHQDDfaiasmilgvfayyagkmemmagiddarlrdapreRLLAFMGERLAQFG
VIqSQSDTSAirglfnvyrAAADFSARYAPPHEHLPLPILLVKATEPMPdgiklpeIRETPAWGWENFTRLPVRTCEVAG
NHYScLMDGYVERIADALRDAL
>UniRef100_Q63KU5_from_3966_to_4227 (HMM "PKS_TE" in sequence "UniRef100_Q63KU5", bitscore: -14.3, e-value: 2e-07, length: 262)
FCIPGMGGNITQLLPLANALGADRPVIGLQYLGLDGKHAPhASVEAIAAHYVRCIRSVQPAGPYFLGGHSLGGKIAYEVA
RRLHAQGDAIGLVAMFDSAAPPYSFVAHQDDfaiasmilgvfayyagkmemmagiddarlrdapreRLLAFMGERLAQFG
VIqSQSDTSAirglfnvyrAAADFSARYAPPHEHLPLPILLVKATEPMPdgiklpeIRETPAWGWENFTRLPVRTCEVAG
NHYScLMDGYVERIADALRDAL
>UniRef100_UPI000055B93C_from_3950_to_4211 (HMM "PKS_TE" in sequence "UniRef100_UPI000055B93C", bitscore: -14.3, e-value: 2e-07, length: 262)
FCIPGMGGNITQLLPLANALGADRPVIGLQYLGLDGKHAPhASVEAIAAHYVRCIRSVQPAGPYFLGGHSLGGKIAYEVA
RRLHAQGDAIGLVAMFDSAAPPYSFVAHQDDfaiasmilgvfayyagkmemmagiddarlrdapreRLLAFMGERLAQFG
VIqSQSDTSAirglfnvyrAAADFSARYAPPHEHLPLPILLVKATEPMPdgiklpeIRETPAWGWENFTRLPVRTCEVAG
NHYScLMDGYVERIADALRDAL
>UniRef100_UPI000055BFEF_from_3988_to_4249 (HMM "PKS_TE" in sequence "UniRef100_UPI000055BFEF", bitscore: -14.3, e-value: 2e-07, length: 262)
FCIPGMGGNITQLLPLANALGADRPVIGLQYLGLDGKHAPhASVEAIAAHYVRCIRSVQPAGPYFLGGHSLGGKIAYEVA
RRLHAQGDAIGLVAMFDSAAPPYSFVAHQDDfaiasmilgvfayyagkmemmagiddarlrdapreRLLAFMGERLAQFG
VIqSQSDTSAirglfnvyrAAADFSARYAPPHEHLPLPILLVKATEPMPdgiklpeIRETPAWGWENFTRLPVRTCEVAG
NHYScLMDGYVERIADALRDAL
>UniRef100_UPI000067452B_from_3992_to_4253 (HMM "PKS_TE" in sequence "UniRef100_UPI000067452B", bitscore: -14.3, e-value: 2e-07, length: 262)
FCIPGMGGNITQLLPLANALGADRPVIGLQYLGLDGKHAPhASVEAIAAHYVRCIRSVQPAGPYFLGGHSLGGKIAYEVA
RRLHAQGDAIGLVAMFDSAAPPYSFVAHQDDfaiasmilgvfayyagkmemmagiddarlrdapreRLLAFMGERLAQFG
VIqSQSDTSAirglfnvyrAAADFSARYAPPHEHLPLPILLVKATEPMPdgiklpeIRETPAWGWENFTRLPVRTCEVAG
NHYScLMDGYVERIADALRDAL
>UniRef100_A1G7W7_from_1964_to_2220 (HMM "PKS_TE" in sequence "UniRef100_A1G7W7", bitscore: -19.1, e-value: 4.4e-07, length: 257)
SGGDVLCYGELARLLADDRPVVGLTDPaltGGVGPTDIPALAEHYLDAVRQHQPHGPYLLGGWSMGGTLAHEMACLLERR
GERTALLLMIDSNTPDRIRTLHGQGApqaiaavrylhslaafldldlgfgpaeeaelldrtgdDIRRAVTQRLRDAGLLS
rrdtaDTRLLVFERHLRILGEHRAGHLSDPTtrlLLVRAALPSPhnsgvgmgVDDAPDLSRLGWDGHVRGPIHEVVVEGH
HYSLLTGDAAKTIAEHL
>UniRef100_Q4ZVI2_from_1142_to_1354 (HMM "PKS_TE" in sequence "UniRef100_Q4ZVI2", bitscore: -21.7, e-value: 6.5e-07, length: 213)
VCIHPAGGTAFCYLSLAKELPDSIGVYGVQSPGLNPGESTEPSVEAMADAYLRRIAALTSQPLVLTGLSFGGLVAYEMAR
RLTAAGHRQVTVVLLDTqgsddpgFRQQIGTVdMAEFRDklvrfngmypGIEDAQVERYFHLYNHNRLAMAAYECAPQAG
RIVLIQAREGFTRTQLHELRSFWRRRAGNGYKARLVNGGHWDMLESAEVHRVS
>UniRef100_A1G8U9_from_2445_to_2650 (HMM "PKS_TE" in sequence "UniRef100_A1G8U9", bitscore: -26.2, e-value: 1.3e-06, length: 206)
FCFPPAGGHGLVYRQFAAQLPEWRIVGLNYLAGDDKVARYADLVERLQPAGPWLLLGYSLGGNLAFEVTKELEGRGRAVR
DVIIVDSYRIVEPFEfGPDEFAAFERELAEHLLRHTGSEIVARETreqareYIEFCRQtPNTGMVQAAVTVLSDRDKTAL
YAAGERGSWTGASARGDTLLAGSGTHAEMLdQEHAVHNAALIREVL
>UniRef100_Q3KDZ7_from_1141_to_1353 (HMM "PKS_TE" in sequence "UniRef100_Q3KDZ7", bitscore: -30.9, e-value: 2.8e-06, length: 213)
VCIHPAGGTAFCYLSLAKVLPDATGVYGVQSPGLNPGESTEPTVEAMAEAYLRQIEPLTRQPLILTGLSFGGLVAYQMAQ
RLTAAGHRQVTVVLLDTQgsddpgFREQIGTVdMAEFRDklvrfngmypGIEDAQVERYFNIYNHNRLAMAAYECAPRAG
RVVLIQAREDFSRHQLHELRGFWRRRAGSGYLAKLVSGGHWDMLESAEIHRVS
>UniRef100_Q1IA17_from_1143_to_1355 (HMM "PKS_TE" in sequence "UniRef100_Q1IA17", bitscore: -32.3, e-value: 3.5e-06, length: 213)
VCIHPAGGTAFCYLSLAKVLPEAVGVYGVQSPGLNPGEATEPTVEAMAEAYLRLIEPLLDRPLVLTGLSFGGLVAYEMTR
RLRAAGGGQVSVVLLDTQGSDDPAFRAQISTVDMAEFRDKLVRFNGMypgiEDAQVERYYHLYNHnrLAMAAYACPaggg
rVVLVQAREDLARGQLRALRGFWRRRAAGGYLATLVQGGHWDMLESAEIHRVS
>UniRef100_Q7UQ60_from_3412_to_3647 (HMM "PKS_TE" in sequence "UniRef100_Q7UQ60", bitscore: -32.4, e-value: 3.6e-06, length: 236)
VCYRELAAHLPDDQPMYAIRARGLHGKEELPPTMQAMAAEYVEAIRSVRPEGPYVIGGWSVGGVIAMEVAQQLIADGNEV
EGLILLDSSIPSGASDLVpAEDQTnvgleygidlsldellqlpseeqlPFLWQHAEKLGVLDQNTPADVAARAiddlktl
fhHHLKLTTQYKMQPIETRIVLFRPTDVPFETEGSADRGWSHLAEGIDVISTPGHHHSMVQDpHVKQLAQSICETL
>UniRef100_Q211M6_from_2041_to_2307 (HMM "PKS_TE" in sequence "UniRef100_Q211M6", bitscore: -32.7, e-value: 3.7e-06, length: 267)
VCVHPIAGDVSAFLDIARAFPPTTPFWALQAPGLEPGQQPPGSVAALAAANLAALARRGHAAPRLLGGYSFGGIVAYEMA
CQLAARGTPPECLIIIDTpaplgshsiLPRDPDRAEAEWLLrmagvrarhhgtalrlsiddllPLDSEARFELATARMLA
AELIApesdatwLGRsyrasralYDAFLAYaPAPGAPRdLPMYLVRASSVSHgdlseTDRAIVSAPDMGWSRLVDGIRGV
RTIQGDHVSMLSGTAAAqTAAAITGFL
>UniRef100_UPI0000D73016_from_126_to_356 (HMM "PKS_TE" in sequence "UniRef100_UPI0000D73016", bitscore: -34.1, e-value: 4.6e-06, length: 231)
FCLGGAGGAVGYLAALDAALAASRPLVALRSPGLEGEepPLGSVEEQAARYIQVIKAIQPEGPYLLAGHSYGGIVAYEMA
QQLGVRGEPVGALLLIDTLRVENSGDSEppaaetlayelGLVQRRLGGAHQSRPLtDNPQLVAVYRsnYAAMERYEPRHY
PGPVTLFKAREALPaatlhpqrrtrlYFDDPTLGWGALCPALRVVELEGDHFSLvLPPRAQRLAAAIEEVL
>UniRef100_Q5Y9H1_from_22_to_242 (HMM "PKS_TE" in sequence "UniRef100_Q5Y9H1", bitscore: -34.9, e-value: 5.3e-06, length: 221)
LCLPHAGAAADSFVALAAALAPDVELWAVQYPGRQdrsTQEQLPTAQAIAEVVADAWRSRARTRPFAVLGHSMGALVAYE
ATRLLEPAAVDAPVRLVVSGQTAPEQHAGRTDLPDDDGLLAEVRRLDpgtVLDDEDLREHALPTLRADYRVLrdytwdpr
pllrtpltvlcgdADPLTPVADAERWLALSIVPGRVRTLEGGHFFLRDHVDTVAALVREDL
>UniRef100_A2S1B9_from_3087_to_3342 (HMM "PKS_TE" in sequence "UniRef100_A2S1B9", bitscore: -35.4, e-value: 5.8e-06, length: 256)
FCIPGAGASVTTFSTLARHLPATFSVDGLQPRGLCGTMVPYlDVETAARAYLRSIRKAAPRGPYHLVGHSFGGWVAYEIA
CRLQEQGERVATLMLLDTERPGATDIVrGrkTRVDAlaKLVELYEMHLGRPLGVSRDDLAALAHDAQIEHLRAALVRAKI
LPPsvhpnvllgvvrvlemnvntpyrpaglyagtmhvvlIANAKADADLDAWRDEqaeqWRGLADDVRIVRagGNHMTML
QPpHAASIAALLERTA
>UniRef100_A3NLR7_from_5741_to_5996 (HMM "PKS_TE" in sequence "UniRef100_A3NLR7", bitscore: -35.4, e-value: 5.8e-06, length: 256)
FCIPGAGASVTTFSTLARHLPATFSVDGLQPRGLCGTMVPYlDVETAARAYLRSIRKAAPRGPYHLVGHSFGGWVAYEIA
CRLQEQGERVATLMLLDTERPGATDIVrGrkTRVDAlaKLVELYEMHLGRPLGVSRDDLAALAHDAQIEHLRAALVRAKI
LPPsvhpnvllgvvrvlemnvntpyrpaglyagtmhvvlIANAKADADLDAWRDEqaeqWRGLADDVRIVRagGNHMTML
QPpHAASIAALLERTA
>UniRef100_A4LPX3_from_3372_to_3627 (HMM "PKS_TE" in sequence "UniRef100_A4LPX3", bitscore: -35.4, e-value: 5.8e-06, length: 256)
FCIPGAGASVTTFSTLARHLPATFSVDGLQPRGLCGTMVPYlDVETAARAYLRSIRKAAPRGPYHLVGHSFGGWVAYEIA
CRLQEQGERVATLMLLDTERPGATDIVrGrkTRVDAlaKLVELYEMHLGRPLGVSRDDLAALAHDAQIEHLRAALVRAKI
LPPsvhpnvllgvvrvlemnvntpyrpaglyagtmhvvlIANAKADADLDAWRDEqaeqWRGLADDVRIVRagGNHMTML
QPpHAASIAALLERTA
>UniRef100_A3MC36_from_3063_to_3318 (HMM "PKS_TE" in sequence "UniRef100_A3MC36", bitscore: -35.4, e-value: 5.8e-06, length: 256)
FCIPGAGASVTTFSTLARHLPATFSVDGLQPRGLCGTMVPYlDVETAARAYLRSIRKAAPRGPYHLVGHSFGGWVAYEIA
CRLQEQGERVATLMLLDTERPGATDIVrGrkTRVDAlaKLVELYEMHLGRPLGVSRDDLAALAHDAQIEHLRAALVRAKI
LPPsvhpnvllgvvrvlemnvntpyrpaglyagtmhvvlIANAKADADLDAWRDEqaeqWRGLADDVRIVRagGNHMTML
QPpHAASIAALLERTA
>UniRef100_A3P7D5_from_5816_to_6071 (HMM "PKS_TE" in sequence "UniRef100_A3P7D5", bitscore: -35.4, e-value: 5.8e-06, length: 256)
FCIPGAGASVTTFSTLARHLPATFSVDGLQPRGLCGTMVPYlDVETAARAYLRSIRKAAPRGPYHLVGHSFGGWVAYEIA
CRLQEQGERVATLMLLDTERPGATDIVrGrkTRVDAlaKLVELYEMHLGRPLGVSRDDLAALAHDAQIEHLRAALVRAKI
LPPsvhpnvllgvvrvlemnvntpyrpaglyagtmhvvlIANAKADADLDAWRDEqaeqWRGLADDVRIVRagGNHMTML
QPpHAASIAALLERTA
>UniRef100_Q3JKQ1_from_5807_to_6062 (HMM "PKS_TE" in sequence "UniRef100_Q3JKQ1", bitscore: -35.4, e-value: 5.8e-06, length: 256)
FCIPGAGASVTTFSTLARHLPATFSVDGLQPRGLCGTMVPYlDVETAARAYLRSIRKAAPRGPYHLVGHSFGGWVAYEIA
CRLQEQGERVATLMLLDTERPGATDIVrGrkTRVDAlaKLVELYEMHLGRPLGVSRDDLAALAHDAQIEHLRAALVRAKI
LPPsvhpnvllgvvrvlemnvntpyrpaglyagtmhvvlIANAKADADLDAWRDEqaeqWRGLADDVRIVRagGNHMTML
QPpHAASIAALLERTA
>UniRef100_Q63JT2_from_5829_to_6084 (HMM "PKS_TE" in sequence "UniRef100_Q63JT2", bitscore: -35.4, e-value: 5.8e-06, length: 256)
FCIPGAGASVTTFSTLARHLPATFSVDGLQPRGLCGTMVPYlDVETAARAYLRSIRKAAPRGPYHLVGHSFGGWVAYEIA
CRLQEQGERVATLMLLDTERPGATDIVrGrkTRVDAlaKLVELYEMHLGRPLGVSRDDLAALAHDAQIEHLRAALVRAKI
LPPsvhpnvllgvvrvlemnvntpyrpaglyagtmhvvlIANAKADADLDAWRDEqaeqWRGLADDVRIVRagGNHMTML
QPpHAASIAALLERTA
>UniRef100_Q62AR2_from_3063_to_3318 (HMM "PKS_TE" in sequence "UniRef100_Q62AR2", bitscore: -35.4, e-value: 5.8e-06, length: 256)
FCIPGAGASVTTFSTLARHLPATFSVDGLQPRGLCGTMVPYlDVETAARAYLRSIRKAAPRGPYHLVGHSFGGWVAYEIA
CRLQEQGERVATLMLLDTERPGATDIVrGrkTRVDAlaKLVELYEMHLGRPLGVSRDDLAALAHDAQIEHLRAALVRAKI
LPPsvhpnvllgvvrvlemnvntpyrpaglyagtmhvvlIANAKADADLDAWRDEqaeqWRGLADDVRIVRagGNHMTML
QPpHAASIAALLERTA
>UniRef100_UPI0000558D76_from_3021_to_3276 (HMM "PKS_TE" in sequence "UniRef100_UPI0000558D76", bitscore: -35.4, e-value: 5.8e-06, length: 256)
FCIPGAGASVTTFSTLARHLPATFSVDGLQPRGLCGTMVPYlDVETAARAYLRSIRKAAPRGPYHLVGHSFGGWVAYEIA
CRLQEQGERVATLMLLDTERPGATDIVrGrkTRVDAlaKLVELYEMHLGRPLGVSRDDLAALAHDAQIEHLRAALVRAKI
LPPsvhpnvllgvvrvlemnvntpyrpaglyagtmhvvlIANAKADADLDAWRDEqaeqWRGLADDVRIVRagGNHMTML
QPpHAASIAALLERTA
>UniRef100_UPI0000558FEE_from_3035_to_3290 (HMM "PKS_TE" in sequence "UniRef100_UPI0000558FEE", bitscore: -35.4, e-value: 5.8e-06, length: 256)
FCIPGAGASVTTFSTLARHLPATFSVDGLQPRGLCGTMVPYlDVETAARAYLRSIRKAAPRGPYHLVGHSFGGWVAYEIA
CRLQEQGERVATLMLLDTERPGATDIVrGrkTRVDAlaKLVELYEMHLGRPLGVSRDDLAALAHDAQIEHLRAALVRAKI
LPPsvhpnvllgvvrvlemnvntpyrpaglyagtmhvvlIANAKADADLDAWRDEqaeqWRGLADDVRIVRagGNHMTML
QPpHAASIAALLERTA
>UniRef100_UPI0000559EAF_from_3335_to_3590 (HMM "PKS_TE" in sequence "UniRef100_UPI0000559EAF", bitscore: -35.4, e-value: 5.8e-06, length: 256)
FCIPGAGASVTTFSTLARHLPATFSVDGLQPRGLCGTMVPYlDVETAARAYLRSIRKAAPRGPYHLVGHSFGGWVAYEIA
CRLQEQGERVATLMLLDTERPGATDIVrGrkTRVDAlaKLVELYEMHLGRPLGVSRDDLAALAHDAQIEHLRAALVRAKI
LPPsvhpnvllgvvrvlemnvntpyrpaglyagtmhvvlIANAKADADLDAWRDEqaeqWRGLADDVRIVRagGNHMTML
QPpHAASIAALLERTA
>UniRef100_UPI000055B8AA_from_2822_to_3077 (HMM "PKS_TE" in sequence "UniRef100_UPI000055B8AA", bitscore: -35.4, e-value: 5.8e-06, length: 256)
FCIPGAGASVTTFSTLARHLPATFSVDGLQPRGLCGTMVPYlDVETAARAYLRSIRKAAPRGPYHLVGHSFGGWVAYEIA
CRLQEQGERVATLMLLDTERPGATDIVrGrkTRVDAlaKLVELYEMHLGRPLGVSRDDLAALAHDAQIEHLRAALVRAKI
LPPsvhpnvllgvvrvlemnvntpyrpaglyagtmhvvlIANAKADADLDAWRDEqaeqWRGLADDVRIVRagGNHMTML
QPpHAASIAALLERTA
>UniRef100_UPI000055BE22_from_3630_to_3885 (HMM "PKS_TE" in sequence "UniRef100_UPI000055BE22", bitscore: -35.4, e-value: 5.8e-06, length: 256)
FCIPGAGASVTTFSTLARHLPATFSVDGLQPRGLCGTMVPYlDVETAARAYLRSIRKAAPRGPYHLVGHSFGGWVAYEIA
CRLQEQGERVATLMLLDTERPGATDIVrGrkTRVDAlaKLVELYEMHLGRPLGVSRDDLAALAHDAQIEHLRAALVRAKI
LPPsvhpnvllgvvrvlemnvntpyrpaglyagtmhvvlIANAKADADLDAWRDEqaeqWRGLADDVRIVRagGNHMTML
QPpHAASIAALLERTA
>UniRef100_UPI00005FB066_from_5826_to_6081 (HMM "PKS_TE" in sequence "UniRef100_UPI00005FB066", bitscore: -35.4, e-value: 5.8e-06, length: 256)
FCIPGAGASVTTFSTLARHLPATFSVDGLQPRGLCGTMVPYlDVETAARAYLRSIRKAAPRGPYHLVGHSFGGWVAYEIA
CRLQEQGERVATLMLLDTERPGATDIVrGrkTRVDAlaKLVELYEMHLGRPLGVSRDDLAALAHDAQIEHLRAALVRAKI
LPPsvhpnvllgvvrvlemnvntpyrpaglyagtmhvvlIANAKADADLDAWRDEqaeqWRGLADDVRIVRagGNHMTML
QPpHAASIAALLERTA
>UniRef100_UPI0000674529_from_4721_to_4976 (HMM "PKS_TE" in sequence "UniRef100_UPI0000674529", bitscore: -35.4, e-value: 5.8e-06, length: 256)
FCIPGAGASVTTFSTLARHLPATFSVDGLQPRGLCGTMVPYlDVETAARAYLRSIRKAAPRGPYHLVGHSFGGWVAYEIA
CRLQEQGERVATLMLLDTERPGATDIVrGrkTRVDAlaKLVELYEMHLGRPLGVSRDDLAALAHDAQIEHLRAALVRAKI
LPPsvhpnvllgvvrvlemnvntpyrpaglyagtmhvvlIANAKADADLDAWRDEqaeqWRGLADDVRIVRagGNHMTML
QPpHAASIAALLERTA
>UniRef100_UPI00006DD0BD_from_3035_to_3290 (HMM "PKS_TE" in sequence "UniRef100_UPI00006DD0BD", bitscore: -35.4, e-value: 5.8e-06, length: 256)
FCIPGAGASVTTFSTLARHLPATFSVDGLQPRGLCGTMVPYlDVETAARAYLRSIRKAAPRGPYHLVGHSFGGWVAYEIA
CRLQEQGERVATLMLLDTERPGATDIVrGrkTRVDAlaKLVELYEMHLGRPLGVSRDDLAALAHDAQIEHLRAALVRAKI
LPPsvhpnvllgvvrvlemnvntpyrpaglyagtmhvvlIANAKADADLDAWRDEqaeqWRGLADDVRIVRagGNHMTML
QPpHAASIAALLERTA
>UniRef100_UPI0000D72340_from_5817_to_6072 (HMM "PKS_TE" in sequence "UniRef100_UPI0000D72340", bitscore: -35.4, e-value: 5.8e-06, length: 256)
FCIPGAGASVTTFSTLARHLPATFSVDGLQPRGLCGTMVPYlDVETAARAYLRSIRKAAPRGPYHLVGHSFGGWVAYEIA
CRLQEQGERVATLMLLDTERPGATDIVrGrkTRVDAlaKLVELYEMHLGRPLGVSRDDLAALAHDAQIEHLRAALVRAKI
LPPsvhpnvllgvvrvlemnvntpyrpaglyagtmhvvlIANAKADADLDAWRDEqaeqWRGLADDVRIVRagGNHMTML
QPpHAASIAALLERTA
>UniRef100_Q0PY20_from_29_to_250 (HMM "PKS_TE" in sequence "UniRef100_Q0PY20", bitscore: -36.3, e-value: 6.6e-06, length: 222)
VCFPHAGGSATSFLPFVQTLPDQVEMLAVQYPGRQdrRGEPLIGTIEGLVEPLAEVLATHSDRPLVLFGHSMGATVAYEV
ARVLQQRGAAPAGLVVSGRRAPIVNRPMtVhLYDDDRLLAELRSLEGTDESLlNDPELLqmvlpairndyrAVGTYTHPP
GAPLASALTVFTGADDPNVTATEAAAWQAVAEAGAQVRTFPGGHFFLYQQVAEVCGALMDTL
>UniRef100_Q2JAB9_from_636_to_888 (HMM "PKS_TE" in sequence "UniRef100_Q2JAB9", bitscore: -37.4, e-value: 7.8e-06, length: 253)
FCFCGAGGLAVGMLGFARHFDGERPVYGVQAHGLEyRGLPDwSIYAAARRHARTLRLLQPAGPYYLAGHSFGGLVALETA
RLLTEAGEHVELLVLIDSFLPDTSSGVFAGgvqpsqlpvpggptrsSNPAPALDRARGSAMGPARAGAAARVLLGWARQA
AQLPLAGVVQFKGMNqydvfynqsrvltrfyrpkpwngralvyLAAASPPHRTEAWRPLLTGETTYRTVGGDHDTVLREp
VVSEIAADIRAVL
>UniRef100_Q1D8K8_from_1829_to_2067 (HMM "PKS_TE" in sequence "UniRef100_Q1D8K8", bitscore: -38.5, e-value: 9.4e-06, length: 239)
FCVHGAGGNVLNFRELAQTLGKEQPFYGLQARGVDGKLPPadSIEEMASIYLESIRQVQPHGPYLLGGYSGGGVVAYEIA
QRLHALGEPVALVAFLDTFHPSTQERRQSLHErlrelrregaasyvsrklrtkverdgtrllsQLkLRWYEQRGEALPIE
LRNLQLTERFQALASRYVPSPYAGPVTLFRAQEIHAIYAHMGTSLGWEPLVPALNIREVPGDHDSLVREPNVHVLGRLL
>UniRef100_Q48KU0_from_1142_to_1354 (HMM "PKS_TE" in sequence "UniRef100_Q48KU0", bitscore: -39.0, e-value: 1e-05, length: 213)
VCIHPAGGTAFCYLSLAKELPDAIGVYGVQSPGLNPGESTEPSVEAMADAYLRRIAPLTSQPLILTGLSFGGLVAYEMAR
RLTAAGNRQVTVVLLDTqgsddsgFRQQIGTVdMAEFRDklvrfngmypGIEDAQVERYFHLYNHNRLAMAAYECEPHAG
RIVLIQAREGFSRAQLHELRSFWRRRAGNGYKAQLVHGGHWDMLESAEVHRVS
>UniRef100_A4FEQ8_from_2_to_224 (HMM "PKS_TE" in sequence "UniRef100_A4FEQ8", bitscore: -39.6, e-value: 1.1e-05, length: 223)
VCFPHAGGSASSYLQLSKELSSSLEVFAVQYPGRQdrRGEPGFASMTALAERIAEVITPLLDRPFAFFGHSMGAIAAFEV
ARLLEARGGGtPRALFASGRRAPTTSRDesvhkrddkGLIDEIRQLSGTDSRLFDDEEIvqmilpslrsdyTAIETYEYR
PGPdVSCPIVALAADADPRVTIEEAQQWKQHTADVFHLETFRGGHFYLNDQVPQVARTVTAHL
>UniRef100_Q32YM8_from_1416_to_1597 (HMM "PKS_TE" in sequence "UniRef100_Q32YM8", bitscore: -39.8, e-value: 1.1e-05, length: 182)
ICISTSENEYARLAAANIHSLTFAEIAAPGFYDAQLPNSIETSAEALATAITGAYANTSIVLVAHSIVCELAQATMTRLQ
DADIDLVGLVLLDPLEGTNSTEDYVETVLTRIEHINAPRVGVDGYLAALGRYLQFHEDRRIPIPETRHMTLHSDTKIDRA
QTPMNLLQDGAALTALRIGNWM
>UniRef100_Q7N5R3_from_3890_to_4151 (HMM "PKS_TE" in sequence "UniRef100_Q7N5R3", bitscore: -41.2, e-value: 1.4e-05, length: 262)
FCVPGMGGNVTQFMPLAGALPPELPFIGMQYLGLDGKTAPHQSVEEIATHYIACLRSAQKQGPYHIGGHSLGGKVAYEMA
RQLHAEGESIGSLVLLDSAAPPYAPVPyQeDADIAkvilgifayytnrlemidslddnemralpreALLSYIKEQLKRFS
LIQAQNDMGSINGLFNVyraasdmspkYRPIPVQLPIpmLLVKAVDPLPkgvvVPEIRETNGWGWEKFSTLPIRIAEVPG
NHYScLMEEHVAHVSRAIIHHF
>UniRef100_Q9F824_from_19_to_241 (HMM "PKS_TE" in sequence "UniRef100_Q9F824", bitscore: -42.3, e-value: 1.7e-05, length: 223)
YCFPHAGAAADSYLDLARALAPEVDVWAVQYPGRQdrRDERALGTAGEIADEVAAVLRDLVGEVPFALFGHSMGALVAYE
TARRLEaRPGVRPLRLFVSGQTAPRVHErrtdlpdedGLVEQMRRLGVSEAALADQGLLDMSlpvlrADHRVLRSyaWQA
GPPLRAGITTLcgdTDPLTTVEDAQRWLPYSVVPGRTRTFPGGHFYLADHVGEVAESVApDLL
>UniRef100_Q83Y48_from_3925_to_4185 (HMM "PKS_TE" in sequence "UniRef100_Q83Y48", bitscore: -43.1, e-value: 1.9e-05, length: 261)
FCLPGMGGNVNQVLGLAKAMGTQRPFYGLQCLGLDgKAEpHLSVEDMAEHYIRCMKSVQAHGPYLLGGHSLGGKVAYEIA
RRLEARGDQVGLLALFDSAAPPYTQMQVPTDaqvlgsllsifghyfdkpiklsreelqalehlddeekirylkdtleshg
lldargdeGSIRGLFNVYKAAAAFGMRYDPPKVALDASLVLFRAVDSMPsginLPEIRDTDAWGWESFSAAKVRTVDVSG
DHFTCLSVHARQIADVLIEQL
>UniRef100_Q4ZVR9_from_3921_to_4181 (HMM "PKS_TE" in sequence "UniRef100_Q4ZVR9", bitscore: -43.1, e-value: 1.9e-05, length: 261)
FCLPGMGGNVNQVLGLAKAMGTQRPFYGLQCLGLDgKAEpHLSVEDMAEHYIRCMKSVQAHGPYLLGGHSLGGKVAYEIA
RRLEARGDQVGLLALFDSAAPPYTQMQVPTDaqvlgsllsifghyfdkpiklsreelqalehlddeekirylkdtleshg
lldargdeGSIRGLFNVYKAAAAFGMRYDPPKVALDASLVLFRAVDSMPsginLPEIRDTDAWGWESFSAAKVRTVDVSG
DHFTCLSVHARQIADVLIEQL
>UniRef100_A4F7P6_from_19_to_240 (HMM "PKS_TE" in sequence "UniRef100_A4F7P6", bitscore: -43.8, e-value: 2.2e-05, length: 222)
VCFPHAGAAADSYLDLARALAPEIDVHAVQYPGRqdrRDEEPLGTAGEIADEVAAVLRASGGDGPFALFGHSMGALIAYE
TARRLErEPGGGPLRLFVSGQTAPRVHErrtdlpgddGLVDELRRLGTSEAALADEALLAMSLPVLRADYRVLrsyawad
gpplragitalcgdADPLTATGDAERWLQHSVIPGRTRTFPGGHFYLGEQVTEVAGAVRRDL
>UniRef100_Q091C0_from_1155_to_1412 (HMM "PKS_TE" in sequence "UniRef100_Q091C0", bitscore: -44.0, e-value: 2.2e-05, length: 258)
FCVPPSAGSPAVYVSMARYLSAEQPVYGFQMPGVMDEEQPPATVEAAAALYVEAMRKLQPQGPYRLAGWSFGGIVVCEMA
RQLEASGEKVALLALIDGAALDRKAASDSRDvreavftgsqmvkvlaqapfprdyenvrvagewmgvSLPDSLEELLRRD
ANGQRTYLRRFMQDVRRTARNFTVTMRAERLYTftsyggsatlfranpPAHGRDSLVESVRRFARSGVEVVTVPGNHMTL
IMDErnVATLALRLQESL
>UniRef100_Q7NUA1_from_3308_to_3546 (HMM "PKS_TE" in sequence "UniRef100_Q7NUA1", bitscore: -44.2, e-value: 2.3e-05, length: 239)
HGGIAYARDLAEHLGQGRSIYALPGIDeHGNLLAEpDMGVLARMHAARIRSLQAKGPYSLAGWSVGGTIAHAVAAELSAQ
GEEIAFLGLIDSMPDYSSLAARLEqrqqaeqnervamlflwlelehgydeaglaslrrlpnpdEMLSTALKEVGRPAAGT
LTEewshLTTRWMTLKAAlsYQPKRLAAPTVLFVATDSLAANLDQGWRQSCPDLTVETIKGDHYSILQMPAIRALGEAF
>UniRef100_Q2JA66_from_4250_to_4484 (HMM "PKS_TE" in sequence "UniRef100_Q2JA66", bitscore: -44.9, e-value: 2.6e-05, length: 235)
FCVHPVEGISWRYTGLADHLPADLPIYGLQARGLARTEPLPRTVADMAADYFERIRSVQPTGPYHLLGWSLGGVVAHALA
THIQARGEQVGLLAILDGYPASTAVrSrPEDGRevmpkvrgkmdqrldRMIEQVVGRGDVGRGDVDGERLrrirSVLDNT
MRLGAEFTPDVLHGDLLLFVAlLDRLPSQPAAEAPTLWRPYVDGRIDGHEISGAHQELMQaEHLAEIARVITEKL
>UniRef100_Q1D6A0_from_11692_to_11936 (HMM "PKS_TE" in sequence "UniRef100_Q1D6A0", bitscore: -45.3, e-value: 2.7e-05, length: 245)
FCVHPVSGNVLPYLELSRRLGPDQPFYAFQAPGLEGERAPlGTVEAMASTYVEAMRGVQASGPYRLAGWSLGGVVAFEMA
RQLEQQGEQVEQLTLIDAYAFDQRPVEpVgAEWIAarfveftgqllglplseliadahpadeaSLLDRLLELGRRTGVLA
qgvGSEQLHALYRvYesnLRALWDYQPGRYGGRVTLLRASETRVPTGTDGGWGALAAGGVEVHELSGDHHSILRAPAVDV
IAETM
>UniRef100_Q2SW18_from_520_to_738 (HMM "PKS_TE" in sequence "UniRef100_Q2SW18", bitscore: -45.8, e-value: 2.9e-05, length: 219)
FFIPGNPGSPLYAARLAAHLGGpnGWRLHGLEAPGLDgAQAPLPSVEALAEHHLASLSDADDPAVLVGHSFGGWVAFEMG
LRLQASGRAVVVILLDTLAPHRLPSRGDVGdaGLRAEVARLASRANDAGFAIHVTPAAFAVYAAARRATYAPSARAEFPL
AlfraarahpEDGWDRSDSAYGWTELCRKVHVDCVDGDHLSMMAEPAvEVLAERIGHWL
>UniRef100_P33586_from_131_to_352 (HMM "PKS_TE" in sequence "UniRef100_P33586", bitscore: -45.9, e-value: 3e-05, length: 222)
VCFPHAGGSASFYHPVSARFAPGAEVVSLQYPGRQdrRKEPCVPDLGTLADLITEQLLPLDERPTVFFGHSMGAALAFET
AWRLEQKGAGPRTVIASGRRGPSTTRAERVHTRDDDGIVAEMKRLNGTAAGVLGDEEILRMALPALRGdyRAIETYTcpp
drrlacgltvltgeDDPLTTVEEAERWRDHTTGPFRLRVFTGGHFFLTQHLDAVNTEIAQAL
>UniRef100_Q6W5Q5_from_55_to_276 (HMM "PKS_TE" in sequence "UniRef100_Q6W5Q5", bitscore: -45.9, e-value: 3e-05, length: 222)
VCFPHAGGSASFYHPVSARFAPGAEVVSLQYPGRQdrRKEPCVPDLGTLADLITEQLLPLDERPTVFFGHSMGAALAFET
AWRLEQKGAGPRTVIASGRRGPSTTRAERVHTRDDDGIVAEMKRLNGTAAGVLGDEEILRMALPALRGdyRAIETYTcpp
drrlacgltvltgeDDPLTTVEEAERWRDHTTGPFRLRVFTGGHFFLTQHLDAVNTEIAQAL
>UniRef100_Q9EWC2_from_26_to_247 (HMM "PKS_TE" in sequence "UniRef100_Q9EWC2", bitscore: -45.9, e-value: 3e-05, length: 222)
VCFPHAGGSASFYHPVSARFAPGAEVVSLQYPGRQdrRKEPCVPDLGTLADLITEQLLPLDERPTVFFGHSMGAALAFET
AWRLEQKGAGPRTVIASGRRGPSTTRAERVHTRDDDGIVAEMKRLNGTAAGVLGDEEILRMALPALRGdyRAIETYTcpp
drrlacgltvltgeDDPLTTVEEAERWRDHTTGPFRLRVFTGGHFFLTQHLDAVNTEIAQAL
>UniRef100_O52821_from_1627_to_1849 (HMM "PKS_TE" in sequence "UniRef100_O52821", bitscore: -46.2, e-value: 3.2e-05, length: 223)
FCVHASGGLSWNYEPLLRYLPPNQPVYGVQARGLARTEPLPGSVDEMAADYLEQIRAVQPTGPYHLLGWSLGGRIAQAMA
KLLEAEGEQVGLLALLDAYPvyMGRKTTGAASEeeALERRNqqdLELAGQLVKGAAARSRLEAVMRNLWDVGPRHVSTPf
agdiLLFVATVDRPGHLPVPVAKDSWKDFTSGAIEAHEIASNHYDMVQPAAlGQIGAIVAEKL
>UniRef100_Q40WP1_from_637_to_848 (HMM "PKS_TE" in sequence "UniRef100_Q40WP1", bitscore: -46.5, e-value: 3.3e-05, length: 212)
AGAGSAALALRTLAQRIAPGIPVLGLQAHGLENRALPDwSVERIARRHVATVREQQPQGPYRVAGHSLGGLVALEMAHQL
RRAGQEVEILVVLDSFPPDPALMPVPRYPSRVAKLKEGVSLALTGIkahSGLGHYIRFFRQgmflqrrYTTEAYPGPALV
VVAGDDVDAGARRQWAPHLSGEARVVEVAGEHMSILREpRVGPVADLVSQAL
>UniRef100_Q3BN97_from_316_to_568 (HMM "PKS_TE" in sequence "UniRef100_Q3BN97", bitscore: -48.5, e-value: 4.6e-05, length: 253)
FCIHPVIGLGWSYLTLLGQLDPQWPVYALQSPGLSDPQHRPESIEAIARDYLARLRSVQPRGPYRLLGWSLGGLIAHAIT
AELHALGEEVEVLAMLDSYPHLEQAAALSEsenvrasvhalalhlapgqpmpttvaelasllcdhyglnelpavrQLLEQ
RPTLLDDLGALTQHHLQLARRHRPRQLDQDVVFVEASVRMSsggdDALWVDYRPQAWHPYVRNLQLHVLDSDHHSMLSpT
HAATLSTLLHAAT
>UniRef100_Q6D739_from_6793_to_7040 (HMM "PKS_TE" in sequence "UniRef100_Q6D739", bitscore: -48.8, e-value: 4.8e-05, length: 248)
FCIPGAGANASSFIELALALPTQQPVSALQARGLTeIGQPPYISVEGAARAYLQGIRQKQPHGPYHLLGHSFGGWVAFEI
ALQLQAQGESVASLILVDTDAPDVQACPPKAIDrvetimklidiynmilaqplaltrsqfvdmapeeqitrlhralvkag
ifsthttiALLQGIVQVMQANLNTVYTPRAHYDGAVYLVSAKEGDTDERTTNESEWSTHVTQLDPVLMPGNHMTMLSMPQ
VERLADWL
>UniRef100_Q00442_from_19_to_240 (HMM "PKS_TE" in sequence "UniRef100_Q00442", bitscore: -49.4, e-value: 5.3e-05, length: 222)
VCFPHAGAAADSYLDLARALAPEIDVDAVQYPGRqdrRDEEPLGTAGEIADEVAAVLRASGGDGPFALFGHSMGALIAYE
TARRLErEPGGGPLRLFVSGQTAPRVHErrtdlpgddGLVDELRRLGTSEAALADEALLAMSLPVLRADYRVLrsyawad
gpplragitalcgdADPLTATGDAERWLQHSVIPGRTRTFPGGHFYLGEQVTEVAGAVRRDL
>UniRef100_Q1PSF3_from_2393_to_2645 (HMM "PKS_TE" in sequence "UniRef100_Q1PSF3", bitscore: -49.9, e-value: 5.6e-05, length: 253)
IVFAPPAGGTVLGYIELARHLKGFGEIHGVEAPGLGAGEtPVYPSFEEMVQFCSDSAAGVAGDGVYIGGHSLGGHIAFYL
ATMLLDRGIRPKGLIILDTPPRLGDIPVADADlteeetkvfilamgiggmldqdrdalkdlpyEEAKQLLLDRAKNDPRV
SAFlsEDYLDRFLRLQMHQLMYSRDVVLPQRKLDipihvfrtknHAPEVARLFSAWENYAAGEVTFVDIPGDHATMLRAp
HVSEVAQLLDRHC
>UniRef100_Q5IW44_from_27_to_249 (HMM "PKS_TE" in sequence "UniRef100_Q5IW44", bitscore: -50.2, e-value: 6e-05, length: 223)
LCFPHAGAGPGVYRPWARDMPAGTELWAPRYPGREdrlahPFAHSLAELADDIAAAVAAGLGGDvPLALFGHSMGAVIAH
EVTARLEnAHGIRPVLLAVSAREGPLQVGhAGLHLlsdddllartrsmgiqphadayddpELRDLLLPVLRDDCRLLESh
qnVPVTRVRAPVLAFAGRDDRTSPRALMESWAEATTGGFRLLELPGDHFYLFSHTKDLLSQLL
>UniRef100_Q8PFQ6_from_1053_to_1305 (HMM "PKS_TE" in sequence "UniRef100_Q8PFQ6", bitscore: -50.5, e-value: 6.3e-05, length: 253)
FCIHPVIGLGWSYLTLLGQLDPQWPVYALQSPGLSDPQHRPESIEAIARDYLAHLRSVQPKGPYRLLGWSLGGLIAHAIT
AELHALGEEVELLVMLDSYPHLEQAASLSEsenvrasvhalalhlapgqpmpttvaelasllcdhyglnelpavrQLLEQ
RPTLLDDLGALTQHHLHLARRHRPRQLDQDVVFVEASVRMSsggdDALWVDYRPQAWHPYVRNLQLHALDSDHHSMLSpT
HSATLSTLLHAAT
>UniRef100_A4X898_from_1952_to_2208 (HMM "PKS_TE" in sequence "UniRef100_A4X898", bitscore: -51.2, e-value: 7e-05, length: 257)
SGGDVLCYGELVGLLTDDRPVVGLTDPAlTGGVEPADIPALAGHYLDAVRQYQPHGPYLLGGWSMGGTLAHEMACLLERR
GESTALLFMIDSNTPDRIRTLHGQGApqniaavrylhslaafldldlgfgpteeaelhgrtgdEIRRAVTQRLRDVGLLS
qrdtaDLRLRVFERHLRMLGEHQAGHLSDPAtrlLLVRAALPSPrnsgvgmgVDDAPDLPGLGWDGHVHGPIREVAVEGH
HYSLLTGGAVTTIAKHL
>UniRef100_Q2T474_from_25_to_246 (HMM "PKS_TE" in sequence "UniRef100_Q2T474", bitscore: -52.8, e-value: 9e-05, length: 222)
VCFPHAGGTASFFRGWARALPWDLDLLALQYPGredrFGEPCARSIDALAGPAADALVDYARKPLVLFGHSLGAALAYEV
ALRLERRGAAPLYVAVSSQPPPHRQRASNLHRQSDEALLNDVARLSGEHAALLAdpelRAIYLPMIRDdyraIETYRRER
PPMLGAPLGVMLplADPELDRDEAHAWQDVACRPIRVTTFDGDHFYLRREYPALIAHIVEQI
>UniRef100_Q8RN07_from_7_to_229 (HMM "PKS_TE" in sequence "UniRef100_Q8RN07", bitscore: -53.2, e-value: 9.6e-05, length: 223)
FCVHASGGLSWNYEPLLRYLPANQPVYGVQARGLARTEPLPGSVEEMAADYLAQIRAVQPSGPYHLLGWSLGGRIAQAMA
RLLEQEGEKVGLLALLDAYPvyMGRKTTGAASEeaalskrnqadlDLAGQLVKSEAARARLEAVMRNLWDIGPRHVSSPf
agdiLLFVATVDRPEHLPVSVAKASWKEFTTGTIEAHDIPSNHYDMVQTAAlGQIGSIVAEKL
>UniRef100_A3S026_from_399_to_617 (HMM "PKS_TE" in sequence "UniRef100_A3S026", bitscore: -53.7, e-value: 0.0001, length: 219)
MCPFAGGSSSAFRDWRSvedfgidVSLAIYPGRDhrMREPGARDIGHLADQLADALAQAMPSRgRLILAGHSMGAQVAFE
TCARLEQRGTPPDALVLSGCHAPHLRGRRLLSHLDDRAFIEQLVEIggSDAGLLsdpALlsiflpmlradfritEAYDRT
PHTDPRRLSTPTLLVHGSRDAEASQAEVAAWRDWLRRADAPIAIPGDHFYVTRRPRAFL
>UniRef100_Q399S8_from_25_to_246 (HMM "PKS_TE" in sequence "UniRef100_Q399S8", bitscore: -53.8, e-value: 0.00011, length: 222)
VCFPHAGGTANFFRGWSRALPWDVDLLALQYPGREErfGEPCLASIDALAGPAADALQRYAHAPLVLFGHSLGAALAYEV
AARLEARGAAPLYLAVSALPPPHRQRLSDLHLQSDDALVADVARLSGEHAALLADPEMRAIYLPMIRSDYRAietyrrdr
pprlntplgvmlplADSELDNDEAHAWQDVASRPIRIETFSGDHFYLRHQYPAVIAHLVERI
>UniRef100_A5EHY6_from_3717_to_3942 (HMM "PKS_TE" in sequence "UniRef100_A5EHY6", bitscore: -54.6, e-value: 0.00012, length: 226)
PGHAGAEAYSALAPLLQDDLAICAVEswnLYGNDQPVTGIPALARRYLAAIRTVQPTGPYLLGGWSFGGSVAYEISCQLA
AAGERVEQLILLDSFGPHDGRQAFVAafdaaaraafldvpfyrDMPDEIRDRMARVIRMENAMLADFRPQRYDGPVLLLK
ANEAETppepcvaaypsgfldmlQATQAAPDNFWGRVASRLIVRPVAGTHGGLMSGAAVAEIAAIL
>UniRef100_UPI00005DF727_from_2355_to_2580 (HMM "PKS_TE" in sequence "UniRef100_UPI00005DF727", bitscore: -54.6, e-value: 0.00012, length: 226)
PGHAGAEAYSALAPLLQDDLAICAVEswnLYGNDQPVTGIPALARRYLAAIRTVQPTGPYLLGGWSFGGSVAYEISCQLA
AAGERVEQLILLDSFGPHDGRQAFVAafdaaaraafldvpfyrDMPDEIRDRMARVIRMENAMLADFRPQRYDGPVLLLK
ANEAETppepcvaaypsgfldmlQATQAAPDNFWGRVASRLIVRPVAGTHGGLMSGAAVAEIAAIL
>UniRef100_Q93I54_from_2383_to_2540 (HMM "PKS_TE" in sequence "UniRef100_Q93I54", bitscore: -55.5, e-value: 0.00014, length: 158)
FCFPPLIGYGLVYNEMAKRLDGVSTVYAADFLEEPSHEKEIVDRYAESMIRIQEQGPFVLLGYSSGSNLAFEAAKALEKR
GRTVSDVIMLDSKITTSVTHLSEEEIEEIVHLNMDIIPDYYREILTIPSIKDKIRGYLAYHNEVINSGAVNANIHHLL
>UniRef100_Q8P449_from_1053_to_1305 (HMM "PKS_TE" in sequence "UniRef100_Q8P449", bitscore: -55.5, e-value: 0.00014, length: 253)
FCIHPVVGLGWSYLTLLGQLDPQWPVYALQSPGLSDPLhrPDSIEAIARDYLARLRAVQPHGPYRLMGWSLGGLIAHAIT
AELHALGEEVEVLAMLDSYPHRQQAAALPEsegvrasvhalnlnlahgqpmpttvaelasllcdhyglmslpavrQLLDQ
RPTLLDDLGAVTQHHLHLARRYQPRALAQDVLFVEASVRMTsggdDALWVDYRPQAWRPYVRTLQLHTLDSDHHSMLSpA
HSATLSTLLHAAT
>UniRef100_Q30CR8_from_25_to_247 (HMM "PKS_TE" in sequence "UniRef100_Q30CR8", bitscore: -55.6, e-value: 0.00014, length: 223)
LCLPHAGGAASYYVPVAAALAPAADVLAVQYPGRqdrRSEEPLGDLRELADRVADAVGDGDERPLAVFGHSMGALLGYEV
ALRLEEAGRGPVRLFVSGRRAPSAVRPsedmhkrtdsALLDGVRRLSGTDAQVfEDEELVRMVLPAIRADYRAVETYEPR
PGDRVRcpvtvltgdDDPMATVEEARAWSAHTEGPTDLHVFPGGHFYLNDRAADVLTVVRAHL
>UniRef100_A2RWQ9_from_57_to_299 (HMM "PKS_TE" in sequence "UniRef100_A2RWQ9", bitscore: -55.6, e-value: 0.00014, length: 243)
SCCVGMGVFSITPLKNKKTPLGEGLSAIWAHYVRCIRSVQPAGPYFLGGHSLGGKIAYEVARRLHAQGDAIGLVAMFDSA
APPYSFVAHQDDfaiasmilgvfayyagkmemmagiddarlrdapreRLLAFMGERLAQFGVIqSQSDTSAirglfnvyr
AAADFSARYAPPHEHLPLPILLVKATEPMPdgiklpeIRETPAWGWENFTRLPVRTCEVAGNHYScLMDGYVERIADALR
DAL
>UniRef100_Q3S880_from_35_to_259 (HMM "PKS_TE" in sequence "UniRef100_Q3S880", bitscore: -55.8, e-value: 0.00015, length: 225)
VCFPHAGGSASAYHAMANALPPTAEVLAVQYPGRQdrRAEKCVDNVPELVDRLVPVLTASADDRPLALFGHSMGATLAYE
VARRLEREGGANSPVTVFLSGRRAPRFERseyihqrddqGILRELELLGGSGAVALADPEILqmvmpairgdyrAAETYV
HVPGPPLRCPVVALTGdADPRAAVAEVEAWREYTEGPFTTQVFKGGHFFLNDHPDAVHSTVRDHL
>UniRef100_Q939Y9_from_1625_to_1847 (HMM "PKS_TE" in sequence "UniRef100_Q939Y9", bitscore: -56.0, e-value: 0.00015, length: 223)
FCVHASGGLSWNYEPLLRYLPPNQPVYGVQARGLARTEPLPGSVEEMAADYLEQIRAVQPAGPYHLLGWSLGGRIAQAMA
RLLEADGERLGLLALLDAYPvyMGRKTTGAASEeaaleqrnqqdldlagQLVKGVAARSRLEAVMRNLWKVGPRHTRSPf
agdvLLFVATVDRPAHLPVPVAKASWKEFTSGAVEAHEIPSNHYDMVQSAAlGQIGAIVAEKL
>UniRef100_Q45R82_from_2128_to_2367 (HMM "PKS_TE" in sequence "UniRef100_Q45R82", bitscore: -56.6, e-value: 0.00016, length: 240)
FCVHPAVGLGWAYASLLPWLPADVPLHALQArtPADGAGLPGSVEEMAEDYVRLIRRVRPHGPYRLLGWSLGAHVAHTAA
ALLERDGQRVDLLAMLDAYPPHRTGDPgGrAEESEaeivaanlresgfawdedeqragrfplERFRAHLRRVDSSLGHLD
DAELTAakdvYVNNVRLMRSFTPGRVRCGIVLMTAERTRSLDPAAWEPHTEGGVEVHRLDASHMSMLTEPASVAAAGRLL
>UniRef100_Q2T3H3_from_19_to_251 (HMM "PKS_TE" in sequence "UniRef100_Q2T3H3", bitscore: -57.5, e-value: 0.00019, length: 233)
VAFPFAGGSDASYADMARALGGAFAFTTLSLPGRGATQHIPfyDDWPSLVDDLAAEVARLDDGTPFFLFGHSLGALLAYE
VARALEqRGGAQPAGVFLSGHPAPSRERAtdawrqpthALPDTAFieaVRRWGFFPDGALDDADVARYVLPPLRADLRLA
etyrhapgdalrapcaiyggaADPSTTIDDLRAWRAHVGSQHACpVETfDGHHFYFLEPTSRAALCAsVAGHI
>UniRef100_Q47NS1_from_1076_to_1318 (HMM "PKS_TE" in sequence "UniRef100_Q47NS1", bitscore: -57.6, e-value: 0.00019, length: 243)
FCFHPASGFAWSYAALAPFVDREHPLIGVQFPGLRGEQVPGSMEELVDLYARHVRRVQPRGPYYLVGWSFGGQVAHALAT
RLQAEGEQVPFLALLDTYPTDTPEVLAAggvptteeaeqealefllsssqrelpswltkpyrreqvveflrdsggvwaGF
DAEVIDRVVRARAFTMEVMYRARYRVYDGDLHFFTAAADRDPHSGIGAHLWRRYVTGEVVDHEVDCGHNDLVGPAALAVI
GPL
>UniRef100_Q93N86_from_1918_to_2146 (HMM "PKS_TE" in sequence "UniRef100_Q93N86", bitscore: -58.0, e-value: 0.00021, length: 229)
FCLHPSMGLSWSYAALVPYLPADLPVYGVQARGLAGPEELPHSIEEMAADYTDEIRTVQPEGPYHLLGWSFGGMIAQAIA
CRLEELGEEVALLALLDAYPSSAGKSISRDRGvsreeqastlmeqeievsagvdargNLGDRVLSRMQEVLGNMARFAPG
HTPRRFGGDVLLfIAAHDRPEELPAAEARAGWDDFTGGTVESHEIPVDHYRMLHpGNLPPVGRVLTEKL
>UniRef100_Q1I964_from_4571_to_4823 (HMM "PKS_TE" in sequence "UniRef100_Q1I964", bitscore: -58.5, e-value: 0.00022, length: 253)
FCVPGAGDSVTSFIGLAEALGQDWPVHGLQARGLAAGEVPhSSVEVAADCHVRAIEAFYPQGPVNLVGHSFGGWVAYAMA
ARLQAKGREVRSLTLIDSEAPGGGGGCGKPYTFTEALQRLVESLQLsTGKSLgIAAEAFAEADDQaqlnqLHGAMVRVGL
LPSRSTPqalagvvrtfasalrtvyrpqaqfdglarlvlvtdpaldaagnQHEHRAMEEGWRQLMPKLEVWQGPGNHFSI
LKVPDVFSLAAWW
>UniRef100_UPI000055B5FD_from_25_to_242 (HMM "PKS_TE" in sequence "UniRef100_UPI000055B5FD", bitscore: -59.3, e-value: 0.00025, length: 218)
VCMPHAGGAASFFRGWAGALPWDLDLLALQYPGredrFGEPCARSIDALAGPAAEALVEYARQPLVLFGHSLGAALAYEV
ALRLEQRGAPPLYVAVSSHPPPHRQRASSLHLQSDAALLnDVARLSGKHAALLDDPALRAIYLPMIRddYRAIETYRrer
ppmldaplgvmlplADPELDRDEAQAWQDVASRPIRVTTFDGDHFYLRHAYPALIAHI
>UniRef100_Q70P93_from_1499_to_1738 (HMM "PKS_TE" in sequence "UniRef100_Q70P93", bitscore: -59.3, e-value: 0.00025, length: 240)
GGDVLCYAALAGQLGPQQPFYALQSLVDEQAASVEQLAARYLEEVRKIRPAGPYRLGGWSTGGLLAQAMARRLEESGEQV
ELLMLLETWAPETYQHADEPralmawfatdvlggqgaarldparldapdekARLGYVFERAQALGALPGVDLAELEQRFR
VFAKnaqalsrYRPAPYRGKVVFLQAEEAVPlagdslPDPWTSWRDNLAQAQLLRVPGSHYSMLQGsHVQTVARRLTDCL
>UniRef100_A4TWW5_from_99_to_336 (HMM "PKS_TE" in sequence "UniRef100_A4TWW5", bitscore: -59.6, e-value: 0.00026, length: 238)
HGAAGTVSAYGELARRLDPSVPVHGLQAPEADDPtatiITRTLPELAALHVTAVRRVQQRGPYALAGWSLGGVLAFEMAR
QLRQAGEEVALLCLIDSHSPAQLSRLDQYLGtslpqAFLRDLFGLDLPATAsADADIVAiilaqpglagrvqpedaprlr
hlYALYCAHNDAlmaYEPTPIDIPVTLLRAEASIGAGDCGWGGLTPAGLTIETVPGDHATLLQPpNLDVCAQYLDAAL
>UniRef100_Q7UJD0_from_2211_to_2468 (HMM "PKS_TE" in sequence "UniRef100_Q7UJD0", bitscore: -60.0, e-value: 0.00028, length: 258)
LCIHPLGGSTACYSEFSQQVDDDQPVYALVGGGSDgVSEPPTSLDAMMEEYVELVQAQFGDDELRLIGWSAGGVFALELA
RRLENEGRSNVAVTLLDTPLPSIYRNVDPNDDVQFVADLVQFSNAFsgTDMYLSAEEledarGTDQIWQRVLEEAQRAGV
LSQSASPDMVrklidtsrqhvlfiksyeidptspsvqlilpvkttalegssGERWTDHLDWASHLDSEVIVEQTDGDHFT
MLLgEQAKELAKRMEQHA
>UniRef100_Q06YZ1_from_8518_to_8741 (HMM "PKS_TE" in sequence "UniRef100_Q06YZ1", bitscore: -60.0, e-value: 0.00028, length: 224)
FCVHPAGGLSWCYTPFAQHAPDDQPVYGLQARGVDGGAPFAGSLAEMAADYIEQLRQVQPAGPYHLVGYSFGAAPAHEIA
VQLREQGEEVAALVIMDSFPLDREIAAtGAEDGAapggdlswegairaefghllgGFTDEEIAVVARTFENNTRIRAAHT
TGRFDGDALILTSADSTTEDGPLTAKWAPHVLGELTEVSIPCGHVDMVRpDMMGLAWQAISAWL
>UniRef100_Q3V7S6_from_25_to_242 (HMM "PKS_TE" in sequence "UniRef100_Q3V7S6", bitscore: -60.0, e-value: 0.00028, length: 218)
VCMPHAGGAASFFRGWAGALPWDLDLLALQYPGredrFGEPCARSIDALAGPAAEALVEYARQPLVLFGHSLGAALAYEV
ALRLEQRGAPPLYVAVSSHPPPHRQRASGLHLqsdaALLNDVARLSGEHAALLDDPALRAIYLPMIRDdyraietyrrER
PPMLDAPlgVMLPLADPELDRDEAQAWQDVASRPIRVTTFDGDHFYLRHAYPALIAHI
>UniRef100_Q21E99_from_2899_to_3103 (HMM "PKS_TE" in sequence "UniRef100_Q21E99", bitscore: -60.7, e-value: 0.00031, length: 205)
FCFPPAGGHGLVYRNLAQQMQDHTLISFNYLTGDDKVERYANLITQQQPLGPYTLFGYSLGGNLAFEIAKLLEARGHVVA
NVVIMDSYRTAKEFNFGEQHLAEFEKELSEHLRKHVGSEIVATETleqardYIGFSSRtPNIGTVNAAITVISDEDKLVF
YASGEEGSWHGCATQVTVLKGAGKHADMLDEqYVEKNAQLALSVL
>UniRef100_Q5Z1X8_from_1690_to_1929 (HMM "PKS_TE" in sequence "UniRef100_Q5Z1X8", bitscore: -60.8, e-value: 0.00032, length: 240)
FCIHPLGGIAWSFAGLAAHLETDRPIYGLQSPALGSRESLPDSTEKWALRYLEEIRSVQPQGPYHLLGWSLGGVLAHAIA
VQLQEEGERVELLAMMDSYLPEAIDPSMIPaepvpmtellggllgqqvtdlgiddgapgpaELARRLAQLPEPFASFGAD
RiervLTAARHSLRVTAGYRPHRFEGDLVYFSAVEDEPTGRLGADTWTSAIGGRIDTHPVPTTHWRMTTTAGLSAIGRVL
>UniRef100_Q7NUA4_from_179_to_431 (HMM "PKS_TE" in sequence "UniRef100_Q7NUA4", bitscore: -60.9, e-value: 0.00033, length: 253)
ICVPGAGASVVDFFALSSALAYQGSVYGLQPRGLDGRQPPHVTVEDAARSYLDALRANAPGPVHLLGHSFGGWIAHELAA
QLQSAGTRVLSLTVLDSRVPNDAPGEyGqREVLSrlialyqqgcgeplrldaaelaersaeeqrkalhgellrvgilpsr
sspdilsgVLRTFACALRAGYRPERLYQGPSRLVLVKPSEARSSEEATSREQWIAGWRrwLPDLVFWEGPGNHITLLRSp
QAGHLAAWLDEML
>UniRef100_Q12HS0_from_2145_to_2369 (HMM "PKS_TE" in sequence "UniRef100_Q12HS0", bitscore: -60.9, e-value: 0.00033, length: 225)
LCIPGAGGVAGDFIALASHFPENSVYALQAPGLQFGHIPVSFEQWMDYALQAVKALPRRPVMLVGHSMGGWLGAQLRRRV
FGEAKLVLLDSYVkLSEPQNVERFIAeqvynklavmsldfslppraglDELLQLLGEQQAHGDTSGVGLWLNLLKLTRAQ
LKMTPswgdPLgemtLINAEHSIVTRGPAGDAWSEFGDVEEIRITGDHFGIVTHPDLPSMLLNVL
>UniRef100_A3NGS2_from_19_to_251 (HMM "PKS_TE" in sequence "UniRef100_A3NGS2", bitscore: -61.3, e-value: 0.00035, length: 233)
IAFPFAGGSGASYADIARELGDAFAFTTLSLPGRGATQHIPfyDDWPSLVDDLAAEVARLDDGTPFFLFGHSLGALLAYE
VARTLEqRGGARPAGVFLSGHPAPSRERAapawrrqthalpdAEFVEAVRRWGFFPEGALDDPDVARYVLPPLRADLRLA
etyrhargdalrapcaiyggaADPSTSADDLRAWRAHVSpqHACPVESFDGHHFYFLDPSSRAALCAsLAGHI
>UniRef100_Q63NI8_from_22_to_254 (HMM "PKS_TE" in sequence "UniRef100_Q63NI8", bitscore: -61.3, e-value: 0.00035, length: 233)
IAFPFAGGSGASYADIARELGDAFAFTTLSLPGRGATQHIPfyDDWPSLVDDLAAEVARLDDGTPFFLFGHSLGALLAYE
VARTLEqRGGARPAGVFLSGHPAPSRERAapawrrqthalpdAEFVEAVRRWGFFPEGALDDPDVARYVLPPLRADLRLA
etyrhargdalrapcaiyggaADPSTSADDLRAWRAHVSpqHACPVESFDGHHFYFLDPSSRAALCAsLAGHI
>UniRef100_UPI000038CA9B_from_1137_to_1399 (HMM "PKS_TE" in sequence "UniRef100_UPI000038CA9B", bitscore: -61.3, e-value: 0.00035, length: 263)
FFLPGANGHGFYFRDLAINLGTERPVYGLETPGRDGLSALPESVAAHANQLIDVLRQQQAQGPYILAGYSSGCAVAFEIA
SQLEQQGETVSLVAILDAGLVSKPEYFTDRAeldwiwqlirriealkgvslglqyndlatkpndqakwELAAEYLYRNNV
LPEHSTLSLLKTNMKVMKGLTlnyahyqpTHPISAPIVLFRAQEIHEivlqeiqafsDYDLLDWGWQTYTQKPVKVISVP
GNHGGMLYEpNVKLLATQLQSVM
>UniRef100_A1UUT6_from_57_to_299 (HMM "PKS_TE" in sequence "UniRef100_A1UUT6", bitscore: -61.4, e-value: 0.00035, length: 243)
SCCVGMGVFSITPLKNKNPPLGEGLSAIWAHYVRCIRSVQPAGPYFLGGHSLGGKIAYEVARRLHAQGDAIGLVAMFDSA
APPYSFVAHQDDfaiasmilgvfayyagkmemmagiddarlrdapreRLLAFMGERLAQFGVIqSQSDTSAirglfnvyr
AAADFSARYAPPHEHLPLPILLVKATEPMPdgiklpeIRETPAWGWENFTRLPVRTCEVAGNHYScLMDGYVERIADALR
DAL
>UniRef100_Q0C2Y5_from_1827_to_2071 (HMM "PKS_TE" in sequence "UniRef100_Q0C2Y5", bitscore: -61.4, e-value: 0.00035, length: 245)
HGAGGTVLVFKPLADRLRSEAPVYGIEAQGIDGTQPVLETIEEMADLYVRHILTLDPKGPYRLVGYSGGGVIAVEMAHQL
RRSGREVEFLCLLDTLAPQEAERPVRFDKevarfgqklqewvqlgpaeigarirkransvkdalrarvepkpeVAPKSHI
EILSDLVEEGYMKAQRNYHPPQYDGDVLLFRAEHALLPFLRAGEKLGWDDILIGKMDIIFLDADHFSLIRTPTTekiADE
ILSRL
>UniRef100_Q333U7_from_2916_to_3136 (HMM "PKS_TE" in sequence "UniRef100_Q333U7", bitscore: -61.5, e-value: 0.00036, length: 221)
VPPGGGLSWAYLGFAQHLDRSRPIYGLQARGFVGDPRATSIESMVDDYVDQILRVQPEGPYNVLGWSLGGPIAQAVAAEL
QRRECEVDLLAVLDSGPASYFADFQTPDEKLVRRYLAHYMGHLAGmaefESLVQTSTTLFIEHTDLMTqftsppfrgdli
ffaalidqgtrERRQLEVELDVQWREYTEGTVRRFDIECAHNEMMWpENAAMISRIVNEII
>UniRef100_A3NHQ1_from_25_to_242 (HMM "PKS_TE" in sequence "UniRef100_A3NHQ1", bitscore: -62.3, e-value: 0.00041, length: 218)
VCMPHAGGAASFFRGWAGALPWDLDLLALQYPGredrFGEPCARSIDALAGPAAEALVEYARQPLVLFGHSLGAALAYEV
ALRLEQRGAPPLYVAVSSHPPPHRQRASSLHLQSDAALLnDVARLSGEHAALLDDPALRAIYLPMIRddYRAIETYRrer
ppmldaplgvmlplADPELDRDEAQAWQDVASRPIRVTTFDGDHFYLRHAYPALIAHI
>UniRef100_A3P3A9_from_25_to_242 (HMM "PKS_TE" in sequence "UniRef100_A3P3A9", bitscore: -62.3, e-value: 0.00041, length: 218)
VCMPHAGGAASFFRGWAGALPWDLDLLALQYPGredrFGEPCARSIDALAGPAAEALVEYARQPLVLFGHSLGAALAYEV
ALRLEQRGAPPLYVAVSSHPPPHRQRASSLHLQSDAALLnDVARLSGEHAALLDDPALRAIYLPMIRddYRAIETYRrer
ppmldaplgvmlplADPELDRDEAQAWQDVASRPIRVTTFDGDHFYLRHAYPALIAHI
>UniRef100_A4LV52_from_25_to_242 (HMM "PKS_TE" in sequence "UniRef100_A4LV52", bitscore: -62.3, e-value: 0.00041, length: 218)
VCMPHAGGAASFFRGWAGALPWDLDLLALQYPGredrFGEPCARSIDALAGPAAEALVEYARQPLVLFGHSLGAALAYEV
ALRLEQRGAPPLYVAVSSHPPPHRQRASSLHLQSDAALLnDVARLSGEHAALLDDPALRAIYLPMIRddYRAIETYRrer
ppmldaplgvmlplADPELDRDEAQAWQDVASRPIRVTTFDGDHFYLRHAYPALIAHI
>UniRef100_Q7AKE8_from_20_to_242 (HMM "PKS_TE" in sequence "UniRef100_Q7AKE8", bitscore: -62.7, e-value: 0.00043, length: 223)
ICLPHAGGAAGAFLALARELTPEFDVLSVQYPGRQDrrrepPLADIGLLVDALAGEMAPLADRPHAFFGHSMGALLAYEL
ARELRRRALPgPCHLFLSGRFAPTPQGSDSDRLdtdEKVIAMIRRLGGTVGKVfDDPDVMEMvmpplrADYRAVGAytWQ
PgPPLAVPVtVLVGDQDPVVPVAAAAAWREHTTAGSDLRVLPGGHFYLDQSVPEVAGIVRSAL
>UniRef100_Q6NEV5_from_2371_to_2629 (HMM "PKS_TE" in sequence "UniRef100_Q6NEV5", bitscore: -62.8, e-value: 0.00044, length: 259)
SGGDVLCYMGLARELQGRPVYAVADPGLEDTPMPVDLDVVALTYGRVIMAHRAGladtgkhgvreatAGYLIGGWSMGGT
VAQRVAVQWRDQGIAVGALVLIDSNSPDRIRALtGMNDREvdaefarrylrslqafgakavdasavtesdpasGVARALA
GQGLALKDVERRISVFTRHLAGLAQLRVRPlVDVPTLLVIAEHQSPansgvgmgVDDARDTEHLGWDDNLPTSTTEIMVP
GHHYSVLSAPGLEIISEQI
>UniRef100_A3P2C3_from_19_to_213 (HMM "PKS_TE" in sequence "UniRef100_A3P2C3", bitscore: -63.1, e-value: 0.00046, length: 195)
IAFPFAGGSGASYADIARELGDAFAFTTLSLPGRGATQHIPfyDDWPSLVDDLAAEVARLDDGTPFFLFGHSLGALLAYE
VARTLEqRGGARPTGVFLSGHPAPSRERAapawrrqthalpdAEFVEAVRRWGFFPEGALDDPDVARYVLPPLRADLRLA
ETYRHARGDALRAPCAIYGGAADPSTSVDDLRAWR
>UniRef100_A2S1Z2_from_19_to_213 (HMM "PKS_TE" in sequence "UniRef100_A2S1Z2", bitscore: -63.1, e-value: 0.00046, length: 195)
IAFPFAGGSGASYADIARELGDAFAFTTLSLPGRGATQHIPfyDDWPSLVDDLAAEVARLDDGTPFFLFGHSLGALLAYE
VARTLEqRGGARPTGVFLSGHPAPSRERAapawrrqthalpdAEFVEAVRRWGFFPEGALDDPDVARYVLPPLRADLRLA
ETYRHARGDALRAPCAIYGGAADPSTSVDDLRAWR
>UniRef100_Q3JHD4_from_19_to_213 (HMM "PKS_TE" in sequence "UniRef100_Q3JHD4", bitscore: -63.1, e-value: 0.00046, length: 195)
IAFPFAGGSGASYADIARELGDAFAFTTLSLPGRGATQHIPfyDDWPSLVDDLAAEVARLDDGTPFFLFGHSLGALLAYE
VARTLEqRGGARPTGVFLSGHPAPSRERAapawrrqthalpdAEFVEAVRRWGFFPEGALDDPDVARYVLPPLRADLRLA
ETYRHARGDALRAPCAIYGGAADPSTSVDDLRAWR
>UniRef100_Q62B79_from_19_to_213 (HMM "PKS_TE" in sequence "UniRef100_Q62B79", bitscore: -63.1, e-value: 0.00046, length: 195)
IAFPFAGGSGASYADIARELGDAFAFTTLSLPGRGATQHIPfyDDWPSLVDDLAAEVARLDDGTPFFLFGHSLGALLAYE
VARTLEqRGGARPTGVFLSGHPAPSRERAapawrrqthalpdAEFVEAVRRWGFFPEGALDDPDVARYVLPPLRADLRLA
ETYRHARGDALRAPCAIYGGAADPSTSVDDLRAWR
>UniRef100_UPI0000558D94_from_22_to_216 (HMM "PKS_TE" in sequence "UniRef100_UPI0000558D94", bitscore: -63.1, e-value: 0.00046, length: 195)
IAFPFAGGSGASYADIARELGDAFAFTTLSLPGRGATQHIPfyDDWPSLVDDLAAEVARLDDGTPFFLFGHSLGALLAYE
VARTLEqRGGARPTGVFLSGHPAPSRERAapawrrqthalpdAEFVEAVRRWGFFPEGALDDPDVARYVLPPLRADLRLA
ETYRHARGDALRAPCAIYGGAADPSTSVDDLRAWR
>UniRef100_UPI0000558F51_from_22_to_216 (HMM "PKS_TE" in sequence "UniRef100_UPI0000558F51", bitscore: -63.1, e-value: 0.00046, length: 195)
IAFPFAGGSGASYADIARELGDAFAFTTLSLPGRGATQHIPfyDDWPSLVDDLAAEVARLDDGTPFFLFGHSLGALLAYE
VARTLEqRGGARPTGVFLSGHPAPSRERAapawrrqthalpdAEFVEAVRRWGFFPEGALDDPDVARYVLPPLRADLRLA
ETYRHARGDALRAPCAIYGGAADPSTSVDDLRAWR
>UniRef100_UPI000055A7C6_from_19_to_213 (HMM "PKS_TE" in sequence "UniRef100_UPI000055A7C6", bitscore: -63.1, e-value: 0.00046, length: 195)
IAFPFAGGSGASYADIARELGDAFAFTTLSLPGRGATQHIPfyDDWPSLVDDLAAEVARLDDGTPFFLFGHSLGALLAYE
VARTLEqRGGARPTGVFLSGHPAPSRERAapawrrqthalpdAEFVEAVRRWGFFPEGALDDPDVARYVLPPLRADLRLA
ETYRHARGDALRAPCAIYGGAADPSTSVDDLRAWR
>UniRef100_UPI000055B87C_from_19_to_213 (HMM "PKS_TE" in sequence "UniRef100_UPI000055B87C", bitscore: -63.1, e-value: 0.00046, length: 195)
IAFPFAGGSGASYADIARELGDAFAFTTLSLPGRGATQHIPfyDDWPSLVDDLAAEVARLDDGTPFFLFGHSLGALLAYE
VARTLEqRGGARPTGVFLSGHPAPSRERAapawrrqthalpdAEFVEAVRRWGFFPEGALDDPDVARYVLPPLRADLRLA
ETYRHARGDALRAPCAIYGGAADPSTSVDDLRAWR
>UniRef100_UPI000055BF0F_from_19_to_213 (HMM "PKS_TE" in sequence "UniRef100_UPI000055BF0F", bitscore: -63.1, e-value: 0.00046, length: 195)
IAFPFAGGSGASYADIARELGDAFAFTTLSLPGRGATQHIPfyDDWPSLVDDLAAEVARLDDGTPFFLFGHSLGALLAYE
VARTLEqRGGARPTGVFLSGHPAPSRERAapawrrqthalpdAEFVEAVRRWGFFPEGALDDPDVARYVLPPLRADLRLA
ETYRHARGDALRAPCAIYGGAADPSTSVDDLRAWR
>UniRef100_UPI000067324F_from_22_to_216 (HMM "PKS_TE" in sequence "UniRef100_UPI000067324F", bitscore: -63.1, e-value: 0.00046, length: 195)
IAFPFAGGSGASYADIARELGDAFAFTTLSLPGRGATQHIPfyDDWPSLVDDLAAEVARLDDGTPFFLFGHSLGALLAYE
VARTLEqRGGARPTGVFLSGHPAPSRERAapawrrqthalpdAEFVEAVRRWGFFPEGALDDPDVARYVLPPLRADLRLA
ETYRHARGDALRAPCAIYGGAADPSTSVDDLRAWR
>UniRef100_UPI00006732FA_from_22_to_216 (HMM "PKS_TE" in sequence "UniRef100_UPI00006732FA", bitscore: -63.1, e-value: 0.00046, length: 195)
IAFPFAGGSGASYADIARELGDAFAFTTLSLPGRGATQHIPfyDDWPSLVDDLAAEVARLDDGTPFFLFGHSLGALLAYE
VARTLEqRGGARPTGVFLSGHPAPSRERAapawrrqthalpdAEFVEAVRRWGFFPEGALDDPDVARYVLPPLRADLRLA
ETYRHARGDALRAPCAIYGGAADPSTSVDDLRAWR
>UniRef100_UPI00006743F2_from_19_to_213 (HMM "PKS_TE" in sequence "UniRef100_UPI00006743F2", bitscore: -63.1, e-value: 0.00046, length: 195)
IAFPFAGGSGASYADIARELGDAFAFTTLSLPGRGATQHIPfyDDWPSLVDDLAAEVARLDDGTPFFLFGHSLGALLAYE
VARTLEqRGGARPTGVFLSGHPAPSRERAapawrrqthalpdAEFVEAVRRWGFFPEGALDDPDVARYVLPPLRADLRLA
ETYRHARGDALRAPCAIYGGAADPSTSVDDLRAWR
>UniRef100_UPI00006DD150_from_22_to_216 (HMM "PKS_TE" in sequence "UniRef100_UPI00006DD150", bitscore: -63.1, e-value: 0.00046, length: 195)
IAFPFAGGSGASYADIARELGDAFAFTTLSLPGRGATQHIPfyDDWPSLVDDLAAEVARLDDGTPFFLFGHSLGALLAYE
VARTLEqRGGARPTGVFLSGHPAPSRERAapawrrqthalpdAEFVEAVRRWGFFPEGALDDPDVARYVLPPLRADLRLA
ETYRHARGDALRAPCAIYGGAADPSTSVDDLRAWR
>UniRef100_UPI0000674308_from_306_to_559 (HMM "PKS_TE" in sequence "UniRef100_UPI0000674308", bitscore: -63.2, e-value: 0.00047, length: 254)
FCIPGAGGSVASFVALASMLRADIPVYGLQPRGLDgLGPPDRSVEAAARRYARAILDAAPPGPPRIVGHSFGGWIALETA
RLLDGMGTRCAPLVLLDSNPPPASQAWRApseadmlrtlvglleqaaggapsGIGDEEIARCAVAGEDARDALVHACMVR
tallPPRAPVEAVRHLRRVFeahsstryapggrytgdatvivangDRDAGEMVPAFGWAALIERVEVAVTPGNHMSMLAA
pYVRHVALTMKAVW
>UniRef100_Q0X0B8_from_2914_to_3131 (HMM "PKS_TE" in sequence "UniRef100_Q0X0B8", bitscore: -63.3, e-value: 0.00047, length: 218)
GGLSWPYLGFARHLDPGRPLYGIQARGFDGTTAPAASIEEMVEDYLEQVLRVQPSGPYHLLGWSFGGTLAHAMAAELQRR
GHEVALLALLDAAPSSHFADLEALDESMVRRYLANYMGHLAGMEEYPSLVTTASSIFigqmeqmrrftspryrgdvvffn
alldpethdkrvMDEDLDVLWQDHVDGRVQRIDIPCAHNEMYWpRNAAEISRTINRML
>UniRef100_Q93GY7_from_33_to_256 (HMM "PKS_TE" in sequence "UniRef100_Q93GY7", bitscore: -63.3, e-value: 0.00047, length: 224)
LCLPYAGGSPVMYRTWDKALAGTADVLPLCLPGRAhrWGEPLEHDLHRIADDVAEATAPLQKDLPLALFGYSLGALLAFE
VARGLARRGRPPLLLIVAACAPPRECGALSPkhtlpdeefiallremgATPQAILDNEEMLSLLLPMLRSDFALADryrH
TPGPVlSTPIVALAGRDDPEAGPEVMAGWARETQQPLRRLDLDGGHLFIEEDQPTVIALVRAAL
>UniRef100_Q9L8H4_from_3997_to_4236 (HMM "PKS_TE" in sequence "UniRef100_Q9L8H4", bitscore: -63.5, e-value: 0.00049, length: 240)
FCIHPGGGISWSYSALIKHLGPEYPLYGIQARSLARPEPRPESIEEMAVDYADQIQGVQPHGPYHLAGWSFGGLCAHALA
AEFQRRGEPVALVAVLDVIPNWQGLTHDDVPapddrvmllyhvglvddgshrndreeltfARAREILRRQGSVLANLEED
RLTTIteisANNTHLTVDYQPGPIDGDLLLIAASEQQDPPVTADAWRPYVCGAVEAHVVPGEHGSMLTRPGTLAEIGRIL
>UniRef100_Q7NXZ0_from_841_to_1077 (HMM "PKS_TE" in sequence "UniRef100_Q7NXZ0", bitscore: -63.6, e-value: 0.0005, length: 237)
FCLHPAEGLSWCYLGLARHLPDTAIYGLQATGIQGEPPVSFDAMVADYVARVRAIQPQGPYRLLGWSLGGALAQAMAAAL
ADAGEPVELVALMDSYPVSswHGRPEPTLHDalvtvlsvngevdadadglpldndaiyqrllrpgsplaPLGREALEKLG
QASLHGMRLFRGSRTPVYRGDMLLFRAGRHPEDAPTPADWQPYLQGRLDCVELDCDHFGMsdpepMRRIGEELSRRL
>UniRef100_Q70K00_from_2385_to_2542 (HMM "PKS_TE" in sequence "UniRef100_Q70K00", bitscore: -64.3, e-value: 0.00056, length: 158)
FCFPPLIGYGLVYNEMAKRLDGRCTVYAADFLEEPSYEKEIVDRYAESMIGIQEQGPFVLLGYSSGSNLAFEVAKALEKR
GRIVSDIMMLDSKRAVsVNYFSEEETEEIIHRNLDIIPDYYRELLTIPSIKDKIRSYLTYHNkLINSGAVNANIHHFL
>UniRef100_Q2N3S7_from_5556_to_5825 (HMM "PKS_TE" in sequence "UniRef100_Q2N3S7", bitscore: -64.4, e-value: 0.00057, length: 270)
ASFWCHGALGFGQIFRPLSAALGEDYPVYALQARGVDGTRLPFHrLEDMLTHYVACIRSVQPRGPYCIGGYSSGGILALE
LARELHRQGETVARVILLDTYPSTPEVQRWFAgfmdddylhvavaamlfapgradglvsveelqgtppevrlgHLASLLA
ERLGAGWSRDEIYILLQGAvnvaryTGQALHGYEPSRYNASdVLYFRAAAGFVdpgragsgltrgvGPDAPDHVAPWRDI
VASRLDVVSVPADHFSLLSGPGLAVIKEHL
>UniRef100_A5J300_from_3_to_240 (HMM "PKS_TE" in sequence "UniRef100_A5J300", bitscore: -64.4, e-value: 0.00057, length: 238)
MGVFSITPLKNKKPPLGEGLSAIWAHYVRCIRSVQPAGPYFLGGHSLGGKIAYEVARRLHAQGDAIGLVAMFDSAAPPYS
FVAHQDDfaiasmilgvfayyagkmemmagiddarlrdapreRLLAFMGERLAQFGVIqSQSDTSAirglfnvyrAAADF
SARYAPPHEHLPLPILLVKATEPMPdgiklpeIRETPAWGWENFTRLPVRTCEVAGNHYScLMDGYVERIADALRDAL
>UniRef100_A0TED3_from_21_to_243 (HMM "PKS_TE" in sequence "UniRef100_A0TED3", bitscore: -64.6, e-value: 0.00059, length: 223)
VCCSYAGGNASAYAHWHAGLPDDVEVCAVELPGRGArfrepPLRTMGALADHVMASVLPLVDARIVLFGHSMGGALALEL
ASRLVDVGMPPSALAVsgcAAPHLPSRRRRRLHDLPrdelvqelnlleGLPAGMLDADAFIDLFLPTIRADLEcretWRA
PIRAVPVpihVLAGADDALVALDDLGEWQRYSSLPVSVRVFGGEHFFIDSHRAEVLAHLREIL
>UniRef100_Q9R9I9_from_2378_to_2535 (HMM "PKS_TE" in sequence "UniRef100_Q9R9I9", bitscore: -64.8, e-value: 0.0006, length: 158)
FCFPPLIGYGLVYNEMANRLDGDCVVYAADFTEDPSYKKPIIDRFAESMIDIQEQGPFVLLGYSSGSNLAFEVAKALEQR
GRTVSDVIMLDSQITTSVTHLSEKEVEEIIHLNLDIIPVYYRELLTIPSIKEKIRGYLAYHNQLINSGTINANIHHLL
>UniRef100_Q0RIC3_from_656_to_931 (HMM "PKS_TE" in sequence "UniRef100_Q0RIC3", bitscore: -64.8, e-value: 0.00061, length: 276)
FCFCGAGGLAIGMLGFARHFDGERPVYGIQAHGLEyRGLPDwSIHAAARRHARTLRLLQPAGPYHLAGHSFGGLVAFETA
RLLTEAGGHVELLILIDSFPPDPAGGVFAGgvlpsalpgsptttshptttshptrtshpaaaadqAGRSDQAGRSDQAGG
PATGparaAGVAARAAARGLLSRaWRAAQLPLAgVVQFRGMNQYDvfydqsrvltrlyrprpwngralvyTATASPAHRR
DVWRALLTGEATYRTVGGDHDTVLREPVVSEITADI
>UniRef100_Q8RL74_from_1819_to_2061 (HMM "PKS_TE" in sequence "UniRef100_Q8RL74", bitscore: -65.3, e-value: 0.00066, length: 243)
FCFPAAGAGAQSFHALAAALGDVAQLQVLEYPPLDTQAPPDLSMQRMVAAHVHTVTRRCPAGVVRLLGHSFGASVAFEVA
VELQARGRQVQLFMLDSFFYVPQELQGEVLTsaqlryflgdtplcarlldaqdkgavvslkqvrELMRDASLNQGPAQGP
GAWLAAQIAMSVDYRPTHTFTGdTCVIIAAQSILGASSLPHTLARYCAYLTASPHVATVDGGHMSMLNpGNVHTLARALR
LHL
>UniRef100_Q5Z1X7_from_2773_to_3012 (HMM "PKS_TE" in sequence "UniRef100_Q5Z1X7", bitscore: -65.4, e-value: 0.00066, length: 240)
FCIHPFGGIAWSFAGLAAHLGGDRPIYGLQSPALGSDETLPDSTEKWALRYLEEIRSVQPRGPYHLLGWSLGGVLAHAIA
VQLQAEGEQVELLAMMDSYLRSEIAESAIPAgeaplaellggllgddapgvdlavgdgvdgadpaGLARRLAELPEPFAS
FGADRIARVLDAAVRSATVTERYRprrfagelvyfaaaEDDPTGSVGAATWVDAVDGPIRTVPVPTTHWRMTTAAGLAVI
>UniRef100_A3N9K4_from_392_to_645 (HMM "PKS_TE" in sequence "UniRef100_A3N9K4", bitscore: -65.5, e-value: 0.00068, length: 254)
FCIPGAGGSVASFVALASMLRADIPVYGLQPRGLDgLGPPDRSVEAAARRYARAILDAAPPGPPRIVGHSFGGWIALETA
RLLDGMGARCAPLVLLDSNPPPASQAWRApseadmlrtlvglleqaaggapsGIGDEEIARCAAAGEDARDALVHACMVR
tallPPRAPVETVRHLRRVFeahsstryapggryagdatvivangDRDAGEMVPAFGWAALIERVEVAVTPGNHMSMLAA
pYVRHVALTMKAVW
>UniRef100_UPI0000559744_from_302_to_555 (HMM "PKS_TE" in sequence "UniRef100_UPI0000559744", bitscore: -65.7, e-value: 0.00069, length: 254)
FCIPGAGGSVASFVALASMLRADIPVYGLQPRGLDgLGPPDRSVEAAARRYARAILDAAPPGPPRIVGHSFGGWIALETA
RLLDGMGTRCAPLVLLDSNPPPASQAWRApseadmlrtlvglleqaaggapsGIGDEEIARCAAAGEDARDALVHACMVR
tallPPRAPVETVRHLRRVFeahsstryapggryagdatvivangDRDAGEMVPAFGWAALIERVEVAVTPGNHMSMLAA
pYVRHVALTMKAVW
>UniRef100_UPI000055B674_from_261_to_514 (HMM "PKS_TE" in sequence "UniRef100_UPI000055B674", bitscore: -65.7, e-value: 0.00069, length: 254)
FCIPGAGGSVASFVALASMLRADIPVYGLQPRGLDgLGPPDRSVEAAARRYARAILDAAPPGPPRIVGHSFGGWIALETA
RLLDGMGTRCAPLVLLDSNPPPASQAWRApseadmlrtlvglleqaaggapsGIGDEEIARCAAAGEDARDALVHACMVR
tallPPRAPVETVRHLRRVFeahsstryapggryagdatvivangDRDAGEMVPAFGWAALIERVEVAVTPGNHMSMLAA
pYVRHVALTMKAVW
>UniRef100_A1V3T8_from_222_to_475 (HMM "PKS_TE" in sequence "UniRef100_A1V3T8", bitscore: -65.8, e-value: 0.0007, length: 254)
FCIPGAGGSVASFVALASMLRADIPVYGLQPRGLDgLGPPDRSVEAAARRYARAILDATPPGPPRIVGHSFGGWIALETA
RLLDGMGTRCAPLVLLDSNPPPASQAWRApseadmlrtlvglleqaaggapsGIGDEEIARCAAAGEDARDALVHACMVR
tallPPRAPVETVRHLRRVFeahsstryapgsryagdatvivangDRDAGEMVPAFGWAALIERVEVAVTPGNHMSMLAA
pYVRHVALTMKAVW
>UniRef100_A2S2Q8_from_309_to_562 (HMM "PKS_TE" in sequence "UniRef100_A2S2Q8", bitscore: -65.8, e-value: 0.0007, length: 254)
FCIPGAGGSVASFVALASMLRADIPVYGLQPRGLDgLGPPDRSVEAAARRYARAILDATPPGPPRIVGHSFGGWIALETA
RLLDGMGTRCAPLVLLDSNPPPASQAWRApseadmlrtlvglleqaaggapsGIGDEEIARCAAAGEDARDALVHACMVR
tallPPRAPVETVRHLRRVFeahsstryapgsryagdatvivangDRDAGEMVPAFGWAALIERVEVAVTPGNHMSMLAA
pYVRHVALTMKAVW
>UniRef100_Q62KG0_from_159_to_412 (HMM "PKS_TE" in sequence "UniRef100_Q62KG0", bitscore: -65.8, e-value: 0.0007, length: 254)
FCIPGAGGSVASFVALASMLRADIPVYGLQPRGLDgLGPPDRSVEAAARRYARAILDATPPGPPRIVGHSFGGWIALETA
RLLDGMGTRCAPLVLLDSNPPPASQAWRApseadmlrtlvglleqaaggapsGIGDEEIARCAAAGEDARDALVHACMVR
tallPPRAPVETVRHLRRVFeahsstryapgsryagdatvivangDRDAGEMVPAFGWAALIERVEVAVTPGNHMSMLAA
pYVRHVALTMKAVW
>UniRef100_Q7NVV9_from_2627_to_2851 (HMM "PKS_TE" in sequence "UniRef100_Q7NVV9", bitscore: -65.8, e-value: 0.00071, length: 225)
FCIHPASGFAWQYSGLSRHLRPGLALVGLQSPRPDGAIArcADMDEVCERHLANLRRIQPQGPYHLIGYSLGGTVAQALA
AKLRQQGEEVAFLGLLDTYPPEGQDWNGPteeeakaevareqeQFMSATEDAADAFMRREKTEMFGhiVANYqdaVRLLS
QaRTPRYDGEATLFVARRTLPDGMDVRETWRPHLAGLTVHELDCAHEDIVSPQSLETLGPLLDGI
>UniRef100_A4LBJ4_from_380_to_633 (HMM "PKS_TE" in sequence "UniRef100_A4LBJ4", bitscore: -66.2, e-value: 0.00075, length: 254)
FCIPGAGGSVASFVALASMLRADIPVYGLQPRGLDgLGPPDRSVEAAARRYARAILDAAPPGPPRIVGHSFGGWIALETA
RLLDGMGTRCAPLVLLDSNPPPASQAWRApseadmlrtlvglleqaaggapsGIGDEEIARCAAAGEDARDALVHACMVR
tallPPRAPVEAVRHLRRVFevhsstryapggryagdatvivangDRDAGEMVPAFGWAALIERVEVAVTPGNHMSMLAA
pYVRHVALTMKAVW
>UniRef100_Q3W3A7_from_698_to_931 (HMM "PKS_TE" in sequence "UniRef100_Q3W3A7", bitscore: -66.2, e-value: 0.00076, length: 234)
FCVAGAGGLAINFLGLSRLLGSDQRVYGLQAQGMESRALPDwSVERHARRHLAVLRVIQPTGPYYLAGFSFGGLVALEMA
HMLAAAGEEVGMLLLLDTTLPRSAQSAGGARPsgdpsgggritrllpdrlplpnasklrkaarlpltGLVRypGLVQFDV
FFDQARFITQsYRVRPYAGRTVLYLAEDNPKSGRDEWPTHLTGDSTIVTVPGEHHTMLNEpNVSVLAADMRARL
>UniRef100_UPI00005F935B_from_2174_to_2390 (HMM "PKS_TE" in sequence "UniRef100_UPI00005F935B", bitscore: -66.3, e-value: 0.00076, length: 217)
FCLHPASGFAWQFRLLPRYLPGNWPVLGIQSPRpHGAiATCQDMDSLCDHHLATLRQVQPQGPYHLMGYSLGGTVAQAMA
VKLQAQGEEVAFLGLLDTYPPETQDWNVAIEAEALEEVERERALFMAAAGDELedkremFAqiQANYDDAVGLLSGAKTP
VyegeTTLFVATQTLPAGETPEEIWQPYVKQLRTYSLDCSHMTMMSPETLKVLGPIL
>UniRef100_Q63U89_from_353_to_606 (HMM "PKS_TE" in sequence "UniRef100_Q63U89", bitscore: -66.4, e-value: 0.00077, length: 254)
FCIPGAGGSVASFVALASMLRADIPVYGLQPRGLDgLGPPDRSVEAAARRYARAILDAAPPGPPRIVGHSFGGWIALETA
RLLDGMGTRCAPLVLLDSNPPPASQAWRApseadmlrtlvglleqaaggapsGIGDEEIARCAAAGEDARDALVHACMVR
tallPPRAPVEAVRHLRRVFeahsstryapggryagdatvivangDRDAGEMVPAFGWAALIERVEVAVTPGNHMSMLAA
pYVRHVALTMKAVW
>UniRef100_Q3JSB2_from_380_to_633 (HMM "PKS_TE" in sequence "UniRef100_Q3JSB2", bitscore: -66.4, e-value: 0.00077, length: 254)
FCIPGAGGSVASFVALASMLRADIPVYGLQPRGLDgLGPPDRSVEAAARRYARAILDAAPPGPPRIVGHSFGGWIALETA
RLLDGMGTRCAPLVLLDSNPPPASQAWRApseadmlrtlvglleqaaggapsGIGDEEIARCAAAGEDARDALVHACMVR
tallPPRAPVEAVRHLRRVFeahsstryapggryagdatvivangDRDAGEMVPAFGWAALIERVEVAVTPGNHMSMLAA
pYVRHVALTMKAVW
>UniRef100_UPI000055A0EE_from_304_to_557 (HMM "PKS_TE" in sequence "UniRef100_UPI000055A0EE", bitscore: -66.4, e-value: 0.00077, length: 254)
FCIPGAGGSVASFVALASMLRADIPVYGLQPRGLDgLGPPDRSVEAAARRYARAILDAAPPGPPRIVGHSFGGWIALETA
RLLDGMGTRCAPLVLLDSNPPPASQAWRApseadmlrtlvglleqaaggapsGIGDEEIARCAAAGEDARDALVHACMVR
tallPPRAPVEAVRHLRRVFeahsstryapggryagdatvivangDRDAGEMVPAFGWAALIERVEVAVTPGNHMSMLAA
pYVRHVALTMKAVW
>UniRef100_A3NVA5_from_369_to_622 (HMM "PKS_TE" in sequence "UniRef100_A3NVA5", bitscore: -66.8, e-value: 0.00083, length: 254)
FCIPGAGGSVASFVALASMLRADIPVYGLQPRGLDgLGPPDRSVEAAARRYARAILDAAPPGPPRIVGHSFGGWIALETA
RLLDGMGARCAPLVLLDSNPPPASQAWRApseadmlrtlvglleqaaggapsGIGDEEIARCAAAGEDARDALVHACMVR
tallPPRAPVEAVRHLRRVFeahsstryapggryagdatvivangDRDAGEMVPAFGWAALIERVEVAVTPGNHMSMLAA
pYVRHVALTMKTVW
>UniRef100_UPI000055B9E5_from_302_to_555 (HMM "PKS_TE" in sequence "UniRef100_UPI000055B9E5", bitscore: -66.8, e-value: 0.00083, length: 254)
FCIPGAGGSVASFVALASMLRADIPVYGLQPRGLDgLGPPDRSVEAAARRYARAILDAAPPGPPRIVGHSFGGWIALETA
RLLDGMGARCAPLVLLDSNPPPASQAWRApseadmlrtlvglleqaaggapsGIGDEEIARCAAAGEDARDALVHACMVR
tallPPRAPVEAVRHLRRVFeahsstryapggryagdatvivangDRDAGEMVPAFGWAALIERVEVAVTPGNHMSMLAA
pYVRHVALTMKTVW
>UniRef100_Q2PC46_from_26_to_248 (HMM "PKS_TE" in sequence "UniRef100_Q2PC46", bitscore: -67.0, e-value: 0.00085, length: 223)
VCLPHAGGSASFFFPLARALAPEVDVLAVQYPGRQdrHHEPSIDNLPELADRITDAVRLVDDRPLALFGHSMGALLAYEV
ALRLAADGLPApsrlfvsgrRAPSRYRDDRFHLSSDGDVLAHLRRLGGPGSTALDDPEIRAMALPLIrndyRAVETYRhd
psavldcpvtvltgdrdalVSPEEAHAWAGHTTGPTDVVTLPGGHFYLADQNEQVVALLRRRL
>UniRef100_Q7N4L0_from_3650_to_3895 (HMM "PKS_TE" in sequence "UniRef100_Q7N4L0", bitscore: -67.2, e-value: 0.00088, length: 246)
VHPIGGHLLgYRHLAASFGDQRMIGLAFSPDNLTPDTPSVAALAADyisQIRAFQPQGPYALAGWSFGGLVAYEMAHQLR
AMGERISQCILIDSFAPNVRADLTLNEtfchrhflldlqgqfpgltlddhviaaDTETFLNTLHAALPQSAqIDSSLTAL
ydvwHHNLNALLDYCPPQTSQPFWLIRAAQALPdfmdyLDPTTIASIDLGWQAFGPVHVTQLAGDHYTLFQhQHVGSLVT
CMKDIL
>UniRef100_Q606X9_from_1073_to_1306 (HMM "PKS_TE" in sequence "UniRef100_Q606X9", bitscore: -67.2, e-value: 0.00089, length: 234)
HGVGGSVHWYHALAELLKADFNVYGIQSPGMDEGEdaLIGADVECLARLYISEIKAVQAKGPYWIGGHSMGGIIAFEMAR
QLHAMGEEVALVANFDNWNRAADAPGFGTKLLRltvhflklGTADKLRFLCDKMQWAKRCLDARLAPGRAGVRPLEEMKa
anvkaahryvpgfypgtltlfRARQQAATALDDPLLGWNGLAEeiDVVEVPGNHYTLLGEpHVRTLADELRRRA
>UniRef100_Q6V1P1_from_30_to_249 (HMM "PKS_TE" in sequence "UniRef100_Q6V1P1", bitscore: -67.7, e-value: 0.00095, length: 220)
PHAGGSASYYRPFCTSLSDRFNALALQYPGRQdrRDEPCVTDLHVLADLVFDRLRQCADRPMAFFGHSMGALLAFEVTRR
FErELNTSPVALFLSGRRAPSRHRDENVDLSsnesllaeirelsgtdprllgddEMLEMIMEPLRADYRALGAYRFVPQP
PVRCPVTVLTGADDPRTARDEAAAWQEHTTGDFALRVFPGGHFFISENVADVTGFVAERL
>UniRef100_A1YBR0_from_1540_to_1702 (HMM "PKS_TE" in sequence "UniRef100_A1YBR0", bitscore: -68.2, e-value: 0.001, length: 163)
VCFPASGGSAGDFAEWAKVMPDDCELVAVEYPGSGARQlescehPLAALTLQAAGALMAMPRVPLVLFGHSLGGLIAHAT
AVELERHAMGPSCVVLSNPANVITVQRDLPRDGFRDQKFLTWLARSTGISIEPEATDSDATRQFLKTFGEQLAWTFDFDL
GWR
>UniRef100_Q2T5Z0_from_1047_to_1296 (HMM "PKS_TE" in sequence "UniRef100_Q2T5Z0", bitscore: -68.5, e-value: 0.0011, length: 250)
VFLVHPTGGNVLcYRDLARRLGPSRPIYALQDPGLDGDADYGSVEELAALHIAHMRPLAGDGPYYLAGWSSGGVVAFEIA
RQLLaQRQEVGLLALIDSVASDGADPGPRTDAELIGSVGRLLAFTAGIDAPDLStleppaAMARLRELAVAAGSLPPDAP
permrrlfevfrrnaaavrryrpgpyprrVLLLRATQPLPapVRDAAARQRSDSPELGWERVAvVSRRDIPAHHLSIVRE
PAAALVGAQI
>UniRef100_Q6YK39_from_2385_to_2542 (HMM "PKS_TE" in sequence "UniRef100_Q6YK39", bitscore: -68.5, e-value: 0.0011, length: 158)
FCFPPLIGYGLVYNEMAKRLAGRCTVYAADFLEEPSYEQEIVDRYAESMIGIQEQGPFVLLGYSSGSNLAFEVAKALEKR
GRIVSDIMMLDSKRAVsVNYFSEKETEEIIHRNLDIIPDYYRELLTIPSIKDKIRSYLTYHNkLINSGAVNANIHHFL
>UniRef100_A3MDZ1_from_36_to_278 (HMM "PKS_TE" in sequence "UniRef100_A3MDZ1", bitscore: -68.6, e-value: 0.0011, length: 243)
VLRGHGRLQHHAIKKQkspPLGEGLSAIWAHYVRCIRSVQPAGPYFLGGHSLGGKIAYEVARRLHAQGDAIGLVAMFDSA
APPYSFVAHQDDfaiasmilgvfayyagkmemmagiddarlrdapreRLLAFMGERLAQFGVIqSQSDTSAirglfnvyr
AAADFSARYAPPHEHLPLPILLVKATEPMPdgiklpeIRETPAWGWENFTRLPVRTCEVAGNHYScLMDGYVERIADALR
DAL
>UniRef100_Q5MD31_from_1498_to_1737 (HMM "PKS_TE" in sequence "UniRef100_Q5MD31", bitscore: -69.0, e-value: 0.0012, length: 240)
GGDVLCYAALASQLGPRQPFYALQSRVDEDATSVEELAARYLEEVRKIRPTGPYRLGGWSTGGLLAQAMARRLEESGEQV
ELLMLLETWAPETYQHADEPralmawfatdvlggqgaaqldpsrldapdeaarlgyvferaqalhalpgVEFAELQQRFR
VFAKNARVLSRYRPAPYRGKVLFLQAEEATPlagntlQAPWASWRDSLQQARLERVPGSHYSMLRGaHVRTVAQRLTDCL
>UniRef100_Q1D516_from_4202_to_4458 (HMM "PKS_TE" in sequence "UniRef100_Q1D516", bitscore: -69.3, e-value: 0.0012, length: 257)
PGGGSTPFYLLSLARHLEGVAVFGLQPQGLDGDVPphETVEAIATWYADAILAMQPEGPYSVGGHSMGGHIAYELAQELK
ARGREVGVVAMLDTLAPFPDVTRpQgEGWDTaqwmlhlagimeaffnvkidlalpevramgeaERLQFFVARLQAAAVLP
EGAQpvhvqgILNVARAHDALNYRPRRGQPVPLAVFRAEDRSGpstaaldalVQDGTLGWSQLTQQACSAYPVPGTHLSL
LRDpHAAVLAQHLLALI
>UniRef100_A0PQ43_from_23_to_227 (HMM "PKS_TE" in sequence "UniRef100_A0PQ43", bitscore: -69.4, e-value: 0.0012, length: 205)
PHAGGTAKDYVPFAKEFSGEVKRVAVQYPGQQDGYGLPplESIPGLAeEIFAIMKPAARIDTPVALFGHSMGGMLAFEVA
LRFEAAGYRVLALFLSACSAPGHIKYkqlkgysdnEMLDLVARATGTDPEFFNDEEFRVGVLPTLRAVRAIAgyscppen
klscpiytfigskdwIATREDMEPWRERTTGDFSLREFPGDHFYL
>UniRef100_Q0VMQ8_from_1561_to_1810 (HMM "PKS_TE" in sequence "UniRef100_Q0VMQ8", bitscore: -69.6, e-value: 0.0013, length: 250)
PHPVTGRTTGYQALAASLEGQWQVRGLQSRSFLESGWFDPSLSEMVERYYRTVRQAQPEGPYYLLGWSMGGAMSMELAHR
LEQAGEEVAFVGLLDTYVPGHEVPEDQWSSpqaqqtlrahlgmlltcapatalddcmarlrdskpaqwpqNFTQWLATQS
IEAAVADSAAQLLhawAVEQHLRdLCWGYQLPALHTPVHSWWASEPAGRAQALQRGLALCAELAHTETVSADHLTIVREP
SLLQGLSVLL
>UniRef100_Q1IB14_from_1046_to_1269 (HMM "PKS_TE" in sequence "UniRef100_Q1IB14", bitscore: -69.9, e-value: 0.0013, length: 224)
FCIHPGGGIAWPYAGLLAYLPQDQPLYALQSPILLDPERVVGSLEELAREYLQRILALQPQGPYQLAGWSVGGNLALLMA
AMLQAQGHEVSFLCMFDSYPLQGGPASLKLDdamiisrmtraivgtpraglkglksameevlgsqQLGDAFLTRLVDDSK
LMLELLGRCQYARYKGDLLFIRATTDILrQDEQQPGLWLPYIDGDLVQVDVEAPHECLLQRQYL
>UniRef100_Q5Z0U1_from_4167_to_4404 (HMM "PKS_TE" in sequence "UniRef100_Q5Z0U1", bitscore: -70.0, e-value: 0.0014, length: 238)
FCVHPSSGMAWTYLGLADALAPGRPIYGLQAPDLSGREPSPGSIEAFARRYLREIRAVQPDGPYHLLGWSYGGLIAHAMA
AQLAAEGAEVGVLALLdaDTADIDGDSIEPLTAGTFVHTFGAVFGIEDVPAAATAEQAAELIAARMGGAAVVDAATLERM
AasynasartrtgyrrpvfpgdavyfhatvdSSEIFGPDGWRPYITGRLTSHDIEATHDELTAPHVlPRIARLLDQHL
>UniRef100_Q93GY0_from_672_to_897 (HMM "PKS_TE" in sequence "UniRef100_Q93GY0", bitscore: -70.1, e-value: 0.0014, length: 226)
FVMPPALGLSWCYTPMSRWLADGFPMYGLQSRGIRgAGPVGRTLTDIATDFVGELRRIQPNGPYQLLGWSFGGNVAHAMA
VILEAAGEEVSMLALLDSYPWDGEQTDPTLNvesaaadpqlttEELRRVLQASPGTAAAVPDEYLPALAQVFannrGALL
QHRSGRFGGDVLMFTAADSVAQGMDPRSWQKFVDGSLKTWSVNGNHYEVFGpEPLETIMSVVNAEL
>UniRef100_Q2SFM4_from_2618_to_2839 (HMM "PKS_TE" in sequence "UniRef100_Q2SFM4", bitscore: -70.3, e-value: 0.0014, length: 222)
FCVHPASGFAWQYSGLVRHLPAHIPLIGLQSPGSQGAIAAsdDIDAVCERHLQTLRRIQPRGPYHLIGYSLGGTIAHGLA
AKLRMLGEDVAFLGLLDAYPPEGQDWSGpteeeahaeverekeqfmldaeaaaddfveqektVMFKQIVANYEASVKLLS
TAQTPIydgdihMFVATRTLPENWQVEGSWKPYIRTMTRHDIPCNHEDIVSPETLETLGPLL
>UniRef100_Q93H75_from_27_to_249 (HMM "PKS_TE" in sequence "UniRef100_Q93H75", bitscore: -70.8, e-value: 0.0016, length: 223)
VCLPHAGGSASFYFPVSRSMPESVDVLCVQYPGRQdrRTEPLLDSVPALADKVYEALLPWTDRPIALFGHSMGASLAYEI
ARRLEqERGITPATLIASGRRAPSTHRDetvhlrdddGLVAEMRGLSGTDPQLLGDEDVLRMilpairADYRAAETYtWE
PgPPLTCPVTCLVGDDDPKVTVEEAAAWSGHTDGPFMLRVFPGGHFFLARHQTEIVRLMATQL
>UniRef100_Q8CJX2_from_2133_to_2377 (HMM "PKS_TE" in sequence "UniRef100_Q8CJX2", bitscore: -70.8, e-value: 0.0016, length: 245)
FCVHPGSGMSWCYSGLVRHLPPGIPVYGLQAAGLDgDGPLPATLQEMAAEYADLVRQTQPEGPYRLLGWSLGGNVAFAMA
RELRARGQEVELLAFLDAYPRRAGAGPEAPLAevfahnlrdagfdvaeeeltggrfptARYRAFLNAAGDPMGRLDEAEL
AAVLEVFMnnaaLMRGHTPGTYDGDVLVLAAERADGDKLARRGAESWRPHVRGRIERVGVDADHLGLVQSDAALAVigRA
LAGRL
>UniRef100_UPI0000510064_from_1073_to_1310 (HMM "PKS_TE" in sequence "UniRef100_UPI0000510064", bitscore: -70.8, e-value: 0.0016, length: 238)
FCLHPAGGLGWSYVNLLHHVDPSIGVHALQAPGldpvFPEPEPAASLSELASGYADSIVELAAQGPVALLGWSVGGVIAH
EVAIQLTERGVPVETLALLDAYPPSSWQHLDDPtdrqineallimggvdydskvsdlsrptvlemlaktsgpfsELRPEV
IERIARTVTTNALLMRRHTARIYLGDVEFFTAGDKEQDWLHVSDWEPLVAGGLRNHDIDCTHPALIHSHNLARVVREI
>UniRef100_Q5B7T4_from_678_to_858 (HMM "PKS_TE" in sequence "UniRef100_Q5B7T4", bitscore: -71.1, e-value: 0.0016, length: 181)
FCIHPGSGEVLVFVALAAHFPTRPVYALRTRGYGSNEQLFGSIEETVETYATQIRQVQPHGPYAIAGYSLGSTLAFEVAK
VLEAQGEEVKFLASIDYPPHIAHYVrDLNWTDVLLHIAFFLELIDEKTMVEVTPYLHTLDRQTALTHILNIGDAERARAL
AIDTKHLGLISDIAENFRVNV
>UniRef100_Q881Q3_from_5377_to_5634 (HMM "PKS_TE" in sequence "UniRef100_Q881Q3", bitscore: -71.2, e-value: 0.0017, length: 258)
FTGLDAYFPVLGQHLQGDFPIYGLPGIGLGQQQLRTLECLAARLVERIRQVQPRGPYRLAGWSFGGVLAYEVATQLLGMD
EAVTFLGLIDSYVPRLTDQGkARWQGpdllerqllshciahwqvqdetgstalarlhslgeqaalpdfetllqlcrdeQL
LYEELAQADDRQLRHYLEREVAHGHALAHYQVEPLSLPIhLFCADQRPMAPPGASATLGWAEILPkGALQCVSVPGDHMS
MMQApHVNTLGQRIGQAL
>UniRef100_Q9RFK5_from_1491_to_1730 (HMM "PKS_TE" in sequence "UniRef100_Q9RFK5", bitscore: -71.4, e-value: 0.0017, length: 240)
GGDVLCYAPLARQLGPRQPFYALQAVVDQEAESIEAMAARYLEEVRKVRPKGPYRLGGWSTGGILAQAMARQLEEAGEQV
ELLMLLETWSPTVYQRSEGTTAlmawfatdllggagaaqleaskletldeaAQLDYLFERASASGALPGVERSEMEQRFR
IFAKtaraLSRYQSDAYrgkVLFLQAEEAATPTAGTLPEPQASWGQSLEQVQMYRMPGNHYTMLQSpHVRAVADRMARAL
>UniRef100_Q08QH2_from_1491_to_1730 (HMM "PKS_TE" in sequence "UniRef100_Q08QH2", bitscore: -71.4, e-value: 0.0017, length: 240)
GGDVLCYAPLARQLGPRQPFYALQAVVDQEAESIEAMAARYLEEVRKVRPKGPYRLGGWSTGGILAQAMARQLEEAGEQV
ELLMLLETWSPTVYQRSEGTTAlmawfatdllggagaaqleaskletldeaAQLDYLFERASASGALPGVERSEMEQRFR
IFAKtaraLSRYQSDAYrgkVLFLQAEEAATPTAGTLPEPQASWGQSLEQVQMYRMPGNHYTMLQSpHVRAVADRMARAL
>UniRef100_A3KFG6_from_2118_to_2365 (HMM "PKS_TE" in sequence "UniRef100_A3KFG6", bitscore: -71.4, e-value: 0.0017, length: 248)
FCLHPGGGFSWCYAGLVQHLDADVPVYGIQARGLDgRTTPASTMDEMVDDYLTEIRRIQPHGPYRLAGWSFGGLSAHALA
VRLRHEGEEVELLALLDAYPPTPGADRLEVVEhevvahnmralgfdfeeqellgdqeavllRFRDFLRASDASLGHLDAH
DILALkDVYvnnVRIMRAFRPQFFDGNILFVSAAKMSAQDRESRLNVHFWQPFIGGSVDVADVESTHGDLMTDprHVASV
GAILDSRL
>UniRef100_Q333U0_from_1099_to_1338 (HMM "PKS_TE" in sequence "UniRef100_Q333U0", bitscore: -71.8, e-value: 0.0018, length: 240)
YCPHAVSGSPYWYLPLSRALHPEQPVDGFEAPGLEGGiEPVDDLVTLAGRYVGALRERQPHGPYLLAGWSMGGFLCFEMA
RQLAAVGAAPDLVVMIDSNepgplpLPSERQVMETFVAdlaglsaapappldaevvdaadpiaaltgflvrhglipsdVR
ADFVANRYAVFRANMRAIYGYQPAPYAGRTVLVQAEREASRAAWRRWSPAMEVVTLPGDHYSMWSpQHLPALAALIDDQV
>UniRef100_UPI0000673C76_from_1069_to_1245 (HMM "PKS_TE" in sequence "UniRef100_UPI0000673C76", bitscore: -71.9, e-value: 0.0019, length: 177)
FCFHPASGFAWQFSVLSRYLDPQWSIIGIQSPRPNGPMqtAANLDEVCEAHLATLLEQQPRGPYYLLGYSLGGTLAQGIA
ARLRARGEQVAFLGLLDTWPPETQNWQEKEANGLDPEVLAEINREREAFLAAQQGSTSTELFTTIEGNYADAVRLLTTAH
SVPFDGKATLFVAERTL
>UniRef100_Q0BF30_from_1056_to_1293 (HMM "PKS_TE" in sequence "UniRef100_Q0BF30", bitscore: -72.0, e-value: 0.0019, length: 238)
ICIHPADGLAWSYLRVAAYLPDttidglQLSVGDTNGAADFDALVDTYVRRVRALQPDGPYHLLGWSVGGALAYAVAAAL
ERAGAPVGVLALMDSYPSSAWTAQPQPetgdalrilltvngdfdtaalsdVLLRQRLLRANSPFAALGGAGLDALvGATl
rqMRLFRAAPPPHYGGELLLFNATRKRPGTPTPDSWAALRPVALTTCVALDCSHDGMsdpepMAAIGAALTERLAAWA
>UniRef100_Q0VZ70_from_3088_to_3335 (HMM "PKS_TE" in sequence "UniRef100_Q0VZ70", bitscore: -72.0, e-value: 0.0019, length: 248)
LFFAAGMGMHAHYLRpLAEHLGEDQPFYALQSPaqgGEITDMATLVDTLIGAIQQIQPSGPYHLGGHSAGARIAFAVALE
LQRRGAEVPLVSIVDMRPPGRGATSdEsAEWTQiggligyvtmikqaigegvlfvtpeelrkldeaaawqrTLDAFIAAR
WMPKDADVEQLQHLCAMNQNVVRVVRDHVPTDThqgkLLVfSAAFAMRNGRQVSTEGWQAFCANPVTTHEVPGDHMTMLR
EPDVRGLA
>UniRef100_A0IWS5_from_1097_to_1317 (HMM "PKS_TE" in sequence "UniRef100_A0IWS5", bitscore: -72.4, e-value: 0.002, length: 221)
FCLHPASGFSWQFSVLPRYIDQHWSLVGIQSPRPDGPLAlsENMDQVCDAHLEQVLQVQPQGPYHFIGYSLGGTLAQGIA
ARLQARGEEVAFLGLLDTYPPETQNWDVMLDdnvlkevqrereqflavsedaldpalgETRVAMFDNIEANYADSVRLLS
ATHTANFKGQATLFVARQTLQEGMDVQQTWSQYVDALQVHELDCAHVDIVSPASFKVLGPL
>UniRef100_Q4ZTA6_from_5374_to_5623 (HMM "PKS_TE" in sequence "UniRef100_Q4ZTA6", bitscore: -72.4, e-value: 0.002, length: 250)
FTGLDAYFPVLGQHLQGDFPIYGLPGIGLGQQQLRTMECLAARMVERIRQVQPRGPYRLAGWSFGGVLAYEVATQLLGMD
EAVTFLGLIDSYVPRLTDQGkARWQGpdllerqllshctahwqaqagegaaklarlnsfseqaplpdfatllqlcrdegl
lyeelalasdQQLHHYLDREVAHGQALAHYQLEPLSLPIHLFRAEQRPMAPIASSSTLGWGEILSRNQLQCVDVPGDHMT
MMQAPHVAVL
>UniRef100_A1YAN5_from_24_to_245 (HMM "PKS_TE" in sequence "UniRef100_A1YAN5", bitscore: -72.7, e-value: 0.0021, length: 222)
VCFPHAGGSASYFFPVSRTLSPAADVLAIQYPGRQdrRHEPGLATIAELADGVTEALLPWLDRPAVLFGHSMGATLGFEV
ARRLEAAEVRPHALFVSGRVAPSRARDETVHRRDDAGLVAAvkelgGTDAQVFEDEAILEMVLPSIRtdytAAETYRytp
gpllqapihahlgeNDPKATVGEVRDWAAHTSGRFTLTTYPGGHFYLNTHAPAVIRAISDAL
>UniRef100_Q2Y7Z5_from_3749_to_3911 (HMM "PKS_TE" in sequence "UniRef100_Q2Y7Z5", bitscore: -72.9, e-value: 0.0022, length: 163)
FCIHAGLGTVFDYQPLARHLQGTRTVYGIPCrmlsdPGHRDTSLAQMAADYVQIIRRAQPEGPYHLSGWSLGGTLAAMMA
VLLEAEGQEVAFLGLIDSFIPAIDEPEPDDWRQDFSDFVSVVLPGAKIDGADGVFPDGNQKSCLQSLKQPSEETLAGLLD
ELI
>UniRef100_Q5QEU5_from_61_to_283 (HMM "PKS_TE" in sequence "UniRef100_Q5QEU5", bitscore: -73.0, e-value: 0.0022, length: 223)
YCFPHAGGSASFYFPVSAQLSSVAEVFAVQYPGRQdrRKEVSPRDIATLADQLYDALGPALRARPTTFFGHSMGATLAFE
VARRLEADGGELVRLFASGRRAPSTVRDekvhRLSDEGIVRELKLLAGTDTALLGDEEILRMILPairSDYEAIEtyrcA
PDVTVRTPITvltgdSDPKTSMAEAEAWRGHTTGDFDLQVYPGGHFYLTAEAPAVIALLRKHL
>UniRef100_A4EWL2_from_1902_to_2149 (HMM "PKS_TE" in sequence "UniRef100_A4EWL2", bitscore: -73.2, e-value: 0.0023, length: 248)
FLVAGMFGNVLNLRHLAQLLGQDRPVYGLQARGLIgSDEPHDTMPEAARDYLAEIRQIQPEGPYLLGGFSGGGITAYEIA
QQLKQAGEETAALVLLDTPLPVRPPLNRQDklliklqelktkgpgylwewakkriawefEKRKGALAEAGNTPSFNNRKI
ELAFRHAVACYDLKPWAGPMLLLRPPLDqhwkvsnsnwvssereyvfaDNDWTQWAPAIEVVEVPGDHDSMvLTPNVTTL
AAEVKQRL
>UniRef100_Q02M99_from_1889_to_2111 (HMM "PKS_TE" in sequence "UniRef100_Q02M99", bitscore: -73.2, e-value: 0.0023, length: 223)
IALPPAGGNAGTFRGWDARLPADVELLAIQYPGRQerQDEPFVTDVEAMLCAIDDALLPLLDRPFALVGASLGGMLAYEL
AARLEsLHGLRARQLFVISSRAPGPDLEYPRFHAmgdaELLRTLREYDVLPLEVLDDPELREISLATLRADSRLAadyry
rpreplaipitailgeQDPGVSRAAIDGWRRHASRYELETLAGGHGLVVTAAEEVCAILRQRL
>UniRef100_A3L8W8_from_1889_to_2111 (HMM "PKS_TE" in sequence "UniRef100_A3L8W8", bitscore: -73.2, e-value: 0.0023, length: 223)
IALPPAGGNAGTFRGWDARLPADVELLAIQYPGRQerQDEPFVTDVEAMLCAIDDALLPLLDRPFALVGASLGGMLAYEL
AARLEsLHGLRARQLFVISSRAPGPDLEYPRFHAmgdaELLRTLREYDVLPLEVLDDPELREISLATLRADSRLAadyry
rpreplaipitailgeQDPGVSRAAIDGWRRHASRYELETLAGGHGLVVTAAEEVCAILRQRL
>UniRef100_UPI00006D8424_from_197_to_419 (HMM "PKS_TE" in sequence "UniRef100_UPI00006D8424", bitscore: -73.2, e-value: 0.0023, length: 223)
IALPPAGGNAGTFRGWDARLPADVELLAIQYPGRQerQDEPFVTDVEAMLCAIDDALLPLLDRPFALVGASLGGMLAYEL
AARLEsLHGLRARQLFVISSRAPGPDLEYPRFHAmgdaELLRTLREYDVLPLEVLDDPELREISLATLRADSRLAadyry
rpreplaipitailgeQDPGVSRAAIDGWRRHASRYELETLAGGHGLVVTAAEEVCAILRQRL
>UniRef100_UPI00006D8FF9_from_1879_to_2101 (HMM "PKS_TE" in sequence "UniRef100_UPI00006D8FF9", bitscore: -73.2, e-value: 0.0023, length: 223)
IALPPAGGNAGTFRGWDARLPADVELLAIQYPGRQerQDEPFVTDVEAMLCAIDDALLPLLDRPFALVGASLGGMLAYEL
AARLEsLHGLRARQLFVISSRAPGPDLEYPRFHAmgdaELLRTLREYDVLPLEVLDDPELREISLATLRADSRLAadyry
rpreplaipitailgeQDPGVSRAAIDGWRRHASRYELETLAGGHGLVVTAAEEVCAILRQRL
>UniRef100_UPI0000DAF33E_from_1879_to_2101 (HMM "PKS_TE" in sequence "UniRef100_UPI0000DAF33E", bitscore: -73.2, e-value: 0.0023, length: 223)
IALPPAGGNAGTFRGWDARLPADVELLAIQYPGRQerQDEPFVTDVEAMLCAIDDALLPLLDRPFALVGASLGGMLAYEL
AARLEsLHGLRARQLFVISSRAPGPDLEYPRFHAmgdaELLRTLREYDVLPLEVLDDPELREISLATLRADSRLAadyry
rpreplaipitailgeQDPGVSRAAIDGWRRHASRYELETLAGGHGLVVTAAEEVCAILRQRL
>UniRef100_Q2UGE1_from_1886_to_2103 (HMM "PKS_TE" in sequence "UniRef100_Q2UGE1", bitscore: -73.3, e-value: 0.0023, length: 218)
ICVQYHRLRPFNRTVYAIHDPKFLDPDSWSGIPAMAQSYARLIARTTSGPYILGGWSFGGVVAFEAARVLMAGGYAVTGV
VLIDSPPPinHKPLSANIINavtkgdrnrgglvGETIRNLVRESFKACAGMLGAFQPEAVTRTSRSIPrtfllrsrdgfh
lntrndspglendwlqdrSDPRTSIEGWEMLTKAKMPYLDIPGDHFQVFDVANVSRWL
>UniRef100_Q2SHZ6_from_881_to_1130 (HMM "PKS_TE" in sequence "UniRef100_Q2SHZ6", bitscore: -73.3, e-value: 0.0023, length: 250)
FCVHPTGATVLCYYHLAASLGEARPFIGVQARGVEPEQLPFDnIPDMAAYYANALCERQPAGPFYLAGWSFGGVAVFEVA
RVLQGRGREIAFLGLLDAYAPDVFDGGFAAhddaeiissllggiadvdpDTLRGLSTEEQLQTAIQATREAQALPQGFSL
EQARRILQVSKLNYHAVESYQpqpyngkitlfrplgeeqlaKSVCPDDPSLGWSKWAQRGVEVEYVPGRHQTMVQPpNVE
TLATRLLAHL
>UniRef100_Q0E7C4_from_2603_to_2791 (HMM "PKS_TE" in sequence "UniRef100_Q0E7C4", bitscore: -73.4, e-value: 0.0023, length: 189)
FCVNSASGFAWQYTGLPKYLTGHYPIYGLQSPRPGGAMAtsETMEEVCDRLLPVLREIQPFGPYHLLGYSFGGIVAQKLA
AKLQQQGEEVHFLGLLDTYPPEGQNWDGPmdeekqyeierEKEQFLAINELTDIELDEQRLAMFNEITANYEDAVRLLAQ
AQTSDYQGPAHLFVAQRTVPDGYDIDAHW
>UniRef100_A4BLT1_from_25_to_242 (HMM "PKS_TE" in sequence "UniRef100_A4BLT1", bitscore: -73.5, e-value: 0.0024, length: 218)
VCLPHAGGSASYYRDWSKALPGHIDLLAVQYPGRAErySEPFARSLESLADETAAALVQFADVPLVLFGHSLGAALAYEV
ALRLEQRALPLKRLIVSAHPAPHRQREsslhqqtdddlledirrlsggstPLDEPVIREVFMPMlrNDYRLIESYARDIP
ERVGAPVDVCFPldDDEISESEVRAWQDVTPWMLGILLFRGGHFYLQEQYWELVERLL
>UniRef100_Q0MYM1_from_2604_to_2792 (HMM "PKS_TE" in sequence "UniRef100_Q0MYM1", bitscore: -73.6, e-value: 0.0024, length: 189)
FCVNSASGFAWQYTGLPKYLTGHYPIYGLQSPRPGGAMAtsETMEEVCDRLLPVLREIQPFGPYHLLGYSFGGIVAQKLA
AKLQQQGEEVHFLGLLDTYPPEGQNWDGPmdeeeqyeierEKEQFLAINELTDIELDEQRLAMFNEITANYEDAVRLLAQ
AQTSDYQGPAHLFVAQRTVPDGYDIDAHW
>UniRef100_Q4ZT67_from_13281_to_13533 (HMM "PKS_TE" in sequence "UniRef100_Q4ZT67", bitscore: -73.6, e-value: 0.0024, length: 253)
FCVPGAGDSVTGFIGLAEALGPHWPIHGLQPRGLDGRTVPYSLVETAAEAYLQALDsthpEGPVHLLGHSFGGWIAFEMA
QRLTARGREVASLTLIDSESPGGNGVVGKPYTaigvlerlietmelaagkslgidraafraqddvgqmRLLHAGMVRAGM
LPQRSSPDAMRGPARAFGTalrtrYQPSQIYTgPVRLVLADDPVLDAAGNQREQQAMVSGWRqcAPDLTVWRGPGNHFTI
LKAQHVRHLANWW
>UniRef100_A0TZP2_from_25_to_246 (HMM "PKS_TE" in sequence "UniRef100_A0TZP2", bitscore: -73.6, e-value: 0.0024, length: 222)
VCFPHAGGTANFFRGWSRALPWDVDLLALQYPGREErfGEPCLPSIDALAGPAADALQRYAHAPLVLFGHSLGAALAYEV
AVRLEARGAAPLYVAvsalppphrqrPSDLHLQSDDALVGDVARLSGEHAALLADPEMRAIYLPMIRHdyraietyrrDR
PPRIDAPlgVMLPLADTELDSDEAHAWQDVASRPIRVETFDGDHFYLRHQYPAVIAHLVERI
>UniRef100_P11454_from_1069_to_1245 (HMM "PKS_TE" in sequence "UniRef100_P11454", bitscore: -73.7, e-value: 0.0025, length: 177)
FCFHPASGFAWQFSVLSRYLDPQWSIIGIQSPRPNGPMqtAANLDEVCEAHLATLLEQQPHGPYYLLGYSLGGTLAQGIA
ARLRARGEQVAFLGLLDTWPPETQNWQEKEANGLDPEVLAEINREREAFLAAQQGSTSTELFTTIEGNYADAVRLLTTAH
SVPFDGKATLFVAERTL
>UniRef100_UPI00005F00AD_from_1069_to_1245 (HMM "PKS_TE" in sequence "UniRef100_UPI00005F00AD", bitscore: -73.7, e-value: 0.0025, length: 177)
FCFHPASGFAWQFSVLSRYLDPQWSIIGIQSPRPNGPMqtAANLDEVCEAHLATLLEQQPHGPYYLLGYSLGGTLAQGIA
ARLRARGEQVAFLGLLDTWPPETQNWQEKEANGLDPEVLAEINREREAFLAAQQGSTSTELFTTIEGNYADAVRLLTTAH
SVPFDGKATLFVAERTL
>UniRef100_UPI00005F1056_from_1069_to_1245 (HMM "PKS_TE" in sequence "UniRef100_UPI00005F1056", bitscore: -73.7, e-value: 0.0025, length: 177)
FCFHPASGFAWQFSVLSRYLDPQWSIIGIQSPRPNGPMqtAANLDEVCEAHLATLLEQQPHGPYYLLGYSLGGTLAQGIA
ARLRARGEQVAFLGLLDTWPPETQNWQEKEANGLDPEVLAEINREREAFLAAQQGSTSTELFTTIEGNYADAVRLLTTAH
SVPFDGKATLFVAERTL
>UniRef100_UPI00005F1440_from_1069_to_1245 (HMM "PKS_TE" in sequence "UniRef100_UPI00005F1440", bitscore: -73.7, e-value: 0.0025, length: 177)
FCFHPASGFAWQFSVLSRYLDPQWSIIGIQSPRPNGPMqtAANLDEVCEAHLATLLEQQPHGPYYLLGYSLGGTLAQGIA
ARLRARGEQVAFLGLLDTWPPETQNWQEKEANGLDPEVLAEINREREAFLAAQQGSTSTELFTTIEGNYADAVRLLTTAH
SVPFDGKATLFVAERTL
>UniRef100_Q54145_from_18_to_245 (HMM "PKS_TE" in sequence "UniRef100_Q54145", bitscore: -73.8, e-value: 0.0025, length: 228)
VCFPHAGGSARAYRPFALELAAaGVETHAVQYPGRQdrRKEPFARTLEELAERVLPELRRLLdapDGVPVALFGHSMGAV
VAYETARLLHRSGApRPAGLILSGRRAPTADRTetahllgdrELLAEIRRLQGTDPGALADEEVLrmvlpairgdyaAVG
RYRHVPGPRPGCPLTVFTGDADPNVTLPEAEAWRELTTGAFALRVFPGGHFYLNDQREAVCRTIEETL
>UniRef100_Q83VS0_from_13280_to_13532 (HMM "PKS_TE" in sequence "UniRef100_Q83VS0", bitscore: -74.2, e-value: 0.0027, length: 253)
FCVPGAGDSVTGFIGLAEALGPHWPIHGLQPRGLDGRTVPYSLVETAAEAYLQALDsthpEGPVHLLGHSFGGWVAFEMA
QRLTARGREVASLTLIDSESPGGNGVVGKPYTaigvlerlietmelaagkslgidraafraqddvgqmRLLHAGMVRAGM
LPQRSSPDAMRGPARAFGTalrtrYQPSQIYTgPVRLVLADDPVLDAAGNQREQQAMVSGWRqcAPDLTVWRGPGNHFTI
LKAQHVRHLANWW
>UniRef100_Q5SFC7_from_28_to_247 (HMM "PKS_TE" in sequence "UniRef100_Q5SFC7", bitscore: -74.2, e-value: 0.0027, length: 220)
PHAGGSASFFHAWGSAFGGDTEVLVAQYPGrqerFNEPFVDRMDVLADRVTAALLPLADVPLTLFGHSMGASLAYEVALR
LEeRHRVTPAALHVSSRKAPHRLTPLDLHRKGDDELVAVLRGLGGTDTALLDdPDIRQLVLPAVRADFTVVstygprvpt
avgcpvhawigdTDPNVAVGDMDAWADVAPEGFRVRVLPGGHFYLLQQHETLMRELSGHL
>UniRef100_Q65E02_from_2135_to_2376 (HMM "PKS_TE" in sequence "UniRef100_Q65E02", bitscore: -74.5, e-value: 0.0028, length: 242)
FCVHPAGGLSWCYAGLMTALGKEYPIYGLQARGIARQEELPDTLDDMAADYIRHIRTIQPTGPYRLLGWSLGGNVVHAIA
TQLQEQGEDISLLVMLDAYPnhflpikdaPDEQEALIALLAlggydpdsldgaplnlSSAIDILRRDGSALASLDEAAIL
NLkETYvnsVRILSEYKPRVFHGDILFFKSTVIPEWFDPIDPESWLPYLNGNIDIHDMDCRHKDLCQpEPLAEIGRRVSE
KL
>UniRef100_Q8KLL6_from_1629_to_1851 (HMM "PKS_TE" in sequence "UniRef100_Q8KLL6", bitscore: -74.9, e-value: 0.003, length: 223)
FCVHASGGLSWNYGPLLRELPSNQPVYGIQARGLARTEALPGGVDEMAADYVSQIRTVQPTGPYHFLGWSLGGRIAQAMA
ALLEAEGEQVGVLALLDAYPtymgkkaRGDGRTQAAVDKLKEQQMELAAGLVRGDGARArLEEVMRNLAEVGPRHEAPsf
agdvLLFVASKDRPPhmpVDWAIASWQPLTSGTVEHHEIPVDHNEMMQPASLARigaVVAEKL
>UniRef100_Q5ZPA6_from_2559_to_2828 (HMM "PKS_TE" in sequence "UniRef100_Q5ZPA6", bitscore: -74.9, e-value: 0.003, length: 270)
APLMGTVFPYFTLARCLAPTHPFYALQPPGLQEGQEPMDKVEELAALYVRELRELQPRGPYRLGGWSFGCVVAYEVALQL
EAAGEQVALLSLLDFPAPSGQRASLWATarffsgsvlrglapytldylylaaraplnpdaasrlsssltrgwerlrkgGL
VQELLDHAAMARVVPEDSRLLLLREPGIAPMLrLTRAHQRAMlsyrprgrlrqrivlfrtsEQAWSFARDLGWGALSASG
VDVREAPGDHMTLLRPpHVERVAEQLRALL
>UniRef100_Q9EWA0_from_25_to_247 (HMM "PKS_TE" in sequence "UniRef100_Q9EWA0", bitscore: -75.3, e-value: 0.0032, length: 223)
VCFPHAGGSASFFFPVSAQLSSVAEVLSVQYPGRQDRRTESSPSGIEAMADQVYAALQGrlrsRPTAFFGHSMGAMVAFE
VARRLEADGgelthLFASGRRAPSRYRAESVHRRDDDGIVAELKLLSGTDAALLGDEELLRMILPAIRSDYTAvetyrcd
pgaaikapitaltgdDDPKTTLEEAEGWRAHTTGAFDLRVYPGGHFFLSSQAQAVLALLREHL
>UniRef100_Q5YPH7_from_8179_to_8416 (HMM "PKS_TE" in sequence "UniRef100_Q5YPH7", bitscore: -75.4, e-value: 0.0032, length: 238)
FCVHPAGGVAWSFAGLAAHLEPDLDLYGLQSPVLNSAAPLPDSIEEWARRYVREIRAVQPEGPYHLLGWSLGGVLAHAVA
VQLQDEGQRVATLAMMDSPRLVEPVAVsTvpvADLLGGLLGDHAAVLDaeFDPARLDPARLAELIADlpepfASFGAERL
SRLLAEGARSLDliaryrprrykgtllyftaaHDDPTGAGGAAGWAEAVDGTVHNHAVAATHWRMTSDTALARIGHVL
>UniRef100_Q8VUE5_from_2637_to_2858 (HMM "PKS_TE" in sequence "UniRef100_Q8VUE5", bitscore: -75.6, e-value: 0.0033, length: 222)
FCLHPASGFAWQYAGLLRYLEGDYPIVGLQSPRPDGVIARCESVAAMcdrHLATIRRIQPQGPYFLLGYSLGGTLAHGIA
ARLQQAGETVSFLGLLDTYPPEGQDWTAPDEADAREEVAREQAGFMADMqagEDSQLRAERAAMFGNIVANYQDAvrlls
sarssrfageATLFVATRTLPADMDVDATWAPYVSKLTQYPQPCEHADILSPASLENLGPLL
>UniRef100_Q2RPP1_from_1748_to_1961 (HMM "PKS_TE" in sequence "UniRef100_Q2RPP1", bitscore: -75.7, e-value: 0.0034, length: 214)
VCIAAGFGDLRRLKALADALGPRANVWGLFPPALLsAGPAGLAELIAAYRQILLQRFGARPFALAGFSVGGVIGLELAAT
LRAEGLAIDHLVLLDSVFPflmklnlrlhdllRAMVTFRWTNRLMRFAFGRRLRRFfMDEGLSAhlkAAAYCRQKFGGTV
TVVRSRAARPFSAVLFWPWRLRAKRLAWEDASGFHGSMFsADHVGSLAEAVARL
>UniRef100_A4W7X0_from_1069_to_1260 (HMM "PKS_TE" in sequence "UniRef100_A4W7X0", bitscore: -75.7, e-value: 0.0034, length: 192)
FCFHPASGFAWQFSVLARYLSPRWSITGIQSPRPEGPMAqcATLDEVIAHHLNTLRAQQPHGPYYLFGYSLGGTLAQGIA
ARLREQGEEVAFLGLLDTWPPETQNWAEkeangldpevlaeierereafvaaqqgqassELFNAIEGNYADAVRLLTTAH
SARFDGKATLFVAERTRTMEPQQAWETWVNEL
>UniRef100_Q0B2M3_from_38_to_260 (HMM "PKS_TE" in sequence "UniRef100_Q0B2M3", bitscore: -76.0, e-value: 0.0036, length: 223)
VCCSYAGGNASAYAHWHAGLPDDVEVCAVELPGRGArfrepPLRTMGALADHVMASLLPLADAGIVLFGHSMGGALALEL
ASRLVDVGMPPSALAVsgcAAPHLPSRRRRRLHDLPrdelvqelnlleGLPAGMLDADAFidlFLPTIRADLECRETWRA
AIRAVPVPVhVLAGADDALVALDDLGEWQRYSSLPIRVRVFGGEHFFIDSHRAEVLAHLREIL
>UniRef100_Q48HQ2_from_2937_to_3169 (HMM "PKS_TE" in sequence "UniRef100_Q48HQ2", bitscore: -76.1, e-value: 0.0036, length: 233)
HASDGEVSAYLPLAKALDMQVFGLQAANTSGTDSLKALAARYLHAVRRQQRNGPYVLLGWSYGSFLAEETARLLQRQGER
VRLILLDPVCRADFRFDDRPgllrlmaqgakrialpddlealppaeQLSVFMSSATQAGVLKTpprpqqaEQWLQRIEHL
MTLLTRhSQPRQLDLPCLWLSAEGRPQHWLPAEQDWQEWTARAHRESMPCDHWQLLldTDQVQRTAAAISAWL
>UniRef100_A1ZLW0_from_1041_to_1294 (HMM "PKS_TE" in sequence "UniRef100_A1ZLW0", bitscore: -76.2, e-value: 0.0037, length: 254)
FCVPGAGGNPLSFFEMAKSLDQDHPVYVLQNPAFDgVTEPLSFEKMAEVYVQAIQKLTQGPYILAGYSAGGRVAYEMARQ
LQLKNNPPQKLIVLDVIAPINSFRELIGEYATPEMYLALSTTIYARYFGHQLEVSPQALSRKSKATQleyihqqltddgi
evsmselkrflkvcindvsssystqdllnipillicpeenkisgyldkFFRVNVGDWNEFTTAGFELLNVSGNHFTMLGQ
pHVQLLSQRIKEAI
>UniRef100_Q3ZV01_from_1103_to_1321 (HMM "PKS_TE" in sequence "UniRef100_Q3ZV01", bitscore: -76.2, e-value: 0.0037, length: 219)
FCFHPASGFAWQFSVLQRWLSPRWAITGIQSPRPDGPMqqCASVDELCDRHYATLREQQPHGPYWLFGYSLGGTIAHGVA
ARLQAAGEEVAFLGLLDTWPPETQNWQEkggreldpEVLAEIERERAAFVSAQqgqgSTRLfeTIEGNYADAVRLlSTAR
STRFegdATLFVAERTVTPGLNPYEAWAPWTRALDVYSVDCAHVEIIAPQAFEVIGPVL
>UniRef100_Q6ZZJ3_from_1632_to_1854 (HMM "PKS_TE" in sequence "UniRef100_Q6ZZJ3", bitscore: -76.7, e-value: 0.0039, length: 223)
FCIHASGGLSWNYGPLLRHLPPNQPVYGVQARGLARTEPLPGSVEEMAADYVEQIRTVQPTGPYHLLGWSLGGRIAQAMA
VLLEADGEKVGLLALLDAYPvyMGRKATGTVTEeaardedALERRKqqeLELAGQLVQGAGARSRLEAVMRNLWEVGPAH
TASPfasdvLLFVASVDRPAhlpVSEAIASWKDFTGGTIATNHYEMVQPAALAQigaIVAEKL
>UniRef100_Q03094_from_28_to_250 (HMM "PKS_TE" in sequence "UniRef100_Q03094", bitscore: -76.7, e-value: 0.004, length: 223)
LCFPHAGAGPGVYRPWAEDMPSYAELWAARYPGREdrlahPFATSLSELADDLAAAAAAgLSRDVPLALFGHSMGAVIAH
EVAVRLEnNHDFRPVLLAVSAREGPLQVAHAglhlldddalvartrgmgiqpnadayadpELRELLLPVLRDDCRLLETh
ptSPVTRVRAPVLAFAGRSDPASPAALMSSWAEATSGAFRLLEMPGDHFYLFSHTKDLLSELI
>UniRef100_Q8FK25_from_1069_to_1245 (HMM "PKS_TE" in sequence "UniRef100_Q8FK25", bitscore: -76.9, e-value: 0.0041, length: 177)
FCFHPASGFAWQFSVLSRYLDPQWSIIGIQSPRpHGPMqtAANLDEVCEAHLATLLEQQPHGPYYLLGYSLGGTLAQGIA
ARLRARGEQVAFLGLLDTWPPETQNWQEKEANGLDPEVLAEINREREAFLAAQQGSTSTELFTTIEGNYADAVRLLTTAH
SVPFDGKATLFVAERTL
>UniRef100_Q0B1F7_from_2910_to_3171 (HMM "PKS_TE" in sequence "UniRef100_Q0B1F7", bitscore: -77.1, e-value: 0.0042, length: 262)
PGAGGNVVYFHPLANHLSEAHAVLGLEALGLDGSCLPLTrVEDIAARHIERIWPLVGAGPYYLAGHSFGAQVALEMSRQL
VAKGAVVKLLAIFDaSAPVDSSAATYWQDwddtewlvaiaheigtflgtdlevtradlvaldpdaqagLILDRIGDRGNW
FADAGSDRVRAYLRVYQAnfksryaPQATALPVPIALFRSTERDPgdydpspeIAQLRLDPTWGWSRFSALPVEVTDVPG
DHLTMLLDpHAGVLATHVNPFL
>UniRef100_A0B259_from_25_to_246 (HMM "PKS_TE" in sequence "UniRef100_A0B259", bitscore: -77.3, e-value: 0.0044, length: 222)
VCFAHAGGTANFFRGWSRALPWDVDLLALQYPGREErfGEPCLPSIDALAGPAADALQRYAHAPLVLFGHSLGAALAYEV
AVRLEARGAAPLYVAvsalppphrqrPSDLHLQSDDALVGDVARLSGEHAALLADPEMRAIYLPMIRHdyraietyrrDR
PPRIDAPlgVMLPLADPELDSDEAHAWQDVAARPIRVETFNGDHFYLRHQYPAVIAHLVERI
>UniRef100_Q1D4F2_from_1148_to_1404 (HMM "PKS_TE" in sequence "UniRef100_Q1D4F2", bitscore: -77.4, e-value: 0.0044, length: 257)
LFLAPPSAGSPAVYVTLARHLDAEQPVFGFQMPGVMDDQLPPETIEDTAALYVAALRQVQPRGPYRIAGWSYGGLVVCEM
ARQLEALGEQVALLGLIDGAALDRLSAHDGTpqeipagsqlikvlgeaqmprdyaslrligewmgislpeawadllrrdt
dgqysylwrflrdsALTARNFLATRRSEQLyTFSSYGGSATLFRTGPVTIGGDPLVDSVRRFALAGTEVIPVPGNHMTLI
MDErnVAVLAIEIQKCL
>UniRef100_A2W3L6_from_25_to_246 (HMM "PKS_TE" in sequence "UniRef100_A2W3L6", bitscore: -77.5, e-value: 0.0045, length: 222)
VCFPHAGGTANFFRGWSRALPWDVDLLALQYPGREErfGEPCLPSIDALAGPAADALQRYAHAPLVLFGHSLGAALAYEV
ALRLEARGAAPLYVAvsalppphrqrPSDLHLQSDDALVGDVARLSGEHAALLADPEMRAIYLPMIRHdyraietyrrDR
PPRIDAPlgVMLPLADPELDSDEAHAWQDVASRPIRVETFNGDHFYLRHQYPAVIAHLVERI
>UniRef100_Q3M1N0_from_2609_to_2864 (HMM "PKS_TE" in sequence "UniRef100_Q3M1N0", bitscore: -77.6, e-value: 0.0045, length: 256)
FCLHPAGGNVLCYYELARHLQPDQPIYGLQALGLDGEQQPYNrIEDMAAHYIQLIRTIQPTGSYLLGGWSMGGAIAFEIA
QQLHQQGDRVDLLALFDSLAPIPQNKPTNISEyndakmlsqlaqdmasltgrnlaiseqqlqqlkpdeqlqyFLEQAKIA
NIFPPDIEYQQLSNLLQVFKSnIQAILNYAPqvypqrIVLFRASENNFNQAPQNQTLGWDELSSESVEIVNVPGTHYTML
TKpHVQTLLEQLRHYL
>UniRef100_Q4JY17_from_1424_to_1683 (HMM "PKS_TE" in sequence "UniRef100_Q4JY17", bitscore: -77.6, e-value: 0.0046, length: 260)
VFLFHPAGGSSVVYAPLMRRLPDDVPVYGVERLEGELADRAAAYLEEIIELADGRPVLLGGWSFGGALAYEVAHQLGKRA
AAgePSAeverIVLLDTVQPKNPAPdtkEeMhARWDRyaafaqktyglplevphelldqqgegvmmqmfqqfltspeakg
mGLPAGVLEHQRASFVDNRILESLDFWAWADVKAPVTLFRAERMHdgaielepayAEVAPDGGWGEIVEDLEIVQLRGDH
LAIVDEPEISkvgRVIAKHI
>UniRef100_Q50EC8_from_2133_to_2371 (HMM "PKS_TE" in sequence "UniRef100_Q50EC8", bitscore: -77.8, e-value: 0.0047, length: 239)
FCVHAGMGLSWAYAGLLSHLDADVPVYGlqarrLTAPGGLPGSVEEMAEDYAGEIRRLCPDGPYRLLGWSFGGTVAHAVA
TRLQQQGHTVELLAVLDAYPVTGARPDAEVDeqrivadylaqlgspvaperlegdawlpEFLEFVRRTDGPARDFDAGRI
LAMKDVFlnnaRLTRRFTPGVFTGDMVFFASARPGSEQAAERVGLWHPHVTGDLDLHLIDCAHEEMTDPAALTRIGPVL
>UniRef100_Q0SK68_from_8636_to_8866 (HMM "PKS_TE" in sequence "UniRef100_Q0SK68", bitscore: -78.0, e-value: 0.0048, length: 231)
FCVHAGMGLAWAYTGMVRHLSPDRPVWGLQLPSLGGGPEydSIEDLAHRYLDEVRAVQPAGPYHLLGWSLGGLIAHAMAT
ELQDRGEEVASLVLLDSYAGEPIAEPDPLDVgdllrglgvdvgpgansrplrysDASDRLREAYGPAAAMTADQLrrIAE
GydRSTRLAARFAPRVFRGDALLLIAEDGPHDGWGDSITGTVQEEHVDCGHNDMMQPKpARAIGMLVENYL
>UniRef100_A1FH46_from_7_to_232 (HMM "PKS_TE" in sequence "UniRef100_A1FH46", bitscore: -78.1, e-value: 0.0049, length: 226)
LCLPYSGASAMVYSRWRRKLPAWLQVCPVELPGRGarMGEPLHTDMQALARQLAAEQRQAAATPYALLGHSLGALLAFEL
AHELQALGCPPPVALLacGTAAPTRREDYdGKNWRDpktddELRNELRELNGTPEEVLANAELMSLTlpilrADFLLCGR
ysYRPRPALACPLHVLGGQDDRASEEQLRAWGQETQGAFTLQMFPGSHFFIHEQEDRVLTALAAAL
>UniRef100_Q93HJ9_from_26_to_247 (HMM "PKS_TE" in sequence "UniRef100_Q93HJ9", bitscore: -78.1, e-value: 0.005, length: 222)
VCLPHAGGSASYFLPVSKALAPGVDVLAIQYPGRQdrRHEKCIDNIAELADAVTAVLEPLADRPLVLFGHSMGATLAFEV
ALRLERKGIVPLALFASGRRAPSrHRDESVHLRGDDEIIAELKTLSGTRSEVLGDEEILRMVLPAIRsdykAAETYRyag
garltapihahfgvedPRVSLDEAQAWADHTTGHFELRSHPGGHFYLNDQAPRVIEEIARVS
>UniRef100_A3K8W2_from_1878_to_2124 (HMM "PKS_TE" in sequence "UniRef100_A3K8W2", bitscore: -78.2, e-value: 0.005, length: 247)
FLIAGMFGNVLNLRHLAHLLGTDRPFYGVQARGLYGGEAPHETIEEAARDYIAEIRQVQPEGPYMLGGFSGGGITAYEVA
RQLEAAGQAVSLVVMLDTPLPQRRPLSLTDRLiiqghkarekglsypfvwaknriawefakrrqtgvtEEPHGFhnAEIE
AAFYRAIAAYNVHPWDGRLVLYRPPLsgkwkvsggrLVNSERTYVLEDNDWRSVAPQVEVHEVPGDHDSMVLEpNVRVLA
ALMRDAI
>UniRef100_Q1B839_from_18_to_239 (HMM "PKS_TE" in sequence "UniRef100_Q1B839", bitscore: -78.3, e-value: 0.0051, length: 222)
LFIFPHAGGSAAGYKPFARAFTMDAKRIAVQYPGRAgrHDVPdlASISALADDIYPLLRPKITGSRVAFFGHSMGGLLAF
DIARRLERDGDCPAALFVSASPAPGhGgyEQLHQgsddellEMVASMTGTDSRFvGGEFGATVLKTLRNYGAITSYSCPP
GTTVscPVYAYAAADDAAVTYESMRAWSEftTDDFALRTVAGDHFFITEHVDEIVTDIEARL
>UniRef100_A3X9X8_from_598_to_849 (HMM "PKS_TE" in sequence "UniRef100_A3X9X8", bitscore: -78.3, e-value: 0.0051, length: 252)
HTGGGMLWNYQPLVRALAADFPIYGFEAKGLFDGAEPQDSIAAmASSFIQNMRHHQPQGPYRLAGHSFGGLVAWEMACQL
QAAGEEVSGVYLFDSSLTRPDDAWHADHSaarvaardlsvavqvyarftqsdlsleegalsdlsleeqlgraadvmaasi
gskpaarKLVEGVLRISNSHRAARLAYHPGRHTAPVVLFQAEDDRKADPDWAQFWRETAGGAFETQVVPGDHVTMMAQpH
VEVLAQALKASL
>UniRef100_A1T8I2_from_1069_to_1290 (HMM "PKS_TE" in sequence "UniRef100_A1T8I2", bitscore: -78.5, e-value: 0.0053, length: 222)
FCFAGAGASALSFAPLAGRVGNDVAVVAFQAQGLENRAFPDwTVAAAARRHLGALLALQSEGPYTLIGHSLGAFIATEVA
NRLQALGHQVDLVAMLDPFLPARTIRAARQVLPDATSTLLEQAPADRRVLWRrriwLPFAGIAgrTPAEKIEPMREVGvr
vgrlhkprpydgrtllvlSAFNRDDERVWPQLLTGDLQIERVDCDHDSVIRDPHVERVVELL
>UniRef100_Q83X18_from_28_to_246 (HMM "PKS_TE" in sequence "UniRef100_Q83X18", bitscore: -78.7, e-value: 0.0054, length: 219)
VCLPHAGGSSSFYFPLSRALSPAVEVLAVQYPGRQdrRLEPHIDSLPELADRIAEVIRPLDDRPLALFGHSMGAVLAYEV
ALRMRDAGLPAPVRIFVSGRRAPSRDRDERLHLASDADLLAEvrglgGPHAALLGDPEIMDMVMPALRsdYRAVEKYRwe
sgrvldcpvtvltgdsdprlsIEEAAAWEDHTTGLTELQVFPGGHFYLVEENARVSALI
>UniRef100_Q988G9_from_655_to_895 (HMM "PKS_TE" in sequence "UniRef100_Q988G9", bitscore: -78.8, e-value: 0.0055, length: 241)
FLFPGSVGYGPSLAAFAAAMGKVARVNPIRYPGLAAildghnSLSAMAAAALEQIGRAQPTGPVRLLGHSLGGAVAFEVA
ARLLTAGRSVRFLGILDTSLLDEPSNHWETLTRTFHRIRTNRISAHRMACRALAKITVAMGCEAYLARTLDRFAkgefsp
tsfrtklelqevlrarsffqwleapkpalpisgtlfrcRREGMPRALGWDSALAHLDVVPIMGNHIDLVIEPNLATNRPL
I
>UniRef100_Q324V7_from_1069_to_1245 (HMM "PKS_TE" in sequence "UniRef100_Q324V7", bitscore: -79.2, e-value: 0.0059, length: 177)
FCFHPASGFAWQFSVLSRYIDPQWSIIGIQSPRPNGPMhtAANLDEVCEAHLATLLEQQPHGPYYLLGYSLGGTLAQGIA
ARLRARGEQVAFLGLLDTWPPETQNWQEKEANGLDPEVLAEINREREAFLAAQQGSTSTELFTTIEGNYADAVRLLTTAH
SVPFDGKATLFVAERTL
>UniRef100_UPI00005F235D_from_1069_to_1245 (HMM "PKS_TE" in sequence "UniRef100_UPI00005F235D", bitscore: -79.2, e-value: 0.0059, length: 177)
FCFHPASGFAWQFSVLSRYIDPQWSIIGIQSPRPNGPMhtAANLDEVCEAHLATLLEQQPHGPYYLLGYSLGGTLAQGIA
ARLRARGEQVAFLGLLDTWPPETQNWQEKEANGLDPEVLAEINREREAFLAAQQGSTSTELFTTIEGNYADAVRLLTTAH
SVPFDGKATLFVAERTL
>UniRef100_A3WYK9_from_2908_to_3163 (HMM "PKS_TE" in sequence "UniRef100_A3WYK9", bitscore: -79.3, e-value: 0.006, length: 256)
FCVHGGFGTVFDYGALARRLEGRRQVIGLqsrMLVDSSWRERSLDAMAADYATEIRRVQPNGPYSLIGWSLGGLVAALVA
AELERCGERVDRLALVDSFVVQPQAELSGEAAvhwadelagllwavlpraaaahidrhieaaiskgspetsenirslvaq
imGEASGISIGEQVLGEDDIASAFSVGRCLRTLTRsaTPPRHLAATPLCWWTSSRLAQRDRLKAQLPNAADRGIVGDDHF
SILKNERLLDELCILL
>UniRef100_Q2JAB3_from_25_to_247 (HMM "PKS_TE" in sequence "UniRef100_Q2JAB3", bitscore: -79.3, e-value: 0.006, length: 223)
VCFPHAGGAASFYVPLSRALSPVAEVRSVQYPGRQDRRTERPETAIEPLADRIADVLRpltDRPLAFFGHSMGSTVAFEV
TRRLEAAGGPVPFVLFASGRRAPSASRAesvhLLDDEGFLREIRALGGTDPRILADPEILKLILPPTRADYRAIETYSap
sdavigtaitvlvgdsDAKATVAEAEQWRAHTTGAFTLKVFPGGHFYLSDQQAAVIDTVSAGL
>UniRef100_A1FUY5_from_1049_to_1279 (HMM "PKS_TE" in sequence "UniRef100_A1FUY5", bitscore: -79.4, e-value: 0.0061, length: 231)
AGGIAWNYRTLARALQPARPVYGLQSPALDPKQPLPSSIEAMANDYVQRVVTLQSKGPVHLLGWSVGGILAQAMAVRLHE
IGREVGELVLLDAYPSECWRAEpEpDAIAAlrallaiaghdpeahpeldsrerilaflrrggsALGSLPDVVLDGVVRAV
TGTNRLIREHIHQPFDGTLVHVRAGRDHQTRPQLQSALWRTHARKVQALELPFLHAELTGRDAVAQLAPWL
>UniRef100_Q9AMR5_from_3050_to_3305 (HMM "PKS_TE" in sequence "UniRef100_Q9AMR5", bitscore: -79.4, e-value: 0.0061, length: 256)
FFVPSgFGDCSYVLGLAVEMDADCSVYALPWPPFDDVRPPTFEAMAAEVIVAIKQIQPRGPYRFAGYSSGAILAYAIAER
LLSSDEVVSFMAFIDVSLPGASSNASLKNlarefvldrcgtlrDEYREVLERDTEQCSISELLekaqqtgALAPDHDLHS
DVSMYQRAAAFQRALQSYRipslpieiyqfyaseplsrwvppdkqsgrDANLPKLGWDLVVDAGAIHAVPVPGNHATMVS
npENRQVLAHAISTAL
>UniRef100_Q1RPE9_from_2918_to_3152 (HMM "PKS_TE" in sequence "UniRef100_Q1RPE9", bitscore: -79.6, e-value: 0.0063, length: 235)
VFHASDGDISAWLPLASALNRRVFGLQAKSPQRFATLDQMIDEYVGCIRRQQPHGPYVLAGWSYGAFLAEGAAQRLYAKG
EQVRMVLIDPVCRQDFCCEnRAALLRllaegqtplalpehfdqqtpdsqladfislAKTAGMVSQNLTLQAAETWLDNIA
HLLRLLTEHTPGEsVPVPCLMVYAAGRPARWTPAETEWQGWINNADDAVIEASHWQIMMEapHVQACAQHITRWL
>UniRef100_Q0R4N3_from_26_to_251 (HMM "PKS_TE" in sequence "UniRef100_Q0R4N3", bitscore: -79.7, e-value: 0.0064, length: 226)
VCFPHAGGSATYYHPLAHSLARipGAEVLAVQYPGRQdrRREPFVDSVPLLADHVTAALNPLADRPLVLFGHSMGATLAY
EVAHRLRARRPESEPRWLLvsgrrapsrfregtvhlrtdaQLVEELRRVGGTDPAFLDDPELLdtilpvirndyrAIESY
RWTPaPPLTCPVtVLVGAQDPQTTLDEAAAWREHTSGPFALRDFPGGHFYLDVHRQGVADALSQAL
>UniRef100_UPI00004DBA5C_from_731_to_942 (HMM "PKS_TE" in sequence "UniRef100_UPI00004DBA5C", bitscore: -79.8, e-value: 0.0065, length: 212)
FCFYPGSGfCWQYSVLSRHLRPGQPILGLQSPrpeGMIAASRHMDELIEGQLSLIRQLQPEGPYDLLGYSLGGTVAYGVA
VRLRVMGETVRFLGLLDTYPTEVHDWSDpqgdatdgellalmrrekaAVLSQVFANYKDAVRLLSRtRTPDYDGTVTLFV
AERSLPdyiqpVQMWEGRVGRLDVHRLPdcAHEDILAPHNLETLGPLLDRLL
>UniRef100_Q52V77_from_24_to_234 (HMM "PKS_TE" in sequence "UniRef100_Q52V77", bitscore: -79.9, e-value: 0.0066, length: 211)
VCLPHAGGSASFYFPMSQSLAPAMDVLSVQYPGRQdrRDEPGIVDIGAYADALTEQLVPWLDRPLAFFGHSMGAILAFEV
TRRLErDHGVTPEHIFASGRRSPASFRHetvhlrdddGIVAEMRELSGTDAKIlGNEEIlrmvlpairsdyTAIENYRAA
PEDVVRTPITVLTGDADPRTSREEADAWKAHTTGGFDLHSFPGGHFFLANH
>UniRef100_Q2XNF8_from_4813_to_5032 (HMM "PKS_TE" in sequence "UniRef100_Q2XNF8", bitscore: -79.9, e-value: 0.0066, length: 220)
FCVHPGSRFGRPYLAMLRHLPADLPVYALEAPGLNDDDVLPETIGDMCSDYIDQIQAIQPHGPYQLLGWSFGAIVAHAMA
AEMQKRGLPVAKLIMIDASPLDEEPWPEDAIkehrldlesrlsgykdyqdasdELKQTMISRMSAIQSNNIRLAYYRDPP
AFHGDALVIIAKDSDDPDKLEMFKDYLLGDVVELKVPYHHNILMTSEAlENYAPHMRDFL
>UniRef100_Q9I1H3_from_1888_to_2110 (HMM "PKS_TE" in sequence "UniRef100_Q9I1H3", bitscore: -79.9, e-value: 0.0066, length: 223)
IALPPAGGNAGTFRGWDARLPADVELLAIQYPGRQerQDEPFVTDVEAMLCAIDDALLPLLDRPFALIGASLGGMLAYEL
AARLEsLHGLRARQLFVISSRAPGPDLEYPRFHAmgdaELLRTLREYDVLPLEVLDDPELREISLATLRADSRLAadyry
rpreplaipitailgeQDPGVSRVAIDGWRRHASRYELETLAGGHGLVVTAAEEVCAILRQRL
>UniRef100_Q9KID3_from_20_to_241 (HMM "PKS_TE" in sequence "UniRef100_Q9KID3", bitscore: -79.9, e-value: 0.0066, length: 222)
VVLLPHAGGSATFYLPLARALAPVADVYAVQYPGRQdrRDEEAVRDLRVLAGLVAEALKPGLDRPLVLFGHSMGATLAFE
LAQRLPvAHlivsGRRAPSQPRADQDHLasddELLAAVIGLGGTSADVMADDEMRALilaplrADYYAAETYrWEPaPPL
ETPITVCIGdDDPKTTVEQAHAWAGHTTAPTTVEVFPGGHFYLVDHQervAELVAQGVRRVA
>UniRef100_A3NJZ9_from_1080_to_1333 (HMM "PKS_TE" in sequence "UniRef100_A3NJZ9", bitscore: -80.0, e-value: 0.0067, length: 254)
VFLVHPTGGNVLcYRDLARRLGPARPIYALQDPGLEGDAGYDSVEELAARHIAHIRPLAGDGPYYLAGWSSGGVVAFEIA
RQLLAQRCEVGLLALIDSVASDGAQPAPRTDAELIGSIGRLLAFAAGVDAPDLaalepsAAMARLRELAVAAGSLPPDAP
permrrlfdvfrrnaaavrryrpgpyprrVLLLRATQPLPepVRDAAARQRGDSPELGWERVAVVSRcDIPAHHLSIVHE
PAAALVgARIRDAL
>UniRef100_A3P5L7_from_1073_to_1326 (HMM "PKS_TE" in sequence "UniRef100_A3P5L7", bitscore: -80.0, e-value: 0.0067, length: 254)
VFLVHPTGGNVLcYRDLARRLGPARPIYALQDPGLEGDAGYDSVEELAARHIAHIRPLAGDGPYYLAGWSSGGVVAFEIA
RQLLAQRCEVGLLALIDSVASDGAQPAPRTDAELIGSIGRLLAFAAGVDAPDLaalepsAAMARLRELAVAAGSLPPDAP
permrrlfdvfrrnaaavrryrpgpyprrVLLLRATQPLPepVRDAAARQRGDSPELGWERVAVVSRcDIPAHHLSIVHE
PAAALVgARIRDAL
>UniRef100_A4LVG2_from_1067_to_1320 (HMM "PKS_TE" in sequence "UniRef100_A4LVG2", bitscore: -80.0, e-value: 0.0067, length: 254)
VFLVHPTGGNVLcYRDLARRLGPARPIYALQDPGLEGDAGYDSVEELAARHIAHIRPLAGDGPYYLAGWSSGGVVAFEIA
RQLLAQRCEVGLLALIDSVASDGAQPAPRTDAELIGSIGRLLAFAAGVDAPDLaalepsAAMARLRELAVAAGSLPPDAP
permrrlfdvfrrnaaavrryrpgpyprrVLLLRATQPLPepVRDAAARQRGDSPELGWERVAVVSRcDIPAHHLSIVHE
PAAALVgARIRDAL
>UniRef100_Q3JM57_from_1072_to_1325 (HMM "PKS_TE" in sequence "UniRef100_Q3JM57", bitscore: -80.0, e-value: 0.0067, length: 254)
VFLVHPTGGNVLcYRDLARRLGPARPIYALQDPGLEGDAGYDSVEELAARHIAHIRPLAGDGPYYLAGWSSGGVVAFEIA
RQLLAQRCEVGLLALIDSVASDGAQPAPRTDAELIGSIGRLLAFAAGVDAPDLaalepsAAMARLRELAVAAGSLPPDAP
permrrlfdvfrrnaaavrryrpgpyprrVLLLRATQPLPepVRDAAARQRGDSPELGWERVAVVSRcDIPAHHLSIVHE
PAAALVgARIRDAL
>UniRef100_Q63L17_from_620_to_873 (HMM "PKS_TE" in sequence "UniRef100_Q63L17", bitscore: -80.0, e-value: 0.0067, length: 254)
VFLVHPTGGNVLcYRDLARRLGPARPIYALQDPGLEGDAGYDSVEELAARHIAHIRPLAGDGPYYLAGWSSGGVVAFEIA
RQLLAQRCEVGLLALIDSVASDGAQPAPRTDAELIGSIGRLLAFAAGVDAPDLaalepsAAMARLRELAVAAGSLPPDAP
permrrlfdvfrrnaaavrryrpgpyprrVLLLRATQPLPepVRDAAARQRGDSPELGWERVAVVSRcDIPAHHLSIVHE
PAAALVgARIRDAL
>UniRef100_UPI000055B7A8_from_1073_to_1326 (HMM "PKS_TE" in sequence "UniRef100_UPI000055B7A8", bitscore: -80.0, e-value: 0.0067, length: 254)
VFLVHPTGGNVLcYRDLARRLGPARPIYALQDPGLEGDAGYDSVEELAARHIAHIRPLAGDGPYYLAGWSSGGVVAFEIA
RQLLAQRCEVGLLALIDSVASDGAQPAPRTDAELIGSIGRLLAFAAGVDAPDLaalepsAAMARLRELAVAAGSLPPDAP
permrrlfdvfrrnaaavrryrpgpyprrVLLLRATQPLPepVRDAAARQRGDSPELGWERVAVVSRcDIPAHHLSIVHE
PAAALVgARIRDAL
>UniRef100_UPI0000D72369_from_1073_to_1326 (HMM "PKS_TE" in sequence "UniRef100_UPI0000D72369", bitscore: -80.0, e-value: 0.0067, length: 254)
VFLVHPTGGNVLcYRDLARRLGPARPIYALQDPGLEGDAGYDSVEELAARHIAHIRPLAGDGPYYLAGWSSGGVVAFEIA
RQLLAQRCEVGLLALIDSVASDGAQPAPRTDAELIGSIGRLLAFAAGVDAPDLaalepsAAMARLRELAVAAGSLPPDAP
permrrlfdvfrrnaaavrryrpgpyprrVLLLRATQPLPepVRDAAARQRGDSPELGWERVAVVSRcDIPAHHLSIVHE
PAAALVgARIRDAL
>UniRef100_P63461_from_35_to_254 (HMM "PKS_TE" in sequence "UniRef100_P63461", bitscore: -80.0, e-value: 0.0067, length: 220)
PHAGGTAKDYVAFSREFSADVKRIAVQYPGQHDRSGLPplESIPTLADEIFAMMKPSARiDDPVAFFGHSMGGMLAFEVA
LRYQSAGHRVLAFFVSACSAPGHIRYKQLQDLSDREMLDLFTRMTGMNPDFFTDDEFFVGALPTLRAVRAIAgyscppet
klscpiyafigDKDWIAtQDDMDPWRDRTTEEFSIRVFPGDHFYLNDNLPELVSDIEDKT
>UniRef100_A5EAZ5_from_5195_to_5383 (HMM "PKS_TE" in sequence "UniRef100_A5EAZ5", bitscore: -80.0, e-value: 0.0067, length: 189)
FCVHGGFGTVFDYAPLARRMEGRRQligvqCRTLINPSFADPSLTAMAASYADEIMEAQDSGPYHLIGWSLGGLIACLVA
AELERRGKEVASLGLIDSFVPDPQRRAERRAEKYWTDELLGLLSVAAPGAQIATIRSQAAALRDAGAPETDEAIRhlIAS
AIATTHRQARDRLLGMDDIVAAFRVGRHL
>UniRef100_UPI00005DC814_from_3250_to_3438 (HMM "PKS_TE" in sequence "UniRef100_UPI00005DC814", bitscore: -80.0, e-value: 0.0067, length: 189)
FCVHGGFGTVFDYAPLARRMEGRRQligvqCRTLINPSFADPSLTAMAASYADEIMEAQDSGPYHLIGWSLGGLIACLVA
AELERRGKEVASLGLIDSFVPDPQRRAERRAEKYWTDELLGLLSVAAPGAQIATIRSQAAALRDAGAPETDEAIRhlIAS
AIATTHRQARDRLLGMDDIVAAFRVGRHL
>UniRef100_O54157_from_36_to_257 (HMM "PKS_TE" in sequence "UniRef100_O54157", bitscore: -80.1, e-value: 0.0068, length: 222)
VCFPYAGGTVSAFRGWQERLGDEVAVVPVQLPGRGLRLRErpydTMEPLAEAVADALEEHRLTHDYALFGHSMGALLAYE
VACVLRRRGAPrprhlfvsgSRAPHLYGDRADHTLSDTALREVIRDLGGLDDADTLGAAYFDRRLPVLRadLRACERYDw
hprppldcpttafsaaADPIATPEMVEAWRPYTTGSFLRRHLPGNHFFLNGGPSRDRLLAHL
>UniRef100_Q738J2_from_2135_to_2376 (HMM "PKS_TE" in sequence "UniRef100_Q738J2", bitscore: -80.1, e-value: 0.0068, length: 242)
FCVHPAGGLSWCYAGLMKSLGTDYPIYGVQARGIAKNEELPRSLEEMAADYLKHVREVQPHGPYRLLGWSLGGNVVHAMA
AQLQNEGEEVELLVMLDSYPghflpnTEAPTEEEALIAllalggydpdnmdgkpltmESAIEILRKDGSALASLEEETIL
NLkETYvnsVGLLGRYVPKVYNGDILFFRSTVIPDWFDPISPNTWLNYLDGQIVQHDIDCRHKDLcqpgpLTEIGQVLAK
YL
>UniRef100_Q5Y9H8_from_27_to_240 (HMM "PKS_TE" in sequence "UniRef100_Q5Y9H8", bitscore: -80.4, e-value: 0.0071, length: 214)
PHAGGSATYYRPLGALLPELEVLAVQYPGRQDrhreaQLPSIEALAEEVSTRLAPRAAARTLVLFGHSMGAVVAFEVARR
LEGRGTAVAHLVVSGRGAPGWSEaapvtldddALLTELLRLSGTDVAVLDDPEIRALVLPAVRADYRIVrayrgsadavv
qapltvmharDDPLVPADAVAGWRRNSRGALTELTFRGGHFYLVDQVAEVAEVL
>UniRef100_Q7WZ75_from_1626_to_1848 (HMM "PKS_TE" in sequence "UniRef100_Q7WZ75", bitscore: -80.4, e-value: 0.0072, length: 223)
YCVHASGGLSWNYAPLLRSLPPNQPVYGVQARGLARTEPLAAGVEEMAADYVEQIRAVQPTGPYHLLGWSLGGRIAQEMA
RVLEEQGEQVGLLALLDAYPTDVGRLRRprgdaadqeaadfdrqqeqqaQLAAAVATEAGARKRLDEVMEHLARVGPLHT
SRSfgcdiLLFVATVNRPSHLPVADAIASWRPLTTGTVEPHEIEIDHMQMLQPAALARIGAVV
>UniRef100_Q1D5W2_from_14021_to_14269 (HMM "PKS_TE" in sequence "UniRef100_Q1D5W2", bitscore: -80.6, e-value: 0.0073, length: 249)
FCVHPVGGNVLAYAELARLLGPERPFYGLQAQGLDGSTPPLGTVEEMAAAYVEAIRTVQPAGPYLLGGWSVGGVIAYEMA
RQLRERGDTVALLALIDAYTPAVLNAAEPEPdaaqvvsafasdllgigftdlatpdaslspeAQVEALWEAGQRAGAlpp
gMEPAHLRALLQVFEAnlWAARRYQPPalnpgrVLRLQATEGAEGLPEDGGWKALVGTGLEQHAVSGDHYSVLRApGVRE
LADRLRSAL
>UniRef100_Q1RAF9_from_2918_to_3152 (HMM "PKS_TE" in sequence "UniRef100_Q1RAF9", bitscore: -80.6, e-value: 0.0073, length: 235)
VFHASDGDISAWLPLANALNRRVFGLQAKSPQRFATLDQMIDEYVGCIRRQQPHGPYVLAGWSYGAFLAAGAAQRLYAKG
KQVRMVLIDPVCRQDFCCEnRAALLRllaegqtplalpehfdqqtpdsqladfislaktvGMVSQNLTLQAAETWLDNIA
HLLRLLTEHTPGEsVPVPCLMVYAAGRPARWTPAETEWQGWINNADDAVIEASHWQIMMEapHVQACAQHITRWL
>UniRef100_Q0TK85_from_1069_to_1245 (HMM "PKS_TE" in sequence "UniRef100_Q0TK85", bitscore: -81.0, e-value: 0.0078, length: 177)
FCFHPASGFAWQFSVLSRYLDPQWSIIGIQSPRpHGPMqtSANLDEVCEAHLATLLEQQPHGPYYLLGYSLGGTLAQGIA
ARLRARGEQVAFLGLLDTWPPETQNWQEKEANGLDPEVLAEINREREAFLAAQQGSTSTELFTTIEGNYADAVRLLTTAH
SVPFDGKATLFVAERTL
>UniRef100_A1A8L7_from_1115_to_1291 (HMM "PKS_TE" in sequence "UniRef100_A1A8L7", bitscore: -81.0, e-value: 0.0078, length: 177)
FCFHPASGFAWQFSVLSRYLDPQWSIIGIQSPRpHGPMqtSANLDEVCEAHLATLLEQQPHGPYYLLGYSLGGTLAQGIA
ARLRARGEQVAFLGLLDTWPPETQNWQEKEANGLDPEVLAEINREREAFLAAQQGSTSTELFTTIEGNYADAVRLLTTAH
SVPFDGKATLFVAERTL
>UniRef100_O07944_from_4601_to_4840 (HMM "PKS_TE" in sequence "UniRef100_O07944", bitscore: -81.0, e-value: 0.0079, length: 240)
FCVHPAGGFGWVYSALLRHTDREQPLYALQARGLARPEPLPDDIDAMARDYAEQIRKTVPEGPYEILGWSFGGLVAHAVA
ARLQAEGAEVSLLAVLDGYPDAYDGTEHEVGEeqvlaillnaagvdraqafgdaplqraAVLEKLRDSGSALGNLDDDAV
GRMVTVFLNNTRLIQnfrprrftgdmvffaaaaGHHDPALTPGNWRPYVTGRIEEHHLDTDHAGLARpEALGAVARTLAQ
>UniRef100_Q0YRE1_from_925_to_1170 (HMM "PKS_TE" in sequence "UniRef100_Q0YRE1", bitscore: -81.2, e-value: 0.0081, length: 246)
VCFHPVGGNVLCYKGLADALGAEWPIYMAQASGLEAGQSLQPTVEAmVAGYLHDLAELLEPDQPLIMLGWSFGGLLAWEA
ACQLRRIGFTIDRVIVLDgIASSDPIRIMlqMdeAEFIAtmfdemglgsagflrtlspeerldrlvlherssdylpeGID
RDHLRRLLALFQNNGLAALRYHPRKSDEELLLIRPRVPSSQAPGIPGDDYNGWLPYAGGGVELRWIEGTHGQMLQPPFVE
ELAGHI
>UniRef100_Q1EDB0_from_3661_to_3935 (HMM "PKS_TE" in sequence "UniRef100_Q1EDB0", bitscore: -81.3, e-value: 0.0082, length: 275)
FCVAGGGGNVLYFYHLASHLGLDQPLYALQSVGLDGESEPYTrIEDLAAHYVEAIKSVQPKGPYLLGGHSFGGLVAFETA
QQLQKQGDEVAKLFIIDMRAPAVDKPEPDSYQldvdwdsagmlasiagifermfgknigvsseflqplsleerlnyvneq
fqkvnlfppGTGVKQIRGILRVGKANQQQEAYYVPRDIYPTQITLFRASEEAPmevaasedihkilydsRKNDPVWGWGE
FSAGEVELHSVPGDHLTIMAEpNVGVLAEKLRACL
>UniRef100_Q9Z373_from_2918_to_3152 (HMM "PKS_TE" in sequence "UniRef100_Q9Z373", bitscore: -81.5, e-value: 0.0085, length: 235)
VFHASDGDISAWLPLASALNRRVFGLQAKSPQRFATLDQMIDEYVGCIRRQQPHGPYVLAGWSYGAFLAAGAAQRLYAKG
EQVRMVLIDPVCRQDFCCEnRAALLRllaegqtplalpehfdqqtpdsqladfislAKTAGMVSQNLTLQAAETWLDNIA
HLLRLLTEHTPGEsVPVPCLMVYAAGRPARWTPAETEWQGWINNADDAVIEASHWQIMMEapHVQACAQHITRWL
>UniRef100_Q3V8D5_from_2918_to_3152 (HMM "PKS_TE" in sequence "UniRef100_Q3V8D5", bitscore: -81.5, e-value: 0.0085, length: 235)
VFHASDGDISAWLPLASALNRRVFGLQAKSPQRFATLDQMIDEYVGCIRRQQPHGPYVLAGWSYGAFLAAGAAQRLYAKG
EQVRMVLIDPVCRQDFCCEnRAALLRllaegqtplalpehfdqqtpdsqladfislAKTAGMVSQNLTLQAAETWLDNIA
HLLRLLTEHTPGEsVPVPCLMVYAAGRPARWTPAETEWQGWINNADDAVIEASHWQIMMEapHVQACAQHITRWL
>UniRef100_Q3V7P6_from_2918_to_3152 (HMM "PKS_TE" in sequence "UniRef100_Q3V7P6", bitscore: -81.5, e-value: 0.0085, length: 235)
VFHASDGDISAWLPLASALNRRVFGLQAKSPQRFATLDQMIDEYVGCIRRQQPHGPYVLAGWSYGAFLAAGAAQRLYAKG
EQVRMVLIDPVCRQDFCCEnRAALLRllaegqtplalpehfdqqtpdsqladfislAKTAGMVSQNLTLQAAETWLDNIA
HLLRLLTEHTPGEsVPVPCLMVYAAGRPARWTPAETEWQGWINNADDAVIEASHWQIMMEapHVQACAQHITRWL
>UniRef100_Q8FGE8_from_1324_to_1558 (HMM "PKS_TE" in sequence "UniRef100_Q8FGE8", bitscore: -81.5, e-value: 0.0085, length: 235)
VFHASDGDISAWLPLASALNRRVFGLQAKSPQRFATLDQMIDEYVGCIRRQQPHGPYVLAGWSYGAFLAAGAAQRLYAKG
EQVRMVLIDPVCRQDFCCEnRAALLRllaegqtplalpehfdqqtpdsqladfislAKTAGMVSQNLTLQAAETWLDNIA
HLLRLLTEHTPGEsVPVPCLMVYAAGRPARWTPAETEWQGWINNADDAVIEASHWQIMMEapHVQACAQHITRWL
>UniRef100_Q0TGI6_from_2918_to_3152 (HMM "PKS_TE" in sequence "UniRef100_Q0TGI6", bitscore: -81.5, e-value: 0.0085, length: 235)
VFHASDGDISAWLPLASALNRRVFGLQAKSPQRFATLDQMIDEYVGCIRRQQPHGPYVLAGWSYGAFLAAGAAQRLYAKG
EQVRMVLIDPVCRQDFCCEnRAALLRllaegqtplalpehfdqqtpdsqladfislAKTAGMVSQNLTLQAAETWLDNIA
HLLRLLTEHTPGEsVPVPCLMVYAAGRPARWTPAETEWQGWINNADDAVIEASHWQIMMEapHVQACAQHITRWL
>UniRef100_UPI00006DD2D9_from_388_to_622 (HMM "PKS_TE" in sequence "UniRef100_UPI00006DD2D9", bitscore: -81.5, e-value: 0.0085, length: 235)
VFHASDGDISAWLPLASALNRRVFGLQAKSPQRFATLDQMIDEYVGCIRRQQPHGPYVLAGWSYGAFLAAGAAQRLYAKG
EQVRMVLIDPVCRQDFCCEnRAALLRllaegqtplalpehfdqqtpdsqladfislAKTAGMVSQNLTLQAAETWLDNIA
HLLRLLTEHTPGEsVPVPCLMVYAAGRPARWTPAETEWQGWINNADDAVIEASHWQIMMEapHVQACAQHITRWL
>UniRef100_UPI00006DD515_from_422_to_656 (HMM "PKS_TE" in sequence "UniRef100_UPI00006DD515", bitscore: -81.5, e-value: 0.0085, length: 235)
VFHASDGDISAWLPLASALNRRVFGLQAKSPQRFATLDQMIDEYVGCIRRQQPHGPYVLAGWSYGAFLAAGAAQRLYAKG
EQVRMVLIDPVCRQDFCCEnRAALLRllaegqtplalpehfdqqtpdsqladfislAKTAGMVSQNLTLQAAETWLDNIA
HLLRLLTEHTPGEsVPVPCLMVYAAGRPARWTPAETEWQGWINNADDAVIEASHWQIMMEapHVQACAQHITRWL
>UniRef100_A6FZ62_from_2146_to_2402 (HMM "PKS_TE" in sequence "UniRef100_A6FZ62", bitscore: -81.6, e-value: 0.0087, length: 257)
GAPGFAFVFRDmpslvpeGLSVHAVEARGLDGAEAPFANFDAQADHYLELLRSARPRGPYLVGGYSLGGVLAIEVASRLQ
ALGEVVRGVVLFDTLPVDDASLGTGELEGRQWKRMVADMFLAEGRLPETVLDGVPPSLHASTLatALRAAGRTIvpkaql
yahlrgalsvcehhgeglrrwaegeaprlrgvellyfraglttrgepVDPDAAEARVAPWRACVDGPARVVDLPADHFEL
LApGNHDRIQAELDALL
>UniRef100_UPI00005F2DDD_from_2926_to_3152 (HMM "PKS_TE" in sequence "UniRef100_UPI00005F2DDD", bitscore: -81.8, e-value: 0.0089, length: 227)
ISAWLPLTSALNRRVFGLQAKSPQRFATLDQMIDEYVGCIRRQQPHGPYVLAGWSYGAFLAAGAAQRLYAKGEQVRMVLI
DPVCRQDFCCEnRAALLRllaegqtplalpehfdqqtpdsqladfislAKTAGMVSQNLTLQAAETWLDNIAHLLRLLTE
HTPGEsVPVPCLMVYAAGRPSRWTPAETEWQGWINNADDAVIEASHWQIMMEapHVQACAQHITRWL
>UniRef100_A4FHN1_from_3099_to_3325 (HMM "PKS_TE" in sequence "UniRef100_A4FHN1", bitscore: -81.8, e-value: 0.0089, length: 227)
FCVHPATGLSWCYSGLLRHtDMPLHGLQLRGIDGRDPLPASLGELASDYADQIQKVRPHGPYHLLGYSLGGNIAHAVAAE
LHSRGEQVGMLAMLDSSTSDLGLAEDEVLArlfddvvgdtergsaehqrrriaqALGEGVLSVLPARHLPSAVDAIVNSV
RLAAGHRPDVVDGDVLLVTSRSNDDLGPQWEPYVRGRVCVERVDCTHDEMLgSGPLGEIAALVRQRM
>UniRef100_A6EX47_from_53_to_301 (HMM "PKS_TE" in sequence "UniRef100_A6EX47", bitscore: -82.0, e-value: 0.0092, length: 249)
NALSFARLAPALAGKRDVYSLDMAGHGRSGHRPEGqgyqLMDYVADLAELIETHFKDSPegqVDLVGHSLGGIVSVLYAA
AFPERVRRLVMIDSIGPISRKPDEVIGqmrksiikrmtgsgkavvypdigaaakareggmiplspeaarmlvarsmkpsg
eGFVWQTDPRLRHPSMMMmDEAQVTACLKKVVTPTRFLRATQGLLASRPELDSRLYAVANLDVVAVPGGHHCHLDGDVEP
VIDAVRGFL
>UniRef100_Q5YWP2_from_25_to_249 (HMM "PKS_TE" in sequence "UniRef100_Q5YWP2", bitscore: -82.0, e-value: 0.0092, length: 225)
VCFPPGGGSATAYRDLARRTGPGIAVLGVQYPGRQdrLGEPAVPDLHTLADRIAAELLPQPVDRLALFGHSMGATVAYET
ARRLTEAGLPLTHLFVSGRPAPTFVEpgrlhqgpdegliadlerlatdpssvavlRTEPGLADLVLPAVRADYQAVETYT
PGGTDPLPCPITALVSTADPTMTPEQGDEWRDFTTGAFRRETFPGGHFYLDEQVAEVAALISSVL
>UniRef100_Q82PG7_from_25_to_246 (HMM "PKS_TE" in sequence "UniRef100_Q82PG7", bitscore: -82.1, e-value: 0.0093, length: 222)
VCFPHAGGSAAYFHGVSRALSPAVDVLAVQYPGRQdrRHEPLIDSIDGLAARVREELAPWTDRPLALFGHSMGAMVAFEV
ALRLTADGAAPSVLFASgrRAPSRYREESVHLHDDAGIMAELSRLDGTDTQVLTDPELREMVLPALRsdYRAVETYRyqp
gpplpcpvvalvgdSDPKATVDEARAWGDHTAGPFELSVFPGGHFYLNAHAEAVTELVRTRL
>UniRef100_A1T9T2_from_20_to_241 (HMM "PKS_TE" in sequence "UniRef100_A1T9T2", bitscore: -82.2, e-value: 0.0095, length: 222)
PHAGGSAQYYVPFAKTFATDIKRVAVQYPGQRGKQdfasftSLPALADEVCKMVSPDKEGGVHGPPIAFFGHSMGGLLAF
EVARRFEEAGRPIAALFVSAVAAPGRVGYEDIPDDDEGLLAAvssmtGANPEFMKNPEFAAAILPTLRGLKAIAnytcpp
dvtlscpihafygdDDEIATADKVKPWAERTTADFTAREFSGHHFYLNDHLGELVPDLEQKL
>UniRef100_Q0T735_from_1073_to_1249 (HMM "PKS_TE" in sequence "UniRef100_Q0T735", bitscore: -82.3, e-value: 0.0096, length: 177)
FCFHPASGFAWQFSVLSRYLDPQWSIIGIQSPRpHGPMqtATNLDEVCEAHLATLLEQQPHGPYYLLGYSLGGTLAQGIA
ARLRARGEQVAFLGLLDTWPPETQNWQEKEANGLDPEVLAEINREREAFLAAQQGSTSTELFTTIEGNYADAVRLLTTAH
SVPFDGKATLFVAERTL
>UniRef100_Q3Z4K7_from_1069_to_1245 (HMM "PKS_TE" in sequence "UniRef100_Q3Z4K7", bitscore: -82.3, e-value: 0.0096, length: 177)
FCFHPASGFAWQFSVLSRYLDPQWSIIGIQSPRpHGPMqtATNLDEVCEAHLATLLEQQPHGPYYLLGYSLGGTLAQGIA
ARLRARGEQVAFLGLLDTWPPETQNWQEKEANGLDPEVLAEINREREAFLAAQQGSTSTELFTTIEGNYADAVRLLTTAH
SVPFDGKATLFVAERTL
>UniRef100_Q0RSM9_from_99_to_344 (HMM "PKS_TE" in sequence "UniRef100_Q0RSM9", bitscore: -82.3, e-value: 0.0096, length: 246)
FCFPEAGAPAIALLPFARHFAAQRRVYglqahALEQRGIPDWSVAAAARRHVAELRLLQPTGPYLLVGHSFGGLIALEVA
RLLRRAGHEVGLLALIDTYLPGTARLTrTGAIIPtsqlegrhpdrpadipssagpgplaadegpalsprvvadRLRQLVE
LPLAGVVRFRGTHRYDifhnqgRILTMTYRPHTYEGRTVVWLADDHDEIEAWRGVLTGPASLRRIPGDHRAVLRQPLLAE
VVAGLR
>UniRef100_A0RDX4_from_2135_to_2293 (HMM "PKS_TE" in sequence "UniRef100_A0RDX4", bitscore: -82.5, e-value: 0.0099, length: 159)
FCVHPAGGLSWCYAGLMKSLGTDYPIYGVQARGIAKNEELPKSLEEMAADYLKHIREVQPHGPYRLLGWSLGGNVVHAMA
AQLQNEGEEVELLVMLDSYPGHFLPNTEAPTEEEALIALLALGGYDPDNMDGKPLTMESAVEILRKDGSALASLEEETI
>UniRef100_Q63BJ5_from_2135_to_2293 (HMM "PKS_TE" in sequence "UniRef100_Q63BJ5", bitscore: -82.5, e-value: 0.0099, length: 159)
FCVHPAGGLSWCYAGLMKSLGTDYPIYGVQARGIAKNEELPKSLEEMAADYLKHIREVQPHGPYRLLGWSLGGNVVHAMA
AQLQNEGEEVELLVMLDSYPGHFLPNTEAPTEEEALIALLALGGYDPDNMDGKPLTMESAVEILRKDGSALASLEEETI
>UniRef100_Q6HJ02_from_2135_to_2293 (HMM "PKS_TE" in sequence "UniRef100_Q6HJ02", bitscore: -82.5, e-value: 0.0099, length: 159)
FCVHPAGGLSWCYAGLMKSLGTDYPIYGVQARGIAKNEELPKSLEEMAADYLKHIREVQPHGPYRLLGWSLGGNVVHAMA
AQLQNEGEEVELLVMLDSYPGHFLPNTEAPTEEEALIALLALGGYDPDNMDGKPLTMESAVEILRKDGSALASLEEETI
>UniRef100_Q81QP7_from_2135_to_2293 (HMM "PKS_TE" in sequence "UniRef100_Q81QP7", bitscore: -82.5, e-value: 0.0099, length: 159)
FCVHPAGGLSWCYAGLMKSLGTDYPIYGVQARGIAKNEELPKSLEEMAADYLKHIREVQPHGPYRLLGWSLGGNVVHAMA
AQLQNEGEEVELLVMLDSYPGHFLPNTEAPTEEEALIALLALGGYDPDNMDGKPLTMESAVEILRKDGSALASLEEETI
>UniRef100_UPI0000557884_from_1830_to_1988 (HMM "PKS_TE" in sequence "UniRef100_UPI0000557884", bitscore: -82.5, e-value: 0.0099, length: 159)
FCVHPAGGLSWCYAGLMKSLGTDYPIYGVQARGIAKNEELPKSLEEMAADYLKHIREVQPHGPYRLLGWSLGGNVVHAMA
AQLQNEGEEVELLVMLDSYPGHFLPNTEAPTEEEALIALLALGGYDPDNMDGKPLTMESAVEILRKDGSALASLEEETI
>UniRef100_A0QNF1_from_7278_to_7507 (HMM "PKS_TE" in sequence "UniRef100_A0QNF1", bitscore: -82.6, e-value: 0.01, length: 230)
FCVHPASGLSWQFAGLKRHLPRQIPIYGLQSPLFTGTPLPESIAELTARYADTIVAVAPSGPVRLLGWSFGGSMALLIAQ
ELSRRGREVTFVGMLdartDTADPNAGFDPEAVLAGLLREMgFGVDPQARMTVADAVALVRdTDDAITVLDDEQIALVIE
NYVAAERLTadadygrydgdvffvdatilEMDLAGVASRGWHDHVGGRLKVAELDCRHSELMDAEVLERL
>UniRef100_O87314_from_4731_to_4960 (HMM "PKS_TE" in sequence "UniRef100_O87314", bitscore: -82.6, e-value: 0.01, length: 230)
FCVHPASGLSWQFAGLKRHLPRQIPIYGLQSPLFTGTPLPESIAELTARYADTIVAVAPSGPVRLLGWSFGGSMALLIAQ
ELSRRGREVTFVGMLdartDTADPNAGFDPEAVLAGLLREMgFGVDPQARMTVADAVALVRdTDDAITVLDDEQIALVIE
NYVAAERLTadadygrydgdvffvdatilEMDLAGVASRGWHDHVGGRLKVAELDCRHSELMDAEVLERL
>UniRef100_Q4JT69_from_2195_to_2414 (HMM "PKS_TE" in sequence "UniRef100_Q4JT69", bitscore: -82.7, e-value: 0.01, length: 220)
WCLHPIGGHGLAFAPLASLLADtEFDTRLIELPSPLPqvETLAELAELYTEQILAEQQEGPFTLVGYSFGGVVAENIAAA
LQRRGYEVRFLGILDAYPSGSSPSSGTHSlppgtpdgrtafgdydvraiARADGMLHELGTVGVDIeSNIRFCMQLLHTA
APTSYEGRVELVVATQNNSdVAHGQWDPAAAWRRRPGaYPVQVSELELTHAQLVKADGWK
>UniRef100_A3M108_from_1038_to_1277 (HMM "PKS_TE" in sequence "UniRef100_A3M108", bitscore: -82.7, e-value: 0.01, length: 240)
FCYMELSRHLNPNRTLRAIQSPGLIEADAAEVAIEEMATLyiaeMRKMQPQGPYFLGGWCFGGAIAYEISRQLRQMGQQV
TGIVMIDTRAPIPENVPEDADdamllswfardlaapygkkltipaqylrelspdQMFDHVLKEAKAINVLPLDAdpsdfR
LYFDtylangiALQTYFPEPEDFPILLVKAKDEQEDFGESLGWDQLVKDTLTQVDLPGDHSSIMyAENVVAVAQTIDQMY
>UniRef100_Q0LN51_from_1122_to_1363 (HMM "PKS_TE" in sequence "UniRef100_Q0LN51", bitscore: -82.8, e-value: 0.01, length: 242)
VCVHAIAGTVGCYSELAIALNPEQPVYALQAPGIDGGTtHAKVEAIAQDYCQALRQLQPQGPYRLAGWSFGGLVALEMAR
QLQLAGEQVSMLSLIDSFLAEPTPDPFPLIQsfaadlfadvdPLAAQQIDWPAIVVLPAEQQLAALyqqAQQAGLIDRdl
pfdLAQRLYAVFTSHAHAIQAYQpaiylgeaqllQAQANPAAARRWQAVIPNLHIQVIGGDHISILRQpHVHGLANAIEQ
RT
>UniRef100_Q4MU45_from_2135_to_2293 (HMM "PKS_TE" in sequence "UniRef100_Q4MU45", bitscore: -82.8, e-value: 0.01, length: 159)
FCVHPAGGLSWCYAGLMKSLGTDYPIYGVQARGIAKNEELPKNLEEMAADYLKHVREVQPHGPYRLLGWSLGGNVVHAMA
AQLQNEGEEVELLVMLDSYPGHFLPNTEAPTEEEALIALLALGGYDPDNMDGKPLTMESAVEILRKDGSALASLEEETI
>UniRef100_A1JTF9_from_2916_to_3150 (HMM "PKS_TE" in sequence "UniRef100_A1JTF9", bitscore: -82.9, e-value: 0.011, length: 235)
VFHASDGDISAWLPLASALNRRVFGLQAKSPQRFATLDQMIDEYVGCIRRQQPHGPYVLAGWSYGAFLAAGAAQRLYAKG
EQVRIALIDPVCRQDFCCEnRAALLRllaegqtplalpehfdqqtpdsqladfislAKTAGMVSQNLTLQAAETWLDNIA
HLLRLLTEHTPGEnVPVPCLMVYAAGRPARWTPAETEWQGWINNADDAVIEASHWQIMMEapHVQVCAQHITRWL
>UniRef100_A4GZD2_from_2918_to_3152 (HMM "PKS_TE" in sequence "UniRef100_A4GZD2", bitscore: -83.1, e-value: 0.011, length: 235)
VFHASDGDISAWLPLASALNRRVFGLQAKSPQRFATLDQMIDEYVGCIRRQQPHGPYVLAGWSYGAFLAAGAAQRLYAKG
EQVRMVLIDPVCRQDFCCEnRAALLRllaegqtplalpehfdqqtpdsqladfislAKTAGMVSQNLTLQAAETWLDNIA
HLLRLLTEHTPGEsVPVPCLMVFAAGRPARWTPAETEWQGWINNADDAVIEASHWQIMMEapHVQACAQHITRWL
>UniRef100_UPI00005583D3_from_1_to_219 (HMM "PKS_TE" in sequence "UniRef100_UPI00005583D3", bitscore: -83.4, e-value: 0.011, length: 219)
MSAIWAHYVRCIRSVQPAGPYFLGGHSLGGKIAYEVARRLHAQGDAIGLVAMFDSAAPPYSFVAHQDDfaiasmilgvfa
yyagkmemmagiddarlrdapreRLLAFMGERLAQFGVIqSQSDTSAirglfnvyrAAADFSARYAPPHEHLPLPILLVK
ATEPMPdgiklpeIRETPAWGWENFTRLPVRTCEVAGNHYScLMDGYVERIADALRDAL
>UniRef100_Q9ZGI1_from_28_to_251 (HMM "PKS_TE" in sequence "UniRef100_Q9ZGI1", bitscore: -83.4, e-value: 0.011, length: 224)
VCLPHAGGSASYFFRFSEELHPSVEALSVQYPGRQdrRAEPCLESVEELAEHVVAATEPWWQEGRLAFFGHSLGASVAFE
TARILEqRHGVRPEGLYVSGRRAPSLAPdrlvhqlddrAFLAEIRRLSGTDERFlQDDELLrlvlpalrsdykAAETYLH
RPSAKLTCPVMALAGDRDPKAPLNEVAEWRRHTSGPFCLRAYSGGHFYLNDQWHEICNDISDHL
>UniRef100_Q8XQ67_from_675_to_922 (HMM "PKS_TE" in sequence "UniRef100_Q8XQ67", bitscore: -83.5, e-value: 0.012, length: 248)
FCIHPGVGEVLVFVNLANYFVNDRPFYALRARGFNPGETHFQSFDELVRTYVTAIRKRQPQGPYAIVGYSYGGPVALPVA
QMLEAQGEQVAFLGSIDAPPVIKHPRGKVDAVESALMLAFFLSLIDRSQIDALPERLRAIQPHKdpcdylfeiapkerlk
eldldlprfkawaalalslsdigqaytpsgsvdsitvfyadplwgskQAYLKHELKRWDQLTRSPNRYIEVAGEHHTMLD
PRHVASFQ
>UniRef100_A4LLS4_from_674_to_924 (HMM "PKS_TE" in sequence "UniRef100_A4LLS4", bitscore: -83.5, e-value: 0.012, length: 251)
FCVHPGVGEVLVFVNLAKYFVNERPFYALRARGFNEGETYFSSFDEMVNTYVDAIRKRQPHGPYAVAGYSYGGAVAFEIA
KVLEAQGERVDFvgsfnLPPHIKYRMDELDEvegavnlafflslidkqqsltlppqlraampeqdplaylidhappGRLA
ELDLDLAKFRAWAGLAQSlLTLGRSYAPSGSVRAMSIFyaiplrgtKDDWLNKELRRWDEFTRAPNRYIDVAGEHYTLMG
PAHVATFQAVL
>UniRef100_UPI00005F0CE5_from_2918_to_3152 (HMM "PKS_TE" in sequence "UniRef100_UPI00005F0CE5", bitscore: -83.6, e-value: 0.012, length: 235)
VFHASDGDISAWLPLASALNRRVFGLQAKSPQRFATLDQMIDEYVGCIRRQQPHGPYVLAGWSYGAFLAAGAAQRLYAKG
EQVRMVLIDPVCRQDFCCEnRAALLRllaegqtplalpehfdqqtpdsqladfislAKTAGMVSQNLTLQAAETWLDNIA
HLLRLLTEHTPGEsVPVPCLMVYAAGSPSRWTPAETEWQGWINNADDAVIEASHWQIMMEapHVQACAQHITRWL
>UniRef100_A4XWA8_from_5105_to_5309 (HMM "PKS_TE" in sequence "UniRef100_A4XWA8", bitscore: -83.7, e-value: 0.012, length: 205)
FCVHPVSGTLVGYYPLARALAPHWQVFGLQNRQLLLPSwrdqSLEQMARDYVRVMLETQPQGPYHLLGWSMGGALVLAMA
RLLERLGKTVAFVGLVDGYVPGAGLARAPRADVAEASATGDDDWQQLLALERHMHALAAQHRHIQPLRSPVQAWWAAHSP
ENNRNGEALLQSALGrelqlsswVEADHLGIVRDPSFIEHLSRQL
>UniRef100_Q0S1Z9_from_5248_to_5427 (HMM "PKS_TE" in sequence "UniRef100_Q0S1Z9", bitscore: -83.8, e-value: 0.012, length: 180)
FCIHPASGLAWCYAGLAPHIEPGRRIYGLQSPELVEDDPHPRSIEQLAEQYVREIQAVQSDGPYRLLGWSLGGVIAHAVA
TRLRLLGKQVSMLAMLDSRFREAESTANQEFTVEDILVELADLFGFGAEDFDAAGETMSAEQATELIHLRTGAFEFLQPS
HVKRIVESFNDAPRLVADYR
>UniRef100_Q8XBV9_from_1069_to_1245 (HMM "PKS_TE" in sequence "UniRef100_Q8XBV9", bitscore: -84.1, e-value: 0.013, length: 177)
FCFHPASGFAWQFSVLSRYLDPLWSIIGIQSPRpHGPMqtATNLDEVCEAHLATLLEQQPHGPYYLLGYSLGGTLAQGIA
ARLRARGEQVAFLGLLDTWPPETQNWQEKEANGLDPEVLAEINREREAFLAAQQGSTSTELFTTIEGNYADAVRLLTTAH
SVPFDGKATLFVAERTL
>UniRef100_Q48KC1_from_2599_to_2782 (HMM "PKS_TE" in sequence "UniRef100_Q48KC1", bitscore: -84.3, e-value: 0.013, length: 184)
FCLPPGGGGTYSYYPLAGQLSDSRPVYGLvnkayVVPGwFDTSWQEMVDYYVEQIRMTQSHGPYNLLGWSMGGALAIEVA
HVLEREGDTVSFLGLVDTQLPASVGMEWVEEapevttqkqgeNYYRSLIKSLQAFVPGLQEASIVGLIETARQSLSSEGE
VIDWVVDHVALEAGMNADNLRSIF
>UniRef100_UPI00004DBA5E_from_742_to_963 (HMM "PKS_TE" in sequence "UniRef100_UPI00004DBA5E", bitscore: -84.3, e-value: 0.013, length: 222)
FCFYPGSGfCWQYSVLSRHLRPGQPILGLQSPrpeGMIAASRHMDELIEGQLSLIRQLQPEGPYDLLGYSLGGTVAYGVA
VRLRVMGETVRFLGLLDTYPTEVHDWSDpqgaeaalgaeqeqtrlldeaygdgatkaAVLSQVFANYKDAVRLLSRtRTP
DYDGTVTLFVAERSLPdyiqpVQMWEGRVGRLDVHRLPdcAHEDILAPHNLETLGPLLDRLL
>UniRef100_A1TGK6_from_24_to_245 (HMM "PKS_TE" in sequence "UniRef100_A1TGK6", bitscore: -84.6, e-value: 0.014, length: 222)
VCFPHAGGSASYYFPLSSALTPEFDVFGVQYPGrqdrYSEPFVETIDELADQAHAALSALPDAPLAFFGHSMGAVLAFEV
ARRCETLSGRQVVTVFASgsrapsrygdernaksdtDLVGVMRELGGTDPRVLENPELLATFLPAFRNdyraLQAYHrgt
digISAPIVVMTATDDPKTSETDARAWHEHTSGGGEVHTFTGGHFYLEKQPQRVIEVVSATL
>UniRef100_O54511_from_2916_to_3150 (HMM "PKS_TE" in sequence "UniRef100_O54511", bitscore: -84.7, e-value: 0.014, length: 235)
VFHASDGDISAWLPLASALNRRVFGLqaksPQRFGTLDQMIDEYVGCIRRQQPHGPYVLAGWSYGAFLAAGAAQRLYAKG
EQVRIALIDPVCRQDFCCEnRAALLRllaegqtplalpehfdqqtpdsqladfislAKTAGMVSQNLTLQAAETWLDNIA
HLLRLLTEHTPGEnVPVPCLMVYAAGRPARWTPAETEWQGWINNADDAVIEASHWQIMMEapHVQVCAQHITRWL
>UniRef100_Q5LV53_from_1881_to_2127 (HMM "PKS_TE" in sequence "UniRef100_Q5LV53", bitscore: -84.8, e-value: 0.014, length: 247)
FVVAGMFGNVLNLRHLALMLGRDRTVYGLQARGLVGEDAPHETIPEAARDYIAEMRQVQPHGPYLLGGFSGGGIIAYEIA
QQLRDAGEEVALLVLLDTPLPQRPPLGRSDkaliklqqfrergprylvdwvkarfawEVQRRRGPAQDSGGGAFNNTRIE
AAFLRSAAGYALRPWEGATVLFRPPLERLWQVSGGNWVNHerhyvypdndwgrWIAALEVIEVPGDHDSMvLVPNVSVLA
EHLRGQL
>UniRef100_Q26TI8_from_4_to_225 (HMM "PKS_TE" in sequence "UniRef100_Q26TI8", bitscore: -84.8, e-value: 0.014, length: 222)
VCLPHAGASAALFRPWKVTLSGIATVDSPELPGRGTryGAPFATDMAALADDLADTLAQRTVPLVLYGHSMGALLAFEVA
RSLARQGVSVAGLVLSGRAAPHLDGPPRARHTMTDAELVAELTAIGGTSkEVLAQPDLLAMTLPAVRADFRMVdtyafkp
gpalavpaiilggsQDAATPPETLHAWSALISGPLTVELWPGGHFFVRDQEARLLALLAKVI
>UniRef100_Q93H55_from_23_to_247 (HMM "PKS_TE" in sequence "UniRef100_Q93H55", bitscore: -85.0, e-value: 0.015, length: 225)
VCFPHAGGNAQLYHGWPARLPSDLELLAVCYPGRQERLAEpcvtDMATLADAVTDALLPHLDVPLALFGHSMGSTVAYET
ALRLRaRHGVVPRRLMVSARSAPHRARPSGLYLRTDDELVAGVRRLGDLGSQAydipelrellLPALRADYRLIESyrpa
TPPEPVASPVTAYLGrSDPGCDRDSVLAWSELSSAGDFALRTYPGDHFYLAQREAELVADVSKDL
>UniRef100_Q70AZ6_from_1632_to_1859 (HMM "PKS_TE" in sequence "UniRef100_Q70AZ6", bitscore: -85.0, e-value: 0.015, length: 228)
FCIHASGGLSWNYGPLLRHLPPNQPVYGVQARGLARTEPLPGSVEEMAADYVEQIRTVQPTGPYHLLGWSLGGRIAQAMA
VLLEADGEKVGLLALLAAYPvyMGRKATGTVTEeaardedALERRKqqeLELAGQLVQGAGARSRLEAVMRNLWEVGPAH
TASPfasdvLLFVASVDRPAHLPVSEAIASWKDFTGGTIEPHEIATNHYEMVQPAALAQigaIVAEKL
>UniRef100_Q840C8_from_2146_to_2326 (HMM "PKS_TE" in sequence "UniRef100_Q840C8", bitscore: -85.1, e-value: 0.015, length: 181)
FCFYPGSGsAWQYTVLNRYLHPDLPIIGLQSPRPDGLLANstDMDELVEKQLEIIRKQQPTGPYTLLGYSLGGTVAYAVA
AKLIEQGEKVDYLGLLDTYPAEIHQWLDLSVEEMNAEAEQEQLQFFNDiLADADTALSEETRRLQEDIFANYRDAVRLLK
PYKMPHFDgelhlVVAEKDLL
>UniRef100_Q0SE34_from_4667_to_4875 (HMM "PKS_TE" in sequence "UniRef100_Q0SE34", bitscore: -85.1, e-value: 0.015, length: 209)
FCIHPAIGLAWCYAGLGAHLGPDRPVWGVQSPAVTvPGERFASITQRAHRYVEEIRRVQPRGPYHLLGYSVGGVIAHAMA
VELRSRGEEVGVLAMIDSYAAAERDTPAPTLPelltefgggasehlgpeqltrlyeDYVDVVDAAADFVPGHFDGDLVFF
GAAGNGSQPAPASETWRPWIDGDVIAHTVDRPHTRMTDPEALAVIGPIL
>UniRef100_Q8KRX9_from_28_to_251 (HMM "PKS_TE" in sequence "UniRef100_Q8KRX9", bitscore: -85.5, e-value: 0.016, length: 224)
VCLPHAGGSASYFFRFSEELHPSVEALSVQYPGRQdrRAEPCLESVEELAEHVVAATEAWWREGRLAFFGHSLGASVAYE
AARILEqRHGVRPEGLYVSGRRAPSLAPdrlvhqlddrAFLAEIRQLSGTDERFlQDDELMrlvlpalrsdykAAETYEH
RPSAKLACPVMALAGDRDPKAPLNEVAEWRRHTSGPFCLRAYSGGHFYLNDQWHGICNDISDHL
>UniRef100_Q2T8U3_from_722_to_972 (HMM "PKS_TE" in sequence "UniRef100_Q2T8U3", bitscore: -85.5, e-value: 0.016, length: 251)
FCVHPGVGEVLVFVNLAKYFVNERPFYALRARGFNEGETYFSSFDEMVSTYVDAIRKRQPHGPYAVAGYSYGGAVAFEIA
KVLESQGERVDFvgsfnLPPHIKYRMDELDEvegavnlafflslidkqqsltlppqlraampeqdplaylidhapparla
eldldlpkfrawaGLAQSLLTLGRSYAPSGSVRAMSIFYAIPLRGTKDDWLNNELRRWDEFTREPNRYIDVAGEHYTLMG
PAHVATFQAVL
>UniRef100_Q2AV64_from_2136_to_2294 (HMM "PKS_TE" in sequence "UniRef100_Q2AV64", bitscore: -85.5, e-value: 0.016, length: 159)
FCVHPAGGLSWCYAGLMKSLGTDYPIYGVQARGIAENEELPKSLEEMAADYLKHVRGIQPHGPYRLLGWSLGGNVVHAMA
AQLQNEGEEVELLVMLDSYPGHFLPNTEAPTEEEALIALLALGGYDPDNMDGKPLTMESAVAILRKDGSALASLEEETI
>UniRef100_Q4ZV19_from_2607_to_2787 (HMM "PKS_TE" in sequence "UniRef100_Q4ZV19", bitscore: -85.6, e-value: 0.016, length: 181)
FCLPPGGGGTYSYYPLAGRLSDSRRVYGLvnkayVVPGwFDTSWQDMVDYYVEQIRMTQPHGPYNLLGWSMGGALAVEVA
HVLERAGEVVSFLGLVDTQLPASVGMQWVEEDPQVTTQQQGENYYRSLIKSLQAFVPGLQEQTIVDLIEKARQSVSGESE
VIDQVIEQIALQHAMNVDSLR
>UniRef100_A3XD74_from_1903_to_2150 (HMM "PKS_TE" in sequence "UniRef100_A3XD74", bitscore: -85.6, e-value: 0.016, length: 248)
FVVAGMFGNVLNLRHLAQELGGERPVYGLQARGLIGGDdPHISIAQAATDYLLEIKQVQPHGPYLLGGFSGGGITAYEMA
QQLHRAGEETAALVLLDTPLPVRPALKSIDKVLIKLQELRRKGPGYLLEWAKNRILWEiTKRRQPPAETGQAPAfnnrki
elafrqavgsyavqpwkgpltllrppldrhwkvsggnwvssereyvfaDNDWTGWAHGLEVIEVPGDHDSMvLVPNVSTL
AAALKPRL
>UniRef100_Q26Q15_from_1716_to_1964 (HMM "PKS_TE" in sequence "UniRef100_Q26Q15", bitscore: -85.6, e-value: 0.016, length: 249)
FCVHPAGGSPWCYLFLADHLGRDQPLYGFQAPGLIDDTPPLSTVEEMARLYVEAMRVRQPEGSYHVAAWSSGGPVAFEMA
RLLEETGERVATLAFLDCAVMETENFVRsrdplrhvkalwrmgtfvtqvrlprsygdlaalarliglslpasfrelRLDR
AFWAGVGRSLRIFNLnttmgyrYSPSRITAGAVLFRAGSSQGADDPLEAELRTHVAGDVVRVDLPGNHMSIILdpEGAAT
LAARLKPFL
>UniRef100_Q57RY6_from_1070_to_1239 (HMM "PKS_TE" in sequence "UniRef100_Q57RY6", bitscore: -85.6, e-value: 0.016, length: 170)
FCFHPASGFAWQFSVLSRYLSPSWSIMGIQSPRPAGPMqtATTLDEVCEHHLATLLARQPHGPYYLLGYSLGGTLAQGIA
ARLRARGETVAFLGLLDTWPPETQNWREkeanglnpDVLAEIERERAAFVAAqQGNASDALFTAIEGNYADAVRLLTTAH
SVPFDGHATL
>UniRef100_Q8ZR37_from_1070_to_1239 (HMM "PKS_TE" in sequence "UniRef100_Q8ZR37", bitscore: -85.6, e-value: 0.016, length: 170)
FCFHPASGFAWQFSVLSRYLSPSWSIMGIQSPRPAGPMqtATTLDEVCEHHLATLLARQPHGPYYLLGYSLGGTLAQGIA
ARLRARGETVAFLGLLDTWPPETQNWREkeanglnpDVLAEIERERAAFVAAqQGNASDALFTAIEGNYADAVRLLTTAH
SVPFDGHATL
>UniRef100_A3NG04_from_674_to_924 (HMM "PKS_TE" in sequence "UniRef100_A3NG04", bitscore: -85.7, e-value: 0.016, length: 251)
FCVHPGVGEVLVFVNLAKYFVNERPFYALRARGFNEGETYFSSFDEMVNTYVDAIRKRQPHGPYAVAGYSYGGAVAFEIA
KVLEAQGERVDFvgsfnLPPHIKYRMDELDEvegavnlafflslidkqqsltlppqlraampeqdplaylidhappgrlv
eldldlpkfrawaGLAQSLLTLGRSYAPSGSVRAMSIFYAIPLRGTKDDWLNKELRRWDEFTRAPNRYIDVAGEHYTLMG
PAHVATFQAVL
>UniRef100_A3P1L1_from_791_to_1041 (HMM "PKS_TE" in sequence "UniRef100_A3P1L1", bitscore: -85.7, e-value: 0.016, length: 251)
FCVHPGVGEVLVFVNLAKYFVNERPFYALRARGFNEGETYFSSFDEMVNTYVDAIRKRQPHGPYAVAGYSYGGAVAFEIA
KVLEAQGERVDFvgsfnLPPHIKYRMDELDEvegavnlafflslidkqqsltlppqlraampeqdplaylidhappgrlv
eldldlpkfrawaGLAQSLLTLGRSYAPSGSVRAMSIFYAIPLRGTKDDWLNKELRRWDEFTRAPNRYIDVAGEHYTLMG
PAHVATFQAVL
>UniRef100_Q63P18_from_674_to_924 (HMM "PKS_TE" in sequence "UniRef100_Q63P18", bitscore: -85.7, e-value: 0.016, length: 251)
FCVHPGVGEVLVFVNLAKYFVNERPFYALRARGFNEGETYFSSFDEMVNTYVDAIRKRQPHGPYAVAGYSYGGAVAFEIA
KVLEAQGERVDFvgsfnLPPHIKYRMDELDEvegavnlafflslidkqqsltlppqlraampeqdplaylidhappgrlv
eldldlpkfrawaGLAQSLLTLGRSYAPSGSVRAMSIFYAIPLRGTKDDWLNKELRRWDEFTRAPNRYIDVAGEHYTLMG
PAHVATFQAVL
>UniRef100_UPI00005FAD1C_from_659_to_909 (HMM "PKS_TE" in sequence "UniRef100_UPI00005FAD1C", bitscore: -85.7, e-value: 0.016, length: 251)
FCVHPGVGEVLVFVNLAKYFVNERPFYALRARGFNEGETYFSSFDEMVNTYVDAIRKRQPHGPYAVAGYSYGGAVAFEIA
KVLEAQGERVDFvgsfnLPPHIKYRMDELDEvegavnlafflslidkqqsltlppqlraampeqdplaylidhappgrlv
eldldlpkfrawaGLAQSLLTLGRSYAPSGSVRAMSIFYAIPLRGTKDDWLNKELRRWDEFTRAPNRYIDVAGEHYTLMG
PAHVATFQAVL
>UniRef100_Q3EKI9_from_216_to_374 (HMM "PKS_TE" in sequence "UniRef100_Q3EKI9", bitscore: -85.7, e-value: 0.016, length: 159)
FCVHPAGGLSWCYAGLMKSLGTDYPIYGVQARGIAKNEELPKTLEEMAADYLKHVREVQPHGPYRLLGWSLGGNVVHAMA
AQLQNGGEEVELLVMLDSYPGHFLPNTEAPTEEEALIALLALGGYDPDNMDGKPLTMESAVEILRKDGSALASLEEETI
>UniRef100_Q882M6_from_2932_to_3164 (HMM "PKS_TE" in sequence "UniRef100_Q882M6", bitscore: -85.7, e-value: 0.016, length: 233)
HASDGEVSAYLPLAQALDMQVFGLQATNALGSASLKALAAQYEQAIRRQQASGPYVLLGWSYGTFVAEETARLLLRQGEQ
VRLILLDPVCRADLRFDDRPgllrlmaegaksialpddleqlpaaeqlnvfmnnATQAGVLKNPPQAQQAEQWLQRIEHL
MTLLAQhSQPRQLDLPCLWLSAEGRPQHWLPAEQDWQEWAATARRESMPCDHWQLLldSDQVQRTAASISAWL
>UniRef100_UPI000045BF16_from_383_to_633 (HMM "PKS_TE" in sequence "UniRef100_UPI000045BF16", bitscore: -85.7, e-value: 0.016, length: 251)
FCVHPAGGNVVSYLNLARYLGEEQPFYGLQAQGLDGQhtPMTSIEEMATSYIkAMHIVQKEGPYLLGGWSLGGTIAFEMA
VQLQKQGHQVALLALFDSQAPNFESQNDFDhtvllnnfahvigvyfgkklvecddefkeltfnQQLHYILERAKMAGLMp
TDAGIEYLRPLAEvfkanLQAAQNYVPqiypnqVILFKASAALSsDCPNSALGWEKLTVKPVKIYTVPGEHLTMMSNpYI
QDLADKLRDCL
>UniRef100_UPI0000D7326D_from_20_to_236 (HMM "PKS_TE" in sequence "UniRef100_UPI0000D7326D", bitscore: -85.8, e-value: 0.017, length: 217)
ACFPHAGGSASFFRSWSERLPADVDLLALQYPGredrFNEAPATRLEDLADGAALALREFADAPLALFGHSLGAALAYET
ALRLESAGAPLRHLFVSAHPAPHRQRGGVLHRGEDTALLAdvrrQGGASELLEDADLRALFLPLLRAdyqaietyrrAQP
IAlacpldvllgdgDEEVSPAEAQAWSDASRHPARLRRFPGGHFYLSEGRDAVIDHL
>UniRef100_Q4KES9_from_4341_to_4587 (HMM "PKS_TE" in sequence "UniRef100_Q4KES9", bitscore: -85.8, e-value: 0.017, length: 247)
FPALGQHLEGDFPIYGLPGVAVGEPQLRTLECLATRLLDVMRKAQPQGPYRLAGWSFGGVLAYEIAQQLLGLDQEVEFLG
LIDSYVPRLTDQGkARWSGehahkrhlllqcraywsaqgaagvqplahleqleallepldfaDLLQRCRDQGLLFEQLAT
APPQALGHYLdrevahgHALAHYRVHPLGMPVhLFCAAERPTELSRRSPTLGWGEILPAGELHCISVPGDHLSMMKAPHI
QALGHAL
>UniRef100_UPI000054E494_from_4355_to_4601 (HMM "PKS_TE" in sequence "UniRef100_UPI000054E494", bitscore: -85.8, e-value: 0.017, length: 247)
FPALGQHLEGDFPIYGLPGVAVGEPQLRTLECLATRLLDVMRKAQPQGPYRLAGWSFGGVLAYEIAQQLLGLDQEVEFLG
LIDSYVPRLTDQGkARWSGehahkrhlllqcraywsaqgaagvqplahleqleallepldfaDLLQRCRDQGLLFEQLAT
APPQALGHYLdrevahgHALAHYRVHPLGMPVhLFCAAERPTELSRRSPTLGWGEILPAGELHCISVPGDHLSMMKAPHI
QALGHAL
>UniRef100_Q8FM04_from_1393_to_1642 (HMM "PKS_TE" in sequence "UniRef100_Q8FM04", bitscore: -85.9, e-value: 0.017, length: 250)
VFMFHPAGGSSVVYQPLMRRLPADVPVYGVERLEGSLEERSAQYIEDIVKYSDGLPVVLGGWSFGGALAFEVAHKLQDTD
VEVATIALLDTVRPSTPIPDTPeetrarwerysnfarntyglefdvpyelldmagedgllnmlgeflattdasehGLSAG
VLEHQRASFVDNRILDKLDFSRWAEVDVPVLLFRAERMHdgaieLEPNYAHIDPDGGWSVIVEDLEVIQLSGDHLAIVDE
PVIAKVGAHM
>UniRef100_A2UKS6_from_1069_to_1245 (HMM "PKS_TE" in sequence "UniRef100_A2UKS6", bitscore: -86.0, e-value: 0.017, length: 177)
FCFHPASGFAWQFSVLSRYIDPQWSIIGIQSPRpHGPMqtATNLDEVCEAHLATLLEQQPRGPYYLLGYSLGGTLAQGIA
ARLRARGEQVAFLGLLDTWPPETQNWQEKEANGLDPEVLAEINREREAFLAAQQGSTSTELFTTIEGNYADAVRLLTTAH
SVPFDGKATLFVAERTL
>UniRef100_UPI00005F29C8_from_1069_to_1245 (HMM "PKS_TE" in sequence "UniRef100_UPI00005F29C8", bitscore: -86.0, e-value: 0.017, length: 177)
FCFHPASGFAWQFSVLSRYIDPQWSIIGIQSPRpHGPMqtATNLDEVCEAHLATLLEQQPRGPYYLLGYSLGGTLAQGIA
ARLRARGEQVAFLGLLDTWPPETQNWQEKEANGLDPEVLAEINREREAFLAAQQGSTSTELFTTIEGNYADAVRLLTTAH
SVPFDGKATLFVAERTL
>UniRef100_Q5PMD5_from_1070_to_1239 (HMM "PKS_TE" in sequence "UniRef100_Q5PMD5", bitscore: -86.0, e-value: 0.017, length: 170)
FCFHPASGFAWQFSVLSRYLSPSWSIMGIQSPCPAGPMqtATTLDEVCEHHLATLLARQPNGPYYLLGYSLGGTLAQGIA
ARLRAHGETVAFLGLLDTWPPETQNWREkeanglnpDVLAEIERERAAFVAAqQGNASDALFTAIEGNYADAVRLLTTAH
SVPFDGHATL
>UniRef100_A1G7D4_from_1109_to_1338 (HMM "PKS_TE" in sequence "UniRef100_A1G7D4", bitscore: -86.1, e-value: 0.018, length: 230)
YCLHAVSGSPYWYLPLSRALHPEQPLDGFEAPGLEgDAEPVEDLTALAARYVDALRERQPAGPYLLAGWSMGGFLSFEMA
RQLAAVGESPALVAMIDSNepgplpLPSEQEVMETFVSdlgglagtappvlpaeiaraastdpaVLTAFLVEHGMVPADv
radfvSHRYRVFRANMRAVYGYRPGPYAGRVVMVQAAEEPSRAAWARHAGAMETVTLPGNHYSLWSAAHL
>UniRef100_UPI00005F1CA7_from_1069_to_1291 (HMM "PKS_TE" in sequence "UniRef100_UPI00005F1CA7", bitscore: -86.1, e-value: 0.018, length: 223)
FCFHPASGFAWQFSVLSRYLDPQWSIIGIQSPRpHGPMqtATNLDEVCEAHLATLLEQQPHGPYYLLGYSLGGTLVQGIA
ARLRARGEQVAFLGLLDTWPPETQNWQEkeangldpeVLAEINREREAFLAAqqgGTSTELftTIEGNYADAVRLLTTAH
SVPfdgkaTLFVAERTLQEGMSPERAWSPWIAELDIYRQDCAHVDIISSEAfEKIGPIIRATL
>UniRef100_A0GHL0_from_765_to_1008 (HMM "PKS_TE" in sequence "UniRef100_A0GHL0", bitscore: -86.1, e-value: 0.018, length: 244)
TGSVMECLTLAGALASERPVYGLQARGLDGDEEPQRCVEEMARVYVRQMRAVQPRGPYALVGYSFGGLVAFEMAQQLVAA
GEKIELLCLLDTYVDERYLPLHEWLSfqyevmaervrafralsARGRMAYMKDRVFGAADRIRMRLGRMAARPAADTQGL
PPVLRQVRESMRvamatyrprrylgspivyvrasGREGGQGDPLPAWQRVARSGLlvkTIDGAHTDLVVEpNLAMVADTL
ARRL
>UniRef100_Q1D5G1_from_2762_to_3031 (HMM "PKS_TE" in sequence "UniRef100_Q1D5G1", bitscore: -86.2, e-value: 0.018, length: 270)
HGGMGGVEVYRALSQEIRRPFLGIQARGWMSQEAPIAGIEAMASYYVDILLAAQPEGPYELGGYSLGGMLAYEVTRQLQE
RGARVASIVMldapdsthLDVFQFSRRTATFQAvntalfssiahhperleqtlihrdeveadlddtALLRQLMglaqsrg
lskdENQVRFMVEQNARVHAAYdvgrFRLKPLLRPEEVAVfylrngscsffgnlePYLTLTPGELTFDGTNYWAEWErfL
PRMQILEVAsSNHLMLLAEPAVQRVIAGFC
>UniRef100_Q6TLJ4_from_26_to_251 (HMM "PKS_TE" in sequence "UniRef100_Q6TLJ4", bitscore: -86.2, e-value: 0.018, length: 226)
FTFPYAGSGASVFHNWFLPLYDSVDLYALQLPGREsrAAEAPYRDMEEAGGAIADCLANLFDDDvPYVFFGHSMGALLAY
RVACVLRARGRtEPCRLVLSGMAPPHLGQAVQPLHRLPANQAITLLGRMGGVPDIVLGEPDLMEMFLPIIQADIELVysh
gcrepqpldcaltclagdrDRIAPADRMAEWRRYSSGPFEHACLPGGHFFLNESGVQAMARIRSAL
>UniRef100_Q3JI02_from_752_to_1002 (HMM "PKS_TE" in sequence "UniRef100_Q3JI02", bitscore: -86.4, e-value: 0.018, length: 251)
FCVHPGVGEVLVFVNLAKYFVNERPFYALRARGFNEGETYFSSFDEMVNTYVDAIRKRQPHGPYAVAGYSYGGAVAFEIA
KVLEAQGERVDFvgsfnLPPHIKYRMDELDEvegavnlafflslidkqqsltlppqlraampeqdplaylidhappgrlv
eldldlakfrawaGLAQSLLTLGRSYAPSGSVRAMSIFYAIPLRGTKDDWLNKELRRWDEFTRAPNRYIDVAGEHYTLMG
PAHVATFQAVL
>UniRef100_UPI00005599BC_from_659_to_909 (HMM "PKS_TE" in sequence "UniRef100_UPI00005599BC", bitscore: -86.4, e-value: 0.018, length: 251)
FCVHPGVGEVLVFVNLAKYFVNERPFYALRARGFNEGETYFSSFDEMVNTYVDAIRKRQPHGPYAVAGYSYGGAVAFEIA
KVLEAQGERVDFvgsfnLPPHIKYRMDELDEvegavnlafflslidkqqsltlppqlraampeqdplaylidhappgrlv
eldldlakfrawaGLAQSLLTLGRSYAPSGSVRAMSIFYAIPLRGTKDDWLNKELRRWDEFTRAPNRYIDVAGEHYTLMG
PAHVATFQAVL
>UniRef100_UPI000055A1E1_from_659_to_909 (HMM "PKS_TE" in sequence "UniRef100_UPI000055A1E1", bitscore: -86.4, e-value: 0.018, length: 251)
FCVHPGVGEVLVFVNLAKYFVNERPFYALRARGFNEGETYFSSFDEMVNTYVDAIRKRQPHGPYAVAGYSYGGAVAFEIA
KVLEAQGERVDFvgsfnLPPHIKYRMDELDEvegavnlafflslidkqqsltlppqlraampeqdplaylidhappgrlv
eldldlakfrawaGLAQSLLTLGRSYAPSGSVRAMSIFYAIPLRGTKDDWLNKELRRWDEFTRAPNRYIDVAGEHYTLMG
PAHVATFQAVL
>UniRef100_Q2JDT5_from_674_to_923 (HMM "PKS_TE" in sequence "UniRef100_Q2JDT5", bitscore: -86.5, e-value: 0.019, length: 250)
FCFAGAGALALGFHSLARRLGDDQPVYAFQAHGLErRGVPDwSVARTARRHLEIIRVLAPRGPYLLAGHSLGGLIAMEIA
QQLAAAGEEVGFLSIMDTYLPASLRIEsAgSGSAAgsggaagsskaaedhargyrgrlarftqkllpeqranftskatlk
kmvqipltgvVQFGGLEQFDVFFNHGRLLERfYRPRPWPGRTLVYRSAENPDPEDAWSAFLTGSHDTHFVPCEHFYLLRE
PHIIKISEHF
>UniRef100_Q87WM7_from_3196_to_3430 (HMM "PKS_TE" in sequence "UniRef100_Q87WM7", bitscore: -86.5, e-value: 0.019, length: 235)
AVGGVVSPYIKLSQLMPDDVSVHAFQAGGLEHGTDVVDTLEKMAAIYIEQMLEIQPEGPYWLGGWSMGGVIAFEMARQLE
ALDREVRQLLLIDAPAPGHAAQEQTWPLgaylmdmarslsvdlplsasemnqliehpdrdVLAIATMRRIGVIPDSMDDQ
QVSRRLQIFCTHQQALEAYRpktginsnltllHTEESAELRDKWRPLCGQSFNATGFTADHYSILEAATPCISKL
>UniRef100_Q2JG40_from_102_to_347 (HMM "PKS_TE" in sequence "UniRef100_Q2JG40", bitscore: -86.6, e-value: 0.019, length: 246)
FCFPEAGGPAIGLLPFARYFAGERRVYgmqahALERRGVPDwSVSAAARRHVGEIRLLQPTGPYLLAGHSFGGLIAFEAA
QVLRKAGHEVGLLALIDTYLPGTSRLTrSGAIVPtsqlegahpdsptppdagrgigplaaddgptltprVVVDRLRQLVE
LPLAGVVRFRGMHQYDVFYNQGRILTMTYRPRTYDGrttvwLADDHDEIEAWRGVLTGPAAIRRIGGDHRGVLREPLVAE
VVAELR
>UniRef100_Q6VT93_from_5993_to_6247 (HMM "PKS_TE" in sequence "UniRef100_Q6VT93", bitscore: -86.6, e-value: 0.019, length: 255)
FCIHAAAGNVLCYRELAECLGIERPFYALQAPdavggGHPGSIVGLAALYVRAIRIFQPWGPYFLAGWSMGGVVAYEMAQ
QLLQAGEQVEVLALLESYTPEAIRSLERKAlglsaesddrmdkllrtfavelgigetpwelsavdlaqglewilkrlegs
NLSTASFDLEQlhKLFRLYEANLNALDRYRLQPYSGRVVLIYADQTQQIDADEAQHLGGWQPWLRSGHcRSATIVGDHYS
ILQRPQVVQLAKVLT
>UniRef100_Q93H41_from_13_to_258 (HMM "PKS_TE" in sequence "UniRef100_Q93H41", bitscore: -86.7, e-value: 0.019, length: 246)
YCVHPVSGSGYVYAGLAELLGPQQPSYGFEAPGFDdGGAPLNSIEALAERHLASLRSARPRGPYLLLGWSLGGVVAYHMA
QRLVEAGEEVPLLVLIDAtvpqpfpLPPEKALLHAFLRdlvtamgeppealdalltpypddvtpeaVWTAVTAAGDEVLP
EEFDEEFLQERYDVFRAHaealyayEHRGPYAGRVLFLKAADSLDARTRWETLAPRVERHTITGDHDSIWAGEAfATLAG
LVRQGL
>UniRef100_A1GCV6_from_29_to_230 (HMM "PKS_TE" in sequence "UniRef100_A1GCV6", bitscore: -86.8, e-value: 0.02, length: 202)
PLGGGLGPFTGLVPPLARQGPVHGLRAAGLTDREEPDHTIEAMLRRYSTALRQLSVAPNLLVGYSLGGLLAWELAVVLAR
EGPPPRVVLIDSspdpWQLSEAAEADLRsaVLGQAVADRDDLTALRRTVDAHIAARRGYRVTnrylgPTLLIPCTAIDGT
AQSESWSALADNLTVQPIRCGHFDVFnRENLPIVLQLVRTFL
>UniRef100_Q9L4W2_from_25_to_247 (HMM "PKS_TE" in sequence "UniRef100_Q9L4W2", bitscore: -86.9, e-value: 0.02, length: 223)
FCFPHAGGSASFYFPVSAQLSSVAEVFAIQYPGRQdrRKEAGVSDLATLADQVYDALRPLLKERPSTFFGHSMGATLAFE
VARRFEaDDGDLVRLFASGRRAPSRVREEAVHRRSDDGIVEELKLLAGTNTALLGDEEILRMILPAIrsdyqAIETYRCP
PdvtvrapltvltgdRDPKTSLDEAEAWRGHTTGDFDLKVLPGGHFFVSSEAPAIIDLLRAHL
>UniRef100_UPI00005EEE0F_from_1069_to_1245 (HMM "PKS_TE" in sequence "UniRef100_UPI00005EEE0F", bitscore: -87.1, e-value: 0.021, length: 177)
FCFHPASGFAWQFSVLSRYLDPQWSIIGIQSPRpHGPMqtATNLDEVCEAHLATLLEQQPHGPYYLLGYSLGGTLVQGIA
ARLRARGEQVAFLGLLDTWPPETQNWQEKEANGLDPEVLAEINREREAFLAAQQGSTSTELFTTIEGNYADAVRLLTTAH
SVPFDGKATLFVAERTL
>UniRef100_UPI00005F09B5_from_1069_to_1245 (HMM "PKS_TE" in sequence "UniRef100_UPI00005F09B5", bitscore: -87.1, e-value: 0.021, length: 177)
FCFHPASGFAWQFSVLSRYLDPQWSIIGIQSPRpHGPMqtATNLDEVCEAHLATLLEQQPHGPYYLLGYSLGGTLVQGIA
ARLRARGEQVAFLGLLDTWPPETQNWQEKEANGLDPEVLAEINREREAFLAAQQGSTSTELFTTIEGNYADAVRLLTTAH
SVPFDGKATLFVAERTL
>UniRef100_Q5YVZ9_from_5789_to_6023 (HMM "PKS_TE" in sequence "UniRef100_Q5YVZ9", bitscore: -87.1, e-value: 0.021, length: 235)
FCIHPASGLAWCYRPLAEFLTGDRPIYGLQAPQLGGEEPGPDSIVETARRYVAEIRGVQPHGPYHLLGWSLGGLIAHAVA
AEIRAAGEDVALLAMLDAEVDGIDASTVTTVtagelianlgpvigidfvptdatpeeaadlirrRLGDGLAIDAAAIERL
TDTYNRSIRAAGDWEPGVLDSDLLYftalRDRRPDARGHRGWAPVVAGEITNVDVDAAHLAMTEPSVLARIARVL
>UniRef100_A4FE18_from_844_to_1074 (HMM "PKS_TE" in sequence "UniRef100_A4FE18", bitscore: -87.5, e-value: 0.022, length: 231)
VCFPYAGGNAVNFQPMARALRGsGLEVHAVELPGHDlAAEAEPfASLDRVVDQVADEITRRGLTRIMLWGHSSGTAFALE
TARRLREHGTDVQRVFLAAQLPgraADRRAAMAELTArrdaeiaadlradtgytelgELDAERAAHVGAAYRHDCVSAHG
YFADALEHPPEVMLSVPVTAVLAADDPSTGGSADRHHGWRPLAEHVELQELAdgGHHFLRTRPAETARIVL
>UniRef100_Q6DQW3_from_1964_to_2191 (HMM "PKS_TE" in sequence "UniRef100_Q6DQW3", bitscore: -87.8, e-value: 0.023, length: 228)
VAFNSPFMKTPHKFADHTLPDVIASYVEGIRGRQAQGPYHLGGWSAGGILAYAVAQELIAAGEEVSTLLLIDSPSPTKGL
DRLPTRFFDHCTNVGLFGTELSrgsggpnktpewLMPHFrasIELLHGYHAPPMklgnKTKVMVIWAGECAFdgvryahi
ppsagdtdedtegmkfLTEKRKDFGATEWASLFPGTDVDARVVESEhHFSMMRDSgAQMLVEHMRDGL
>UniRef100_A1WKM2_from_20_to_243 (HMM "PKS_TE" in sequence "UniRef100_A1WKM2", bitscore: -88.0, e-value: 0.024, length: 224)
VVMCPFAGGSGGAFRGwhgigdpGLNVSLAIYPGRDhrMREACAADIGTLAAQLVEALAAAGIAPeqALLAGHSMGAQVA
FEVCALLERQGESPAGLVLSGCHAPHLRGRRRLSAlddtafltqlvdiggcspeLLSDPALLALFLPMLRADLRATETYH
RPCPPDSQRLRTPALLIHGSNDEEADRSEVAEWTHWLRDAQGPVAIAGDHFYATRRPRAFLGHI
>UniRef100_A0NTU6_from_4319_to_4559 (HMM "PKS_TE" in sequence "UniRef100_A0NTU6", bitscore: -88.2, e-value: 0.024, length: 241)
FCVHPGFGLGWTYAGLASVLPADVPIIALQARGYVGEADLPTSLNEMAADYVESACKLVGTGPVRLLGWSFGGLAAFEMA
RLFEKSGRKVEFLMLLDSYPMHEGDPLPDLSnrgargaflemigfdpegrapedttfedvrRFLEDNAHPLAGLSRMDFD
NMLRIARNNALLAHgYRPGRLTCPLVHYASmdTRRMLGLEADPWENRTTDHFETHALDCTHHEMTSQQALCEIgkgLTAW
M
>UniRef100_A4FD53_from_2142_to_2382 (HMM "PKS_TE" in sequence "UniRef100_A4FD53", bitscore: -88.3, e-value: 0.025, length: 241)
FCVHPKLGLAWMYSGLLPHLGRERPVYGLQATGIDPDHRQAPDITYLAHTYAERIVEQQPEGPYYLLGWSLGGRIAQLAG
CVLESWGHEVPLLVLLDAHAEVGGAVADDDAppdrstlyhrwleragydvsgleptevtpATVRRYAAEFGGVFGGLDEE
DIHELVNSlLAITRIDRSAEPGVfggevlffSARGGDSKAIDEWRPYLTGTVHEHEVDFDHDDLMAPNSLAQigpVVAEH
L
>UniRef100_Q333V0_from_27_to_249 (HMM "PKS_TE" in sequence "UniRef100_Q333V0", bitscore: -88.4, e-value: 0.025, length: 223)
PHAGGGVATVRSLCVELGDAFDTFGVRLPGREsrLGDPVVTVMSRLADELAGELLRHAQGRPVVLYGHCSGSAIAYEVAR
RMDPAQLRGLAVSSHPAPGSVRRaptwelprqeflkqvvtdgylppeiianEELLDIYEPAVRADYELVETYELDLFGGG
PVEAVAAPTVAIHGRDDHTIDPVHIDAWSALTTGPFRVVSLAGGHNLLLGRPAELAAAICQGL
>UniRef100_Q846X7_from_40_to_262 (HMM "PKS_TE" in sequence "UniRef100_Q846X7", bitscore: -88.5, e-value: 0.026, length: 223)
VCFPFAGGSASYYFGLSGLLAPGVEVLAVQYPGRQDRHAEPCLASVAELADGVVPHlpCDGKPFALFGHSLGAIVAFEVA
RRLRGPAGPGLPVHLFVSGGLARPYRPAGRSGAFGDADILahlrAMGGTDeRFFRSPELQELVLPALradyrAVATYEAP
GpgrldcpitaligdADERTSPEQAATWRERTGAAFDLRVLPGGHFYLdgCQEQVAAVVTEAL
>UniRef100_Q1D6A8_from_19_to_241 (HMM "PKS_TE" in sequence "UniRef100_Q1D6A8", bitscore: -88.5, e-value: 0.026, length: 223)
FCLPHAGGSASLFRTWQAELGQDIEVCPVQLPGREnrlrepPLRALPDVIAPLVDVLAKHTDKPYALFGHSMGALLAYEL
TRALRERGLPAPLHLFVASYRAPHTLQAhtpatathdidaSEARRLGESRAVSGEMAEELLTLMRATMLADTAvcegyaW
KPGPILACPLSAfRGFDDYVPDDATEAWRQLTSGPFATQTFLGDHFFLRQTPRGLLQNIRRSL
>UniRef100_A2QAK0_from_701_to_954 (HMM "PKS_TE" in sequence "UniRef100_A2QAK0", bitscore: -88.5, e-value: 0.026, length: 254)
PGSGDILvFIALAAQFPTRPVYALRTRGYNTNERFFHSIQETADTYAHYIRQTQPEGPYAIAGYSLGSTLAFEVGKVLES
QGQEVRFLASIDYPPHIRQYVrGQNWIDVLLHiAFFLELIDLEVMGEAGVYLHSLEKdkggegVSRYDALVHVLNISDKE
RVRalalnperferitdigenfrvhgetyepqgtvetldvfvadppsyaalnRQDWEENKLGAWREFARTEVGFYNCPGI
HATMLNPVHVPEFV
>UniRef100_A5UUB1_from_30_to_236 (HMM "PKS_TE" in sequence "UniRef100_A5UUB1", bitscore: -88.8, e-value: 0.027, length: 207)
LFIHGFGACGDVFQPLASKLASRYQTIVPDLRGHGRSRrlPLADSIERLAADVCDLLDLLGVSRTVIIGHAGGTAVAAHL
AaDQPTRVSGLVLIsppEILPCGRRSLGARLRDGLSAAFSRSTSAGDHDAQACQRLLQHtdyrTQLRSITAPTLIIAGDR
DPAPILRQAHEIAQTIGHGTPAIVSGGGVSLLHTHADALIDVLTPWL
>UniRef100_Q50JA2_from_4207_to_4459 (HMM "PKS_TE" in sequence "UniRef100_Q50JA2", bitscore: -89.1, e-value: 0.028, length: 253)
PGGGSTPFYLLSLARHLEGAAVFGLQPRGLDGEAPPyETVEDMATGYADAILSVQPEGPYFVGGHSMGGQIAYEIAQELK
ARGHEIGLVALLDTLAPFPEVTRpVgQGWDTaqwllhlaaimegffnvkiglelsevsamgeaERLESFVERLQSAGILP
AGAQpshvmgILNVARAHDAMNYQPRRRQQVPLAVFRAEDRDGsappeLKALFAEDTLGWSRFTRGPSTAYRVPGSHMTL
IREPHTEVLAKHL
>UniRef100_Q08UN3_from_1738_to_1990 (HMM "PKS_TE" in sequence "UniRef100_Q08UN3", bitscore: -89.1, e-value: 0.028, length: 253)
PGGGSTPFYLLSLARHLEGAAVFGLQPRGLDGEAPPyETVEDMATGYADAILSVQPEGPYFVGGHSMGGQIAYEIAQELK
ARGHEIGLVALLDTLAPFPEVTRpVgQGWDTaqwllhlaaimegffnvkiglelsevsamgeaERLESFVERLQSAGILP
AGAQpshvmgILNVARAHDAMNYQPRRRQQVPLAVFRAEDRDGsappeLKALFAEDTLGWSRFTRGPSTAYRVPGSHMTL
IREPHTEVLAKHL
>UniRef100_Q9RAH1_from_2156_to_2419 (HMM "PKS_TE" in sequence "UniRef100_Q9RAH1", bitscore: -89.3, e-value: 0.029, length: 264)
FCLPGAAGYPFYLYDLARCLGSDQPFYSFQaiAPGEAGELITQVEDVAARYIQELLVVQPQGPYFLAGHSFGGKLAFEMA
QQLLRKGHKVALVAILDTTAPFHQKNLSAFDLdntkwlaeladtievvygkkmdcsvdtlqsmvwedqlkyvlerlknad
ilppddeitqlnnmvQLLKANAVVNYVPQEIYPTKITLLRAKENIVkvdesnGEVLSDILQDlhwGWRKFSAEPVDVHFV
PGNHVTMMNlPHVQVLAEQLKACI
>UniRef100_UPI00004DBA5D_from_1625_to_1851 (HMM "PKS_TE" in sequence "UniRef100_UPI00004DBA5D", bitscore: -89.4, e-value: 0.03, length: 227)
FCFYPGSGfCWQYSVLSRHLRPGQPILGLQSPrpeGMIAASRHMDELIEGQLSLIRQLQPEGPYDLLGYSLGGTVAYGVA
VRLRVMGETVRFLGLLDTYPTEVHDWSDpqgaeaalgaeqeqtrlldeaygdgategsvegdATDGEVFANYKDAVRLLS
RtRTPDYDGTVTLFVAERSLPdyiqpVQMWEGRVGRLDVHRLPdcAHEDILAPHNLETLGPLLDRLL
>UniRef100_Q4ZT75_from_9232_to_9476 (HMM "PKS_TE" in sequence "UniRef100_Q4ZT75", bitscore: -89.5, e-value: 0.03, length: 245)
VHPLGGEVQYVRdLAAAIDPQVPLYGLAASGLAAGEtPLFEVPAMAARYLAAIRQVQPKGPYRIGGWSAGGLIAYEMARQ
LQSSGEKLEFLGIIDTsARLEQQAPEALSEgqflmdwlpeQLDPEVFRQLTELAGTDAIDEMLALCMAHRLLPEELPQDV
DATLLrshlavAHATHIAignyvsppapltvtlftaSAEERDDPLLGWTALLDSPVNVTELPGTHETLVRApQVSALGQA
ISRAL
>UniRef100_O85168_from_9110_to_9354 (HMM "PKS_TE" in sequence "UniRef100_O85168", bitscore: -89.6, e-value: 0.03, length: 245)
VHPLGGEVQYVRdLAAAIDPQVPLYGLAASGLAAGEtPLYEVPAMAARYLAAIRQVQPKGPYRIGGWSAGGLIAYEMARQ
LQSSGEKLEFLGIIDTsARLEQQAPEALSEgqflmdwlpeQLDPEVFRQLTELAGTDAIDEMLALCMAHRLLPEELPQDV
DATLLrshlavAHATHIAignyvsppapltvtlftaSAEERDDPLLGWTALLDSPVNVTELPGTHETLVRApQVSALGQA
ISRAL
>UniRef100_A4T632_from_24_to_245 (HMM "PKS_TE" in sequence "UniRef100_A4T632", bitscore: -89.7, e-value: 0.031, length: 222)
VCLPHAGGSASYYFPMSAALSPEFNVYGVQYPGRQdrHSEPFVESVDDLADQIYAEVAALPEVPTAFFGHSMGAVLAFEV
ARRFEsLAGRRPVVVFASGSRAPSHYGDereyksdnDLIGVMRDLGGTDPRIFNDPDLLstflpafrndyrALQAYHRGT
EVVISAPIVVMTATDDPKTSEDNARAWLAHTTGGGEVRTFTGGHFYLEKQPQKVIEVVTQTL
>UniRef100_UPI00005DFBAA_from_4_to_227 (HMM "PKS_TE" in sequence "UniRef100_UPI00005DFBAA", bitscore: -89.8, e-value: 0.032, length: 224)
ICLPYAGGSAMIYARWRRLLPSWIEVVPLELPGRGarMDEPLHTEMAGLADQLATELIGTAWRSPYALFGHSLGGLIAFE
VAHGLLARGAPSPQILLVSGTEAPAMrDgSRWREPLDHDALRGELSRLKGTPSEALESPEIMRHALPILradFLICGNYV
PqqrkrlpcpiqvfggDRDETRREALDAWRDETSASFRLDVLAGDHFFIhARQAELVSRIAALL
>UniRef100_Q8NLR7_from_1350_to_1599 (HMM "PKS_TE" in sequence "UniRef100_Q8NLR7", bitscore: -90.1, e-value: 0.033, length: 250)
VFMFHPAGGSSVVYQPLMRRLPEDVPVYGVERLEGDLADRAAAYVDDIKKYSDGFPVVLGGWSFGGAVAFEVAHQLVGSD
VEVATVALLDTVQPSNPAPDtAEETRArwtryadfakktygldfevpfeildtigedgmlsmmtdflantdasehGLSAG
VLEHQRASFVDNRILAKLnFADWANVEAPVILFRAERMHdgaieLEPNYAKIDQDGGWSGIVNDLEIVQLNGDHLAVVDE
PEIGTVGAHL
>UniRef100_Q0PH94_from_3232_to_3487 (HMM "PKS_TE" in sequence "UniRef100_Q0PH94", bitscore: -90.1, e-value: 0.033, length: 256)
FSGMDVYFPALGQHLPGDYPIYGLPGVALGEAHLDSMEGLAARMVGLIRQIQPHGPYRLAGWSFGGVLAYEVAMQLLGQD
EAVAFLGLIDSYVPRMTDQGkARWSGpdalkrhlllqctaywkaqggvdelasldqleaglgqldiaALLQRCRDQGlly
AQMAAATDADLLsflqrevghghALAHYSLFPLPIPVHLFSAEQRPTELSRRSAALGWDTALApGQLRQVQVPGDHQSMM
QApHIQSLGQAMSQAL
>UniRef100_P94460_from_1063_to_1258 (HMM "PKS_TE" in sequence "UniRef100_P94460", bitscore: -90.1, e-value: 0.033, length: 196)
FCFPPISGFGIYFKDLALLLNEKAAVYGFHFIEQDTRIEQYVNCMTDIQPEGPYVLLGYSAGGNLAFEVAQAMERKGLEV
SDFIIVDAYLKEQPLPIDTGNdesaaylpeAVREKVMKKKRNYQEYWAQLLNEGHIKASIHFIEAGIHPEtsghtgLTKW
EGACGNYSEYTGFGAHKDMLEgTYAEKNADIILDIL
>UniRef100_O31827_from_1071_to_1266 (HMM "PKS_TE" in sequence "UniRef100_O31827", bitscore: -90.1, e-value: 0.033, length: 196)
FCFPPISGFGIYFKDLALLLNEKAAVYGFHFIEQDTRIEQYVNCMTDIQPEGPYVLLGYSAGGNLAFEVAQAMERKGLEV
SDFIIVDAYLKEQPLPIDTGNdesaaylpeAVREKVMKKKRNYQEYWAQLLNEGHIKASIHFIEAGIHPEtsghtgLTKW
EGACGNYSEYTGFGAHKDMLEgTYAEKNADIILDIL
>UniRef100_Q3KE50_from_4617_to_4869 (HMM "PKS_TE" in sequence "UniRef100_Q3KE50", bitscore: -90.2, e-value: 0.034, length: 253)
FCVPGAGDSVTGFIHLTEALGPEWPIYGLQPRGLDGATVPHSrVESAATFYLRALEQLYPQGPVHLIGHSFGGWVAYAMA
AQLQAAGREVASLTLIDSESPGGNSVVGkPYTTTaallrlieslhlssgkslGIDALAFAEADESTQMRLLHDGMVHAGV
LSERAsSDAMQgpvrtfatalrtvyrpalaytgpvrlalvddptldasgnQREQAAMLEGWQREARdLAVWYGPGNHFTI
LKAPNVFSLAAWW
>UniRef100_Q4WQW8_from_30_to_258 (HMM "PKS_TE" in sequence "UniRef100_Q4WQW8", bitscore: -90.3, e-value: 0.034, length: 229)
SATSYASLPRIAAKVAVIALNSPFLKNDvDVHCTVDELVGSYLKEIRTRQPTGPYHLAGWSAGGILAYRAAQILLARGEQ
VPCLVLLDAPPPMGLGTLpQHFFDHCDAmGIFGQEGKAPewliphFKKTNAILSGYYATPFVAgQGPDRTGIIWASQSVF
dskgcarpaprpedtedmkfLTEARTDFSAGIWGSLFPGAEVVVDKAdgANHFSMMQEGKYARQVAAFI
>UniRef100_Q1ER07_from_2423_to_2677 (HMM "PKS_TE" in sequence "UniRef100_Q1ER07", bitscore: -90.3, e-value: 0.034, length: 255)
IIFAPPAGGTVLGYIELARYFEGIGNVYGLQAPGlYDDEEPTFLDYDELVQVFLRSIEGTYRPGQDYLGGHSLGGHIAFG
MCCELIKQGKAPKGLLILDTTPSLQVVKGAKDEKIAEEDFKMMVLAAGIGNMMgvdpeeLKQLSYEEAKTRVVAVAQKDE
KLktfinetyldkylklqihsllmsrtlelektqldipikvfktqfhTEELVERFDAWHNYTNQACTFIDIPGTHTTMMR
lPHVKEVAKKIEEQL
>UniRef100_Q20CI8_from_2427_to_2681 (HMM "PKS_TE" in sequence "UniRef100_Q20CI8", bitscore: -90.3, e-value: 0.034, length: 255)
IIFAPPAGGTVLGYIELARYFEGIGNVYGLQAPGlYDDEEPTFLDYDELVQVFLRSIEGTYRPGQDYLGGHSLGGHIAFG
MCCELIKQGKAPKGLLILDTTPSLQVVKGAKDEKIAEEDFKMMVLAAGIGNMMgvdpeeLKQLSYEEAKTRVVAVAQKDE
KLktfinetyldkylklqihsllmsrtlelektqldipikvfktqfhTEELVERFDAWHNYTNQACTFIDIPGTHTTMMR
lPHVKEVAKKIEEQL
>UniRef100_A3JMZ0_from_1886_to_2135 (HMM "PKS_TE" in sequence "UniRef100_A3JMZ0", bitscore: -90.3, e-value: 0.034, length: 250)
FLVAGMFGNVLNLRHLAQLVGADRPFYGLQARGlYGEDAPHDDLKTAAADCIAEIkvvQPEGPYLLGGFSGGGLTAFEIA
QQLEAAGDTVSLVALLDTPLPVRRILAGKDRLIVQWQELRRRGFSYPFvwAANRLRWeisKRRASDLSVSETTAPTFHNA
AIEASFmtavssyemqpwngamvlyrpplvgkwrvsggqwVDDQRAYLFDDNDWGqfVPDIKVVEVPGDHDSMVLEpNVR
VLAAALKTQI
>UniRef100_Q846W2_from_28_to_252 (HMM "PKS_TE" in sequence "UniRef100_Q846W2", bitscore: -90.4, e-value: 0.035, length: 225)
VCFPHAGGSASYYHPLAQSptLPTDSEVLAVQYPGRQdrRRERLLDDIGELADLITDALGPFDDRPLAFFGHSMGAVLAY
EVAQRLReRTGKQPCRLFVSGRRAPSRFRRgtvhllddtELAAELRRAGGTDPRFLDDEELLAEIIPVVRndYRAVELYR
wnpspplscpitalvgdRDPQAPLDEVEAWQQHTEGPFDLKVFAGGHFYLNTHQQGVTEVISKAL
>UniRef100_A4X2Q1_from_20_to_232 (HMM "PKS_TE" in sequence "UniRef100_A4X2Q1", bitscore: -90.5, e-value: 0.035, length: 213)
ACVLLPGAGGGLHPYLRLAAAIGKTHNVAVVRAAGLLPDEEPEVSIADMADAATRAltADQTvPAAVFGWSLGGAVAWEL
CVRLAEWGYQPDLVLVDASPLPRRATAEEDArvrETIIGMLgprpdpATVERVRRVFDTQVAALASYRADRSYPGRVLML
MCTDEEFTFRAEAEARWRELAPDLSAGRLDAGHFDVFDpERLPQLVDEVTPFL
>UniRef100_UPI0000F2E7C8_from_155_to_372 (HMM "PKS_TE" in sequence "UniRef100_UPI0000F2E7C8", bitscore: -90.6, e-value: 0.036, length: 218)
ICFPWAGSGSLHFAKWGKSFHHSIEVSSIRLPGREcrDKEPFATNLDHVIAEVSNALLPLIQDKTFAFFGHSLGSYIAYF
TAHHLKqNHGLQPVHIFLSSASPPHkSyHGYFTSTSSMSEEQLHHFILNMGGTpKEILENKELLEMFLPVFkadiqmarn
ysFVKPSKPLScdftcfsGTEDIVAVEGWKDLTSGSVDNYKLPGDHFYLInpsNESFI
>UniRef100_Q08TI8_from_4_to_224 (HMM "PKS_TE" in sequence "UniRef100_Q08TI8", bitscore: -90.6, e-value: 0.036, length: 221)
FCLPHAGGSASLFRHWQAELKPDIEVCPLQLPGREaRLQEVPlRDMAVVVKHLVELVSQYTDKPYALFGHSMGALLSFEL
ARAMRSQGLAAPMHLFVASYRAPQVLDDtgvktkeldpekilqarrvldlpaVLTDQLVRVVGPTLLADTALCESYRYVA
QPPLSCPVSAFRGSTDYVDAESTEAWREMTHGPFTSRTFLGDHFFLRELPRGLLQTLRRSL
>UniRef100_Q70I09_from_26_to_248 (HMM "PKS_TE" in sequence "UniRef100_Q70I09", bitscore: -90.6, e-value: 0.036, length: 223)
ICLPHAGGSATFYHPVAAALAPRCDVLAVQYPGRQDrraekPLEDIDELANQLFPVLRARVHQPVALFGHSMGATLAFEL
ARRFESAGISLEALLVSARPAPSRQRTGGtvhllsdeELVAELRTLDGTAEQVFHDEELVRMALPAIRGdyRAAETYRyr
pgpklrcpihaltgdDDPMVTPVEARAWSEHTDGPFTLDTFAGGHFYLLEHRDAILGIIAEHL
>UniRef100_UPI00004478CA_from_19_to_247 (HMM "PKS_TE" in sequence "UniRef100_UPI00004478CA", bitscore: -90.6, e-value: 0.036, length: 229)
ICFPWAGGGTSHFAQWGKLFSSSIEVSVVRLPGREsrAKEPFAKDMTAVINEITSALLEDLQEKPFAFFGHSCGAYISYA
VAVHLKeKHGLEPIHLFLSGVYAPHSEAFLlMGRINEVKDEDILEHVQFLGGTPSEFLKnedikkhliltiredvsilkt
ysfekaerktifscdvtcfdGSEETVHDAEAWLNITRGDTSIYSLPGGHFYLLEpsnEIFLIKHITKCI
>UniRef100_Q84BQ4_from_5659_to_5911 (HMM "PKS_TE" in sequence "UniRef100_Q84BQ4", bitscore: -90.8, e-value: 0.037, length: 253)
FCVPGAGDSVTGFIHLTEAIGPEWPIIGLQPRGLDGVSVPhSAVEAAAAFYLQAIEQIHPQGPLHLIGHSFGGWVAHAMA
AQLQAAGREVASLTLIDSEAPGGDGTAGKPytataalqrlidtlqlscgkslGIDPATFANADDTTQLRLLHAGMVRAGV
LSERAApDAMHgpvrtfasalrtvyqprlaysgpvrlvlvddptLDEWGNQREQAAMLEGWQRQVSDLAVwygPGNHFTI
LKAPNVfsfAAWW
>UniRef100_Q3M5N4_from_1077_to_1338 (HMM "PKS_TE" in sequence "UniRef100_Q3M5N4", bitscore: -90.8, e-value: 0.037, length: 262)
FCLPGGGGNVLYLHeLARDLGSEQTFYGLQAPGLNgESDPLTSVEEMAAYYIQAIQSVQPEGPYFLGGHSFGGIVAYEIA
QQLVKSGHEVALVAILDAPAPVASDKPIYIDVddatrltetarlierwagkslnisyeilqpleldaqleylkeqliavg
llptGTETKQVRGLVQVFETNLQASIKYSPQEVYPHRLTLLRAREVNAedaalLTELRQDPAWGWGQFSTEKVDIHIVPG
DHMTMMTQpHISSVAKQLRICI
>UniRef100_P45745_from_2132_to_2369 (HMM "PKS_TE" in sequence "UniRef100_P45745", bitscore: -91.0, e-value: 0.038, length: 238)
FCVHPAGGLGWCYAGLMTNIGTDYPIYGLQARGIGQREELPKTLDDMAADYIKQIRTVQPKGPYHLLGWSLGGNVVQAMA
TQLQNQGEEVSLLVMLDAYPnhflpikeaPDDEEALIALLAlggydpdslgekpldfEAAIEILRRDGSALASLDETVIL
NLkNTYvnsVGILGSYKPKTFRGNVLFFRSTIIPEWFDPIEPDSWKPYINGQIEQIDIDCRHKDLCQPEPLAQIGKVL
>UniRef100_Q2HBV2_from_721_to_875 (HMM "PKS_TE" in sequence "UniRef100_Q2HBV2", bitscore: -91.1, e-value: 0.039, length: 155)
GVGEVLVFVGLAEHLADdDRPIYALRARGFEAGQTRFGSIAEAVDTYVEAIRRRQPRGPYALAGYSYGTMLAFEVAKRLD
TLEGGVGSAVGFLGsfnlppHIKARMRQLSWNMCLLHLTQFLGLTTEAFVEGIHDEGEAGTYRGAARGAALETVL
>UniRef100_Q884E3_from_2599_to_2782 (HMM "PKS_TE" in sequence "UniRef100_Q884E3", bitscore: -91.2, e-value: 0.039, length: 184)
ICLPPGGGGTYSYYPLAGQLSDSRPVYGLvnkayVVPGwFDTSWQEMVAYYVEQIRTTQPQGPYNLLGWSMGGALAIEVA
HVLEREGDTVSFLGLVDTQLPASLAMEWVEEapevttqkqgeNYYRSLIKSLQAFVPGlQEASIVGLIDTARHSVASEGE
VIDWVVDEVAQQAGMNADNLRSIF
>UniRef100_Q7N4K8_from_18_to_249 (HMM "PKS_TE" in sequence "UniRef100_Q7N4K8", bitscore: -91.2, e-value: 0.039, length: 232)
ICPFAGGSTSAFRHwstlensDIAVSLVIYPGRDsRMTekaatsivPLAQSLSDLMVSFTPAQRENLILVGHSMGAQVAF
ETCQRLEQQNCSPKALVLSGCHAPHLQSRRQLSGlpdhefieqlidiggcsPILREDPGLLALFLPMLRADFLATEHYHR
FIQTDAVKLQTPTLLLYGSEDKEASAIEVQQWQQWLADGEQHRsyrhkEIVGDHFYITQEPENFIRHITQFI
>UniRef100_Q4IYK9_from_38_to_262 (HMM "PKS_TE" in sequence "UniRef100_Q4IYK9", bitscore: -91.2, e-value: 0.039, length: 225)
FCLPYSGASAMVYSRWRRGLPDWLQVQPVELPGRGArlGEPLQTDMHALARQLAGELAPRLDQPYALFGHSLGALLAFEI
AHALGDLASPPPLALFASGTAAPTRREEYEKDYSQPKTDEELVAelrdlQGTPEEVLDNEELMSLTLPVLRADFLMCgry
ryrprpllelpiyvlggKEDRSSMEQLLAWQEETAVGFSLDMVAGGHFFIHEHESRVLKLIRNNL
>UniRef100_A0ACJ1_from_26_to_247 (HMM "PKS_TE" in sequence "UniRef100_A0ACJ1", bitscore: -91.3, e-value: 0.04, length: 222)
LCLPHAGGSASYYFPVSQRLAPRVETLAVQYPGRQdrRNESCLESVRDLADRIVEVLGPWQDKPLALFGHSLGATVAFEV
ALRLEARGSLPLALIASGRRAPSAPRDErVhLRDDEGLLAEIRRLDGTQSQLLEDDEIRRMVLPSIRADYKAAETYRyep
gpplstpvyaltgdSDPKATTDEVRAWADHTTGRFEMNVYPGGHFYLNAHAPAVTEEIAAWL
>UniRef100_A1TTI8_from_1112_to_1284 (HMM "PKS_TE" in sequence "UniRef100_A1TTI8", bitscore: -91.4, e-value: 0.04, length: 173)
YCLPGMVVNTREFLPLAEALRGERAVHAfVSHVytrqrwrGFAVEALAAEYADFIAATAAGGRCALLGWSSGGDLAVETA
RRLQgRVEVAFTALVDVHRTEPLRAGRPLSVAERAQAQARLDAWLAASTMAdRWRGLLERMHADERDGVLQQLLDAPQPL
PLDGEGEDRHEYL
>UniRef100_O54513_from_23_to_248 (HMM "PKS_TE" in sequence "UniRef100_O54513", bitscore: -91.4, e-value: 0.041, length: 226)
MCPFAGGSSSAFRHWRDnqmansaLSLVTWPGRDRLRHLApvRSITQLAALLANELEASVsPDTPLLLVGHSMGAQVAFE
TCRLLEQRGHAPQGLIISGCHAPHLHSerqlshrddadfiaelidiggcspelrenqELMSLFLPLLRADFYATESYHYD
SPDVCPPLRTPALLLCGSHDREASWQQVDAWRQWLSHVTGPVVIDGDHFYPIQQARSFFTQIVRHF
>UniRef100_Q8Z8L5_from_1070_to_1292 (HMM "PKS_TE" in sequence "UniRef100_Q8Z8L5", bitscore: -91.4, e-value: 0.041, length: 223)
FCFHPASGFAWQFSVLSRYLSPSWSIMGIQSPRPVgPMQIATTLDEVCEHHLATLLARQPHGPYYLLGYSLGGTLAQGIA
ARLRARGETVAFLGLLDTWPPETQNWRGkeanglnpdvlaEIERERAAFVAAQQGNASDALFTAiEGNYADAVRLLTTAH
SAPfdghATLFVadktVPEDVSPEQSWSPWIASLAIYRQPCAHVDIISPSAfETIGPIISELI
>UniRef100_Q62C00_from_2_to_211 (HMM "PKS_TE" in sequence "UniRef100_Q62C00", bitscore: -91.4, e-value: 0.041, length: 210)
RCIRSVQPAGPYFLGGHSLGGKIAYEVARRLHAQGDAIGLVAMFDSAAPPYSFVAHQDDfaiasmilgvfayyagkmemm
agiddarlrdapreRLLAFMGERLAQFGVIqSQSDTSAirglfnvyrAAADFSARYAPPHEHLPLPILLVKATEPMPdgi
klpeIRETPAWGWENFTRLPVRTCEVAGNHYScLMDGYVERIADALRDAL
>UniRef100_A1JTG1_from_23_to_248 (HMM "PKS_TE" in sequence "UniRef100_A1JTG1", bitscore: -91.5, e-value: 0.041, length: 226)
MCPFAGGSSSAFRHWRDnqvansaLSLVTWPGRDRLRHLApvRSITQLAALLANELEASVsPDTPLLLVGHSMGAQVAFE
TCRLLEQRGHAPQGLIISGCHAPHLHSerqlshrddadfiaelidiggcspelrenqELMSLFLPLLRADFYATESYHYD
SPDVCPPLRTPALLLCGSHDREASWQQVDAWRQWLSHVTGPVVIDGDHFYPIQQARSFFTQIVRHF
>UniRef100_A1UGH8_from_57_to_305 (HMM "PKS_TE" in sequence "UniRef100_A1UGH8", bitscore: -91.7, e-value: 0.042, length: 249)
LCVHGISANLTAFTYLADRLAGpDRRVVAFDLRGRGRSEITPPGSYGLDSHARDVLAVADalGADAVdLTGWSLGALIAM
RVARDDGTRVRSVSLIDHIGPAQRAALAPVRAgfarldaavpdpaayldsvraagivdpwtpfwdeHHAYELAEQPDGTW
RPTTSRAAAEEDLFQRWPTdwtdhwRALTMPAVAVRAMRPLNGAVLIGDEAVADLRATNPAVRVVETPdSNHFTCIVDPV
TAEAVGSVL
>UniRef100_A4ZPY5_from_1632_to_1874 (HMM "PKS_TE" in sequence "UniRef100_A4ZPY5", bitscore: -91.8, e-value: 0.043, length: 243)
LFFAPGAGGHVPYLRaLAAELPNAFSVWGMTLPGDAGSVEAMATALIADIRRAQPYGPYRLGGHSFGGWVAFEVARQLAG
QGEAVDWVAVVDSLPPGPAAQSRKQDwqggrwvaeignsfarladaelafdegefdalddarrveHLRERLVEAGAVPEA
LGLPEFAARVRAFIAhsltdYTPATPYAGALHViVAADGDGEALISGWRQAASGAATAVRLAGDHIGIMRRpFVNGLAAA
LRA
>UniRef100_UPI000038DE88_from_1738_to_2000 (HMM "PKS_TE" in sequence "UniRef100_UPI000038DE88", bitscore: -91.9, e-value: 0.044, length: 263)
FCIPGAGGNSIYLYNLAHHLGRDQPFYALQALGLDGESTPHTSVEEMATHYIQAIQSVQTEgPYFLGGHSLGGMVAFEMA
CQLQKLGHKVALLALLDCGAPENIDNIDTVQQnveiddadwlneigflfeqfygkslEISYEILQSLTPDTQLQYFQerl
qmanlLPAGIGIKQLRGLMQvyktnmqivyttqniyenkitcfissetenvssenSESLEDTRLDWDNFSTKPLDIYVVP
GNHATMLNEpNVQVLAEKLRTCI
>UniRef100_A1U0Y7_from_55_to_303 (HMM "PKS_TE" in sequence "UniRef100_A1U0Y7", bitscore: -92.2, e-value: 0.046, length: 249)
NAMSFARLAPLLAESTTIHAVDMAGHGHSGHRPPGysywLMDYVGDLSELVERHFPESeryPLDLVGHSLGGIVcALYAA
AFPERVRRLVMIDSLgalsRPARETIPQLRRalqkrragsaapavypdiqsaariregglsplspeaartlvprnmrtet
gGFIWRTDARLRHPTPLMMTEEqvrASLSAIQTPTLFVRAEEGLLVSRGGLDSRADLVPNLETVDVPGGHHCHLDGEVTP
VAEAINRFL
>UniRef100_Q0LP42_from_2629_to_2875 (HMM "PKS_TE" in sequence "UniRef100_Q0LP42", bitscore: -92.4, e-value: 0.048, length: 247)
PGAGGNVLYLQQLAQAIPTERAIYAVQAYGLEPNQtPLETVEAMAQQAWQAIRHAYPQGPYTLIGHSFGSDVAWAIASLA
LAEGQQICQFFSLDSAAPQTRQQPrQlEPWSEwmrrgkqvleqafavnlvlteadlaelspleqsgLLTDQLITLGILPA
qTEPSLIERFLKVFQAnhqasFQPAQgLAVPVVLIKARDEAPepsLDQQPDWGWSNLTSLALEIVSLPGDHHTMLHEPYV
QALGRLI
>UniRef100_Q2SW21_from_29_to_251 (HMM "PKS_TE" in sequence "UniRef100_Q2SW21", bitscore: -92.5, e-value: 0.049, length: 223)
FCIPYAGGGASVFRGWPARLGATVDVRPLHPPGrgrrFRDALLYRVDRIADEVTEAIAPLLDRPYTLFGHSMGASVAFEV
ASRIQaRRLREPTCLIVSgrgapHLPTQRRPIHDLPDDQFLDEVIRMNGTPPEILAHPEVITLLLPILRAdfKAVETYRa
ephpplncrivalggsGEPDSAEAVESWRTYTTGGFRVEILPGDHFFIHGHAERLFSVLGEEL
>UniRef100_A3HLR8_from_7_to_232 (HMM "PKS_TE" in sequence "UniRef100_A3HLR8", bitscore: -92.7, e-value: 0.05, length: 226)
LCLPYSGASAMVYSRWRRKLPAWLQVRPVELPGRGarMAEALHTDMQALARQLAREQRLAASAPYALLGHSLGALLAFEL
AHELQALGCpPPLALFACGTAAPTRREDYdGKNWREpksdaELISELRELQGTPEEVLANAELMSLTLPTLradfLLCGT
YAYRqrpalqcplhvlggvDDRASDEQLQAWRKETHGKFSLQMFPGGHFFIHEHEDRVLDALTASL
>UniRef100_Q0LKI9_from_1026_to_1274 (HMM "PKS_TE" in sequence "UniRef100_Q0LKI9", bitscore: -92.7, e-value: 0.05, length: 249)
FCIHPMSGMANVYAALAQLLGTQRPFYGVQAFGLEyPEMPLDDITVMAQRYLSDIRQVQPQGPYLLGGWSMGGSIAFEIA
SQLVAQGETVSLLALIDTpAKLTGTSPATLTDlelliamlgvdanilgiddpkaeaseavwnELLSIIKQHLGLPESYTL
QRLRHLVSTFRTHSQavWNYQPANYPndVLILRAADLAGehddqLNEAYRIADLGWSQFVTGQIQVQTIPGTHNTLLNEP
SLPILASHL
>UniRef100_UPI00006A2728_from_1256_to_1497 (HMM "PKS_TE" in sequence "UniRef100_UPI00006A2728", bitscore: -93.0, e-value: 0.052, length: 242)
FCFYPGSGfCWQYSVLSRHLRPGQPILGLQSPrpeGMIAASRHMDELIEGQLSLIRQLQPEGPYDLLGYSLGGTVAYGVA
VRLRVMGETVRFLGLLDTYPTEVHDWSDpqgaeaalgaeqeqtrlldeaygdgategsvegdatdgellalmrrekaAVL
SQVFANYKDAVRLLSRtRTPDYDGTVTLFVAERSLPdyiqpVQMWEGRVGRLDVHRLPdcAHEDILAPHNLETLGPLLDR
LL
>UniRef100_O66071_from_1073_to_1278 (HMM "PKS_TE" in sequence "UniRef100_O66071", bitscore: -93.0, e-value: 0.053, length: 206)
FAFPPVLGYGIVYGKLAEQMPEYKIHAFDFIESDDRAVRYAEAISGLQPEGPLTLIGYSAGCGLAFEVAQTLEKNGRKVE
KLLMIDSYMkngvsdLEGRSIEADTAALMEANKDNEYMKIkTVADGIAkkMAAYYSYFVNlVHQGTVSCEIHLIKSEhaK
PLPEWLSTWKEGTESSYDEYQGAGRHDEMLADvFVKTNADLIRQIL
>UniRef100_O69247_from_1046_to_1251 (HMM "PKS_TE" in sequence "UniRef100_O69247", bitscore: -93.0, e-value: 0.053, length: 206)
FAFPPVLGYGIVYGKLAEQMPEYKIHAFDFIESDDRAVRYAEAISGLQPEGPLTLIGYSAGCGLAFEVAQTLEKNGRKVE
KLLMIDSYMkngvsdLEGRSIEADTAALMEANKDNEYMKIkTVADGIAkkMAAYYSYFVNlVHQGTVSCEIHLIKSEhaK
PLPEWLSTWKEGTESSYDEYQGAGRHDEMLADvFVKTNADLIRQIL
>UniRef100_Q88GB7_from_7_to_232 (HMM "PKS_TE" in sequence "UniRef100_Q88GB7", bitscore: -93.3, e-value: 0.055, length: 226)
LCLPYSGASAMVYSRWRRKLPAWLQVRPVELPGRGARMAESLHTDMQVLARQLAseqRLAASAPYALLGHSLGALLAFEL
AHELQALGCPaPLALFACGTAAPTRREDYdGNNWREpksdaELISELRALQGTPEEVLANAELMSLTLPTLRADFLLCgt
ytyrqrpalqcplhvlggvEDRASDEQLRAWRSETQGAFSLQMFPGGHFFIHEQEDRVLAALTASL
>UniRef100_Q0SK65_from_7_to_231 (HMM "PKS_TE" in sequence "UniRef100_Q0SK65", bitscore: -93.4, e-value: 0.056, length: 225)
VCLPYAGVGASFFRDwqscaprGLDILPVQLPGREErfGEDLLTSVDAAVHDIAPRVLPVLRESsGVAVFGHSLGAVLAY
ELAHRLTADGDVALTRLFVSGSPGPATVREVRASSLADEEFLDRVGELAGYsHPALANPELRELLLPVVRADVEMHenyr
ppprppldvpitalrgrgdhlvGAAQLAEWAATTTAGTSVIEVDGGHMYLTEHPHALVRLLAAQL
>UniRef100_Q0RIF4_from_53_to_272 (HMM "PKS_TE" in sequence "UniRef100_Q0RIF4", bitscore: -93.4, e-value: 0.056, length: 220)
VCFPHAGGSAAFFRPLARSLGGRAELLAVQYPGRLDrfDEPAVSDLRELARQVAAQLAALDDATPTAYLGHSMGALVAFE
AAllaptapVRLFaSAARAPAAIridpaILVDDRSLEEEVLAlGGTSRAVLDNTDLRRMVFPAIRADYEALRGYVPIPGA
RVDCPITVLTGTADPRVSVGEARRWRNHTAGGFESRVFTGGHFYLVPRAREVADVVVAAL
>UniRef100_A1B557_from_1068_to_1292 (HMM "PKS_TE" in sequence "UniRef100_A1B557", bitscore: -93.4, e-value: 0.056, length: 225)
AGGLAWGYRGLARRIAPARRVWGLQHPGLDPTVAMPESLAALAQDYARRITALAPQGKIHLAGWSVGGILAQEIAVILSA
MGREAGVVAMLDSYPCDAWRDEpEpDPVAAlrallaiagydpeahrdldtreavvaflrrgdsalgALPAQVLDGVVRTV
TGTNRLIRGHHHRSFAGTVTHFRAARDHKDRALTPEMWAPYAAGLEVIDLPFMHAEMTSAEATAL
>UniRef100_Q2S6V8_from_23_to_247 (HMM "PKS_TE" in sequence "UniRef100_Q2S6V8", bitscore: -93.5, e-value: 0.057, length: 225)
FCFPYAGGSPNAFRSWVKRFPDDMDVVVVRLPGREnrISEAPFSEWPPLVESVLQAIVPYLNQPFAFFGHSFGGRVIFEL
TRRLQSYGGPLPEHVFISgcrcphlsshqpfihqlpmeGLIERIRQMNGAPEAALQDQQLMALMepmlrADFKLSECWsg
dKSQTLRVPITALSGQDDPIDASARMQEWEDYTSGGFQLRTFPGDHFFIRSSEQEVTAFISQTLL
>UniRef100_Q2EEK0_from_2132_to_2289 (HMM "PKS_TE" in sequence "UniRef100_Q2EEK0", bitscore: -93.5, e-value: 0.057, length: 158)
FCVHPAGGLSWCYAGLMKSVGKEYPIYGLQARGISKKEKLPKTLEEMATDYLIHVREVQPHGPYRLLGWSLGGNVVHAMA
THLQSEGEEVEMLVMLDSYPGHFLPNTEAPTEEEALIALLALGGYDPDHMDGKPLNMESAIEILHKDGSALASLEKTT
>UniRef100_Q4KAZ0_from_23_to_244 (HMM "PKS_TE" in sequence "UniRef100_Q4KAZ0", bitscore: -94.0, e-value: 0.062, length: 222)
VCLPHAGGSASFFNDWRGqlpadveLVSVQYPGREErlSESWPGSLEWMAGTITRALSDLVDRPLVLFGHSMGAALAYEV
AARMQQQGSAPQRLIVSAHPAPHRQRSGELHLgpdeDLLADVRRLSDGAPSPLDDPALRDLYLPALrndyrLIECYRgap
graldlplsvclgaRDTEVDQDEAYAWAEVSAQVTDFQAFPGGHFYLREQQAELLRHLTRLL
>UniRef100_Q0FMP5_from_1880_to_2126 (HMM "PKS_TE" in sequence "UniRef100_Q0FMP5", bitscore: -94.1, e-value: 0.062, length: 247)
FLVAGMFGNVLNLRHLANLLGADRPFYGLQARGLYGGEDPHGSIEEMARDYIAEMRQVQPEGPYMVGGFSGGGITAFEIA
RQLEAAGEEVSLCVLLDTPLPTRRPLEPKDRMliqmqelkakglfypliwarnrirweiakrqakedtaeqhsfhnaeie
aAFLEAVARYEVTPWQGRLVLYRppLVGKWQVSQGRMVNSERAYVMQDNDWSQYVPHVEVHEVPGDHDSMVLEpNVRVLA
ALMREAI
>UniRef100_A4X8K5_from_25_to_248 (HMM "PKS_TE" in sequence "UniRef100_A4X8K5", bitscore: -94.2, e-value: 0.063, length: 224)
VALPHAGGSASYLFPVSQALSPAVDVLAIQYPGRQdrRHEPVLDSVTDLVDGVFNALRPWLDRPVALFGHSMGAVLAYEV
GLRLQlRTGQPPLRLFVSGRRAPSRFRDERYVHTRDDAGVLRELARLSGSDPRMLSDPELLPMILPAVRGdyKAVETYRa
dpdqrldapitvltgdADPVTTLDEAHDWRRHTTGECDVRVYPGGHFYLNDHADDVIRLIGAEL
>UniRef100_Q0RI62_from_1128_to_1380 (HMM "PKS_TE" in sequence "UniRef100_Q0RI62", bitscore: -94.3, e-value: 0.064, length: 253)
FCVHPGLGLSWTYAGLLRYLGPQRAVYGLQATEIDPDVPPTVRAIAERYADVAAAAEPSGPIHLLGWSLGAVLAHAVACE
LEARGREVPSIVMLDGYPELDGGAGDAGgagdaggggggggggqgaasggaasaepvntvsrflhtllqrsghpvddlhp
devtpAVAHALAERTGSLLAGAGERRIGAAARSLLAVASvdtgVKPRRYGGRVEFVRALPEPGETPADPTDWAPYVAGGL
RVHAVDLAHEDLL
>UniRef100_A0WN92_from_1072_to_1324 (HMM "PKS_TE" in sequence "UniRef100_A0WN92", bitscore: -94.4, e-value: 0.065, length: 253)
FCIHPALGLSWGYAGLLRHLPKPTPLYGLQATGLRHAARLPESIEEMAEEYLLQIKNVQPKGPYRLLGWSFGGLVAHAIA
EKLQAEDETVSFLCMLDSYPYKIGFEQpTnEADIVrsallflgydlstleklpinkeelasllwrdyddssmsvvqDIQK
NQADIMDKVQTIIENNLTLAGRFKPGKVDADLLFFVAEDSVNgsmgnILEHQSNAWASRITGKIETHNISCRHQDMLDSE
pLNAIAPIIKERL
>UniRef100_Q4ISP1_from_988_to_1234 (HMM "PKS_TE" in sequence "UniRef100_Q4ISP1", bitscore: -94.9, e-value: 0.07, length: 247)
LCFVHAAGGHLEpYRTLQTRYAGRCNLFGLSSPALASigpdcelAFEALLEAHVNSLLDIPSQGHLVLVGWSLGGILAMN
LCERLVRHGIRVRHVVVVDSGLDYAPMvGkGRTKQwlrlvanavemygldkhclivkgaegfssfagllkylytvneekl
saVLSRSQFEVSAWALERACRLLAEasIPKLDTALSVHLCQTHQTIASSQILRWQDLSPKVDIIELAAEHNSILSVPSFL
RSLDSLL
>UniRef100_Q32IY5_from_1069_to_1245 (HMM "PKS_TE" in sequence "UniRef100_Q32IY5", bitscore: -95.1, e-value: 0.073, length: 177)
FCFHPASGFAWQFSVLSRYLDPLWSIIGIQSPRpHGPMqtATNLDEVCEAHLATLLEQQPHGLYYLLGYSLGGTLAQGIA
ARLRARGEQVAFLGLLDTWPPETQNWQEKEANGLDPEVLAEINREREAFLAAQQGSTSTELFTTIEGNYADAVRLLTTAH
SVPFDGKATLFVAERTL
>UniRef100_Q2HQW8_from_3725_to_3975 (HMM "PKS_TE" in sequence "UniRef100_Q2HQW8", bitscore: -95.4, e-value: 0.077, length: 251)
VHPIGGHLLsYQPLAQHLSQVSLYGLAFPNMETDQESWDVQQLAQYYIEQIRDIQPHGPYRLAGWSFGGIVAYEMAYQLT
QQSLEVEACILIDSYKPTTRKEAMSAqeirhhfyadvigrfpqltqadtpdlstdsslcahlsaafsqiaAIDDVTTDSV
QRLLDIYRHNLSAMLSYVVPNLHSVPTTLIAASHNNHldfmsyQDPKIARCAHHGWKDYCDLTLHHVSGDHYTLLQEpHV
NQLANTLGSLL
>UniRef100_Q8GAQ3_from_2624_to_2790 (HMM "PKS_TE" in sequence "UniRef100_Q8GAQ3", bitscore: -95.4, e-value: 0.077, length: 167)
FCVHPAGGTVFCYLELSQLLGANQPFYGLQSLGQQEGQaPLTTVEEMANVYLAAIREVQPQGPYLLMGWSFGGMVALQMA
HDLLSQGEQVAFLGLLDTYAPAHMPDEQVLSEDVEVLLELFGGPLSLDWEVLRDLPSEQQSALIWEQAHQANLVPPDLgA
AQIERLL
>UniRef100_Q4KCY4_from_26_to_247 (HMM "PKS_TE" in sequence "UniRef100_Q4KCY4", bitscore: -95.7, e-value: 0.08, length: 222)
FTFPYAGSGASVFHRWFLPLYDQVDLYALQLPGREgrSQEACYSDMQAAANDVADCLEQFGDDIPCCFFGHSMGALLAFA
VAGVLQERRLPMPQQLMlSGMVAPHVRQRVAPLHQLPAEQAIAALQAMGGVpAVVLAEEDLMQMYLPIIQADIQMVysya
gaqpqpldtrmiclsgaQDLIAPPAQMQQWRRYTLGGFEQFVFAGGHFFLDAQVMSRVKTVL
>UniRef100_Q40XD3_from_9_to_213 (HMM "PKS_TE" in sequence "UniRef100_Q40XD3", bitscore: -95.7, e-value: 0.08, length: 205)
VCLHALGGSRRAFDALTHELAGEFDVLALDLPGSGEapvELGTSVQEMADHVVRQVPALLGGSrEWVLLGHGAGGKIasv
vtAQAVAGDLPVPSGVVLLAASPPGPEPMAEEQRARMLSWVADGAMDAAAVTEFVATRVGGPLGLAEAERVVAdllrtsp
aaWRDWLERGSREDWSQRVGVLDVPALVVAGGADPDLGEDVQRRL
>UniRef100_Q212V9_from_1635_to_1875 (HMM "PKS_TE" in sequence "UniRef100_Q212V9", bitscore: -95.8, e-value: 0.082, length: 241)
VCLHASDGYAAAYRPLAERLQGVCVLSAVDAPGLLADErPLESLSALAAYHRGALGQMPGSGWQLLGWSMGAHTAWKLAG
DLIAAGERVMRLVLIDPSPRGPFEAAIRSpgallescasdvlrsellaqglttealdgmpdadrvavwrrvlsgrGLPDS
LLSDDDALGRMIAvMAANLAAMVQarLAPLPPGPEVVVYTATRRMPNWGEPLMDWSTLFPRSTHHVAIDADHWSILASDV
L
>UniRef100_Q9EWP0_from_35_to_265 (HMM "PKS_TE" in sequence "UniRef100_Q9EWP0", bitscore: -95.9, e-value: 0.082, length: 231)
ICLPHAGGSAGFYRPWAALMPPEVELVAIQYPGredrFDDPESAGMGELVTAVADAVLPLLDRPYALFGHSMGSAVAWEL
AHELDrRRAPGPRRLFASGRAApGtAVTGHlhrqdddVLCAELARLGGTSREVLDDPGlrslvLTAVRHDYRIIEThrpE
ARPPLSCPIHVLTGDADPelGERRSRAGAGGWADLTTARTEVRVFPGDHFYLTprrREVVATVLRRMDPSL
>UniRef100_Q1IA16_from_2779_to_3000 (HMM "PKS_TE" in sequence "UniRef100_Q1IA16", bitscore: -95.9, e-value: 0.083, length: 222)
VGGDVQAYRELAAALHPDLEVRVIADPVLRQPELPnISLEARAALYLDAIQAELPDGaSWRLVGWSFGAWVAQAMCALAR
DTGLELPALYLIDPPAPDAGTELKAIDEGQIQRVFEREFALRNGetdgarylERLVACCRnnLASMLGHvPGVQAETTGQ
LFIATQPNPygiGSGWQAQDLCQAWQALLPGLRNWVALDTDHYGIVSGPwARKIAEAINSDL
>UniRef100_UPI00005100F7_from_3277_to_3511 (HMM "PKS_TE" in sequence "UniRef100_UPI00005100F7", bitscore: -96.1, e-value: 0.085, length: 235)
FTVHPATGISWGFATMLHGldaQRPLIGLQMPGLAPEDPEQITAHTLIELADDYIAQmrsVQPEGPYHLLGWSFGGILAH
RLAARLQELGEDVAFLGILDAFPDGQAANEMVVGPelwadylganhpgvrvgaegldderalevlrengdpmgnvsPETI
AAMTAGFFTMARLIREAPMERFNGDlVHFTATqDVPAGTPTAESWRPYVTGHIHVTEVPARHGDMLSATALSDIL
>UniRef100_A3N9X4_from_355_to_605 (HMM "PKS_TE" in sequence "UniRef100_A3N9X4", bitscore: -96.1, e-value: 0.086, length: 251)
VPPIGGSSLCYGDLVNALDYPGVVWGcqqtrEIVAAettgSAAGLAALYARAWLERAEHAEVCLLGWSFGGVVGFEMAGE
LEKHGVKVRWLGLIDTHLSAPGGETLGRqalatfaldlgfaadelaqwkhlvpdgdidGEESDALRHLWTIGRDTGRLPA
AITLDELTERYRITAANLRRLAgylprpawqgpagyflaardaQAAAARRSADVWRTRLPELAVTDVDADHFSIVKSrHA
QAIARLVTLKL
>UniRef100_Q0RPK1_from_671_to_926 (HMM "PKS_TE" in sequence "UniRef100_Q0RPK1", bitscore: -96.3, e-value: 0.088, length: 256)
FCFAGAGALALGFHSLARRLGDDQPVYAFQAHGLErRGFPDwSVAKTARRHLEIIRIIAPRGPYLLAGHSLGGLIAMEIA
QQLAAAGDEVGFLSIMDTYMPSSLRIApGEEDGAvpaaetatavdaptapggaqeharayrhrlarftqrllpeqrANFT
NIATLKKMVQIPLTGvVQFGGMEQFDVFFNHgrllerfYRPQPWAGRTLVYRSAENPDSADAWSAFLTGSHDTHYVPCEH
FYLLREPHVIKISEHF
>UniRef100_Q9HWG2_from_20_to_236 (HMM "PKS_TE" in sequence "UniRef100_Q9HWG2", bitscore: -96.3, e-value: 0.089, length: 217)
ACFPHAGGSASFFRSWSERLPPDIDLLALQYPGredrFNEAPATRLEDLADGAALALRDFADAPLALFGHSLGAALAYET
ALRLESAGAPLRHLFVSAHPAPHRQRGgalhrgdeaALLEDVRRQGGASELLEDADLRALFLPILRAdyqaIETYRRAQP
IALACALDVLLgehDEEVSAAEAQAWSDASRTPARLRRFPGGHFYLSEGRDAVIEHL
>UniRef100_Q1D6P2_from_39_to_262 (HMM "PKS_TE" in sequence "UniRef100_Q1D6P2", bitscore: -96.3, e-value: 0.089, length: 224)
FCLPYAGGSVAIYNQWSQGLPAGVELCPVQLPGRERrlSEKPIGSLPALVDALLPAIAPLLDRPFAFFGYSMGARISLEL
ARRLQaRNGPRPVGLFLGAAGPPSVNTREPIHHlpepefiaqlrrydgtpeeifqhrellELVLPMLRADFGIAFTEDGP
QPAKLEVPIsVVGSPEDKHVPTANLERWRDETRSEDVRVRLFPGGHFFIKSQRDALLAHISEDL
>UniRef100_Q2UPE6_from_715_to_883 (HMM "PKS_TE" in sequence "UniRef100_Q2UPE6", bitscore: -96.3, e-value: 0.089, length: 169)
ASGNVLIFTNLARAFHERPIYAFRSRGVQPGESLFATITEMADTYAAAMRRTQPSGPYAIAGYSLGSSIAFEIAKRLESA
GEEVRFLGALDGPPDIADLVGRLTWNEGLVMVGYFYELIDEPRCVALMRqlrdvdaelaLDVILGEADKERLKVLRLDRA
GLKHVTDVI
>UniRef100_A3SPZ2_from_1869_to_2118 (HMM "PKS_TE" in sequence "UniRef100_A3SPZ2", bitscore: -96.4, e-value: 0.089, length: 250)
YIVAGMFGNVMNLRHMAALLGKDRPVFGLQARGLVGDEAPHERieEAAADYIAELRREQPEGLYHLAGFSGGGITAYEIA
QQLSAAGQEVGSLILLDTPLPVRPSLSRLDKGLIKLHELRRKGPAYFAEWLRNRIEWQAENRRRAAQREAgaeaggfdna
gieraflaavgayeakpwdgavtlfrprldrhwpvsggnfvSREREYVFEDNQWRPLAPKLEVIEVPGDHDSMvLVPNVS
VLARHIGDAL
>UniRef100_UPI0000DAF5F2_from_20_to_236 (HMM "PKS_TE" in sequence "UniRef100_UPI0000DAF5F2", bitscore: -96.6, e-value: 0.092, length: 217)
ACFPHAGGSASFFRSWSERLPPDIDLLALQYPGredrFNEEPATRLEDLADGAALALRDFADAPLALFGHSLGAALAYET
ALRLESAGAPLRHLFVSAHPAPHRQRGgalhrgdeaALLEDVRRQGGASELLEDADLRALFLPILRAdyqaIETYRRAQP
IALACALDVLLgehDEEVSAAEAQAWSDASRTPARLRRFPGGHFYLSEGRDAVIEHL
>UniRef100_Q13RJ2_from_29_to_221 (HMM "PKS_TE" in sequence "UniRef100_Q13RJ2", bitscore: -96.6, e-value: 0.092, length: 193)
GGSSRTWDAVAGELSDRYRIIATDHRGWGDSEAPADGYRIADLAADAegVIEALGLRRYVLVGHSMGGKVAQLIASRrpr
gLEGLVLVAPSPPSPMlLsDEQRATLTGAYQTRESVEFVIDHVLTAKPLDAARRERVIEdslrgapqaKAGWPNVAMRED
ISAATASIDAPTIVIsgelDQVDRVATLQAELL
>UniRef100_Q87W66_from_23_to_243 (HMM "PKS_TE" in sequence "UniRef100_Q87W66", bitscore: -96.6, e-value: 0.093, length: 221)
YAFPYAGGDAQAYLGWASRLDASIEWITLELPGRGSCPATSYADVQEFVQALVPLFADCqkPFAFFGHSFGALLSFLICR
ALAERQLPlPRGLILSGCKAPAYFEPvaqpalsdddtialirayggtpevVLSNRALMSFFLPTIKADLTLVRSyrWQPQ
PrLPIPLLILSGRQDSTHGPDVAQGWRDVTSGETTFQAFDGGHFFIKDHHYDVLQIMNQFL
>UniRef100_A5W1U5_from_7_to_232 (HMM "PKS_TE" in sequence "UniRef100_A5W1U5", bitscore: -96.7, e-value: 0.094, length: 226)
LCLPYSGASAMVYSRWRRKLPAWLQVRPVELPGRGARMAESLHTDMQVLARQLAseqRLTASAPYALLGHSLGALLAFEL
AHELQALGCPaPLALFACGTAAPTRREDYdGNNWREpksdaELISELRALQGTPEEVLVNAELMSLTLPTLRADFLLCgt
ytyrqrpalqcplhvlggvEDRASDEQLRAWRSETQGAFSLQMFPGGHFFIHEQEDRVLAALTASL
>UniRef100_Q8XQ64_from_1176_to_1416 (HMM "PKS_TE" in sequence "UniRef100_Q8XQ64", bitscore: -96.7, e-value: 0.094, length: 241)
FAIPGVGGLAAAFAPLGTELRRhGIELVAFDSPGWHADRTLPIDARLLAYVQhvVDAIRRRTPHGPYQLIGHSFGARVAF
DVALALEEAGGTVALTMLDALPGNDLVDMSRWRVgqtprelaGWLLGAMQNGDVPAEPGEDAVASLARLQIYGDLDVHDA
LALVddqMLAsrryRPARRLRatrvqmvyaehgliGAHAHDAIVDSLRAWADTVAVARLDADHFSMLKAAPALAGHVMAH
G
>UniRef100_A4JPA3_from_28_to_246 (HMM "PKS_TE" in sequence "UniRef100_A4JPA3", bitscore: -96.7, e-value: 0.094, length: 219)
FCLPYAGGSASIFAGWRHALPASLEVCAIELPGrgsrFAEPALTHMDAVVDELVRMVGDCPPAPFALFGHSMGAVVAAEL
ARRLVELGRPPIALvasacaaphlpirrehVLHLLPRDALIEALIHldglpPIARERRDFLDTFMPTIRADLQCRETWRS
TPHDLGIPVhVLTGADDGLVSEADALAWHAFTSTEFSIRRFDGGHFFIHSAMQAVLDHL
>UniRef100_Q83X79_from_26_to_248 (HMM "PKS_TE" in sequence "UniRef100_Q83X79", bitscore: -96.7, e-value: 0.094, length: 223)
VCFPHAGGAASSYRSLARALGPEAEVLAVQYPGRQDrrhepPVPRLDELADRITGVLAALdTPDAaPYALFGHSLGALVA
YETARRLDRRGSTPHRLfVSARCAPTAGPGPTdGlDGDAALLAEVRRLGGGDALDDPEVQALalpalrADYAALKSYtWR
EGPaLRCPVTVLTGTDDPLCTPEQALGWLRLAVVPGRSRVFGGGHFYLEDRATEVASAVLTDL
>UniRef100_Q02T46_from_20_to_236 (HMM "PKS_TE" in sequence "UniRef100_Q02T46", bitscore: -96.8, e-value: 0.096, length: 217)
ACFPHAGGSASFFRSWSERLPPDIDLLALQYPGredrFNEAPATcLEDLADGAALALRDFADAPLALFGHSLGAALAYET
ALRLENAGAPLRHLFVSAHPAPHRQRGgalhrgdeaALLEDVRRQGGASELLEDADLRALFLPILRAdyqaIETYRRAQP
IALACALDVLLgehDEEVSAAEAQAWSDASRTPARLRRFPGGHFYLSEGRDAVIEHL
>UniRef100_Q5YV27_from_4284_to_4518 (HMM "PKS_TE" in sequence "UniRef100_Q5YV27", bitscore: -96.8, e-value: 0.096, length: 235)
FCVPPGVGLSWCYSGLLAHLPTDVPVYGLQSPhvsgaaGFADMTEAAEHYVAAIRSIQPHGPYHLLGWSLGGLIAHEMAV
QLRAAGEEVALLAMLDSHRLGERWMAVATPsaadilaEFGVEIEADAADLDPIAAARLLrAQPGPFAALTDEHldalFRE
YRTGTVLARDFRPRVfdgdllffhaaADEINRADPDRRAAAWSpYVAGTVHEhqVPCAHAAMTTPEALALIGPLL
>UniRef100_Q0SKF9_from_8689_to_8925 (HMM "PKS_TE" in sequence "UniRef100_Q0SKF9", bitscore: -96.8, e-value: 0.096, length: 237)
FCIHPGIGLSWGYAGLLQHLSQDRPAFGLQLPIISGGPSFESIEQLAHQYVLEMRKVQAHGPYHLLGWSLGGVIAHAMAV
ELRREGEAVDTLAVMDSYVTGgtDQGPESLTVPELLHGLGLDLESVSGEELTYERAVELLDDafgqktgLTPQHLERISa
gftnssrimnnfrpqvfdgdllfftaaGSASTDQHSPEEWRSSVTGGIREVKIECEHNQMIEPEVLAVVGpVLEDYL
>UniRef100_Q0S5D8_from_5818_to_6054 (HMM "PKS_TE" in sequence "UniRef100_Q0S5D8", bitscore: -97.3, e-value: 0.1, length: 237)
FCIHPIVGLSWCYSGLRQYIDSDLPIYGIQSPSILEDSYLPESLDELADRYIREIRRIRPSGPYRLLGWSLGGVIAHAMA
IRIQAAGEGVELLAMMDSFAGATAVEeGsPTDVSvsELLGGFGIEETAVERISDPSLGGVAvALAEMSGHSVEQAVKVVG
RLVSAADRNSrlmseyrpacfdgdivfftaaADDATGARAARGWENAVTGVVHNHAVAVTHWQMTSPDALAVVGPIL
>UniRef100_Q7BUF9_from_24_to_246 (HMM "PKS_TE" in sequence "UniRef100_Q7BUF9", bitscore: -97.3, e-value: 0.1, length: 223)
VCLPHAGGSASFFFPLAKALAPAVEVLAVQYPGRQdrRHEPPVDSIGGLTNRLLEVLRPFGDRPLALFGHSMGAIIGYEL
ALRMPEAGLPAPVHLFASGRRAPSRYRDDDVRGaSDERLVAELRKLGGSDAAMLADPELLAmvlpairsdyRAVETYRhe
pgrrvdcpvtvftgdhdprVSVGEARAWEEHTTGPADLRVLPGGHFFLVDQAAPMIATMTEKL
>2000650970_from_68_to_266 (HMM "PKS_TE" in sequence "2000650970", bitscore: -107.1, e-value: 0.003, length: 199)
LAKQARVFSYDRPGYGKSASVSGSrspcdiADELHRVLTDAGLHPPYVLVGHSLGGLYQHAFAQRYPDEVAALVLIDATP
PGHGARLQERMPQLYALASRAAGLSGAGREEFRDqdvcLDASPSAAQVTALPARFPVRvlmrsdysilergefRRLWETT
PQRWQALWPQASVVVVPhSGHYIHQEQTRAVMQVVESLL
>2000435560_from_48_to_265 (HMM "PKS_TE" in sequence "2000435560", bitscore: -121.6, e-value: 0.03, length: 218)
GLTAAGCAVLAPDLPGHGlsNGPPLRSIEALAEWLPALLDAADVAQAILVGHSMGSLVALECAArhrarvgRLALLGAAA
PMPVADSLLSRSESDPDHVYRlmteysltapfqlagggghgiwgpGVTLAIMRRSPPGVLAIDLAACNGYQNGLAAAARV
ACPTLLLVARRDRMTPRRNLSPLQSALPQVQRLEIAACGHAMMNEQAQAVVRNLLTFL
>2000469240_from_54_to_278 (HMM "PKS_TE" in sequence "2000469240", bitscore: -128.1, e-value: 0.084, length: 225)
YFLNWFAAQGYQASALSLRGHGNSPSDKPINRIGLADFvedlrQAVLHIQTQTGKEPVLVGHSMGGMVVQRYLSEYRAPA
ALLACSVPPQGMMPVsMiSTWTNpllamkmariysqpeQTDLQFIRDVLFYHPVSDENLQTWFkhthpesMRLLWDmnvn
lpfvSRIKQTPLAVLGARHDRLVPasVVHWTAGTYCCPLTWVNAGHAIMLEQNWAETAQCMHEHI
>2001061690_from_48_to_265 (HMM "PKS_TE" in sequence "2001061690", bitscore: -121.8, e-value: 0.017, length: 218)
GLTAAGCAVLAPDLPGHGlsNGPPLRSIEALAEWLPALLDAADVAQAILVGHSMGSLVALECAArhparvgRLALLGAAA
PMPVADSLLSRSESDPDHVYRlmteysltapfqlagggghgiwgpGVTLAIMRRSPPGVLAIDLAACNGYQNGLAAAARV
ACPTLLLVAGRDRMTPRRNLSPLQSALPQVQRLEIAACGHAMMNEQAQAVVRNLLTFL
>2001169510_from_23_to_261 (HMM "PKS_TE" in sequence "2001169510", bitscore: -129.4, e-value: 0.058, length: 239)
IFVHGGYATAGCWNEYFLPWFSRQGFDCHALDLSGHGKSEgreRLDSfGIDDYAQDLAQVAEDLDEPAVLIGHSMGTVVV
ERFLERHQARAAILMAPVPATGILGAtMkIALTEpsffsqqarairgeyneqtletmrevyysqetssedlmrfaGLFQG
ESRRALMDLTLLAMRLARHRPKLPVLVLGGqSDAVFPPDLLGFTAARWHADVAVIPRAGHTLMLDAHWLAAAERMAEWL
>2000196310_from_48_to_265 (HMM "PKS_TE" in sequence "2000196310", bitscore: -121.8, e-value: 0.035, length: 218)
GLTAAGCAVLAPDLPGHGlsNGPPLRSIEALAEWLPALLDAADVAQAILVGHSMGSLVALECAArhparvgRLALLGAAA
PMPVADSLLSRSESDPDHVYRlmteysltapfqlagggghgiwgpGVTLAIMRRSPPGVLAIDLAACNGYQNGLAAAARV
ACPTLLLVAGRDRMTPRRNLSPLQSALPQVQRLEIAACGHAMMNEQAQAVVRNLLTFL
>Contig30941.gene2_from_26_to_247 (HMM "PKS_TE" in sequence "Contig30941.gene2", bitscore: -55.1, e-value: 4.9e-06, length: 222)
ICLPHGGGSASFFYPMSQALTAHTDVLAVQYPGRQdrRDEPPLTDLHRMADDIAGALAGWVDRPFSFFGHSMGALLAYEV
TLRLQRVGVHPMALFVSGARPPGMTRNEGVHRlsdeGLVSHLSELSGTEPTLLADAEIVSLilpavrGDYqaVELYEHRG
LRQVSCPIVVLTGDDDPAVTPAQAGGWAEYTTAGCDVHVFPGDHFYLVAEQKAVLAAVSRRL
>Contig39773.gene1_from_86_to_307 (HMM "PKS_TE" in sequence "Contig39773.gene1", bitscore: -87.9, e-value: 0.00087, length: 222)
YCFHGAGGAAFPYRMLASALDREVAVNGVQAPElAGLAdryGSSVELIDLYVEAILRAQPTGPYRLAGWSLGGAIAAGVA
RKLELLGRRVAFLGLIDCFIPALAELELWSEveqerEIAGALSAVRERLQALGSEASSVAAARELELGAQVFRRLSELAh
TVVLEPVRVAPacwwstdvdqvgleraQRELIGLLGTRARSCRRVEGSHRSILDSSELHDSL
>XZS10604.b1.gene1_from_66_to_265 (HMM "PKS_TE" in sequence "XZS10604.b1.gene1", bitscore: -96.2, e-value: 0.0032, length: 200)
FLLPGALGVSMDFFYLAQRLAPEWNVCALDYPGVNGGAYHTDIRVLRAALADEIapyARRAGGAPIAIAGHSFGGGVAWE
VGHELIARGQPVELVLMFDSFCPLGLDGYAPLEQAHYVERLERVPSARALLTANSTMAKGWKAISRLPADVRVVQFKVDE
QRPRPDEDRDRRPPARSLGPGTHRTgpIPVERVPGIHGDL
>Contig29324.gene1_from_198_to_338 (HMM "PKS_TE" in sequence "Contig29324.gene1", bitscore: -102.4, e-value: 0.0087, length: 141)
FAIHAGATVVLGYRELGVRLPNPCIGLRPLGLLAHEALDDSVEAMAERYAVSIVEHSPSGPVHLVGHSLGGFIAIEVARR
LSAKGRKLGSIVLLDTLWPFDQELADTSDDAICRELSGEPLPNDEPDRRRRLRQVAERAEL
>Contig33155.gene2_from_20_to_242 (HMM "PKS_TE" in sequence "Contig33155.gene2", bitscore: -108.7, e-value: 0.023, length: 223)
FCFPYAGGEDSIFRAWQQALSDTIEVCPVQLPGRGsrIVEPPCTDINQLVREAAQALAPYLDKPFALFGHSMGALIAFEL
AQQMRREYSAQPVHLFVSgrcspqtisepldpklfnsELPEILRRNNGTPEEVLENPELMELVAPVLRADVTLCNSyvyt
pkppfsfpitafgglDDHGVPRRHIEGWREHTTGPFVLRMVPGDHFFLNTSRLLLLEAISKEL
>Contig19244.gene1_from_42_to_291 (HMM "PKS_TE" in sequence "Contig19244.gene1", bitscore: -110.3, e-value: 0.03, length: 250)
HGAGGYVYVFNLFAQLMDADQPVYGLRAQGLDGKTrPLPTIETMAAHYIQEIRAVQPEGPYYLCGFSLGGKIAYEMACQL
TEAGHAVALVATLDTIAVGRVTLDEVDPflhdrpqvvdtrlarhqnalksltlpdkavylakasgrVLKRGATVLLRGPE
AAAVDAAWSPErrlRSTARRAEEAFKarpfpgkvvmfSAAESEATYGSSEPYWQGLAqggVQKFVIPGTHESIhFEPHVN
ILAEKFRDVL
>AACY01067404.188448.197966_from_2906_to_3167 (HMM "PKS_TE" in sequence "AACY01067404.188448.197966", bitscore: -64.7, e-value: 0.00013, length: 262)
PGAGGNVVYFHPLANHLSEAHAIHGLEALGLDgACEPLTRVEDIAARHIERIWPLVGAGPYYLAGHSFGAHVALEMSRQL
VAKGADVKLLAIFDaSAPIDSSAATYWQDwddtewlvaiaheigtflgtdlqvtradlvhldpdaqagLILARIGDRGSW
FADAGSDRLRAYLRVYQAnfkshyaPQATPLPVPIALFRSTERDPgdyapsteIAQLRLDATWGWSRFSAHPVAVTDVPG
DHLTMLLDpHAGVLAAHVNSFL
>AGZO_Contig4524.gene1_from_38_to_261 (HMM "PKS_TE" in sequence "AGZO_Contig4524.gene1", bitscore: -91.3, e-value: 0.00099, length: 224)
FCFPFAGGGGLAYRPWLTQFPSDVDVIPVSLPGreqrFGDPVIDDLATMVAALANGLKNCLDRPFAFFGYSMGALIAHHL
ACHLQQSGQAVPMHLFVAARRGPTMSGHRPPLhglpSDAFWQGIDHYGGTPREILDNAEYRDLFEPslradfklsETAIS
SGLPVLACPITAfggaDDPNPVPVELDDWATATRGEFAKHILPGGHFFLRDAGDDIIYTVKNAL
>AHAI_AHAI20704.b2.gene1_from_15_to_266 (HMM "PKS_TE" in sequence "AHAI_AHAI20704.b2.gene1", bitscore: -99.0, e-value: 0.0034, length: 252)
FLVAGMFGNVLNLRHLAHLIGADRPFYGLQARGLFGDTMPHEdlIEAATDYIAEMRQVQPKGPYLLGGFSGGGITAFEIA
RQLEAAGEEVALVAMLDTPLPVRRALSRRDRLriqiheikakgvaypfvwaknrirweiskrrgaaatepqgqdqsqqfh
daEIEAAFLRAVAQYPMHRWGGTLALFRPPLVGKWDMGggrlvDRDRAYVLADNDWASWVPQVQVIQVPGDHDSMVLEpN
VRVLATHMKKVI
