# Supplementary material for: A Computational Screen for Type I Polyketide Synthases in Metagenomics Shotgun Data
Source: PLoS One. 2008 Oct 27;3(10):e3515. doi: 10.1371/journal.pone.0003515 (PMC2568958; doi:10.1371/journal.pone.0003515)
Supplement: Methods S7 — Sequences, alignment and tree files of the different domains. (6.92 MB ZIP) [file pone.0003515.s007.zip › sequences_alignments_and_trees/PKS_TE_ref_tree_and_pullouts.fa.head_repl_PKS_TE.hmm_aligned.phy]

 536  1086
1         ICCSG-TAPVGG-PHE-FAR-LASF--FRG-----------------TRA
2         ICCAG-TAALSG-PHE-FAR-LASA--LRG-----------------TVP
3         ICCAG-TAAISG-PHE-FTR-LAGA--LRG-----------------IAP
4         VCMPA-LIGMPP-AQQ-YAR-IAAG--FRD-----------------VRD
5         -CCAG-TAATSN-PRE-YAH-FADA--LRG-----------------RRD
6         --CTG-TAANGG-PHE-FLR-LSTS--FQE-----------------ERD
7         --CAG-TAVASG-PVE-FTA-FAGA--LADl--------------paAAP
8         ICLPT-VAAVSS-VYQ-YSR-FAAG--LNG-----------------HRD
9         ICFPA-FVVPSA-PIQ-YAR-FASH--LRD-----------------RRD
10        ICVST-PTANGG-VHE-YAR-LAAS--FRG-----------------ERH
11        IFVSA-PGATGG-VHQ-YAR-IAAH--FRG-----------------KRH
12        IFVSA-PGATGG-VHQ-YAR-IAAH--FRG-----------------SRH
13        --------AGAA-ADS-YLD-LARA--LAP-----------------EVD
14        VCLP---HAGGS-ASY-FFR-FSEE--LHP-----------------SVE
15        -----------------FFP-LAKA--LAP-----------------AVE
16        FCF---HGSGGS-P---------EG--FRSwseksewsdleivamwhDRS
17        VCFSS-ILSISG-PHQ-YAR-FASA--FRG-----------------RRD
18        ICCSG-TAPVGG-PHE-FAR-LASF--FRG-----------------TRA
19        ICCAG-TAALSG-PHE-FAR-LASA--LRG-----------------TVP
20        ICCAG-TAAISG-PHE-FTR-LAGA--LRG-----------------IAP
21        ICCAG-TAAISG-PHE-FTR-LAGA--LRG-----------------IAP
22        VCLPS-MVAPSG-PHN-FAR-LALH--LHG-----------------RRD
23        ICCAG-TAVASG-PEE-FTA-LAAA--LGD-----------------RLT
24        VCFAS-VVALGG-AHQ-YSR-LASA--FEG-----------------RYG
25        ICVAG-TAPVAG-PHE-FLR-LAAA--FEG-----------------SMP
26        VCMPA-LIGMPP-AQQ-YAR-IAAG--FRD-----------------VRD
27        VCCAG-TAAPSG-PHE-FAR-LAAA--LDG-----------------SWS
28        ICCAG-TAVASG-PEE-FTA-LAAA--LDN-----------------RLT
29        VCLPS-MVAPSG-PHT-FAR-LALH--LHG-----------------RRA
30        ICFPA-MSAISG-PHE-YAR-LGTL--LRG-----------------ERD
31        ICFPA-FGAMSG-PHE-YAR-FAAH--FAG-----------------DRD
32        VCLPS-PMALGG-DQQ-YAR-FTAE--FGG-----------------TRD
33        VCLPS-MVAPSG-PHN-FAR-IALH--LHG-----------------LRD
34        FCFAS-PMAMGG-THQ-YAR-LAAH--FRG-----------------VRE
35        IGFPS-QSVWAS-NQE-LVS-MATP--LRG-----------------TRD
36        VCVSG-LTAGGG-PQE-FVR-LAAP--LRG-----------------ARR
37        ICFPS-QSVWAS-NQE-LVG-MAVP--LRG-----------------VRD
38        VCVPS-MVAPSG-PHS-FAR-LALH--LHG-----------------QRD
39        YCCAG-TAATSN-PRE-YAH-FADA--LRG-----------------RRD
40        ICFPT-FAGGSG-AHQ-YAR-LAAV--SGG-----------------ERD
41        VGCTG-TAANGG-PHE-FLR-LSTS--FQE-----------------ERD
42        VGCTG-TAANGG-PHE-FLR-LSTS--FQE-----------------ERD
43        MCFSP-YVVPAG-AHQ-YAR-FAAP--FRD-----------------RLD
44        ISFPP-FAPVEQ-TLQ-FVR-LASF--FRD-----------------RRD
45        VGCAG-TAVASG-PVE-FTA-FAGA--LADl--------------paAAP
46        ACVPA-PMGMGG-AHQ-YAR-FAER--FRA-----------------VRP
47        VGCTG-TAANGG-PHE-FLR-LSTS--FQE-----------------ERD
48        FCIPS-HLGKAD-PHK-FLR-FAAA--LRG-----------------RRD
49        VCLPS-VLATSG-AHQ-YAR-FATA--LRG-----------------RRS
50        ICLPT-VAAVSS-VYQ-YSR-FAAG--LNG-----------------HRD
51        VCLPT-VLATSG-PHQ-YAR-FAAA--LRG-----------------RRA
52        ICFPA-FVVPSA-PIQ-YAR-FASH--LRD-----------------RRD
53        ICVST-PTANGG-VHE-YAR-LAAS--FRG-----------------ERH
54        VCFTP-IVPLTG-ANL-YYP-LAAA--LPG-----------------GLT
55        VCVPS-LLAGSG-AHE-YAR-FAAS--FRD-----------------VQD
56        VCVPA-VTPAAT-PHE-YDA-LGRR--LDG-----------------VLA
57        VCVSA-PTANGG-VHQ-YAT-LSGH--FRG-----------------RRD
58        ICLNS-FLPARA-NLT-YQR-LSRE--LKG-----------------HYD
59        LALPS-ALAASG-PHQ-FAR-LAAA--LRG-----------------DGD
60        ICLNS-FLPARA-NLT-YQR-LGRE--LKG-----------------HYD
61        VCLPS-FYPPVS-V---YTR-FAAA--LRG-----------------ERD
62        IFVSA-PGATGG-VHQ-YAR-IAAH--FRG-----------------KRH
63        IFVSA-PGATGG-VHQ-YAR-IAAH--FRG-----------------SRH
64        VCLNS-FIPAAA-NLT-YQR-LSSA--LSD-----------------RYS
65        ICIPT-LTVLSD-QRE-YRD-IANA--MTG-----------------RHS
66        ICIPT-LTVLSD-QRE-YRD-IANA--MTG-----------------RHS
67        ICIPT-LTVLSD-QRE-YRD-IANA--MTG-----------------RHS
68        ICIPT-LTVLSD-QRE-YRD-IANA--MTG-----------------RHS
69        ICIPT-LTVLSD-QRE-YRD-IANA--MTG-----------------RHS
70        ICIPT-LTVLSD-QRE-YRD-IANA--MTG-----------------RHS
71        ICIPT-LTVLSD-QRE-YRD-IANA--MTG-----------------RHS
72        ICIPT-LTVLSD-QRE-YRD-IANA--MTG-----------------RHS
73        --------------------------------------------------
74        VC--P-TVMTTG-PQV-YSR-LAEE--LDA-----------------GRR
75        --VPP-IAPMID-T-A-YAL-FAQG--LPE-----------------PRE
76        YCVPS-LALPSS-PLQ-FLR-VAKL--LGD-----------------RAS
77        FFVHA-VGGAVG-P---YRA-LARR--MGR-----------------ERP
78        FCIPG-MGGNIT-Q---LLP-LANA--LGA-----------------DRP
79        FCIPG-MGGNIT-Q---LLP-LANA--LGA-----------------DRP
80        FCIPG-MGGNIT-Q---LLP-LANA--LGA-----------------DRP
81        FCIPG-MGGNIT-Q---LLP-LANA--LGA-----------------DRP
82        FCIPG-MGGNIT-Q---LLP-LANA--LGA-----------------DRP
83        FCIPG-MGGNIT-Q---LLP-LANA--LGA-----------------DRP
84        FCIPG-MGGNIT-Q---LLP-LANA--LGA-----------------DRP
85        FCIPG-MGGNIT-Q---LLP-LANA--LGA-----------------DRP
86        FCIPG-MGGNIT-Q---LLP-LANA--LGA-----------------DRP
87        --------SGGD-VLC-YGE-LARL--LAD-----------------DRP
88        VCIHP-AGGTAF-C---YLS-LAKE--LPD-----------------SIG
89        FCFPP-AGGHGL-V---YRQ-FAAQ--LP------------------EWR
90        VCIHP-AGGTAF-C---YLS-LAKV--LPD-----------------ATG
91        VCIHP-AGGTAF-C---YLS-LAKV--LPE-----------------AVG
92        VC---------------YRE-LAAH--LPD-----------------DQP
93        VCVHP-IAGDVS-A---FLD-IARA--FPP-----------------TTP
94        FCLGG-AGGAVG-Y---LAA-LDAA--LAA-----------------SRP
95        LCLPH-AGAAAD-S---FVA-LAAA--LAP-----------------DVE
96        FCIPG-AGASVT-T---FST-LARH--LPA-----------------TFS
97        FCIPG-AGASVT-T---FST-LARH--LPA-----------------TFS
98        FCIPG-AGASVT-T---FST-LARH--LPA-----------------TFS
99        FCIPG-AGASVT-T---FST-LARH--LPA-----------------TFS
100       FCIPG-AGASVT-T---FST-LARH--LPA-----------------TFS
101       FCIPG-AGASVT-T---FST-LARH--LPA-----------------TFS
102       FCIPG-AGASVT-T---FST-LARH--LPA-----------------TFS
103       FCIPG-AGASVT-T---FST-LARH--LPA-----------------TFS
104       FCIPG-AGASVT-T---FST-LARH--LPA-----------------TFS
105       FCIPG-AGASVT-T---FST-LARH--LPA-----------------TFS
106       FCIPG-AGASVT-T---FST-LARH--LPA-----------------TFS
107       FCIPG-AGASVT-T---FST-LARH--LPA-----------------TFS
108       FCIPG-AGASVT-T---FST-LARH--LPA-----------------TFS
109       FCIPG-AGASVT-T---FST-LARH--LPA-----------------TFS
110       FCIPG-AGASVT-T---FST-LARH--LPA-----------------TFS
111       FCIPG-AGASVT-T---FST-LARH--LPA-----------------TFS
112       FCIPG-AGASVT-T---FST-LARH--LPA-----------------TFS
113       VCFP---HAGGS-ATS-FLP-FVQT--LPD-----------------QVE
114       FCFCG-AGGLAV-G---MLG-FARH--FDG-----------------ERP
115       FCV---HGAGGN-VLN-FRE-LAQT--LGK-----------------EQP
116       VCIHP-AGGTAF-C---YLS-LAKE--LPD-----------------AIG
117       VCFP---HAGGS-ASS-YLQ-LSKE--LSS-----------------SLE
118       ICIST------S-ENE-YAR-LAAA--NIH-----------------SLT
119       FCVPG-MGGNVT-Q---FMP-LAGA--LPP-----------------ELP
120       YCFPH-AGAAAD-S---YLD-LARA--LAP-----------------EVD
121       FCLPG-MGGNVN-Q---VLG-LAKA--MGT-----------------QRP
122       FCLPG-MGGNVN-Q---VLG-LAKA--MGT-----------------QRP
123       VCFPH-AGAAAD-S---YLD-LARA--LAP-----------------EID
124       FCVPP-SAGSPA-V---YVS-MARY--LSA-----------------EQP
125       ------HGGIAY-A----RD-LAEH--LGQ-----------------GRS
126       FCVHP-VEGISW-R---YTG-LADH--LPA-----------------DLP
127       FCVHP-VSGNVL-P---YLE-LSRR--LGP-----------------DQP
128       FFIPG-N--PGS-PLY-AAR-LAAH--LGGp---------------nGWR
129       VCFP---HAGGS-ASF-YHP-VSAR--FAP-----------------GAE
130       VCFP---HAGGS-ASF-YHP-VSAR--FAP-----------------GAE
131       VCFP---HAGGS-ASF-YHP-VSAR--FAP-----------------GAE
132       FCVHA-SGGLSW-N---YEP-LLRY--LPP-----------------NQP
133       ------AGAGSA-ALA-LRT-LAQR--IAP-----------------GIP
134       FCIHP-VIGLGW-S---YLT-LLGQ--LDP-----------------QWP
135       FCIPG-AGANAS-S---FIE-LALA--LPT-----------------QQP
136       VCFPH-AGAAAD-S---YLD-LARA--LAP-----------------EID
137       IVFAP-PAG-GT-VLG-YIE-LARH--LKG-----------------FGE
138       LCFPH-AGAGPG-V---YRP-WARD--MPA-----------------GTE
139       FCIHP-VIGLGW-S---YLT-LLGQ--LDP-----------------QWP
140       --------SGGD-VLC-YGE-LVGL--LTD-----------------DRP
141       VCFPH-AGGTAS-F---FRG-WARA--LPW-----------------DLD
142       FCVHA-SGGLSW-N---YEP-LLRY--LPA-----------------NQP
143       MC--P-FAGGSS-S----------A--FRD-----------------WRS
144       VCFPH-AGGTAN-F---FRG-WSRA--LPW-----------------DVD
145       ---PG-HAGAEA-----YSA-LAPL--LQD-----------------DLA
146       ---PG-HAGAEA-----YSA-LAPL--LQD-----------------DLA
147       FCFPP-LIGYGL-V---YNE-MAKR--LDG-----------------VST
148       FCIHP-VVGLGW-S---YLT-LLGQ--LDP-----------------QWP
149       LCLPH-AGGAAS-Y---YVP-VAAA--LAP-----------------AAD
150       SCCVG-MGVFSI-T----------P--LK---------------------
151       VCFPH-AGGSAS-A---YHA-MANA--LPP-----------------TAE
152       FCVHA-SGGLSW-N---YEP-LLRY--LPP-----------------NQP
153       FCVHP-AVGLGW-A---YAS-LLPW--LPA-----------------DVP
154       VAFP--FAGGSD-A-S-YAD-MARA--LGG-----------------AFA
155       FCFHP-ASGFAW-S---YAA-LAPF--VDR-----------------EHP
156       FCLHP-SMGLSW-S---YAA-LVPY--LPA-----------------DLP
157       FCVPG---AGDS-VTS-FIG-LAEA--LGQ-----------------DWP
158       VCMPH-AGGAAS-F---FRG-WAGA--LPW-----------------DLD
159       ---------GGD-VLC-YAA-LAGQ--LGP-----------------QQP
160       ------HGAAGT-VSA-YGE-LARR--LDP-----------------SVP
161       LCIHP-LGGSTA-C---YSE-FSQQ--VDD-----------------DQP
162       FCVHP-AGGLSW-C---YTP-FAQH--APD-----------------DQP
163       VCMPH-AGGAAS-F---FRG-WAGA--LPW-----------------DLD
164       FCFPP-AGGHGL-V---YRN-LAQQ--MQD-----------------HTL
165       FCIHP-LGGIAW-S---FAG-LAAH--LET-----------------DRP
166       ICVPG---AGAS-VVD-FFA-LSSA--LAY-----------------QGS
167       LCIPG-AGGVAG-D---FIA-LASH--FP------------------ENS
168       IAFP--FAGGSG-A-S-YAD-IARE--LGD-----------------AFA
169       IAFP--FAGGSG-A-S-YAD-IARE--LGD-----------------AFA
170       FFLPG-ANGHGF-Y---FRD-LAIN--LGT-----------------ERP
171       SCCVG-MGVFSI-T----------P--LK---------------------
172       ------HGAGGT-VLV-FKP-LADR--LRS-----------------EAP
173       --VPP-GGGLSW-A---YLG-FAQH--LDR-----------------SRP
174       VCMPH-AGGAAS-F---FRG-WAGA--LPW-----------------DLD
175       VCMPH-AGGAAS-F---FRG-WAGA--LPW-----------------DLD
176       VCMPH-AGGAAS-F---FRG-WAGA--LPW-----------------DLD
177       ICLPH-AGGAAG-A---FLA-LARE--LTP-----------------EFD
178       --------SGGD-VLC-YMG-LARE--LQG------------------RP
179       IAFP--FAGGSG-A-S-YAD-IARE--LGD-----------------AFA
180       IAFP--FAGGSG-A-S-YAD-IARE--LGD-----------------AFA
181       IAFP--FAGGSG-A-S-YAD-IARE--LGD-----------------AFA
182       IAFP--FAGGSG-A-S-YAD-IARE--LGD-----------------AFA
183       IAFP--FAGGSG-A-S-YAD-IARE--LGD-----------------AFA
184       IAFP--FAGGSG-A-S-YAD-IARE--LGD-----------------AFA
185       IAFP--FAGGSG-A-S-YAD-IARE--LGD-----------------AFA
186       IAFP--FAGGSG-A-S-YAD-IARE--LGD-----------------AFA
187       IAFP--FAGGSG-A-S-YAD-IARE--LGD-----------------AFA
188       IAFP--FAGGSG-A-S-YAD-IARE--LGD-----------------AFA
189       IAFP--FAGGSG-A-S-YAD-IARE--LGD-----------------AFA
190       IAFP--FAGGSG-A-S-YAD-IARE--LGD-----------------AFA
191       IAFP--FAGGSG-A-S-YAD-IARE--LGD-----------------AFA
192       FCIPG---AGGS-VAS-FVA-LASM--LRA-----------------DIP
193       -------GGLSW-P---YLG-FARH--LDP-----------------GRP
194       LCLP---YAGGS-PVM-YRT-WDKA--LAG-----------------TAD
195       FCIHP-GGGISW-S---YSA-LIKH--LGP-----------------EYP
196       FCLHP-AEGLSW-C---YLG-LARH--LPD-----------------T-A
197       FCFPP-LIGYGL-V---YNE-MAKR--LDG-----------------RCT
198       ASFWC-HGALGF-GQI-FRP-LSAA--LGE-----------------DYP
199       MGVFS-ITPLKN-K------------------------------------
200       VCCSY-AGGNAS-A---YAH-WHAG--LPD-----------------DVE
201       FCFPP-LIGYGL-V---YNE-MANR--LDG-----------------DCV
202       FCFCG-AGGLAI-G---MLG-FARH--FDG-----------------ERP
203       FCFP---AAGAG-AQS-FHA-LAAA--LGD-----------------VAQ
204       FCIHP-FGGIAW-S---FAG-LAAH--LGG-----------------DRP
205       FCIPG---AGGS-VAS-FVA-LASM--LRA-----------------DIP
206       FCIPG---AGGS-VAS-FVA-LASM--LRA-----------------DIP
207       FCIPG---AGGS-VAS-FVA-LASM--LRA-----------------DIP
208       FCIPG---AGGS-VAS-FVA-LASM--LRA-----------------DIP
209       FCIPG---AGGS-VAS-FVA-LASM--LRA-----------------DIP
210       FCIPG---AGGS-VAS-FVA-LASM--LRA-----------------DIP
211       FCIHP-ASGFAW-Q---YSG-LSRH--LRP-----------------GLA
212       FCIPG---AGGS-VAS-FVA-LASM--LRA-----------------DIP
213       FCVAG-AGGLAI-N---FLG-LSRL--LGS-----------------DQR
214       FCLHP-ASGFAW-Q---FRL-LPRY--LPG-----------------NWP
215       FCIPG---AGGS-VAS-FVA-LASM--LRA-----------------DIP
216       FCIPG---AGGS-VAS-FVA-LASM--LRA-----------------DIP
217       FCIPG---AGGS-VAS-FVA-LASM--LRA-----------------DIP
218       FCIPG---AGGS-VAS-FVA-LASM--LRA-----------------DIP
219       FCIPG---AGGS-VAS-FVA-LASM--LRA-----------------DIP
220       VCLP---HAGGS-ASF-FFP-LARA--LAP-----------------EVD
221       ------VHPIGG-HLLgYRH-LAAS--FGD-----------------QR-
222       ------HGVGGS-VHW-YHA-LAEL--LKA-----------------DFN
223       ------PHAGGS-ASY-YRP-FCTS--LSD-----------------RFN
224       VCFPA-SGGSAG-D---FAE-WAKV--MPD-----------------DCE
225       VFL---VHPTGG-NVLcYRD-LARR--LGP-----------------SRP
226       FCFPP-LIGYGL-V---YNE-MAKR--LAG-----------------RCT
227       --------VLRG-H---------------G-----------------RLQ
228       ---------GGD-VLC-YAA-LASQ--LGP-----------------RQP
229       ------PGGGST-PFY-LLS-LARH--LEG-----------------V-A
230       ------PHAGGT-AKD-YVP-FAKE--FSG-----------------EVK
231       ----P-HPVTGR-TTG-YQA-LAAS--LEG-----------------QWQ
232       FCIHP-GGGIAW-P---YAG-LLAY--LPQ-----------------DQP
233       FCVHP-SSGMAW-T---YLG-LADA--LAP-----------------GRP
234       FVMPP-ALGLSW-C---YTP-MSRW--LAD-----------------GFP
235       FCVHP-ASGFAW-Q---YSG-LVRH--LPA-----------------HIP
236       VCLP---HAGGS-ASF-YFP-VSRS--MPE-----------------SVD
237       FCVHP-GSGMSW-C---YSG-LVRH--LPP-----------------GIP
238       FCLHP-AGGLGW-S---YVN-LLHH--VDP-----------------SIG
239       FCI---HPGSGE-VLV-FVA-LAAH--FP------------------TRP
240       --FTG-LDAYFP-V-------LGQH--LQG-----------------DFP
241       ---------GGD-VLC-YAP-LARQ--LGP-----------------RQP
242       ---------GGD-VLC-YAP-LARQ--LGP-----------------RQP
243       FCLHP-GGGFSW-C---YAG-LVQH--LDA-----------------DVP
244       YC--P-HAVSGS-PYW-YLP-LSRA--LHP-----------------EQP
245       FCFHP-ASGFAW-Q---FSV-LSRY--LDP-----------------QWS
246       ICIHP-ADGLAW-S---YLR-VAAY--LPDtti-----------dglQLS
247       LFFAA-GMGMHA-H---YLRpLAEH--LGE-----------------DQP
248       FCLHP-ASGFSW-Q---FSV-LPRY--IDQ-----------------HWS
249       --FTG-LDAYFP-V-------LGQH--LQG-----------------DFP
250       VCFP---HAGGS-ASY-FFP-VSRT--LSP-----------------AAD
251       FCI---HAGLGT-VFD-YQP-LARH--LQG-----------------TRT
252       YCFP---HAGGS-ASF-YFP-VSAQ--LSS-----------------VAE
253       FLVAG-MFGNVL-N---LRH-LAQL--LGQ-----------------DRP
254       IALPP-AGGNAG-T---FRG-WDAR--LPA-----------------DVE
255       IALPP-AGGNAG-T---FRG-WDAR--LPA-----------------DVE
256       IALPP-AGGNAG-T---FRG-WDAR--LPA-----------------DVE
257       IALPP-AGGNAG-T---FRG-WDAR--LPA-----------------DVE
258       IALPP-AGGNAG-T---FRG-WDAR--LPA-----------------DVE
259       ICV------------Q-YHR-L-RP--FN-------------------RT
260       FCVHP-TGATVL-C---YYH-LAAS--LGE-----------------ARP
261       FCVNS-ASGFAW-Q---YTG-LPKY--LTG-----------------HYP
262       VCLP---HAGGS-ASY-YRD-WSKA--LPG-----------------HID
263       FCVNS-ASGFAW-Q---YTG-LPKY--LTG-----------------HYP
264       FCVPG---AGDS-VTG-FIG-LAEA--LGP-----------------HWP
265       VCFPH-AGGTAN-F---FRG-WSRA--LPW-----------------DVD
266       FCFHP-ASGFAW-Q---FSV-LSRY--LDP-----------------QWS
267       FCFHP-ASGFAW-Q---FSV-LSRY--LDP-----------------QWS
268       FCFHP-ASGFAW-Q---FSV-LSRY--LDP-----------------QWS
269       FCFHP-ASGFAW-Q---FSV-LSRY--LDP-----------------QWS
270       VCFP---HAGGS-ARA-YRP-FALE--LAA----------------aGVE
271       FCVPG---AGDS-VTG-FIG-LAEA--LGP-----------------HWP
272       ------PHAGGS-ASF-FHA-WGSA--FGG-----------------DTE
273       FCVHP-AGGLSW-C---YAG-LMTA--LGK-----------------EYP
274       FCVHA-SGGLSW-N---YGP-LLRE--LPS-----------------NQP
275       ---AP-LMGTVF-P---YFT-LARC--LAP-----------------THP
276       VCFP---HAGGS-ASF-FFP-VSAQ--LSS-----------------VAE
277       FCVHP-AGGVAW-S---FAG-LAAH--LEP-----------------DLD
278       FCLHP-ASGFAW-Q---YAG-LLRY--LEG-----------------DYP
279       VCIA---AGFGD-LRR-LKA-LADA--LGP-----------------RAN
280       FCFHP-ASGFAW-Q---FSV-LARY--LSP-----------------RWS
281       VCCSY-AGGNAS-A---YAH-WHAG--LPD-----------------DVE
282       ------HASDGE-VSA-YLP-LAKA--LD-------------------MQ
283       FCVPG---AGGN-PLS-FFE-MAKS--LDQ-----------------DHP
284       FCFHP-ASGFAW-Q---FSV-LQRW--LSP-----------------RWA
285       FCIHA-SGGLSW-N---YGP-LLRH--LPP-----------------NQP
286       LCFPH-AGAGPG-V---YRP-WAED--MPS-----------------YAE
287       FCFHP-ASGFAW-Q---FSV-LSRY--LDP-----------------QWS
288       ------PGAGGN-VVY-FHP-LANH--LSE-----------------AHA
289       VCFAH-AGGTAN-F---FRG-WSRA--LPW-----------------DVD
290       LFLAP-PSAGSP-A-V-YVT-LARH--LDA-----------------EQP
291       VCFPH-AGGTAN-F---FRG-WSRA--LPW-----------------DVD
292       FCL---HPAGGN-VLC-YYE-LARH--LQP-----------------DQP
293       VFLFH-PAGGSS-V-V-YAP-LMRR--LPD-----------------DVP
294       FCVHA-GMGLSW-A---YAG-LLSH--LDA-----------------DVP
295       FCVHA-GMGLAW-A---YTG-MVRH--LSP-----------------DRP
296       LCLP---YSGAS-AMV-YSR-WRRK--LPA-----------------WLQ
297       VCLP---HAGGS-ASY-FLP-VSKA--LAP-----------------GVD
298       FLIAG-MFGNVL-N---LRH-LAHL--LGT-----------------DRP
299       LFIFP-HAGGSA-A-G-YKP-FARA--FTM-----------------DAK
300       ------HTGGGM-LWN-YQP-LVRA--LAA-----------------DFP
301       FCFAG---AGAS-ALS-FAP-LAGR--VGN-----------------DVA
302       VCLPH-AGGSSS-F---YFP-LSRA--LSP-----------------AVE
303       FLFPG-SVGYGP-S---LAA-FAAA--MGK-----------------VAR
304       FCFHP-ASGFAW-Q---FSV-LSRY--IDP-----------------QWS
305       FCFHP-ASGFAW-Q---FSV-LSRY--IDP-----------------QWS
306       FCV---HGGFGT-VFD-YGA-LARR--LEG-----------------RRQ
307       VCFPH-AGGAAS-F---YVP-LSRA--LSP-----------------VAE
308       --------AGGI-AWN-YRT-LARA--LQP-----------------ARP
309       FFVPSgFGDCSY-V----LG-LAVE--MDA-----------------DCS
310       VFHAS-DGDISA-W----LP-LASA--LN-------------------RR
311       VCFP---HAGGS-ATY-YHP-LAHS--LARi---------------pGAE
312       FCF----YPGSGfCWQ-YSV-LSRH--LRP-----------------GQP
313       VCLP---HAGGS-ASF-YFP-MSQS--LAP-----------------AMD
314       FCVHP-GSRFGR-P---YLA-MLRH--LPA-----------------DLP
315       IALPP-AGGNAG-T---FRG-WDAR--LPA-----------------DVE
316       VVLLP-HAGGSA-T-F-YLP-LARA--LAP-----------------VAD
317       VFL---VHPTGG-NVLcYRD-LARR--LGP-----------------ARP
318       VFL---VHPTGG-NVLcYRD-LARR--LGP-----------------ARP
319       VFL---VHPTGG-NVLcYRD-LARR--LGP-----------------ARP
320       VFL---VHPTGG-NVLcYRD-LARR--LGP-----------------ARP
321       VFL---VHPTGG-NVLcYRD-LARR--LGP-----------------ARP
322       VFL---VHPTGG-NVLcYRD-LARR--LGP-----------------ARP
323       VFL---VHPTGG-NVLcYRD-LARR--LGP-----------------ARP
324       ------PHAGGT-AKD-YVA-FSRE--FSA-----------------DVK
325       FCV---HGGFGT-VFD-YAP-LARR--MEG-----------------RRQ
326       FCV---HGGFGT-VFD-YAP-LARR--MEG-----------------RRQ
327       VCFPY-AGGTVS-A---FRG-WQER--LGD-----------------EVA
328       FCVHP-AGGLSW-C---YAG-LMKS--LGT-----------------DYP
329       ------PHAGGS-ATY-YRP-LGAL--LP------------------ELE
330       YCVHA-SGGLSW-N---YAP-LLRS--LPP-----------------NQP
331       FCVHP-VGGNVL-A---YAE-LARL--LGP-----------------ERP
332       VFHAS-DGDISA-W----LP-LANA--LN-------------------RR
333       FCFHP-ASGFAW-Q---FSV-LSRY--LDP-----------------QWS
334       FCFHP-ASGFAW-Q---FSV-LSRY--LDP-----------------QWS
335       FCVHP-AGGFGW-V---YSA-LLRH--TDR-----------------EQP
336       VCF---HPVGGN-VLC-YKG-LADA--LGA-----------------EWP
337       FCVAG---GGGN-VLY-FYH-LASH--LGL-----------------DQP
338       VFHAS-DGDISA-W----LP-LASA--LN-------------------RR
339       VFHAS-DGDISA-W----LP-LASA--LN-------------------RR
340       VFHAS-DGDISA-W----LP-LASA--LN-------------------RR
341       VFHAS-DGDISA-W----LP-LASA--LN-------------------RR
342       VFHAS-DGDISA-W----LP-LASA--LN-------------------RR
343       VFHAS-DGDISA-W----LP-LASA--LN-------------------RR
344       VFHAS-DGDISA-W----LP-LASA--LN-------------------RR
345       ----------GA-P-----G-FAFV--FRDmps----------lvpeGLS
346       --ISA-WLPLTS-ALN--------------------------------RR
347       FCVHP-ATGLSW-C---YSG-L-----LRH----------------tDMP
348       -----------N-ALS-FAR-LAPA--LAG-----------------KRD
349       VCFPP-GGGSAT-A---YRD-LARR--TGP-----------------GIA
350       VCFP--HAGGSA-A-Y-FHG-VSRA--LSP-----------------AVD
351       ------PHAGGS-AQY-YVP-FAKT--FAT-----------------DIK
352       FCFHP-ASGFAW-Q---FSV-LSRY--LDP-----------------QWS
353       FCFHP-ASGFAW-Q---FSV-LSRY--LDP-----------------QWS
354       FCFPE-AGAPAI-A---LLP-FARH--FAA-----------------QRR
355       FCVHP-AGGLSW-C---YAG-LMKS--LGT-----------------DYP
356       FCVHP-AGGLSW-C---YAG-LMKS--LGT-----------------DYP
357       FCVHP-AGGLSW-C---YAG-LMKS--LGT-----------------DYP
358       FCVHP-AGGLSW-C---YAG-LMKS--LGT-----------------DYP
359       FCVHP-AGGLSW-C---YAG-LMKS--LGT-----------------DYP
360       FCVHP-ASGLSW-Q---FAG-LKRH--LPR-----------------QIP
361       FCVHP-ASGLSW-Q---FAG-LKRH--LPR-----------------QIP
362       WCLHP-IGGHGL-A---FAP-LASL--LAD----------------tEFD
363       FC---------------YME-LSRH--LNP-----------------NRT
364       VCVHA-IAGTVG-C---YSE-LAIA--LNP-----------------EQP
365       FCVHP-AGGLSW-C---YAG-LMKS--LGT-----------------DYP
366       VFHAS-DGDISA-W----LP-LASA--LN-------------------RR
367       VFHAS-DGDISA-W----LP-LASA--LN-------------------RR
368       --------------------------------------------------
369       VCLP---HAGGS-ASY-FFR-FSEE--LHP-----------------SVE
370       FCI---HPGVGE-VLV-FVN-LANY--FVN-----------------DRP
371       FCV---HPGVGE-VLV-FVN-LAKY--FVN-----------------ERP
372       VFHAS-DGDISA-W----LP-LASA--LN-------------------RR
373       FCVHP-VSGTLV-G---YYP-LARA--LAP-----------------HWQ
374       FCIHP-ASGLAW-C---YAG-LAPH--IEP-----------------GRR
375       FCFHP-ASGFAW-Q---FSV-LSRY--LDP-----------------LWS
376       FCLPP---GGGG-TYS-YYP-LAGQ--LSD-----------------SRP
377       FCF----YPGSGfCWQ-YSV-LSRH--LRP-----------------GQP
378       VCFP---HAGGS-ASY-YFP-LSSA--LTP-----------------EFD
379       VFHAS-DGDISA-W----LP-LASA--LN-------------------RR
380       FVVAG-MFGNVL-N---LRH-LALM--LGR-----------------DRT
381       VCLP--HAGASA-A-L-FRP-WKVT--LSG-----------------IAT
382       VCFP---HAGGN-AQL-YHG-WPAR--LPS-----------------DLE
383       FCIHA-SGGLSW-N---YGP-LLRH--LPP-----------------NQP
384       FCF----YPGSGsAWQ-YTV-LNRY--LHP-----------------DLP
385       FCIHP-AIGLAW-C---YAG-LGAH--LGP-----------------DRP
386       VCLP---HAGGS-ASY-FFR-FSEE--LHP-----------------SVE
387       FCV---HPGVGE-VLV-FVN-LAKY--FVN-----------------ERP
388       FCVHP-AGGLSW-C---YAG-LMKS--LGT-----------------DYP
389       FCLPP---GGGG-TYS-YYP-LAGR--LSD-----------------SRR
390       FVVAG-MFGNVL-N---LRH-LAQE--LGG-----------------ERP
391       FCV---HPAGGS-PWC-YLF-LADH--LGR-----------------DQP
392       FCFHP-ASGFAW-Q---FSV-LSRY--LSP-----------------SWS
393       FCFHP-ASGFAW-Q---FSV-LSRY--LSP-----------------SWS
394       FCV---HPGVGE-VLV-FVN-LAKY--FVN-----------------ERP
395       FCV---HPGVGE-VLV-FVN-LAKY--FVN-----------------ERP
396       FCV---HPGVGE-VLV-FVN-LAKY--FVN-----------------ERP
397       FCV---HPGVGE-VLV-FVN-LAKY--FVN-----------------ERP
398       FCVHP-AGGLSW-C---YAG-LMKS--LGT-----------------DYP
399       ------HASDGE-VSA-YLP-LAQA--LD-------------------MQ
400       FCV---HPAGGN-VVS-YLN-LARY--LGE-----------------EQP
401       ACFP---HAGGS-ASF-FRS-WSER--LPA-----------------DVD
402       -----------------FPA-LGQH--LEG-----------------DFP
403       -----------------FPA-LGQH--LEG-----------------DFP
404       VFMFH-PAGGSS-V-V-YQP-LMRR--LPA-----------------DVP
405       FCFHP-ASGFAW-Q---FSV-LSRY--IDP-----------------QWS
406       FCFHP-ASGFAW-Q---FSV-LSRY--IDP-----------------QWS
407       FCFHP-ASGFAW-Q---FSV-LSRY--LSP-----------------SWS
408       YCL---HAVSGS-PYW-YLP-LSRA--LHP-----------------EQP
409       FCFHP-ASGFAW-Q---FSV-LSRY--LDP-----------------QWS
410       ---------TGS-VME-CLT-LAGA--LAS-----------------ERP
411       ------HGGMGG-VEV-YRA-LSQE--IR-------------------RP
412       --FTF-PYAGSG-ASV-FHN-WFLP--LYD-----------------SVD
413       FCV---HPGVGE-VLV-FVN-LAKY--FVN-----------------ERP
414       FCV---HPGVGE-VLV-FVN-LAKY--FVN-----------------ERP
415       FCV---HPGVGE-VLV-FVN-LAKY--FVN-----------------ERP
416       FCFAG-AGALAL-G---FHS-LARR--LGD-----------------DQP
417       ----A-VGGVVS-P---YIK-LSQL--MPD-----------------DVS
418       FCFP---EAGGP-AIG-LLP-FARY--FAG-----------------ERR
419       FCI---HAAAGN-VLC-YRE-LAEC--LGI-----------------ERP
420       YCVHP-VSGSGY-V---YAG-LAEL--LGP-----------------QQP
421       ----P-LGGGLG-P---FTG-LVPP--LAR-----------------QGP
422       FCFP---HAGGS-ASF-YFP-VSAQ--LSS-----------------VAE
423       FCFHP-ASGFAW-Q---FSV-LSRY--LDP-----------------QWS
424       FCFHP-ASGFAW-Q---FSV-LSRY--LDP-----------------QWS
425       FCIHP-ASGLAW-C---YRP-LAEF--LTG-----------------DRP
426       VCFP---YAGGN-AVN-FQP-MARA--LRG----------------sGLE
427       VAFNS-PF-MKT-PHK-FAD------------------------------
428       VVMCP-FAGGSG-G----------A--FRGwhg----------igdpGLN
429       FCVHP-GFGLGW-T---YAG-LASV--LPA-----------------DVP
430       FCVHP-KLGLAW-M---YSG-LLPH--LGR-----------------ERP
431       ------PHAGGG-VAT-VRS-LCVE--LGD-----------------AFD
432       VCFP---FAGGS-ASY-YFG-LSGL--LAP-----------------GVE
433       FCLP---HAGGS-ASL-FRT-WQAE--LGQ-----------------DIE
434       --------PGSG-DILvFIA-LAAQ--FP------------------TRP
435       LFIHG-FGACGD-V---FQP-LASK--LAS-----------------RYQ
436       ------PGGGST-PFY-LLS-LARH--LEG-----------------A-A
437       ------PGGGST-PFY-LLS-LARH--LEG-----------------A-A
438       FCLPG---AAGY-PFY-LYD-LARC--LGS-----------------DQP
439       FCF----YPGSGfCWQ-YSV-LSRH--LRP-----------------GQP
440       ------VHPLGG-EVQ-YVRdLAAA--IDP-----------------QVP
441       ------VHPLGG-EVQ-YVRdLAAA--IDP-----------------QVP
442       VCLP---HAGGS-ASY-YFP-MSAA--LSP-----------------EFN
443       ICLP---YAGGS-AMI-YAR-WRRL--LPS-----------------WIE
444       VFMFH-PAGGSS-V-V-YQP-LMRR--LPE-----------------DVP
445       --FSG-MDVYFP-A-------LGQH--LPG-----------------DYP
446       FCFPP-ISGFGI-Y---FKD-LALL--LNE-----------------KAA
447       FCFPP-ISGFGI-Y---FKD-LALL--LNE-----------------KAA
448       FCVPG---AGDS-VTG-FIH-LTEA--LGP-----------------EWP
449       ---SA-TSYASL-P-----R-IAA-----------------------KVA
450       IIFAP-PAG-GT-VLG-YIE-LARY--FEG-----------------IGN
451       IIFAP-PAG-GT-VLG-YIE-LARY--FEG-----------------IGN
452       FLVAG-MFGNVL-N---LRH-LAQL--VGA-----------------DRP
453       VCFP---HAGGS-ASY-YHP-LAQSptLPT-----------------DSE
454       ACVLL-PGAGGG-LHP-YLR-LAAA--IGK-----------------THN
455       ICFP---WAGSG-SLH-FAK-WGKS--FHH-----------------SIE
456       FCLP---HAGGS-ASL-FRH-WQAE--LKP-----------------DIE
457       ICLP---HAGGS-ATF-YHP-VAAA--LAP-----------------RCD
458       ICFP---WAGGG-TSH-FAQ-WGKL--FSS-----------------SIE
459       FCVPG---AGDS-VTG-FIH-LTEA--IGP-----------------EWP
460       FCLPG----GGG-NVL-YLHeLARD--LGS-----------------EQT
461       FCVHP-AGGLGW-C---YAG-LMTN--IGT-----------------DYP
462       --------GVGE-VLV-FVG-LAEH--LAD----------------dDRP
463       ICLPP---GGGG-TYS-YYP-LAGQ--LSD-----------------SRP
464       IC----PFAGGS-T---------SA--FRHwst----------lensDIA
465       FCLP---YSGAS-AMV-YSR-WRRG--LPD-----------------WLQ
466       LCLP---HAGGS-ASY-YFP-VSQR--LAP-----------------RVE
467       YCLPG-MVVN---TRE-FLP-LAEA--LRG-----------------ERA
468       MC--P-FAGGSS-S----------A--FRH-----------------WRD
469       FCFHP-ASGFAW-Q---FSV-LSRY--LSP-----------------SWS
470       --------------------------------------------------
471       MC--P-FAGGSS-S----------A--FRH-----------------WRD
472       LCVHG-ISANLT-A---FTY-LADR--LAG----------------pDRR
473       LFFAP-GAGGHV-P---YLRaLAAE--LPN-----------------AFS
474       FCIPG-AGGNSI-Y---LYN-LAHH--LGR-----------------DQP
475       -----------N-AMS-FAR-LAPL--LAE-----------------STT
476       ------PGAGGN-VLY-LQQ-LAQA--IPT-----------------ERA
477       FCIP---YAGGG-ASV-FRG-WPAR--LGA-----------------TVD
478       LCLP---YSGAS-AMV-YSR-WRRK--LPA-----------------WLQ
479       FCIHP-MSGMAN-V---YAA-LAQL--LGT-----------------QRP
480       FCF----YPGSGfCWQ-YSV-LSRH--LRP-----------------GQP
481       FAFPP-VLGYGI-V---YGK-LAEQ--MP------------------EYK
482       FAFPP-VLGYGI-V---YGK-LAEQ--MP------------------EYK
483       LCLP---YSGAS-AMV-YSR-WRRK--LPA-----------------WLQ
484       VCLP---YAGVG-A---------SF--FRDwqs----------caprGLD
485       VCFP--HAGGSA-A-F-FRP-LARS--LGG-----------------RAE
486       ---AG-GLAWG------YRG-LARR--IAP-----------------ARR
487       FCFP---YAGGS-PNA-FRS-WVKR--FPD-----------------DMD
488       FCVHP-AGGLSW-C---YAG-LMKS--VGK-----------------EYP
489       VCLP---HAGGS-A---------SF--FND-----------------WRG
490       FLVAG-MFGNVL-N---LRH-LANL--LGA-----------------DRP
491       VALP--HAGGSA-SYL-F-P-VSQA--LSP-----------------AVD
492       FCVHP-GLGLSW-T---YAG-LLRY--LGP-----------------QRA
493       FCIHP-ALGLSW-G---YAG-LLRH--LPK-----------------PTP
494       LCF---VHAAGG-HLEpYRT-LQTR--YAG-----------------RCN
495       FCFHP-ASGFAW-Q---FSV-LSRY--LDP-----------------LWS
496       ------VHPIGG-HLLsYQP-LAQH--LS------------------QVS
497       FCV---HPAGGT-VFC-YLE-LSQL--LGA-----------------NQP
498       --FTF-PYAGSG-ASV-FHR-WFLP--LYD-----------------QVD
499       VCLHA-LGGSRR-A---FDA-LTHE--LAG-----------------EFD
500       VCLHA-SDGYAA-A---YRP-LAER--LQG-----------------VCV
501       ICLPH-AGGSAG-F---YRP-WAAL--MPP-----------------EVE
502       --------VGGD-VQA-YRE-LAAA--LHP-----------------DLE
503       FTVHP-ATGISW-G-------FATM--LHGl--------------daQRP
504       --VPP-IGGSSL-C---YGD-L----------------------------
505       FCFAG-AGALAL-G---FHS-LARR--LGD-----------------DQP
506       ACFP---HAGGS-ASF-FRS-WSER--LPP-----------------DID
507       FCLP---YAGGS-VAI-YNQ-WSQG--LPA-----------------GVE
508       --------ASGN-VLI-FTN-LARA--FH------------------ERP
509       YIVAG-MFGNVM-N---LRH-MAAL--LGK-----------------DRP
510       ACFP---HAGGS-ASF-FRS-WSER--LPP-----------------DID
511       ---------GGS-SRT-WDA-VAGE--LSD-----------------RYR
512       YAFP---YAGGD-AQA-YLG-WASR--LDA-----------------SIE
513       LCLP---YSGAS-AMV-YSR-WRRK--LPA-----------------WLQ
514       FAIPG-VGGLAA-A---FAP-LGTE--LRR----------------hGIE
515       FCLP---YAGGS-ASI-FAG-WRHA--LPA-----------------SLE
516       VCFPH-AGGAAS-S---YRS-LARA--LGP-----------------EAE
517       ACFP---HAGGS-ASF-FRS-WSER--LPP-----------------DID
518       FCVPP-GVGLSW-C---YSG-LLAH--LPT-----------------DVP
519       FCIHP-GIGLSW-G---YAG-LLQH--LSQ-----------------DRP
520       FCIHP-IVGLSW-C---YSG-LRQY--IDS-----------------DLP
521       VCLP---HAGGS-ASF-FFP-LAKA--LAP-----------------AVE
522       ---------------------------LAK-----------------QAR
523       ----G-LTAAGC-A------------------------------------
524       YFLNW-FAAQG------YQA-SALS--LRG-----------------H--
525       ----G-LTAAGC-A------------------------------------
526       IFVHG-GYATAG-CWN-EYF-LPWF--SRQ-----------------GFD
527       ----G-LTAAGC-A------------------------------------
528       ICLP---HGGGS-ASF-FYP-MSQA--LTA-----------------HTD
529       YCFHG-AGGAAF-P---YRM-LASA--LDR-----------------EVA
530       FLLPG-ALGVSM-D---FFY-LAQR--LAP-----------------EWN
531       --FAI-HAGATV-VLG-YRE-LGVR--LPN-------------------P
532       FCFP---YAGGE-DSI-FRA-WQQA--LSD-----------------TIE
533       ------HGAGGY-VYV-FNL-FAQL--MDA-----------------DQP
534       ------PGAGGN-VVY-FHP-LANH--LSE-----------------AHA
535       FCFP---FAGGG-GLA-YRP-WLTQ--FPS-----------------DVD
536       FLVAG-MFGNVL-N---LRH-LAHL--IGA-----------------DRP

-------VS-----A-----L-----P---L-----P-------G----Y
-------VR-----A-----L-----A---Q-----P-------G----Y
-------VR-----A-----V-----P---Q-----P-------G----Y
-------VS-----V-----I-----P---M-----P-------G----F
-------VT-----V-----L-----P---L-----P-------G----F
-------FL-----A-----V-----P---L-----P-------G----Y
-------MA-----A-----L-----P---Q-----P-------G----F
-------VW-----Y-----V-----P---A-----P-------G----F
-------IW-----F-----I-----P---H-----P-------G----Y
-------VS-----A-----L-----P---L-----V-------G----F
-------VS-----A-----I-----P---L-----M-------G----F
-------VS-----A-----L-----P---L-----M-------G----F
-------VW-----A-----V-----Q---Y-----P-------G----R
-------AL-----S-----V-----Q---Y-----P-------G----R
-------VL-----A-----V-----Q---Y-----P-------G----R
-------LA-----S-----E-----D---A-----P-------Gk--kY
-------VH-----A-----L-----G---A-----P-------G----F
-------VS-----A-----L-----P---L-----P-------G----Y
-------VR-----A-----L-----A---Q-----P-------G----Y
-------VR-----A-----V-----P---Q-----P-------G----Y
-------VR-----A-----V-----P---Q-----P-------G----Y
-------VY-----A-----L-----P---H-----P-------G----F
-------VS-----A-----L-----R---Q-----P-------G----F
-------VS-----A-----L-----D---A-----P-------G----F
-------VS-----A-----L-----P---Q-----P-------G----Y
-------VS-----V-----I-----P---M-----P-------G----F
-------VL-----G-----L-----P---Q-----P-------G----Y
-------VS-----A-----L-----R---Q-----P-------G----F
-------VH-----A-----L-----A---H-----P-------G----F
-------VF-----V-----L-----P---S-----P-------G----Y
-------VV-----A-----L-----T---Y-----P-------G----F
-------VW-----T-----L-----P---V-----P-------G----F
-------VF-----A-----L-----P---H-----P-------G----F
-------VS-----A-----L-----P---M-----P-------G----F
-------VW-----S-----L-----M---L-----P-------G----F
-------VA-----A-----V-----P---V-----L-------G----Y
-------LW-----S-----L-----M---L-----P-------G----F
-------VY-----G-----L-----S---L-----P-------G----F
-------VT-----V-----L-----P---L-----P-------G----F
-------IW-----V-----L-----P---A-----P-------G----F
-------FL-----A-----V-----P---L-----P-------G----Y
-------FL-----A-----V-----P---L-----P-------G----Y
-------VW-----A-----L-----V---H-----P-------G----Y
-------LS-----M-----V-----T---V-----P-------G----F
-------MA-----A-----L-----P---Q-----P-------G----F
-------VL-----A-----V-----P---M-----P-------G----F
-------FL-----A-----V-----P---L-----P-------G----Y
-------VF-----V-----L-----R---Q-----P-------G----F
-------VC-----S-----L-----T---L-----P-------G----F
-------VW-----Y-----V-----P---A-----P-------G----F
-------VS-----A-----L-----T---L-----P-------G----Y
-------IW-----F-----I-----P---H-----P-------G----Y
-------VS-----A-----L-----P---L-----V-------G----F
-------VS-----A-----L-----A---S-----P-------G----F
-------VS-----V-----V-----P---V-----P-------G----F
-------SA-----V-----L-----P---Y-----P-------G----F
-------VT-----A-----L-----P---L-----I-------G----F
-------MA-----T-----L-----P---L-----P-------G----Y
gd--gyrVT-----A-----L-----P---L-----P-------G----F
-------MA-----T-----L-----P---L-----P-------G----Y
-------VW-----L-----L-----P---P-----P-------G----Y
-------VS-----A-----I-----P---L-----M-------G----F
-------VS-----A-----L-----P---L-----M-------G----F
-------IL-----T-----V-----P---L-----P-------G----Y
-------VY-----S-----L-----T---L-----P-------G----F
-------VY-----S-----L-----T---L-----P-------G----F
-------VY-----S-----L-----T---L-----P-------G----F
-------VY-----S-----L-----T---L-----P-------G----F
-------VY-----S-----L-----T---L-----P-------G----F
-------VY-----S-----L-----T---L-----P-------G----F
-------VY-----S-----L-----T---L-----P-------G----F
-------VY-----S-----L-----T---L-----P-------G----F
--------------------------------------------------
-------VS-----A-----L-----V---P-----P-------G----F
-------VS-----A-----V-----R---P-----L-------G----F
-------LW-----S-----A-----A---N-----P-------G----Y
-------LY-----G-----F-----Q---A-----A-------G----L
-------VI-----G-----L-----Q---Y-----L-------G----L
-------VI-----G-----L-----Q---Y-----L-------G----L
-------VI-----G-----L-----Q---Y-----L-------G----L
-------VI-----G-----L-----Q---Y-----L-------G----L
-------VI-----G-----L-----Q---Y-----L-------G----L
-------VI-----G-----L-----Q---Y-----L-------G----L
-------VI-----G-----L-----Q---Y-----L-------G----L
-------VI-----G-----L-----Q---Y-----L-------G----L
-------VI-----G-----L-----Q---Y-----L-------G----L
-------VV-----G-----L-----T---D-----Pa----ltG-----
-------VY-----G-----V-----Q---S-----P-------G----L
-------IV-----G-----L-----N----------------------Y
-------VY-----G-----V-----Q---S-----P-------G----L
-------VY-----G-----V-----Q---S-----P-------G----L
-------MY-----A-----I-----R---A-----R-------G----L
-------FW-----A-----L-----Q---A-----P-------G----L
-------LV-----A-----L-----R---S-----P-------G----L
-------LW-----A-----V-----Q---Y-----P-------G----R
-------VD-----G-----L-----Q---P-----R-------G----L
-------VD-----G-----L-----Q---P-----R-------G----L
-------VD-----G-----L-----Q---P-----R-------G----L
-------VD-----G-----L-----Q---P-----R-------G----L
-------VD-----G-----L-----Q---P-----R-------G----L
-------VD-----G-----L-----Q---P-----R-------G----L
-------VD-----G-----L-----Q---P-----R-------G----L
-------VD-----G-----L-----Q---P-----R-------G----L
-------VD-----G-----L-----Q---P-----R-------G----L
-------VD-----G-----L-----Q---P-----R-------G----L
-------VD-----G-----L-----Q---P-----R-------G----L
-------VD-----G-----L-----Q---P-----R-------G----L
-------VD-----G-----L-----Q---P-----R-------G----L
-------VD-----G-----L-----Q---P-----R-------G----L
-------VD-----G-----L-----Q---P-----R-------G----L
-------VD-----G-----L-----Q---P-----R-------G----L
-------VD-----G-----L-----Q---P-----R-------G----L
-------ML-----A-----V-----Q---Y-----P-------G----R
-------VY-----G-----V-----Q---A-----H-------G----L
-------FY-----G-----L-----Q---A-----R-------G-----
-------VY-----G-----V-----Q---S-----P-------G----L
-------VF-----A-----V-----Q---Y-----P-------G----R
-------FA-----E-----I-----A---A-----P-------G----F
-------FI-----G-----M-----Q---Y-----L-------G----L
-------VW-----A-----V-----Q---Y-----P-------G----R
-------FY-----G-----L-----Q---C-----L-------G----L
-------FY-----G-----L-----Q---C-----L-------G----L
-------VH-----A-----V-----Q---Y-----P-------G----R
-------VY-----G-----F-----Q---M-----P-------G----V
-------IY-----A-----L---------------P-------G----I
-------IY-----G-----L-----Q---A-----R-------G----L
-------FY-----A-----F-----Q---A-----P-------G----L
-------LH-----G-----L-----E---A-----P-------G----L
-------VV-----S-----L-----Q---Y-----P-------G----R
-------VV-----S-----L-----Q---Y-----P-------G----R
-------VV-----S-----L-----Q---Y-----P-------G----R
-------VY-----G-----V-----Q---A-----R-------G----L
-------VL-----G-----L-----Q---A-----H-------G----L
-------VY-----A-----L-----Q---S-----P-------G----L
-------VS-----A-----L-----Q---A-----R-------G----L
-------VD-----A-----V-----Q---Y-----P-------G----R
-------IH-----G-----V-----E---A-----P-------G----L
-------LW-----A-----P-----R---Y-----P-------G----R
-------VY-----A-----L-----Q---S-----P-------G----L
-------VV-----G-----L-----T---D-----P-------------
-------LL-----A-----L-----Q---Y-----P-------GredrF
-------VY-----G-----V-----Q---A-----R-------G----L
vedfgidVS-----L-----A-----I---Y-----P-------G----R
-------LL-----A-----L-----Q---Y-----P-------G----R
-------IC-----A-----V-----EswnL------------------Y
-------IC-----A-----V-----EswnL------------------Y
-------VY-----A-----A-----D----------------------F
-------VY-----A-----L-----Q---S-----P-------G----L
-------VL-----A-----V-----Q---Y-----P-------G----R
--------------------------------------------------
-------VL-----A-----V-----Q---Y-----P-------G----R
-------VY-----G-----V-----Q---A-----R-------G----L
-------LH-----A-----L-----Q---Ar---tP-------------
-------FT-----T-----L-----S---L-----P-------G----R
-------LI-----G-----V-----Q---F-----P-------G----L
-------VY-----G-----V-----Q---A-----R-------G----L
-------VH-----G-----L-----Q---A-----R-------G----L
-------LL-----A-----L-----Q---Y-----P-------GredrF
-------FY-----A-----L-----Q---S-------------------
-------VH-----G-----L-----Q---A-----P-------------
-------VY-----A-----L-----V---G-----G-------G----S
-------VY-----G-----L-----Q---A-----R-------G----V
-------LL-----A-----L-----Q---Y-----P-------GredrF
-------IS-----F-----N----------------------------Y
-------IY-----G-----L-----Q---S-----P-------A----L
-------VY-----G-----L-----Q---P-----R-------G----L
-------VY-----A-----L-----Q---A-----P-------G----L
-------FT-----T-----L-----S---L-----P-------G----R
-------FT-----T-----L-----S---L-----P-------G----R
-------VY-----G-----L-----E---T-----P-------G----R
--------------------------------------------------
-------VY-----G-----I-----E---A-----Q-------G----I
-------IY-----G-----L-----Q---A-----R-------G----F
-------LL-----A-----L-----Q---Y-----P-------GredrF
-------LL-----A-----L-----Q---Y-----P-------GredrF
-------LL-----A-----L-----Q---Y-----P-------GredrF
-------VL-----S-----V-----Q---Y-----P-------G-----
-------VY-----A-----V-----A---D-----P-------G----L
-------FT-----T-----L-----S---L-----P-------G----R
-------FT-----T-----L-----S---L-----P-------G----R
-------FT-----T-----L-----S---L-----P-------G----R
-------FT-----T-----L-----S---L-----P-------G----R
-------FT-----T-----L-----S---L-----P-------G----R
-------FT-----T-----L-----S---L-----P-------G----R
-------FT-----T-----L-----S---L-----P-------G----R
-------FT-----T-----L-----S---L-----P-------G----R
-------FT-----T-----L-----S---L-----P-------G----R
-------FT-----T-----L-----S---L-----P-------G----R
-------FT-----T-----L-----S---L-----P-------G----R
-------FT-----T-----L-----S---L-----P-------G----R
-------FT-----T-----L-----S---L-----P-------G----R
-------VY-----G-----L-----Q---P-----R-------G----L
-------LY-----G-----I-----Q---A-----R-------G----F
-------VL-----P-----L-----C---L-----P-------G----R
-------LY-----G-----I-----Q---A-----R-------S----L
-------IY-----G-----L-----Q---A-----T-------G----I
-------VY-----A-----A-----D----------------------F
-------VY-----A-----L-----Q---A-----R-------G-----
--------------------------------------------------
-------VC-----A-----V-----E---L-----P-------G-----
-------VY-----A-----A-----D----------------------F
-------VY-----G-----I-----Q---A-----H-------G----L
-------LQ-----V-----L-----E---Y-----P-------P----L
-------IY-----G-----L-----Q---S-----P-------A----L
-------VY-----G-----L-----Q---P-----R-------G----L
-------VY-----G-----L-----Q---P-----R-------G----L
-------VY-----G-----L-----Q---P-----R-------G----L
-------VY-----G-----L-----Q---P-----R-------G----L
-------VY-----G-----L-----Q---P-----R-------G----L
-------VY-----G-----L-----Q---P-----R-------G----L
-------LV-----G-----L-----Q---S-----P-------------
-------VY-----G-----L-----Q---P-----R-------G----L
-------VY-----G-----L-----Q---A-----Q-------G----M
-------VL-----G-----I-----Q---S-----P-------------
-------VY-----G-----L-----Q---P-----R-------G----L
-------VY-----G-----L-----Q---P-----R-------G----L
-------VY-----G-----L-----Q---P-----R-------G----L
-------VY-----G-----L-----Q---P-----R-------G----L
-------VY-----G-----L-----Q---P-----R-------G----L
-------VL-----A-----V-----Q---Y-----P-------G----R
-------MI-----G-----L-----A----------------------F
-------VY-----G-----I-----Q---S-----P-------G----M
-------AL-----A-----L-----Q---Y-----P-------G----R
-------LV-----A-----V-----E---Y-----P-------G----S
-------IY-----A-----L-----Q---D-----P-------G----L
-------VY-----A-----A-----D----------------------F
-------HH-----A-----I-----------------------------
-------FY-----A-----L-----Q---S-------------------
-------VF-----G-----L-----Q---P-----Q-------G----L
-------RV-----A-----V-----Q---Y-----P-------G----Q
-------VR-----G-----L-----Q---S-----R-------S----F
-------LY-----A-----L-----Q---S-----P-------I----L
-------IY-----G-----L-----Q---A-----P-------D----L
-------MY-----G-----L-----Q---S-----R-------G----I
-------LI-----G-----L-----Q---S-----P-------G----S
-------VL-----C-----V-----Q---Y-----P-------G----R
-------VY-----G-----L-----Q---A-----A-------G----L
-------VH-----A-----L-----Q---A-----P-------GldpvF
-------VY-----A-----L-----R---T-----R-------G----Y
-------IY-----G-----L-----P---G-----I-------G----L
-------FY-----A-----L-----Q---A-----V-------------
-------FY-----A-----L-----Q---A-----V-------------
-------VY-----G-----I-----Q---A-----R-------G----L
-------VD-----G-----F-----E---A-----P-------G----L
-------II-----G-----I-----Q---S-----P-------------
-------V------------------------------------G----D
-------FY-----A-----L-----Q---S-----Pa----qgG----E
-------LV-----G-----I-----Q---S-----P-------------
-------IY-----G-----L-----P---G-----I-------G----L
-------VL-----A-----I-----Q---Y-----P-------G----R
-------VY-----G-----I-----P---CrmlsdP-------G----H
-------VF-----A-----V-----Q---Y-----P-------G----R
-------VY-----G-----L-----Q---A-----R-------G----L
-------LL-----A-----I-----Q---Y-----P-------G----R
-------LL-----A-----I-----Q---Y-----P-------G----R
-------LL-----A-----I-----Q---Y-----P-------G----R
-------LL-----A-----I-----Q---Y-----P-------G----R
-------LL-----A-----I-----Q---Y-----P-------G----R
-------VY-----A-----I-----H---D-----P-------K----F
-------FI-----G-----V-----Q---A-----R-------G-----
-------IY-----G-----L-----Q---S-----P-------------
-------LL-----A-----V-----Q---Y-----P-------G----R
-------IY-----G-----L-----Q---S-----P-------------
-------IH-----G-----L-----Q---P-----R-------G----L
-------LL-----A-----L-----Q---Y-----P-------G----R
-------II-----G-----I-----Q---S-----P-------------
-------II-----G-----I-----Q---S-----P-------------
-------II-----G-----I-----Q---S-----P-------------
-------II-----G-----I-----Q---S-----P-------------
-------TH-----A-----V-----Q---Y-----P-------G----R
-------IH-----G-----L-----Q---P-----R-------G----L
-------VL-----V-----A-----Q---Y-----P-------GrqerF
-------IY-----G-----L-----Q---A-----R-------G----I
-------VY-----G-----I-----Q---A-----R-------G----L
-------FY-----A-----L-----Q---P-----P-------G----L
-------VL-----S-----V-----Q---Y-----P-------G-----
-------LY-----G-----L-----Q---S-----P-------V----L
-------IV-----G-----L-----Q---S-----P-------------
-------VW-----G-----L-----F---P-----P-------A----L
-------IT-----G-----I-----Q---S-----P-------------
-------VC-----A-----V-----E---L-----P-------G-----
-------VF-----G-----L-----Q-----------------------
-------VY-----V-----L-----Q---N-----P-------A----F
-------IT-----G-----I-----Q---S-----P-------------
-------VY-----G-----V-----Q---A-----R-------G----L
-------LW-----A-----A-----R---Y-----P-------G----R
-------II-----G-----I-----Q---S-----P-------------
-------VL-----G-----L-----E---A-----L-------G----L
-------LL-----A-----L-----Q---Y-----P-------G----R
-------VF-----G-----F-----Q---M-----P-------G----V
-------LL-----A-----L-----Q---Y-----P-------G----R
-------IY-----G-----L-----Q---A-----L-------G----L
-------VY-----G-----V-----------------------------
-------VY-----GlqarrL-----T---A-----P-------G----G
-------VW-----G-----L-----Q---L-----P-------S----L
-------VC-----P-----V-----E---L-----P-------G----R
-------VL-----A-----I-----Q---Y-----P-------G----R
-------FY-----G-----V-----Q---A-----R-------G----L
-------RI-----A-----V-----Q---Y-----P-------G----R
-------IY-----G-----F-----E---A-----K-------G----L
-------VV-----A-----F-----Q---A-----Q-------G----L
-------VL-----A-----V-----Q---Y-----P-------G----R
-------VN-----P-----I-----R---Y-----P-------G-----
-------II-----G-----I-----Q---S-----P-------------
-------II-----G-----I-----Q---S-----P-------------
-------VI-----G-----Lq--srM---L-----V-------D----S
-------VR-----S-----V-----Q---Y-----P-------G-----
-------VY-----G-----L-----Q---S-----P-------A----L
-------VY-----A-----L-----P---W-----P-------P----F
-------VF-----G-----L-----Q-----------------------
-------VL-----A-----V-----Q---Y-----P-------G----R
-------IL-----G-----L-----Q---S-----Pr----peG----M
-------VL-----S-----V-----Q---Y-----P-------G----R
-------VY-----A-----L-----E---A-----P-------G----L
-------LL-----A-----I-----Q---Y-----P-------G----R
-------VY-----A-----V-----Q---Y-----P-------G----R
-------IY-----A-----L-----Q---D-----P-------G----L
-------IY-----A-----L-----Q---D-----P-------G----L
-------IY-----A-----L-----Q---D-----P-------G----L
-------IY-----A-----L-----Q---D-----P-------G----L
-------IY-----A-----L-----Q---D-----P-------G----L
-------IY-----A-----L-----Q---D-----P-------G----L
-------IY-----A-----L-----Q---D-----P-------G----L
-------RI-----A-----V-----Q---Y-----P-------G----Q
li--gvqCR-----T-----L-----I---N-----P-------S----F
li--gvqCR-----T-----L-----I---N-----P-------S----F
-------VV-----P-----V-----Q---L-----P-------G-----
-------IY-----G-----V-----Q---A-----R-------G----I
-------VL-----A-----V-----Q---Y-----P-------G-----
-------VY-----G-----V-----Q---A-----R-------G----L
-------FY-----G-----L-----Q---A-----Q-------G----L
-------VF-----G-----L-----Q-----------------------
-------II-----G-----I-----Q---S-----P-------------
-------II-----G-----I-----Q---S-----P-------------
-------LY-----A-----L-----Q---A-----R-------G----L
-------IY-----M-----A-----Q---A-----S-------G----L
-------LY-----A-----L-----Q---S-----V-------G----L
-------VF-----G-----L-----Q-----------------------
-------VF-----G-----L-----Q-----------------------
-------VF-----G-----L-----Q-----------------------
-------VF-----G-----L-----Q-----------------------
-------VF-----G-----L-----Q-----------------------
-------VF-----G-----L-----Q-----------------------
-------VF-----G-----L-----Q-----------------------
-------VH-----A-----V-----E---A-----R-------G----L
-------VF-----G-----L-----Q-----------------------
-------LH-----G-----L-----Q---L-----R-------G----I
-------VY-----S-----L-----D---M-----A-------G----H
-------VL-----G-----V-----Q---Y-----P-------G----R
-------VL-----A-----V-----Q---Y-----P-------G----R
-------RV-----A-----V-----Q---Y-----P-------G----Q
-------II-----G-----I-----Q---S-----P-------------
-------II-----G-----I-----Q---S-----P-------------
-------VYglqahA-----L-----E---Q-----R-------G----I
-------IY-----G-----V-----Q---A-----R-------G----I
-------IY-----G-----V-----Q---A-----R-------G----I
-------IY-----G-----V-----Q---A-----R-------G----I
-------IY-----G-----V-----Q---A-----R-------G----I
-------IY-----G-----V-----Q---A-----R-------G----I
-------IY-----G-----L-----Q---S-----P-------L----F
-------IY-----G-----L-----Q---S-----P-------L----F
-------TR-----L-----I-----E---L-----P-------------
-------LR-----A-----I-----Q---S-----P-------G----L
-------VY-----A-----L-----Q---A-----P-------G----I
-------IY-----G-----V-----Q---A-----R-------G----I
-------VF-----G-----L-----Q-----------------------
-------VF-----G-----L-----Q-----------------------
--------------------------------------------------
-------AL-----S-----V-----Q---Y-----P-------G----R
-------FY-----A-----L-----R---A-----R-------G----F
-------FY-----A-----L-----R---A-----R-------G----F
-------VF-----G-----L-----Q-----------------------
-------VF-----G-----L-----Q-----------------------
-------IY-----G-----L-----Q---S-----P-------E----L
-------II-----G-----I-----Q---S-----P-------------
-------VY-----G-----LvnkayV---V-----P-------G---wF
-------IL-----G-----L-----Q---S-----Pr----peG----M
-------VF-----G-----V-----Q---Y-----P-------GrqdrY
-------VF-----G-----Lqa-ksP---Q-------------------
-------VY-----G-----L-----Q---A-----R-------G----L
-------VD-----S-----P-----E---L-----P-------G----R
-------LL-----A-----V-----C---Y-----P-------G-----
-------VY-----G-----V-----Q---A-----R-------G----L
-------II-----G-----L-----Q---S-----P-------------
-------VW-----G-----V-----Q---S-----P-------A----V
-------AL-----S-----V-----Q---Y-----P-------G----R
-------FY-----A-----L-----R---A-----R-------G----F
-------IY-----G-----V-----Q---A-----R-------G----I
-------VY-----G-----LvnkayV---V-----P-------G---wF
-------VY-----G-----L-----Q---A-----R-------G----L
-------LY-----G-----F-----Q---A-----P-------G----L
-------IM-----G-----I-----Q---S-----P-------------
-------IM-----G-----I-----Q---S-----P-------------
-------FY-----A-----L-----R---A-----R-------G----F
-------FY-----A-----L-----R---A-----R-------G----F
-------FY-----A-----L-----R---A-----R-------G----F
-------FY-----A-----L-----R---A-----R-------G----F
-------IY-----G-----V-----Q---A-----R-------G----I
-------VF-----G-----L-----Q-----------------------
-------FY-----G-----L-----Q---A-----Q-------G----L
-------LL-----A-----L-----Q---Y-----P-------GredrF
-------IY-----G-----L---------------P-------G----V
-------IY-----G-----L---------------P-------G----V
-------VY-----G-----V-----------------------------
-------II-----G-----I-----Q---S-----P-------------
-------II-----G-----I-----Q---S-----P-------------
-------IM-----G-----I-----Q---S-----P-------C----P
-------LD-----G-----F-----E---A-----P-------G----L
-------II-----G-----I-----Q---S-----P-------------
-------VY-----G-----L-----Q---A-----R-------G----L
-------FL-----G-----I-----Q---A-----R-------G----W
-------LY-----A-----L-----Q---L-----P-------G----R
-------FY-----A-----L-----R---A-----R-------G----F
-------FY-----A-----L-----R---A-----R-------G----F
-------FY-----A-----L-----R---A-----R-------G----F
-------VY-----A-----F-----Q---A-----H-------G----L
-------VH-----A-----F-----Q---A-----G-------G----L
-------VYgmqahA-----L-----E-----------------------
-------FY-----A-----L-----Q---A-----Pda--vggG----H
-------SY-----G-----F-----E---A-----P-------G----F
-------VH-----G-----L-----R---A-----A-------G----L
-------VF-----A-----I-----Q---Y-----P-------G----R
-------II-----G-----I-----Q---S-----P-------------
-------II-----G-----I-----Q---S-----P-------------
-------IY-----G-----L-----Q---A-----P-------Q----L
-------VH-----A-----V-----E---L-----P-------G----H
--------------------------------------------------
-------VS-----L-----A-----I---Y-----P-------G----R
-------II-----A-----L-----Q---A-----R-------G----Y
-------VY-----G-----L-----Q---A-----T-------G----I
-------TF-----G-----V-----R---L-----P-------G----R
-------VL-----A-----V-----Q---Y-----P-------G-----
-------VC-----P-----V-----Q---L-----P-------G----R
-------VY-----A-----L-----R---T-----R-------G----Y
-------TI-----V-----P-----D---L-----R-------G----H
-------VF-----G-----L-----Q---P-----R-------G----L
-------VF-----G-----L-----Q---P-----R-------G----L
-------FY-----S-----F-----Qa-iA-----P-------G-----
-------IL-----G-----L-----Q---S-----Pr----peG----M
-------LY-----G-----L-----A---A-----S-------G----L
-------LY-----G-----L-----A---A-----S-------G----L
-------VY-----G-----V-----Q---Y-----P-------G----R
-------VV-----P-----L-----E---L-----P-------G----R
-------VY-----G-----V-----------------------------
-------IY-----G-----L---------------P-------G----V
-------VY-----G-----F-----H----------------------F
-------VY-----G-----F-----H----------------------F
-------IY-----G-----L-----Q---P-----R-------G----L
-------VI-----A-----L-----N---S-----P------------F
-------VY-----G-----L-----Q---A-----P-------G---lY
-------VY-----G-----L-----Q---A-----P-------G---lY
-------FY-----G-----L-----Q---A-----R-------G---lY
-------VL-----A-----V-----Q---Y-----P-------G----R
-------VA-----V-----V-----R---A-----A-------G----L
-------VS-----S-----I-----R---L-----P-------G----R
-------VC-----P-----L-----Q---L-----P-------G----R
-------VL-----A-----V-----Q---Y-----P-------G-----
-------VS-----V-----V-----R---L-----P-------G----R
-------II-----G-----L-----Q---P-----R-------G----L
-------FY-----G-----L-----Q---A-----P-------G----L
-------IY-----G-----L-----Q---A-----R-------G----I
-------IY-----A-----L-----R---A-----R-------G----F
-------VY-----G-----LvnkayV---V-----P-------G---wF
-------VS-----L-----V-----I---Y-----P-------G----R
-------VQ-----P-----V-----E---L-----P-------G----R
-------TL-----A-----V-----Q---Y-----P-------G----R
-------VH-----A----fV-----S---H-----VytrqrwrG----F
nqmansaLS-----L-----V-----T---W-----P-------G----R
-------IM-----G-----I-----Q---S-----P-------R----P
--------------------------------------------------
nqvansaLS-----L-----V-----T---W-----P-------G----R
-------VV-----A-----F-----D---L-----R-------G----R
-------VW-----G-----M-----T---L-----P-------G-----
-------FY-----A-----L-----Q---A-----L-------G----L
-------IH-----A-----V-----D---M-----A-------G----H
-------IY-----A-----V-----Q---A-----Y-------G----L
-------VR-----P-----L-----H---P-----P-------GrgrrF
-------VR-----P-----V-----E---L-----P-------G----R
-------FY-----G-----V-----Q---A-----F-------G----L
-------IL-----G-----L-----Q---S-----Pr----peG----M
-------IH-----A-----F-----D----------------------F
-------IH-----A-----F-----D----------------------F
-------VR-----P-----V-----E---L-----P-------G-----
-------IL-----P-----V-----Q---L-----P-------G----R
-------LL-----A-----V-----Q---Y-----P-------G----R
-------VW-----G-----L-----Q---H-----P-------G----L
-------VV-----V-----V-----R---L-----P-------G----R
-------IY-----G-----L-----Q---A-----R-------G----I
qlpadveLV-----S-----V-----Q---Y-----P-------G----R
-------FY-----G-----L-----Q---A-----R-------G----L
-------VL-----A-----I-----Q---Y-----P-------G----R
-------VY-----G-----L-----Q---A-----T-------E----I
-------LY-----G-----L-----Q---A-----T-------G----L
-------LF-----G-----L-----S---S-----P-------------
-------II-----G-----I-----Q---S-----P-------------
-------LY-----G-----L-----A---F-----P-------N----M
-------FY-----G-----L-----Q---S-----L-------G----Q
-------LY-----A-----L-----Q---L-----P-------G----R
-------VL-----A-----L-----D---L-----P-------G-----
-------LS-----A-----V-----D---A-----P-------G----L
-------LV-----A-----I-----Q---Y-----P-------GredrF
-------VR-----V-----I-----A---D-----P------------V
-------LI-----G-----L-----Q---M-----P-------G----L
-------VN-----A-----L-----D---Y-----P-------G----V
-------VY-----A-----F-----Q---A-----H-------G----L
-------LL-----A-----L-----Q---Y-----P-------GredrF
-------LC-----P-----V-----Q---L-----P-------G----R
-------IY-----A-----F-----R---S-----R-------G----V
-------VF-----G-----L-----Q---A-----R-------G----L
-------LL-----A-----L-----Q---Y-----P-------GredrF
-------II-----A-----T-----D---H-----R-------G----W
-------WI-----T-----L-----E---L-----P-------G-----
-------VR-----P-----V-----E---L-----P-------G-----
-------LV-----A-----F-----D---S-----P-------G----W
-------VC-----A-----I-----E---L-----P-------GrgsrF
-------VL-----A-----V-----Q---Y-----P-------G-----
-------LL-----A-----L-----Q---Y-----P-------GredrF
-------VY-----G-----L-----Q---S-----Phvs-gaaG----F
-------AF-----G-----L-----Q---L-----P------------I
-------IY-----G-----I-----Q---S-----P-------S----I
-------VL-----A-----V-----Q---Y-----P-------G----R
-------VF-----S-----Y-----D---R-----P-------G----Y
-------VL-----A-----P-----D---L-----P-------G----H
--------------------------------------------G----N
-------VL-----A-----P-----D---L-----P-------G----H
-------CH-----A-----L-----D---L-----S-------G----H
-------VL-----A-----P-----D---L-----P-------G----H
-------VL-----A-----V-----Q---Y-----P-------G----R
-------VN-----G-----V-----Q---A-----P-------------
-------VC-----A-----L-----D---Y-----P-------G----V
-------CI-----G-----L-----R---P-----L-------G----L
-------VC-----P-----V-----Q---L-----P-------G----R
-------VY-----G-----L-----R---A-----Q-------G----L
-------IH-----G-----L-----E---A-----L-------G----L
-------VI-----P-----V-----S---L-----P-------GreqrF
-------FY-----G-----L-----Q---A-----R-------G----L

---L---P--G-----E--------Q----L--P---A-------D----
---E---A--G-----E--------P----V--P---A-------S----
---E---E--G-----E--------P----L--P---S-------S----
---I---A--G-----E--------P----L--P---S-------A----
---G--dP--A-----E--------P----L--P---A-------S----
---G---T--G-----Tgt---gtaL----L--P---A-------D----
---L---P--G-----E--------R----V--P---A-------T----
---L---E--G-----E--------P----L--P---S-------G----
---R---H--K-----T--------P----L--T---R-------S----
---A---T--G-----E--------R----L--P---A-------T----
---A---P--G-----E--------L----L--P---A-------T----
---A---P--G-----E--------L----L--P---A-------T----
---Qd-rR--D-----E--------R----A--L---G-------T----
---Qd-rR--A-----E--------P----C--L---E-------S----
---Qd-rR--H-----E--------P----P--V---D-------S----
---V---Q--E---------------------------------------
---L---R--G-----E--------Q----L--P---S-------A----
---L---P--G-----E--------Q----L--P---A-------D----
---E---A--G-----E--------P----V--P---A-------S----
---E---E--G-----E--------P----L--P---S-------S----
---E---E--G-----E--------P----L--P---S-------S----
---G---D--G-----E--------L----L--P---A-------T----
---R---A--N-----E--------L----L--P---G-------S----
---A---P--D-----E--------P----L--P---A-------D----
---E---P--G-----E--------Q----L--P---A-------S----
---I---A--G-----E--------P----L--P---S-------A----
---L---A--G-----E--------P----L--P---A-------S----
---R---A--D-----E--------L----L--P---G-------S----
---G---D--G-----E--------L----L--P---A-------T----
---D---E--N-----D--------H----V--P---I-------D----
---V---P--G-----T--------A----V--P---A-------S----
---G---R--D-----E--------S----L--P---A-------S----
---G---D--G-----E--------L----L--P---A-------N----
---A---T--G-----D--------L----L--P---A-------T----
---V---T--G-----Q--------P----V--A---A-------D----
---G---R--G-----E--------L----L--P---A-------T----
---V---T--G-----Q--------P----V--A---A-------D----
---G---E--G-----E--------K----L--P---A-------S----
---G--dP--A-----E--------P----L--P---A-------S----
---T---W--Q-----E--------S----L--P---A-------S----
---G---T--G-----Tgt---gtaL----L--P---A-------D----
---G---T--G-----Tgt---gtaL----L--P---A-------D----
---E---K--G-----E--------P----V--P---S-------D----
---L---K--G-----E--------P----L--A---E-------S----
---L---P--G-----E--------R----V--P---A-------T----
---S---A--K-----E--------P----L--P---A-------S----
---G---T--G-----Tgt---gtaL----L--P---A-------D----
---V---P--G-----Q--------P----L--P---A-------G----
---A---A--G-----E--------P----L--P---A-------N----
---L---E--G-----E--------P----L--P---S-------G----
---D---D--G-----A--------P----L--P---A-------D----
---R---H--K-----T--------P----L--T---R-------S----
---A---T--G-----E--------R----L--P---A-------T----
---V---E--G-----E--------K----L--P---V-------D----
---G---H--G-----Q--------P----L--P---D-------S----
---G---A--G-----Q--------A----M--P---E-------D----
---N---T--G-----E--------A----L--P---A-------H----
---D---N--G--------------P----L--P---A-------S----
---R---A--G-----E--------P----L--P---A-------N----
---D---N--G--------------P----L--P---A-------S----
---A---R--G-----E--------H----L--A---P-------D----
---A---P--G-----E--------L----L--P---A-------T----
---A---P--G-----E--------L----L--P---A-------T----
-------H--G-----E--------P----L--P---G-------T----
---D---S--S-----D--------A----L--P---Q-------N----
---D---S--S-----D--------A----L--P---Q-------N----
---D---S--S-----D--------A----L--P---Q-------N----
---D---S--S-----D--------A----L--P---Q-------N----
---D---S--S-----D--------A----L--P---Q-------N----
---D---S--S-----D--------A----L--P---Q-------N----
---D---S--S-----D--------A----L--P---Q-------N----
---D---S--S-----D--------A----L--P---Q-------N----
--------------------------------------------------
---H---G--G-----Q--------A----L--P---A-------T----
---V---A--G-----E--------P----L--P---A-------D----
---E---L--G-----D--------A----L--P---A-------D----
---D---G--R-----E--------P----P--L---E-------Q----
-------D--G-----K--------H----A--P--hA-------S----
-------D--G-----K--------H----A--P--hA-------S----
-------D--G-----K--------H----A--P--hA-------S----
-------D--G-----K--------H----A--P--hA-------S----
-------D--G-----K--------H----A--P--hA-------S----
-------D--G-----K--------H----A--P--hA-------S----
-------D--G-----K--------H----A--P--hA-------S----
-------D--G-----K--------H----A--P--hA-------S----
-------D--G-----K--------H----A--P--hA-------S----
---G---V--G----------------------P---T-------D----
---N---P--G-----E--------S----T--E---P-------S----
---L---A--G---------------------------------------
---N---P--G-----E--------S----T--E---P-------T----
---N---P--G-----E--------A----T--E---P-------T----
---H---G--K-----E--------E----L--P---P-------T----
---E---P--G-----Q--------Q----P--P---G-------S----
-------E--G-----Ee------pP----L--G---S-------V----
---QdrsT--Q-----E--------Q----L--P-----------T----
-------C--G-----T--------M----V--P---Y------lD----
-------C--G-----T--------M----V--P---Y------lD----
-------C--G-----T--------M----V--P---Y------lD----
-------C--G-----T--------M----V--P---Y------lD----
-------C--G-----T--------M----V--P---Y------lD----
-------C--G-----T--------M----V--P---Y------lD----
-------C--G-----T--------M----V--P---Y------lD----
-------C--G-----T--------M----V--P---Y------lD----
-------C--G-----T--------M----V--P---Y------lD----
-------C--G-----T--------M----V--P---Y------lD----
-------C--G-----T--------M----V--P---Y------lD----
-------C--G-----T--------M----V--P---Y------lD----
-------C--G-----T--------M----V--P---Y------lD----
-------C--G-----T--------M----V--P---Y------lD----
-------C--G-----T--------M----V--P---Y------lD----
-------C--G-----T--------M----V--P---Y------lD----
-------C--G-----T--------M----V--P---Y------lD----
---Qd-rR--G-----E--------P----L--I---G-------T----
---E--yR--G-------------------L--P---D------wS----
---V---D--G--------------K----L--P---Pa-----dS----
---N---P--G-----E--------S----T--E---P-------S----
---Qd-rR--G-----E--------P----G--F---A-------S----
---Y---D--A--------------Q----L--P---N-------S----
---D---G--K-----T--------A----P--H---Q-------S----
---Qd-rR--D-----E--------R----A--L---G-------T----
---D--gK--A-----E-------pH----L--------------S----
---D--gK--A-----E-------pH----L--------------S----
qdrR---D--E-----E--------P----L------G-------T----
---M---D--E-----E--------Q----P--P---A-------T----
---D--eH--G-----N--------L----L--A---E------pD----
---A---R--T-----E--------P----L--P---R-------T----
-------E--G-----E--------R----A--P--lG-------T----
---D--gA--Q-----A--------P----L--P-----------S----
---Qd-rR--K-----E--------P----C--V---P-------D----
---Qd-rR--K-----E--------P----C--V---P-------D----
---Qd-rR--K-----E--------P----C--V---P-------D----
---A---R--T-----E--------P----L--P---G-------S----
-------E--N-----R--------A----L--P---D------wS----
---S---D--P-----Q--------H----R--P---E-------S----
---T--eI--G-----Q--------P----P--Y---I-------S----
qdrR---D--E-----E--------P----L------G-------T----
---G---A--G-----E-------tP----V--Y---P-------S----
----------------Edr---lahP----F--A---H-------S----
---S---D--P-----Q--------H----R--P---E-------S----
---A--lT--G-----G--------V----E--P---A-------D----
----------G-----E--------P----C--A---R-------S----
---A---R--T-----E--------P----L--P---G-------S----
---Dh-rM--R-----E--------P----G--A---R-------D----
---E---ErfG-----E--------P----C--L---A-------S----
---G---N--D-----Q--------P----V--T-----------G----
---G---N--D-----Q--------P----V--T-----------G----
---L---E--E----------------------P---S-------H----
----------S-----D--------P----LhrP---D-------S----
qdrR---S--E-----E--------P----L------G-------D----
---N---K--K-----T--------P----L--G---E-------G----
---Qd-rR--A-----E--------K----C--V---D-------N----
---A---R--T-----E--------P----L--P---G-------S----
---A---D--G-----A--------G----L--P---G-------S----
---G---A--T-----Q--------H----I--Pf-yD-------D----
-------R--G-----E--------Q----V--P---G-------S----
---A---G--P-----E--------E----L--P---H-------S----
---A---A--G--------------E----V--P--hS-------S----
----------G-----E--------P----C--A---R-------S----
---L---V--D-----E--------Q-------A---A-------S----
---E---A--D-----D--------PtatiI--T---R-------T----
---D--gV--S-----E--------P-------P---T-------S----
---D---G--G-----A--------P----F--A---G-------S----
----------G-----E--------P----C--A---R-------S----
---L---T--G---------------------------------------
---G---S--R-----E--------S----L--P---D-------S----
---D---G--R-----Q--------P----P--H---V-------T----
---Q---F--G--------------H----I--P---V-------S----
---G---A--T-----Q--------H----I--Pf-yD-------D----
---G---A--T-----Q--------H----I--Pf-yD-------D----
---D---G--L-----S--------A----L--P---E-------S----
---N---K--N-----P--------P----L--G---E-------G----
---D---G--T-----Q--------P----V--L---E-------T----
-------V--G-----D--------P----R--A---T-------S----
----------G-----E--------P----C--A---R-------S----
----------G-----E--------P----C--A---R-------S----
----------G-----E--------P----C--A---R-------S----
-------R--Q-----Drr---repP----L------A-------D----
-------E--D-----T--------P----M--P---V-------D----
---G---A--T-----Q--------H----I--Pf-yD-------D----
---G---A--T-----Q--------H----I--Pf-yD-------D----
---G---A--T-----Q--------H----I--Pf-yD-------D----
---G---A--T-----Q--------H----I--Pf-yD-------D----
---G---A--T-----Q--------H----I--Pf-yD-------D----
---G---A--T-----Q--------H----I--Pf-yD-------D----
---G---A--T-----Q--------H----I--Pf-yD-------D----
---G---A--T-----Q--------H----I--Pf-yD-------D----
---G---A--T-----Q--------H----I--Pf-yD-------D----
---G---A--T-----Q--------H----I--Pf-yD-------D----
---G---A--T-----Q--------H----I--Pf-yD-------D----
---G---A--T-----Q--------H----I--Pf-yD-------D----
---G---A--T-----Q--------H----I--Pf-yD-------D----
---D--gL--G--------------P----P--D---R-------S----
---D---G--T-----T--------A----P--A---A-------S----
---Ah-rW--G-----E--------P----L--E---H-------D----
---A---R--P-----E--------P----R--P---E-------S----
-------Q--G-----E--------P-------P---V-------S----
---L---E--E----------------------P---S-------Y----
---V---D--G-----T--------R----L--P---F-------H----
----------K-----P--------P----L--G---E-------G----
-------R--G-----Arf---repP----L------R-------T----
---T---E--D----------------------P---S-------Y----
---E--yR--G-------------------L--P---D------wS----
---D---T--Q-----A--------P----P--D---L-------S----
---G---S--D-----E--------T----L--P---D-------S----
---D--gL--G--------------P----P--D---R-------S----
---D--gL--G--------------P----P--D---R-------S----
---D--gL--G--------------P----P--D---R-------S----
---D--gL--G--------------P----P--D---R-------S----
---D--gL--G--------------P----P--D---R-------S----
---D--gL--G--------------P----P--D---R-------S----
---R---P--D-----G--------A----I--Ar-cA-------D----
---D--gL--G--------------P----P--D---R-------S----
---E---S--R--------------A----L--P---D------wS----
---R--pH--G-----A-------iA----T--C---Q-------D----
---D--gL--G--------------P----P--D---R-------S----
---D--gL--G--------------P----P--D---R-------S----
---D--gL--G--------------P----P--D---R-------S----
---D--gL--G--------------P----P--D---R-------S----
---D--gL--G--------------P----P--D---R-------S----
---Qd-rH--H-----E--------P----S--I---D-------N----
---S---P--D--------------N----L--T---P-------D----
---D---E--G-----Ed------aL----I--G---A-------D----
---Qd-rR--D-----E--------P----C--V---T-------D----
---G---A--R-----Qles--cehP----L-------------------
-------D--G-----D--------A----D--Y---G-------S----
---L---E--E----------------------P---S-------Y----
-------K--K-----Qk-----spP----L--G---E-------G----
---R---V--D-----E--------D-------A---T-------S----
---D---G--D-------------------V--Pp-hE-------T----
---Q---D--G-----Y--------G----L--Pp-lE-------S----
---L---E--S-----G--------W----F--D---P-------S----
---L---D--P-----E--------R----V--V---G-------S----
---S---G--R-----E--------P----S--P---G-------S----
---R--gA--G--------------P----V--G---R-------T----
-------Q--G--------------A----I--A---As-----dD----
---Qd-rR--T-----E--------P----L--L---D-------S----
---D--gD--G--------------P----L--P---A-------T----
---P---E--P-----E--------P-------A---A-------S----
---G---S--N-----E--------Q----L--F---G-------S----
---G---Q--Q-----Q--------L-----------R-------T----
---V---D--Q-----E--------A-----------E-------S----
---V---D--Q-----E--------A-----------E-------S----
---D--gR--T-----T--------P-------A---S-------T----
---E---G--G----iE--------P----V------D-------D----
---R---P--N-----G--------P----MqtA---A-------N----
---T---N--G----------------------A---A-------D----
---I---T--D---------------------------------------
---R---P--D-----G--------P----L--Al-sE-------N----
---G---Q--Q-----Q--------L-----------R-------T----
---Qd-rR--H-----E--------P----G--L---A-------T----
-------R--D-----T--------S----L--A---Q-------M----
---Qd-rR--K-----E--------V----S--P---R-------D----
---I--gS--D-----E--------P-------H---D-------T----
---Qe-rQ--D-----E--------P----F--V---T-------D----
---Qe-rQ--D-----E--------P----F--V---T-------D----
---Qe-rQ--D-----E--------P----F--V---T-------D----
---Qe-rQ--D-----E--------P----F--V---T-------D----
---Qe-rQ--D-----E--------P----F--V---T-------D----
---L---D--P-----D--------S----W------S-------G----
---V---E--P-----E--------Q----L--P---F-------D----
---R---P--G-----G--------A----M--At-sE-------T----
---A---EryS-----E--------P----F--A---R-------S----
---R---P--G-----G--------A----M--At-sE-------T----
-------D--G-----R--------T----V--P---Y-------S----
---E---ErfG-----E--------P----C--L---P-------S----
---R---P--N-----G--------P----MqtA---A-------N----
---R---P--N-----G--------P----MqtA---A-------N----
---R---P--N-----G--------P----MqtA---A-------N----
---R---P--N-----G--------P----MqtA---A-------N----
---Qd-rR--K-----E--------P----F--A---R-------T----
-------D--G-----R--------T----V--P---Y-------S----
----------N-----E--------P----F--V---D-------R----
---A---R--Q-----E--------E----L--P---D-------T----
---A---R--T-----E--------A----L--P---G-------G----
---Q---E--G-----Q--------E----P--M---D-------K----
-------R--Q-----D--------R----R--T---E-------S----
---N---S--A-----A--------P----L--P---D-------S----
---R---P--D--------------G----V--I---A-------R----
---L--sA--G----------------------P---A-------G----
---R---P--E-----G--------P----M--Aq-cA-------T----
-------R--G-----Arf---repP----L------R-------T----
---A---A--N-----T--------S----G--T---D-------S----
---D--gV--T-----E--------P----L--------------S----
---R---P--D-----G--------P----MqqC---A-------S----
---A---R--T-----E--------P----L--P---G-------S----
----------------Edr---lahP----F--A---T-------S----
---R--pH--G--------------P----MqtA---A-------N----
-------D--G-----S--------C----L--P---L-------T----
---E---ErfG-----E--------P----C--L---P-------S----
---M---D--D-----Q--------L----P--P---E-------T----
---E---ErfG-----E--------P----C--L---P-------S----
-------D--G-----E--------Q----Q--P---Y-------N----
----------------E--------R----L--E---G-------E----
------------------------------L--P---G-------S----
---G---G--G----------------------P---Ey-----dS----
---Ga-rM--G-----E--------P----L--H---T-------D----
---Qd-rR--H-----E--------K----C--I---D-------N----
---Y---G--G-----E--------A----P--H---E-------T----
---Ag-rH--D-------------------V--Pd-lA-------S----
---F---D--G--------------A----E--P---Q-------D----
-------E--N-----R--------A----F--P---D------wT----
---Qd-rR--L-----E--------P----H--I---D-------S----
------------------------------L--A---Aild-ghnS----
---R---P--N-----G--------P----MhtA---A-------N----
---R---P--N-----G--------P----MhtA---A-------N----
---S---W--R-----E--------R-------------------S----
-------R--Q-----D--------R----R--T---E-------R----
---D---P--K-----Q--------P----L--P---S-------S----
----------D-----D--------V----R--P---P-------T----
---A---K--S-----P--------Q----R--F---A-------T----
---Qd-rR--R-----E--------P----F--V---D-------S----
---I---A--A----------------------S---R-------H----
---Qd-rR--D-----E--------P----G--I---V-------D----
---N---D--D-----D--------V----L--P---E-------T----
---Qe-rQ--D-----E--------P----F--V---T-------D----
---Qd-rR--D-----E--------E----A--V---R-------D----
-------E--G-----D--------A----G--Y---D-------S----
-------E--G-----D--------A----G--Y---D-------S----
-------E--G-----D--------A----G--Y---D-------S----
-------E--G-----D--------A----G--Y---D-------S----
-------E--G-----D--------A----G--Y---D-------S----
-------E--G-----D--------A----G--Y---D-------S----
-------E--G-----D--------A----G--Y---D-------S----
---H---D--R-----S--------G----L--Pp-lE-------S----
-------A--D--------------------------P-------S----
-------A--D--------------------------P-------S----
-------R--G-----L--------R----L--R---Erp---ydT----
---A---K--N-----E--------E----L--P---R-------S----
-------R--Q-----Drh---reaQ----L--P-----------S----
---A---R--T-----E--------P----L--A---A-------G----
---D---G--S-----T--------P----P--L---G-------T----
---A---K--S-----P--------Q----R--F---A-------T----
---R--pH--G--------------P----MqtS---A-------N----
---R--pH--G--------------P----MqtS---A-------N----
---A---R--P-----E--------P----L--P---D-------D----
---E---A--G-----Q--------S----L--Q---P-------T----
-------D--G-----E--------S----E--P---Y-------T----
---A---K--S-----P--------Q----R--F---A-------T----
---A---K--S-----P--------Q----R--F---A-------T----
---A---K--S-----P--------Q----R--F---A-------T----
---A---K--S-----P--------Q----R--F---A-------T----
---A---K--S-----P--------Q----R--F---A-------T----
---A---K--S-----P--------Q----R--F---A-------T----
---A---K--S-----P--------Q----R--F---A-------T----
---D---G--A-----E--------A----P--F---A-------N----
---A---K--S-----P--------Q----R--F---A-------T----
---D---G--R-----D--------P----L--P---A-------S----
---G---R--S-----G--------H----R--P---E-------Gqg--
---Qd-rL--G-----E--------P----A--V---P-------D----
---Qd-rR--H-----E--------P----L--I---D-------S----
---R---G--K-----Qdfa--sftS----L--P---A-------L----
---R--pH--G--------------P----MqtA---T-------N----
---R--pH--G--------------P----MqtA---T-------N----
-------P--D--------------------------W-------S----
---A---K--N-----E--------E----L--P---K-------S----
---A---K--N-----E--------E----L--P---K-------S----
---A---K--N-----E--------E----L--P---K-------S----
---A---K--N-----E--------E----L--P---K-------S----
---A---K--N-----E--------E----L--P---K-------S----
-------T--G-----T--------P----L--P---E-------S----
-------T--G-----T--------P----L--P---E-------S----
----------------S--------P----L--Pq-vE-------T----
---I---E--A--------------------------D-------A----
---D---G--G-----T-------tH-----------A-------K----
---A---K--N-----E--------E----L--P---K-------N----
---A---K--S-----P--------Q----R--F---A-------T----
---A---K--S-----P--------Q----R--F---A-------T----
--------------------------------------------------
---Qd-rR--A-----E--------P----C--L---E-------S----
---N---P--G-----E--------T----H--F---Q-------S----
---N---E--G-----E--------T----Y--F---S-------S----
---A---K--S-----P--------Q----R--F---A-------T----
---N---R--Q-----L--------L----L--P---Swr---dqS----
---V---E--D-----D--------P----H--P---R-------S----
---R--pH--G--------------P----MqtA---T-------N----
---D---T--S---------------------------------------
---I---A--A----------------------S---R-------H----
----------S-----E--------P----F--V---E-------T----
---R---F--G----------------------------------T----
---V---G--E-----D--------A----P--H---E-------T----
---G---TryG-----A--------P----F--A---T-------D----
-------R--Q-----E--------R----L--A---Epc---vtD----
---A---R--T-----E--------P----L--P---G-------S----
---R---P--D-----G--------L----L--A---Ns-----tD----
---T--vP--G-----E--------R----F--A---S-------I----
---Qd-rR--A-----E--------P----C--L---E-------S----
---N---E--G-----E--------T----Y--F---S-------S----
---A---E--N-----E--------E----L--P---K-------S----
---D---T--S---------------------------------------
---I---G--G-----D-------dP----H--I---S-------I----
---I---D--D-----T--------P----P--L---S-------T----
---R---P--A-----G--------P----MqtA---T-------T----
---R---P--A-----G--------P----MqtA---T-------T----
---N---E--G-----E--------T----Y--F---S-------S----
---N---E--G-----E--------T----Y--F---S-------S----
---N---E--G-----E--------T----Y--F---S-------S----
---N---E--G-----E--------T----Y--F---S-------S----
---A---K--N-----E--------E----L--P---K-------T----
---A---T--N-----A--------L----G--S---A-------S----
-------D--G-----Qh------tP----M--T---S-------I----
---N---E--A----------------------P---A-------T----
---A---V--G-----E--------P----Q--L---R-------T----
---A---V--G-----E--------P----Q--L---R-------T----
----------------E--------R----L--E---G-------S----
---R--pH--G--------------P----MqtA---T-------N----
---R--pH--G--------------P----MqtA---T-------N----
-------A--G--------------P----MqtA---T-------T----
---E--gD--A-----E--------P----V------E-------D----
---R--pH--G--------------P----MqtA---T-------N----
---D---G--D-----E--------E----P--Q---R-------C----
---M---S--Q-----E--------A----P--I---A-------G----
---Es-rA--A-----E--------A----P--Y---R-------D----
---N---E--G-----E--------T----Y--F---S-------S----
---N---E--G-----E--------T----Y--F---S-------S----
---N---E--G-----E--------T----Y--F---S-------S----
---E--rR--G-------------------V--P---D------wS----
---E---H--G-----T--------D----V--V---D-------T----
---R---R--G-------------------V--P---D------wS----
---------------------------------P---G-------S----
---D--dG--G-----A--------P----L------N-------S----
---T---D--R-----E--------E----P--D---H-------T----
---Qd-rR--K-----E--------A----G--V---S-------D----
---R--pH--G--------------P----MqtA---T-------N----
---R--pH--G--------------P----MqtA---T-------N----
---G---G--E-----E--------P----G--P---D-------S----
---D--lA--A-----E--------A----E--P--fA-------S----
-------------------------------------H-------T----
---Dh-rM--R-----E--------A----C--A---A-------D----
---V---G--E-----A--------D----L--P---T-------S----
---D---P--D-----H--------R----Q--A---P-------D----
---Es-rL--G-----D--------P----V--V---T-------V----
-------R--Q-----D--------R----H--A---E-------P----
----------------Enrl--repP----L------R-------A----
---N---T--N-----E--------R----F--F---H-------S----
---G---R--S-----Rr------lP----L--A---D-------S----
-------D--G-----E--------A----P--P--yE-------T----
-------D--G-----E--------A----P--P--yE-------T----
---E---A--G-----E--------L----I--T---Q-------V----
---I---A--A----------------------S---R-------H----
---A---A--G-----E-------tP----L--F---E-------V----
---A---A--G-----E-------tP----L--Y---E-------V----
---Qd-rH--S-----E--------P----F--V---E-------S----
---Ga-rM--D-----E--------P----L--H---T-------E----
----------------E--------R----L--E---G-------D----
---A---L--G-----E--------A----H--L---D-------S----
---I---E--Q---------------------------------------
---I---E--Q---------------------------------------
-------D--G-----A--------T----V--P---H-------S----
---L---K--N-----D-------vD----V--H---C-------T----
---D---D--E-----E--------P----T--F---L-------D----
---D---D--E-----E--------P----T--F---L-------D----
---G---E--D--------------------------A-------P----
---Qd-rR--R-----E--------R----L--L---D-------D----
---L---P--D--------------------------E-------E----
---Ec-rD--K-----E--------P----F--A---T-------N----
---E--aR--L-----Q--------E----V--P--lR-------D----
-------R--Q-----Drr---aekP----L------E-------D----
---Es-rA--K-----E--------P----F--A---K-------D----
-------D--G-----V--------S----V--P--hS-------A----
---N--gE--S-----D--------P----L--T---S-------V----
---G---Q--R-----E--------E----L--P---K-------T----
---E---A--G-----Q--------T----R--F---G-------S----
---D---T--S---------------------------------------
---D--sR--M-----TekaatsivP----L--A---Q-------S----
---G---ArlG-----E--------P----L--Q---T-------D----
---Qd-rR--N-----E--------S----C--L---E-------S----
---------------------------------------------A----
---D---R--L-----R--------H----L--Ap-vR-------S----
---V--gP--M--------------Q----I--A---T-------T----
--------------------------------------------------
---D---R--L-----R--------H----L--Ap-vR-------S----
---G---R--S-----E--------I----T--P---P-------G----
---D---A--G----------------------------------S----
-------D--G-----E--------S----T--P---H-------T----
---G---H--S-----G--------H----R--P---P-------Gys--
---E---P--N-----Q-------tP----L------E-------T----
---R---D--A-------------------L--L---Y-------R----
---Ga-rM--A-----E--------A----L--H---T-------D----
---E--yP--E-----M--------P----L--D---D-------I----
---I---A--A----------------------S---R-------H----
---I---E--S---------------------------------------
---I---E--S---------------------------------------
-------R--G-----A--------R----M--A---E-------S----
---E---ErfG-----E--------D----L--L---T-------S----
---L---DrfD-----E--------P----A--V---S-------D----
---D---P--T-----V--------A----M--P---E-------S----
---En-rI--S-----E--------A----P--F---S-------E----
---S---K--K-----E--------K----L--P---K-------T----
---E---ErlS-----E--------S----W--P---G-------S----
---Y---G--G-----E--------D----P--H---G-------S----
---Qd-rR--H-----E--------P----V--L---D-------S----
---D---P--D-------------------V--P---P-------T----
---R---H--A-----A--------R----L--P---E-------S----
-------------------------A----L--A---SigpdcelA----
---R--pH--G--------------P----MqtA---T-------N----
---E---T--D--------------Q----E--S---W-------D----
---Q---E--G-----Q-------aP----L--T-----------T----
---Eg-rS--Q-----E--------A----C--Y---S-------D----
-------S--G-----Ea-----pvE----L--G---T-------S----
---L---A--D-----E-------rP----L------E-------S----
---D---D--P-----E--------S-----------A-------G----
---L---R--Q-----P--------E----L--P--nI-------S----
---A---P--E-----D--------P----E--Q---I-------T----
---V---W--GcqqtrE--------I----V--A---Aet---tgS----
---E--rR--G-------------------F--P---D------wS----
---N---E--A----------------------P---A-------T----
---E---RrlS-----E--------K----P--I---G-------S----
---Q---P--G-----E--------S----L--F---A-------T----
---V---G--D-----E--------A-------P---H-------E----
---N---E--E----------------------P---A-------T----
---G---D--S-----E--------A-------P---A-------D----
-------R--G--------------S----C--P---A-------T----
-------R--G-----A--------R----M--A---E-------S----
---H---A--D-----R--------T----L--P---I-------D----
---A---E--P--------------A----L--T-----------H----
-------R--Q-----Drr---hepP----V--P---R------------
---N---E--A----------------------P---A-------T----
-------------------------------------A-------D----
---I---S--G-----G--------P----S--F---E-------S----
---L---E--D-----S--------Y----L--P---E-------S----
---Qd-rR--H-----E--------P----P--V---D-------S----
---G---K--S-----A--------S----V--S---G-------Srspc
---Gl-sN--G-----P--------P----L------R-------S----
---S---P--S-----D--------K-------P---I-------N----
---Gl-sN--G-----P--------P----L------R-------S----
---G---K--S-----Eg-----reR----L--D---S------fG----
---Gl-sN--G-----P--------P----L------R-------S----
---Qd-rR--D-----E--------P----P--L---T-------D----
---E--lA--G-------------------L--AdryG-------S----
---N---G--G--------------A----Y--H---T-------D----
---L---A--H-----E--------A----L--D---D-------S----
---Gs-rI--V-----E--------P----P--C---T-------D----
---D---G--K-----T-------rP----L--P-----------T----
---D--gA--C-----E--------P----L--T---R-------V----
----------G-----D--------P----V--I---D-------D----
-------F--G-----D--------T----M--P---H-------Ed---

--L--DA-V-L-AA-----Q--AE---A----V---E---K---Q---T-
--M--EA-V-L-GV-----Q--AD---A----V---L---A---A---Q-
--M--AA-V-A-AV-----Q--AD---A----V---I---R---T---Q-
--I--EV-A-V-RT-----Q--AE---A----V---L---Q---E---F-
--L--DA-L-L-AD-----R--AD---A----L---L---E---H---C-
--L--DT-A-L-DA-----Q--AR---A----I---L---R---A---A-
--P--EA-L-F-EA-----Q--AE---A----L---L---R---Y---A-
--I--GA-V-T-RM-----F--AD---A----I---V---R---F---T-
--L--DE-L-V-SS-----H--AR---T----T---L---A---C---A-
--A--ET-A-V-RV-----I--AE---S----A---L---R---A---S-
--S--EA-A-A-RI-----V--AE---S----V---L---M---A---S-
--S--EA-A-A-RI-----V--AE---S----V---L---M---A---S-
--A--GE-I-A-DE-----V--AA---V----L---R---D---L---V-
--V--EE-L-A-EH-----V--VA---A----T---E---P---W---W-
--I--GG-L-T-NR-----L--LE---V----L---R---P---F-----
----------------------AA---S----L---I---Q---H---Y-
--T--DA-V-I-EA-----Q--AE---A----V---L---R---H---A-
--L--DA-V-L-AA-----Q--AE---A----V---E---K---Q---T-
--M--EA-V-L-GV-----Q--AD---A----V---L---A---A---Q-
--M--AA-V-A-AV-----Q--AD---A----V---I---R---T---Q-
--M--AA-V-A-AV-----Q--AD---A----V---I---R---T---Q-
--A--DL-V-V-DL-----H--AE---T----I---A---R---A---F-
--L--DG-L-L-DA-----Q--AD---A----V---L---R---H---T-
--M--SS-L-L-DF-----Q--TE---V----L---L---R---R---L-
--L--AA-V-L-GV-----Q--AD---A----V---L---K---S---A-
--I--EV-A-V-RT-----Q--AE---A----V---L---Q---E---F-
--M--EA-L-A-AA-----Q--AA---T----V---L---R---A---V-
--L--DG-L-L-DA-----Q--AD---A----V---L---R---H---T-
--A--DL-V-V-DL-----H--AE---T----L---A---A---H---F-
--E--PT-Y-I-EM-----H--VR---E----V---T---R---L---V-
--V--DD-L-A-GV-----L--AT---V----I---A---E---N---L-
--S--DA-A-V-RV-----F--AE---M----V---R---P---I---A-
--A--EL-V-V-EM-----H--AD---T----V---A---R---A---F-
--A--EA-V-V-EV-----F--GR---S----L---L---R---A---A-
--V--DA-A-A-EY-----A--LR---L----I---E---E---L---V-
--P--EV-A-L-DW-----Q--AR---G----I---L---A---H---A-
--V--DA-A-A-EY-----A--VR---L----I---E---E---L---V-
--S--VL-V-V-EI-----L--TD---L----V---A---A---H---F-
--L--DA-L-L-AD-----R--AD---A----L---L---E---H---C-
--V--ET-L-A-RL-----Q--AD---S----V---E---A---C---A-
--L--DT-A-L-DA-----Q--AR---A----I---L---R---A---A-
--L--DT-A-L-DA-----Q--AR---A----I---L---R---A---A-
--P--DV-V-F-RL-----H--AQ---T----V---R---E---C---A-
--V--DV-L-I-DV-----L--AE---S----A---I---H---C---A-
--P--EA-L-F-EA-----Q--AE---A----L---L---R---Y---A-
--P--EA-A-V-EV-----L--AG---Q----L---R---P---L---A-
--L--DT-A-L-DA-----Q--AR---A----I---L---R---A---A-
--L--DV-L-L-DT-----H--AR---A----M---A---G---H-----
--L--DA-L-V-DA-----A--AH---A----V---R---A---R---I-
--I--GA-V-T-RM-----F--AD---A----I---V---R---F---T-
--R--SA-A-V-AA-----V--TE---Q----V---R---R---T---A-
--L--DE-L-V-SS-----H--AR---T----T---L---A---C---A-
--A--ET-A-V-RV-----I--AE---S----A---L---R---A---S-
--A--SV-L-V-SL-----Q--AE---T----V---A---E---H---V-
--I--EA-V-L-HA-----Q--AD---A----I---L---R---E-----
--R--RT-L-V-GM-----H--AR---S----V---L---D---H---V-
--A--EA-A-A-RI-----I--AD---C----T---L---Q---A---A-
--A--EA-V-A-VA-----L--AH---A----V---E---A---C---A-
--L--PA-L-L-DA-----L--AV---A----A---A---R---A---A-
--A--EA-V-A-VA-----L--AH---A----V---E---A---C---A-
--M--PA-L-I-EH-----Q--AA---A----I---V---R---S---T-
--S--EA-A-A-RI-----V--AE---S----V---L---M---A---S-
--S--EA-A-A-RI-----V--AE---S----V---L---M---A---S-
--D--YA-A-A-AA-----L--AT---A----I---E---R---G---T-
--A--DM-I-V-ET-----V--SN---A----I---I---D---V---V-
--A--DM-I-V-ET-----V--SN---A----I---I---D---V---V-
--A--DM-I-V-ET-----V--SN---A----I---I---D---V---V-
--A--DM-I-V-ET-----V--SN---A----I---I---D---V---V-
--A--DM-I-V-ET-----V--SN---A----I---I---D---V---V-
--A--DM-I-V-ET-----V--SN---A----I---I---D---V---V-
--A--DM-I-V-ET-----V--SN---A----I---I---D---V---V-
--A--DM-I-V-ET-----V--SN---A----I---I---D---V---V-
---------------------------A----V---L---R---A---A-
--L--TV-L-V-RS-----L--AD---V----V---Q---A---E---V-
--L--PS-L-F-RV-----Y--GD---M----L---L---E---E---S-
--L--EG-V-C-DY-----H--AQahaA----I---A---E---R---T-
--V--EA-L-A-RR-----Y--VE---A----M---R---E---R---Q-
--V--EA-I-A-AH-----Y--VR---C----I---R---S---V---Q-
--V--EA-I-A-AH-----Y--VR---C----I---R---S---V---Q-
--V--EA-I-A-AH-----Y--VR---C----I---R---S---V---Q-
--V--EA-I-A-AH-----Y--VR---C----I---R---S---V---Q-
--V--EA-I-A-AH-----Y--VR---C----I---R---S---V---Q-
--V--EA-I-A-AH-----Y--VR---C----I---R---S---V---Q-
--V--EA-I-A-AH-----Y--VR---C----I---R---S---V---Q-
--V--EA-I-A-AH-----Y--VR---C----I---R---S---V---Q-
--V--EA-I-A-AH-----Y--VR---C----I---R---S---V---Q-
--I--PA-L-A-EH-----Y--LD---A----V---R---Q---H---Q-
--V--EA-M-A-DA-----Y--LR---R----I---A---A---L---T-
--D--DK-V-A-RY--------AD---L----V---E---R---L---Q-
--V--EA-M-A-EA-----Y--LR---Q----I---E---P---L---T-
--V--EA-M-A-EA-----Y--LR---L----I---E---P---L---L-
--M--QA-M-A-AE-----Y--VE---A----I---R---S---V---R-
--V--AA-L-A-AA-----N--LA---A----L---A---R---R---G-
--E--EQ-A-A-RY-----I---Q---V----I---K---A---I---Q-
--A--QA-I-A-EV-----V--AD---A----W---R---S---R---A-
--V--ET-A-A-RA-----Y--LR---S----I---R---K---A---A-
--V--ET-A-A-RA-----Y--LR---S----I---R---K---A---A-
--V--ET-A-A-RA-----Y--LR---S----I---R---K---A---A-
--V--ET-A-A-RA-----Y--LR---S----I---R---K---A---A-
--V--ET-A-A-RA-----Y--LR---S----I---R---K---A---A-
--V--ET-A-A-RA-----Y--LR---S----I---R---K---A---A-
--V--ET-A-A-RA-----Y--LR---S----I---R---K---A---A-
--V--ET-A-A-RA-----Y--LR---S----I---R---K---A---A-
--V--ET-A-A-RA-----Y--LR---S----I---R---K---A---A-
--V--ET-A-A-RA-----Y--LR---S----I---R---K---A---A-
--V--ET-A-A-RA-----Y--LR---S----I---R---K---A---A-
--V--ET-A-A-RA-----Y--LR---S----I---R---K---A---A-
--V--ET-A-A-RA-----Y--LR---S----I---R---K---A---A-
--V--ET-A-A-RA-----Y--LR---S----I---R---K---A---A-
--V--ET-A-A-RA-----Y--LR---S----I---R---K---A---A-
--V--ET-A-A-RA-----Y--LR---S----I---R---K---A---A-
--V--ET-A-A-RA-----Y--LR---S----I---R---K---A---A-
--I--EG-L-V-EP-----L--AE---V----L---A---T---H-----
--I--YA-A-A-RR-----H--AR---T----L---R---L---L---Q-
--I--EE-M-A-SI-----Y--LE---S----I---R---Q---V---Q-
--V--EA-M-A-DA-----Y--LR---R----I---A---P---L---T-
--M--TA-L-A-ER-----I--AE---V----I---T---P---L---L-
--I--ET-S-A-EA-----L--AT---A----I---T---G---A---Y-
--V--EE-I-A-TH-----Y--IA---C----L---R---S---A---Q-
--A--GE-I-A-DE-----V--AA---V----L---R---D---L---V-
--V--ED-M-A-EH-----Y--IR---C----M---K---S---V---Q-
--V--ED-M-A-EH-----Y--IR---C----M---K---S---V---Q-
--A--GE-I-A-DE-----V--AA---V----L---R---A---S---G-
--V--EA-A-A-AL-----Y--VE---A----M---R---K---L---Q-
--M--GV-L-A-RM-----H--AA---R----I---R---S---L---Q-
--V--AD-M-A-AD-----Y--FE---R----I---R---S---V---Q-
--V--EA-M-A-ST-----Y--VE---A----M---R---G---V---Q-
--V--EA-L-A-EH-----H--LA---S----L---S---D---A-----
--L--GT-L-A-DL-----I--TE---Q----L---L---P---L-----
--L--GT-L-A-DL-----I--TE---Q----L---L---P---L-----
--L--GT-L-A-DL-----I--TE---Q----L---L---P---L-----
--V--DE-M-A-AD-----Y--LE---Q----I---R---A---V---Q-
--V--ER-I-A-RR-----H--VA---T----V---R---E---Q---Q-
--I--EA-I-A-RD-----Y--LA---R----L---R---S---V---Q-
--V--EG-A-A-RA-----Y--LQ---G----I---R---Q---K---Q-
--A--GE-I-A-DE-----V--AA---V----L---R---A---S---G-
--F--EE-M-V-QF-----C--SD---S----A---A---G---V---A-
--L--AE-L-A-DD-----I--AA---A----V---A---A---G---L-
--I--EA-I-A-RD-----Y--LA---H----L---R---S---V---Q-
--I--PA-L-A-GH-----Y--LD---A----V---R---Q---Y---Q-
--I--DA-L-A-GP-----A--AD---A----L---V---D---Y-----
--V--EE-M-A-AD-----Y--LA---Q----I---R---A---V---Q-
--I--GH-L-A-DQ-----L--AD---A----L---A---Q---A---M-
--I--DA-L-A-GP-----A--AD---A----L---Q---R---Y-----
--I--PA-L-A-RR-----Y--LA---A----I---R---T---V---Q-
--I--PA-L-A-RR-----Y--LA---A----I---R---T---V---Q-
--E--KE-I-V-DR-----Y--AE---S----M---I---R---I---Q-
--I--EA-I-A-RD-----Y--LA---R----L---R---A---V---Q-
--L--RE-L-A-DR-----V--AD---A----V---G---D---G-----
--L--SA-I-W-AH-----Y--VR---C----I---R---S---V---Q-
--V--PE-L-V-DR-----L--VP---V----L---T---A---S---A-
--V--EE-M-A-AD-----Y--LE---Q----I---R---A---V---Q-
--V--EE-M-A-ED-----Y--VR---L----I---R---R---V---R-
--W--PS-L-V-DD-----L--AA---E----V---A---R---L---D-
--M--EE-L-V-DL-----Y--AR---H----V---R---R---V---Q-
--I--EE-M-A-AD-----Y--TD---E----I---R---T---V---Q-
--V--EV-A-A-DC-----H--VR---A----I---E---A---F---Y-
--I--DA-L-A-GP-----A--AE---A----L---V---E---Y---A-
--V--EQ-L-A-AR-----Y--LE---E----V---R---K---I---R-
--L--PE-L-A-AL-----H--VT---A----V---R---R---V---Q-
--L--DA-M-M-EE-----Y--VE---L----V---Q---A---Q---F-
--L--AE-M-A-AD-----Y--IE---Q----L---R---Q---V---Q-
--I--DA-L-A-GP-----A--AE---A----L---V---E---Y---A-
-----DD-K-V-ER-----Y--AN---L----I---T---Q---Q---Q-
--T--EK-W-A-LR-----Y--LE---E----I---R---S---V---Q-
--V--ED-A-A-RS-----Y--LD---A----L---R---A---N---A-
--F--EQ-W-M-DY-----A--LQ---A----V---K---A---L-----
--W--PS-L-V-DD-----L--AA---E----V---A---R---L---D-
--W--PS-L-V-DD-----L--AA---E----V---A---R---L---D-
--V--AA-H-A-NQ-----L--ID---V----L---R---Q---Q---Q-
--L--SA-I-W-AH-----Y--VR---C----I---R---S---V---Q-
--I--EE-M-A-DL-----Y--VR---H----I---L---T---L---D-
--I--ES-M-V-DD-----Y--VD---Q----I---L---R---V---Q-
--I--DA-L-A-GP-----A--AE---A----L---V---E---Y---A-
--I--DA-L-A-GP-----A--AE---A----L---V---E---Y---A-
--I--DA-L-A-GP-----A--AE---A----L---V---E---Y---A-
--I--GL-L-V-DA-----L--AG---E----M---A---P---L-----
--L--DV-V-A-LT-----Y--GR---V----I---M---A---H---R-
--W--PS-L-V-DD-----L--AA---E----V---A---R---L---D-
--W--PS-L-V-DD-----L--AA---E----V---A---R---L---D-
--W--PS-L-V-DD-----L--AA---E----V---A---R---L---D-
--W--PS-L-V-DD-----L--AA---E----V---A---R---L---D-
--W--PS-L-V-DD-----L--AA---E----V---A---R---L---D-
--W--PS-L-V-DD-----L--AA---E----V---A---R---L---D-
--W--PS-L-V-DD-----L--AA---E----V---A---R---L---D-
--W--PS-L-V-DD-----L--AA---E----V---A---R---L---D-
--W--PS-L-V-DD-----L--AA---E----V---A---R---L---D-
--W--PS-L-V-DD-----L--AA---E----V---A---R---L---D-
--W--PS-L-V-DD-----L--AA---E----V---A---R---L---D-
--W--PS-L-V-DD-----L--AA---E----V---A---R---L---D-
--W--PS-L-V-DD-----L--AA---E----V---A---R---L---D-
--V--EA-A-A-RR-----Y--AR---A----I---L---D---A---A-
--I--EE-M-V-ED-----Y--LE---Q----V---L---R---V---Q-
--L--HR-I-A-DD-----V--AE---A----T---A---P---L---Q-
--I--EE-M-A-VD-----Y--AD---Q----I---Q---G---V---Q-
--F--DA-M-V-AD-----Y--VA---R----V---R---A---I---Q-
--E--KE-I-V-DR-----Y--AE---S----M---I---G---I---Q-
-rL--ED-M-L-TH-----Y--VA---C----I---R---S---V---Q-
--L--SA-I-W-AH-----Y--VR---C----I---R---S---V---Q-
--M--GA-L-A-DH-----V--MA---S----V---L---P---L---V-
--K--KP-I-I-DR-----F--AE---S----M---I---D---I---Q-
--I--HA-A-A-RR-----H--AR---T----L---R---L---L---Q-
--M--QR-M-V-AA-----H--VH---T----V---T---R---R---C-
--T--EK-W-A-LR-----Y--LE---E----I---R---S---V---Q-
--V--EA-A-A-RR-----Y--AR---A----I---L---D---A---A-
--V--EA-A-A-RR-----Y--AR---A----I---L---D---A---A-
--V--EA-A-A-RR-----Y--AR---A----I---L---D---A---A-
--V--EA-A-A-RR-----Y--AR---A----I---L---D---A---T-
--V--EA-A-A-RR-----Y--AR---A----I---L---D---A---T-
--V--EA-A-A-RR-----Y--AR---A----I---L---D---A---T-
--M--DE-V-C-ER-----H--LA---N----L---R---R---I---Q-
--V--EA-A-A-RR-----Y--AR---A----I---L---D---A---A-
--V--ER-H-A-RR-----H--LA---V----L---R---V---I---Q-
--M--DS-L-C-DH-----H--LA---T----L---R---Q---V---Q-
--V--EA-A-A-RR-----Y--AR---A----I---L---D---A---A-
--V--EA-A-A-RR-----Y--AR---A----I---L---D---A---A-
--V--EA-A-A-RR-----Y--AR---A----I---L---D---A---A-
--V--EA-A-A-RR-----Y--AR---A----I---L---D---A---A-
--V--EA-A-A-RR-----Y--AR---A----I---L---D---A---A-
--L--PE-L-A-DR-----I--TD---A----V-------R---L---V-
--T--PS-V-A-AL-----A--ADyisQ----I---R---A---F---Q-
--V--EC-L-A-RL-----Y--IS---E----I---K---A---V---Q-
--L--HV-L-A-DL-----V--FD---R----L---R---Q---C-----
------A-A-L-TL-----Q--AA---G----A---L---M---A---M-
--V--EE-L-A-AL-----H--IA---H----M---R---P---L---A-
--E--QE-I-V-DR-----Y--AE---S----M---I---G---I---Q-
--L--SA-I-W-AH-----Y--VR---C----I---R---S---V---Q-
--V--EE-L-A-AR-----Y--LE---E----V---R---K---I---R-
--V--EA-I-A-TW-----Y--AD---A----I---L---A---M---Q-
--I--PG-L-AeEI-----F--AI---M----K---P---A---A---R-
--L--SE-M-V-ER-----Y--YR---T----V---R---Q---A---Q-
--L--EE-L-A-RE-----Y--LQ---R----I---L---A---L---Q-
--I--EA-F-A-RR-----Y--LR---E----I---R---A---V---Q-
--L--TD-I-A-TD-----F--VG---E----L---R---R---I---Q-
--I--DA-V-C-ER-----H--LQ---T----L---R---R---I---Q-
--V--PA-L-A-DK-----V--YE---A----L---L---P---W-----
--L--QE-M-A-AE-----Y--AD---L----V---R---Q---T---Q-
--L--SE-L-A-SG-----Y--AD---S----I---V---E---L---A-
--I--EE-T-V-ET-----Y--AT---Q----I---R---Q---V---Q-
--L--EC-L-A-AR-----L--VE---R----I---R---Q---V---Q-
--I--EA-M-A-AR-----Y--LE---E----V---R---K---V---R-
--I--EA-M-A-AR-----Y--LE---E----V---R---K---V---R-
--M--DE-M-V-DD-----Y--LT---E----I---R---R---I---Q-
--L--VT-L-A-GR-----Y--VG---A----L---R---E---R---Q-
--L--DE-V-C-EA-----H--LA---T----L---L---E---Q---Q-
--F--DA-L-V-DT-----Y--VR---R----V---R---A---L---Q-
--M--AT-L-V-DT-----L--IG---A----I---Q---Q---I---Q-
--M--DQ-V-C-DA-----H--LE---Q----V---L---Q---V---Q-
--M--EC-L-A-AR-----M--VE---R----I---R---Q---V---Q-
--I--AE-L-A-DG-----V--TE---A----L---L---P---W---L-
--A--AD-Y-V-QI------------------I---R---R---A---Q-
--I--AT-L-A-DQ-----L--YD---A----L---G---P---A---L-
--M--PE-A-A-RD-----Y--LA---E----I---R---Q---I---Q-
--V--EA-M-L-CA-----I--DD---A----L---L---P---L---L-
--V--EA-M-L-CA-----I--DD---A----L---L---P---L---L-
--V--EA-M-L-CA-----I--DD---A----L---L---P---L---L-
--V--EA-M-L-CA-----I--DD---A----L---L---P---L---L-
--V--EA-M-L-CA-----I--DD---A----L---L---P---L---L-
--I--PA-M-A-QS-----Y--AR---L----I---A---R---T---T-
-nI--PD-M-A-AY-----Y--AN---A----L---C---E---R---Q-
--M--EE-V-C-DR-----L--LP---V----L---R---E---I---Q-
--L--ES-L-A-DE-----T--AA---A----L---V---Q---F---A-
--M--EE-V-C-DR-----L--LP---V----L---R---E---I---Q-
--------L-V-ET-----A--AE---A----Y---L---Q---A---L-
--I--DA-L-A-GP-----A--AD---A----L---Q---R---Y-----
--L--DE-V-C-EA-----H--LA---T----L---L---E---Q---Q-
--L--DE-V-C-EA-----H--LA---T----L---L---E---Q---Q-
--L--DE-V-C-EA-----H--LA---T----L---L---E---Q---Q-
--L--DE-V-C-EA-----H--LA---T----L---L---E---Q---Q-
--L--EE-L-A-ER-----V--LP---E----L---R---R---L---Ld
--------L-V-ET-----A--AE---A----Y---L---Q---A---L-
--M--DV-L-A-DR-----V--TA---A----L---L---P---L---A-
--L--DD-M-A-AD-----Y--IR---H----I---R---T---I---Q-
--V--DE-M-A-AD-----Y--VS---Q----I---R---T---V---Q-
--V--EE-L-A-AL-----Y--VR---E----L---R---E---L---Q-
--S--PS-G-I-EA-----M--AD---Q----V---Y---A---A---L-
--I--EE-W-A-RR-----Y--VR---E----I---R---A---V---Q-
--C--ES-V-A-AMc--drH--LA---T----I---R---R---I---Q-
--L--AE-L-I-AA-----Y--RQ---I----L---L---Q---R---F-
--L--DE-V-I-AH-----H--LN---T----L---R---A---Q---Q-
--M--GA-L-A-DH-----V--MA---S----L---L---P---L-----
--L--KA-L-A-AR-----Y--LH---A----V---R---R---Q---Q-
--F--EK-M-A-EV-----Y--VQ---A----I---Q---K---L---T-
--V--DE-L-C-DR-----H--YA---T----L---R---E---Q---Q-
--V--EE-M-A-AD-----Y--VE---Q----I---R---T---V---Q-
--L--SE-L-A-DD-----L--AA---A----A---A---A--gL---S-
--L--DE-V-C-EA-----H--LA---T----L---L---E---Q---Q-
-rV--ED-I-A-AR-----H--IE---R----I---W---P---L---V-
--I--DA-L-A-GP-----A--AD---A----L---Q---R---Y-----
--I--ED-T-A-AL-----Y--VA---A----L---R---Q---V---Q-
--I--DA-L-A-GP-----A--AD---A----L---Q---R---Y-----
-rI--ED-M-A-AH-----Y--IQ---L----I---R---T---I---Q-
--L--AD-R-A-AA-----Y--LE---E----I---I---E---L---A-
--V--EE-M-A-ED-----Y--AG---E----I---R---R---L---C-
--I--ED-L-A-HR-----Y--LD---E----V---R---A---V---Q-
--M--QA-L-A-RQ-----L--AA---E----Q---R---Q---A---A-
--I--AE-L-A-DA-----V--TA---V----L---E---P---L-----
--I--EE-A-A-RD-----Y--IA---E----I---R---Q---V---Q-
--I--SA-L-A-DD-----I--YP---L----L---R---P---K---I-
--S--IA-AmA-SS-----F--IQ---N----M---R---H---H---Q-
--V--AA-A-A-RR-----H--LG---A----L---L---A---L---Q-
--L--PE-L-A-DR-----I--AE---V----I---R---P---L-----
--L--SA-M-A-AA-----A--LE---Q----I---G---R---A---Q-
--L--DE-V-C-EA-----H--LA---T----L---L---E---Q---Q-
--L--DE-V-C-EA-----H--LA---T----L---L---E---Q---Q-
--L--DA-M-A-AD-----Y--AT---E----I---R---R---V---Q-
--P--ET-A-I-EP-----L--AD---R----I---A---D---V---L-
--I--EA-M-A-ND-----Y--VQ---R----V---V---T---L---Q-
--F--EA-M-A-AE-----V--IV---A----I---K---Q---I---Q-
--L--DQ-M-I-DE-----Y--VG---C----I---R---R---Q---Q-
--V--PL-L-A-DH-----V--TA---A----L---N---P---L-----
--M--DE-L-I-EG-----Q--LS---L----I---R---Q---L---Q-
--I--GA-Y-A-DA-----L--TE---Q----L---V---P---W---L-
--I--GD-M-C-SD-----Y--ID---Q----I---Q---A---I---Q-
--V--EA-M-L-CA-----I--DD---A----L---L---P---L---L-
--L--RV-L-A-GL-----V--AE---A----L---K---P---G---L-
--V--EE-L-A-AR-----H--IA---H----I---R---P---L---A-
--V--EE-L-A-AR-----H--IA---H----I---R---P---L---A-
--V--EE-L-A-AR-----H--IA---H----I---R---P---L---A-
--V--EE-L-A-AR-----H--IA---H----I---R---P---L---A-
--V--EE-L-A-AR-----H--IA---H----I---R---P---L---A-
--V--EE-L-A-AR-----H--IA---H----I---R---P---L---A-
--V--EE-L-A-AR-----H--IA---H----I---R---P---L---A-
--I--PT-L-A-DE-----I--FA---M----M---K---P---S---A-
--L--TA-M-A-AS-----Y--AD---E----I---M---E---A---Q-
--L--TA-M-A-AS-----Y--AD---E----I---M---E---A---Q-
--M--EP-L-A-EA-----V--AD---A----L---E---E---H---R-
--L--EE-M-A-AD-----Y--LK---H----V---R---E---V---Q-
--I--EA-L-A-EE-----V--ST---R----L---A---P---R---A-
--V--EE-M-A-AD-----Y--VE---Q----I---R---A---V---Q-
--V--EE-M-A-AA-----Y--VE---A----I---R---T---V---Q-
--L--DQ-M-I-DE-----Y--VG---C----I---R---R---Q---Q-
--L--DE-V-C-EA-----H--LA---T----L---L---E---Q---Q-
--L--DE-V-C-EA-----H--LA---T----L---L---E---Q---Q-
--I--DA-M-A-RD-----Y--AE---Q----I---R---K---T---V-
--V--EAmV-A-GY-----L--HD---L----A---E---L---L---E-
-rI--ED-L-A-AH-----Y--VE---A----I---K---S---V---Q-
--L--DQ-M-I-DE-----Y--VG---C----I---R---R---Q---Q-
--L--DQ-M-I-DE-----Y--VG---C----I---R---R---Q---Q-
--L--DQ-M-I-DE-----Y--VG---C----I---R---R---Q---Q-
--L--DQ-M-I-DE-----Y--VG---C----I---R---R---Q---Q-
--L--DQ-M-I-DE-----Y--VG---C----I---R---R---Q---Q-
--L--DQ-M-I-DE-----Y--VG---C----I---R---R---Q---Q-
--L--DQ-M-I-DE-----Y--VG---C----I---R---R---Q---Q-
--F--DA-Q-A-DH-----Y--LE---L----L---R---S---A---R-
--L--DQ-M-I-DE-----Y--VG---C----I---R---R---Q---Q-
--L--GE-L-A-SD-----Y--AD---Q----I---Q---K---V---R-
yqL--MD-Y-V-AD-----L--AE---L----I---E---T---H---F-
--L--HT-L-A-DR-----I--AA---E----L---L---P---Q---P-
--I--DG-L-A-AR-----V--RE---E----L---A---P---W-----
--A--DE-V-C-KM-----V--SP---D----K---E---G---G---V-
--L--DE-V-C-EA-----H--LA---T----L---L---E---Q---Q-
--L--DE-V-C-EA-----H--LA---T----L---L---E---Q---Q-
--V--AA-A-A-RR-----H--VA---E----L---R---L---L---Q-
--L--EE-M-A-AD-----Y--LK---H----I---R---E---V---Q-
--L--EE-M-A-AD-----Y--LK---H----I---R---E---V---Q-
--L--EE-M-A-AD-----Y--LK---H----I---R---E---V---Q-
--L--EE-M-A-AD-----Y--LK---H----I---R---E---V---Q-
--L--EE-M-A-AD-----Y--LK---H----I---R---E---V---Q-
--I--AE-L-T-AR-----Y--AD---T----I---V---A---V---A-
--I--AE-L-T-AR-----Y--AD---T----I---V---A---V---A-
--L--AE-L-A-EL-----Y--TE---Q----I---L---A---E---Q-
--A--EV-A-I-EE-----M--AT---LyiaeM---R---K---M---Q-
--V--EA-I-A-QD-----Y--CQ---A----L---R---Q---L---Q-
--L--EE-M-A-AD-----Y--LK---H----V---R---E---V---Q-
--L--DQ-M-I-DE-----Y--VG---C----I---R---R---Q---Q-
--L--DQ-M-I-DE-----Y--VG---C----I---R---R---Q---Q-
--M--SA-I-W-AH-----Y--VR---C----I---R---S---V---Q-
--V--EE-L-A-EH-----V--VA---A----T---E---P---W---W-
--F--DE-L-V-RT-----Y--VT---A----I---R---K---R---Q-
--F--DE-M-V-NT-----Y--VD---A----I---R---K---R---Q-
--L--DQ-M-I-DE-----Y--VG---C----I---R---R---Q---Q-
--L--EQ-M-A-RD-----Y--VR---V----M---L---E---T---Q-
--I--EQ-L-A-EQ-----Y--VR---E----I---Q---A---V---Q-
--L--DE-V-C-EA-----H--LA---T----L---L---E---Q---Q-
--W--QE-M-V-DY-----Y--VE---Q----I---R---M---T---Q-
--M--DE-L-I-EG-----Q--LS---L----I---R---Q---L---Q-
--I--DE-L-A-D------Q--AH---A----A---L---S---A---L-
--L--DQ-M-I-DE-----Y--VG---C----I---R---R---Q---Q-
--I--PE-A-A-RD-----Y--IA---E----M---R---Q---V---Q-
--M--AA-L-A-DD-----L--AD---T----L---A---Q---R-----
--M--AT-L-A-DA-----V--TD---A----L---L---P---H---L-
--V--EE-M-A-AD-----Y--VE---Q----I---R---T---V---Q-
--M--DE-L-V-EK-----Q--LE---I----I---R---K---Q---Q-
--T--QR-A-H-RY-----V---E---E----I---R---R---V---Q-
--V--EE-L-A-EH-----V--VA---A----T---E---A---W---W-
--F--DE-M-V-ST-----Y--VD---A----I---R---K---R---Q-
--L--EE-M-A-AD-----Y--LK---H----V---R---G---I---Q-
--W--QD-M-V-DY-----Y--VE---Q----I---R---M---T---Q-
--A--QA-A-T-DY-----L--LE--------I---K---Q---V---Q-
--V--EE-M-A-RL-----Y--VE---A----M---R---V---R---Q-
--L--DE-V-C-EH-----H--LA---T----L---L---A---R---Q-
--L--DE-V-C-EH-----H--LA---T----L---L---A---R---Q-
--F--DE-M-V-NT-----Y--VD---A----I---R---K---R---Q-
--F--DE-M-V-NT-----Y--VD---A----I---R---K---R---Q-
--F--DE-M-V-NT-----Y--VD---A----I---R---K---R---Q-
--F--DE-M-V-NT-----Y--VD---A----I---R---K---R---Q-
--L--EE-M-A-AD-----Y--LK---H----V---R---E---V---Q-
--L--KA-L-A-AQ-----Y--EQ---A----I---R---R---Q---Q-
--E--EM-A-T-SY-----I-kAM---H----I---V---Q---K-----
--R--LE-D-L-AD-----G--AA---L----A---L---R---E---F-
--L--EC-L-A-TR-----L--LD---V----M---R---K---A---Q-
--L--EC-L-A-TR-----L--LD---V----M---R---K---A---Q-
--L--EE-R-S-AQ-----Y--IE---D----I---V---K---Y---S-
--L--DE-V-C-EA-----H--LA---T----L---L---E---Q---Q-
--L--DE-V-C-EA-----H--LA---T----L---L---E---Q---Q-
--L--DE-V-C-EH-----H--LA---T----L---L---A---R---Q-
--L--TA-L-A-AR-----Y--VD---A----L---R---E---R---Q-
--L--DE-V-C-EA-----H--LA---T----L---L---E---Q---Q-
--V--EE-M-A-RV-----Y--VR---Q----M---R---A---V---Q-
--I--EA-M-A-SY-----Y--VD---I----L---L---A---A---Q-
--M--EE-A-G-GA-----I--AD---C----L---A---N---L---F-
--F--DE-M-V-NT-----Y--VD---A----I---R---K---R---Q-
--F--DE-M-V-NT-----Y--VD---A----I---R---K---R---Q-
--F--DE-M-V-NT-----Y--VD---A----I---R---K---R---Q-
--V--AR-T-A-RR-----H--LE---I----I---R---V---L---A-
--L--EK-M-A-AI-----Y--IE---Q----M---L---E---I---Q-
--V--SA-A-A-RR-----H--VG---E----I---R---L---L---Q-
--I--VG-L-A-AL-----Y--VR---A----I---R---I---F---Q-
--I--EA-L-A-ER-----H--LA---S----L---R---S---A---R-
--I--EA-M-L-RR-----Y--ST---A----L---R---Q---L-----
--L--AT-L-A-DQ-----V--YD---A----L---R---P---L---L-
--L--DE-V-C-EA-----H--LA---T----L---L---E---Q---Q-
--L--DE-V-C-EA-----H--LA---T----L---L---E---Q---Q-
--I--VE-T-A-RR-----Y--VA---E----I---R---G---V---Q-
--L--DR-V-V-DQ-----V--AD---E----I---T---R---R-----
--L--PD-V-I-AS-----Y--VE---G----I---R---G---R---Q-
--I--GT-L-A-AQ-----L--VE---A----L---A---A---A-----
--L--NE-M-A-AD-----Y--VE---S----A---C---K---L---V-
--I--TY-L-A-HT-----Y--AE---R----I---V---E---Q---Q-
--M--SR-L-A-DE-----L--AG---E----L---L---R---H---A-
--C--LA-S-V-AE-----L--AD---G----V---V---P---Hl-pC-
--L--PD-V-I-AP-----L--VD---V----L---A---K---H-----
--I--QE-T-A-DT-----Y--AH---Y----I---R---Q---T---Q-
--I--ER-L-A-AD-----V--CD--------L---L---D---L---L-
--V--ED-M-A-TG-----Y--AD---A----I---L---S---V---Q-
--V--ED-M-A-TG-----Y--AD---A----I---L---S---V---Q-
--E--DV-A-A-RY-----I--QE---L----L---V---V---Q-----
--M--DE-L-I-EG-----Q--LS---L----I---R---Q---L---Q-
--P--AM-A-A-RY-----L--A----A----I---R---Q---V---Q-
--P--AM-A-A-RY-----L--A----A----I---R---Q---V---Q-
--V--DD-L-A-DQ-----I--YA---E----V---A---A---L-----
--M--AG-L-A-DQ-----L--AT---E----L---I---G---T---A-
--L--AD-R-A-AA-----Y--VD---D----I---K---K---Y---S-
--M--EG-L-A-AR-----M--VG---L----I---R---Q---I---Q-
-----DT-R-I-EQ-----Y--VN---C----M---T---D---I---Q-
-----DT-R-I-EQ-----Y--VN---C----M---T---D---I---Q-
-rV--ES-A-A-TF-----Y--LR---A----L---E---Q---L---Y-
--V--DE-L-V-GS-----Y--LK---E----I---R---T---R---Q-
--Y--DE-L-V-QV-----F--LR---S----I---E---G---T---Y-
--Y--DE-L-V-QV-----F--LR---S----I---E---G---T---Y-
--H--DD-L-K-TA-----A--AD---C----I---A---E---IkvvQ-
--I--GE-L-A-DL-----I--TD---A----L---G---P---F-----
--P--EV-S-I-AD-----M--AD---A----A---T---R---Al-tA-
--L--DH-V-I-AE-----V--SN---A----L---L---P---L---I-
--M--AV-V-V-KH-----L--VE---L----V---S---Q---Y-----
--I--DE-L-A-NQ-----L--FP---V----L---R---A---R---V-
--M--TA-V-I-NE-----I--TS---A----L---L---E---D---L-
--V--EA-A-A-AF-----Y--LQ---A----I---E---Q---I---H-
--E--EM-A-A-YY-----I---Q---A----I---Q---S---V---Q-
--L--DD-M-A-AD-----Y--IK---Q----I---R---T---V---Q-
--I--AE-A-V-DT-----Y--VE---A----I---R---R---R---Q-
--W--QE-M-V-AY-----Y--VE---Q----I---R---T---T---Q-
--L--SD-L-M-VS-----F--TP---A----Q---R---E---N-----
--M--HA-L-A-RQ-----L--AG---E----L---A---P---R---L-
--V--RD-L-A-DR-----I--VE---V----L---G---P---W-----
--V--EA-L-A-AE-----Y--AD---F----I---A---A---T---A-
--I--TQ-L-A-AL-----L--AN---E----L---E---A---S---V-
--L--DE-V-C-EH-----H--LA---T----L---L---A---R---Q-
-----------------------R---C----I---R---S---V---Q-
--I--TQ-L-A-AL-----L--AN---E----L---E---A---S---V-
--S--YG-L---DS-----H--AR---D----V---L---A---V---A-
--V--EA-M-A-TA-----L--IA---D----I---R---R---A---Q-
--S--VE-E-M-AT-----H--YI---Q----A---I---Q---S---V-
ywL--MD-Y-V-GD-----L--SE---L----V---E---R---H---F-
--V--EA-M-A-QQ-----A--WQ---A----I---R---H---A---Y-
--V--DR-I-A-DE-----V--TE---A----I---A---P---L---L-
--M--QA-L-A-RQ-----L--AR---E--------Q---R---L---A-
--T--VM-A-Q-RY-----L--SD--------I---R---Q---V---Q-
--M--DE-L-I-EG-----Q--LS---L----I---R---Q---L---Q-
--D--DR-A-V-RY--------AE---A----I---S---G---L---Q-
--D--DR-A-V-RY--------AE---A----I---S---G---L---Q-
--L--HT-D-M-QV-----L--AR---Q----L---AseqR---L---A-
--V--DA-A-V-HD-----I--AP---R----V---L---P---V---L-
--L--RE-L-A-RQ-----V--AA---Q----L---A---A---L---D-
--L--AA-L-A-QD-----Y--AR---R----I---T---A---L---A-
--W--PP-L-V-ES-----V--LQ---A----I---V---P---Y---L-
--L--EE-M-A-TD-----Y--LI---H----V---R---E---V---Q-
--L--EW-M-A-GT-----I--TR---A----L---S---D---L---V-
--I--EE-M-A-RD-----Y--IA---E----M---R---Q---V---Q-
--V--TD-L-V-DG-----V--FN---A----L---R---P---W---L-
--V--RA-I-A-ER-----Y--AD---V----A---A---A---A---E-
--I--EE-M-A-EE-----Y--LL---Q----I---K---N---V---Q-
--F--EA-L-L-EA-----H--VN---S----L---L---D---I---P-
--L--DE-V-C-EA-----H--LA---T----L---L---E---Q---Q-
--V--QQ-L-A-QY-----Y--IE---Q----I---R---D---I---Q-
--V--EE-M-A-NV-----Y--LA---A----I---R---E---V---Q-
--M--QA-A-A-ND-----V--AD---C----L---E---Q---F---G-
--V--QE-M-A-DH-----V--VR---Q----V---P---A---L---L-
--L--SA-L-A-AY-----H---R---G----A---L---G---Q---M-
--M--GE-L-V-TA-----V--AD---A----V---L---P---L---L-
--L--EA-R-A-AL-----Y--LD---A----I---Q---A---E---L-
--A--HT-L-I-EL-----A--DD---Y----I---A---QmrsV---Q-
--A--AG-L-A-AL-----Y--AR---A----W---L---E---R---A-
--V--AK-T-A-RR-----H--LE---I----I---R---I---I---A-
--R--LE-D-L-AD-----G--AA---L----A---L---R---D---F-
--L--PA-L-V-DA-----L--LP---A----I---A---P---L---L-
--I--TE-M-A-DT-----Y--AA---A----M---R---R---T---Q-
--RieEA-A-A-DY-----I--AE--------L---R---R---E---Q-
--R--LE-D-L-AD-----G--AA---L----A---L---R---D---F-
--G--YR-I-A-DL-----A--AD---Ae--gV---I---E---A---L-
--S--YA-D-V-QE-----F--VQ---A----L---V---P---L---F-
--L--HT-D-M-QV-----L--AR---Q----L---AseqR---L---T-
--A--RL-L-A-YV-----QhvVD---A----I---R---R---R---T-
--M--DA-V-V-DE-----L--VR---M----V---G---D---C-----
--L--DE-L-A-DR-----I--TG---V----L---A---A---L--dT-
-cL--ED-L-A-DG-----A--AL---A----L---R---D---F-----
--M--TE-A-A-EH-----Y--VA---A----I---R---S---I---Q-
--I--EQ-L-A-HQ-----Y--VL---E----M---R---K---V---Q-
--L--DE-L-A-DR-----Y--IR---E----I---R---R---I---R-
--I--GG-L-T-NR-----L--LE---V----L---R---P---F-----
diA--DE-L-H-RV-----L--TD---A----G---L---H---P-----
--I--EA-L-A-EW-----L---P---A----L---L---D---A---A-
--R--IG-L-A-DFvedlrQ--AV---L----H---I---Q---T---Q-
--I--EA-L-A-EW-----L---P---A----L---L---D---A---A-
--I--DD-Y-A-QD-----L--AQ---V----A---E---D---L-----
--I--EA-L-A-EW-----L---P---A----L---L---D---A---A-
--L--HR-M-A-DD-----I--AG---A----L---A---G---W---V-
--S--VE-L-I-DL-----Y--VE---A----I---L---R---A---Q-
--I--RV-L-R-AA-----L--AD---E----IapyA---R---R---A-
--V--EA-M-A-ER-----Y--AV---S----I---V---E---H---S-
--I--NQ-L-V-RE-----A--AQ---A----L---A---P---Y---L-
--I--ET-M-A-AH-----Y--IQ---E----I---R---A---V---Q-
--E--DI-A-A-RH-----I---E---R----I---W---P---L---V-
--L--AT-M-V-AA-----L--AN---G----L---K---N---C---L-
-lI--EA-A-T-DY-----I--AE--------M---R---Q---V---Q-

--G----G-------------A---P---FV-LVGYSAGGLM-----AHA
--G----D-------------T---P---FV-LVGHSAGALM-----AYA
--G----D-------------K---P---FV-VAGHSAGALM-----AYA
--A----G-------------G---S---FV-LVGHSSGGWL-----AHE
--G----G-------------E---P---FA-LAGHSAGANV-----AYA
--G----D-------------A---P---VV-LLGHSGGALL-----AHE
--A----G-------------R---P---FV-LLGHSAGANM-----AHA
--D----G-------------A---P---FA-LAGHSAGGWF-----VYA
--R----N-------------S---P---FV-LFGHSSGGNI-----AHM
--D----G-------------N---P---FV-LVGHSSAGAF-----AYL
--D----G-------------E---P---FV-MVGHSTGGSL-----AYL
--E----G-------------E---P---FV-MVGHSTGGSL-----AYL
--G----E-------------V---P---FA-LFGHSMGALV-----AYE
--Q----E-------------G---R---LA-FFGHSLGASV-----AFE
--G----D-------------R---P---LA-LFGHSMGAII-----GYE
--A----D-------------A---P---FA-LVGFSLGVRF-----VMG
--D----G-------------A---P---FV-LLGHSSGGML-----AHA
--G----G-------------A---P---FV-LVGYSAGGLM-----AHA
--G----D-------------T---P---FV-LVGHSAGALM-----AYA
--G----D-------------K---P---FV-VAGHSAGALM-----AYA
--G----D-------------K---P---FV-VAGHSAGALM-----AYA
--D----E-------------I---P---LV-LAGYSSGGWL-----AHA
--G----D-------------R---P---YA-LLGHSAGGAL-----AHA
--G----D-------------R---P---KV-LLGSSSGGTL-----AHA
--D----G-----------------P---FV-LVGHSAGALM-----AHA
--A----G-------------G---S---FV-LVGHSSGGWL-----AHE
--A----A-------------R---P---VV-LVGHSAGGLM-----SHA
--G----D-------------R---P---YA-LLGHSAGGAL-----AHA
--P----D-------------T---P---VA-LAGYSSGGWL-----AHA
--G----D-------------E---P---FV-LVGRSMGGVV-----AHA
--T----D-------------R---P---FA-LLGHSSGGMV-----AQA
--E----Q-------------G---P---YV-IVGYSSGGLF-----AHA
--P----V-------------T---P---VV-LAGYSSGGWL-----AHA
--G----D-------------E---P---FV-LLGYSAGGVF-----AHA
--D----G-------------E---P---FV-LAGRSSGGRI-----AHE
--Q----D-------------T---P---VV-LFGHSGGAIL-----AHR
--Q----D-------------E---P---FV-LAGRSSGGRI-----AHE
--I----G-------------V---P---IA-IAGYSSGGWL-----AHA
--G----G-------------E---P---FA-LAGHSAGANV-----AYA
--D----G-------------G---P---VV-LLGYSAGGWI-----AQA
--G----D-------------A---P---VV-LLGHSGGALL-----AHE
--G----D-------------A---P---VV-LLGHSGGALL-----AHE
--G----G-------------K---P---AV-LLGYSSGGWI-----AHG
--A----G-------------S---P---FA-LLGYSSSGWL-----AHC
--A----G-------------R---P---FV-LLGHSAGANM-----AHA
--E----S-------------G---P---LV-LVGYSSGGVF-----ANA
--G----D-------------A---P---VV-LLGHAGGALL-----AHE
-------D-------------R---P---VL-L-GYSAGGLA-----AQA
--G----D-------------A---P---AA-LVGYSSGGLL-----AHP
--D----G-------------A---P---FA-LAGHSAGGWF-----VYA
--G----D-------------R---P---VV-LVGYSSGGLL-----ANG
--R----N-------------S---P---FV-LFGHSSGGNI-----AHM
--D----G-------------N---P---FV-LVGHSSAGAF-----AYL
--G----E-------------A---P---FV-LAGLSSGGIV-----AHT
--G----G-------------D---P---VV-LVAHSSGGPL-----AHA
--G----D-------------E---P---YV-LVGRSLGGTV-----AHA
--D----G-------------K---P---FV-LVGHSSGGSL-----AYA
--A----G-------------R---P---FT-LLGFSTGGLV-----AYA
--G----R-------------G---P---FA-FVGYSSGGLL-----AHA
--A----G-------------R---P---FT-LLGFSTGGLV-----AYA
--A----G-------------S---P---FA-IVAYSSSGWL-----AYA
--D----G-------------E---P---FV-MVGHSTGGSL-----AYL
--E----G-------------E---P---FV-MVGHSTGGSL-----AYL
--S----G-------------R---D---FT-LVGFSTGGLV-----AHA
--G----G-------------S--cR---FV-LSGYSSGGVL-----AYA
--G----G-------------S--cR---FV-LSGYSSGGVL-----AYA
--G----G-------------S--cR---FV-LSGYSSGGVL-----AYA
--G----G-------------S--cR---FV-LSGYSSGGVL-----AYA
--G----G-------------S--cR---FV-LSGYSSGGVL-----AYA
--G----G-------------S--cR---FV-LSGYSSGGVL-----AYA
--G----G-------------S--cR---FV-LSGYSSGGVL-----AYA
--G----G-------------S--cR---FV-LSGYSSGGVL-----AYA
--G----D-------------A---P---VV-LLGHSGGALL-----AHE
--A----D-------------G---E---FA-LAGHSSGGVV-----AYE
--G----I-------------D---P---VA-VVGHSSGGWI-----AYG
--G----R-------------A---P----V-LVGYSSGGWF-----SAM
--P----E-------------G---P---YV-LGGWSLGGVV-----AFE
--P----A-------------G---P---YF-LGGHSLGGKI-----AYE
--P----A-------------G---P---YF-LGGHSLGGKI-----AYE
--P----A-------------G---P---YF-LGGHSLGGKI-----AYE
--P----A-------------G---P---YF-LGGHSLGGKI-----AYE
--P----A-------------G---P---YF-LGGHSLGGKI-----AYE
--P----A-------------G---P---YF-LGGHSLGGKI-----AYE
--P----A-------------G---P---YF-LGGHSLGGKI-----AYE
--P----A-------------G---P---YF-LGGHSLGGKI-----AYE
--P----A-------------G---P---YF-LGGHSLGGKI-----AYE
--P----H-------------G---P---YL-LGGWSMGGTL-----AHE
--S----Q-----------------P---LV-LTGLSFGGLV-----AYE
--P----A-------------G---P---WL-LLGYSLGGNL-----AFE
--R----Q-----------------P---LI-LTGLSFGGLV-----AYQ
--D----R-----------------P---LV-LTGLSFGGLV-----AYE
--P----E-------------G---P---YV-IGGWSVGGVI-----AME
--H----A-------------A---P---RL-LGGYSFGGIV-----AYE
--P----E-------------G---P---YL-LAGHSYGGIV-----AYE
--R----T-------------R---P---FA-VLGHSMGALV-----AYE
--P----R-------------G---P---YH-LVGHSFGGWV-----AYE
--P----R-------------G---P---YH-LVGHSFGGWV-----AYE
--P----R-------------G---P---YH-LVGHSFGGWV-----AYE
--P----R-------------G---P---YH-LVGHSFGGWV-----AYE
--P----R-------------G---P---YH-LVGHSFGGWV-----AYE
--P----R-------------G---P---YH-LVGHSFGGWV-----AYE
--P----R-------------G---P---YH-LVGHSFGGWV-----AYE
--P----R-------------G---P---YH-LVGHSFGGWV-----AYE
--P----R-------------G---P---YH-LVGHSFGGWV-----AYE
--P----R-------------G---P---YH-LVGHSFGGWV-----AYE
--P----R-------------G---P---YH-LVGHSFGGWV-----AYE
--P----R-------------G---P---YH-LVGHSFGGWV-----AYE
--P----R-------------G---P---YH-LVGHSFGGWV-----AYE
--P----R-------------G---P---YH-LVGHSFGGWV-----AYE
--P----R-------------G---P---YH-LVGHSFGGWV-----AYE
--P----R-------------G---P---YH-LVGHSFGGWV-----AYE
--P----R-------------G---P---YH-LVGHSFGGWV-----AYE
--S----D-------------R---P---LV-LFGHSMGATV-----AYE
--P----A-------------G---P---YY-LAGHSFGGLV-----ALE
--P----H-------------G---P---YL-LGGYSGGGVV-----AYE
--S----Q-----------------P---LI-LTGLSFGGLV-----AYE
--D----R-----------------P---FA-FFGHSMGAIA-----AFE
--A----N-------------T---S---IV-LVAHSIVCEL-----AQA
--K----Q-------------G---P---YH-IGGHSLGGKV-----AYE
--G----E-------------V---P---FA-LFGHSMGALV-----AYE
--A----H-------------G---P---YL-LGGHSLGGKV-----AYE
--A----H-------------G---P---YL-LGGHSLGGKV-----AYE
--G----D-------------G---P---FA-LFGHSMGALI-----AYE
--P----Q-------------G---P---YR-LAGWSFGGIV-----VCE
--A----K-------------G---P---YS-LAGWSVGGTI-----AHA
--P----T-------------G---P---YH-LLGWSLGGVV-----AHA
--A----S-------------G---P---YR-LAGWSLGGVV-----AFE
-------D-------------D---P---AV-LVGHSFGGWV-----AFE
--D----E-------------R---P---TV-FFGHSMGAAL-----AFE
--D----E-------------R---P---TV-FFGHSMGAAL-----AFE
--D----E-------------R---P---TV-FFGHSMGAAL-----AFE
--P----T-------------G---P---YH-LLGWSLGGRI-----AQA
--P----Q-------------G---P---YR-VAGHSLGGLV-----ALE
--P----R-------------G---P---YR-LLGWSLGGLI-----AHA
--P----H-------------G---P---YH-LLGHSFGGWV-----AFE
--G----D-------------G---P---FA-LFGHSMGALI-----AYE
--G----D-----------------G---VY-IGGHSLGGHI-----AFY
--G----G-------------D--vP---LA-LFGHSMGAVI-----AHE
--P----K-------------G---P---YR-LLGWSLGGLI-----AHA
--P----H-------------G---P---YL-LGGWSMGGTL-----AHE
--A----R-------------K---P---LV-LFGHSLGAAL-----AYE
--P----S-------------G---P---YH-LLGWSLGGRI-----AQA
--P----S-------------R--gR---LI-LAGHSMGAQV-----AFE
--A----H-------------A---P---LV-LFGHSLGAAL-----AYE
--P----T-------------G---P---YL-LGGWSFGGSV-----AYE
--P----T-------------G---P---YL-LGGWSFGGSV-----AYE
--E----Q-------------G---P---FV-LLGYSSGSNL-----AFE
--P----H-------------G---P---YR-LMGWSLGGLI-----AHA
--D----E-------------R---P---LA-VFGHSMGALL-----GYE
--P----A-------------G---P---YF-LGGHSLGGKI-----AYE
--D----D-------------R---P---LA-LFGHSMGATL-----AYE
--P----A-------------G---P---YH-LLGWSLGGRI-----AQA
--P----H-------------G---P---YR-LLGWSLGAHV-----AHT
--D----G-------------T---P---FF-LFGHSLGALL-----AYE
--P----R-------------G---P---YY-LVGWSFGGQV-----AHA
--P----E-------------G---P---YH-LLGWSFGGMI-----AQA
--P----Q-------------G---P---VN-LVGHSFGGWV-----AYA
--R----Q-----------------P---LV-LFGHSLGAAL-----AYE
--P----A-------------G---P---YR-LGGWSTGGLL-----AQA
--Q----R-------------G---P---YA-LAGWSLGGVL-----AFE
--G----D-------------D---E---LR-LIGWSAGGVF-----ALE
--P----A-------------G---P---YH-LVGYSFGAAP-----AHE
--R----Q-----------------P---LV-LFGHSLGAAL-----AYE
--P----L-------------G---P---YT-LFGYSLGGNL-----AFE
--P----Q-------------G---P---YH-LLGWSLGGVL-----AHA
--P----G-----------------P---VH-LLGHSFGGWI-----AHE
--P----R-------------R---P---VM-LVGHSMGGWL--------
--D----G-------------T---P---FF-LFGHSLGALL-----AYE
--D----G-------------T---P---FF-LFGHSLGALL-----AYE
--A----Q-------------G---P---YI-LAGYSSGCAV-----AFE
--P----A-------------G---P---YF-LGGHSLGGKI-----AYE
--P----K-------------G---P---YR-LVGYSGGGVI-----AVE
--P----E-------------G---P---YN-VLGWSLGGPI-----AQA
--R----Q-----------------P---LV-LFGHSLGAAL-----AYE
--R----Q-----------------P---LV-LFGHSLGAAL-----AYE
--R----Q-----------------P---LV-LFGHSLGAAL-----AYE
--A----D-------------R---P---HA-FFGHSMGALL-----AYE
--A----GladtgkhgvreatA---G---YL-IGGWSMGGTV-----AQR
--D----G-------------T---P---FF-LFGHSLGALL-----AYE
--D----G-------------T---P---FF-LFGHSLGALL-----AYE
--D----G-------------T---P---FF-LFGHSLGALL-----AYE
--D----G-------------T---P---FF-LFGHSLGALL-----AYE
--D----G-------------T---P---FF-LFGHSLGALL-----AYE
--D----G-------------T---P---FF-LFGHSLGALL-----AYE
--D----G-------------T---P---FF-LFGHSLGALL-----AYE
--D----G-------------T---P---FF-LFGHSLGALL-----AYE
--D----G-------------T---P---FF-LFGHSLGALL-----AYE
--D----G-------------T---P---FF-LFGHSLGALL-----AYE
--D----G-------------T---P---FF-LFGHSLGALL-----AYE
--D----G-------------T---P---FF-LFGHSLGALL-----AYE
--D----G-------------T---P---FF-LFGHSLGALL-----AYE
--P----P-------------G---P---PR-IVGHSFGGWI-----ALE
--P----S-------------G---P---YH-LLGWSFGGTL-----AHA
--K----D-------------L---P---LA-LFGYSLGALL-----AFE
--P----H-------------G---P---YH-LAGWSFGGLC-----AHA
--P----Q-------------G---P---YR-LLGWSLGGAL-----AQA
--E----Q-------------G---P---FV-LLGYSSGSNL-----AFE
--P----R-------------G---P---YC-IGGYSSGGIL-----ALE
--P----A-------------G---P---YF-LGGHSLGGKI-----AYE
--D----A-----------------R---IV-LFGHSMGGAL-----ALE
--E----Q-------------G---P---FV-LLGYSSGSNL-----AFE
--P----A-------------G---P---YH-LAGHSFGGLV-----AFE
--P----A-------------G---V---VR-LLGHSFGASV-----AFE
--P----R-------------G---P---YH-LLGWSLGGVL-----AHA
--P----P-------------G---P---PR-IVGHSFGGWI-----ALE
--P----P-------------G---P---PR-IVGHSFGGWI-----ALE
--P----P-------------G---P---PR-IVGHSFGGWI-----ALE
--P----P-------------G---P---PR-IVGHSFGGWI-----ALE
--P----P-------------G---P---PR-IVGHSFGGWI-----ALE
--P----P-------------G---P---PR-IVGHSFGGWI-----ALE
--P----Q-------------G---P---YH-LIGYSLGGTV-----AQA
--P----P-------------G---P---PR-IVGHSFGGWI-----ALE
--P----T-------------G---P---YY-LAGFSFGGLV-----ALE
--P----Q-------------G---P---YH-LMGYSLGGTV-----AQA
--P----P-------------G---P---PR-IVGHSFGGWI-----ALE
--P----P-------------G---P---PR-IVGHSFGGWI-----ALE
--P----P-------------G---P---PR-IVGHSFGGWI-----ALE
--P----P-------------G---P---PR-IVGHSFGGWI-----ALE
--P----P-------------G---P---PR-IVGHSFGGWI-----ALE
--D----D-------------R---P---LA-LFGHSMGALL-----AYE
--P----Q-------------G---P---YA-LAGWSFGGLV-----AYE
--A----K-------------G---P---YW-IGGHSMGGII-----AFE
--A----D-------------R---P---MA-FFGHSMGALL-----AFE
--P----R-------------V---P---LV-LFGHSLGGLI-----AHA
--G----D-------------G---P---YY-LAGWSSGGVV-----AFE
--E----Q-------------G---P---FV-LLGYSSGSNL-----AFE
--P----A-------------G---P---YF-LGGHSLGGKI-----AYE
--P----T-------------G---P---YR-LGGWSTGGLL-----AQA
--P----E-------------G---P---YS-VGGHSMGGHI-----AYE
--I----D-------------T---P---VA-LFGHSMGGML-----AFE
--P----E-------------G---P---YY-LLGWSMGGAM-----SME
--P----Q-------------G---P---YQ-LAGWSVGGNL-----ALL
--P----D-------------G---P---YH-LLGWSYGGLI-----AHA
--P----N-------------G---P---YQ-LLGWSFGGNV-----AHA
--P----R-------------G---P---YH-LIGYSLGGTI-----AHG
--T----D-------------R---P---IA-LFGHSMGASL-----AYE
--P----E-------------G---P---YR-LLGWSLGGNV-----AFA
--A----Q-------------G---P---VA-LLGWSVGGVI-----AHE
--P----H-------------G---P---YA-IAGYSLGSTL-----AFE
--P----R-------------G---P---YR-LAGWSFGGVL-----AYE
--P----K-------------G---P---YR-LGGWSTGGIL-----AQA
--P----K-------------G---P---YR-LGGWSTGGIL-----AQA
--P----H-------------G---P---YR-LAGWSFGGLS-----AHA
--P----H-------------G---P---YL-LAGWSMGGFL-----CFE
--P----R-------------G---P---YY-LLGYSLGGTL-----AQG
--P----D-------------G---P---YH-LLGWSVGGAL-----AYA
--P----S-------------G---P---YH-LGGHSAGARI-----AFA
--P----Q-------------G---P---YH-FIGYSLGGTL-----AQG
--P----R-------------G---P---YR-LAGWSFGGVL-----AYE
--D----R-----------------P---AV-LFGHSMGATL-----GFE
--P----E-------------G---P---YH-LSGWSLGGTL-----AAM
--R----A-------------R---P---TT-FFGHSMGATL-----AFE
--P----E-------------G---P---YL-LGGFSGGGIT-----AYE
--D----R-----------------P---FA-LVGASLGGML-----AYE
--D----R-----------------P---FA-LVGASLGGML-----AYE
--D----R-----------------P---FA-LVGASLGGML-----AYE
--D----R-----------------P---FA-LVGASLGGML-----AYE
--D----R-----------------P---FA-LVGASLGGML-----AYE
--S----G-----------------P---YI-LGGWSFGGVV-----AFE
--P----A-------------G---P---FY-LAGWSFGGVA-----VFE
--P----F-------------G---P---YH-LLGYSFGGIV-----AQK
--D----V-----------------P---LV-LFGHSLGAAL-----AYE
--P----F-------------G---P---YH-LLGYSFGGIV-----AQK
--DsthpE-------------G---P---VH-LLGHSFGGWI-----AFE
--A----H-------------A---P---LV-LFGHSLGAAL-----AYE
--P----H-------------G---P---YY-LLGYSLGGTL-----AQG
--P----H-------------G---P---YY-LLGYSLGGTL-----AQG
--P----H-------------G---P---YY-LLGYSLGGTL-----AQG
--P----H-------------G---P---YY-LLGYSLGGTL-----AQG
apD----G-------------V---P---VA-LFGHSMGAVV-----AYE
--DsthpE-------------G---P---VH-LLGHSFGGWV-----AFE
--D----V-----------------P---LT-LFGHSMGASL-----AYE
--P----T-------------G---P---YR-LLGWSLGGNV-----VHA
--P----T-------------G---P---YH-FLGWSLGGRI-----AQA
--P----R-------------G---P---YR-LGGWSFGCVV-----AYE
--Q----Grl---------rsR---P---TA-FFGHSMGAMV-----AFE
--P----E-------------G---P---YH-LLGWSLGGVL-----AHA
--P----Q-------------G---P---YF-LLGYSLGGTL-----AHG
--G----A-------------R---P---FA-LAGFSVGGVI-----GLE
--P----H-------------G---P---YY-LFGYSLGGTL-----AQG
--A----D-------------A---G---IV-LFGHSMGGAL-----ALE
--R----N-------------G---P---YV-LLGWSYGSFL-----AEE
--Q----G-----------------P---YI-LAGYSAGGRV-----AYE
--P----H-------------G---P---YW-LFGYSLGGTI-----AHG
--P----T-------------G---P---YH-LLGWSLGGRI-----AQA
--R----D-------------V---P---LA-LFGHSMGAVI-----AHE
--P----H-------------G---P---YY-LLGYSLGGTL-----AQG
--G----A-------------G---P---YY-LAGHSFGAQV-----ALE
--A----H-------------A---P---LV-LFGHSLGAAL-----AYE
--P----R-------------G---P---YR-IAGWSYGGLV-----VCE
--A----H-------------A---P---LV-LFGHSLGAAL-----AYE
--P----T-------------G---S---YL-LGGWSMGGAI-----AFE
--D----G-------------R---P---VL-LGGWSFGGAL-----AYE
--P----D-------------G---P---YR-LLGWSFGGTV-----AHA
--P----A-------------G---P---YH-LLGWSLGGLI-----AHA
--A----T-----------------P---YA-LLGHSLGALL-----AFE
--A----D-------------R---P---LV-LFGHSMGATL-----AFE
--P----E-------------G---P---YM-LGGFSGGGIT-----AYE
--T----G-------------S---R---VA-FFGHSMGGLL-----AFD
--P----Q-------------G---P---YR-LAGHSFGGLV-----AWE
--S----E-------------G---P---YT-LIGHSLGAFI-----ATE
--D----D-------------R---P---LA-LFGHSMGAVL-----AYE
--P----T-------------G---P---VR-LLGHSLGGAV-----AFE
--P----H-------------G---P---YY-LLGYSLGGTL-----AQG
--P----H-------------G---P---YY-LLGYSLGGTL-----AQG
--P----N-------------G---P---YS-LIGWSLGGLV-----AAL
--Rp-ltD-------------R---P---LA-FFGHSMGSTV-----AFE
--S----K-------------G---P---VH-LLGWSVGGIL-----AQA
--P----R-------------G---P---YR-FAGYSSGAIL-----AYA
--P----H-------------G---P---YV-LAGWSYGAFL-----AEG
--A----D-------------R---P---LV-LFGHSMGATL-----AYE
--P----E-------------G---P---YD-LLGYSLGGTV-----AYG
--D----R-----------------P---LA-FFGHSMGAIL-----AFE
--P----H-------------G---P---YQ-LLGWSFGAIV-----AHA
--D----R-----------------P---FA-LIGASLGGML-----AYE
--D----R-----------------P---LV-LFGHSMGATL-----AFE
--G----D-------------G---P---YY-LAGWSSGGVV-----AFE
--G----D-------------G---P---YY-LAGWSSGGVV-----AFE
--G----D-------------G---P---YY-LAGWSSGGVV-----AFE
--G----D-------------G---P---YY-LAGWSSGGVV-----AFE
--G----D-------------G---P---YY-LAGWSSGGVV-----AFE
--G----D-------------G---P---YY-LAGWSSGGVV-----AFE
--G----D-------------G---P---YY-LAGWSSGGVV-----AFE
--R---iD-------------D---P---VA-FFGHSMGGML-----AFE
--D----S-------------G---P---YH-LIGWSLGGLI-----ACL
--D----S-------------G---P---YH-LIGWSLGGLI-----ACL
--L----T-------------H---D---YA-LFGHSMGALL-----AYE
--P----H-------------G---P---YR-LLGWSLGGNV-----VHA
--A----A-------------R---T---LV-LFGHSMGAVV-----AFE
--P----T-------------G---P---YH-LLGWSLGGRI-----AQE
--P----A-------------G---P---YL-LGGWSVGGVI-----AYE
--P----H-------------G---P---YV-LAGWSYGAFL-----AAG
--P----H-------------G---P---YY-LLGYSLGGTL-----AQG
--P----H-------------G---P---YY-LLGYSLGGTL-----AQG
--P----E-------------G---P---YE-ILGWSFGGLV-----AHA
--P----D-------------Q---P---LI-MLGWSFGGLL-----AWE
--P----K-------------G---P---YL-LGGHSFGGLV-----AFE
--P----H-------------G---P---YV-LAGWSYGAFL-----AAG
--P----H-------------G---P---YV-LAGWSYGAFL-----AAG
--P----H-------------G---P---YV-LAGWSYGAFL-----AAG
--P----H-------------G---P---YV-LAGWSYGAFL-----AAG
--P----H-------------G---P---YV-LAGWSYGAFL-----AAG
--P----H-------------G---P---YV-LAGWSYGAFL-----AAG
--P----H-------------G---P---YV-LAGWSYGAFL-----AAG
--P----R-------------G---P---YL-VGGYSLGGVL-----AIE
--P----H-------------G---P---YV-LAGWSYGAFL-----AAG
--P----H-------------G---P---YH-LLGYSLGGNI-----AHA
--K----D-------------S---PegqVD-LVGHSLGGIV-----SVL
--V----D-----------------R---LA-LFGHSMGATV-----AYE
--T----D-------------R---P---LA-LFGHSMGAMV-----AFE
--H----G-------------P---P---IA-FFGHSMGGLL-----AFE
--P----H-------------G---P---YY-LLGYSLGGTL-----AQG
--P----H-------------G---P---YY-LLGYSLGGTL-----AQG
--P----T-------------G---P---YL-LVGHSFGGLI-----ALE
--P----H-------------G---P---YR-LLGWSLGGNV-----VHA
--P----H-------------G---P---YR-LLGWSLGGNV-----VHA
--P----H-------------G---P---YR-LLGWSLGGNV-----VHA
--P----H-------------G---P---YR-LLGWSLGGNV-----VHA
--P----H-------------G---P---YR-LLGWSLGGNV-----VHA
--P----S-------------G---P---VR-LLGWSFGGSM-----ALL
--P----S-------------G---P---VR-LLGWSFGGSM-----ALL
--Q----E-------------G---P---FT-LVGYSFGGVV-----AEN
--P----Q-------------G---P---YF-LGGWCFGGAI-----AYE
--P----Q-------------G---P---YR-LAGWSFGGLV-----ALE
--P----H-------------G---P---YR-LLGWSLGGNV-----VHA
--P----H-------------G---P---YV-LAGWSYGAFL-----AAG
--P----H-------------G---P---YV-LAGWSYGAFL-----AAG
--P----A-------------G---P---YF-LGGHSLGGKI-----AYE
--Q----E-------------G---R---LA-FFGHSLGASV-----AFE
--P----Q-------------G---P---YA-IVGYSYGGPV-----ALP
--P----H-------------G---P---YA-VAGYSYGGAV-----AFE
--P----H-------------G---P---YV-LAGWSYGAFL-----AAG
--P----Q-------------G---P---YH-LLGWSMGGAL-----VLA
--S----D-------------G---P---YR-LLGWSLGGVI-----AHA
--P----H-------------G---P---YY-LLGYSLGGTL-----AQG
--S----H-------------G---P---YN-LLGWSMGGAL-----AIE
--P----E-------------G---P---YD-LLGYSLGGTV-----AYG
--P----D-------------A---P---LA-FFGHSMGAVL-----AFE
--P----H-------------G---P---YV-LAGWSYGAFL-----AAG
--P----H-------------G---P---YL-LGGFSGGGII-----AYE
-------T-------------V---P---LV-LYGHSMGALL-----AFE
--D----V-----------------P---LA-LFGHSMGSTV-----AYE
--P----T-------------G---P---YH-LLGWSLGGRI-----AQA
--P----T-------------G---P---YT-LLGYSLGGTV-----AYA
--P----R-------------G---P---YH-LLGYSVGGVI-----AHA
--R----E-------------G---R---LA-FFGHSLGASV-----AYE
--P----H-------------G---P---YA-VAGYSYGGAV-----AFE
--P----H-------------G---P---YR-LLGWSLGGNV-----VHA
--P----H-------------G---P---YN-LLGWSMGGAL-----AVE
--P----H-------------G---P---YL-LGGFSGGGIT-----AYE
--P----E-------------G---S---YH-VAAWSSGGPV-----AFE
--P----H-------------G---P---YY-LLGYSLGGTL-----AQG
--P----H-------------G---P---YY-LLGYSLGGTL-----AQG
--P----H-------------G---P---YA-VAGYSYGGAV-----AFE
--P----H-------------G---P---YA-VAGYSYGGAV-----AFE
--P----H-------------G---P---YA-VAGYSYGGAV-----AFE
--P----H-------------G---P---YA-VAGYSYGGAV-----AFE
--P----H-------------G---P---YR-LLGWSLGGNV-----VHA
--A----S-------------G---P---YV-LLGWSYGTFV-----AEE
-------E-------------G---P---YL-LGGWSLGGTI-----AFE
--A----D-------------A---P---LA-LFGHSLGAAL-----AYE
--P----Q-------------G---P---YR-LAGWSFGGVL-----AYE
--P----Q-------------G---P---YR-LAGWSFGGVL-----AYE
--D----G-------------L---P---VV-LGGWSFGGAL-----AFE
--P----R-------------G---P---YY-LLGYSLGGTL-----AQG
--P----R-------------G---P---YY-LLGYSLGGTL-----AQG
--P----N-------------G---P---YY-LLGYSLGGTL-----AQG
--P----A-------------G---P---YL-LAGWSMGGFL-----SFE
--P----H-------------G---P---YY-LLGYSLGGTL-----VQG
--P----R-------------G---P---YA-LVGYSFGGLV-----AFE
--P----E-------------G---P---YE-LGGYSLGGML-----AYE
--D----D-------------D--vP---YV-FFGHSMGALL-----AYR
--P----H-------------G---P---YA-VAGYSYGGAV-----AFE
--P----H-------------G---P---YA-VAGYSYGGAV-----AFE
--P----H-------------G---P---YA-VAGYSYGGAV-----AFE
--P----R-------------G---P---YL-LAGHSLGGLI-----AME
--P----E-------------G---P---YW-LGGWSMGGVI-----AFE
--P----T-------------G---P---YL-LAGHSFGGLI-----AFE
--P----W-------------G---P---YF-LAGWSMGGVV-----AYE
--P----R-------------G---P---YL-LLGWSLGGVV-----AYH
--S----V-------------A---P---NL-LVGYSLGGLL-----AWE
--K----E-------------R---P---ST-FFGHSMGATL-----AFE
--P----H-------------G---P---YY-LLGYSLGGTL-----VQG
--P----H-------------G---P---YY-LLGYSLGGTL-----VQG
--P----H-------------G---P---YH-LLGWSLGGLI-----AHA
--G----L-------------T---R---IM-LWGHSSGTAF-----ALE
--A----Q-------------G---P---YH-LGGWSAGGIL-----AYA
--G----I-------------A---Pe-qAL-LAGHSMGAQV-----AFE
--G----T-------------G---P---VR-LLGWSFGGLA-----AFE
--P----E-------------G---P---YY-LLGWSLGGRI-----AQL
--Q----G-------------R---P---VV-LYGHCSGSAI-----AYE
--D----G-------------K---P---FA-LFGHSLGAIV-----AFE
--T----D-------------K---P---YA-LFGHSMGALL-----AYE
--P----E-------------G---P---YA-IAGYSLGSTL-----AFE
--G----V-------------S---R---TV-IIGH-AGGT--------A
--P----E-------------G---P---YF-VGGHSMGGQI-----AYE
--P----E-------------G---P---YF-VGGHSMGGQI-----AYE
--P----Q-------------G---P---YF-LAGHSFGGKL-----AFE
--P----E-------------G---P---YD-LLGYSLGGTV-----AYG
--P----K-------------G---P---YR-IGGWSAGGLI-----AYE
--P----K-------------G---P---YR-IGGWSAGGLI-----AYE
--P----E-------------V---P---TA-FFGHSMGAVL-----AFE
--W----R-------------S---P---YA-LFGHSLGGLI-----AFE
--D----G-------------F---P---VV-LGGWSFGGAV-----AFE
--P----H-------------G---P---YR-LAGWSFGGVL-----AYE
--P----E-------------G---P---YV-LLGYSAGGNL-----AFE
--P----E-------------G---P---YV-LLGYSAGGNL-----AFE
--P----Q-------------G---P---VH-LIGHSFGGWV-----AYA
--P----T-------------G---P---YH-LAGWSAGGIL-----AYR
--R----P-------------G---Q---DY-LGGHSLGGHI-----AFG
--R----P-------------G---Q---DY-LGGHSLGGHI-----AFG
--P----E-------------G---P---YL-LGGFSGGGLT-----AFE
--D----D-------------R---P---LA-FFGHSMGAVL-----AYE
--D----Q-------------T--vP---AA-VFGWSLGGAV-----AWE
--Q----D-------------K---T---FA-FFGHSLGSYI-----AYF
--T----D-------------K---P---YA-LFGHSMGALL-----SFE
--H----Q-----------------P---VA-LFGHSMGATL-----AFE
--Q----E-------------K---P---FA-FFGHSCGAYI-----SYA
--P----Q-------------G---P---LH-LIGHSFGGWV-----AHA
--P----E-------------G---P---YF-LGGHSFGGIV-----AYE
--P----K-------------G---P---YH-LLGWSLGGNV-----VQA
--P----R-------------G---P---YA-LAGYSYGTML-----AFE
--P----Q-------------G---P---YN-LLGWSMGGAL-----AIE
-----------------------------LI-LVGHSMGAQV-----AFE
--D----Q-----------------P---YA-LFGHSLGALL-----AFE
--Q----D-------------K---P---LA-LFGHSLGATV-----AFE
--A----G-------------G---R---CA-LLGWSSGGDL-----AVE
-sP----D-------------T---P---LL-LVGHSMGAQV-----AFE
--P----H-------------G---P---YY-LLGYSLGGTL-----AQG
--P----A-------------G---P---YF-LGGHSLGGKI-----AYE
-sP----D-------------T---P---LL-LVGHSMGAQV-----AFE
--Da--lG-------------A---D---AVdLTGWSLGALI-----AMR
--P----Y-------------G---P---YR-LGGHSFGGWV-----AFE
--Q----T-------------E--gP---YF-LGGHSLGGMV-----AFE
--P----E-------------SeryP---LD-LVGHSLGGIV----cALY
--P----Q-------------G---P---YT-LIGHSFGSDV-----AWA
--D----R-----------------P---YT-LFGHSMGASV-----AFE
--A----S-------------A---P---YA-LLGHSLGALL-----AFE
--P----Q-------------G---P---YL-LGGWSMGGSI-----AFE
--P----E-------------G---P---YD-LLGYSLGGTV-----AYG
--P----E-------------G---P---LT-LIGYSAGCGL-----AFE
--P----E-------------G---P---LT-LIGYSAGCGL-----AFE
--A----S-------------A---P---YA-LLGHSLGALL-----AFE
--R----E-------------S--sG---VA-VFGHSLGAVL-----AYE
--D----A-------------T---P---TA-YLGHSMGALV-----AFE
--P----Q-------------G---K---IH-LAGWSVGGIL-----AQE
--N----Q-----------------P---FA-FFGHSFGGRV-----IFE
--P----H-------------G---P---YR-LLGWSLGGNV-----VHA
--D----R-----------------P---LV-LFGHSMGAAL-----AYE
--P----E-------------G---P---YM-VGGFSGGGIT-----AFE
--D----R-----------------P---VA-LFGHSMGAVL-----AYE
--P----S-------------G---P---IH-LLGWSLGAVL-----AHA
--P----K-------------G---P---YR-LLGWSFGGLV-----AHA
--S----Q-------------G---H---LV-LVGWSLGGIL-----AMN
--P----H-------------G---L---YY-LLGYSLGGTL-----AQG
--P----H-------------G---P---YR-LAGWSFGGIV-----AYE
--P----Q-------------G---P---YL-LMGWSFGGMV-----ALQ
--D----D-------------I---P---CC-FFGHSMGALL-----AFA
--G----G-------------S--rE---WV-LLGHGAGGKIasvvtAQA
--P----G-------------S---G---WQ-LLGWSMGAHT-----AWK
--D----R-----------------P---YA-LFGHSMGSAV-----AWE
--P----D-------------G--aS---WR-LVGWSFGAWV-----AQA
--P----E-------------G---P---YH-LLGWSFGGIL-----AHR
--E----H-------------A---E---VC-LLGWSFGGVV-----GFE
--P----R-------------G---P---YL-LAGHSLGGLI-----AME
--A----D-------------A---P---LA-LFGHSLGAAL-----AYE
--D----R-----------------P---FA-FFGYSMGARI-----SLE
--P----S-------------G---P---YA-IAGYSLGSSI-----AFE
--P----E-------------G---L---YH-LAGFSGGGIT-----AYE
--A----D-------------A---P---LA-LFGHSLGAAL-----AYE
--G----L-------------R---R---YV-LVGHSMGGKV-----AQL
--A----D-------------Cq-kP---FA-FFGHSFGALL-----SFL
--A----S-------------A---P---YA-LLGHSLGALL-----AFE
--P----H-------------G---P---YQ-LIGHSFGARV-----AFD
--P----P-------------A---P---FA-LFGHSMGAVV-----AAE
--P----D-------------A--aP---YA-LFGHSLGALV-----AYE
--A----D-------------A---P---LA-LFGHSLGAAL-----AYE
--P----H-------------G---P---YH-LLGWSLGGLI-----AHE
--A----H-------------G---P---YH-LLGWSLGGVI-----AHA
--P----S-------------G---P---YR-LLGWSLGGVI-----AHA
--G----D-------------R---P---LA-LFGHSMGAII-----GYE
-------------------------P---YV-LVGHSLGGLY-----QHA
--D----V-------------A---Q---AI-LVGHSMGSLV-----ALE
--T----G-------------K---E---PV-LVGHSMGGMV-----VQ-
--D----V-------------A---Q---AI-LVGHSMGSLV-----ALE
-------D-------------E---P---AV-LIGHSMGTVV--------
--D----V-------------A---Q---AI-LVGHSMGSLV-----ALE
--D----R-----------------P---FS-FFGHSMGALL-----AYE
--P----T-------------G---P---YR-LAGWSLGGAI-----AAG
--G----G-------------A---P---IA-IAGHSFGGGV-----AWE
--P----S-------------G---P---VH-LVGHSLGGFI-----AIE
--D----K-----------------P---FA-LFGHSMGALI-----AFE
--P----E-------------G---P---YY-LCGFSLGGKI-----AYE
--G----A-------------G---P---YY-LAGHSFGAHV-----ALE
--D----R-----------------P---FA-FFGYSMGALI-----AHH
--P----K-------------G---P---YL-LGGFSGGGIT-----AFE

LA-------C-------H----LA-GR----G-----T-P---------P
LA-------T-------E----LA-DR----G-----H-P---------P
LA-------T-------E----LL-DR----G-----H-P---------P
VA-------G-------E----LE-RR----G-----V-V---------P
LA-------A-------Y----LE-SR----G-----S-G---------P
LA-------F-------R----LErAH----G-----A-P---------P
LT-------R-------H----LE-AN----G-----G-G---------P
VT-------S-------H----LE-RL----G-----V-R---------P
VA-------E-------H----LE-SI----G-----H-G---------P
AA-------A-------L----LEnTW----G-----I-R---------P
AA-------G-------V----LEdTW----G-----V-K---------P
AA-------G-------V----LEdTW----D-----V-R---------P
TA-------R-------R----LEaRP----G-----V-R---------P
TA-------R-------I----LEqRH----G-----V-R---------P
LA-------L-------R----MP-EA----G-----L-P---------A
TA-------V-------E----LA-SR----S-----G-A---------P
VA-------G-------R----LE-SE----G-----V-F---------P
LA-------C-------H----LA-GR----G-----T-P---------P
LA-------T-------E----LA-DR----G-----H-P---------P
LA-------T-------E----LL-DR----G-----H-P---------P
LA-------T-------E----LL-DR----G-----H-P---------P
IA-------A-------R----LE-TR----G-----I-H---------P
LA-------C-------R----LE-EL----G-----A-G---------P
AA-------A-------R----LE-AL----G-----A-G---------P
LG-------A-------E----LA-DR----G-----R-P---------P
VA-------G-------E----LE-RR----G-----V-V---------P
LA-------T-------A----LT-QQ----G-----H-R---------P
LT-------C-------R----LE-ER----G-----A-G---------P
VA-------A-------R----LE-AR----G-----I-R---------P
VA-------A-------E----LE-NA----G-----I-A---------P
VA-------E-------R----LE-AV----G-----V-V---------P
TA-------G-------E----LE-RQ----G-----H-G---------P
IA-------S-------A----LE-DR----G-----V-H---------P
VA-------A-------W----LE-SE----G-----C-A---------P
VT-------S-------R----LE-DR----G-----L-A---------P
LA-------V-------R----LA-DL----G-----A-P---------P
VA-------V-------R----LE-GR----G-----R-A---------P
VA-------A-------G----LE-ER----G-----I-H---------P
LA-------A-------Y----LE-SR----G-----S-G---------P
TA-------T-------A----LQ-ER----G-----I-A---------P
LA-------F-------R----LErAH----G-----A-P---------P
LA-------F-------R----LErAH----G-----A-P---------P
VA-------A-------H----LE-AM----G-----E-R---------P
VT-------A-------R----ME-AL----G-----T-P---------A
LT-------R-------H----LE-AN----G-----G-G---------P
AA-------H-------R----LE-QL----G-----C-R---------V
LA-------F-------R----LErAH----G-----A-P---------P
LA-------A-------R----LA-EL----G-----R-P---------P
VA-------A-------A----LE-RD----G-----A-R---------P
VT-------S-------H----LE-RL----G-----V-R---------P
VA-------A-------R----LA-AH----A-----H-P---------A
VA-------E-------H----LE-SI----G-----H-G---------P
AA-------A-------L----LEnTW----G-----I-R---------P
TA-------K-------R----LA-DC----G-----K-P---------P
LA-------R-------H----LE-EA----G-----S-A---------P
VT-------S-------E----LE-RL----G-----R-G---------P
AA-------G-------V----LEhTW----G-----I-R---------P
VA-------E-------L----LQ-QR----G-----I-H---------P
LA-------A-------R----LG-------------------------A
VA-------E-------L----LQ-QR----G-----I-H---------P
TA-------S-------C----LE-SK----G-----S-S---------P
AA-------G-------V----LEdTW----G-----V-K---------P
AA-------G-------V----LEdTW----D-----V-R---------P
AA-------H-------Q----LE-AR----G-----R-Q---------P
LC-------S-------H----LSvKH----Q-----R-N---------P
LC-------S-------H----LSvKH----Q-----R-N---------P
LC-------S-------H----LSvKH----Q-----R-N---------P
LC-------S-------H----LSvKH----Q-----R-N---------P
LC-------S-------H----LSvKH----Q-----R-N---------P
LC-------S-------H----LSvKH----Q-----R-N---------P
LC-------S-------H----LSvKH----Q-----R-N---------P
LC-------S-------H----LSvKH----Q-----R-N---------P
LA-------F-------R----LErAH----G-----T-A---------P
VA-------R-------E----LE-AR----G-----L-A---------P
VA-------A-------Y----LC-GI----G-----R-P---------P
LA-------A-------R----LE-AQ----G-----R-P---------A
MA-------R-------E----LE-RL----G-----Q-S---------V
VA-------R-------R----LH-AQ----G-----D-A---------I
VA-------R-------R----LH-AQ----G-----D-A---------I
VA-------R-------R----LH-AQ----G-----D-A---------I
VA-------R-------R----LH-AQ----G-----D-A---------I
VA-------R-------R----LH-AQ----G-----D-A---------I
VA-------R-------R----LH-AQ----G-----D-A---------I
VA-------R-------R----LH-AQ----G-----D-A---------I
VA-------R-------R----LH-AQ----G-----D-A---------I
VA-------R-------R----LH-AQ----G-----D-A---------I
MA-------C-------L----LE-RR----G-----E-R---------T
MA-------R-------R----LT-AA----G-----H-R---------Q
VT-------K-------E----LE-GR----G-----R-A---------V
MA-------Q-------R----LT-AA----G-----H-R---------Q
MT-------R-------R----LR-AA----G-----G-G---------Q
VA-------Q-------Q----LI-AD----G-----N-E---------V
MA-------C-------Q----LA-AR----G-----T-P---------P
MA-------Q-------Q----LG-VR----G-----E-P---------V
AT-------R-------L----LE-------------------------P
IA-------C-------R----LQ-EQ----G-----E-R---------V
IA-------C-------R----LQ-EQ----G-----E-R---------V
IA-------C-------R----LQ-EQ----G-----E-R---------V
IA-------C-------R----LQ-EQ----G-----E-R---------V
IA-------C-------R----LQ-EQ----G-----E-R---------V
IA-------C-------R----LQ-EQ----G-----E-R---------V
IA-------C-------R----LQ-EQ----G-----E-R---------V
IA-------C-------R----LQ-EQ----G-----E-R---------V
IA-------C-------R----LQ-EQ----G-----E-R---------V
IA-------C-------R----LQ-EQ----G-----E-R---------V
IA-------C-------R----LQ-EQ----G-----E-R---------V
IA-------C-------R----LQ-EQ----G-----E-R---------V
IA-------C-------R----LQ-EQ----G-----E-R---------V
IA-------C-------R----LQ-EQ----G-----E-R---------V
IA-------C-------R----LQ-EQ----G-----E-R---------V
IA-------C-------R----LQ-EQ----G-----E-R---------V
IA-------C-------R----LQ-EQ----G-----E-R---------V
VA-------R-------V----LQ-QR----G-----A-A---------P
TA-------R-------L----LT-EA----G-----E-H---------V
IA-------Q-------R----LH-AL----G-----E-P---------V
MA-------R-------R----LT-AA----G-----N-R---------Q
VA-------R-------L----LE-AR----G-----G-G--------tP
TM-------T-------R----LQ-DA----D-----I-D---------L
MA-------R-------Q----LH-AE----G-----E-S---------I
TA-------R-------R----LEaRP----G-----V-R---------P
IA-------R-------R----LE-AR----G-----D-Q---------V
IA-------R-------R----LE-AR----G-----D-Q---------V
TA-------R-------R----LErEP----G-----G-G---------P
MA-------R-------Q----LE-AS----G-----E-K---------V
VA-------A-------E----LS-AQ----G-----E-E---------I
LA-------T-------H----IQ-AR----G-----E-Q---------V
MA-------R-------Q----LE-QQ----G-----E-Q---------V
MG-------L-------R----LQ-AS----G-----R-A---------V
TA-------W-------R----LE-QK----G-----A-G---------P
TA-------W-------R----LE-QK----G-----A-G---------P
TA-------W-------R----LE-QK----G-----A-G---------P
MA-------K-------L----LE-AE----G-----E-Q---------V
MA-------H-------Q----LR-RA----G-----Q-E---------V
IT-------A-------E----LH-AL----G-----E-E---------V
IA-------L-------Q----LQ-AQ----G-----E-S---------V
TA-------R-------R----LErEP----G-----G-G---------P
LA-------T-------M----LL-DR----G-----I-R---------P
VT-------A-------R----LEnAH----G-----I-R---------P
IT-------A-------E----LH-AL----G-----E-E---------V
MA-------C-------L----LE-RR----G-----E-S---------T
VA-------L-------R----LE-RR----G-----A-A---------P
MA-------R-------L----LE-QE----G-----E-K---------V
TC-------A-------R----LE-QR----G-----T-P---------P
VA-------A-------R----LE-AR----G-----A-A---------P
IS-------C-------Q----LA-AA----G-----E-R---------V
IS-------C-------Q----LA-AA----G-----E-R---------V
AA-------K-------A----LE-KR----G-----R-T---------V
IT-------A-------E----LH-AL----G-----E-E---------V
VA-------L-------R----LE-EA----G-----R-G---------P
VA-------R-------R----LH-AQ----G-----D-A---------I
VA-------R-------R----LE-RE----G-----G-A---------N
MA-------R-------L----LE-AD----G-----E-R---------L
AA-------A-------L----LE-RD----G-----Q-R---------V
VA-------R-------A----LEqRG----G-----A-Q---------P
LA-------T-------R----LQ-AE----G-----E-Q---------V
IA-------C-------R----LE-EL----G-----E-E---------V
MA-------A-------R----LQ-AK----G-----R-E---------V
VA-------L-------R----LE-QR----G-----A-P---------P
MA-------R-------R----LE-ES----G-----E-Q---------V
MA-------R-------Q----LR-QA----G-----E-E---------V
LA-------R-------R----LE-NE----G-----R-S---------N
IA-------V-------Q----LR-EQ----G-----E-E---------V
VA-------L-------R----LE-QR----G-----A-P---------P
IA-------K-------L----LE-AR----G-----H-V---------V
IA-------V-------Q----LQ-EE----G-----E-R---------V
LA-------A-------Q----LQ-SA----G-----T-R---------V
-G-------A-------Q----LR-RR----V-----F-G---------E
VA-------R-------T----LEqRG----G-----A-R---------P
VA-------R-------T----LEqRG----G-----A-R---------P
IA-------S-------Q----LE-QQ----G-----E-T---------V
VA-------R-------R----LH-AQ----G-----D-A---------I
MA-------H-------Q----LR-RS----G-----R-E---------V
VA-------A-------E----LQ-RR----E-----C-E---------V
VA-------L-------R----LE-QR----G-----A-P---------P
VA-------L-------R----LE-QR----G-----A-P---------P
VA-------L-------R----LE-QR----G-----A-P---------P
LA-------R-------E----LR-RR----A-----L-P--------gP
VA-------V-------Q----WR-DQ----G-----I-A---------V
VA-------R-------T----LEqRG----G-----A-R---------P
VA-------R-------T----LEqRG----G-----A-R---------P
VA-------R-------T----LEqRG----G-----A-R---------P
VA-------R-------T----LEqRG----G-----A-R---------P
VA-------R-------T----LEqRG----G-----A-R---------P
VA-------R-------T----LEqRG----G-----A-R---------P
VA-------R-------T----LEqRG----G-----A-R---------P
VA-------R-------T----LEqRG----G-----A-R---------P
VA-------R-------T----LEqRG----G-----A-R---------P
VA-------R-------T----LEqRG----G-----A-R---------P
VA-------R-------T----LEqRG----G-----A-R---------P
VA-------R-------T----LEqRG----G-----A-R---------P
VA-------R-------T----LEqRG----G-----A-R---------P
TA-------R-------L----LD-GM----G-----T-R---------C
MA-------A-------E----LQ-RR----G-----H-E---------V
VA-------R-------G----LA-RR----G-----R-P---------P
LA-------A-------E----FQ-RR----G-----E-P---------V
MA-------A-------A----LA-DA----G-----E-P---------V
VA-------K-------A----LE-KR----G-----R-I---------V
LA-------R-------E----LH-RQ----G-----E-T---------V
VA-------R-------R----LH-AQ----G-----D-A---------I
LA-------S-------R----LV-DV----G-----M-P---------P
VA-------K-------A----LE-QR----G-----R-T---------V
TA-------R-------L----LT-EA----G-----G-H---------V
VA-------V-------E----LQ-AR----G-----R-Q---------V
IA-------V-------Q----LQ-AE----G-----E-Q---------V
TA-------R-------L----LD-GM----G-----A-R---------C
TA-------R-------L----LD-GM----G-----T-R---------C
TA-------R-------L----LD-GM----G-----T-R---------C
TA-------R-------L----LD-GM----G-----T-R---------C
TA-------R-------L----LD-GM----G-----T-R---------C
TA-------R-------L----LD-GM----G-----T-R---------C
LA-------A-------K----LR-QQ----G-----E-E---------V
TA-------R-------L----LD-GM----G-----T-R---------C
MA-------H-------M----LA-AA----G-----E-E---------V
MA-------V-------K----LQ-AQ----G-----E-E---------V
TA-------R-------L----LD-GM----G-----T-R---------C
TA-------R-------L----LD-GM----G-----T-R---------C
TA-------R-------L----LD-GM----G-----T-R---------C
TA-------R-------L----LD-GM----G-----A-R---------C
TA-------R-------L----LD-GM----G-----A-R---------C
VA-------L-------R----LA-AD----G-----L-P---------A
MA-------H-------Q----LR-AM----G-----E-R---------I
MA-------R-------Q----LH-AM----G-----E-E---------V
VT-------R-------R----FErEL----N-----T-S---------P
TA-------V-------E----LE-RH----A-----M-G---------P
IA-------R-------Q----LLaQR----Q-----E-V---------G
VA-------K-------A----LE-KR----G-----R-I---------V
VA-------R-------R----LH-AQ----G-----D-A---------I
MA-------R-------R----LE-ES----G-----E-Q---------V
LA-------Q-------E----LK-AR----G-----R-E---------V
VA-------L-------R----FE-AA----G-----Y-R---------V
LA-------H-------R----LE-QA----G-----E-E---------V
MA-------A-------M----LQ-AQ----G-----H-E---------V
MA-------A-------Q----LA-AE----G-----A-E---------V
MA-------V-------I----LE-AA----G-----E-E---------V
LA-------A-------K----LR-ML----G-----E-D---------V
IA-------R-------R----LEqER----G-----I-T---------P
MA-------R-------E----LR-AR----G-----Q-E---------V
VA-------I-------Q----LT-ER----G-----V-P---------V
VA-------K-------V----LE-AQ----G-----E-E---------V
VA-------T-------Q----LL-GM----D-----E-A---------V
MA-------R-------Q----LE-EA----G-----E-Q---------V
MA-------R-------Q----LE-EA----G-----E-Q---------V
LA-------V-------R----LR-HE----G-----E-E---------V
MA-------R-------Q----LA-AV----G-----A-A---------P
IA-------A-------R----LR-AR----G-----E-Q---------V
VA-------A-------A----LE-RA----G-----A-P---------V
VA-------L-------E----LQ-RR----G-----A-E---------V
IA-------A-------R----LQ-AR----G-----E-E---------V
VA-------T-------Q----LL-GM----D-----E-A---------V
VA-------R-------R----LE-AA----E-----V-R---------P
MA-------V-------L----LE-AE----G-----Q-E---------V
VA-------R-------R----LE-AD----G-----G-E----------
IA-------Q-------Q----LK-QA----G-----E-E---------T
LA-------A-------R----LEsLH----G-----L-R---------A
LA-------A-------R----LEsLH----G-----L-R---------A
LA-------A-------R----LEsLH----G-----L-R---------A
LA-------A-------R----LEsLH----G-----L-R---------A
LA-------A-------R----LEsLH----G-----L-R---------A
AA-------R-------V----LM-AG----G-----Y-A---------V
VA-------R-------V----LQ-GR----G-----R-E---------I
LA-------A-------K----LQ-QQ----G-----E-E---------V
VA-------L-------R----LE-QR----A-----L-P---------L
LA-------A-------K----LQ-QQ----G-----E-E---------V
MA-------Q-------R----LT-AR----G-----R-E---------V
VA-------V-------R----LE-AR----G-----A-A---------P
IA-------A-------R----LR-AR----G-----E-Q---------V
IA-------A-------R----LR-AR----G-----E-Q---------V
IA-------A-------R----LR-AR----G-----E-Q---------V
IA-------A-------R----LR-AR----G-----E-Q---------V
TA-------R-------L----LH-RS----G-----ApR---------P
MA-------Q-------R----LT-AR----G-----R-E---------V
VA-------L-------R----LEeRH----R-----V-T---------P
IA-------T-------Q----LQ-EQ----G-----E-D---------I
MA-------A-------L----LE-AE----G-----E-Q---------V
VA-------L-------Q----LE-AA----G-----E-Q---------V
VA-------R-------R----LE-AD----GgelthL-F---------A
VA-------V-------Q----LQ-DE----G-----Q-R---------V
IA-------A-------R----LQ-QA----G-----E-T---------V
LA-------A-------T----LR-AE----G-----L-A---------I
IA-------A-------R----LR-EQ----G-----E-E---------V
LA-------S-------R----LV-DV----G-----M-P---------P
TA-------R-------L----LQ-RQ----G-----E-R---------V
MA-------R-------Q----LQ-LK----N-----N-P---------P
VA-------A-------R----LQ-AA----G-----E-E---------V
MA-------V-------L----LE-AD----G-----E-K---------V
VA-------V-------R----LEnNH----D-----F-R---------P
IA-------A-------R----LR-AR----G-----E-Q---------V
MS-------R-------Q----LV-AK----G-----A-V---------V
VA-------V-------R----LE-AR----G-----A-A---------P
MA-------R-------Q----LE-AL----G-----E-Q---------V
VA-------L-------R----LE-AR----G-----A-A---------P
IA-------Q-------Q----LH-QQ----G-----D-R---------V
VA-------H-------Q----LG-KR----A-----A-Ag-------eP
VA-------T-------R----LQ-QQ----G-----H-T---------V
MA-------T-------E----LQ-DR----G-----E-E---------V
LA-------H-------E----LQ-AL----G-----C-P---------P
VA-------L-------R----LE-RK----G-----I-V---------P
VA-------R-------Q----LE-AA----G-----Q-A---------V
IA-------R-------R----LE-RD----G-----D-C---------P
MA-------C-------Q----LQ-AA----G-----E-E---------V
VA-------N-------R----LQ-AL----G-----H-Q---------V
VA-------L-------R----MR-DA----G-----L-P---------A
VA-------A-------R----LL-TA----G-----R-S---------V
IA-------A-------R----LR-AR----G-----E-Q---------V
IA-------A-------R----LR-AR----G-----E-Q---------V
VA-------A-------E----LE-RC----G-----E-R---------V
VT-------R-------R----LE-AA----G-----G-P----------
MA-------V-------R----LH-EI----G-----R-E---------V
IA-------E-------R----LL-SS----D-----E-V---------V
AA-------Q-------R----LY-AK----G-----E-Q---------V
VA-------H-------R----LR--------------------------
VA-------V-------R----LR-VM----G-----E-T---------V
VT-------R-------R----LErDH----G-----V-T---------P
MA-------A-------E----MQ-KR----G-----L-P---------V
LA-------A-------R----LEsLH----G-----L-R---------A
LA-------Q-------R----LPvAHlivsG-----R-R---------A
IA-------R-------Q----LL-AQ----R-----C-E---------V
IA-------R-------Q----LL-AQ----R-----C-E---------V
IA-------R-------Q----LL-AQ----R-----C-E---------V
IA-------R-------Q----LL-AQ----R-----C-E---------V
IA-------R-------Q----LL-AQ----R-----C-E---------V
IA-------R-------Q----LL-AQ----R-----C-E---------V
IA-------R-------Q----LL-AQ----R-----C-E---------V
VA-------L-------R----YQ-SA----G-----H-R---------V
VA-------A-------E----LE-RR----G-----K-E---------V
VA-------A-------E----LE-RR----G-----K-E---------V
VA-------C-------V----LR-RR----G-----A-PrprhlfvsgS
MA-------A-------Q----LQ-NE----G-----E-E---------V
VA-------R-------R----LE-GR----G-----T-A---------V
MA-------R-------V----LE-EQ----G-----E-Q---------V
MA-------R-------Q----LR-ER----G-----D-T---------V
AA-------Q-------R----LY-AK----G-----K-Q---------V
IA-------A-------R----LR-AR----G-----E-Q---------V
IA-------A-------R----LR-AR----G-----E-Q---------V
VA-------A-------R----LQ-AE----G-----A-E---------V
AA-------C-------Q----LR-RI----G-----F-T---------I
TA-------Q-------Q----LQ-KQ----G-----D-E---------V
AA-------Q-------R----LY-AK----G-----E-Q---------V
AA-------Q-------R----LY-AK----G-----E-Q---------V
AA-------Q-------R----LY-AK----G-----E-Q---------V
AA-------Q-------R----LY-AK----G-----E-Q---------V
AA-------Q-------R----LY-AK----G-----E-Q---------V
AA-------Q-------R----LY-AK----G-----E-Q---------V
AA-------Q-------R----LY-AK----G-----E-Q---------V
VA-------S-------R----LQ-AL----G-----E-V---------V
AA-------Q-------R----LY-AK----G-----E-Q---------V
VA-------A-------E----LH-SR----G-----E-Q---------V
YA-------A-------A----FP-------------E-R---------V
TA-------R-------R----LT-EA----G-----L-P----------
VA-------L-------R----LT-AD----G-----A-A---------P
VA-------R-------R----FE-EA----G-----R-P---------I
IA-------A-------R----LR-AR----G-----E-Q---------V
IA-------A-------R----LR-AR----G-----E-Q---------V
VA-------R-------L----LR-RA----G-----H-E---------V
MA-------A-------Q----LQ-NE----G-----E-E---------V
MA-------A-------Q----LQ-NE----G-----E-E---------V
MA-------A-------Q----LQ-NE----G-----E-E---------V
MA-------A-------Q----LQ-NE----G-----E-E---------V
MA-------A-------Q----LQ-NE----G-----E-E---------V
IA-------Q-------E----LS-RR----G-----R-E---------V
IA-------Q-------E----LS-RR----G-----R-E---------V
IA-------A-------A----LQ-RR----G-----Y-E---------V
IS-------R-------Q----LR-QM----G-----Q-Q---------V
MA-------R-------Q----LQ-LA----G-----E-Q---------V
MA-------A-------Q----LQ-NE----G-----E-E---------V
AA-------Q-------R----LY-AK----G-----E-Q---------V
AA-------Q-------R----LY-AK----G-----E-Q---------V
VA-------R-------R----LH-AQ----G-----D-A---------I
TA-------R-------I----LEqRH----G-----V-R---------P
VA-------Q-------M----LE-AQ----G-----E-Q---------V
IA-------K-------V----LE-AQ----G-----E-R----------
AA-------Q-------R----LY-AK----G-----E-Q---------V
MA-------R-------L----LE-RL----G-----K-T---------V
VA-------T-------R----LR-LL----G-----K-Q---------V
IA-------A-------R----LR-AR----G-----E-Q---------V
VA-------H-------V----LE-RE----G-----D-T---------V
VA-------V-------R----LR-VM----G-----E-T---------V
VA-------R-------R----CE--------------------------
AA-------Q-------R----LY-AK----G-----E-Q---------V
IA-------Q-------Q----LR-DA----G-----E-E---------V
VA-------R-------S----LA-RQ----G-----V-S---------V
TA-------L-------R----LRaRH----G-----V-V---------P
MA-------V-------L----LE-AD----G-----E-K---------V
VA-------A-------K----LI-EQ----G-----E-K---------V
MA-------V-------E----LR-SR----G-----E-E---------V
AA-------R-------I----LEqRH----G-----V-R---------P
IA-------K-------V----LE-SQ----G-----E-R----------
MA-------A-------Q----LQ-NE----G-----E-E---------V
VA-------H-------V----LE-RA----G-----E-V---------V
MA-------Q-------Q----LH-RA----G-----E-E---------T
MA-------R-------L----LE-ET----G-----E-R---------V
IA-------A-------R----LR-AR----G-----E-T---------V
IA-------A-------R----LR-AR----G-----E-T---------V
IA-------K-------V----LE-AQ----G-----E-R----------
IA-------K-------V----LE-AQ----G-----E-R----------
IA-------K-------V----LE-AQ----G-----E-R----------
IA-------K-------V----LE-AQ----G-----E-R----------
MA-------A-------Q----LQ-NG----G-----E-E---------V
TA-------R-------L----LL-RQ----G-----E-Q---------V
MA-------V-------Q----LQ-KQ----G-----H-Q---------V
TA-------L-------R----LE--------------------------
IA-------Q-------Q----LL-GL----D-----Q-E---------V
IA-------Q-------Q----LL-GL----D-----Q-E---------V
VA-------H-------K----LQ-DT----D-----V-E---------V
IA-------A-------R----LR-AR----G-----E-Q---------V
IA-------A-------R----LR-AR----G-----E-Q---------V
IA-------A-------R----LR-AH----G-----E-T---------V
MA-------R-------Q----LA-AV----G-----E-S---------P
IA-------A-------R----LR-AR----G-----E-Q---------V
MA-------Q-------Q----LV-AA----G-----E-K---------I
VT-------R-------Q----LQ-ER----G-----A-R---------V
VA-------C-------V----LR-AR----G-----RtE---------P
IA-------K-------V----LE-AQ----G-----E-R----------
IA-------K-------V----LE-AQ----G-----E-R----------
IA-------K-------V----LE-AQ----G-----E-R----------
IA-------Q-------Q----LA-AA----G-----E-E---------V
MA-------R-------Q----LE-AL----D-----R-E---------V
AA-------Q-------V----LR-KA----G-----H-E---------V
MA-------Q-------Q----LL-QA----G-----E-Q---------V
MA-------Q-------R----LV-EA----G-----E-E---------V
LA-------V-------V----LA-RE----G-----P-P---------P
VA-------R-------R----FEaDD----G-----D-L---------V
IA-------A-------R----LR-AR----G-----E-Q---------V
IA-------A-------R----LR-AR----G-----E-Q---------V
VA-------A-------E----IR-AA----G-----E-D---------V
TA-------R-------R----LR-EH----G-----T-D---------V
VA-------Q-------E----LI-AA----G-----E-E---------V
VC-------A-------L----LE-RQ----G-----E-S---------P
MA-------R-------L----FE-KS----G-----R-K---------V
AG-------C-------V----LE-SW----G-----H-E---------V
VA-------R-------R----MD-PA----Q-----L-R---------G
VA-------R-------R----LR---------------G---------P
LT-------R-------A----LR-ER----G-----L-P---------A
VG-------K-------V----LE-SQ----G-----Q-E---------V
VA-------A-------H----LAaDQ----P-----T-R---------V
IA-------Q-------E----LK-AR----G-----H-E---------I
IA-------Q-------E----LK-AR----G-----H-E---------I
MA-------Q-------Q----LL-RK----G-----H-K---------V
VA-------V-------R----LR-VM----G-----E-T---------V
MA-------R-------Q----LQ-SS----G-----E-K---------L
MA-------R-------Q----LQ-SS----G-----E-K---------L
VA-------R-------R----FEsLA----G-----R-R---------P
VA-------H-------G----LL-AR----G-----A-P---------S
VA-------H-------Q----LV-GS----D-----V-E---------V
VA-------M-------Q----LL-GQ----D-----E-A---------V
VA-------Q-------A----ME-RK----G-----L-E---------V
VA-------Q-------A----ME-RK----G-----L-E---------V
MA-------A-------Q----LQ-AA----G-----R-E---------V
AA-------Q-------I----LL-AR----G-----E-Q---------V
MC-------C-------E----LI-KQ----G-----K-A---------P
MC-------C-------E----LI-KQ----G-----K-A---------P
IA-------Q-------Q----LE-AA----G-----D-T---------V
VA-------Q-------R----LReRT----G-----K-Q---------P
LC-------V-------R----LA-EW----G-----Y-Q---------P
TA-------H-------H----LKqNH----G-----L-Q---------P
LA-------R-------A----MR-SQ----G-----L-A---------A
LA-------R-------R----FE-SA----G-----I-S---------L
VA-------V-------H----LKeKH----G-----L-E---------P
MA-------A-------Q----LQ-AA----G-----R-E---------V
IA-------Q-------Q----LV-KS----G-----H-E---------V
MA-------T-------Q----LQ-NQ----G-----E-E---------V
VA-------K-------R----L---------------------------
VA-------H-------V----LE-RE----G-----D-T---------V
TC-------Q-------R----LE-QQ----N-----C-S---------P
IA-------H-------A----LG-DL----A-----S-P---------P
VA-------L-------R----LE-AR----G-----S-L---------P
TA-------R-------R----LQgRV----E-----V-A---------F
TC-------R-------L----LE-QR----G-----H-A---------P
IA-------A-------R----LR-AR----G-----E-T---------V
VA-------R-------R----LH-AQ----G-----D-A---------I
TC-------R-------L----LE-QR----G-----H-A---------P
VA-------R---------------DD----G-----T-R---------V
VA-------R-------Q----LA-GQ----G-----E-A---------V
MA-------C-------Q----LQ-KL----G-----H-K---------V
AA-------A-------F----PE---------------R---------V
IA-------S-------L----AL-AE----G-----Q-Q---------I
VA-------S-------R----IQaRR----L-----R-E---------P
LA-------H-------E----LQ-AL----G-----CpP---------P
IA-------S-------Q----LV-AQ----G-----E-T---------V
VA-------V-------R----LR-VM----G-----E-T---------V
VA-------Q-------T----LE-KN----G-----R-K---------V
VA-------Q-------T----LE-KN----G-----R-K---------V
LA-------H-------E----LQ-AL----G-----C-P--------aP
LA-------H-------R----LT-AD----G-----D-V---------A
AAllaptapV-------R----LFaSA----A-----R-A---------P
IA-------V-------I----LS-AM----G-----R-E---------A
LT-------R-------R----LQ--------------------------
MA-------T-------H----LQ-SE----G-----E-E---------V
VA-------A-------R----MQ-QQ----G-----S-A---------P
IA-------R-------Q----LE-AA----G-----E-E---------V
VG-------L-------R----LQlRT----G-----Q-P---------P
VA-------C-------E----LE-AR----G-----R-E---------V
IA-------E-------K----LQ-AE----D-----E-T---------V
LC-------E-------R----LV-RH----G-----I-R---------V
IA-------A-------R----LR-AR----G-----E-Q---------V
MA-------Y-------Q----LT-QQ----S-----L-E---------V
MA-------H-------D----LL-SQ----G-----E-Q---------V
VA-------G-------V----LQ-ER-----------------------
VA-------G-------D----LP---------------V---------P
LA-------G-------D----LI-AA----G-----E-R---------V
LA-------H-------E----LDrRR----A-----P-G---------P
MC-------A-------L----AR-DT----G-----L-E---------L
LA-------A-------R----LQ-EL----G-----E-D---------V
MA-------G-------E----LE-KH----G-----V-K---------V
IA-------Q-------Q----LA-AA----G-----D-E---------V
TA-------L-------R----LE-SA----G-----A-P---------L
LA-------R-------R----LQaRN----G-----P-R---------P
IA-------K-------R----LE-SA----G-----E-E----------
IA-------Q-------Q----LS-AA----G-----Q-E---------V
TA-------L-------R----LE-SA----G-----A-P---------L
IA-------S-------RrprgLE--------------------------
IC-------R-------A----LA-ER----Q-----L-P--------lP
LA-------H-------E----LQ-AL----G-----C-P--------aP
VA-------L-------A----LE-EA----G-----G-T---------V
LA-------R-------R----LV-EL----G-----R-P---------P
TA-------R-------R----LD-RR----G-----S-T---------P
TA-------L-------R----LE-NA----G-----A-P---------L
MA-------V-------Q----LR-AA----G-----E-E---------V
MA-------V-------E----LR-RE----G-----E-A---------V
MA-------I-------R----IQ-AA----G-----E-G---------V
LA-------L-------R----MP-EA----G-----L-P---------A
FA-------Q-------R----YP-DE----------------------V
CA-------ArhrarvgR----LA-LL----G-----A-A---------A
---------R-------Y----LS--E----Y-----R-A---------P
CA-------ArhparvgR----LA-LL----G-----A-A---------A
VE-------R-------F----LE-RH----Q-----A-R---------A
CA-------ArhparvgR----LA-LL----G-----A-A---------A
VT-------L-------R----LQ-RV----G-----V-H---------P
VA-------R-------K----LE-LL----G-----R-R---------V
VG-------H-------E----LI-AR----G-----Q-P---------V
VA-------R-------R----LS-AK----G-----R-K---------L
LA-------Q-------Q----MR--------------------------
MA-------C-------Q----LT-EA----G-----H-A---------V
MS-------R-------Q----LV-AK----G-----A-D---------V
LA-------C-------H----LQ-QS----G-----Q-A----------
IA-------R-------Q----LE-AA----G-----E-E---------V

---------SG----E----------------V-----------L-----
---------RG----V----------------V-----------L-----
---------RG----V----------------V-----------L-----
---------AG----V----------------V-----------L-----
---------AA----V----------------V-----------L-----
---------AG----I----------------V-----------L-----
---------AG----L----------------V-----------L-----
---------EA----V----------------V-----------T-----
---------AG----V----------------V-----------L-----
---------EA----V----------------V-----------L-----
---------EA----V----------------V-----------L-----
---------EA----V----------------V-----------L-----
---------LR----L----------------------------------
---------EG----L----------------------------------
---------P----------------------------------------
---------AP----L----------------A-----------------
---------QA----L----------------V-----------M-----
---------SG----E----------------V-----------L-----
---------RG----V----------------V-----------L-----
---------RG----V----------------V-----------L-----
---------RG----V----------------V-----------L-----
---------RA----V----------------V-----------L-----
---------AA----L----------------V-----------L-----
---------AA----V----------------V-----------L-----
---------HG----I----------------V-----------L-----
---------AG----V----------------V-----------L-----
---------DG----V----------------V-----------L-----
---------TA----L----------------I-----------L-----
---------SA----V----------------V-----------L-----
---------SG----L----------------V-----------L-----
---------AA----V----------------V-----------P-----
---------TG----V----------------V-----------L-----
---------AA----V----------------A-----------L-----
---------AA----V----------------V-----------L-----
---------RG----L----------------V-----------L-----
---------AG----L----------------V-----------L-----
---------KG----L----------------V-----------L-----
---------KA----V----------------L-----------L-----
---------AA----V----------------V-----------L-----
---------AA----V----------------V-----------L-----
---------AG----I----------------V-----------L-----
---------AG----I----------------V-----------L-----
---------AA----V----------------V-----------M-----
---------QG----L----------------V-----------L-----
---------AG----L----------------V-----------L-----
---------AG----L----------------V-----------L-----
---------AG----I----------------V-----------L-----
---------AA----V----------------V-----------L-----
---------AA----I----------------V-----------L-----
---------EA----V----------------V-----------T-----
---------HA----L----------------V-----------L-----
---------AG----V----------------V-----------L-----
---------EA----V----------------V-----------L-----
---------RA----V----------------I-----------L-----
---------RA----L----------------V-----------L-----
---------RG----L----------------V-----------L-----
---------EA----V----------------V-----------L-----
---------AA----L----------------C-----------L-----
---------AA----V----------------V-----------L-----
---------AA----L----------------C-----------L-----
---------RA----L----------------V-----------L-----
---------EA----V----------------V-----------L-----
---------EA----V----------------V-----------L-----
---------KA----V----------------V-----------L-----
---------LG----V----------------A-----------L-----
---------LG----V----------------A-----------L-----
---------LG----V----------------A-----------L-----
---------LG----V----------------A-----------L-----
---------LG----V----------------A-----------L-----
---------LG----V----------------A-----------L-----
---------LG----V----------------A-----------L-----
---------LG----V----------------A-----------L-----
---------AG----I----------------V-----------L-----
---------RG----V----------------V-----------L-----
---------AA----L----------------V-----------L-----
---------PG----L----------------V-----------L-----
---------AL----L----------------V-----------L-----
---------GL----V----------------A-----------M-----
---------GL----V----------------A-----------M-----
---------GL----V----------------A-----------M-----
---------GL----V----------------A-----------M-----
---------GL----V----------------A-----------M-----
---------GL----V----------------A-----------M-----
---------GL----V----------------A-----------M-----
---------GL----V----------------A-----------M-----
---------GL----V----------------A-----------M-----
---------AL----L----------------L-----------M-----
---------VT----V----------------V-----------L-----
---------RD----V----------------I-----------I-----
---------VT----V----------------V-----------L-----
---------VS----V----------------V-----------L-----
---------EG----L----------------I-----------L-----
---------EC----L----------------I-----------I-----
---------GA----L----------------L-----------L-----
---------AA----V----------------------------------
---------AT----L----------------M-----------L-----
---------AT----L----------------M-----------L-----
---------AT----L----------------M-----------L-----
---------AT----L----------------M-----------L-----
---------AT----L----------------M-----------L-----
---------AT----L----------------M-----------L-----
---------AT----L----------------M-----------L-----
---------AT----L----------------M-----------L-----
---------AT----L----------------M-----------L-----
---------AT----L----------------M-----------L-----
---------AT----L----------------M-----------L-----
---------AT----L----------------M-----------L-----
---------AT----L----------------M-----------L-----
---------AT----L----------------M-----------L-----
---------AT----L----------------M-----------L-----
---------AT----L----------------M-----------L-----
---------AT----L----------------M-----------L-----
---------AG----L----------------V-----------V-----
---------EL----L----------------V-----------L-----
---------AL----V----------------A-----------F-----
---------VT----V----------------V-----------L-----
---------RA----L----------------------------------
---------VG----L----------------V-----------L-----
---------GS----L----------------V-----------L-----
---------LR----L----------------------------------
---------GL----L----------------A-----------L-----
---------GL----L----------------A-----------L-----
---------LR----L----------------------------------
---------AL----L----------------A-----------L-----
---------AF----L----------------G-----------L-----
---------GL----L----------------A-----------I-----
---------EQ----L----------------T-----------L-----
---------V-----V----------------I-----------L-----
---------RT----V----------------I-----------------
---------RT----V----------------I-----------------
---------RT----V----------------I-----------------
---------GL----L----------------A-----------L-----
---------EI----L----------------V-----------V-----
---------EV----L----------------A-----------M-----
---------AS----L----------------I-----------L-----
---------LR----L----------------------------------
---------KG----L----------------I-----------I-----
--------------------------------V-----------L-----
---------EL----L----------------V-----------M-----
---------AL----L----------------F-----------M-----
---------LY----V----------------A-----------V-----
---------GL----L----------------A-----------L-----
---------DA----L----------------V-----------L-----
---------L----------------------------------------
---------EQ----L----------------I-----------L-----
---------EQ----L----------------I-----------L-----
---------SD----V----------------I-----------M-----
---------EV----L----------------A-----------M-----
---------VR----L----------------------------------
---------GL----V----------------A-----------M-----
---------SP----V----------------------------------
---------GL----L----------------A-----------L-----
---------DL----L----------------A-----------M-----
---------AG----V----------------------------------
---------PF----L----------------A-----------L-----
---------AL----L----------------A-----------L-----
---------RS----L----------------T-----------L-----
--------------------------------------------------
---------EL----L----------------M-----------L-----
---------AL----L----------------C-----------L-----
---------VA----V----------------T-----------L-----
---------AA----L----------------V-----------I-----
---------LY----V----------------A-----------V-----
---------AN----V----------------V-----------I-----
---------EL----L----------------A-----------M-----
---------LS----L----------------T-----------V-----
---------AK----L----------------V-----------L-----
---------AG----V----------------------------------
---------AG----V----------------------------------
---------SL----V----------------A-----------I-----
---------GL----V----------------A-----------M-----
---------EF----L----------------C-----------L-----
---------DL----L----------------A-----------V-----
--------------------------------------------------
--------------------------------------------------
--------------------------------------------------
---------CH----L----------------F-----------L-----
---------GA----L----------------V-----------L-----
---------TG----V----------------------------------
---------TG----V----------------------------------
---------TG----V----------------------------------
---------TG----V----------------------------------
---------TG----V----------------------------------
---------TG----V----------------------------------
---------TG----V----------------------------------
---------TG----V----------------------------------
---------TG----V----------------------------------
---------TG----V----------------------------------
---------TG----V----------------------------------
---------TG----V----------------------------------
---------TG----V----------------------------------
---------AP----L----------------V-----------L-----
---------AL----L----------------A-----------L-----
---------L----------------------------------L-----
---------AL----V----------------A-----------V-----
---------EL----V----------------A-----------L-----
---------S----------------------------------------
---------AR----V----------------I-----------L-----
---------GL----V----------------A-----------M-----
---------SA----L----------------A-----------Vs----
---------SD----V----------------I-----------M-----
---------EL----L----------------I-----------L-----
---------Q-----L----------------F-----------M-----
---------EL----L----------------A-----------M-----
---------AP----L----------------V-----------L-----
---------AP----L----------------V-----------L-----
---------AP----L----------------V-----------L-----
---------AP----L----------------V-----------L-----
---------AP----L----------------V-----------L-----
---------AP----L----------------V-----------L-----
---------AF----L----------------G-----------L-----
---------AP----L----------------V-----------L-----
---------GM----L----------------L-----------L-----
---------AF----L----------------G-----------L-----
---------AP----L----------------V-----------L-----
---------AP----L----------------V-----------L-----
---------AP----L----------------V-----------L-----
---------AP----L----------------V-----------L-----
---------AP----L----------------V-----------L-----
psrlfvsgrRA---------------------------------------
---------SQ----C----------------I-----------L-----
---------AL----V----------------A-----------N-----
---------VA----L----------------F-----------L-----
---------SC----V----------------V-----------L-----
---------L-----L----------------A-----------L-----
---------S----------------------------------------
---------GL----V----------------A-----------M-----
---------EL----L----------------M-----------L-----
---------GV----V----------------A-----------M-----
---------LA----L----------------------------------
---------AF----V----------------G-----------L-----
---------SF----L----------------C-----------M-----
---------GV----L----------------A-----------L-----
---------SM----L----------------A-----------L-----
---------AF----L----------------G-----------L-----
---------A----------------------------------------
---------EL----L----------------A-----------F-----
---------ET----L----------------A-----------L-----
---------KF----L----------------A-----------S-----
---------TF----L----------------G-----------L-----
---------EL----L----------------M-----------L-----
---------EL----L----------------M-----------L-----
---------EL----L----------------A-----------L-----
---------DL----V----------------V-----------M-----
---------AF----L----------------G-----------L-----
---------GV----L----------------A-----------L-----
---------PL----V----------------S-----------I-----
---------AF----L----------------G-----------L-----
---------TF----L----------------G-----------L-----
---------HA----L----------------------------------
---------AF----L----------------G-----------L-----
--------------------------------------------L-----
---------AA----L----------------V-----------L-----
---------RQ----L----------------F-----------V-----
---------RQ----L----------------F-----------V-----
---------RQ----L----------------F-----------V-----
---------RQ----L----------------F-----------V-----
---------RQ----L----------------F-----------V-----
---------TG----V----------------V-----------L-----
---------AF----L----------------G-----------L-----
---------HF----L----------------G-----------L-----
---------KR----L----------------I-----------------
---------HF----L----------------G-----------L-----
---------AS----L----------------T-----------L-----
---------LY----V----------------AvsalppphrqrP-----
---------AF----L----------------G-----------L-----
---------AF----L----------------G-----------L-----
---------AF----L----------------G-----------L-----
---------AF----L----------------G-----------L-----
---------AG----L----------------I-----------L-----
---------AS----L----------------T-----------L-----
---------AA----L----------------------------------
---------SL----L----------------V-----------M-----
---------GV----L----------------A-----------L-----
---------AL----L----------------S-----------L-----
---------SG---------------------------------------
---------AT----L----------------A-----------M-----
---------SF----L----------------G-----------L-----
---------DH----L----------------V-----------L-----
---------AF----L----------------G-----------L-----
---------SA----L----------------A-----------Vs----
---------R-----L----------------I-----------L-----
---------QK----L----------------I-----------V-----
---------AF----L----------------G-----------L-----
---------GL----L----------------A-----------L-----
--------------------------------V-----------L-----
---------AF----L----------------G-----------L-----
---------KL----L----------------A-----------I-----
---------LY----V----------------AvsalppphrqrP-----
---------AL----L----------------G-----------L-----
---------LY----V----------------AvsalppphrqrP-----
---------DL----L----------------A-----------L-----
---------SAeverI----------------V-----------L-----
---------EL----L----------------A-----------V-----
---------AS----L----------------V-----------L-----
---------P-----V----------------A-----------L-----
---------LA----L----------------------------------
---------SL----V----------------V-----------M-----
---------AA----L----------------------------------
---------SG----V----------------Y-----------L-----
---------DL----V----------------A-----------M-----
--------------------------------------------P-----
---------RF----L----------------G-----------I-----
---------AF----L----------------G-----------L-----
---------AF----L----------------G-----------L-----
---------DR----L----------------A-----------L-----
--------------------------------V-----------P-----
---------GE----L----------------V-----------L-----
---------SF----M----------------A-----------F-----
---------R-----M----------------V-----------L-----
--------------------------------------------------
---------RF----L----------------G-----------L-----
---------EH----I----------------------------------
---------AK----L----------------I-----------M-----
---------RQ----L----------------F-----------V-----
--------------------------------------------------
---------GL----L----------------A-----------L-----
---------GL----L----------------A-----------L-----
---------GL----L----------------A-----------L-----
---------GL----L----------------A-----------L-----
---------GL----L----------------A-----------L-----
---------GL----L----------------A-----------L-----
---------GL----L----------------A-----------L-----
---------LA---------------------------------------
---------AS----L----------------G-----------L-----
---------AS----L----------------G-----------L-----
---------RA---------------------------------------
---------EL----L----------------V-----------M-----
---------AH----L----------------V-----------------
---------GL----L----------------A-----------L-----
---------AL----L----------------A-----------L-----
---------R-----M----------------V-----------L-----
---------AF----L----------------G-----------L-----
---------AF----L----------------G-----------L-----
---------SL----L----------------A-----------V-----
---------DR----V----------------I-----------V-----
---------AK----L----------------F-----------I-----
---------R-----M----------------V-----------L-----
---------R-----M----------------V-----------L-----
---------R-----M----------------V-----------L-----
---------R-----M----------------V-----------L-----
---------R-----M----------------V-----------L-----
---------R-----M----------------V-----------L-----
---------R-----M----------------V-----------L-----
---------RG----V----------------V-----------L-----
---------R-----M----------------V-----------L-----
---------GM----L----------------A-----------M-----
---------RR----L----------------V-----------M-----
--------------------------------------------L-----
---------S----------------------V-----------L-----
---------AA----L----------------------------------
---------AF----L----------------G-----------L-----
---------AF----L----------------G-----------L-----
---------GL----L----------------A-----------L-----
---------EL----L----------------V-----------M-----
---------EL----L----------------V-----------M-----
---------EL----L----------------V-----------M-----
---------EL----L----------------V-----------M-----
---------EL----L----------------V-----------M-----
---------TF----V----------------G-----------M-----
---------TF----V----------------G-----------M-----
---------RF----L----------------G-----------I-----
---------TG----I----------------V-----------M-----
---------SM----L----------------S-----------L-----
---------EL----L----------------V-----------M-----
---------R-----I----------------A-----------L-----
---------R-----M----------------V-----------L-----
---------GL----V----------------A-----------M-----
---------EG----L----------------------------------
---------A----------------------------------------
--------------------------------------------------
---------R-----M----------------V-----------L-----
---------AF----V----------------G-----------L-----
---------SM----L----------------A-----------M-----
---------AF----L----------------G-----------L-----
---------SF----L----------------G-----------L-----
---------RF----L----------------G-----------L-----
--------------------------------------------------
---------R-----I----------------A-----------L-----
---------AL----L----------------V-----------L-----
---------AG----L----------------V-----------L-----
---------RR----L----------------------------M-----
---------GL----L----------------A-----------L-----
---------DY----L----------------G-----------L-----
---------GV----L----------------A-----------M-----
---------EG----L----------------------------------
--------------------------------------------------
---------EL----L----------------V-----------M-----
---------SF----L----------------G-----------L-----
---------AA----L----------------V-----------L-----
---------AT----L----------------A-----------F-----
---------AF----L----------------G-----------L-----
---------AF----L----------------G-----------L-----
--------------------------------------------------
--------------------------------------------------
--------------------------------------------------
--------------------------------------------------
---------EL----L----------------V-----------M-----
---------R-----L----------------I-----------L-----
---------AL----L----------------A-----------L-----
--------------------------------------------------
---------EF----L----------------G-----------L-----
---------EF----L----------------G-----------L-----
---------AT----I----------------A-----------L-----
---------AF----L----------------G-----------L-----
---------AF----L----------------G-----------L-----
---------AF----L----------------G-----------L-----
---------AL----V----------------A-----------M-----
---------AF----L----------------G-----------L-----
---------EL----L----------------C-----------L-----
---------AS----I----------------V-----------Mldapd
---------CR----L----------------V-----------L-----
--------------------------------------------------
--------------------------------------------------
--------------------------------------------------
---------GF----L----------------S-----------I-----
---------RQ----L----------------L-----------L-----
---------GL----L----------------A-----------L-----
---------EV----L----------------A-----------L-----
---------PL----L----------------V-----------L-----
---------R-----V----------------V-----------L-----
---------R----------------------------------------
---------AF----L----------------G-----------L-----
---------AF----L----------------G-----------L-----
---------AL----L----------------A-----------M-----
---------QR----V----------------F-----------L-----
---------ST----L----------------L-----------L-----
---------AG----L----------------V-----------L-----
---------EF----L----------------M-----------L-----
---------PL----L----------------V-----------L-----
---------LA----V----------------------------------
---------AG---------------------------------------
--------------------------------------------P-----
---------RF----L----------------A-----------S-----
---------SG----L----------------V-----------L-----
---------GL----V----------------A-----------L-----
---------GL----V----------------A-----------L-----
---------AL----V----------------A-----------I-----
---------RF----L----------------G-----------L-----
---------EF----L----------------G-----------I-----
---------EF----L----------------G-----------I-----
---------------V----------------V-----------------
---------PQ----I----------------L-----------L-----
---------AT----V----------------A-----------L-----
---------AF----L----------------G-----------L-----
---------SD----F----------------I-----------I-----
---------SD----F----------------I-----------I-----
---------AS----L----------------T-----------L-----
---------PC----L----------------V-----------L-----
---------KG----L----------------L-----------I-----
---------KG----L----------------L-----------I-----
---------SL----V----------------A-----------L-----
---------CR----L----------------------------------
---------D-----L----------------V-----------L-----
--------------------------------------------------
--------------------------------------------P-----
---------EA---------------------------------L-----
---------IH----L----------------F-----------L-----
---------AS----L----------------T-----------L-----
---------AL----V----------------A-----------I-----
---------SL----L----------------V-----------M-----
--------------------------------------------------
---------SF----L----------------G-----------L-----
---------KA----L----------------V-----------L-----
--------------------------------------------------
---------LA----L----------------I-----------A-----
---------TA----L----------------V-----------------
---------QG----L----------------I-----------------
---------AF----L----------------G-----------L-----
---------GL----V----------------A-----------M-----
---------QG----L----------------I-----------------
---------RS----V----------------S-----------L-----
---------DW----V----------------A-----------V-----
---------AL----L----------------A-----------L-----
---------RR----L----------------V-----------M-----
---------CQ----F----------------F-----------S-----
---------T----------------------C-----------L-----
---------LA----L----------------F-----------A-----
---------SL----L----------------A-----------L-----
---------RF----L----------------G-----------L-----
---------EK----L----------------L-----------M-----
---------EK----L----------------L-----------M-----
---------LA----L----------------F-----------A-----
---------L----------------------------------------
---------AA----Iri-----------dpaI-----------L-----
---------GV----V----------------A-----------M-----
--------------------------------------------------
---------EM----L----------------V-----------M-----
---------QR----L----------------I-----------V-----
---------SL----C----------------V-----------L-----
---------LR----L----------------------------------
---------PS----I----------------V-----------M-----
---------SF----L----------------C-----------M-----
---------RH----V----------------V-----------V-----
---------AF----L----------------G-----------L-----
---------EA----C----------------I-----------L-----
---------AF----L----------------G-----------L-----
--------------------------------------------------
---------SG----V----------------V-----------L-----
---------MR----L----------------V-----------L-----
---------R----------------------------------------
---------PA----L----------------Y-----------L-----
---------AF----L----------------G-----------I-----
---------RW----L----------------G-----------L-----
---------GF----L----------------S-----------I-----
---------RH----L----------------------------------
---------VG----L----------------F-----------L-----
--------------------------------------------------
---------GS----L----------------I-----------L-----
---------RH----L----------------------------------
----------G----L----------------V-----------L-----
---------RG----L----------------I-----------L-----
---------LA----L----------------F-----------A-----
----------A----L----------------T-----------M-----
---------IA----LvasacaaphlpirrehV-----------L-----
---------HR----L---------------fV-----------S-----
---------RH----L----------------------------------
---------AL----L----------------A-----------M-----
---------DT----L----------------A-----------V-----
---------EL----L----------------A-----------M-----
---------P----------------------------------------
---------AA----L----------------V-----------L-----
---------PM----P----------------V-----------------
---------AA----L----------------------------L-----
---------PM----P----------------V-----------------
---------A----------------------I-----------L-----
---------PM----P----------------V-----------------
---------MA----L----------------F-----------V-----
---------AF----L----------------G-----------L-----
---------EL----V----------------L-----------M-----
---------GS----I----------------V-----------L-----
--------------------------------------------------
---------AL----V----------------A-----------T-----
---------KL----L----------------A-----------I-----
--------------------------------V-----------P-----
---------AL----V----------------A-----------M-----

---V----D-V---------Y------P---------P------------
---L----D-V---------Y------P---------P------------
---I----D-V---------Y------P---------P------------
---L----D-T---------Y------I---------P------------
---M----D-M---------Y------F---------P------------
---V----D-P---------Y------P---------P------------
---M----D-I---------Y------T---------P------------
---M----D-A---------Y------L---------P------------
---L----D-S---------Y------D---------Y------------
---L----D-T---------L------S---------L------------
---L----D-T---------A------S---------I------------
---L----D-T---------A------S---------I------------
--------------------F------V---------S------------
--------------------Y------V---------S------------
----------V---------H------L---------F------------
----------V---------F------A---------L------------
---I----D-I---------Y------S---------H------------
---V----D-V---------Y------P---------P------------
---L----D-V---------Y------P---------P------------
---I----D-V---------Y------P---------P------------
---I----D-V---------Y------P---------P------------
---L----D-T---------W------L---------P------------
---A----D-V---------Y------L---------P------------
---L----D-T---------Y------L---------S------------
---I----D-V---------Y------P---------P------------
---L----D-T---------Y------I---------P------------
---L----D-S---------Y------P---------P------------
---A----D-V---------Y------L---------P------------
---L----D-T---------W------L---------P------------
---V----D-S---------Y------P---------P------------
---M----D-V---------Y------L---------P------------
---L----D-T---------Y------L---------T------------
---L----D-T---------W------L---------P------------
---L----D-S---------Y------R---------A------------
---I----D-S---------Y------M---------A------------
---A----D-V---------Y------R---------L------------
---I----D-S---------Y------M---------A------------
---L----D-T---------W------L---------P------------
---M----D-M---------Y------F---------P------------
---L----D-S---------H------R---------P------------
---V----D-P---------Y------P---------P------------
---V----D-P---------Y------P---------P------------
---V----D-S---------F------S---------R------------
---L----D-T---------Y------L---------P------------
---M----D-I---------Y------T---------P------------
---L----D-T---------Y------Q---------P------------
---V----D-P---------Y------P---------P------------
---V----D-T---------Y------A---------P------------
---I----D-T---------F------P---------P------------
---M----D-A---------Y------L---------P------------
---L----D-T---------F------V---------F------------
---L----D-S---------Y------D---------Y------------
---L----D-T---------L------S---------L------------
---F----D-T---------Y------A---------M------------
---I----D-V---------Y------P---------Q------------
---I----D-T---------Y------P---------L------------
---L----D-T---------L------S---------I------------
---I----D-T---------Y------P---------P------------
---L----D-S---------R------P---------L------------
---I----D-T---------Y------P---------P------------
---L----D-H---------V------D---------Q------------
---L----D-T---------A------S---------I------------
---L----D-T---------A------S---------I------------
---I----D-S---------F------P---------P------------
---I----D-T---------Y------L---------P------------
---I----D-T---------Y------L---------P------------
---I----D-T---------Y------L---------P------------
---I----D-T---------Y------L---------P------------
---I----D-T---------Y------L---------P------------
---I----D-T---------Y------L---------P------------
---I----D-T---------Y------L---------P------------
---I----D-T---------Y------L---------P------------
---V----D-P---------Y------P---------P------------
---I----D-S---------Y------S---------F------------
---L----D-T---------S------W---------P------------
---L----D-T--------pH------P---------F------------
---L----D-S---------F------A---------P------------
---F----D-S---------A------A---------P------------
---F----D-S---------A------A---------P------------
---F----D-S---------A------A---------P------------
---F----D-S---------A------A---------P------------
---F----D-S---------A------A---------P------------
---F----D-S---------A------A---------P------------
---F----D-S---------A------A---------P------------
---F----D-S---------A------A---------P------------
---F----D-S---------A------A---------P------------
---I----D-S---------N------T---------P------------
---L----D-Tqgs--ddpgF------R---------Q------------
---V----D-S---------Y------R---------I------------
---L----D-T---------QgsddpgF---------R------------
---L----D-T---------Q------G---------S------------
---L----D-S---------S------I---------P------------
---I----D-TpaplgshsiL------P---------R------------
---I----D-T---------L------R---------V------------
--------------------------------------------------
---L----D-T---------E------R---------P------------
---L----D-T---------E------R---------P------------
---L----D-T---------E------R---------P------------
---L----D-T---------E------R---------P------------
---L----D-T---------E------R---------P------------
---L----D-T---------E------R---------P------------
---L----D-T---------E------R---------P------------
---L----D-T---------E------R---------P------------
---L----D-T---------E------R---------P------------
---L----D-T---------E------R---------P------------
---L----D-T---------E------R---------P------------
---L----D-T---------E------R---------P------------
---L----D-T---------E------R---------P------------
---L----D-T---------E------R---------P------------
---L----D-T---------E------R---------P------------
---L----D-T---------E------R---------P------------
---L----D-T---------E------R---------P------------
---S----G-R---------R------A---------P------------
---I----D-S---------F------L---------P------------
---L----D-T---------F------H---------P------------
---L----D-Tqgs--ddsgF------R---------Q------------
--------------------F------A---------S------------
---L----D------------------P---------L------------
---L----D-S---------A------A---------P------------
--------------------F------V---------S------------
---F----D-S---------A------A---------P------------
---F----D-S---------A------A---------P------------
--------------------F------V---------S------------
---I----D-G---------A------A---------L------------
---I----D-S----------------M---------P------------
---L----D-G---------Y------P---------A------------
---I----D-A---------Y------A---------F------------
---L----D-T---------L------A---------P------------
---------------------------A---------S------------
---------------------------A---------S------------
---------------------------A---------S------------
---L----D-A---------Y------Pv-------yM------------
---L----D-S---------F------P---------P------------
---L----D-S---------Y------P---------H------------
---V----D-T---------D------A---------P------------
--------------------F------V---------S------------
---L----D-T---------P------P---------R------------
---L----A-V---------S------A---------R------------
---L----D-S---------Y------P---------H------------
---I----D-S---------N------T---------P------------
---S----S-Q---------P------P---------P------------
---L----D-A---------Y------Pv-------yM------------
---S----G-C---------H------A---------P------------
--------------------Y------L---------A------------
---L----D-S---------F------G---------P------------
---L----D-S---------F------G---------P------------
---L----D-S---------K------I---------T------------
---L----D-S---------Y------P---------H------------
--------------------F------V---------S------------
---F----D-S---------A------A---------P------------
----------T---------V------F---------L------------
---L----D-A---------Y------Pv-------yM------------
---L----D-A---------Y------P---------P------------
--------------------F------L---------S------------
---L----D-T---------Y------P---------T------------
---L----D-A---------Y------P---------S------------
---I----D-S---------E------A---------P------------
---L----Y-V---------A------V---------S------------
---L----E-T---------W------A---------P------------
---I----D-S---------H------S---------P------------
---L----D-T---------P------L---------P------------
---M----D-S---------F------P---------L------------
---S----S-H---------P------P---------P------------
---M----D-S---------Y------R---------T------------
---M----D-S---------Y------L---------P------------
---L----D-S---------R------V---------P------------
---L----D-S---------Y------V--------kL------------
--------------------F------L---------S------------
--------------------F------L---------S------------
---L----D-A---------G------L---------V------------
---F----D-S---------A------A---------P------------
---L----D-T---------L------A---------P------------
---L----D-S---------G------P---------A------------
---L----Y-V---------A------V---------S------------
---L----Y-V---------A------V---------S------------
---L----Y-V---------A------V---------S------------
---S----G-R---------F------A---------P------------
---I----D-S---------N------S---------P------------
--------------------F------L---------S------------
--------------------F------L---------S------------
--------------------F------L---------S------------
--------------------F------L---------S------------
--------------------F------L---------S------------
--------------------F------L---------S------------
--------------------F------L---------S------------
--------------------F------L---------S------------
--------------------F------L---------S------------
--------------------F------L---------S------------
--------------------F------L---------S------------
--------------------F------L---------S------------
--------------------F------L---------S------------
---L----D-S---------N------P---------P------------
---L----D-A---------A------P---------S------------
---L----I-V---------A------A---------C------------
---L----D-V---------I------P---------N------------
---M----D-S---------Y------P---------V------------
--------D-I---------M------M---------L------------
---L----D-T---------Y------P---------S------------
---F----D-S---------A------A---------P------------
-gcA----A-P---------H------L---------P------------
---L----D-S---------Q------I---------T------------
---I----D-S---------F------P---------P------------
---L----D-S---------F------F---------Y------------
---M----D-S---------Y------L---------R------------
---L----D-S---------N------P---------P------------
---L----D-S---------N------P---------P------------
---L----D-S---------N------P---------P------------
---L----D-S---------N------P---------P------------
---L----D-S---------N------P---------P------------
---L----D-S---------N------P---------P------------
---L----D-T---------Y------P---------P------------
---L----D-S---------N------P---------P------------
---L----D-T---------T------L---------P------------
---L----D-T---------Y------P---------P------------
---L----D-S---------N------P---------P------------
---L----D-S---------N------P---------P------------
---L----D-S---------N------P---------P------------
---L----D-S---------N------P---------P------------
---L----D-S---------N------P---------P------------
-------------------------------------P------------
---I----D-S---------F------A---------P------------
---F----D-N---------W------N---------R------------
---S----G-R---------R------A---------P------------
----------S---------N------P---------A------------
---I----D-S---------V------A---------S------------
--------D-I---------M------M---------L------------
---F----D-S---------A------A---------P------------
---L----E-T---------W------A---------P------------
---L----D-T---------L------A---------P------------
--------------------F------L---------S------------
---L----D-T---------Y------V---------P------------
---F----D-S---------Y------P---------L------------
---Ld--aD-T---------A------D---------I------------
---L----D-S---------Y------P---------W------------
---L----D-A---------Y------P---------P------------
----------T---------L------I---------A------------
---L----D-A---------Y------P---------R------------
---L----D-A---------Y------P---------P------------
---I----D-----------Y------P---------P------------
---I----D-S---------Y------V---------P------------
---L----E-T---------W------S---------P------------
---L----E-T---------W------S---------P------------
---L----D-A---------Y------P---------P------------
---I----D-S---------NepgplpL---------P------------
---L----D-T---------W------P---------P------------
---M----D-S---------Y------P---------S------------
---V----D-M---------R------P---------P------------
---L----D-T---------Y------P---------P------------
---I----D-S---------Y------V---------P------------
--------------------F------V---------S------------
---I----D-S---------F------I---------P------------
---V----R-L---------F------A---------S------------
---L----D-T---------P------L---------P------------
---I----S-S---------R------A---------P------------
---I----S-S---------R------A---------P------------
---I----S-S---------R------A---------P------------
---I----S-S---------R------A---------P------------
---I----S-S---------R------A---------P------------
---I----D-S---------P------P---------Pi-----------
---L----D-A---------Y------A---------P------------
---L----D-T---------Y------P---------P------------
---------------------------V---------S------------
---L----D-T---------Y------P---------P------------
---I----D-S---------E------S---------P------------
---S----D-L---------H------L---------Q------------
---L----D-T---------W------P---------P------------
---L----D-T---------W------P---------P------------
---L----D-T---------W------P---------P------------
---L----D-T---------W------P---------P------------
-------------------------------------S------------
---I----D-S---------E------S---------P------------
--------------------H------V---------S------------
---L----D-A---------Y------PnhflpikdaP------------
---L----D-A---------Y------Ptym--gkkaR------------
---L----D-F---------P------A---------P------------
----------R---------R------A---------P------------
---M----D-S---------P------R---------L------------
---L----D-T---------Y------P---------P------------
---L----D-S---------V------F---------Pflmklnlrlhdl
---L----D-T---------W------P---------P------------
-gcA----A-P---------H------L---------P------------
---L----D-P---------V------C---------R------------
---L----D-V---------I------A---------P------------
---L----D-T---------W------P---------P------------
---L----D-A---------Y------Pv-------yM------------
---L----A-V---------S------A---------R------------
---L----D-T---------W------P---------P------------
---F----DaS---------A------P---------V------------
---S----D-L---------H------L---------Q------------
---I----D-G---------A------A---------L------------
---S----D-L---------H------L---------Q------------
---F----D-S---------L------A---------P------------
---L----D-T---------V------Q---------P------------
---L----D-A---------Y------P---------V------------
---L----D-S---------Y------A---------G------------
---La--cG-T---------A------A---------P------------
--------------------F------A---------S------------
---L----D-T---------P------L---------P------------
--------------------F------V---------S------------
---F----D-S---------S------L---------T------------
---L----D-P---------F------L---------P------------
---V----R-I---------F------V---------S------------
---L----D-T---------S------L---------L------------
---L----D-T---------W------P---------P------------
---L----D-T---------W------P---------P------------
---V----D-S---------F------V---------V------------
---F----V-L---------F------A---------S------------
---L----D-A---------Y------P---------S------------
---I----D-V---------S------L---------P------------
---I----D-P---------V------C---------R------------
-------------------------------------A------------
---L----D-T---------Y------P---------T------------
--------------------F------A---------S------------
---I----D-A---------S------P---------L------------
---I----S-S---------R------A---------P------------
-------------------------------------P------------
---I----D-S---------V------A---------S------------
---I----D-S---------V------A---------S------------
---I----D-S---------V------A---------S------------
---I----D-S---------V------A---------S------------
---I----D-S---------V------A---------S------------
---I----D-S---------V------A---------S------------
---I----D-S---------V------A---------S------------
--------------------F------F---------V------------
---I----D-S---------F------V---------P------------
---I----D-S---------F------V---------P------------
----------P---------H------L---------Y------------
---L----D-S---------Y------Pghf---lpnT------------
---------------------------V---------S------------
---L----D-A---------Y------P---------T------------
---I----D-A---------Y------T---------P------------
---I----D-P---------V------C---------R------------
---L----D-T---------W------P---------P------------
---L----D-T---------W------P---------P------------
---L----D-G---------Y------P---------D------------
---L----DgI---------A------S---------S------------
---I----D-M---------R------A---------P------------
---I----D-P---------V------C---------R------------
---I----D-P---------V------C---------R------------
---I----D-P---------V------C---------R------------
---I----D-P---------V------C---------R------------
---I----D-P---------V------C---------R------------
---I----D-P---------V------C---------R------------
---I----D-P---------V------C---------R------------
---F----D-T---------L------P---------V------------
---I----D-P---------V------C---------R------------
---L----D-S---------S------T---------S------------
---I----D-S---------I------G---------P------------
---T----H-L---------F------V---------S------------
---F----A-Sg-------rR------A---------P------------
--------------------F------V---------S------------
---L----D-T---------W------P---------P------------
---L----D-T---------W------P---------P------------
---I----D-T---------Y------L---------P------------
---L----D-S---------Y------P----------------------
---L----D-S---------Y------P----------------------
---L----D-S---------Y------P----------------------
---L----D-S---------Y------P----------------------
---L----D-S---------Y------P----------------------
---LdartD-T---------A------D---------P------------
---LdartD-T---------A------D---------P------------
---L----D-A---------Y------P---------S------------
---I----D-T---------R------A---------P------------
---I----D-S---------F------L---------A------------
---L----D-S---------Y------P----------------------
---I----D-P---------V------C---------R------------
---I----D-P---------V------C---------R------------
---F----D-S---------A------A---------P------------
--------------------Y------V---------S------------
---------------------------F---------L------------
---V----D-Fvg----sfnL------P---------P------------
---I----D-P---------V------C---------R------------
---V----D-G---------Y------V---------P------------
---L----D-S---------R------F---------R------------
---L----D-T---------W------P---------P------------
---V----D-T---------Q------L---------P------------
---L----D-T---------Y------P---------T------------
---------------------------T---------L------------
---I----D-P---------V------C---------R------------
---L----D-T---------P------L---------P------------
--------------------------------------------------
---V----S-A---------R------S---------A------------
---L----A-A---------Y------Pv-------yM------------
---L----D-T---------Y------P---------A------------
---I----D-S---------Y------A---------A------------
--------------------Y------V---------S------------
---V----D-Fvg----sfnL------P---------P------------
---L----D-S---------Y------P----------------------
---V----D-T---------Q------L---------P------------
---L----D-T---------P------L---------P------------
---L----D-C---------A------V---------M------------
---L----D-T---------W------P---------P------------
---L----D-T---------W------P---------P------------
---V----D-Fvg----sfnL------P---------P------------
---V----D-Fvg----sfnL------P---------P------------
---V----D-Fvg----sfnL------P---------P------------
---V----D-Fvg----sfnL------P---------P------------
---L----D-S---------Y------P----------------------
---L----D-P---------V------C---------R------------
---F----D-S---------Q------A---------P------------
---------------------------S---------A------------
---I----D-S---------Y------V---------P------------
---I----D-S---------Y------V---------P------------
---L----D-T---------V------R---------P------------
---L----D-T---------W------P---------P------------
---L----D-T---------W------P---------P------------
---L----D-T---------W------P---------P------------
---I----D-S---------NepgplpL---------P------------
---L----D-T---------W------P---------P------------
---L----D-T---------Y------V---------D------------
sthL----D-V---------F------Q---------F------------
---S----G-M---------A------P---------P------------
---V----D-Fvg----sfnL------P---------P------------
---V----D-Fvg----sfnL------P---------P------------
---V----D-Fvg----sfnL------P---------P------------
---M----D-T---------Y------L---------P------------
---I----D-A---------P------A---------P------------
---I----D-T---------Y------L---------P------------
---L----E-S---------Y------T---------P------------
---I----D-Atvp--qpfpL------P---------P------------
---I----D-Ssp-----dpW------Q---------L------------
----------L---------F------A---------S------------
---L----D-T---------W------P---------P------------
---L----D-T---------W------P---------P------------
---L----D-A---------E------V---------D------------
---A----A-Q---------L------Pg------raA------------
---I----D-S---------P------S---------P------------
---S----G-C---------H------A---------P------------
---L----D-S---------Y------P---------M------------
---L----D-A---------H------A---------E------------
-------------------------------------S------------
-------------------------------------P------------
---L----H-L---------F------V---------A------------
---I----D-----------Y------P---------P------------
---Is-ppE-I---------L------P---------C------------
---L----D-T---------L------A---------P------------
---L----D-T---------L------A---------P------------
---L----D-T---------T------A---------P------------
---L----D-T---------Y------P---------T------------
---I----D-T--------sA------R---------L------------
---I----D-T--------sA------R---------L------------
----------V---------F------A---------S------------
---V-----------------------S---------G------------
---L----D-T---------V------Q---------P------------
---I----D-S---------Y------V---------P------------
---V----D-A---------Y------L---------K------------
---V----D-A---------Y------L---------K------------
---I----D-S---------E------S---------P------------
---L----D-A---------P------P---------P------------
---L----D-T---------T------P---------S------------
---L----D-T---------T------P---------S------------
---L----D-T---------P------L---------P------------
--------------------F------V---------S------------
---V----D-A---------S------P---------L------------
---V----H-I---------F------L---------S------------
---M----H-L---------F------V---------A------------
---L----V-S---------A------R---------P------------
---S----G-V---------Y------A---------P------------
---I----D-S---------E------A---------P------------
---L----D-A---------P------A---------P------------
---L----D-A---------Y------PnhflpikeaP------------
--------D-T---------L------E---------G------------
---V----D-T---------Q------L---------P------------
---S----G-C---------H------A---------P------------
-------------------------------------P------------
---S----G-R---------R------A---------P------------
--------D-V---------H------R---------T------------
-------------------------------------I------------
---L----D-T---------W------P---------P------------
---F----D-S---------A------A---------P------------
-------------------------------------I------------
---I----D-H---------I------G---------P------------
---V----D-S---------L------P---------P------------
---L----D-C---------G------A---------P------------
---I----D-S---------Lga--lsR---------P------------
---L----D-S---------A------A---------P------------
---I----V-Sgr----gapH------L---------P------------
---C----G-T---------A------A---------P------------
---I----D-T--------pA------K---------L------------
---L----D-T---------Y------P---------T------------
---I----D-S---------Y------Mkng---vsdL------------
---I----D-S---------Y------Mkng---vsdL------------
---C----G-T---------A------A---------P------------
----------T---------R------L---------F------------
---V----D-D---------R------S---------L------------
---L----D-S---------Y------P---------C------------
---------------------------S---------Y------------
---L----D-S---------Y------P----------------------
---S----A-H---------P------A---------P------------
---L----D-T---------P------L---------P------------
--------------------F------V---------S------------
---L----D-G---------Y------P---------E------------
---L----D-S---------Y------P---------Y------------
---V----D-S---------G------L----------------------
---L----D-T---------W------P---------P------------
---I----D-S---------Y------K---------P------------
---L----D-T---------Y------A---------P------------
--------------------R------L---------P------------
---L----A-A---------S------P---------P------------
---I----D-P----------------S---------P------------
--------------------R------L---------F------------
---I----D-P---------P------A---------P------------
---L----D-A---------F------P---------D------------
---I----D-T---------H------L---------S------------
---M----D-T---------Y------M---------P------------
--------------------F------V---------S------------
---G----A-A---------G------P---------P------------
----------V---------R------F---------L------------
---L----D-T---------P------L---------P------------
--------------------F------V---------S------------
---V-----------------------A---------P------------
-------------------------------------S------------
---C----G-T---------A------A---------P------------
---L----D-A---------L------P---------G------------
----------H---------L------L---------P------------
---A----R-C---------A------P---------T------------
--------------------F------V---------S------------
---L----D-S---------H------R---------L------------
---M----D-S---------Y------V---------T------------
---M----D-S---------F----------------A------------
----------V---------H------L---------F------------
---I----D-A---------T------P---------P------------
---A----D-S---------L------L---------S------------
---A----C-S---------V------P---------P------------
---A----D-S---------L------L---------S------------
---M----A-P---------V------P---------A------------
---A----D-S---------L------L---------S------------
---S----G-A---------R------P---------P------------
---I----D-C---------F------I---------P------------
---F----D-S---------F------C---------P------------
---L----D-T---------L------W---------P------------
--------------------R------E---------Y------------
---L----D-T---------I------A---------V------------
---F----DaS---------A------P---------I------------
---M----H-L---------F------V---------A------------
---L----D-T---------P------L---------P------------

-G--R--QEP---V------FGWQK-------------------------
-G--H--QEA---V------HAWLG-------------------------
-G--H--QDA---M------NAWLE-------------------------
-G--E--IT-----------PRFSV-------------------------
-D--D--PGA---M------GVWRD-------------------------
-G--H--QEP---I------EVWSR-------------------------
-A--D--PGA---M------GVWRN-------------------------
-D--D--GI-----------APVAS-------------------------
-A--S--PAV----------EA----------------------------
-R--H--EQN---E------SIDYA-------------------------
-R--Y--NPS---E------GNNLD-------------------------
-R--Y--NPG---E------GNDLD-------------------------
-G--Q--TA-----------PRVHErrtd---------------------
-G--R--RA-----------PSLAPdrlvh--------------------
-A--S--GRR----------AP----------------------------
-G--G--SLI------S--sSEITP-------------------------
-D--D--DAI----------IGIQP-------------------------
-G--R--QEP---V------FGWQK-------------------------
-G--H--QEA---V------HAWLG-------------------------
-G--H--QDA---M------NAWLE-------------------------
-G--H--QDA---M------NAWLE-------------------------
-G--D--RIP----------EGDIQ-------------------------
-S--S--PGA---M------GVWRN-------------------------
-G--D--EAM----------TQFDD-------------------------
-G--R--QQA---V------QGWLA-------------------------
-G--E--IT-----------PRFSV-------------------------
-G--R--QDA---V------EGWID-------------------------
-S--S--PGA---M------GVWRN-------------------------
-G--D--RIP----------EADIA-------------------------
-E--S--AVR---E-gM--aDWWLT-------------------------
-E--Q--GTI----------ENIAA-------------------------
-T--G--STT----------ATFFT-------------------------
-T--D--RIP----------EEDIH-------------------------
-D--G--GTS---M-dG---DFWVS-------------------------
-G--Y--DAT----------SYIVP-------------------------
-D--D--PLM----------ADWSA-------------------------
-G--Y--EAT----------SYITP-------------------------
-G--D--RIP----------AEEIQ-------------------------
-D--D--PGA---M------GVWRD-------------------------
-D--S--AML----------PHLHA-------------------------
-G--H--QEP---I------EVWSR-------------------------
-G--H--QEP---I------EVWSR-------------------------
-E--V--PFD----------HQVLN-------------------------
-D--G--MS-----------VALRQ-------------------------
-A--D--PGA---M------GVWRN-------------------------
-D--T--TAI----------ANFIS-------------------------
-G--H--QEP---I------EVWSR-------------------------
-D--E--TEV---M------ARIQG-------------------------
-G------------------SGLTP-------------------------
-D--D--GI-----------APVAS-------------------------
-G--P--EL-----------ITDGA-------------------------
-A--S--PAV----------EA----------------------------
-R--H--EQN---E------SIDYA-------------------------
-H--D--VSV----------LETGP-------------------------
-D--E--HA-----------------------------------------
-D--A--SRA----------QEWLL-------------------------
-Q--H--KSD---E------GVDYN-------------------------
-A--A--MRS----------AVLKE-------------------------
-T--D--YT-----------PADHP-------------------------
-A--A--MRS----------AVLKE-------------------------
-S--I--PR-----------------------------------------
-R--Y--NPS---E------GNNLD-------------------------
-R--Y--NPG---E------GNDLD-------------------------
-S--A--MNE----------ATMGD-------------------------
-S--Q--IAN---P-sM--nEGFSPnd-----------------------
-S--Q--IAN---P-sM--nEGFSPnd-----------------------
-S--Q--IAN---P-sM--nEGFSPnd-----------------------
-S--Q--IAN---P-sM--nEGFSPnd-----------------------
-S--Q--IAN---P-sM--nEGFSPnd-----------------------
-S--Q--IAN---P-sM--nEGFSPnd-----------------------
-S--Q--IAN---P-sM--nEGFSPnd-----------------------
-S--Q--IAN---P-sM--nEGFSPnd-----------------------
-G--H--QEP---I------EVWSR-------------------------
-D--GdgGRP---E------ELFRS-------------------------
-G--E--FE-----------IGVQR-------------------------
-E--W--DT-----------SNLTQ-------------------------
-D--E--NAP------T--rEPDAAlllagmamdla--------------
-P--Y--SFV----------AHQDDfaiasmilgvfayyagk--------
-P--Y--SFV----------AHQDDfaiasmilgvfayyagk--------
-P--Y--SFV----------AHQDDfaiasmilgvfayyagk--------
-P--Y--SFV----------AHQDDfaiasmilgvfayyagk--------
-P--Y--SFV----------AHQDDfaiasmilgvfayyagk--------
-P--Y--SFV----------AHQDDfaiasmilgvfayyagk--------
-P--Y--SFV----------AHQDDfaiasmilgvfayyagk--------
-P--Y--SFV----------AHQDDfaiasmilgvfayyagk--------
-P--Y--SFV----------AHQDDfaiasmilgvfayyagk--------
-D--R--IRT---L------HGQGApqaiaavrylhslaafld-------
-Q--I--GT----V-dM---AEFRDklvrf--------------------
-V--E--PF----E-fG---PDEFA-------------------------
-E--Q--IGT---V-dM---AEFRDklvrf--------------------
-D--D--PAF---R------AQIST-------------------------
-S--G--ASD---L--V--pAEDQTnvgleygidlsl-------------
-D--P--DRA---E------AEWLLrmagvrarhhg--------------
-E-------N----------SGDSEppaae--------------------
-D--A--PVR----------LVVSG-------------------------
-G--A--TDI---V-rGr-kTRVDAl------------------------
-G--A--TDI---V-rGr-kTRVDAl------------------------
-G--A--TDI---V-rGr-kTRVDAl------------------------
-G--A--TDI---V-rGr-kTRVDAl------------------------
-G--A--TDI---V-rGr-kTRVDAl------------------------
-G--A--TDI---V-rGr-kTRVDAl------------------------
-G--A--TDI---V-rGr-kTRVDAl------------------------
-G--A--TDI---V-rGr-kTRVDAl------------------------
-G--A--TDI---V-rGr-kTRVDAl------------------------
-G--A--TDI---V-rGr-kTRVDAl------------------------
-G--A--TDI---V-rGr-kTRVDAl------------------------
-G--A--TDI---V-rGr-kTRVDAl------------------------
-G--A--TDI---V-rGr-kTRVDAl------------------------
-G--A--TDI---V-rGr-kTRVDAl------------------------
-G--A--TDI---V-rGr-kTRVDAl------------------------
-G--A--TDI---V-rGr-kTRVDAl------------------------
-G--A--TDI---V-rGr-kTRVDAl------------------------
-I--V--NRP---M-tV--hLYDDD-------------------------
-D--T--SS-----------GVFAGgvqpsqlp-----------------
-S--T--QER---R------QSLHErlrelrregaasyvs----------
-Q--I--GT----V-dM---AEFRDklvrf--------------------
-G--R--RAP----------TTSRDesvh---------------------
-E--G--TNS----------TEDYV-------------------------
-P--Y--APV---P-yQ--eDADIAkvilgifayytnrle----------
-G--Q--TA-----------PRVHErrtd---------------------
-P--Y--TQM----------QVPTDaqvlgsllsifghyfdkpiklsree
-P--Y--TQM----------QVPTDaqvlgsllsifghyfdkpiklsree
-G--Q--TA-----------PRVHErrtd---------------------
-D--R--KAA----------SDSRDvreavftgsqmvkvlaqa-------
-D--Y--SSL----------AARLEqrqqaeqnervamlflwle------
-S------TA---V-rS--rPEDGRevmpkvr------------------
-D--Q--RPV---E-pV--gAEWIAarfveftgqllglp-----------
-H--R--LPS----------RGDVGd------------------------
-G--R--RGP----------STTRA-------------------------
-G--R--RGP----------STTRA-------------------------
-G--R--RGP----------STTRA-------------------------
-G--R--KTT----------GAASEe------------------------
-D--P--ALM----------PV--P-------------------------
-L--E--QA-----------AALSEsenvrasvhalalhlapgqpmp---
-D--V--QAC---P------PKAIDrvetimklidiynmilaqplaltrs
-G--Q--TA-----------PRVHErrtd---------------------
-L--G--DIP----------VADADlteeetkvfilamgi----------
-E--G--PLQ---V--G--hAGLHLlsdddllartrs-------------
-L--E--QA-----------ASLSEsenvrasvhalalhlapgqpmp---
-D--R--IRT---L------HGQGApqniaavrylhslaafld-------
-H--R--QRA----------SNLHR-------------------------
-G--R--KTT----------GAASEeaalsk-------------------
-H--L--RG-----------RRLLS-------------------------
-V--S--ALP----------PPHRQ-------------------------
-H--D--GR-----------QAFVAafdaaara-----------------
-H--D--GR-----------QAFVAafdaaara-----------------
-T--S--VT------------HLSE-------------------------
-R--Q--QA-----------AALPEsegvrasvhalnlnlahgqpmp---
-G--R--RAP----------SAVRPsedmh--------------------
-P--Y--SFV----------AHQDDfaiasmilgvfayyagk--------
-S--G--RRA----------PRFERseyih--------------------
-G--R--KTT----------GAASEeaaleqrn-----------------
-H--R--TGD---P-gG--rAEESEaeivaanlresgf------------
-G--H--PAP----------SRERAtdaw---------------------
-D------TP----------EVLAAggvptteeaeqealefllsssqrel
-S--A--GKS---I------SRDRGvsreeqastlme-------------
-G--G--GG-----------GCGKP-------------------------
-S--H--PPP----------HRQRA-------------------------
-E--T--YQ-----------HADEPralmawfatdvlggq----------
-A--Q--LSR---L------DQYLGts-----------------------
-S--I--YRN---V------DPNDD-------------------------
-D--R--EIA---A-tG---AEDGAapggdlsweg---------------
-H--R--QRA----------SGLHLqs-----------------------
-A--K--EFN---F--G---EQHLA-------------------------
-E--A--ID-----------PSMIPaepvpmtellggllg----------
-N--D--APG---E-yG--qREVLSrlialyqqgcgeplrldaaelaers
-S--E--PQN---V------ERFIAeqvynklavms--------------
-G--H--PAP----------SRERAapawrr-------------------
-G--H--PAP----------SRERAapawrr-------------------
-S--K--PEY----------FTDRAeldwiwqlirriealkgv-------
-P--Y--SFV----------AHQDDfaiasmilgvfayyagk--------
-Q--E--AER---P------VRFDKevarfgqklqewvqlgpaeiga---
-S--Y--FA-----------DF----------------------------
-S--H--PPP----------HRQRA-------------------------
-S--H--PPP----------HRQRA-------------------------
-S--H--PPP----------HRQRA-------------------------
-T--P--QGS----------DSDRLd------------------------
-D--R--IRA---L-tG---MNDREvdaefarrylrslqaf---------
-G--H--PAP----------SRERAapawrr-------------------
-G--H--PAP----------SRERAapawrr-------------------
-G--H--PAP----------SRERAapawrr-------------------
-G--H--PAP----------SRERAapawrr-------------------
-G--H--PAP----------SRERAapawrr-------------------
-G--H--PAP----------SRERAapawrr-------------------
-G--H--PAP----------SRERAapawrr-------------------
-G--H--PAP----------SRERAapawrr-------------------
-G--H--PAP----------SRERAapawrr-------------------
-G--H--PAP----------SRERAapawrr-------------------
-G--H--PAP----------SRERAapawrr-------------------
-G--H--PAP----------SRERAapawrr-------------------
-G--H--PAP----------SRERAapawrr-------------------
-P--A--SQA------------WRApseadmlrtlv--------------
-S--H--FA-------------DLE-------------------------
-A--P--PRE---C------GALSPkhtlpdee-----------------
-W--Q--GLT----------HDDVPapddrvmllyhvgl-----------
-SswH--GRP---E------PTLHDalvtvlsvngevdadadgl------
-D--S--KRA---V-sV---NYFSE-------------------------
-T--P--EV-----------QRWFAgfmdddylhvavaamlfapg-----
-P--Y--SFV----------AHQDDfaiasmilgvfayyagk--------
-S--R--RRR---R------LHDLPrdelvq-------------------
-T--S--VTH----------LSEKE-------------------------
-D--P--AG-----------GVFAGgvlpsalpgsptttshp--------
-V--P--QEL---Q------GEVLTsaqlryflgdtplcar---------
-S--E--IAE----------SAIPAgeaplaellggllgdda--------
-P--A--SQA------------WRApseadmlrtlv--------------
-P--A--SQA------------WRApseadmlrtlv--------------
-P--A--SQA------------WRApseadmlrtlv--------------
-P--A--SQA------------WRApseadmlrtlv--------------
-P--A--SQA------------WRApseadmlrtlv--------------
-P--A--SQA------------WRApseadmlrtlv--------------
-E--G--QD------------WNGPteeeaka------------------
-P--A--SQA------------WRApseadmlrtlv--------------
-R--S--AQS---A------GGARPsgdpsgggritrllpdr--------
-E--T--QDW---N------VAIEA-------------------------
-P--A--SQA------------WRApseadmlrtlv--------------
-P--A--SQA------------WRApseadmlrtlv--------------
-P--A--SQA------------WRApseadmlrtlv--------------
-P--A--SQA------------WRApseadmlrtlv--------------
-P--A--SQA------------WRApseadmlrtlv--------------
-S--R--YRD----------DRFHL-------------------------
-N--V--RAD----------LTLNEtfchrhflldlqg------------
-A--A--DA-----------PGFGT-------------------------
-S--R--HRD---E------NVDLSsnesllaeire--------------
-N--V--ITV----------QRDLP-------------------------
-D--G--ADP----------GPRTD-------------------------
-D--S--KRA---V-sV---NYFSE-------------------------
-P--Y--SFV----------AHQDDfaiasmilgvfayyagk--------
-E--T--YQ-----------HADEPralmawfatdvlggqgaaqldpsr-
-F--P--DVT---R-pQ--gEGWDTaqwmlhlagimeaffn---------
-A--C--SAP----------GHIKYkqlk---------------------
-G--H--EVP---E------DQWSSpqaqqtlrahlgmlltcapa-----
-Q--G--GPA----------SLKLDdamiisrmtraivgtpr--------
-D--G--DSI---E------------------------------------
-D--G--EQT----------DPTLNvesaaa-------------------
-E--G--QD-------------WSGpteeeahaeverekeqf--------
-S--G--RRA---P------STHRDetvh---------------------
-R--A--GAG---P------EAPLAevfahnlrdagfd------------
-S--S--WQ-----------HLDDPtdrqineallimggvdydsk-----
-H--I--AHY---V-rD---LNWTD-------------------------
-R--L--TDQ------G--kARWQGpdllerqllshciahwqvqdetgst
-T--V--YQR---S------EGTTAlmawfatdllggag-----------
-T--V--YQR---S------EGTTAlmawfatdllggag-----------
-T--P--GAD---R------LEVVEhevvahnmralgfd-----------
-S--E--RQV---M------ETFVAdlaglsaapappldaevvda-----
-E-------T----------QNWQE-------------------------
-S--A--WT-----------AQPQPetgdalrillt--------------
-G--R--GAT---S-dE--sAEWTQiggligyvtmikqaigegv------
-E--T--QNW----------DVMLDdnvlkevqrereq------------
-R--L--TDQ------G--kARWQGpdllerqllshctahwqaqagegaa
-G--R--VAP----------SR----------------------------
-A--I--DEP---E--P---DDWRQ-------------------------
-G--R--RAP----------STVRDek-----------------------
-V--R--PP-----------LNRQDklliklqelktkgp-----------
-G--P--DLE---Y------PRFHAmg-----------------------
-G--P--DLE---Y------PRFHAmg-----------------------
-G--P--DLE---Y------PRFHAmg-----------------------
-G--P--DLE---Y------PRFHAmg-----------------------
-G--P--DLE---Y------PRFHAmg-----------------------
nH--K--PLS----------ANIINavtkgd-------------------
-D--V--FD-----------GGFAAhddaeiiss----------------
-E--G--QN------------WDGPmdeek--------------------
-A--H--PAP----------HRQREsslhqqtdddl--------------
-E--G--QN------------WDGPmdeee--------------------
-G--G--NGV---V------GKPYTaigvlerlietmelaagk-------
-S--D--DAL----------VGDVA-------------------------
-E-------T----------QNWQE-------------------------
-E-------T----------QNWQE-------------------------
-E-------T----------QNWQE-------------------------
-E-------T----------QNWQE-------------------------
-G--R--RAP----------TADRTetah---------------------
-G--G--NGV---V------GKPYTaigvlerlietmelaagk-------
-S--R--KAP----------HRLTP-------------------------
-D--E--QEA---L------IALLAlggydpds-----------------
-G--D--GRT----------QAAVD-------------------------
-S--G--QRA----------SLWATarffsgsvlrglapytldylylaar
-S--R--YRA----------ESVHR-------------------------
-V--E--PVA---V-sTvpvADLLG-------------------------
-E--G--QDW---T------APDEA-------------------------
lR--A--MVT----------FRWTN-------------------------
-E-------T----------QNWAEkeangldpevlaeie----------
-S--R--RRR---R------LHDLPrdelvq-------------------
-A--D--FR-----------FDDRPgllrlmaqgakri------------
-I--N--SFR----------------------------------------
-E-------T----------QNWQEkggr---------------------
-G--R--KAT----------GTVTEeaa----------------------
-E--G--PL-----------QVAHAglhlldddalvart-----------
-E-------T----------QNWQE-------------------------
-D--S--SAA----------TYWQDwddtewlvaiaheigtflg------
-S--D--DAL----------VGDVA-------------------------
-D--R--LS-----------AHDGTpqeipagsqlikvlgeaqmprdyas
-S--D--DAL----------VGDVA-------------------------
-I--P--QNK---P------TNISEyndakmlsqlaqdmasltgr-----
-K--N--PAPdtkE-eM--hARWDRyaafaqktyglplevphelldq---
-T--G--ARP----------DAEVDeqrivadylaqlgs-----------
-E--P--IAE---P------DPLDVgdllrglgvdv--------------
-T--R--RED---Y-dG---KNWRDpk-----------------------
-G--R--RAP------S--rHRDES-------------------------
-Q--R--RPL---S------LTDRLiiqghkarekglsypfvw-------
-A--S--PAP---G-hGg-yEQLHQgsd----------------------
-R--P--DDA---W------HADHSaarvaardlsvavqvyarftqsdls
-A--R--TIR----------AA-RQ-------------------------
-G--R--RAP----------SR----------------------------
-D--E--PSN----------HW----------------------------
-E-------T----------QNWQE-------------------------
-E-------T----------QNWQE-------------------------
-Q--P--QAE---L------SGEAAvhwadelagllwavlpraaaahidr
-G--R--RAP----------SASRAes-----------------------
-E--C--WRA---E-pE--pDAIAAlrallaiaghdpeahp---------
-G--A--SSN----------ASLKNlarefvl------------------
-Q--D--FCC---E-nR---AALLRllaegqtplalpehf----------
-R--R--PES---E------PRWLLvsgrrapsrf---------------
-E-------V----------HDWSDpqgdatdge----------------
-G--R--RSP----------ASFRHetvh---------------------
-D--E--EPW----------PEDAIkehrldlesrl--------------
-G--P--DLE---Y------PRFHAmg-----------------------
-S--Q--PRA----------DQDHLas-----------------------
-D--G--AQP---A------PRTDA-------------------------
-D--G--AQP---A------PRTDA-------------------------
-D--G--AQP---A------PRTDA-------------------------
-D--G--AQP---A------PRTDA-------------------------
-D--G--AQP---A------PRTDA-------------------------
-D--G--AQP---A------PRTDA-------------------------
-D--G--AQP---A------PRTDA-------------------------
-S--A--CSA---P------GHIRY-------------------------
-D--P--QR-----------RAERR-------------------------
-D--P--QR-----------RAERR-------------------------
-G--D--RAD----------HTLSD-------------------------
-E--A--PTE---E------EALIAllalggydp----------------
-G--R--GA-----------PGWSEaapv---------------------
-D-------V----------GRLRRprgdaadqea---------------
-A--V--LNA----------AEPEPdaaqvvsafasdllg----------
-Q--D--FCC---E-nR---AALLRllaegqtplalpehfdq--------
-E-------T----------QNWQE-------------------------
-E-------T----------QNWQE-------------------------
-A--Y--DGT---E------HEVGEeqvlaillnaagv------------
-D--P--IRI---MlqMd-eAEFIAtmfdemglgsagflrtlsp------
-A--V--DKP---E------PDSYQldvdwdsagmlasiagifermfgkn
-Q--D--FCC---E-nR---AALLRllaegqtplalpehf----------
-Q--D--FCC---E-nR---AALLRllaegqtplalpehf----------
-Q--D--FCC---E-nR---AALLRllaegqtplalpehf----------
-Q--D--FCC---E-nR---AALLRllaegqtplalpehf----------
-Q--D--FCC---E-nR---AALLRllaegqtplalpehf----------
-Q--D--FCC---E-nR---AALLRllaegqtplalpehf----------
-Q--D--FCC---E-nR---AALLRllaegqtplalpehf----------
-D--D--AS-----------LG----------------------------
-Q--D--FCC---E-nR---AALLRllaegqtplalpehf----------
-D--L--GLA---E------DEVLArlfddvvgdter-------------
-I--S--RKP----------DEVIGqmrksiikrmtgsgkavvypdigaa
-G--R--PA-----------PTFVEpgrlhqgpdeglia-----------
-S--R--YRE----------ESVHL-------------------------
-A--V--AAP----------------------------------------
-E-------T----------QNWQE-------------------------
-E-------T----------QNWQE-------------------------
-G--T--ARL---T-rT---GAIIPtsqlegrhpdrpadipssa------
--------------------GHFLP-------------------------
--------------------GHFLP-------------------------
--------------------GHFLP-------------------------
--------------------GHFLP-------------------------
--------------------GHFLP-------------------------
-N--A--GFD---P------EAVLA-------------------------
-N--A--GFD---P------EAVLA-------------------------
-G--S--SPS----------SGTHSlppgtpdgrt---------------
-I--P--ENV----------PEDADdamllswfardlaapy---------
-E--P--TPD---P------FPLIQsfaad--------------------
--------------------GHFLP-------------------------
-Q--D--FCC---E-nR---AALLRllaegqtplalpehf----------
-Q--D--FCC---E-nR---AALLRllaegqtplalpehf----------
-P--Y--SFV----------AHQDDfaiasmilgvfayyagk--------
-G--R--RA-----------PSLAPdrlvh--------------------
-G--S--IDA----------PPVIK-------------------------
-H--I--KYR---M------DELDEvegavnlafflslidkqqsltl---
-Q--D--FCC---E-nR---AALLRllaegqtplalpehf----------
-G--A--GLA----------RAPRA-------------------------
-E--A--ES-----------TANQE-------------------------
-E-------T----------QNWQE-------------------------
-A--S--VGM----------EWVEEapevt--------------------
-E-------V----------HDWSDpqgaeaalgaeqeq-----------
-S--G--RQV---V------TVFASgsrapsryg----------------
-Q--D--FCC---E-nR---AALLRllaegqtplalpehf----------
-Q--R--PP-----------LGRSDkaliklqqfrerg------------
-S--G--RAA----------PHLDG-------------------------
-P--H--RAR---P------SGLYL-------------------------
-G--R--KAT----------GTVTEeaa----------------------
-E-------I----------HQWLD-------------------------
-A--E--RDT---P------APTLPelltefgggase-------------
-G--R--RA-----------PSLAPdrlvh--------------------
-H--I--KYR---M------DELDEvegavnlafflslidkqqsltlppq
--------------------GHFLP-------------------------
-A--S--VGM----------QW----------------------------
-V--R--PAL----------KSIDK-------------------------
-E-------T----------ENFVRsrdplrhvkalwrmgtfvtqvrlp-
-E-------T----------QNWREkean---------------------
-E-------T----------QNWREkean---------------------
-H--I--KYR---M------DELDEvegavnlafflslidkqqsltlppq
-H--I--KYR---M------DELDEvegavnlafflslidkqqsltlppq
-H--I--KYR---M------DELDEvegavnlafflslidkqqsltlppq
-H--I--KYR---M------DELDEvegavnlafflslidkqqsltlppq
--------------------GHFLP-------------------------
-A--D--LR-----------FDDRPgllrlmaegaksialpd--------
-N--F--ES-----------QNDFDhtvllnnfahvigvyf---------
-G--A--PLR----------HLFVS-------------------------
-R--L--TDQ------G--kARWSGehahkrhlllqcraywsaqga----
-R--L--TDQ------G--kARWSGehahkrhlllqcraywsaqga----
-S--T--PIP------------DTPeetrarwerysnfarntyglefdvp
-E-------T----------QNWQE-------------------------
-E-------T----------QNWQE-------------------------
-E-------T----------QNWREkean---------------------
-S--E--QEV---M------ETFVSdlgglagtappvl------------
-E-------T----------QNWQEkean---------------------
-E--R--YLP---L------HEWLSfqyevmae-----------------
-S--R--RT-----------ATFQAvntalfssiahhperl---------
-H--L--GQA---V------QPLHR-------------------------
-H--I--KYR---M------DELDEvegavnlafflslidkqqsltlppq
-H--I--KYR---M------DELDEvegavnlafflslidkqqsltlppq
-H--I--KYR---M------DELDEvegavnlafflslidkqqsltlppq
-A--S--LRI---E-sA--gSGSAAgsggaagsskaaedhargyrgrlar
-G--H--AAQ---E------QTWPLgaylmdmarslsvdlp---------
-G--T--SRL---T-rS---GAIVPtsqlegahpdsptppda--------
-E--A--IRS----------LERKAlglsaesddrmdkllrtfavelgig
-E--K--ALL----------HAFLRdlvtamgeppeald-----------
-S--E--AA-----------EADLRs------------------------
-G--R--RAP----------SRVRE-------------------------
-E-------T----------QNWQE-------------------------
-E-------T----------QNWQE-------------------------
-G--I--DAS----------TVTTVtagelianlgpvigid---------
-D--R--RAA---M------AELTArrdaeiaadl---------------
-T--K--GLD----------------------------------------
-H--L--RGR----------RRLSAlddtafltq----------------
-H--E--GDP----------LPDLSnrgargaflemigfd----------
-V--G--GAV----------ADDDAppdrstlyhrwler-----------
-S--H--PAP----------GSVRRaptwelprqeflkq-----------
-G--L--PV-----------HLFVS-------------------------
-S--Y--RAP----------HTLQAhtpata-------------------
-H--I--RQY---V-rG---QNWID-------------------------
-G--R--RSL----------GARLR-------------------------
-F--P--EVT---R-pV--gQGWDTaqwllhlaaimegffn---------
-F--P--EVT---R-pV--gQGWDTaqwllhlaaimegffn---------
-F--H--QKN---L------SAFDLdntkwlaeladtievvygkkmdcsv
-E-------V----------HDWSDpqgaeaalgaeqeqtrl--------
-E--Q--QAP----------EALSEgqflm--------------------
-E--Q--QAP----------EALSEgqflm--------------------
-G--S--RAP----------SHYGDerey---------------------
-T--E--APA---M-rD--gSRWRE-------------------------
-S--N--PAP---D-tA---EETRArwtryadfakktygldfevpfeil-
-R--M--TDQ------G--kARWSGpdalkrhlllqctaywkaqg-----
-E--Q--PLP----------IDTGNdesa---------------------
-E--Q--PLP----------IDTGNdesa---------------------
-G--G--NSV---V--G--kPYTTTaallrlies----------------
-M--G--LGT------L--pQHFFD-------------------------
-L------------------QVVKG-------------------------
-L------------------QVVKG-------------------------
-V--R--RIL----------AGKDR-------------------------
-G--R--RAP----------SRFRRgtvh---------------------
-P--R--RAT----------AEEDAr------------------------
-S--A--SPP---H-kS--yHGYFT-------------------------
-S--Y--RAP----------QVLDDtgvktkeldpek-------------
-A--P--SR-----------QRTGGtvhl---------------------
-H--S--EAF---L-lM---GRINE-------------------------
-G--G--DGT----------AG-KPytataalqrli--------------
-V--A--SDK---P------IYIDVddatrltetarlierwagkslnisy
-D--D--EEA---L------IALLAlggydpds-----------------
-G--V--GSA----------VGFLGsfn----------------------
-A--S--LAM----------EWVEEapevt--------------------
-H--L--QSR----------RQLSGlpdhefie-----------------
-L--A--LFA----------SGTAA-------------------------
-S--A--PRD---E-rV--hLRDDE-------------------------
-E--P--LRA------G---RPLSV-------------------------
-S--G--CHA----------PHLHSerqlshrddadfiae----------
-E-------T----------QNWRGkeangl-------------------
-P--Y--SFV----------AHQDDfaiasmilgvfayyagk--------
-S--G--CHA----------PHLHSerqlshrddadfiae----------
-A--Q--RAA---L------APVRAgfarldaavpdpaayld--------
-G--P--AAQ----------SRKQDwqggrwvaeignsfarlad------
-E--N--IDN---I------DTVQQnveiddadwlne-------------
-A--R--ETI----------PQLRRalqkrragsaapavypdiqsaarir
-Q--T--RQQ---P-rQ--lEPWSEwmrrgkqvleqafavnl--------
-T--Q--RRP----------IHDLP-------------------------
-T--R--RED---Y-dG---KNWREpk-----------------------
-T--G--TSP----------ATLTDlelliamlgvdanil----------
-E-------V----------HDWSDpqgaeaalgaeqeqtrlldeaygd-
-E--G--RSI----------EADTA-------------------------
-E--G--RSI----------EADTA-------------------------
-T--R--RED---Y-dG---NNWREpk-----------------------
-V--S--GSP------G---PATVR-------------------------
-E--E--EVL---A-lG---GTSRA-------------------------
-D--A--WRD---E-pE--pDPVAAlrallaiagydpeahrdl-------
-G--G--PLP---E------HVFISgcrcphlssh---------------
--------------------GHFLP-------------------------
-H--R--QRS----------GELHLgp-----------------------
-T--R--RPL---E------PKDRMliqmqelkakglfypliwarnrir-
-G--R--RAP----------SRFRD-------------------------
-L--D--GG-----------AGDAGgagdaggggggggggqgaasggaas
-K--I--GFE---Q-pT--nEADIVrsallflgydlstleklpin-----
----D--YAP---M-vG--kGRTKQwlrlvanavemygldkhclivkg--
-E-------T----------QNWQE-------------------------
-T--T--RK-----------EAMSAqeirhhfyadvigrfpqltqad---
-A--H--MPD----------EQ----------------------------
-M--P--QQL------M--lSGMVA-------------------------
-G--P--EPM---A------EEQRA-------------------------
-R--G--PFE----------AAIRSpgallescasdvlrsellaqglt--
-A--S--GRA---A-pG--tAVTGHlhr----------------------
-D--A--GTE---L------KAIDE-------------------------
-G--Q--AAN---E------MVVGPelwadylganhpgvrvgaeg-----
-A--P--GG-----------ETLGRqalatfaldlgfaad----------
-S--S--LRI---A-pG---EEDGAvpaaetatavdaptapggaqe----
-A--H--PAP----------HRQRGgalh---------------------
-S--V--NTR----------EPIHHlpepefiaqlrry------------
-G--A--LDG----------PPDIA-------------------------
-V--R--PSL----------SRLDK-------------------------
-A--H--PAP----------HRQRGgalh---------------------
-S--P--PSP---M-lL--sDEQRA-------------------------
-G--C--KAP----------AYFEPvaqpalsdddti-------------
-T--R--RED---Y-dG---NNWREpk-----------------------
-N--D--LVD---M------SRWRVgqtp---------------------
-R--D--ALI----------EALIHld-----------------------
-A--G--PGP---T-dG--lDGDAA-------------------------
-A--H--PAP----------HRQRGgalh---------------------
-G--E--RWM----------AVATPsaa----------------------
-GgtD--QGP---E------SLTVP-------------------------
-G--A--TAV---E-eG--sPTDVSv------------------------
-A--S--GRR----------AP----------------------------
-G--H--GAR----------LQERM-------------------------
-R--S--ESD---P------DHVYRlmteysltapfq-------------
-Q--G--MMP---V-sM--iSTWTNpllamkm------------------
-R--S--ESD---P------DHVYRlmteysltapfq-------------
-T--G--ILG---A-tM--kIALTEpsffsqqarairgeyneqtl-----
-R--S--ESD---P------DHVYRlmteysltapfq-------------
-G--M--TRN----------EGVHRls-----------------------
-A--L--AEL----------ELWSEve-----------------------
-L--G--LD-----------GY--A-------------------------
-F--D--QEL----------ADTSD-------------------------
-S--A--QPV----------HLFVSgrcspqtis----------------
-G--R--VTL----------DEVDPflhdrpqvvdtrlarhqna------
-D--S--SAA----------TYWQDwddtewlvaiaheigtflg------
-A--R--RGP---T--M---SGHRP-------------------------
-V--R--RAL---S------RRDRLriqiheikakgvaypfvwaknrirw

---------------------------------------EL----TE---
---------------------------------------EL----TA---
---------------------------------------EL----TA---
---------------------------------------AM----AH---
---------------------------------------DL----LR---
---------------------------------------QL----GE---
---------------------------------------DM----FQ---
---------------------------------------AL----TS---
---------------------------------------GL----KI---
---------------------------------------GL----MR---
---------------------------------------QT----TR---
---------------------------------------RT----TR---
----------------------------------lpdedGL----VE---
----------------------------------qlddrAF----LA---
----------------------------------------------S---
---------------------------------------EM----ET---
---------------------------------------GL----SE---
---------------------------------------EL----TE---
---------------------------------------EL----TA---
---------------------------------------EL----TA---
---------------------------------------EL----TA---
---------------------------------------EE----LR---
---------------------------------------EM----LD---
---------------------------------------VL----VS---
---------------------------------------EL----TD---
---------------------------------------AM----AH---
---------------------------------------VL----TR---
---------------------------------------EM----LD---
---------------------------------------EE----LR---
---------------------------------------AM----IT---
---------------------------------------SM----MD---
---------------------------------------HM----LD---
---------------------------------------EE----LR---
----------------------------------------M----VE---
---------------------------------------VM----ES---
---------------------------------------EL----SE---
---------------------------------------VM----ES---
---------------------------------------EE----LR---
---------------------------------------DL----LR---
---------------------------------------HI----DG---
---------------------------------------QL----GE---
---------------------------------------QL----GE---
---------------------------------------AM----AQ---
---------------------------------------AM----TY---
---------------------------------------DM----FQ---
---------------------------------------PM----LD---
---------------------------------------QL----GE---
---------------------------------------AM----EQ---
---------------------------------------AV----LD---
---------------------------------------AL----TS---
---------------------------------------PL----FQ---
---------------------------------------GL----KI---
---------------------------------------GL----MR---
---------------------------------------HF----MT---
---------------------------------------------LD---
---------------------------------------GL----PA---
---------------------------------------GM----MK---
---------------------------------------VL----SD---
---------------------------------------EL----LD---
---------------------------------------VL----SD---
---------------------------------------EL----GH---
---------------------------------------QT----TR---
---------------------------------------RT----TR---
---------------------------------------VL----RT---
------------------------------------tgkGL----SR---
------------------------------------tgkGL----SR---
------------------------------------tgkGL----SR---
------------------------------------tgkGL----SR---
------------------------------------tgkGL----SR---
------------------------------------tgkGL----SR---
------------------------------------tgkGL----SR---
------------------------------------tgkGL----SR---
---------------------------------------QL----GE---
---------------------------------------AL----NE---
---------------------------------------DF----MR---
---------------------------------------MF----VH---
----------------------------rtagvestlrpEM----LS---
---------------------memmagiddarlrdapreRL----LA---
---------------------memmagiddarlrdapreRL----LA---
---------------------memmagiddarlrdapreRL----LA---
---------------------memmagiddarlrdapreRL----LA---
---------------------memmagiddarlrdapreRL----LA---
---------------------memmagiddarlrdapreRL----LA---
---------------------memmagiddarlrdapreRL----LA---
---------------------memmagiddarlrdapreRL----LA---
---------------------memmagiddarlrdapreRL----LA---
--------------------ldlgfgpaeeaelldrtgdDI----RR---
----------------------------------ngmypGI----ED---
---------------------------------------AF----ER---
----------------------------------ngmypGI----ED---
---------------------------------------VD----MA---
---------------------------dellqlpseeqlPF----LW---
----------------------------talrlsiddllPL----DS---
---------------------------------tlayelGL----VQ---
---------------------------------------QT----AP---
--------------------------------------aKL----VE---
--------------------------------------aKL----VE---
--------------------------------------aKL----VE---
--------------------------------------aKL----VE---
--------------------------------------aKL----VE---
--------------------------------------aKL----VE---
--------------------------------------aKL----VE---
--------------------------------------aKL----VE---
--------------------------------------aKL----VE---
--------------------------------------aKL----VE---
--------------------------------------aKL----VE---
--------------------------------------aKL----VE---
--------------------------------------aKL----VE---
--------------------------------------aKL----VE---
--------------------------------------aKL----VE---
--------------------------------------aKL----VE---
--------------------------------------aKL----VE---
---------------------------------------RL----LA---
-------------------------------vpggptrsSN----PA---
-----------------------rklrtkverdgtrllsQL---kLR---
----------------------------------ngmypGI----ED---
----------------------------------krddkGL----ID---
---------------------------------------ET----VL---
-----------------------midslddnemralpreAL----LS---
----------------------------------lpdedGL----VE---
lqa-------lehlddeekirylkdtleshglldargdeGS----IR---
lqa-------lehlddeekirylkdtleshglldargdeGS----IR---
----------------------------------lpgddGL----VD---
---------------------pfprdyenvrvagewmgvSL----PD---
-------------------lehgydeaglaslrrlpnpdEM----LS---
-------------------------------gkmdqrldRM----IE---
-------------------------lseliadahpadeaSL----LD---
--------------------------------------aGL----RA---
----------------------------------------------E---
----------------------------------------------E---
----------------------------------------------E---
--------------------------------------eAL----ER---
---------------------------------------RY----PS---
----------------ttvaelasllcdhyglnelpavrQL----LE---
qf---------vdmapeeqitrlhralvkagifsthttiAL----LQ---
----------------------------------lpgddGL----VD---
-----------------------ggmldqdrdalkdlpyEE----AK---
--------------------------mgiqphadayddpEL----RD---
----------------ttvaelasllcdhyglnelpavrQL----LE---
--------------------ldlgfgpteeaelhgrtgdEI----RR---
---------------------------------------QS----DE---
---------------------------------rnqadlDL----AG---
---------------------------------------HL----DD---
---------------------------------------RL----SD---
------------------------------afldvpfyrDM----PD---
------------------------------afldvpfyrDM----PD---
---------------------------------------EE----IE---
----------------ttvaelasllcdhyglmslpavrQL----LD---
----------------------------------krtdsAL----LD---
---------------------memmagiddarlrdapreRL----LA---
----------------------------------qrddqGI----LR---
-------------------------------qqdldlagQL----VK---
-------------------------awdedeqragrfplER----FR---
----------------------------------rqpthAL----PD---
--------------pswltkpyrreqvveflrdsggvwaGF----DA---
--------------------------qeievsagvdargNL----GD---
---------------------------------------YT----FT---
---------------------------------------------SS---
-----------------------gaarldparldapdekAR----LG---
------------------------------------lpqAF----LR---
---------------------------------------------VQ---
----------------------------airaefghllgGF----TD---
-------------------------------------daAL----LN---
---------------------------------------EF----EK---
-----------------------qqvtdlgiddgapgpaEL----AR---
ae----------eqrkalhgellrvgilpsrsspdilsgVL----RT---
----------------------------ldfslppraglDE----LL---
--------------------------------qthalpdAE----FV---
--------------------------------qthalpdAE----FV---
--------------------slglqyndlatkpndqakwEL----AA---
---------------------memmagiddarlrdapreRL----LA---
-----------------rirkransvkdalrarvepkpeVA----PK---
---------------------------------------QT----PD---
---------------------------------------------SS---
---------------------------------------------SS---
---------------------------------------------SS---
-------------------------------------tdEK----VI---
----------------------gakavdasavtesdpasGV----AR---
--------------------------------qthalpdAE----FV---
--------------------------------qthalpdAE----FV---
--------------------------------qthalpdAE----FV---
--------------------------------qthalpdAE----FV---
--------------------------------qthalpdAE----FV---
--------------------------------qthalpdAE----FV---
--------------------------------qthalpdAE----FV---
--------------------------------qthalpdAE----FV---
--------------------------------qthalpdAE----FV---
--------------------------------qthalpdAE----FV---
--------------------------------qthalpdAE----FV---
--------------------------------qthalpdAE----FV---
--------------------------------qthalpdAE----FV---
---------------------------glleqaaggapsGI----GD---
---------------------------------------AL----DE---
------------------------------fiallremgAT----PQ---
------------------------vddgshrndreeltfAR----AR---
--------------------pldndaiyqrllrpgsplaPL----GR---
---------------------------------------EE----TE---
------------------radglvsveelqgtppevrlgHL----AS---
---------------------memmagiddarlrdapreRL----LA---
---------------------------------elnlleGL----PA---
---------------------------------------VE----EI---
---------------------tttshptrtshpaaaadqAG----RS---
----------------------lldaqdkgavvslkqvrEL----MR---
----------------------pgvdlavgdgvdgadpaGL----AR---
---------------------------glleqaaggapsGI----GD---
---------------------------glleqaaggapsGI----GD---
---------------------------glleqaaggapsGI----GD---
---------------------------glleqaaggapsGI----GD---
---------------------------glleqaaggapsGI----GD---
---------------------------glleqaaggapsGI----GD---
--------------------------------evareqeQF----MS---
---------------------------glleqaaggapsGI----GD---
---------------------lplpnasklrkaarlpltGL----VRy--
---------------------------------------EA----LE---
---------------------------glleqaaggapsGI----GD---
---------------------------glleqaaggapsGI----GD---
---------------------------glleqaaggapsGI----GD---
---------------------------glleqaaggapsGI----GD---
---------------------------glleqaaggapsGI----GD---
---------------------------------------SS----DG---
-------------------------qfpgltlddhviaaDT----ET---
---------------------------------------KL----LRltv
---------------------------lsgtdprllgddEM----LE---
---------------------------------------------RD---
---------------------------------------AE----LI---
---------------------------------------KE----TE---
---------------------memmagiddarlrdapreRL----LA---
--------------ldapdeaarlgyvferaqalhalpgVE----FA---
-----------------------vkidlalpevramgeaER----LQ---
----------------------------------gysdnEM----LD---
-------------------talddcmarlrdskpaqwpqNF----TQ---
----------------------aglkglksameevlgsqQL----GD---
---------------------------------------PL----TA---
---------------------------------dpqlttEE----LR---
----------------------mldaeaaaddfveqektVM----FK---
----------------------------------lrdddGL----VA---
--------------------------vaeeeltggrfptAR----YR---
------------------vsdlsrptvlemlaktsgpfsEL----RP---
---------------------------------------VL----LH---
a------------larlhslgeqaalpdfetllqlcrdeQL----LY---
------------------------aaqleaskletldeaAQ----LD---
------------------------aaqleaskletldeaAQ----LD---
------------------------feeqellgdqeavllRF----RD---
-------------------adpiaaltgflvrhglipsdVR----AD---
---------------------------------------KE----AN---
---------------------------vngdfdtaalsdVL----LR---
--------------------lfvtpeelrkldeaaawqrTL----DA---
-------------------------flavsedaldpalgET----RV---
klarlnsfseqaplpdfatllqlcrdegllyeelalasdQQ----LH---
--------------------------------------------------
---------------------------------------DF----SD---
-------------------------------------vhRL----SD---
------------------------gylwewakkriawefEK----RK---
-------------------------------------daEL----LR---
-------------------------------------daEL----LR---
-------------------------------------daEL----LR---
-------------------------------------daEL----LR---
-------------------------------------daEL----LR---
--------------------------------rnrgglvGE----TI---
-----------------------------llggiadvdpDT----LR---
---------------------------------qyeierEK----EQ---
---------------------------ledirrlsggstPL----DE---
---------------------------------qyeierEK----EQ---
---------------------slgidraafraqddvgqmRL----LH---
---------------------------------------RL----SG---
---------------------------------------KE----AN---
---------------------------------------KE----AN---
---------------------------------------KE----AN---
---------------------------------------KE----AN---
----------------------------------llgdrEL----LA---
---------------------slgidraafraqddvgqmRL----LH---
---------------------------------------------LD---
-------------------------------ldgaplnlSS----AI---
---------------------------------------KL----KE---
--------------aplnpdaasrlsssltrgwerlrkgGL----VQ---
---------------------------------------RD----DD---
---------------------------------------GL----LG---
---------------------------------------DA----RE---
---------------------------------------RL----MR---
-----------------------rereafvaaqqgqassEL----FN---
---------------------------------elnlleGL----PA---
--------------------------alpddlealppaeQL----SV---
---------------------------------------EL----IG---
-----------------------------------eldpEV----LA---
-----------------------------------rdedAL----ER---
------------------------rgmgiqpnadayadpEL----RE---
---------------------------------------KE----AN---
-------------------tdlevtradlvaldpdaqagLI----LD---
---------------------------------------RL----SG---
lrlige-wmgislpeawadllrrdtdgqysylwrflrdsAL----TA---
---------------------------------------RL----SG---
-------------------nlaiseqqlqqlkpdeqlqyFL----EQ---
-----------------qgegvmmqmfqqfltspeakgmGL----PA---
-------------------------pvaperlegdawlpEF----LE---
---------------------------gpgansrplrysDA----SD---
------------------------------------tddEL----RN---
---------------------------------------VH----LR---
---------------------aknriawefakrrqtgvtEE----PH---
-----------------------------------dellEM----VA---
leeg------alsdlsleeqlgraadvmaasigskpaarKL----VE---
---------------------------------------VL----PD---
--------------------------------------------------
---------------------------------------ET----LT---
---------------------------------------KE----AN---
---------------------------------------KE----AN---
--------------hieaaiskgspetsenirslvaqimGE----AS---
-------------------------------------vhLL----DD---
----------------------eldsrerilaflrrggsAL----GS---
--------------------------------drcgtlrDE----YR---
------------------------dqqtpdsqladfislAK----TA---
----------------------------regtvhlrtdaQL----VE---
-----------------------------llalmrrekaAV----LS---
----------------------------------lrdddGI----VA---
----------------------------sgykdyqdasdEL----KQ---
-------------------------------------daEL----LR---
-------------------------------------ddEL----LA---
---------------------------------------EL----IG---
---------------------------------------EL----IG---
---------------------------------------EL----IG---
---------------------------------------EL----IG---
---------------------------------------EL----IG---
---------------------------------------EL----IG---
---------------------------------------EL----IG---
---------------------------------------KQ----LQ---
---------------------------------------AE----KY---
---------------------------------------AE----KY---
---------------------------------------TA----LR---
-----------------------------dnmdgkpltmES----AI---
----------------------------------tldddAL----LT---
----------------------------adfdrqqeqqaQL----AA---
-----------------------igftdlatpdaslspeAQ----VE---
----------------------qtpdsqladfislaktvGM----VS---
---------------------------------------KE----AN---
---------------------------------------KE----AN---
-------------------------draqafgdaplqraAV----LE---
--------------------eerldrlvlherssdylpeGI----DR---
igv-------sseflqplsleerlnyvneqfqkvnlfppGT----GV---
------------------------dqqtpdsqladfislAK----TA---
------------------------dqqtpdsqladfislAK----TA---
------------------------dqqtpdsqladfislAK----TA---
------------------------dqqtpdsqladfislAK----TA---
------------------------dqqtpdsqladfislAK----TA---
------------------------dqqtpdsqladfislAK----TA---
------------------------dqqtpdsqladfislAK----TA---
---------------------------------------------TG---
------------------------dqqtpdsqladfislAK----TA---
---------------------------gsaehqrrriaqAL----GE---
ak----------areggmiplspeaarmlvarsmkpsgeGF----VW---
------------------------dlerlatdpssvavlRT----EP---
---------------------------------------HD----DA---
--------------------------------------------------
---------------------------------------KE----AN---
---------------------------------------KE----AN---
-------------------gpgplaadegpalsprvvadRL----RQ---
---------------------------------------NT----EA---
---------------------------------------NT----EA---
---------------------------------------NT----EA---
---------------------------------------NT----EA---
---------------------------------------NT----EA---
---------------------------------------GL----LR---
---------------------------------------GL----LR---
-----------------------------afgdydvraiAR----AD---
----------------------gkkltipaqylrelspdQM----FD---
---------------------------------lfadvdPL----AA---
---------------------------------------NT----EA---
------------------------dqqtpdsqladfislAK----TA---
------------------------dqqtpdsqladfislAK----TA---
---------------------memmagiddarlrdapreRL----LA---
----------------------------------qlddrAF----LA---
---------------------------------------HP----RG---
----------------ppqlraampeqdplaylidhappGR----LA---
------------------------dqqtpdsqladfislAK----TA---
---------------------------------------DV----AE---
---------------------------------------FT----VE---
---------------------------------------KE----AN---
---------------------------------tqkqgeNY----YR---
------------------------trlldeaygdgatkaAV----LS---
------------------------------dernaksdtDL----VG---
------------------------dqqtpdsqladfislAK----TA---
-------------------------prylvdwvkarfawEV----QR---
---------------------------------------PP----RA---
---------------------------------------RT----DD---
-----------------------------------rdedAL----ER---
---------------------------------------LS----VE---
---------------------------hlgpeqltrlyeDY----VD---
----------------------------------qlddrAF----LA---
lraamp--eqdplaylidhapparlaeldldlpkfrawaGL----AQ---
---------------------------------------NT----EA---
---------------------------------------VE----ED---
---------------------------------------VL----IK---
---------------rsygdlaalarliglslpasfrelRL----DR---
-----------------------------------glnpDV----LA---
-----------------------------------glnpDV----LA---
lraamp--eqdplaylidhappgrlveldldlpkfrawaGL----AQ---
lraamp--eqdplaylidhappgrlveldldlpkfrawaGL----AQ---
lraamp--eqdplaylidhappgrlveldldlpkfrawaGL----AQ---
lraamp--eqdplaylidhappgrlveldldlpkfrawaGL----AQ---
---------------------------------------NT----EA---
----------------------dleqlpaaeqlnvfmnnAT----QA---
----------------------gkklvecddefkeltfnQQ----LH---
---------------------------------------AH----PA---
-----------------agvqplahleqleallepldfaDL----LQ---
-----------------agvqplahleqleallepldfaDL----LQ---
y-----------elldmagedgllnmlgeflattdasehGL----SA---
---------------------------------------KE----AN---
---------------------------------------KE----AN---
-----------------------------------glnpDV----LA---
--------------------------paeiaraastdpaVL----TA---
----------------------------------gldpeVL----AE---
------------------------------rvrafralsAR----GR---
----------------------eqtlihrdeveadlddtAL----LR---
----------------------------------------L----PA---
lraamp--eqdplaylidhappgrlveldldlakfrawaGL----AQ---
lraamp--eqdplaylidhappgrlveldldlakfrawaGL----AQ---
lraamp--eqdplaylidhappgrlveldldlakfrawaGL----AQ---
ft---------qkllpeqranftskatlkkmvqipltgvVQ----FG---
-----------------------lsasemnqliehpdrdVL----AI---
---------------------grgigplaaddgptltprVV----VD---
--------------etpwelsavdlaqglewilkrlegsNL----ST---
-------------------------alltpypddvtpeaVW----TA---
--------------------------------------aVL----GQ---
----------------------------------------------E---
---------------------------------------KE----AN---
---------------------------------------KE----AN---
----------------------fvptdatpeeaadlirrRL----GD---
-----------------------------radtgytelgEL----DA---
---------------------------------------RL----PT---
-----------------------------lvdiggcspeLL----SD---
------------------------pegrapedttfedvrRF----LE---
------------------------agydvsgleptevtpAT----VR---
-------------------------vvtdgylppeiianEE----LL---
---------------------------------------GG----LA---
---------------------------------thdidaSE----AR---
---------------------------------------VL----LH---
---------------------------------------DG----LS---
-----------------------vkiglelsevsamgeaER----LE---
-----------------------vkiglelsevsamgeaER----LE---
dtlqsm-vwedqlkyvlerlknadilppddeitqlnnmvQL----LK---
----------------------ldeaygdgategsvegdAT----DG---
----------------------------------dwlpeQL----DP---
----------------------------------dwlpeQL----DP---
-----------------------------------ksdnDL----IG---
---------------------------------------PL----DH---
---------------dtigedgmlsmmtdflantdasehGL----SA---
------------------gvdelasldqleaglgqldiaAL----LQ---
----------------------------------aylpeAV----RE---
----------------------------------aylpeAV----RE---
------------------------------lhlssgkslGI----DA---
---------------------------------------HC----DA---
---------------------------------------AK----DE---
---------------------------------------AK----DE---
---------------------------------------LI----VQ---
----------------------------------llddtEL----AA---
-------------------------------------vrET----II---
---------------------------------------ST----SS---
---------------------------ilqarrvldlpaVL----TD---
-----------------------------------lsdeEL----VA---
---------------------------------------VK----DE---
----------------------------dtlqlscgkslGI----DP---
e------------ilqpleldaqleylkeqliavgllptGT----ET---
-------------------------------lgekpldfEA----AI---
------------------------------------lppHI----KA---
---------------------------------tqkqgeNY----YR---
------------------------------qlidiggcsPI----LR---
---------------------------------------PT----RR---
---------------------------------------GL----LA---
---------------------------------------AE----RA---
------------------------lidiggcspelrenqEL----MS---
---------------------------------npdvlaEI----ER---
---------------------memmagiddarlrdapreRL----LA---
------------------------lidiggcspelrenqEL----MS---
----------------------svraagivdpwtpfwdeHH----AY---
-------------------aelafdegefdalddarrveHL----RE---
--------------------------igflfeqfygkslEI----SY---
--------------egglsplspeaartlvprnmrtetgGF----IW---
----------------------vlteadlaelspleqsgLL----TD---
---------------------------------------------DD---
------------------------------------sdaEL----IS---
------------------------giddpkaeaseavwnEL----LS---
--------------gategsvegdatdgellalmrrekaAV----LS---
---------------------------------------AL----ME---
---------------------------------------AL----ME---
------------------------------------sdaEL----IS---
---------------------------------------EV----RA---
---------------------------------------VL----DN---
---------------------dtreavvaflrrgdsalgAL----PA---
-----------------------------qpfihqlpmeGL----IE---
---------------------------------------NT----EA---
-------------------------------------deDL----LA---
--------------weiakrqakedtaeqhsfhnaeieaAF----LE---
---------------------------------------------ER---
aep-------vntvsrflhtllqrsghpvddlhpdevtpAV----AH---
------------------keelasllwrdyddssmsvvqDI----QK---
---------------aegfssfagllkylytvneeklsaVL----SR---
---------------------------------------KE----AN---
-----------------tpdlstdsslcahlsaafsqiaAI----DD---
---------------------------------------VL----SE---
---------------------------------------PH----VR---
---------------------------------------RM----LS---
----------------tealdgmpdadrvavwrrvlsgrGL----PD---
-----------------------------------qdddVL----CA---
---------------------------------------GQ----IQ---
------------------ldderalevlrengdpmgnvsPE----TI---
------------------------elaqwkhlvpdgdidGE----ES---
------------------harayrhrlarftqrllpeqrAN----FT---
----------------------------------rgdeaAL----LE---
-------------------------dgtpeeifqhrellEL----VL---
---------------------------------------DL----VG---
---------------------------------------GL----IK---
----------------------------------rgdeaAL----LE---
---------------------------------------TL----TG---
---------------------------alirayggtpevVL----SN---
------------------------------------sdaEL----IS---
-----------------------------------relaGW----LL---
------------------------------------glpPI----AR---
----------------------------------------L----LA---
----------------------------------rgdeaAL----LE---
-----------------------------------dilaEF----GV---
---------------------------------------EL----LH---
--------------------------------------sEL----LG---
----------------------------------------------S---
---------------------------------------PQ----LY---
---------------------------lagggghgiwgpGV----TL---
-------------------------------ariysqpeQT----DL---
---------------------------lagggghgiwgpGV----TL---
------------------etmrevyysqetssedlmrfaGL----FQ---
---------------------------lagggghgiwgpGV----TL---
-------------------------------------deGL----VS---
------------------------------------qerEI----AG---
---------------------------------------PL----EQ---
----------------------------------------------D---
-----------------------------epldpklfnsEL----PE---
--------------------lksltlpdkavylakasgrVL----KR---
-------------------tdlqvtradlvhldpdaqagLI----LA---
---------------------------------------PLhglpSD---
--------------eiskrrgaaatepqgqdqsqqfhdaEI----EA---

-----GM-----F-----------AQD----------F--------VP--
-----AL-----F-----------DHE----------T--------VR--
-----TL-----F-----------DRE----------T--------VR--
-----RT-----Y-----------EKL---A--T---F--------TD--
-----WS-----L-----------ERS----------P--------VP--
-----GL-----F-----------AGE----------L--------EP--
-----WV-----W-----------RRS----------D--------IP--
-----EI-----F-----------DRV---T--Q---F--------VD--
-----FH-----V-----------EQL---Q--T---W--------GA--
-----RH-----F-----------MVD---E--V---S-P------VR--
-----FY-----L-----------ADI---D--S---P-S------VT--
-----FY-----L-----------ADI---D--S---P-S------VT--
-----QM-----R-----------RLG---V--S---E--------AA--
-----EI-----R-----------RLS---G--T---D--------ER--
-----RY-----R-----------DDD-------------------VR--
-----DIiaklfF-----------RNA---A--G---F--------VR--
-----GM-----D-----------ERQ---D--T---Y--------VP--
-----GM-----F-----------AQD----------F--------VP--
-----AL-----F-----------DHE----------T--------VR--
-----TL-----F-----------DRE----------T--------VR--
-----TL-----F-----------DRE----------T--------VR--
-----GV-----A-----------LND---Q--A---F--------AL--
-----WV-----M-----------RRS----------V--------VS--
-----GM-----F-----------ERE---D--R---A--------AP--
-----TM-----F-----------GRE----------G--------VR--
-----RT-----Y-----------EKL---A--T---F--------TD--
-----RL-----L-----------DLE----------T--------VP--
-----WV-----M-----------QRS----------V--------VS--
-----GI-----A-----------VND---Q--A---F--------AL--
-----GM-----L-----------DRV---D--R---Y-Q------MV--
-----NF-----L-----------SRD---G--G---A--------VP--
-----SL-----L-----------DRE---A--T---F--------GE--
-----GI-----A-----------VND---Q--A---F--------AL--
-----GL-----F-----------SRE---E--V---F--------GR--
-----KA-----V-----------ELE---K--D---F--------GQ--
-----GV-----F-----------DRA---E--Q---F--------VP--
-----KA-----L-----------ELE---K--D---F--------GQ--
-----GI-----A-----------VND---Q--A---F--------AL--
-----WS-----L-----------ERS----------P--------VP--
-----AR-----E-----------DVL---W--T---A--------GT--
-----GL-----F-----------AGE----------L--------EP--
-----GL-----F-----------AGE----------L--------EP--
-----AH-----S-----------QRL---D------F--------MR--
-----EV-----N-----------ERR---S--R---F--------TK--
-----WV-----W-----------RRS----------D--------IP--
-----GL-----F-----------ERE---G--S---F--------GP--
-----GL-----F-----------AGE----------L--------EP--
-----GQ-----R-----------DRD---G--R---T-G------AA--
-----GM-----F-----------ARL---A--G---L--------DA--
-----EI-----F-----------DRV---T--Q---F--------VD--
-----QV-----F-----------TRL---D--E---A--------GG--
-----FH-----V-----------EQL---Q--T---W--------GA--
-----RH-----F-----------MVD---E--V---S-P------VR--
-----AM-----F-----------ERA---A--G---V--------VP--
-----GI-----R-----------DRL----------S-G------GL--
-----RA-----A-----------VEE-------------------GA--
-----FN-----F-----------TAV---D--D---S-P------VR--
-----WL-----E-----------SRS---D--F---W---------S--
-----GV-----A-----------ARL-------------------DV--
-----WL-----E-----------SRS---D--F---W---------S--
-----QI-----W-----------REW---V--D---F-P------VP--
-----FY-----L-----------ADI---D--S---P-S------VT--
-----FY-----L-----------ADI---D--S---P-S------VT--
-----WF-----A-----------AKG---E--F---W---------S--
-----EV-----I-----------RVA---R--M---L--------NR--
-----EV-----I-----------RVA---R--M---L--------NR--
-----EV-----I-----------RVA---R--M---L--------NR--
-----EV-----I-----------RVA---R--M---L--------NR--
-----EV-----I-----------RVA---R--M---L--------NR--
-----EV-----I-----------RVA---R--M---L--------NR--
-----EV-----I-----------RVA---R--M---L--------NR--
-----EV-----I-----------RVA---R--M---L--------NR--
-----GL-----F-----------AGE----------L--------EP--
-----RF-----V-----------EYL---R--L---T-G------GG--
-----AQ-----A-----------KRH---E------L--------GS--
-----DA-----I-----------ALH---L--Q---T--------HG--
-----GL-----T-----------EEE---Q--F---T--------AL--
-----FM-----G-----------ERL---A--Q---F--------GV--
-----FM-----G-----------ERL---A--Q---F--------GV--
-----FM-----G-----------ERL---A--Q---F--------GV--
-----FM-----G-----------ERL---A--Q---F--------GV--
-----FM-----G-----------ERL---A--Q---F--------GV--
-----FM-----G-----------ERL---A--Q---F--------GV--
-----FM-----G-----------ERL---A--Q---F--------GV--
-----FM-----G-----------ERL---A--Q---F--------GV--
-----FM-----G-----------ERL---A--Q---F--------GV--
-----AV-----T-----------QRL---R--D---A--------GL--
-----AQ-----V-----------ERY----------F--------HL--
-----EL-----A-----------EHL----------L---------R--
-----AQ-----V-----------ERY----------F--------NI--
-----EF-----R-----------DKL---V--R---F--------NG--
-----QH-----A-----------EKL---G--V---L--------DQ--
-----EA-----R-----------FEL---A--T---A---------R--
-----RR-----L-----------GGA---H--Q---S--------RP--
-----EQ-----H-----------AGR----------T--------DL--
-----LY-----E-----------MHL---G--R---P--------LG--
-----LY-----E-----------MHL---G--R---P--------LG--
-----LY-----E-----------MHL---G--R---P--------LG--
-----LY-----E-----------MHL---G--R---P--------LG--
-----LY-----E-----------MHL---G--R---P--------LG--
-----LY-----E-----------MHL---G--R---P--------LG--
-----LY-----E-----------MHL---G--R---P--------LG--
-----LY-----E-----------MHL---G--R---P--------LG--
-----LY-----E-----------MHL---G--R---P--------LG--
-----LY-----E-----------MHL---G--R---P--------LG--
-----LY-----E-----------MHL---G--R---P--------LG--
-----LY-----E-----------MHL---G--R---P--------LG--
-----LY-----E-----------MHL---G--R---P--------LG--
-----LY-----E-----------MHL---G--R---P--------LG--
-----LY-----E-----------MHL---G--R---P--------LG--
-----LY-----E-----------MHL---G--R---P--------LG--
-----LY-----E-----------MHL---G--R---P--------LG--
-----EL-----R-----------SLE---G--T---D--------ES--
-----PA-----L-----------DRA---R--G---S---------A--
-----WY-----E-----------QRG---E--A---L-P------IE--
-----AQ-----V-----------ERY----------F--------HL--
-----EI-----R-----------QLS---G--T---D-S------RL--
-----TR-----I-----------EHI---N--A---P--------RV--
-----YI-----K-----------EQL---K--R---F--------SL--
-----QM-----R-----------RLG---V--S---E--------AA--
-----GL-----F-----------NVY---K--A---A--------AA--
-----GL-----F-----------NVY---K--A---A--------AA--
-----EL-----R-----------RLG---T--S---E--------AA--
-----SL-----E-----------ELL---R--R---D--------AN--
-----TA-----L-----------KEV---G--R---P--------AA--
-----QV-----V-----------GRG---D--V---G-R------GD--
-----RL-----L-----------ELG---R--R---T-G------VL--
-----EV-----A-----------RLA---S--R---A--------ND--
-----RV-----H-----------TRD---D--D---G--------IV--
-----RV-----H-----------TRD---D--D---G--------IV--
-----RV-----H-----------TRD---D--D---G--------IV--
-----RNq--qdL-----------ELA---G--Q---L--------VK--
-----RV-----A-----------KLK---E--G---V---------S--
-----QR-----P-----------TLL---D--D---L--------GA--
-----GI-----V-----------QVM------------Q------AN--
-----EL-----R-----------RLG---T--S---E--------AA--
-----QL-----L-----------LDR-------------------AK--
-----LL-----L-----------PVL---R--D---D------------
-----QR-----P-----------TLL---D--D---L--------GA--
-----AV-----T-----------QRL---R--D---V--------GL--
-----AL-----L-----------NDV---A--R---L---------S--
-----QL-----V-----------KSE----------A--------AR--
-----RA-----F-----------IEQ----------L--------VE--
-----LH-----L-----------QSD---D--A---L--------VA--
-----EI-----R-----------DRM---A--R---V--------IR--
-----EI-----R-----------DRM---A--R---V--------IR--
-----EI-----V-----------HLN---M--D---I--------IP--
-----QR-----P-----------TLL---D--D---L--------GA--
-----GV-----R-----------RLS---G--T---D--------AQ--
-----FM-----G-----------ERL---A--Q---F--------GV--
-----EL-----E-----------LLG---G--S---G-A------VA--
-----GV-----A-----------ARS--------------------R--
-----AH-----L-----------RRV---D--S---S-L------GH--
-----TA-----Fi--------eaVRR---W--G---F--------FP--
-----EV-----I-----------DRV---V--R---A---------R--
-----RV-----L-----------SRM---Q--E---V------------
-----EA-----L-----------QRL---V--E---S--------LQ--
-----LH-----L-----------QSD----------A--------AL--
-----YV-----F-----------ERA---Q--A---L--------GA--
-----DL-----F-----------GLD----------L-P------AT--
-----FV-----A-----------DLV---Q--F---S--------NA--
-----EE-----I-----------AVV---A--R---T--------FE--
-----DV-----A-----------RLS---G--E---H-A------AL--
-----EL-----S-----------EHL---R--K---H--------VG--
-----RL-----A-----------QLP---E--P---F--------AS--
-----FA-----C-----------ALR---A--G---Y--------RP--
-----QL-----L-----------GEQ---Q--A---H--------GD--
-----EA-----V-----------RRW---G--F---F-P------EG--
-----EA-----V-----------RRW---G--F---F-P------EG--
-----EY-----L-----------YRN----------N--------VL--
-----FM-----G-----------ERL---A--Q---F--------GV--
-----SH-----I-----------EIL---S--D---L--------VE--
-----EK-----L-----------VRR----------Y------------
-----LH-----L-----------QSD----------A--------AL--
-----LH-----L-----------QSD----------A--------AL--
-----LH-----L-----------QSD----------A--------AL--
-----AM-----I-----------RRL---G--G---T-V------GK--
-----AL-----A-----------GQG---L--A---L---------K--
-----EA-----V-----------RRW---G--F---F-P------EG--
-----EA-----V-----------RRW---G--F---F-P------EG--
-----EA-----V-----------RRW---G--F---F-P------EG--
-----EA-----V-----------RRW---G--F---F-P------EG--
-----EA-----V-----------RRW---G--F---F-P------EG--
-----EA-----V-----------RRW---G--F---F-P------EG--
-----EA-----V-----------RRW---G--F---F-P------EG--
-----EA-----V-----------RRW---G--F---F-P------EG--
-----EA-----V-----------RRW---G--F---F-P------EG--
-----EA-----V-----------RRW---G--F---F-P------EG--
-----EA-----V-----------RRW---G--F---F-P------EG--
-----EA-----V-----------RRW---G--F---F-P------EG--
-----EA-----V-----------RRW---G--F---F-P------EG--
-----EE-----I-----------ARC----------A--------VA--
-----SM-----V-----------RRY----------L------------
-----AI-----L-----------DNE---E--M---L------------
-----EI-----L-----------RRQ---G--S---V-L------AN--
-----EA-----L-----------EKL-------------------GQ--
-----EI-----I-----------HRN---L--D---I--------IP--
-----LL-----A-----------ERL---G--A---G--------WS--
-----FM-----G-----------ERL---A--Q---F--------GV--
-----GM-----L-----------DAD---A--F---I--------DL--
-----IH-----L-----------NLD----------I--------IP--
-----DQ-----A-----------GRS---D--Q---A-G------GP--
-----DA-----S-----------LNQ---G--P---A-Q------GP--
-----RL-----A-----------ELP---E--P---F--------AS--
-----EE-----I-----------ARC----------A--------AA--
-----EE-----I-----------ARC----------A--------AA--
-----EE-----I-----------ARC----------A--------AA--
-----EE-----I-----------ARC----------A--------AA--
-----EE-----I-----------ARC----------A--------AA--
-----EE-----I-----------ARC----------A--------AA--
-----AT-----E-----------DAA---D--A---F--------MR--
-----EE-----I-----------ARC----------A--------AA--
----pGL-----V-----------QFD---V--F---F--------DQ--
-----EV-----E-----------RER---A--L---F--------MA--
-----EE-----I-----------ARC----------A--------AA--
-----EE-----I-----------ARC----------A--------AA--
-----EE-----I-----------ARC----------A--------AA--
-----EE-----I-----------ARC----------A--------AA--
-----EE-----I-----------ARC----------A--------AA--
-----DV-----L-----------AHL---R--R---L--------GG--
-----FL-----N-----------TLH---A--A---L-P------QS--
hflklGT-----A-----------DKL---R--F---L-C------DK--
-----MI-----M-----------EPL---R--A---D--------YR--
-----GF-----R-----------DQK----------F------------
-----GS-----V-----------GRL---L--A---F-T------AG--
-----EI-----I-----------HRN---L--D---I--------IP--
-----FM-----G-----------ERL---A--Q---F--------GV--
-----EL-----Q-----------QRF---R--V---F------------
-----FF-----V-----------ARL---Q--A---A-A------VL--
------L-----V-----------ARA---T--G---T--------DP--
-----WL-----A-----------TQS---I--E---A-A------VA--
-----AF-----L-----------TRL----------V------------
-----GT-----F-----------VHT----------F-G------AV--
-----RV-----L-----------QAS---P--G---T-A------AA--
-----QI-----V-----------ANY---E--A---S--------VK--
-----EM-----R-----------GLS---G--T---D-P------QL--
-----AF-----L-----------NAA---G--D---P-M------GR--
-----EV-----I-----------ERI---A--R---T--------VT--
-----IA-----F-----------FLE--------------------L--
-----EE-----L-----------AQA---D--D---R-Q------LR--
-----YL-----F-----------ERA---S--A---S--------GA--
-----YL-----F-----------ERA---S--A---S--------GA--
-----FL-----R-----------ASD---A--S---L--------GH--
-----FV-----A-----------NRY---A--V---F---------R--
-----GL-----D-----------PEV----------L--------AE--
-----QR-----L-----------LRA---N--S---P-F------AA--
-----FI-----A-----------ARW----------M-P------KD--
-----AM-----F-----------DNI---E------A--------NY--
-----HY-----L-----------DRE---V--A---H--------GQ--
------------------------ARD---E--T---V--------HR--
-----FV-----S-----------VVL----------P-G------AK--
-----EG-----I-----------VRE---L--K---L--------LA--
-----GA-----L-----------AEA---G--N---T--------PS--
-----TL-----R-----------EYD----------V--------LP--
-----TL-----R-----------EYD----------V--------LP--
-----TL-----R-----------EYD----------V--------LP--
-----TL-----R-----------EYD----------V--------LP--
-----TL-----R-----------EYD----------V--------LP--
-----RN-----L-----------VRE---S--F---K--------AC--
-----GL-----S-----------TEE---Q------L-Q------TA--
-----FL-----A-----------INE---L--T---D--------IE--
-----PV-----I-----------REV----------F--------MP--
-----FL-----A-----------INE---L--T---D--------IE--
-----AG-----M-----------VRA----------G--------ML--
-----EH-----A-----------ALL---A--D---P-E------MR--
-----GL-----D-----------PEV----------L--------AE--
-----GL-----D-----------PEV----------L--------AE--
-----GL-----D-----------PEV----------L--------AE--
-----GL-----D-----------PEV----------L--------AE--
-----EI-----R-----------RLQ---G--T---D-P------GA--
-----AG-----M-----------VRA----------G--------ML--
-----LH-----R-----------KGD---D--E---L--------VA--
-----DI-----L-----------RRD---G--S---A-L------AS--
-----QQ-----M-----------ELA---A--G---L--------VR--
-----EL-----L-----------DHA---A--M---A-R------VV--
-----GI-----V-----------AEL---K--L---L---------S--
-----DH-----A-----------AVL---DaeF---D-P------AR--
-----EV-----A-----------REQ---A--G---F-M------AD--
-----FA-----F-----------GRR----------L--------RR--
-----AI-----E-----------GNY----------A------------
-----GM-----L-----------DAD---A--FidlF--------LP--
-----FM-----S-----------SAT---Q--A---G--------VL--
-----EY-----A-----------TPE------M---Y--------LA--
-----EI-----E-----------RER---A--A---F--------VS--
-----RKq--qeL-----------ELA---G--Q---L--------VQ--
-----LL-----L-----------PVL---R--D---D------------
-----GL-----D-----------PEV----------L--------AE--
-----RI-----G-----------DRG---N--W---F--------AD--
-----EH-----A-----------ALL---A--D---P-E------MR--
-----RN-----F-----------LAT---R--R---S--------EQ--
-----EH-----A-----------ALL---A--D---P-E------MR--
-----AK-----I-----------ANI----------F-P------PD--
-----GV-----L-----------EHQ----------R--------AS--
-----FV-----R-----------RTD---G--P---A--------RD--
-----RL-----R-----------EAY---G--P---A--------AA--
-----EL-----R-----------ELN---G--T---P-E------EV--
-----GD-----D-----------EII---A--E---L--------KT--
-----GFh---nA-----------EIE---A--A---F--------YR--
-----SM-----T-----------GTD---S--R---FvG------GE--
-----GV-----L-----------RIS-------------------NS--
-----AT-----S-----------TLL---E--Q---A-P------AD--
------------------------DRD---E--R---L--------HL--
-----RT-----F-----------HRI------R---T--------NR--
-----GL-----D-----------PEV----------L--------AE--
-----GL-----D-----------PEV----------L--------AE--
-----GI-----S-----------IGE---Q--V---L--------GE--
-----EG-----F-----------LRE---I--R---A--------LG--
-----LP-----D-----------VVL---D--G---V--------VR--
-----EV-----L-----------ERD----------T--------EQ--
-----GM-----V-----------SQN---L--T---L---------Q--
-----EL-----R-----------RVG---G--T---D-P------AF--
-----QV-----F-----------ANY---K--D---A--------VR--
-----EM-----R-----------ELS---G--T---D--------AK--
-----TM-----I-----------SRM------S---A--------IQ--
-----TL-----R-----------EYD----------V--------LP--
-----AV-----I-----------GLG---G--T---S-A------DV--
-----SI-----G-----------RLL---A--F---A--------AG--
-----SI-----G-----------RLL---A--F---A--------AG--
-----SI-----G-----------RLL---A--F---A--------AG--
-----SI-----G-----------RLL---A--F---A--------AG--
-----SI-----G-----------RLL---A--F---A--------AG--
-----SI-----G-----------RLL---A--F---A--------AG--
-----SI-----G-----------RLL---A--F---A--------AG--
-----DL-----S-----------DRE-------------------ML--
-----WT-----D-----------ELL---G--L---L-S------VA--
-----WT-----D-----------ELL---G--L---L-S------VA--
-----EV-----I-----------RDL-------------------GG--
-----EI-----L-----------RKD---G--S---A-L------AS--
-----EL-----L-----------RLS---G--T---D--------VA--
-----AV-----A-----------TEA---G--A---R--------KR--
-----AL-----W-----------EAG---Q--R---A--------GAlp
-----QN-----L-----------TLQ----------A------------
-----GL-----D-----------PEV----------L--------AE--
-----GL-----D-----------PEV----------L--------AE--
-----KL-----R-----------DSG---S--A---L--------GN--
-----DH-----L-----------RRL----------L--------AL--
-----KQ-----I-----------RGI---L--R---V--------GK--
-----GM-----V-----------SQN---L--T---L---------Q--
-----GM-----V-----------SQN---L--T---L---------Q--
-----GM-----V-----------SQN---L--T---L---------Q--
-----GM-----V-----------SQN---L--T---L---------Q--
-----GM-----V-----------SQN---L--T---L---------Q--
-----GM-----V-----------SQN---L--T---L---------Q--
-----GM-----V-----------SQN---L--T---L---------Q--
-----EL-----E-----------GRQ----------W--------KR--
-----GM-----V-----------SQN---L--T---L---------Q--
-----GV-----L-----------SVL----------P--------AR--
-----QT-----D-----------PRL---R--H---P-S------MM--
-----GL-----A-----------DLV---L--P---A--------VR--
-----GI-----M-----------AEL---S--R---L---------D--
-----GR-----V-----------GYE----------D--------IP--
-----GL-----D-----------PEV----------L--------AE--
-----GL-----D-----------PEV----------L--------AE--
-----LV-----E-----------LPL---A--G---V--------VR--
-----PT-----E-----------EEA----------L--------IA--
-----PT-----E-----------EEA----------L--------IA--
-----PT-----E-----------EEA----------L--------IA--
-----PT-----E-----------EEA----------L--------IA--
-----PT-----E-----------EEA----------L--------IA--
-----EM----gF-----------GVD----------P-Q------AR--
-----EM----gF-----------GVD----------P-Q------AR--
-----GM-----L-----------HEL---G--T---V-G------VD--
-----HV-----L-----------KEA---K--A---I-N------VL--
-----QQ-----I-----------DWP---A--I---V--------VL--
-----PT-----E-----------EEA----------L--------IA--
-----GM-----V-----------SQN---L--T---L---------Q--
-----GM-----V-----------SQN---L--T---L---------Q--
-----FM-----G-----------ERL---A--Q---F--------GV--
-----EI-----R-----------RLS---G--T---D--------ER--
-----KV-----D-----------AVE---S--A---L--------ML--
-----EL-----D-----------LDL---A--K---F---------R--
-----GM-----V-----------SQN---L--T---L---------Q--
-----AS-----A-----------TGD---D--D---W------------
-----DI-----L-----------VEL---A--D---L--------FG--
-----GL-----D-----------PEV----------L--------AE--
-----SL-----I-----------KSL---Q--A---F--------VP--
-----QV-----F-----------ANY---K--D---A--------VR--
-----VM-----R-----------ELG---G--T---D-P------RV--
-----GM-----V-----------SQN---L--T---L---------Q--
-----RR-----G-----------PAQ---D--S---G-G------GA--
-----RH-----T-----------MTD---A--E---L--------VA--
-----EL-----V-----------AGV---R--R---L--------GD--
-----RKq--qeL-----------ELA---G--Q---L--------VQ--
-----EM-----N-----------AEA---E--Q---E---------Q--
-----VV-----D-----------AAA---D--F---V-P------GH--
-----EI-----R-----------QLS---G--T---D--------ER--
-----SL-----L-----------TLG---R--S---Y--------AP--
-----PT-----E-----------EEA----------L--------IA--
-----PQ-----V-----------TTQ---Q--Q---G--------EN--
-----LQ-----E-----------LRR---K--G---P-G------YL--
-----AF-----W-----------AGV---G--R---S------------
-----EI-----E-----------RER---A--A---F--------VA--
-----EI-----E-----------RER---A--A---F--------VA--
-----SL-----L-----------TLG---R--S---Y--------AP--
-----SL-----L-----------TLG---R--S---Y--------AP--
-----SL-----L-----------TLG---R--S---Y--------AP--
-----SL-----L-----------TLG---R--S---Y--------AP--
-----PT-----E-----------EEA----------L--------IA--
-----GV-----L-----------KNP----------P-Q------AQ--
-----YI-----L-----------ERA---K--M---A--------GL--
-----PH-----R-----------QRG---G--V---L--------HR--
-----RC-----R-----------DQG---L--L---F--------EQ--
-----RC-----R-----------DQG---L--L---F--------EQ--
-----GV-----L-----------EHQ----------R--------AS--
-----GL-----D-----------PEV----------L--------AE--
-----GL-----D-----------PEV----------L--------AE--
-----EI-----E-----------RER---A--A---F--------VA--
-----FL-----V-----------EHG----------M--------VP--
-----IN-----R-----------ERE---A--F---L--------AAq-
-----MA-----Y-----------MKD---R--V---F--------GA--
-----QL-----MglaqsrglskdENQ---V--R---F--------MV--
-----NQ-----A-----------ITL----------L--------GR--
-----SL-----L-----------TLG---R--S---Y--------AP--
-----SL-----L-----------TLG---R--S---Y--------AP--
-----SL-----L-----------TLG---R--S---Y--------AP--
-----GL-----E-----------QFD---V--F---F--------NH--
-----AT-----M-----------RRI---G--V---I-P------DS--
-----RL-----R-----------QLV---E--L---P---------L--
-----AS-----F-----------DLE---QlhK---L--------FR--
-----VT-----A-----------AGD---E--V---L-P------EE--
-----AV-----A-----------DRD----------D------------
-----AV-----H-----------RRS---D--D---G--------IV--
-----GL-----D-----------PEV----------L--------AE--
-----GL-----D-----------PEV----------L--------AE--
-----GL-----A-----------IDA---A--A---I--------ER--
-----ER-----A-----------AHV---G--A---A--------YR--
-----RF-----F-----------DHC----------T-N------VG--
-----PA-----L-----------LAL----------F--------LP--
-----DN-----A-----------HPL---A--G---L--------SR--
-----RY-----A-----------AEF---G--G---V-F------GG--
-----DI-----Y-----------EPA-------------------VR--
-----RP-----Y-----------RPA---G--R---S--------GA--
-----RL-----G-----------ESR---A--V---S--------GE--
----iAF-----F-----------LEL---I--D---L--------EV--
-----AA-----F-----------SRS---T--S---A--------GD--
-----SF-----V-----------ERL---Q--S---A-G------IL--
-----SF-----V-----------ERL---Q--S---A-G------IL--
-----AN-----A-----------VVN----------Y--------VP--
-----EV-----F-----------ANY---K--D---A--------VR--
-----EV-----F-----------RQL---T--E---L-A------GT--
-----EV-----F-----------RQL---T--E---L-A------GT--
-----VM-----R-----------DLG---G--T---D-P------RI--
-----DA-----L-----------RGE----------L--------SR--
-----GV-----L-----------EHQ----------R--------AS--
-----RC-----R-----------DQGllyA--Q---M--------AA--
-----KV-----M-----------KKK---R--N---Y------------
-----KV-----M-----------KKK---R--N---Y------------
-----LA-----F-----------AEA---D--E---S--------TQ--
----mGI-----F-----------GQE---G--K---A-PewliphFK--
-----KI-----A-----------EED----------F-K------MM--
-----KI-----A-----------EED----------F-K------MM--
-----WQ-----E-----------LRR---R--G---F-S------YP--
-----EL-----R-----------RAG---G--T---D-P------RF--
-----GM-----Lgpr-----pdpATV---E--R---V--------RR--
-----MS-----E-----------EQL---H--H---F------------
-----QL-----V-----------RVV-------------------GP--
-----EL-----R-----------TLD---G--T---A--------EQ--
-----DI-----L-----------EHV---Q--F---L-G------GT--
-----AT-----F-----------ANA---D--D---T--------TQ--
-----KQ-----V-----------RGL-------------------VQ--
-----EI-----L-----------RRD---G--S---A-L------AS--
-----RM-----R-----------QLS----------W------------
-----SL-----I-----------KSL---Q--A---F--------VP--
-----ED-----P-----------GLL---A--L---F--------LP--
-----EE-----Y-----------EKD----------Y-S------QP--
-----EI-----R-----------RLD---G--T---Q-S------QL--
-----QA-----Q-----------ARL---D--A---W-L------AA--
-----LF-----L-----------PLL---R--A---D--------FY--
-----ER-----A-----------AFV---A--A---Q-Q------GN--
-----FM-----G-----------ERL---A--Q---F--------GV--
-----LF-----L-----------PLL---R--A---D--------FY--
-----EL-----A-----------EQP---D--G---T--------WR--
-----RL-----V-----------EAG----------A--------VP--
-----EI-----L-----------QSL-------------------TP--
-----RT-----D-----------ARL---R--H---P--------TP--
-----QL-----I-----------TLG----------I--------LP--
-----QF-----L-----------DEV-------------------IR--
-----EL-----R-----------ELQ---G--T---P-E------EV--
-----II-----K-----------QHL---G--L---P--------ES--
-----QV-----F-----------ANY---K--D---A--------VR--
-----AN-----K-----------DNE----------Y--------MK--
-----AN-----K-----------DNE----------Y--------MK--
-----EL-----R-----------ALQ---G--T---P-E------EV--
-----SS-----L-----------ADE---E--F---L--------DR--
-----TD-----L-----------RRM---V--F---P-A------IR--
-----QV-----L-----------DGV---V--R---T--------VT--
-----RI-----R-----------QMN---G--A---P-E------AA--
-----PT-----E-----------EEA----------L--------IA--
-----DV-----R-----------RLS---D--G---A-P------SP--
-----AV-----A-----------RYE----------V--------TP--
-----YV-----H-----------TRD---D--A---G--------VL--
-----AL-----A-----------ERT---G--S---L-L------AG--
-----NQ-----A-----------DIM---D--K---V--------QT--
-----SQ-----F-----------EVS---A------W------------
-----GL-----D-----------PEV----------L--------AE--
-----VT-----T-----------DSV---Q--R---L--------LD--
-----DV-----E-----------VLL---E--L---F-G------GP--
-----QR-----V-----------APL---H--Q---L-P------AE--
-----WV-----A-----------DGA-------------------MD--
-----SL-----L-----------SDD---D--A---L--------GR--
-----EL-----A-----------RLG---G--T---S-R------EV--
-----RV-----F-----------ERE----------F--------AL--
-----AA-----M-----------TAG----------F------------
-----DA-----L-----------RHL---W--T---I--------GR--
-----NI-----A-----------TLK---K--M---V-Q------IP--
-----DV-----R-----------RQG---G--A---S--------EL--
-----PM-----L-----------RAD----------F-G------IA--
-----RL-----T-----------WNE---G--L---V--------MV--
-----LH-----E-----------LRR---K--G---P--------AY--
-----DV-----R-----------RQG---G--A---S--------EL--
-----AY-----Q-----------TRE----------S--------VE--
-----RA-----L-----------MSF----------F--------LP--
-----EL-----R-----------ALQ---G--T---P-E------EV--
-----GA-----M-----------QNG---D--V---P--------AE--
-----ER-----R-----------DFL---D--T---F--------MP--
-----EV-----R-----------RLG---G--G---D---------A--
-----DV-----R-----------RQG---G--A---S--------EL--
-----EI-----E-----------ADA---A--D---L--------DP--
-----GL-----G-----------LDL-------------------ES--
-----GF-----G-----------IEE---T--A---V--------ER--
-----RY-----R-----------DDD-------------------VR--
-----AL-----A-----------SRA-----------------------
-----AI-----M-----------RRS----------P-P------GV--
-----QF-----I-----------RDV---L--F---Y--------HP--
-----AI-----M-----------RRS----------P-P------GV--
-----GE-----S-----------RRA----------L--------MD--
-----AI-----M-----------RRS----------P-P------GV--
-----HL-----S-----------ELS---G--T---E-P------TL--
-----AL-----S-----------AVR---E--R---L-Q------AL--
-----AH-----Y-----------VER---L--E---R--------VP--
-----AI-----C-----------REL----------S------------
-----IL-----R-----------RNN---G--T---P--------EE--
-----GA-----T-----------VLL---R--G---P--------EA--
-----RI-----G-----------DRG---S--W---F--------AD--
-----AF-----W-----------QGI---D--H---Y--------GG--
-----AF-----L-----------RAV---A--Q---Y---------P--

--M----D-------D--------T-----R----------L--------
--M----D-------D--------T-----R----------L--------
--M----D-------D--------T-----R----------L--------
--M----Q-------D--------V-----G----------I--------
--L----A-------E--------H-----R----------L--------
--M----S-------D--------A-----R----------L--------
--P----D-------D--------H-----R----------L--------
--V----D-------Y--------T-----R----------L--------
-------S-------D--------A-----G----------L--------
--M----T-------N--------S-----R----------L--------
--L----N-------S--------A-----R----------M--------
--L----N-------S--------A-----R----------M--------
--L----A-------D--------Q-----G----------L--------
--F---lQ-------D--------D-----E----------L--------
--G---aS-------D--------E-----R----------L--------
-------S-------T--------Q-----Q----------V--------
--V----D-------D--------N-----R----------L--------
--M----D-------D--------T-----R----------L--------
--M----D-------D--------T-----R----------L--------
--M----D-------D--------T-----R----------L--------
--M----D-------D--------T-----R----------L--------
--M----T-------E--------A-----Q----------V--------
--I----D-------D--------A-----R----------L--------
--M----D-------G--------T-----R----------L--------
--V----D-------D--------T-----R----------L--------
--M----Q-------D--------V-----G----------I--------
--L----D-------D--------T-----R----------L--------
--I----D-------D--------S-----R----------L--------
--M----T-------E--------S-----Q----------V--------
--W----S-------D--------A-----S----------L--------
--I----T-------G--------Q-----S----------L--------
--F----S-------S--------A-----R----------L--------
--M----T-------E--------A-----Q----------I--------
--F----T-------S--------A-----R----------L--------
--M----T-------G--------T-----R----------L--------
--M----D-------D--------S-----R----------L--------
--M----T-------G--------T-----R----------L--------
--M----T-------E--------A-----Q----------V--------
--L----A-------E--------H-----R----------L--------
--G----D-------D--------A-----Y----------L--------
--M----S-------D--------A-----R----------L--------
--M----S-------D--------A-----R----------L--------
--S----G-------G--------E-----Q----------L--------
--L----N-------F--------T-----T----------I--------
--P----D-------D--------H-----R----------L--------
--F----T-------T--------A-----R----------L--------
--M----S-------D--------A-----R----------L--------
--F----G-------E--------A-----W----------L--------
--L----N-------D--------A-----R----------L--------
--V----D-------Y--------T-----R----------L--------
--A----T-------D--------A-----R----------L--------
-------S-------D--------A-----G----------L--------
--M----T-------N--------S-----R----------L--------
--I----D-------S--------T-----R----------L--------
--G----D-------D--------T-----R----------L--------
--P----D-------D--------A-----A----------L--------
--L----T-------N--------S-----R----------L--------
--T----D-------D--------D-----G----------L--------
--V----D-------D--------T-----R----------L--------
--T----D-------D--------D-----G----------L--------
--A---rD-------D--------V-----E----------M--------
--L----N-------S--------A-----R----------M--------
--L----N-------S--------A-----R----------M--------
--D----E-------D--------T-----S----------V--------
--L----T-------A--------T-----R----------L--------
--L----T-------A--------T-----R----------L--------
--L----T-------A--------T-----R----------L--------
--L----T-------A--------T-----R----------L--------
--L----T-------A--------T-----R----------L--------
--L----T-------A--------T-----R----------L--------
--L----T-------A--------T-----R----------L--------
--L----T-------A--------T-----R----------L--------
--M----S-------D--------A-----R----------L--------
--N----L-------S--------Q-----R----------I--------
--D----D-------G--------Asl-ghQ----------L--------
--D----D-------D--------Af--ihE----------L--------
--V----E-------H--------A-----R-------------------
--IqsqsD-------T--------S-----A----------I--------
--I---qS-------Q--------S-----D----------T--------
--I---qS-------Q--------S-----D----------T--------
--I---qS-------Q--------S-----D----------T--------
--I---qS-------Q--------S-----D----------T--------
--I---qS-------Q--------S-----D----------T--------
--I---qS-------Q--------S-----D----------T--------
--I---qS-------Q--------S-----D----------T--------
--I---qS-------Q--------S-----D----------T--------
--L----Srr--dtaD--------T-----R----------L--------
--Y----N-------H--------N-----R----------L--------
--H----T-------G--------S-----E----------I--------
--Y----N-------H--------N-----R----------L--------
--MypgiE-------D--------A-----Q----------V--------
--N----T-------P--------A-----D----------V--------
--M----L-------A--------A-----E----------L--------
--L---tD-------N--------P-----Q----------L--------
--P----D-------D--------D-----G----------L--------
--V----S-------R--------D-----D----------L--------
--V----S-------R--------D-----D----------L--------
--V----S-------R--------D-----D----------L--------
--V----S-------R--------D-----D----------L--------
--V----S-------R--------D-----D----------L--------
--V----S-------R--------D-----D----------L--------
--V----S-------R--------D-----D----------L--------
--V----S-------R--------D-----D----------L--------
--V----S-------R--------D-----D----------L--------
--V----S-------R--------D-----D----------L--------
--V----S-------R--------D-----D----------L--------
--V----S-------R--------D-----D----------L--------
--V----S-------R--------D-----D----------L--------
--V----S-------R--------D-----D----------L--------
--V----S-------R--------D-----D----------L--------
--V----S-------R--------D-----D----------L--------
--V----S-------R--------D-----D----------L--------
--L---lN-------D--------P-----E----------L--------
--M----G-------P--------A-----R-------------------
--L----R-------N--------L-----Q----------L--------
--Y----N-------H--------N-----R----------L--------
--F----D-------D--------E-----E----------Ivqmilpsl
--G----V-------D--------G-----Y----------L--------
--I----Q-------A--------Q-----N-------------------
--L----A-------D--------Q-----G----------L--------
--------------------------------------------------
--------------------------------------------------
--L----A-------D--------E-----A----------L--------
--G----Q-------R--------T-----Y----------L--------
--G----T-------L--------T-----Eew------shL--------
--V----D-------G--------E-----R----------Lrr------
--Aq-gvG-------S--------E-----Q----------L--------
--A----G-------F--------A-----I----------H--------
--A----E-------M--------K-----R----------L--------
--A----E-------M--------K-----R----------L--------
--A----E-------M--------K-----R----------L--------
--G----A-------A--------A-----R-------------------
--L----A-------L--------T-----G----------Ik-------
--L----T-------Q--------H-----H----------L--------
--L----N-------T--------V-----Y-------------------
--L----A-------D--------E-----A----------L--------
-------N-------D--------P-----R----------V--------
--------------------------------------------------
--L----T-------Q--------H-----H----------L--------
--L----Sqr--dtaD--------L-----R----------L--------
--G----E-------H--------A-----A----------L--------
------------------------A-----R----------L--------
--Ig--gS-------D--------A-----G----------L--------
-------D-------V--------A-----R----------L--------
--M----E-------N--------A-------------------------
--M----E-------N--------A-------------------------
--------------------------------------------------
--V----T-------Q--------H-----H----------L--------
--V---fE-------D--------E-----E----------L--------
--I---qS-------Q--------S-----D----------T--------
--L----A-------D--------P-----E----------I--------
--------------------------------------------------
--L----D-------D--------A-----E----------L--------
--------------------------------------------------
--A----F-------T--------M-----E----------V--------
--------------------------------------------------
--L---sT-------G--------K-----S----------L--------
--L---nD-------V--------A-----R----------L--------
--L----P-------G--------V-----D----------L--------
--A---sA-------D--------A-----D----------I--------
--Fs--gT-------D--------M-----Y----------L--------
-------N-------N--------T-----R----------I--------
--L----D-------D--------P-----A----------L--------
------------------------S-----E----------I--------
--F----G-------A--------D-----Rie------rvL--------
--------------------------------------------------
--T----S-------G--------V-----G----------L--------
--------------------------------------------------
--------------------------------------------------
--P----E-------H--------S-----T----------L--------
--I---qS-------Q--------S-----D----------T--------
--------------------------------------------------
--------------------------------------------------
--L---nD-------V--------A-----R----------L--------
--L---nD-------V--------A-----R----------L--------
--L---nD-------V--------A-----R----------L--------
--V---fD-------D--------P-----D----------V--------
--D----V-------E--------R-----R----------I--------
--------------------------------------------------
--------------------------------------------------
--------------------------------------------------
--------------------------------------------------
--------------------------------------------------
--------------------------------------------------
--------------------------------------------------
--------------------------------------------------
--------------------------------------------------
--------------------------------------------------
--------------------------------------------------
--------------------------------------------------
--------------------------------------------------
--G----E-------D--------A-----R-------------------
--------------------------------------------------
------------------------S-----L----------L--------
--L----E-------E--------D-----R----------L--------
------------------------A-----S----------L--------
--------------------------------------------------
--R----D-------E--------I-----Y----------I--------
--I---qS-------Q--------S-----D----------T--------
--F----L-------P--------T-------------------------
--V-----------------------------------------------
--A----T-------Gpa----raA-----G----------V--------
---------------G--------A-----W----------L--------
--F----G-------A--------D-----R----------I--------
--G----E-------D--------A-----R-------------------
--G----E-------D--------A-----R-------------------
--G----E-------D--------A-----R-------------------
--G----E-------D--------A-----R-------------------
--G----E-------D--------A-----R-------------------
--G----E-------D--------A-----R-------------------
--R----E-------K--------T-----E----------M--------
--G----E-------D--------A-----R-------------------
--------------------------------------------------
--A----A-------G--------D-----E----------Ledk-----
--G----E-------D--------A-----R-------------------
--G----E-------D--------A-----R-------------------
--G----E-------D--------A-----R-------------------
--G----E-------D--------A-----R-------------------
--G----E-------D--------A-----R-------------------
--P----G-------S--------T-----A----------L--------
--A---qI-------D--------S-----S----------L--------
--M----Q-------W--------A-----K-------------------
--------------------------------------------------
-----------------------------------------L--------
--I----D-------A--------P-----D----------L--------
--------------------------------------------------
--I---qS-------Q--------S-----D----------T--------
--------------------------------------------------
--P----E-------G--------A-----Qpvh----vqgI--------
--------------------------------------------------
--D----S-------A--------A-----Q----------L--------
-------D-------D--------S-----K----------L--------
--F----G-------I--------E-----D----------V--------
--V----P-------D--------E-----Y----------L--------
--------------------------------------------------
--L----G-------D--------E-----D----------V--------
--L----D-------E--------A-----E----------L--------
-------T-------N--------A-----L----------L--------
--I----D-------E--------K-----T----------M--------
------------------------H-----Y----------L--------
--L----P-------G--------V-----E----------R--------
--L----P-------G--------V-----E----------R--------
--L----D-------A--------H-----D----------I--------
--------------------------------------------------
--I----N-------R--------E-----R-------------------
--L----G-------G--------A-----G----------L--------
--A----D-------V--------E-----Q----------L--------
--A----D-------S--------V-----R----------L--------
--------------------------------------------------
--R----D-------D--------A-----G----------L--------
--I----D-------G--------A-------------------------
--G----T-------D--------T-----A----------L--------
--F----N-------N--------R-----K----------I--------
--------------------------------------------------
--------------------------------------------------
--------------------------------------------------
--------------------------------------------------
--------------------------------------------------
--------------------------------------------------
--I----Q-------A--------T-----R-------------------
--L----D-------E--------Q-----R----------L--------
--Ml--rN-------D--------Y-----R----------L--------
--L----D-------E--------Q-----R----------L--------
--P----Q-------R--------S-----S----------P--------
--------------------------------------------------
--I----N-------R--------E-----R-------------------
--I----N-------R--------E-----R-------------------
--I----N-------R--------E-----R-------------------
--I----N-------R--------E-----R-------------------
--L----A-------D--------E-----E----------V--------
--P----Q-------R--------S-----S----------P--------
------------------------------V----------L--------
--L----D-------E--------A-----A----------I--------
--G----D-------G--------A-----R-------------------
--P----E-------D--------S-----R----------L--------
--G----T-------D--------A-----A----------L--------
--L----D-------P--------A-----R----------L--------
--Mq-agE-------D--------S-----Q----------L--------
--F---fM-------D--------E-----G----------L--------
-------D-------A--------V-----R----------L--------
--T----I-------R--------A-----D----------L--------
--K----TpprpqqaE--------Q-----W----------L--------
--L----S-------T--------T-----I-------------------
--A----Qqg---qgS--------T-----R----------Lf-------
--G----A-------G--------A-----R-------------------
--------------------------------------------------
--I----N-------R--------E-----R-------------------
--A----G-------S--------D-----R----------V--------
--------------------------------------------------
--L---yT-------F--------S-----S-------------------
--------------------------------------------------
--I----E-------Y--------Q-----Q----------L--------
--F----V-------D--------N-----R----------I--------
--F----D-------A--------G-----R----------I--------
--M----T-------A--------D-----Q----------Lr-------
--L----A-------N--------A-----E----------L--------
--L----S-------G--------T-----R-------------------
--------------------------------------------------
--F----G-------A--------T-----V----------L--------
--H----R-------A--------A-----R----------L--------
--------------------------------------------------
--A----S-------D--------A-----D----------L--------
--I----S-------A--------H-----R----------M--------
--I----N-------R--------E-----R-------------------
--I----N-------R--------E-----R-------------------
--D----D-------I--------A-----S----------A--------
--G----T-------D--------P-----R----------I--------
--------------------------------------------------
--C----S-------I--------S-----E----------L--------
--A----A-------E--------T-----W----------L--------
--L----D-------D--------P-----E----------L--------
--------------------------------------------------
--I---lG-------N--------E-----E----------Ilrmvlpai
--S----N-------N--------I-----R----------L--------
--------------------------------------------------
--M----A-------D--------D-----E----------M--------
--V----D-------A--------P-----D----------Laal-----
--V----D-------A--------P-----D----------Laal-----
--V----D-------A--------P-----D----------Laal-----
--V----D-------A--------P-----D----------Laal-----
--V----D-------A--------P-----D----------Laal-----
--V----D-------A--------P-----D----------Laal-----
--V----D-------A--------P-----D----------Laal-----
--D----L-------F--------T-----R----------M--------
--A----P-------G--------A-----Q----------I--------
--A----P-------G--------A-----Q----------I--------
--L----D-------D--------A-----D----------T--------
--L----E-------E--------E-----T----------I--------
--------------------------------------------------
--L----D-------E--------V-------------------------
pgM----E-------P--------A-----H----------L--------
-------A-------E--------T-----W----------L--------
--I----N-------R--------E-----R-------------------
--I----N-------R--------E-----R-------------------
--L----D-------D--------D-----A----------V--------
--F----Q-------N--------N-----G----------L--------
--A----N-------Q--------Q-----Q-------------------
--A----A-------E--------T-----W----------L--------
--A----A-------E--------T-----W----------L--------
--A----A-------E--------T-----W----------L--------
--A----A-------E--------T-----W----------L--------
--A----A-------E--------T-----W----------L--------
--A----A-------E--------T-----W----------L--------
--A----A-------E--------T-----W----------L--------
--M----V-------A--------D-----M----------F--------
--A----A-------E--------T-----W----------L--------
--H----L-------P--------S-----A----------V--------
--M---mD-------E--------A-----Q----------V--------
--A----D-------Y--------Q-------------------------
--G----T-------D--------T-----Q----------V--------
--D----D-------D--------E-----G----------L--------
--I----N-------R--------E-----R-------------------
--I----N-------R--------E-----R-------------------
--F----R-------G--------T-----H-------------------
-----------------------------------------L--------
-----------------------------------------L--------
-----------------------------------------L--------
-----------------------------------------L--------
-----------------------------------------L--------
--M----T-------V--------A-----D----------A--------
--M----T-------V--------A-----D----------A--------
--I---eS-------N--------I-----R----------F--------
--P----L-------D--------AdpsdfR----------L--------
--P----A-------E--------Q-----Q----------L--------
-----------------------------------------L--------
--A----A-------E--------T-----W----------L--------
--A----A-------E--------T-----W----------L--------
--I---qS-------Q--------S-----D----------T--------
--F---lQ-------D--------D-----E----------L--------
--------------------------------------------------
--------------------------------------------------
--A----A-------E--------T-----W----------L--------
------------------------Q-----Q----------L--------
--F----G-------A--------E-----D----------F--------
--I----N-------R--------E-----R-------------------
--------------------------------------------------
--------------------------------------------------
--L----E-------N--------P-----E----------L--------
--A----A-------E--------T-----W----------L--------
--F----N-------N--------T-----R----------I--------
------------------------------E----------L--------
--L----G-------S--------Q-----AydipelrellL--------
--G----A-------G--------A-----R-------------------
--------------------------------------------------
--F----D-------G--------D-------------------------
--F---lQ-------D--------D-----E----------L--------
--S----G-------S--------V-----R-------------------
-----------------------------------------L--------
--------------------------------------------------
--L----E-------W--------A-----K-------------------
--------------------------------------------------
--A---qQ-------G--------N-------------------------
--A---qQ-------G--------N-------------------------
--S----G-------S--------V-----R-------------------
--S----G-------S--------V-----R-------------------
--S----G-------S--------V-----R-------------------
--S----G-------S--------V-----R-------------------
-----------------------------------------L--------
--Q----A-------E--------Q-----W----------L--------
--M---pT-------D--------A-----G----------I--------
--G----E-------D--------T-----A----------L--------
--L----A-------T--------A-----P----------P--------
--L----A-------T--------A-----P----------P--------
--F----V-------D--------N-----R----------I--------
--I----N-------R--------E-----R-------------------
--I----N-------R--------E-----R-------------------
--A---qQ-------G--------N-------------------------
--A----Dvra-dfvS--------H-----R----------Y--------
qgG----T-------S--------T-----E----------Lf-------
--A----D-------R--------I-----R----------M--------
--E----Q-------N--------A-----R----------V--------
--M----G-------G--------V-----P-------------------
--S----G-------S--------V-----R-------------------
--S----G-------S--------V-----R-------------------
--S----G-------S--------V-----R-------------------
--------------------------------------------------
--M----D-------D--------Q-----Q----------V--------
--A----G-------V--------V-----R----------F--------
--L----Y-------E--------A-----N----------L--------
--F----D-------E--------E-----F----------L--------
-----------------------------------------L--------
-------E-------E--------L-----K----------L--------
--I----N-------R--------E-----R-------------------
--I----N-------R--------E-----R-------------------
--L----T-------D--------T-------------------------
---------------H--------D-----C----------V--------
--L----F-------G--------T-----E----------L--------
--M----L-------R--------A-----D----------L--------
--M----D-------F--------D-----N----------M--------
--L----D-------E--------E-----D----------I--------
--A----D-------Y--------E-----L----------V--------
--F----G-------D--------A-----D----------I--------
--M----A-------E--------E-----L----------L--------
--M----G-------E--------A-----G----------V--------
-------H-------D--------A-----Q-------------------
--P----A-------G--------A-----Qpsh----vmgI--------
--P----A-------G--------A-----Qpsh----vmgI--------
--------------------------------------------------
--------------------------------------------------
--D----A-------I--------D-----E----------M--------
--D----A-------I--------D-----E----------M--------
--F----N-------D--------P-----D----------L--------
--L----K-------G--------T-----P-------------------
--F----V-------D--------N-----R----------I--------
--A----T-------D--------A-----D----------L--------
--------------------------------------------------
--------------------------------------------------
--------------------------------------------------
--K----T-------N--------A-----I----------L--------
-----------------------------------------V--------
-----------------------------------------V--------
--Fv--wA-------A--------N-----R----------L--------
--L----D-------D--------E-----E----------L--------
--V----F-------D--------T-----Q----------V--------
-----------------------------------------I--------
------------------------------T----------L--------
--------------------------------------------------
--------------------------------------------------
--------------------------------------------------
--V----F-------E--------T-----N----------L--------
--L----D-------E--------T-----V----------I--------
---------------N--------M-----C----------L--------
--G---lQ-------E--------A-----S----------I--------
--M----L-------R--------A-----D----------F--------
--K----T-------D--------E-----E----------L--------
--L----E-------D--------D-----E----------I--------
--------------------------------------------------
--A----T-------E--------S-----Y-------------------
--A----S-------D--------A-----L----------F--------
--I---qS-------Q--------S-----D----------T--------
--A----T-------E--------S-----Y-------------------
--P----T-------T--------S-----R----------A--------
-------E-------A--------L-----G----------L--------
---------------D--------T-----Q----------L--------
--------------------------------------------------
--A---qT-------E--------P-----S----------L--------
--M----N-------G--------T-----P-------------------
--L----A-------N--------A-----E----------L--------
--Y----T-------L--------Q-----R----------L--------
--------------------------------------------------
--I---kT-------V--------A-----D----------G--------
--I---kT-------V--------A-----D----------G--------
--L----A-------N--------A-----E----------L--------
--V----G-------E----------------------------------
--A----D-------Y--------E-------------------------
--------------------------------------------------
--L----Q-------D--------Q-----Q----------L--------
-----------------------------------------L--------
--------------------------------------------------
--W----Q-------G--------R-----L----------V--------
--R----E-------L--------A-----R----------L--------
--A----G-------E--------R-----R----------I--------
--I----I-------E--------N-----N----------L--------
--------------------------------------------------
--I----N-------R--------E-----R-------------------
--I----Y-------R--------H-----N----------L--------
--------------------------------------------------
--Q----A-------I--------A-----A----------L--------
--------------------------------------------------
-----------------------------------------M--------
--L----D-------D--------P-----Glr-----slvL--------
--R----N-------GetdgarylE-----R----------L--------
--F----T-------M--------A-----R----------L--------
-------D-------T--------G-----R----------L--------
--L----T-------G-------vV-----Q----------F--------
--L----E-------D--------A-----D----------L--------
--F----T-------E----------------------------------
--------------------------------------------------
--------------------------------------------------
--L----E-------D--------A-----D----------L--------
--------------------------------------------------
--T----I-------K--------A-----D----------L--------
--L----V-------N--------A-----E----------L--------
--P----G-------E--------D-----A----------V--------
--T----I-------R--------A-----D----------L--------
--L----D-------D--------P-----E----------V--------
--L----E-------D--------A-----D----------L--------
--I----A-------A--------A-----R----------L--------
--V----S-------G--------E-----E----------L--------
--I----S-------D--------P-----S----------L--------
--G---aS-------D--------E-----R----------L--------
------------------------A-----G----------L--------
--L----A-------I--------D----------------L--------
--V----S-------D--------E-----N----------L--------
--L----A-------I--------D----------------L--------
--L----T---------------------------------L--------
--L----A-------I--------D----------------L--------
--L----A-------D--------A-----E----------I--------
--G----S-------E--------A-----S----------S--------
--S----A-------R--------A-----L----------L--------
--------------------------------------------------
--------------------------------------------------
--------------------------------------------------
--A----G-------S--------D-----R----------L--------
-------T-------P--------R-----E----------I--------
--------------------------------------------------

----T------------A-----------------------L--------
----T------------A-----------------------L--------
----T------------A-----------------------L--------
----T------------A-----------------------M--------
----T------------A-----------------------M--------
----L------------A-----------------------M--------
----T------------A-----------------------M--------
----V------------A-----------------------M--------
----T------------A-----------------------E--------
----S------------A-----------------------M--------
----S------------A-----------------------M--------
----S------------A-----------------------M--------
----L------------D-----------------------M--------
----LrlvlpalrsdykA-----------------------A--------
----V------------A-----------------------E--------
----Q------------A-----------------------D--------
----L------------A-----------------------M--------
----T------------A-----------------------L--------
----T------------A-----------------------L--------
----T------------A-----------------------L--------
----T------------A-----------------------L--------
----T------------A-----------------------Q--------
----T------------A-----------------------M--------
----T------------A-----------------------M--------
----T------------A-----------------------L--------
----T------------A-----------------------M--------
----T------------A-----------------------M--------
----T------------A-----------------------M--------
----T------------A-----------------------Q--------
----T------------T-----------------------M--------
----I------------A-----------------------M--------
----S------------A-----------------------M--------
----T------------A-----------------------Q--------
----S------------A-----------------------M--------
----T------------A-----------------------M--------
----T------------A-----------------------M--------
----T------------A-----------------------M--------
----T------------A-----------------------Q--------
----T------------A-----------------------M--------
----T------------A-----------------------M--------
----L------------A-----------------------M--------
----L------------A-----------------------M--------
----T------------A-----------------------M--------
----T------------A-----------------------L--------
----T------------A-----------------------M--------
----T------------G-----------------------M--------
----L------------A-----------------------M--------
----T------------A-----------------------M--------
----T------------A-----------------------M--------
----V------------A-----------------------M--------
----T------------A-----------------------M--------
----T------------A-----------------------E--------
----S------------A-----------------------M--------
----S------------A-----------------------Y--------
----T------------A-----------------------M--------
----L------------A-----------------------M--------
----S------------A-----------------------M--------
----S------------A-----------------------M--------
----T------------A-----------------------M--------
----S------------A-----------------------M--------
----S------------A-----------------------L--------
----S------------A-----------------------M--------
----S------------A-----------------------M--------
----M------------A-----------------------M--------
----T------------A-----------------------A--------
----T------------A-----------------------A--------
----T------------A-----------------------A--------
----T------------A-----------------------A--------
----T------------A-----------------------A--------
----T------------A-----------------------A--------
----T------------A-----------------------A--------
----T------------A-----------------------A--------
----L------------A-----------------------M--------
----T------------A-----------------------Q--------
----I------------A-----------------------M--------
----T------------T-----------------------M--------
-----------------------------------------Q--------
----R------------G-----------------------L--------
----S------------Airgl--------------fnvyrA--------
----S------------Airgl--------------fnvyrA--------
----S------------Airgl--------------fnvyrA--------
----S------------Airgl--------------fnvyrA--------
----S------------Airgl--------------fnvyrA--------
----S------------Airgl--------------fnvyrA--------
----S------------Airgl--------------fnvyrA--------
----S------------Airgl--------------fnvyrA--------
----L------------V-----------------------F--------
-----------------A-----------------------M--------
----V------------A-----------------------R--------
-----------------A-----------------------M--------
--------------------------------------------------
----A------------A-----------------------R--------
----I------------Apes----------------datwL--------
----V------------A-----------------------V--------
----L------------A-----------------------E--------
----A------------A-----------------------L--------
----A------------A-----------------------L--------
----A------------A-----------------------L--------
----A------------A-----------------------L--------
----A------------A-----------------------L--------
----A------------A-----------------------L--------
----A------------A-----------------------L--------
----A------------A-----------------------L--------
----A------------A-----------------------L--------
----A------------A-----------------------L--------
----A------------A-----------------------L--------
----A------------A-----------------------L--------
----A------------A-----------------------L--------
----A------------A-----------------------L--------
----A------------A-----------------------L--------
----A------------A-----------------------L--------
----A------------A-----------------------L--------
----LqmvlpairndyrA-----------------------V--------
-----------------------------------------A--------
----T---------------------------------------------
-----------------A-----------------------M--------
rsdyT------------A-----------------------I--------
----A------------A-----------------------L--------
-----------------D-----------------------M--------
----L------------D-----------------------M--------
--------------------------------------------------
--------------------------------------------------
----L------------A-----------------------M--------
--------------------------------------------------
----T------------T--------------------------------
--irS------------V-----------------------L--------
----H------------A-----------------------L--------
----V------------T-----------------------P--------
----N------------G-----------------------T--------
----N------------G-----------------------T--------
----N------------G-----------------------T--------
----S------------R-----------------------L--------
--ahS------------G-----------------------L--------
--------------------------------------------------
----T------------P-----------------------R--------
----L------------A-----------------------M--------
----S------------A-----------------------Fl-------
--------------------------------------------------
--------------------------------------------------
----R------------V-----------------------F--------
----L------------Adp-------------------elR--------
----E------------A-----------------------V--------
----Ls---------dpA-----------------------Llsiflpml
----S---------------------------------------------
--------------------------------------------------
--------------------------------------------------
--------------------------------------------------
--------------------------------------------------
----V---------------------------------------------
----S------------Airgl--------------fnvyrA--------
----LqmvmpairgdyrA-----------------------A--------
-----------------------------------------L--------
----T------------Aak-------------------dvY--------
--------------------------------------------------
----M------------Y-----------------------R--------
-----------------------------------------L--------
---gI------------A-----------------------A--------
----S---------------------------------------------
----A------------E-----------------------L--------
----V------------AiilaqpglagrvqpedaprlrhlY--------
----S------------A-----------------------E--------
----R------------A-----------------------A--------
----R------------A-----------------------I--------
----V------------A-----------------------T--------
----T------------A-----------------------A--------
--------------------------------------------------
--------------------------------------------------
--------------------------------------------------
--------------------------------------------------
----S------------L-----------------------L--------
----S------------Airgl--------------fnvyrA--------
--------------------------------------------------
-----------------------------------------L--------
----S---------------------------------------------
----S---------------------------------------------
----S---------------------------------------------
----M------------E-----------------------Mvmp-----
----S------------V-----------------------F--------
--------------------------------------------------
--------------------------------------------------
--------------------------------------------------
--------------------------------------------------
--------------------------------------------------
--------------------------------------------------
--------------------------------------------------
--------------------------------------------------
--------------------------------------------------
--------------------------------------------------
--------------------------------------------------
--------------------------------------------------
--------------------------------------------------
--------------------------------------------------
--------------------------------------------------
----L------------P-----------------------M--------
----T------------T-----------------------Ite------
----H------------G-----------------------M--------
--------------------------------------------------
----L------------L-----------------------Q--------
----S------------Airgl--------------fnvyrA--------
--------------------------------------------------
--------------------------------------------------
----A------------A-----------------------R--------
----A------------A-----------------------Q--------
--------------------------------------------------
--------------------------------------------------
--------------------------------------------------
--------------------------------------------------
--------------------------------------------------
--------------------------------------------------
--------------------------------------------------
----F------------Gh---------------------iV--------
--------------------------------------------------
--------------------------------------------------
-remF------------Aq---------------------iQ--------
--------------------------------------------------
--------------------------------------------------
--------------------------------------------------
--------------------------------------------------
--------------------------------------------------
--------------------------------------------------
----T------------A-----------------------Lyd------
--------------------------------------------------
-----------------A-----------------------L--------
----T------------W-----------------------L--------
----Stle------ppaA-----------------------M--------
--------------------------------------------------
----S------------Airgl--------------fnvyrA--------
--------------------------------------------------
----L------------N-----------------------V--------
--------------------------------------------------
----Lh---------awA-----------------------V--------
----M---------------------------------------------
----P------------A-----------------------A--------
----P------------A-----------------------L--------
--------------------------------------------------
----L------------R-----------------------Milp-----
----A------------A-----------------------V--------
----M---------------------------------------------
----V------------E-----------------------V--------
----E------------R-----------------------E--------
----S------------E-----------------------M--------
----S------------E-----------------------M--------
----L------------A-----------------------L--------
--------------------------------------------------
--------------------------------------------------
----D------------A-----------------------L--------
----Q------------H-----------------------L--------
----L------------S-----------------------A--------
-----------------A-----------------------L--------
----V------------A-----------------------Avk------
--------------------------------------------------
----L------------G-----------------------D--------
-----------------------------------------E--------
--------------------------------------------------
--------------------------------------------------
--------------------------------------------------
--------------------------------------------------
--------------------------------------------------
--------------------------------------------------
----E------------A-----------------------Q--------
--------------------------------------------------
----I---------------------------------------------
--------------------------------------------------
----D------------A-----------------------M--------
--------------------------------------------------
--------------------------------------------------
--------------------------------------------------
--------------------------------------------------
--------------------------------------------------
----LrmvlpairgdyaA-----------------------V--------
----D------------A-----------------------M--------
----R------------G-----------------------L--------
----L------------N-----------------------L--------
-----------------A----------------------rL--------
----L---------------------------------------------
----L------------G-----------------------D--------
--------------------------------------------------
----R------------A-----------------------E--------
----S------------Ah--------------------lkA--------
----L------------T-----------------------T--------
----E------------C-----------------------R--------
----Q------------R-----------------------I--------
-----------------------------------------Y--------
---eT------------I-----------------------E--------
----S------------R-----------------------L--------
--------------------------------------------------
--------------------------------------------------
----R------------A--------------------------------
--------------------------------------------------
-----------------------------------------Y--------
--------------------------------------------------
----S------------N-----------------------L--------
--------------------------------------------------
----L------------A-----------------------M--------
---rI------------A-----------------------E--------
----M------------S-----------------------L--------
--------------------------------------------------
-----------------A-----------------------I--------
----K------------T-----------------------L--------
--------------------------------------------------
--------------------------------------------------
----L------------A-----------------------Evr------
----A---------------------------------------------
--------------------------------------------------
--------------------------------------------------
----F------------S-----------------------V--------
----L------------A-----------------------D--------
-----------------A-----------------------V--------
----Leka-----qqtgA-----------------------L--------
----D------------N-----------------------I--------
----LdtilpvirndyrA-----------------------I--------
--------------------------------------------------
rsdyT------------A-----------------------I--------
--------------------------------------------------
--------------------------------------------------
----R------------A-----------------------Lila-----
-epsA------------A-----------------------M--------
-epsA------------A-----------------------M--------
-epsA------------A-----------------------M--------
-epsA------------A-----------------------M--------
-epsA------------A-----------------------M--------
-epsA------------A-----------------------M--------
-epsA------------A-----------------------M--------
----T------------G-----------------------M--------
----A------------T-----------------------I--------
----A------------T-----------------------I--------
----L------------G-----------------------A--------
----L------------N-----------------------L--------
--------------------------------------------------
--------------------------------------------------
----R------------A-----------------------L--------
----D------------N-----------------------I--------
--------------------------------------------------
--------------------------------------------------
--------------------------------------------------
----A------------A-----------------------L--------
-----------------------------------------E--------
----D------------N-----------------------I--------
----D------------N-----------------------I--------
----D------------N-----------------------I--------
----D------------N-----------------------I--------
----D------------N-----------------------I--------
----D------------N-----------------------I--------
----D------------N-----------------------I--------
----L------------A-----------------------E--------
----D------------N-----------------------I--------
----D------------A-----------------------I--------
----T------------A-----------------------C--------
-----------------A-----------------------V--------
--------------------------------------------------
----L------------A-----------------------Avs------
--------------------------------------------------
--------------------------------------------------
--------------------------------------------------
----L------------A-----------------------L--------
----L------------A-----------------------L--------
----L------------A-----------------------L--------
----L------------A-----------------------L--------
----L------------A-----------------------L--------
----V------------A-----------------------L--------
----V------------A-----------------------L--------
----C---------------------------------------------
--------------------------------------------------
----A------------A-----------------------Ly-------
----L------------A-----------------------L--------
----D------------N-----------------------I--------
----D------------N-----------------------I--------
----S------------Airgl--------------fnvyrA--------
----LrlvlpalrsdykA-----------------------A--------
--------------------------------------------------
--------------------------------------------------
----D------------N-----------------------I--------
----L------------A-----------------------L--------
----D------------A-----------------------A--------
--------------------------------------------------
--------------------------------------------------
--------------------------------------------------
----L------------A--------------------------------
----D------------N-----------------------I--------
-----------------------------------------E--------
----T------------A-----------------------I--------
----P------------A-----------------------L--------
----S------------R-----------------------L--------
--------------------------------------------------
--------------------------------------------------
----MrlvlpalrsdykA-----------------------A--------
-----------------A-----------------------M--------
----L------------A-----------------------L--------
--------------------------------------------------
--------------------------------------------------
--------------------------------------------------
--------------------------------------------------
--------------------------------------------------
-----------------A-----------------------M--------
-----------------A-----------------------M--------
-----------------A-----------------------M--------
-----------------A-----------------------M--------
----L------------A-----------------------L--------
----Q------------R-----------------------I--------
--------------------------------------------------
----L------------Adv-------------------rrQ--------
----Q------------A-----------------------L--------
----Q------------A-----------------------L--------
--------------------------------------------------
--------------------------------------------------
--------------------------------------------------
--------------------------------------------------
----R------------V-----------------------F--------
---tT------------I-----------------------E--------
--------------------------------------------------
----H------------A--------------------------------
--------------------------------------------------
-----------------A-----------------------M--------
-----------------A-----------------------M--------
-----------------A-----------------------M--------
--------------------------------------------------
----S---------------------------------------------
----R------------G-----------------------M--------
----N------------A-----------------------L--------
-----------------------------------------Q--------
----T------------A-----------------------L--------
----L------------A--------------------------------
--------------------------------------------------
--------------------------------------------------
-----------------------------------------Y--------
----S------------A-----------------------H--------
----SrgsggpnktpewL-----------------------M--------
----R------------A-----------------------T--------
----L------------R-----------------------I--------
--------------------------------------------------
----E------------T-----------------------Y--------
----Lah--------lrA-----------------------M--------
----T------------L-----------------------M--------
--------------------------------------------------
--------------------------------------------------
----L------------N-----------------------V--------
----L------------N-----------------------V--------
--------------------------------------------------
--------------------------------------------------
----L------------A-----------------------L--------
----L------------A-----------------------L--------
----LstflpafrndyrA-----------------------L--------
--------------------------------------------------
----L------------A--------------------------------
----Lsflqr-evghghA-----------------------L--------
-----------------------------------------Q--------
-----------------------------------------Q--------
--------------------------------------------------
----S---------------------------------------------
----L------------A-----------------------A--------
----L------------A-----------------------A--------
--------------------------------------------------
----L------------A--------------------------------
----A------------A-----------------------L--------
----L------------N-----------------------M--------
----L------------A-----------------------D--------
--------------------------------------------------
--------------------------------------------------
--------------------------------------------------
----Q------------A-----------------------S--------
----L------------N-----------------------L--------
----L------------H-----------------------L--------
----V------------G-----------------------L--------
----L------------A-----------------------T--------
----V------------Ael------------------rdlQ--------
--------------------------------------------------
----S------------T-----------------------M--------
--------------------------------------------------
----T------------A----------------------iE--------
----S------------Airgl--------------fnvyrA--------
--------------------------------------------------
----A------------A-----------------------E--------
----P------------E-----------------------F--------
--------------------------------------------------
--------------------------------------------------
----I---------------------------------------------
--------------------------------------------------
----M---------------------------------------------
----R------------H-----------------------L--------
--------------------------------------------------
----I------------Ak---------------------kM--------
----I------------Ak---------------------kM--------
----M---------------------------------------------
-----------------------------------------L--------
-----------------A-----------------------L--------
--------------------------------------------------
----M------------A-----------------------L--------
----L------------A-----------------------L--------
--------------------------------------------------
----L---------------------------------------------
----S---------------------------------------------
----G------------A-----------------------A--------
----T---------------------------------------------
-----------------A-----------------------L--------
--------------------------------------------------
----S------------A-----------------------M--------
--------------------------------------------------
----Q------------A-----------------------M--------
--------------------------------------------------
----I------------A----------------------vM--------
----T------------A-----------------------V--------
----V------------A-----------------------C--------
----I------------R-----------------------E--------
----P------------A-----------------------A--------
----G------------G-----------------------M--------
----R------------A-----------------------L--------
--------------------------------------------------
--------------------------------------------------
-----------------------------------------F--------
----R------------A-----------------------L--------
--------------------------------------------------
----T---------------------------------------------
----M---------------------------------------------
----A------------S-----------------------L--------
----Q---------------------------------------------
----Q------------A-----------------------Lalp-----
----R------------A-----------------------L--------
----L-----------rA-----------------------Q--------
----T------------------------------------Y--------
----G------------G-----------------------V--------
----V------------A-----------------------E--------
----S------------G-----------------------A--------
----A------------A-----------------------C--------
-----------------------------------------Q--------
----A------------A-----------------------C--------
----L------------A-----------------------M--------
----A------------A-----------------------C--------
----V------------S-----------------------Lilp-----
----V------------A-----------------------A--------
----T------------A-----------------------N--------
--------------------------------------------------
--------------------------------------------------
--------------------------------------------------
----R------------A--------------------------------
----L------------D-----------------------N--------
-----------------------------------------M--------

-------G---------T--------Y--------------------D--
-------G---------A--------Y--------------------D--
-------G---------A--------Y--------------------D--
-------G---------G--------Y--------------------F--
-------A---------G--------Y--------------------H--
-------G---------R--------Y--------------------A--
-------G---------A--------Y--------------------H--
-------G---------G--------Y--------------------F--
-------A---------W--------Y--------------------Y--
-------A---------R--------W--------------------M--
-------A---------H--------W--------------------F--
-------A---------H--------W--------------------F--
-------Slp----vlrA--------D--------------------H--
-------E---------T--------Y--------------------L--
-----------------------------------------------L--
-------A---------R--------A--------------------D--
-------G---------A--------Y--------------------F--
-------G---------T--------Y--------------------D--
-------G---------A--------Y--------------------D--
-------G---------A--------Y--------------------D--
-------G---------A--------Y--------------------D--
-------G---------A--------Y--------------------L--
-------G---------A--------Y--------------------N--
-------G---------R--------Y--------------------F--
-------G---------A--------Y--------------------H--
-------G---------G--------Y--------------------F--
-------G---------A--------Y--------------------D--
-------G---------A--------Y--------------------N--
-------G---------A--------Y--------------------L--
-------G---------A--------Y--------------------V--
-------G---------K--------Y--------------------F--
-------G---------R--------Y--------------------I--
-------G---------A--------Y--------------------L--
-------G---------R--------Y--------------------A--
-------A---------A--------Y--------------------F--
-------T---------W--------Y--------------------G--
-------A---------A--------Y--------------------F--
-------G---------A--------Y--------------------L--
-------A---------G--------Y--------------------H--
-------A---------H--------Y--------------------A--
-------G---------R--------Y--------------------A--
-------G---------R--------Y--------------------A--
-------G---------R--------Y--------------------M--
-------G---------T--------Y--------------------R--
-------G---------A--------Y--------------------H--
-------A---------R--------Y--------------------A--
-------G---------R--------Y--------------------A--
-------G---------H--------Y--------------------F--
-------G---------G--------Y--------------------L--
-------G---------G--------Y--------------------F--
-------G---------A--------Y--------------------L--
-------A---------W--------Y--------------------Y--
-------A---------R--------W--------------------M--
-------E---------W--------T--------------------C--
-------G---------A--------Y--------------------L--
-------G---------A--------Y--------------------L--
-------G---------R--------W--------------------M--
-------A---------Y--------Y--------------------L--
-------G---------R--------Y--------------------L--
-------A---------Y--------Y--------------------L--
-------G---------H--------Y--------------------V--
-------A---------H--------W--------------------F--
-------A---------H--------W--------------------F--
-------A---------W--------Y--------------------L--
-------A---------T--------Y--------------------A--
-------A---------T--------Y--------------------A--
-------A---------T--------Y--------------------A--
-------A---------T--------Y--------------------A--
-------A---------T--------Y--------------------A--
-------A---------T--------Y--------------------A--
-------A---------T--------Y--------------------A--
-------A---------T--------Y--------------------A--
-------G---------R--------Y--------------------A--
-------V---------W--------C--------------------L--
-------G---------G--------Y--------------------L--
-------Q---------H--------S--------------------I--
-------A---------G--------WlppeveastlrawrdvtranL--
-------F---------N--------V--------------------Y--
-------A---------A--------D--------------------F--
-------A---------A--------D--------------------F--
-------A---------A--------D--------------------F--
-------A---------A--------D--------------------F--
-------A---------A--------D--------------------F--
-------A---------A--------D--------------------F--
-------A---------A--------D--------------------F--
-------A---------A--------D--------------------F--
-------E---------R--------H--------------------L--
-------A---------A--------Y-----------------------
-------E---------Treq--areY--------------------I--
-------A---------A--------Y-----------------------
-------E---------R--------Y--------------------Y--
-------AiddlktlfhH--------H--------------------L--
-------G---------RsyrasralY--------------------D--
-------Y---------Rs------nY--------------------A--
-------V---------R--------R--------------------L--
-------A---------H--------------------------------
-------A---------H--------------------------------
-------A---------H--------------------------------
-------A---------H--------------------------------
-------A---------H--------------------------------
-------A---------H--------------------------------
-------A---------H--------------------------------
-------A---------H--------------------------------
-------A---------H--------------------------------
-------A---------H--------------------------------
-------A---------H--------------------------------
-------A---------H--------------------------------
-------A---------H--------------------------------
-------A---------H--------------------------------
-------A---------H--------------------------------
-------A---------H--------------------------------
-------A---------H--------------------------------
-------G---------T--------Y--------------------T--
-------G---------A--------A--------------------A--
-------E---------R--------F--------------------Q--
-------A---------A--------Y-----------------------
-------E---------T--------Y-----------------------
-------G---------R--------Y--------------------L--
-------G---------S--------I--------------------N--
-------Slp----vlrA--------D--------------------H--
-----------------------------------------------F--
-----------------------------------------------F--
--------------------------------------------------
-----------------------------------------------R--
-----------------R--------W--------------------M--
-------D---------N--------T--------------------M--
-------Y---------R-------vYe-----------------snL--
-------A---------A--------F--------------------A--
-------A---------A--------------------------------
-------A---------A--------------------------------
-------A---------A--------------------------------
-------E---------A--------V--------------------M--
-------G---------H--------Y--------------------I--
--------------------------------------------------
-------A---------H--------Y--------------------D--
--------------------------------------------------
------sE---------D--------Y--------------------L--
-----------------------------------------------C--
--------------------------------------------------
-------E---------R--------H--------------------L--
-------A---------I--------Y--------------------L--
-----------------------------------------------M--
radfritE---------A--------Y--------------------D--
-------G---------E--------H--------------------A--
--------------------------------------------------
--------------------------------------------------
-------D---------Y--------Y--------------------R--
--------------------------------------------------
-----------------------------------------------R--
-------A---------A--------D--------------------F--
-------E---------T--------Y--------------------V--
-------E---------A--------V--------------------M--
-------V---------N--------N--------------------V--
-----------------------------------------------D--
-------A---------R--------Y--------------------R--
-------G---------N--------M--------------------A--
-------E---------A--------F--------------------A--
-------G---------K--------H--------------------A--
-------E---------Q--------R--------------------F--
-------A---------L--------Y--------------------C--
-------Ele----darG--------T--------------------D--
-------H---------T--------T--------------------G--
--------------------------Y--------------------L--
-------E---------Tleq--ardY--------------------I--
-------R---------H--------S--------------------L--
-----------------------------------------------E--
--------------------------W--------------------L--
--------------------------------------------------
--------------------------------------------------
-------K---------T--------N--------------------M--
-------A---------A--------D--------------------F--
-------E---------G--------Y--------------------M--
-------A---------H--------Y--------------------M--
-------G---------E--------H--------------------A--
-------G---------E--------H--------------------A--
-------G---------E--------H--------------------A--
----plrA---------D--------Y-----------------------
-------T---------R--------H--------------------L--
--------------------------------------------------
--------------------------------------------------
--------------------------------------------------
--------------------------------------------------
--------------------------------------------------
--------------------------------------------------
--------------------------------------------------
--------------------------------------------------
--------------------------------------------------
--------------------------------------------------
--------------------------------------------------
--------------------------------------------------
--------------------------------------------------
-----------------------------------------------D--
-------A---------N--------Y--------------------M--
-------L---------R--------S--------------------D--
-----isA---------N--------N--------------------T--
--------------------------------------------------
-------D---------Y--------Y--------------------R--
-------G---------Avnv--aryT--------------------G--
-------A---------A--------D--------------------F--
-----------------------------------------------I--
-----------------Y--------Y--------------------R--
-------A---------A--------A--------------------R--
-----------------------------------------------I--
-----------------------------------------------A--
-----------------------------------------------D--
-----------------------------------------------D--
-----------------------------------------------D--
-----------------------------------------------D--
-----------------------------------------------D--
-----------------------------------------------D--
-------A---------N--------Yq-----------------daV--
-----------------------------------------------D--
-----------------------------------------------A--
-------A---------N--------Y--------------------D--
-----------------------------------------------D--
-----------------------------------------------D--
-----------------------------------------------D--
-----------------------------------------------D--
-----------------------------------------------D--
--------------------------------------------------
-----vwH---------H--------N--------------------L--
-----------------------------------------------R--
-------G---------A--------Y--------------------R--
-------A---------R--------S--------------------T--
-------A---------R--------L--------------------R--
-------D---------Y--------Y--------------------R--
-------A---------A--------D--------------------F--
-------A---------K--------N--------------------A--
-------A---------R--------A--------------------H--
--------------------------------------------------
-------E---------Q--------H--------------------L--
-----------------------------------------------L--
-------A---------T--------A--------------------E--
-------A---------Q--------V--------------------Fan
--------------------------------------------------
----airA---------D--------Y--------------------R--
-------L---------E--------V--------------------F--
-----------------------------------------------R--
-------T---------P--------Y--------------------L--
-------V---------A--------H--------------------G--
-------E---------Q--------R--------------------F--
-------E---------Q--------R--------------------F--
------kD---------V--------Yv-----------------nnV--
-----------------A--------N--------------------M--
--------------------------------------------------
------vG---------A--------Tl-----------------rqM--
-------C---------A--------M--------------------N--
-------T---------H--------T--------------------A--
-------A---------H--------Y-----------------------
----elgG---------T--------D--------------------A--
-----------------------------------------------D--
-------E---------E--------I--------------------L--
-------L---------A--------F--------------------R--
-----------------------------------------------L--
-----------------------------------------------L--
-----------------------------------------------L--
-----------------------------------------------L--
-----------------------------------------------L--
-----------------------------------------------A--
-------A---------L--------P--------------------Q--
--------------------------------------------------
-------E---------S--------Y--------------------A--
--------------------------------------------------
-------R---------G--------P--------------------A--
-------A---------I--------Y--------------------L--
--------------------------------------------------
--------------------------------------------------
--------------------------------------------------
--------------------------------------------------
-------G---------R--------Y--------------------R--
-------R---------G--------P--------------------A--
-------G---------G--------T--------------------D--
------kE---------T--------Yv-----------------nsV--
-------E---------E--------V--------------------M--
--------------------------------------------------
-------E---------E--------L--------------------L--
-----------------------------------------------A--
-------R---------A--------------------------------
-------A---------A--------Y--------------------C--
-------A---------H--------S--------------------A--
-------E---------T--------W--------------------R--
-------E---------H--------L--------------------M--
-------A---------R--------Y--------------------F--
-------G---------N--------Y--------------------A--
-------E---------A--------V--------------------M--
-----------------------------------------------C--
--------------------------------------------------
--------------------------Y--------------------L--
-------A---------I--------Y--------------------L--
-------G---------G--------S--------------------A--
-------A---------I--------Y--------------------L--
-----------------------------------------------L--
-----------------------------------------------L--
-------K---------D--------V--------------------Fln
-------Gy-------dR--------S--------------------T--
-------Tlp----ilrA--------D--------------------F--
-----------------------------------------------S--
-------A---------A--------Y--------------------N--
-------R---------N--------Y--------------------G--
--------------------------------------------------
-----------------------------------------------R--
----glgG---------P--------H--------------------A--
-----------------------------------------------C--
--------------------------------------------------
--------------------------------------------------
-------G---------R--------C--------------------L--
-------P---------E--------I--------------------L--
-------T---------G--------T--------------------N--
-------A---------P--------D--------------------H--
-------A---------H--------L--------------------L--
-------E---------S--------Y--------------------R--
--------------------------------------------------
-------E---------N--------Y--------------------R--
-----------------A--------Y--------------------Y--
-----------------------------------------------L--
----plrA---------D--------Y--------------------Y--
-------A---------R--------L--------------------R--
-------A---------R--------L--------------------R--
-------A---------R--------L--------------------R--
-------A---------R--------L--------------------R--
-------A---------R--------L--------------------R--
-------A---------R--------L--------------------R--
-------A---------R--------L--------------------R--
-------N---------P--------------------------------
-------R---------S--------Q--------------------A--
-------R---------S--------Q--------------------A--
-------A---------Y--------F--------------------D--
------kE---------T--------Yv-----------------nsV--
--------------------------------------------------
-----------------------------------------------M--
-----------------------------------------------L--
-------A---------H--------L--------------------L--
--------------------------------------------------
--------------------------------------------------
-----------------------------------------------G--
--------------------------------------------------
-------A---------Y--------Y--------------------V--
-------A---------H--------L--------------------L--
-------A---------H--------L--------------------L--
-------A---------H--------L--------------------L--
-------A---------H--------L--------------------L--
-------A---------H--------L--------------------L--
-------A---------H--------L--------------------L--
-------A---------H--------L--------------------L--
-------G---------R--------L--------------------P--
-------A---------H--------L--------------------L--
-------V---------N--------S--------------------V--
--------------------------------------------------
-------E---------T--------Y--------------------T--
--------------------------------------------------
----smtG---------A--------N--------------------P--
--------------------------------------------------
--------------------------------------------------
-----------------R--------Y--------------------Dif
-------G---------G--------Y-----------------------
-------G---------G--------Y-----------------------
-------G---------G--------Y-----------------------
-------G---------G--------Y-----------------------
-------G---------G--------Y-----------------------
-------V---------R-------dT--------------------D--
-------V---------R-------dT--------------------D--
-----------------------------------------------M--
--------------------------Y--------------------F--
-----qqA---------Q--------Q--------------------A--
-------G---------G--------Y-----------------------
-------A---------H--------L--------------------L--
-------A---------H--------L--------------------L--
-------A---------A--------D--------------------F--
-------E---------T--------Y--------------------L--
-----------------------------------------------A--
-----------------A--------W--------------------A--
-------A---------H--------L--------------------L--
-------E---------R--------H--------------------M--
-------G---------E--------T--------------------M--
--------------------------------------------------
--------------------------------------------------
--------------------------------------------------
-----------------T--------F--------------------L--
-------A---------H--------L--------------------L--
-------A---------A--------F--------------------L--
-------G---------G--------T--------------------S--
-------R---------A--------D--------------------Y--
-------E---------A--------V--------------------M--
-----------------------------------------------L--
-----------------------------------------------L--
-------E---------T--------Y-----------------------
-------S---------I--------F--------------------Y--
-------G---------G--------Y--------------------D--
--------------------------Y--------------------Y--
-----------------------------------------------N--
-----------------------------------------------L--
--------------------------------------------------
--------------------------------------------------
-------S---------I--------F--------------------Y--
-------S---------I--------F--------------------Y--
-------S---------I--------F--------------------Y--
-------S---------I--------F--------------------Y--
-------G---------G--------Y-----------------------
-------E---------H--------L--------------------M--
-----------------E--------Y--------------------L--
-------G---------G--------A--------------------S--
-------G---------H--------Y--------------------Ldr
-------G---------H--------Y--------------------Ldr
-----------------------------------------------L--
--------------------------------------------------
--------------------------------------------------
--------------------------------------------------
-------R---------A--------N--------------------M--
-------G---------N--------Y--------------------A--
-----------------R--------L--------------------G--
-----------------A--------Ydv----------------grF--
-----------------------------------------------D--
-------S---------I--------F--------------------Y--
-------S---------I--------F--------------------Y--
-------S---------I--------F--------------------Y--
-----------------------------------------------G--
-----------------R--------R--------------------L--
-------H---------Q--------Y--------------------D--
-------D---------R--------Y--------------------R--
-------E---------R--------Y--------------------D--
-------R---------R--------T--------------------V--
-------G---------T--------N--------------------T--
--------------------------------------------------
--------------------------------------------------
-------N---------R--------S--------------------I--
-------G---------Y--------F--------------------A--
-------P---------H--------Fr-----------------asI--
-------E---------T--------Y--------------------H--
-------A---------R--------N--------------------N--
-----------------------------------------------H--
-------E---------------------------------------L--
-------G---------G--------T--------------------D--
-------R---------A--------T--------------------M--
--------------------------Y--------------------L--
-----------------A--------C--------------------Q--
-------A---------R--------A--------------------H--
-------A---------R--------A--------------------H--
--------------------------------------------------
--------------------------------------------------
-------C---------M--------A--------------------H--
-------C---------M--------A--------------------H--
-------Q---------A--------Y--------------------H--
-----------------------------------------------S--
--------------------------------------------------
-------A---------H--------Y-----------------------
-------E---------Y--------W--------------------A--
-------E---------Y--------W--------------------A--
-----------------------------------------------M--
-------G---------Y--------Y--------------------A--
-------G---------I--------G--------------------N--
-------G---------I--------G--------------------N--
-----------------R--------We-----------------isK--
--------------------------------------------------
-------A---------S--------Y--------------------R--
-------G---------G--------T-------------------pK--
-------T---------A--------L--------------------C--
--------------------------------------------------
--------------------------------------------------
-----------------------------------------------L--
-------I---------K--------Y--------------------S--
------kN---------T--------Yv-----------------nsV--
-------T---------Q--------F--------------------L--
-------I---------D--------T--------------------A--
-------E---------H--------Y--------------------H--
-------G---------T--------P--------------------E--
-----------------------------------------------R--
-------A--------dR--------W--------------------R--
-----------------H--------Y--------------------D--
-------G---------N--------Y--------------------A--
-------A---------A--------D--------------------F--
-----------------H--------Y--------------------D--
-------E------------------------------------------
-------A---------A--------R--------------------V--
-----------------Q--------Y--------------------F--
-----------------------------------------------L--
-------E---------R--------F--------------------L--
-----------------------------------------------P--
--------------------------------------------------
-------V---------S--------T--------------------F--
--------------------------------------------------
-------A---------A--------Y--------------------Y--
-------A---------A--------Y--------------------Y--
--------------------------------------------------
-------A---------G--------Y-------------------sH--
-------R---------G--------Y--------------------V--
-----------------G--------T--------------------N--
-------Mep----mlrA--------D--------------------F--
-------G---------G--------Y-----------------------
--------------------------------------------------
-----------------------------------------------Y--
-------G---------S--------D--------------------P--
-------A---------R--------S--------------------L--
--------------------------------------------------
-------E---------R--------A--------------------C--
--------------------------------------------------
--------------------------------------------------
--------------------------------------------------
-------G---------G--------V-------------------pA--
-----------------------------------------------A--
-------A---------A--------N--------------------L--
-------R---------H--------D--------------------Y--
-------C---------Rn------nL--------------------A--
-------A---------P--------M--------------------E--
-------I---------T--------L--------------------D--
-------E---------Q--------F--------------------D--
--------------------------F--------------------L--
--------------------------------------------------
-------G---------Y--------F--------------------Y--
-------A---------E--------W--------------------L--
--------------------------F--------------------L--
-----------------------------------------------F--
--------------------------------------------------
--------------------------------------------------
-------A---------R-----------------------------L--
-----------------------------------------------C--
----alrA---------D--------Y--------------------A--
--------------------------F--------------------L--
-------P---------G--------P--------------------F--
-------E---------R--------A--------------------V--
-------A--------vA--------L--------------------A--
-----------------------------------------------L--
-------G---------R--------------------------------
-------N---------G--------Y--------------------Q--
-------T---------W--------Fkht-------------hpesM--
-------N---------G--------Y--------------------Q--
--------------------------------------------------
-------N---------G--------Y--------------------Q--
----avrG---------D--------Yq------------------aV--
-------A---------R--------E--------------------L--
-------S---------T--------M--------------------A--
--------------------------------------------------
--------------------------------------------------
-----------------------------------------------A--
--------------------------Y--------------------L--
-------A---------E--------Y--------------------R--
-------H---------R--------W--------------------G--

-----R--------L------MGE----------W---R--------P--
-----R--------L------TGR----------W---R--------P--
-----R--------L------TGQ----------W---R--------P--
-----R--------M------FTE----------W---T--------P--
-----R--------L------LLG----------S---H--------F--
-----R--------F------LAG----------P---R--------P--
-----R--------L------LLD----------W---S--------P--
-----R--------I------FSG----------W---S--------P--
-----E--------H------IGLe--------tW---K--------P--
-----G--------M------LNQ----------L---E--------V--
-----M--------A------MTD----------I---D--------A--
-----M--------A------MTD----------I---Q--------A--
-----R--------V------LRSy--------aW---Q--------A--
-----H--------R------P-------------------------S--
-----R--------K------LGG----------S---D--------A--
-----K--------V------ITDt--------mV---A--------P--
-----R--------L------FGG----------W---K--------P--
-----R--------L------MGE----------W---R--------P--
-----R--------L------TGR----------W---R--------P--
-----R--------L------TGQ----------W---R--------P--
-----R--------L------TGQ----------W---R--------P--
-----D--------L------FEG----------W---R--------P--
-----Q--------M------LLE----------W---T--------P--
-----Q--------L------LDD----------W---V--------P--
-----R--------F------TST----------W---Q--------P--
-----R--------M------FTE----------W---T--------P--
-----R--------M------LGG----------W---V--------P--
-----R--------M------LLE----------W---V--------P--
-----D--------L------FEG----------W---K--------P--
-----R--------V------FNG----------W---Q--------A--
-----K--------I------FTE----------W---G--------P--
-----R--------L------LES----------C---P--------I--
-----D--------L------FEH----------W---R--------P--
-----R--------L------VGE----------V---K--------T--
-----G--------M------FEH----------W---Q--------P--
-----G--------L------FWE----------I---P--------R--
-----A--------M------FEA----------W---Q--------P--
-----T--------L------FEK----------W---K--------P--
-----R--------L------LLG----------S---H--------F--
-----H--------L------FHT----------W---T--------P--
-----R--------F------LAG----------P---R--------P--
-----R--------F------LAG----------P---R--------P--
-----R--------L------FDD----------W---A--------A--
-----R--------M------FRG----------W---A--------P--
-----R--------L------LLD----------W---S--------P--
-----R--------L------LDR----------C---A--------V--
-----R--------F------LAG----------P---R--------P--
-----G--------F------D------------W---T--------P--
-----R--------L------LSD----------W---K--------P--
-----R--------I------FSG----------W---S--------P--
-----R--------L------LTD----------W---A--------P--
-----E--------H------IGLe--------tW---K--------P--
-----G--------M------LNQ----------L---E--------V--
-----G--------L------FGH----------W---D--------P--
-----R--------L------FAD----------Y---V--------P--
-----R--------A------FAD----------W---T--------R--
-----V--------L------LNA----------L---D--------V--
-----E--------L------FGR----------W---S--------P--
-----E--------L------LHT----------L---H--------P--
-----E--------L------FGR----------W---S--------P--
-----K--------L------PQA----------E---T--------P--
-----M--------A------MTD----------I---D--------A--
-----M--------A------MTD----------I---Q--------A--
-----E--------L------FGR---------qW---T--------P--
-----A--------I------FQA----------W---E--------P--
-----A--------I------FQA----------W---E--------P--
-----A--------I------FQA----------W---E--------P--
-----A--------I------FQA----------W---E--------P--
-----A--------I------FQA----------W---E--------P--
-----A--------I------FQA----------W---E--------P--
-----A--------I------FQA----------W---E--------P--
-----A--------I------FQA----------W---E--------P--
-----R--------F------LAG----------P---R--------P--
-----E--------L------LRG----------W---R--------P--
-----R--------M------FDD----------W---K--------P--
-----A--------A------LLE---------qW---R--------D--
-----R--------A------LAA----------Y---R--------P--
-----R--------A------AAD----------F---S--------P--
-----S--------A------RYA----------P---P--------H--
-----S--------A------RYA----------P---P--------H--
-----S--------A------RYA----------P---P--------H--
-----S--------A------RYA----------P---P--------H--
-----S--------A------RYA----------P---P--------H--
-----S--------A------RYA----------P---P--------H--
-----S--------A------RYA----------P---P--------H--
-----S--------A------RYA----------P---P--------H--
-----R--------I------LGE----------H---R--------A--
-----------------------E----------C---A--------P--
-----E--------F------CRQ---------tP---N--------T--
-----------------------E----------C---A--------P--
-----H--------L------YNHn--------rL---A--------M--
-----K--------L------TTQ----------Y---K--------M--
-----A--------F------LAY---------aP---A--------P--
-----A--------M-------ER----------Y---E--------P--
-----Dp-----gtV------LDD----------E---D--------L--
-----------------------D----------A---Q--------I--
-----------------------D----------A---Q--------I--
-----------------------D----------A---Q--------I--
-----------------------D----------A---Q--------I--
-----------------------D----------A---Q--------I--
-----------------------D----------A---Q--------I--
-----------------------D----------A---Q--------I--
-----------------------D----------A---Q--------I--
-----------------------D----------A---Q--------I--
-----------------------D----------A---Q--------I--
-----------------------D----------A---Q--------I--
-----------------------D----------A---Q--------I--
-----------------------D----------A---Q--------I--
-----------------------D----------A---Q--------I--
-----------------------D----------A---Q--------I--
-----------------------D----------A---Q--------I--
-----------------------D----------A---Q--------I--
-----H--------P------PGA----------P---L--------A--
-----R--------V------LLG----------W---A--------R--
-----A--------L------ASR----------Y---V--------P--
-----------------------E----------C---E--------P--
-----------------------E----------Y---R--------P--
-----Q--------F------HED--------------------------
-----G--------L------FNVyraasdmspkY---R--------P--
-----R--------V------LRSy--------aW---Q--------A--
-----G--------M------RYD----------P---P--------K--
-----G--------M------RYD----------P---P--------K--
--------------------------------------------------
-----R--------F------MQD----------V---R--------R--
-----T--------L------KAAl--------sY---Q--------P--
-----R--------L------GAE----------F---T--------P--
-----R--------A------LWD----------Y---Q--------P--
-----V--------Y------A------------A---A--------R--
-----G--------V------LGD----------E---E--------I--
-----G--------V------LGD----------E---E--------I--
-----G--------V------LGD----------E---E--------I--
-----R--------N------LWD----------V---G--------P--
-----R--------F------FRQgmf---lqrrY---T--------T--
-----Q--------L------ARR----------H---R--------P--
-----G--------A------V----------------------------
--------------------------------------------------
-----D--------R------FLR----------L---Q--------M--
-----R--------L------LESh-------qnV---P--------V--
-----H--------L------ARR----------H---R--------P--
-----R--------M------LGE----------H---Q--------A--
-----P--------M------IRDdy------raI---E--------T--
-----R--------N------LWD----------I---G--------P--
-----R--------T------P-H----------T---D--------P--
-----A--------L------LAD----------P---E--------M--
--------------M------LAD----------F---R--------P--
--------------M------LAD----------F---R--------P--
-----E--------I------L----------------T--------I--
-----H--------L------ARR----------Y---Q--------P--
-----M--------V------LPA----------I---R--------A--
-----S--------A------RYA----------P---P--------H--
-----H--------V------P-------------------------G--
-----R--------N------LWK----------V---G--------P--
-----R--------L------MRS----------F---T--------P--
-----G--------A------LDD----------A---D--------V--
-----V--------Y------DGD----------L---H--------F--
-----R--------F------APG----------H---T--------P--
-----E--------A------DDQaq-----lnqL---H--------G--
-----A--------L------LDD----------P---A--------L--
-----R--------V------FAKnaq---alsrY---R--------P--
-----A--------H------NDAl-------maY---E--------P--
-----Q--------I------WQR----------V---L--------E--
-----R--------F------DGD--------------------------
-----P--------M------IRDdyraietyrrE---R--------P--
-----G--------F------SSR---------tP---N--------I--
-----R--------V------TAG----------Y---R--------P--
-----R--------L------YQG----------P---S--------R--
-----N--------L------LKL----------T---R--------A--
--------------A------LDD----------P---D--------V--
--------------A------LDD----------P---D--------V--
-----K--------V------MKG----------L---TlnyahyqpT--
-----S--------A------RYA----------P---P--------H--
-----K--------A------QRN----------Y---H--------P--
-----G--------H------LAGma------efE---S--------L--
-----A--------L------LDD----------P---A--------L--
-----A--------L------LDD----------P---A--------L--
-----A--------L------LDD----------P---A--------L--
-----R--------A------VGAy--------tW---Q--------P--
-----A--------G------LAQ----------L---R--------V--
--------------A------LDD----------P---D--------V--
--------------A------LDD----------P---D--------V--
--------------A------LDD----------P---D--------V--
--------------A------LDD----------P---D--------V--
--------------A------LDD----------P---D--------V--
--------------A------LDD----------P---D--------V--
--------------A------LDD----------P---D--------V--
--------------A------LDD----------P---D--------V--
--------------A------LDD----------P---D--------V--
--------------A------LDD----------P---D--------V--
--------------A------LDD----------P---D--------V--
--------------A------LDD----------P---D--------V--
--------------A------LDD----------P---D--------V--
-----A--------L------VHA----------C---M--------V--
-----G--------H------LAG----------M---E--------E--
-----F--------A------LADr-------yrH---T--------P--
-----H--------L------TVD----------Y---Q--------P--
-----R--------L------FRG----------S---R--------T--
-----E--------L------L----------------T--------I--
-----Q--------A------LHG----------Y---E--------P--
-----S--------A------RYA----------P---P--------H--
-----R--------A------DLEcr------etW---R--------A--
-----E--------L------L----------------T--------I--
-----G--------L------LSR---------aW---R--------A--
-----A--------M------SVD----------Y---R--------P--
-----R--------V------L-D----------A---A--------V--
-----A--------L------VHA----------C---M--------V--
-----A--------L------VHA----------C---M--------V--
-----A--------L------VHA----------C---M--------V--
-----A--------L------VHA----------C---M--------V--
-----A--------L------VHA----------C---M--------V--
-----A--------L------VHA----------C---M--------V--
-----R--------L------LSQ---------aR---T--------P--
-----A--------L------VHA----------C---M--------V--
-----R--------F------ITQ---------sY---R--------V--
-----D--------A------VGL----------L---S--------G--
-----A--------L------VHA----------C---M--------V--
-----A--------L------VHA----------C---M--------V--
-----A--------L------VHA----------C---M--------V--
-----A--------L------VHA----------C---M--------V--
-----A--------L------VHA----------C---M--------V--
----------------------DD----------P---E--------I--
-----N--------A------LLD----------Y---C--------P--
-----C--------L------DAR----------L---A--------P--
-----F--------V------P-------------------------Q--
-----G--------I------SIE----------P---E--------A--
-----E--------L------AVA----------A---G--------S--
-----E--------L------L----------------T--------I--
-----S--------A------RYA----------P---P--------H--
-----R--------V------LSR----------Y---R--------P--
-----D--------A------LNY----------R---P--------R--
-----E--------F------FND----------E---E--------F--
-----R-------dL------CWG----------Y---Q--------L--
-----E--------L------LGR----------C---Q--------Y--
-----Q--------A------AEL----------I---A--------A--
[truncated: 199,309 more chars]
