# Supplementary material for: A Computational Screen for Type I Polyketide Synthases in Metagenomics Shotgun Data
Source: PLoS One. 2008 Oct 27;3(10):e3515. doi: 10.1371/journal.pone.0003515 (PMC2568958; doi:10.1371/journal.pone.0003515)
Supplement: Methods S7 — Sequences, alignment and tree files of the different domains. (6.92 MB ZIP) [file pone.0003515.s007.zip › sequences_alignments_and_trees/PKS_TE_ref_tree_and_pullouts.fa.repl_table]

1	olean_003_TE_001.seq_from_1_to_209 (HMM "PKS_TE" in sequence "olean_003_TE_001.seq", bitscore: 430.5, e-value: 4.4e-129, length: 209)
2	megal_003_TE_001.seq_from_1_to_208 (HMM "PKS_TE" in sequence "megal_003_TE_001.seq", bitscore: 408.1, e-value: 2.4e-122, length: 208)
3	eryth_003_TE_001.seq_from_1_to_208 (HMM "PKS_TE" in sequence "eryth_003_TE_001.seq", bitscore: 403.7, e-value: 5.1e-121, length: 208)
4	spino_005_TE_001.seq_from_1_to_213 (HMM "PKS_TE" in sequence "spino_005_TE_001.seq", bitscore: 399.6, e-value: 8.5e-120, length: 213)
5	nidda_005_TE_001.seq_from_1_to_212 (HMM "PKS_TE" in sequence "nidda_005_TE_001.seq", bitscore: 370.9, e-value: 3.8e-111, length: 212)
6	pikro_004_TE_001.seq_from_1_to_214 (HMM "PKS_TE" in sequence "pikro_004_TE_001.seq", bitscore: 366.0, e-value: 1.1e-109, length: 214)
7	tylac_005_TE_001.seq_from_1_to_211 (HMM "PKS_TE" in sequence "tylac_005_TE_001.seq", bitscore: 363.2, e-value: 8.1e-109, length: 211)
8	averm_004_TE_001.seq_from_1_to_202 (HMM "PKS_TE" in sequence "averm_004_TE_001.seq", bitscore: 358.7, e-value: 1.8e-107, length: 202)
9	sorap_002_TE_001.seq_from_1_to_210 (HMM "PKS_TE" in sequence "sorap_002_TE_001.seq", bitscore: 349.0, e-value: 1.5e-104, length: 210)
10	pimar_005_TE_001.seq_from_1_to_214 (HMM "PKS_TE" in sequence "pimar_005_TE_001.seq", bitscore: 346.2, e-value: 1.1e-103, length: 214)
11	ampho_006_TE_001.seq_from_1_to_209 (HMM "PKS_TE" in sequence "ampho_006_TE_001.seq", bitscore: 303.1, e-value: 9.7e-91, length: 209)
12	nysta_006_TE_001.seq_from_1_to_209 (HMM "PKS_TE" in sequence "nysta_006_TE_001.seq", bitscore: 299.9, e-value: 8.7e-90, length: 209)
13	megal_004_TE_001.seq_from_1_to_213 (HMM "PKS_TE" in sequence "megal_004_TE_001.seq", bitscore: -63.0, e-value: 1.6e-09, length: 213)
14	pikro_005_TE_001.seq_from_3_to_226 (HMM "PKS_TE" in sequence "pikro_005_TE_001.seq", bitscore: -83.4, e-value: 4e-08, length: 224)
15	rifam_006_TE_001.seq_from_1_to_211 (HMM "PKS_TE" in sequence "rifam_006_TE_001.seq", bitscore: -113.9, e-value: 4.9e-06, length: 211)
16	epoth_005_TE_001.seq_from_4_to_208 (HMM "PKS_TE" in sequence "epoth_005_TE_001.seq", bitscore: -121.3, e-value: 1.6e-05, length: 205)
17	UniRef100_Q52V49_from_3657_to_3868 (HMM "PKS_TE" in sequence "UniRef100_Q52V49", bitscore: 454.1, e-value: 9.8e-131, length: 212)
18	UniRef100_Q07017_from_3306_to_3514 (HMM "PKS_TE" in sequence "UniRef100_Q07017", bitscore: 430.5, e-value: 1.3e-123, length: 209)
19	UniRef100_Q9F828_from_2989_to_3196 (HMM "PKS_TE" in sequence "UniRef100_Q9F828", bitscore: 408.1, e-value: 6.8e-117, length: 208)
20	UniRef100_Q03133_from_2960_to_3167 (HMM "PKS_TE" in sequence "UniRef100_Q03133", bitscore: 403.7, e-value: 1.5e-115, length: 208)
21	UniRef100_Q5UNP4_from_2959_to_3166 (HMM "PKS_TE" in sequence "UniRef100_Q5UNP4", bitscore: 403.7, e-value: 1.5e-115, length: 208)
22	UniRef100_Q2J8Q4_from_1847_to_2063 (HMM "PKS_TE" in sequence "UniRef100_Q2J8Q4", bitscore: 403.5, e-value: 1.7e-115, length: 217)
23	UniRef100_Q5SFB0_from_1137_to_1347 (HMM "PKS_TE" in sequence "UniRef100_Q5SFB0", bitscore: 402.2, e-value: 4.2e-115, length: 211)
24	UniRef100_Q3S868_from_1834_to_2045 (HMM "PKS_TE" in sequence "UniRef100_Q3S868", bitscore: 400.3, e-value: 1.5e-114, length: 212)
25	UniRef100_Q83X71_from_3084_to_3291 (HMM "PKS_TE" in sequence "UniRef100_Q83X71", bitscore: 400.3, e-value: 1.5e-114, length: 208)
26	UniRef100_Q9ALM2_from_5365_to_5577 (HMM "PKS_TE" in sequence "UniRef100_Q9ALM2", bitscore: 399.6, e-value: 2.4e-114, length: 213)
27	UniRef100_Q5Y9G6_from_2985_to_3192 (HMM "PKS_TE" in sequence "UniRef100_Q5Y9G6", bitscore: 394.8, e-value: 6.8e-113, length: 208)
28	UniRef100_Q331Q2_from_1144_to_1354 (HMM "PKS_TE" in sequence "UniRef100_Q331Q2", bitscore: 394.3, e-value: 9.8e-113, length: 211)
29	UniRef100_Q3VZI2_from_197_to_411 (HMM "PKS_TE" in sequence "UniRef100_Q3VZI2", bitscore: 391.9, e-value: 5.3e-112, length: 215)
30	UniRef100_Q0RTS6_from_2058_to_2276 (HMM "PKS_TE" in sequence "UniRef100_Q0RTS6", bitscore: 390.4, e-value: 1.4e-111, length: 219)
31	UniRef100_Q0PCZ8_from_1889_to_2098 (HMM "PKS_TE" in sequence "UniRef100_Q0PCZ8", bitscore: 389.9, e-value: 2.1e-111, length: 210)
32	UniRef100_A4X8M0_from_3501_to_3709 (HMM "PKS_TE" in sequence "UniRef100_A4X8M0", bitscore: 389.2, e-value: 3.5e-111, length: 209)
33	UniRef100_Q0RK68_from_1934_to_2150 (HMM "PKS_TE" in sequence "UniRef100_Q0RK68", bitscore: 386.8, e-value: 1.8e-110, length: 217)
34	UniRef100_Q76KZ3_from_3579_to_3804 (HMM "PKS_TE" in sequence "UniRef100_Q76KZ3", bitscore: 386.3, e-value: 2.5e-110, length: 226)
35	UniRef100_Q93HJ1_from_3394_to_3608 (HMM "PKS_TE" in sequence "UniRef100_Q93HJ1", bitscore: 382.6, e-value: 3.2e-109, length: 215)
36	UniRef100_A0ACI0_from_6119_to_6328 (HMM "PKS_TE" in sequence "UniRef100_A0ACI0", bitscore: 381.5, e-value: 7.1e-109, length: 210)
37	UniRef100_Q0ILD0_from_3374_to_3588 (HMM "PKS_TE" in sequence "UniRef100_Q0ILD0", bitscore: 381.3, e-value: 8e-109, length: 215)
38	UniRef100_Q3WH62_from_1732_to_1948 (HMM "PKS_TE" in sequence "UniRef100_Q3WH62", bitscore: 380.2, e-value: 1.7e-108, length: 217)
39	UniRef100_O30768_from_1644_to_1856 (HMM "PKS_TE" in sequence "UniRef100_O30768", bitscore: 377.6, e-value: 1.1e-107, length: 213)
40	UniRef100_Q70KH4_from_1989_to_2197 (HMM "PKS_TE" in sequence "UniRef100_Q70KH4", bitscore: 377.2, e-value: 1.4e-107, length: 209)
41	UniRef100_Q9ZGI2_from_1120_to_1335 (HMM "PKS_TE" in sequence "UniRef100_Q9ZGI2", bitscore: 376.3, e-value: 2.6e-107, length: 216)
42	UniRef100_UPI0000112696_from_72_to_287 (HMM "PKS_TE" in sequence "UniRef100_UPI0000112696", bitscore: 376.3, e-value: 2.6e-107, length: 216)
43	UniRef100_Q93H83_from_3124_to_3333 (HMM "PKS_TE" in sequence "UniRef100_Q93H83", bitscore: 375.5, e-value: 4.7e-107, length: 210)
44	UniRef100_Q6V1N7_from_1587_to_1799 (HMM "PKS_TE" in sequence "UniRef100_Q6V1N7", bitscore: 373.8, e-value: 1.4e-106, length: 213)
45	UniRef100_O33958_from_1607_to_1819 (HMM "PKS_TE" in sequence "UniRef100_O33958", bitscore: 373.5, e-value: 1.8e-106, length: 213)
46	UniRef100_Q83WE6_from_1853_to_2066 (HMM "PKS_TE" in sequence "UniRef100_Q83WE6", bitscore: 371.8, e-value: 6e-106, length: 214)
47	UniRef100_UPI0000E11D94_from_93_to_308 (HMM "PKS_TE" in sequence "UniRef100_UPI0000E11D94", bitscore: 369.3, e-value: 3.3e-105, length: 216)
48	UniRef100_Q70HZ7_from_1524_to_1730 (HMM "PKS_TE" in sequence "UniRef100_Q70HZ7", bitscore: 367.2, e-value: 1.4e-104, length: 207)
49	UniRef100_Q5VKR3_from_1597_to_1797 (HMM "PKS_TE" in sequence "UniRef100_Q5VKR3", bitscore: 360.5, e-value: 1.5e-102, length: 201)
50	UniRef100_Q9S0R3_from_4672_to_4873 (HMM "PKS_TE" in sequence "UniRef100_Q9S0R3", bitscore: 358.7, e-value: 5.2e-102, length: 202)
51	UniRef100_Q0QMN4_from_1626_to_1831 (HMM "PKS_TE" in sequence "UniRef100_Q0QMN4", bitscore: 358.1, e-value: 7.9e-102, length: 206)
52	UniRef100_Q53840_from_8598_to_8807 (HMM "PKS_TE" in sequence "UniRef100_Q53840", bitscore: 349.0, e-value: 4.2e-99, length: 210)
53	UniRef100_Q9EWA3_from_1805_to_2018 (HMM "PKS_TE" in sequence "UniRef100_Q9EWA3", bitscore: 346.2, e-value: 3.1e-98, length: 214)
54	UniRef100_Q6JHN6_from_7275_to_7484 (HMM "PKS_TE" in sequence "UniRef100_Q6JHN6", bitscore: 344.0, e-value: 1.4e-97, length: 210)
55	UniRef100_A1YAN1_from_1718_to_1917 (HMM "PKS_TE" in sequence "UniRef100_A1YAN1", bitscore: 334.0, e-value: 1.4e-94, length: 200)
56	UniRef100_O30482_from_1727_to_1933 (HMM "PKS_TE" in sequence "UniRef100_O30482", bitscore: 324.8, e-value: 8.1e-92, length: 207)
57	UniRef100_Q6W5P8_from_1816_to_2031 (HMM "PKS_TE" in sequence "UniRef100_Q6W5P8", bitscore: 319.1, e-value: 4.4e-90, length: 216)
58	UniRef100_Q9Z3T8_from_1852_to_2058 (HMM "PKS_TE" in sequence "UniRef100_Q9Z3T8", bitscore: 315.3, e-value: 6.2e-89, length: 207)
59	UniRef100_Q0QMP7_from_1709_to_1908 (HMM "PKS_TE" in sequence "UniRef100_Q0QMP7", bitscore: 310.7, e-value: 1.4e-87, length: 200)
60	UniRef100_Q87W69_from_1852_to_2058 (HMM "PKS_TE" in sequence "UniRef100_Q87W69", bitscore: 310.6, e-value: 1.6e-87, length: 207)
61	UniRef100_Q8GBX4_from_3375_to_3574 (HMM "PKS_TE" in sequence "UniRef100_Q8GBX4", bitscore: 303.9, e-value: 1.6e-85, length: 200)
62	UniRef100_Q93NX7_from_1818_to_2026 (HMM "PKS_TE" in sequence "UniRef100_Q93NX7", bitscore: 303.1, e-value: 2.8e-85, length: 209)
63	UniRef100_Q9L4X1_from_1850_to_2058 (HMM "PKS_TE" in sequence "UniRef100_Q9L4X1", bitscore: 299.9, e-value: 2.5e-84, length: 209)
64	UniRef100_Q6D9L2_from_1894_to_2101 (HMM "PKS_TE" in sequence "UniRef100_Q6D9L2", bitscore: 298.3, e-value: 7.6e-84, length: 208)
65	UniRef100_A4KE93_from_1167_to_1393 (HMM "PKS_TE" in sequence "UniRef100_A4KE93", bitscore: 291.1, e-value: 1.2e-81, length: 227)
66	UniRef100_A1KFM7_from_711_to_937 (HMM "PKS_TE" in sequence "UniRef100_A1KFM7", bitscore: 291.1, e-value: 1.2e-81, length: 227)
67	UniRef100_A5TZD1_from_1167_to_1393 (HMM "PKS_TE" in sequence "UniRef100_A5TZD1", bitscore: 291.1, e-value: 1.2e-81, length: 227)
68	UniRef100_Q7D9V6_from_1167_to_1393 (HMM "PKS_TE" in sequence "UniRef100_Q7D9V6", bitscore: 291.1, e-value: 1.2e-81, length: 227)
69	UniRef100_A1QNH8_from_1167_to_1393 (HMM "PKS_TE" in sequence "UniRef100_A1QNH8", bitscore: 291.1, e-value: 1.2e-81, length: 227)
70	UniRef100_UPI00005EE3CD_from_735_to_961 (HMM "PKS_TE" in sequence "UniRef100_UPI00005EE3CD", bitscore: 291.1, e-value: 1.2e-81, length: 227)
71	UniRef100_UPI00005F6102_from_735_to_961 (HMM "PKS_TE" in sequence "UniRef100_UPI00005F6102", bitscore: 291.1, e-value: 1.2e-81, length: 227)
72	UniRef100_Q7U224_from_711_to_937 (HMM "PKS_TE" in sequence "UniRef100_Q7U224", bitscore: 287.5, e-value: 1.4e-80, length: 227)
73	UniRef100_Q8KRY0_from_1_to_156 (HMM "PKS_TE" in sequence "UniRef100_Q8KRY0", bitscore: 192.3, e-value: 6.3e-52, length: 156)
74	UniRef100_A4KCE5_from_7388_to_7600 (HMM "PKS_TE" in sequence "UniRef100_A4KCE5", bitscore: 178.8, e-value: 7.6e-48, length: 213)
75	UniRef100_A1GD39_from_2154_to_2363 (HMM "PKS_TE" in sequence "UniRef100_A1GD39", bitscore: 178.7, e-value: 8e-48, length: 210)
76	UniRef100_A6GK49_from_1500_to_1723 (HMM "PKS_TE" in sequence "UniRef100_A6GK49", bitscore: 58.5, e-value: 2e-12, length: 224)
77	UniRef100_Q1D593_from_4261_to_4512 (HMM "PKS_TE" in sequence "UniRef100_Q1D593", bitscore: -10.9, e-value: 1.2e-07, length: 252)
78	UniRef100_UPI000055A01F_from_3950_to_4211 (HMM "PKS_TE" in sequence "UniRef100_UPI000055A01F", bitscore: -13.4, e-value: 1.8e-07, length: 262)
79	UniRef100_A4LU41_from_3978_to_4239 (HMM "PKS_TE" in sequence "UniRef100_A4LU41", bitscore: -14.3, e-value: 2e-07, length: 262)
80	UniRef100_A3P5Y3_from_3995_to_4256 (HMM "PKS_TE" in sequence "UniRef100_A3P5Y3", bitscore: -14.3, e-value: 2e-07, length: 262)
81	UniRef100_A3NKB9_from_3995_to_4256 (HMM "PKS_TE" in sequence "UniRef100_A3NKB9", bitscore: -14.3, e-value: 2e-07, length: 262)
82	UniRef100_Q3JLX2_from_3969_to_4230 (HMM "PKS_TE" in sequence "UniRef100_Q3JLX2", bitscore: -14.3, e-value: 2e-07, length: 262)
83	UniRef100_Q63KU5_from_3966_to_4227 (HMM "PKS_TE" in sequence "UniRef100_Q63KU5", bitscore: -14.3, e-value: 2e-07, length: 262)
84	UniRef100_UPI000055B93C_from_3950_to_4211 (HMM "PKS_TE" in sequence "UniRef100_UPI000055B93C", bitscore: -14.3, e-value: 2e-07, length: 262)
85	UniRef100_UPI000055BFEF_from_3988_to_4249 (HMM "PKS_TE" in sequence "UniRef100_UPI000055BFEF", bitscore: -14.3, e-value: 2e-07, length: 262)
86	UniRef100_UPI000067452B_from_3992_to_4253 (HMM "PKS_TE" in sequence "UniRef100_UPI000067452B", bitscore: -14.3, e-value: 2e-07, length: 262)
87	UniRef100_A1G7W7_from_1964_to_2220 (HMM "PKS_TE" in sequence "UniRef100_A1G7W7", bitscore: -19.1, e-value: 4.4e-07, length: 257)
88	UniRef100_Q4ZVI2_from_1142_to_1354 (HMM "PKS_TE" in sequence "UniRef100_Q4ZVI2", bitscore: -21.7, e-value: 6.5e-07, length: 213)
89	UniRef100_A1G8U9_from_2445_to_2650 (HMM "PKS_TE" in sequence "UniRef100_A1G8U9", bitscore: -26.2, e-value: 1.3e-06, length: 206)
90	UniRef100_Q3KDZ7_from_1141_to_1353 (HMM "PKS_TE" in sequence "UniRef100_Q3KDZ7", bitscore: -30.9, e-value: 2.8e-06, length: 213)
91	UniRef100_Q1IA17_from_1143_to_1355 (HMM "PKS_TE" in sequence "UniRef100_Q1IA17", bitscore: -32.3, e-value: 3.5e-06, length: 213)
92	UniRef100_Q7UQ60_from_3412_to_3647 (HMM "PKS_TE" in sequence "UniRef100_Q7UQ60", bitscore: -32.4, e-value: 3.6e-06, length: 236)
93	UniRef100_Q211M6_from_2041_to_2307 (HMM "PKS_TE" in sequence "UniRef100_Q211M6", bitscore: -32.7, e-value: 3.7e-06, length: 267)
94	UniRef100_UPI0000D73016_from_126_to_356 (HMM "PKS_TE" in sequence "UniRef100_UPI0000D73016", bitscore: -34.1, e-value: 4.6e-06, length: 231)
95	UniRef100_Q5Y9H1_from_22_to_242 (HMM "PKS_TE" in sequence "UniRef100_Q5Y9H1", bitscore: -34.9, e-value: 5.3e-06, length: 221)
96	UniRef100_A2S1B9_from_3087_to_3342 (HMM "PKS_TE" in sequence "UniRef100_A2S1B9", bitscore: -35.4, e-value: 5.8e-06, length: 256)
97	UniRef100_A3NLR7_from_5741_to_5996 (HMM "PKS_TE" in sequence "UniRef100_A3NLR7", bitscore: -35.4, e-value: 5.8e-06, length: 256)
98	UniRef100_A4LPX3_from_3372_to_3627 (HMM "PKS_TE" in sequence "UniRef100_A4LPX3", bitscore: -35.4, e-value: 5.8e-06, length: 256)
99	UniRef100_A3MC36_from_3063_to_3318 (HMM "PKS_TE" in sequence "UniRef100_A3MC36", bitscore: -35.4, e-value: 5.8e-06, length: 256)
100	UniRef100_A3P7D5_from_5816_to_6071 (HMM "PKS_TE" in sequence "UniRef100_A3P7D5", bitscore: -35.4, e-value: 5.8e-06, length: 256)
101	UniRef100_Q3JKQ1_from_5807_to_6062 (HMM "PKS_TE" in sequence "UniRef100_Q3JKQ1", bitscore: -35.4, e-value: 5.8e-06, length: 256)
102	UniRef100_Q63JT2_from_5829_to_6084 (HMM "PKS_TE" in sequence "UniRef100_Q63JT2", bitscore: -35.4, e-value: 5.8e-06, length: 256)
103	UniRef100_Q62AR2_from_3063_to_3318 (HMM "PKS_TE" in sequence "UniRef100_Q62AR2", bitscore: -35.4, e-value: 5.8e-06, length: 256)
104	UniRef100_UPI0000558D76_from_3021_to_3276 (HMM "PKS_TE" in sequence "UniRef100_UPI0000558D76", bitscore: -35.4, e-value: 5.8e-06, length: 256)
105	UniRef100_UPI0000558FEE_from_3035_to_3290 (HMM "PKS_TE" in sequence "UniRef100_UPI0000558FEE", bitscore: -35.4, e-value: 5.8e-06, length: 256)
106	UniRef100_UPI0000559EAF_from_3335_to_3590 (HMM "PKS_TE" in sequence "UniRef100_UPI0000559EAF", bitscore: -35.4, e-value: 5.8e-06, length: 256)
107	UniRef100_UPI000055B8AA_from_2822_to_3077 (HMM "PKS_TE" in sequence "UniRef100_UPI000055B8AA", bitscore: -35.4, e-value: 5.8e-06, length: 256)
108	UniRef100_UPI000055BE22_from_3630_to_3885 (HMM "PKS_TE" in sequence "UniRef100_UPI000055BE22", bitscore: -35.4, e-value: 5.8e-06, length: 256)
109	UniRef100_UPI00005FB066_from_5826_to_6081 (HMM "PKS_TE" in sequence "UniRef100_UPI00005FB066", bitscore: -35.4, e-value: 5.8e-06, length: 256)
110	UniRef100_UPI0000674529_from_4721_to_4976 (HMM "PKS_TE" in sequence "UniRef100_UPI0000674529", bitscore: -35.4, e-value: 5.8e-06, length: 256)
111	UniRef100_UPI00006DD0BD_from_3035_to_3290 (HMM "PKS_TE" in sequence "UniRef100_UPI00006DD0BD", bitscore: -35.4, e-value: 5.8e-06, length: 256)
112	UniRef100_UPI0000D72340_from_5817_to_6072 (HMM "PKS_TE" in sequence "UniRef100_UPI0000D72340", bitscore: -35.4, e-value: 5.8e-06, length: 256)
113	UniRef100_Q0PY20_from_29_to_250 (HMM "PKS_TE" in sequence "UniRef100_Q0PY20", bitscore: -36.3, e-value: 6.6e-06, length: 222)
114	UniRef100_Q2JAB9_from_636_to_888 (HMM "PKS_TE" in sequence "UniRef100_Q2JAB9", bitscore: -37.4, e-value: 7.8e-06, length: 253)
115	UniRef100_Q1D8K8_from_1829_to_2067 (HMM "PKS_TE" in sequence "UniRef100_Q1D8K8", bitscore: -38.5, e-value: 9.4e-06, length: 239)
116	UniRef100_Q48KU0_from_1142_to_1354 (HMM "PKS_TE" in sequence "UniRef100_Q48KU0", bitscore: -39.0, e-value: 1e-05, length: 213)
117	UniRef100_A4FEQ8_from_2_to_224 (HMM "PKS_TE" in sequence "UniRef100_A4FEQ8", bitscore: -39.6, e-value: 1.1e-05, length: 223)
118	UniRef100_Q32YM8_from_1416_to_1597 (HMM "PKS_TE" in sequence "UniRef100_Q32YM8", bitscore: -39.8, e-value: 1.1e-05, length: 182)
119	UniRef100_Q7N5R3_from_3890_to_4151 (HMM "PKS_TE" in sequence "UniRef100_Q7N5R3", bitscore: -41.2, e-value: 1.4e-05, length: 262)
120	UniRef100_Q9F824_from_19_to_241 (HMM "PKS_TE" in sequence "UniRef100_Q9F824", bitscore: -42.3, e-value: 1.7e-05, length: 223)
121	UniRef100_Q83Y48_from_3925_to_4185 (HMM "PKS_TE" in sequence "UniRef100_Q83Y48", bitscore: -43.1, e-value: 1.9e-05, length: 261)
122	UniRef100_Q4ZVR9_from_3921_to_4181 (HMM "PKS_TE" in sequence "UniRef100_Q4ZVR9", bitscore: -43.1, e-value: 1.9e-05, length: 261)
123	UniRef100_A4F7P6_from_19_to_240 (HMM "PKS_TE" in sequence "UniRef100_A4F7P6", bitscore: -43.8, e-value: 2.2e-05, length: 222)
124	UniRef100_Q091C0_from_1155_to_1412 (HMM "PKS_TE" in sequence "UniRef100_Q091C0", bitscore: -44.0, e-value: 2.2e-05, length: 258)
125	UniRef100_Q7NUA1_from_3308_to_3546 (HMM "PKS_TE" in sequence "UniRef100_Q7NUA1", bitscore: -44.2, e-value: 2.3e-05, length: 239)
126	UniRef100_Q2JA66_from_4250_to_4484 (HMM "PKS_TE" in sequence "UniRef100_Q2JA66", bitscore: -44.9, e-value: 2.6e-05, length: 235)
127	UniRef100_Q1D6A0_from_11692_to_11936 (HMM "PKS_TE" in sequence "UniRef100_Q1D6A0", bitscore: -45.3, e-value: 2.7e-05, length: 245)
128	UniRef100_Q2SW18_from_520_to_738 (HMM "PKS_TE" in sequence "UniRef100_Q2SW18", bitscore: -45.8, e-value: 2.9e-05, length: 219)
129	UniRef100_P33586_from_131_to_352 (HMM "PKS_TE" in sequence "UniRef100_P33586", bitscore: -45.9, e-value: 3e-05, length: 222)
130	UniRef100_Q6W5Q5_from_55_to_276 (HMM "PKS_TE" in sequence "UniRef100_Q6W5Q5", bitscore: -45.9, e-value: 3e-05, length: 222)
131	UniRef100_Q9EWC2_from_26_to_247 (HMM "PKS_TE" in sequence "UniRef100_Q9EWC2", bitscore: -45.9, e-value: 3e-05, length: 222)
132	UniRef100_O52821_from_1627_to_1849 (HMM "PKS_TE" in sequence "UniRef100_O52821", bitscore: -46.2, e-value: 3.2e-05, length: 223)
133	UniRef100_Q40WP1_from_637_to_848 (HMM "PKS_TE" in sequence "UniRef100_Q40WP1", bitscore: -46.5, e-value: 3.3e-05, length: 212)
134	UniRef100_Q3BN97_from_316_to_568 (HMM "PKS_TE" in sequence "UniRef100_Q3BN97", bitscore: -48.5, e-value: 4.6e-05, length: 253)
135	UniRef100_Q6D739_from_6793_to_7040 (HMM "PKS_TE" in sequence "UniRef100_Q6D739", bitscore: -48.8, e-value: 4.8e-05, length: 248)
136	UniRef100_Q00442_from_19_to_240 (HMM "PKS_TE" in sequence "UniRef100_Q00442", bitscore: -49.4, e-value: 5.3e-05, length: 222)
137	UniRef100_Q1PSF3_from_2393_to_2645 (HMM "PKS_TE" in sequence "UniRef100_Q1PSF3", bitscore: -49.9, e-value: 5.6e-05, length: 253)
138	UniRef100_Q5IW44_from_27_to_249 (HMM "PKS_TE" in sequence "UniRef100_Q5IW44", bitscore: -50.2, e-value: 6e-05, length: 223)
139	UniRef100_Q8PFQ6_from_1053_to_1305 (HMM "PKS_TE" in sequence "UniRef100_Q8PFQ6", bitscore: -50.5, e-value: 6.3e-05, length: 253)
140	UniRef100_A4X898_from_1952_to_2208 (HMM "PKS_TE" in sequence "UniRef100_A4X898", bitscore: -51.2, e-value: 7e-05, length: 257)
141	UniRef100_Q2T474_from_25_to_246 (HMM "PKS_TE" in sequence "UniRef100_Q2T474", bitscore: -52.8, e-value: 9e-05, length: 222)
142	UniRef100_Q8RN07_from_7_to_229 (HMM "PKS_TE" in sequence "UniRef100_Q8RN07", bitscore: -53.2, e-value: 9.6e-05, length: 223)
143	UniRef100_A3S026_from_399_to_617 (HMM "PKS_TE" in sequence "UniRef100_A3S026", bitscore: -53.7, e-value: 0.0001, length: 219)
144	UniRef100_Q399S8_from_25_to_246 (HMM "PKS_TE" in sequence "UniRef100_Q399S8", bitscore: -53.8, e-value: 0.00011, length: 222)
145	UniRef100_A5EHY6_from_3717_to_3942 (HMM "PKS_TE" in sequence "UniRef100_A5EHY6", bitscore: -54.6, e-value: 0.00012, length: 226)
146	UniRef100_UPI00005DF727_from_2355_to_2580 (HMM "PKS_TE" in sequence "UniRef100_UPI00005DF727", bitscore: -54.6, e-value: 0.00012, length: 226)
147	UniRef100_Q93I54_from_2383_to_2540 (HMM "PKS_TE" in sequence "UniRef100_Q93I54", bitscore: -55.5, e-value: 0.00014, length: 158)
148	UniRef100_Q8P449_from_1053_to_1305 (HMM "PKS_TE" in sequence "UniRef100_Q8P449", bitscore: -55.5, e-value: 0.00014, length: 253)
149	UniRef100_Q30CR8_from_25_to_247 (HMM "PKS_TE" in sequence "UniRef100_Q30CR8", bitscore: -55.6, e-value: 0.00014, length: 223)
150	UniRef100_A2RWQ9_from_57_to_299 (HMM "PKS_TE" in sequence "UniRef100_A2RWQ9", bitscore: -55.6, e-value: 0.00014, length: 243)
151	UniRef100_Q3S880_from_35_to_259 (HMM "PKS_TE" in sequence "UniRef100_Q3S880", bitscore: -55.8, e-value: 0.00015, length: 225)
152	UniRef100_Q939Y9_from_1625_to_1847 (HMM "PKS_TE" in sequence "UniRef100_Q939Y9", bitscore: -56.0, e-value: 0.00015, length: 223)
153	UniRef100_Q45R82_from_2128_to_2367 (HMM "PKS_TE" in sequence "UniRef100_Q45R82", bitscore: -56.6, e-value: 0.00016, length: 240)
154	UniRef100_Q2T3H3_from_19_to_251 (HMM "PKS_TE" in sequence "UniRef100_Q2T3H3", bitscore: -57.5, e-value: 0.00019, length: 233)
155	UniRef100_Q47NS1_from_1076_to_1318 (HMM "PKS_TE" in sequence "UniRef100_Q47NS1", bitscore: -57.6, e-value: 0.00019, length: 243)
156	UniRef100_Q93N86_from_1918_to_2146 (HMM "PKS_TE" in sequence "UniRef100_Q93N86", bitscore: -58.0, e-value: 0.00021, length: 229)
157	UniRef100_Q1I964_from_4571_to_4823 (HMM "PKS_TE" in sequence "UniRef100_Q1I964", bitscore: -58.5, e-value: 0.00022, length: 253)
158	UniRef100_UPI000055B5FD_from_25_to_242 (HMM "PKS_TE" in sequence "UniRef100_UPI000055B5FD", bitscore: -59.3, e-value: 0.00025, length: 218)
159	UniRef100_Q70P93_from_1499_to_1738 (HMM "PKS_TE" in sequence "UniRef100_Q70P93", bitscore: -59.3, e-value: 0.00025, length: 240)
160	UniRef100_A4TWW5_from_99_to_336 (HMM "PKS_TE" in sequence "UniRef100_A4TWW5", bitscore: -59.6, e-value: 0.00026, length: 238)
161	UniRef100_Q7UJD0_from_2211_to_2468 (HMM "PKS_TE" in sequence "UniRef100_Q7UJD0", bitscore: -60.0, e-value: 0.00028, length: 258)
162	UniRef100_Q06YZ1_from_8518_to_8741 (HMM "PKS_TE" in sequence "UniRef100_Q06YZ1", bitscore: -60.0, e-value: 0.00028, length: 224)
163	UniRef100_Q3V7S6_from_25_to_242 (HMM "PKS_TE" in sequence "UniRef100_Q3V7S6", bitscore: -60.0, e-value: 0.00028, length: 218)
164	UniRef100_Q21E99_from_2899_to_3103 (HMM "PKS_TE" in sequence "UniRef100_Q21E99", bitscore: -60.7, e-value: 0.00031, length: 205)
165	UniRef100_Q5Z1X8_from_1690_to_1929 (HMM "PKS_TE" in sequence "UniRef100_Q5Z1X8", bitscore: -60.8, e-value: 0.00032, length: 240)
166	UniRef100_Q7NUA4_from_179_to_431 (HMM "PKS_TE" in sequence "UniRef100_Q7NUA4", bitscore: -60.9, e-value: 0.00033, length: 253)
167	UniRef100_Q12HS0_from_2145_to_2369 (HMM "PKS_TE" in sequence "UniRef100_Q12HS0", bitscore: -60.9, e-value: 0.00033, length: 225)
168	UniRef100_A3NGS2_from_19_to_251 (HMM "PKS_TE" in sequence "UniRef100_A3NGS2", bitscore: -61.3, e-value: 0.00035, length: 233)
169	UniRef100_Q63NI8_from_22_to_254 (HMM "PKS_TE" in sequence "UniRef100_Q63NI8", bitscore: -61.3, e-value: 0.00035, length: 233)
170	UniRef100_UPI000038CA9B_from_1137_to_1399 (HMM "PKS_TE" in sequence "UniRef100_UPI000038CA9B", bitscore: -61.3, e-value: 0.00035, length: 263)
171	UniRef100_A1UUT6_from_57_to_299 (HMM "PKS_TE" in sequence "UniRef100_A1UUT6", bitscore: -61.4, e-value: 0.00035, length: 243)
172	UniRef100_Q0C2Y5_from_1827_to_2071 (HMM "PKS_TE" in sequence "UniRef100_Q0C2Y5", bitscore: -61.4, e-value: 0.00035, length: 245)
173	UniRef100_Q333U7_from_2916_to_3136 (HMM "PKS_TE" in sequence "UniRef100_Q333U7", bitscore: -61.5, e-value: 0.00036, length: 221)
174	UniRef100_A3NHQ1_from_25_to_242 (HMM "PKS_TE" in sequence "UniRef100_A3NHQ1", bitscore: -62.3, e-value: 0.00041, length: 218)
175	UniRef100_A3P3A9_from_25_to_242 (HMM "PKS_TE" in sequence "UniRef100_A3P3A9", bitscore: -62.3, e-value: 0.00041, length: 218)
176	UniRef100_A4LV52_from_25_to_242 (HMM "PKS_TE" in sequence "UniRef100_A4LV52", bitscore: -62.3, e-value: 0.00041, length: 218)
177	UniRef100_Q7AKE8_from_20_to_242 (HMM "PKS_TE" in sequence "UniRef100_Q7AKE8", bitscore: -62.7, e-value: 0.00043, length: 223)
178	UniRef100_Q6NEV5_from_2371_to_2629 (HMM "PKS_TE" in sequence "UniRef100_Q6NEV5", bitscore: -62.8, e-value: 0.00044, length: 259)
179	UniRef100_A3P2C3_from_19_to_213 (HMM "PKS_TE" in sequence "UniRef100_A3P2C3", bitscore: -63.1, e-value: 0.00046, length: 195)
180	UniRef100_A2S1Z2_from_19_to_213 (HMM "PKS_TE" in sequence "UniRef100_A2S1Z2", bitscore: -63.1, e-value: 0.00046, length: 195)
181	UniRef100_Q3JHD4_from_19_to_213 (HMM "PKS_TE" in sequence "UniRef100_Q3JHD4", bitscore: -63.1, e-value: 0.00046, length: 195)
182	UniRef100_Q62B79_from_19_to_213 (HMM "PKS_TE" in sequence "UniRef100_Q62B79", bitscore: -63.1, e-value: 0.00046, length: 195)
183	UniRef100_UPI0000558D94_from_22_to_216 (HMM "PKS_TE" in sequence "UniRef100_UPI0000558D94", bitscore: -63.1, e-value: 0.00046, length: 195)
184	UniRef100_UPI0000558F51_from_22_to_216 (HMM "PKS_TE" in sequence "UniRef100_UPI0000558F51", bitscore: -63.1, e-value: 0.00046, length: 195)
185	UniRef100_UPI000055A7C6_from_19_to_213 (HMM "PKS_TE" in sequence "UniRef100_UPI000055A7C6", bitscore: -63.1, e-value: 0.00046, length: 195)
186	UniRef100_UPI000055B87C_from_19_to_213 (HMM "PKS_TE" in sequence "UniRef100_UPI000055B87C", bitscore: -63.1, e-value: 0.00046, length: 195)
187	UniRef100_UPI000055BF0F_from_19_to_213 (HMM "PKS_TE" in sequence "UniRef100_UPI000055BF0F", bitscore: -63.1, e-value: 0.00046, length: 195)
188	UniRef100_UPI000067324F_from_22_to_216 (HMM "PKS_TE" in sequence "UniRef100_UPI000067324F", bitscore: -63.1, e-value: 0.00046, length: 195)
189	UniRef100_UPI00006732FA_from_22_to_216 (HMM "PKS_TE" in sequence "UniRef100_UPI00006732FA", bitscore: -63.1, e-value: 0.00046, length: 195)
190	UniRef100_UPI00006743F2_from_19_to_213 (HMM "PKS_TE" in sequence "UniRef100_UPI00006743F2", bitscore: -63.1, e-value: 0.00046, length: 195)
191	UniRef100_UPI00006DD150_from_22_to_216 (HMM "PKS_TE" in sequence "UniRef100_UPI00006DD150", bitscore: -63.1, e-value: 0.00046, length: 195)
192	UniRef100_UPI0000674308_from_306_to_559 (HMM "PKS_TE" in sequence "UniRef100_UPI0000674308", bitscore: -63.2, e-value: 0.00047, length: 254)
193	UniRef100_Q0X0B8_from_2914_to_3131 (HMM "PKS_TE" in sequence "UniRef100_Q0X0B8", bitscore: -63.3, e-value: 0.00047, length: 218)
194	UniRef100_Q93GY7_from_33_to_256 (HMM "PKS_TE" in sequence "UniRef100_Q93GY7", bitscore: -63.3, e-value: 0.00047, length: 224)
195	UniRef100_Q9L8H4_from_3997_to_4236 (HMM "PKS_TE" in sequence "UniRef100_Q9L8H4", bitscore: -63.5, e-value: 0.00049, length: 240)
196	UniRef100_Q7NXZ0_from_841_to_1077 (HMM "PKS_TE" in sequence "UniRef100_Q7NXZ0", bitscore: -63.6, e-value: 0.0005, length: 237)
197	UniRef100_Q70K00_from_2385_to_2542 (HMM "PKS_TE" in sequence "UniRef100_Q70K00", bitscore: -64.3, e-value: 0.00056, length: 158)
198	UniRef100_Q2N3S7_from_5556_to_5825 (HMM "PKS_TE" in sequence "UniRef100_Q2N3S7", bitscore: -64.4, e-value: 0.00057, length: 270)
199	UniRef100_A5J300_from_3_to_240 (HMM "PKS_TE" in sequence "UniRef100_A5J300", bitscore: -64.4, e-value: 0.00057, length: 238)
200	UniRef100_A0TED3_from_21_to_243 (HMM "PKS_TE" in sequence "UniRef100_A0TED3", bitscore: -64.6, e-value: 0.00059, length: 223)
201	UniRef100_Q9R9I9_from_2378_to_2535 (HMM "PKS_TE" in sequence "UniRef100_Q9R9I9", bitscore: -64.8, e-value: 0.0006, length: 158)
202	UniRef100_Q0RIC3_from_656_to_931 (HMM "PKS_TE" in sequence "UniRef100_Q0RIC3", bitscore: -64.8, e-value: 0.00061, length: 276)
203	UniRef100_Q8RL74_from_1819_to_2061 (HMM "PKS_TE" in sequence "UniRef100_Q8RL74", bitscore: -65.3, e-value: 0.00066, length: 243)
204	UniRef100_Q5Z1X7_from_2773_to_3012 (HMM "PKS_TE" in sequence "UniRef100_Q5Z1X7", bitscore: -65.4, e-value: 0.00066, length: 240)
205	UniRef100_A3N9K4_from_392_to_645 (HMM "PKS_TE" in sequence "UniRef100_A3N9K4", bitscore: -65.5, e-value: 0.00068, length: 254)
206	UniRef100_UPI0000559744_from_302_to_555 (HMM "PKS_TE" in sequence "UniRef100_UPI0000559744", bitscore: -65.7, e-value: 0.00069, length: 254)
207	UniRef100_UPI000055B674_from_261_to_514 (HMM "PKS_TE" in sequence "UniRef100_UPI000055B674", bitscore: -65.7, e-value: 0.00069, length: 254)
208	UniRef100_A1V3T8_from_222_to_475 (HMM "PKS_TE" in sequence "UniRef100_A1V3T8", bitscore: -65.8, e-value: 0.0007, length: 254)
209	UniRef100_A2S2Q8_from_309_to_562 (HMM "PKS_TE" in sequence "UniRef100_A2S2Q8", bitscore: -65.8, e-value: 0.0007, length: 254)
210	UniRef100_Q62KG0_from_159_to_412 (HMM "PKS_TE" in sequence "UniRef100_Q62KG0", bitscore: -65.8, e-value: 0.0007, length: 254)
211	UniRef100_Q7NVV9_from_2627_to_2851 (HMM "PKS_TE" in sequence "UniRef100_Q7NVV9", bitscore: -65.8, e-value: 0.00071, length: 225)
212	UniRef100_A4LBJ4_from_380_to_633 (HMM "PKS_TE" in sequence "UniRef100_A4LBJ4", bitscore: -66.2, e-value: 0.00075, length: 254)
213	UniRef100_Q3W3A7_from_698_to_931 (HMM "PKS_TE" in sequence "UniRef100_Q3W3A7", bitscore: -66.2, e-value: 0.00076, length: 234)
214	UniRef100_UPI00005F935B_from_2174_to_2390 (HMM "PKS_TE" in sequence "UniRef100_UPI00005F935B", bitscore: -66.3, e-value: 0.00076, length: 217)
215	UniRef100_Q63U89_from_353_to_606 (HMM "PKS_TE" in sequence "UniRef100_Q63U89", bitscore: -66.4, e-value: 0.00077, length: 254)
216	UniRef100_Q3JSB2_from_380_to_633 (HMM "PKS_TE" in sequence "UniRef100_Q3JSB2", bitscore: -66.4, e-value: 0.00077, length: 254)
217	UniRef100_UPI000055A0EE_from_304_to_557 (HMM "PKS_TE" in sequence "UniRef100_UPI000055A0EE", bitscore: -66.4, e-value: 0.00077, length: 254)
218	UniRef100_A3NVA5_from_369_to_622 (HMM "PKS_TE" in sequence "UniRef100_A3NVA5", bitscore: -66.8, e-value: 0.00083, length: 254)
219	UniRef100_UPI000055B9E5_from_302_to_555 (HMM "PKS_TE" in sequence "UniRef100_UPI000055B9E5", bitscore: -66.8, e-value: 0.00083, length: 254)
220	UniRef100_Q2PC46_from_26_to_248 (HMM "PKS_TE" in sequence "UniRef100_Q2PC46", bitscore: -67.0, e-value: 0.00085, length: 223)
221	UniRef100_Q7N4L0_from_3650_to_3895 (HMM "PKS_TE" in sequence "UniRef100_Q7N4L0", bitscore: -67.2, e-value: 0.00088, length: 246)
222	UniRef100_Q606X9_from_1073_to_1306 (HMM "PKS_TE" in sequence "UniRef100_Q606X9", bitscore: -67.2, e-value: 0.00089, length: 234)
223	UniRef100_Q6V1P1_from_30_to_249 (HMM "PKS_TE" in sequence "UniRef100_Q6V1P1", bitscore: -67.7, e-value: 0.00095, length: 220)
224	UniRef100_A1YBR0_from_1540_to_1702 (HMM "PKS_TE" in sequence "UniRef100_A1YBR0", bitscore: -68.2, e-value: 0.001, length: 163)
225	UniRef100_Q2T5Z0_from_1047_to_1296 (HMM "PKS_TE" in sequence "UniRef100_Q2T5Z0", bitscore: -68.5, e-value: 0.0011, length: 250)
226	UniRef100_Q6YK39_from_2385_to_2542 (HMM "PKS_TE" in sequence "UniRef100_Q6YK39", bitscore: -68.5, e-value: 0.0011, length: 158)
227	UniRef100_A3MDZ1_from_36_to_278 (HMM "PKS_TE" in sequence "UniRef100_A3MDZ1", bitscore: -68.6, e-value: 0.0011, length: 243)
228	UniRef100_Q5MD31_from_1498_to_1737 (HMM "PKS_TE" in sequence "UniRef100_Q5MD31", bitscore: -69.0, e-value: 0.0012, length: 240)
229	UniRef100_Q1D516_from_4202_to_4458 (HMM "PKS_TE" in sequence "UniRef100_Q1D516", bitscore: -69.3, e-value: 0.0012, length: 257)
230	UniRef100_A0PQ43_from_23_to_227 (HMM "PKS_TE" in sequence "UniRef100_A0PQ43", bitscore: -69.4, e-value: 0.0012, length: 205)
231	UniRef100_Q0VMQ8_from_1561_to_1810 (HMM "PKS_TE" in sequence "UniRef100_Q0VMQ8", bitscore: -69.6, e-value: 0.0013, length: 250)
232	UniRef100_Q1IB14_from_1046_to_1269 (HMM "PKS_TE" in sequence "UniRef100_Q1IB14", bitscore: -69.9, e-value: 0.0013, length: 224)
233	UniRef100_Q5Z0U1_from_4167_to_4404 (HMM "PKS_TE" in sequence "UniRef100_Q5Z0U1", bitscore: -70.0, e-value: 0.0014, length: 238)
234	UniRef100_Q93GY0_from_672_to_897 (HMM "PKS_TE" in sequence "UniRef100_Q93GY0", bitscore: -70.1, e-value: 0.0014, length: 226)
235	UniRef100_Q2SFM4_from_2618_to_2839 (HMM "PKS_TE" in sequence "UniRef100_Q2SFM4", bitscore: -70.3, e-value: 0.0014, length: 222)
236	UniRef100_Q93H75_from_27_to_249 (HMM "PKS_TE" in sequence "UniRef100_Q93H75", bitscore: -70.8, e-value: 0.0016, length: 223)
237	UniRef100_Q8CJX2_from_2133_to_2377 (HMM "PKS_TE" in sequence "UniRef100_Q8CJX2", bitscore: -70.8, e-value: 0.0016, length: 245)
238	UniRef100_UPI0000510064_from_1073_to_1310 (HMM "PKS_TE" in sequence "UniRef100_UPI0000510064", bitscore: -70.8, e-value: 0.0016, length: 238)
239	UniRef100_Q5B7T4_from_678_to_858 (HMM "PKS_TE" in sequence "UniRef100_Q5B7T4", bitscore: -71.1, e-value: 0.0016, length: 181)
240	UniRef100_Q881Q3_from_5377_to_5634 (HMM "PKS_TE" in sequence "UniRef100_Q881Q3", bitscore: -71.2, e-value: 0.0017, length: 258)
241	UniRef100_Q9RFK5_from_1491_to_1730 (HMM "PKS_TE" in sequence "UniRef100_Q9RFK5", bitscore: -71.4, e-value: 0.0017, length: 240)
242	UniRef100_Q08QH2_from_1491_to_1730 (HMM "PKS_TE" in sequence "UniRef100_Q08QH2", bitscore: -71.4, e-value: 0.0017, length: 240)
243	UniRef100_A3KFG6_from_2118_to_2365 (HMM "PKS_TE" in sequence "UniRef100_A3KFG6", bitscore: -71.4, e-value: 0.0017, length: 248)
244	UniRef100_Q333U0_from_1099_to_1338 (HMM "PKS_TE" in sequence "UniRef100_Q333U0", bitscore: -71.8, e-value: 0.0018, length: 240)
245	UniRef100_UPI0000673C76_from_1069_to_1245 (HMM "PKS_TE" in sequence "UniRef100_UPI0000673C76", bitscore: -71.9, e-value: 0.0019, length: 177)
246	UniRef100_Q0BF30_from_1056_to_1293 (HMM "PKS_TE" in sequence "UniRef100_Q0BF30", bitscore: -72.0, e-value: 0.0019, length: 238)
247	UniRef100_Q0VZ70_from_3088_to_3335 (HMM "PKS_TE" in sequence "UniRef100_Q0VZ70", bitscore: -72.0, e-value: 0.0019, length: 248)
248	UniRef100_A0IWS5_from_1097_to_1317 (HMM "PKS_TE" in sequence "UniRef100_A0IWS5", bitscore: -72.4, e-value: 0.002, length: 221)
249	UniRef100_Q4ZTA6_from_5374_to_5623 (HMM "PKS_TE" in sequence "UniRef100_Q4ZTA6", bitscore: -72.4, e-value: 0.002, length: 250)
250	UniRef100_A1YAN5_from_24_to_245 (HMM "PKS_TE" in sequence "UniRef100_A1YAN5", bitscore: -72.7, e-value: 0.0021, length: 222)
251	UniRef100_Q2Y7Z5_from_3749_to_3911 (HMM "PKS_TE" in sequence "UniRef100_Q2Y7Z5", bitscore: -72.9, e-value: 0.0022, length: 163)
252	UniRef100_Q5QEU5_from_61_to_283 (HMM "PKS_TE" in sequence "UniRef100_Q5QEU5", bitscore: -73.0, e-value: 0.0022, length: 223)
253	UniRef100_A4EWL2_from_1902_to_2149 (HMM "PKS_TE" in sequence "UniRef100_A4EWL2", bitscore: -73.2, e-value: 0.0023, length: 248)
254	UniRef100_Q02M99_from_1889_to_2111 (HMM "PKS_TE" in sequence "UniRef100_Q02M99", bitscore: -73.2, e-value: 0.0023, length: 223)
255	UniRef100_A3L8W8_from_1889_to_2111 (HMM "PKS_TE" in sequence "UniRef100_A3L8W8", bitscore: -73.2, e-value: 0.0023, length: 223)
256	UniRef100_UPI00006D8424_from_197_to_419 (HMM "PKS_TE" in sequence "UniRef100_UPI00006D8424", bitscore: -73.2, e-value: 0.0023, length: 223)
257	UniRef100_UPI00006D8FF9_from_1879_to_2101 (HMM "PKS_TE" in sequence "UniRef100_UPI00006D8FF9", bitscore: -73.2, e-value: 0.0023, length: 223)
258	UniRef100_UPI0000DAF33E_from_1879_to_2101 (HMM "PKS_TE" in sequence "UniRef100_UPI0000DAF33E", bitscore: -73.2, e-value: 0.0023, length: 223)
259	UniRef100_Q2UGE1_from_1886_to_2103 (HMM "PKS_TE" in sequence "UniRef100_Q2UGE1", bitscore: -73.3, e-value: 0.0023, length: 218)
260	UniRef100_Q2SHZ6_from_881_to_1130 (HMM "PKS_TE" in sequence "UniRef100_Q2SHZ6", bitscore: -73.3, e-value: 0.0023, length: 250)
261	UniRef100_Q0E7C4_from_2603_to_2791 (HMM "PKS_TE" in sequence "UniRef100_Q0E7C4", bitscore: -73.4, e-value: 0.0023, length: 189)
262	UniRef100_A4BLT1_from_25_to_242 (HMM "PKS_TE" in sequence "UniRef100_A4BLT1", bitscore: -73.5, e-value: 0.0024, length: 218)
263	UniRef100_Q0MYM1_from_2604_to_2792 (HMM "PKS_TE" in sequence "UniRef100_Q0MYM1", bitscore: -73.6, e-value: 0.0024, length: 189)
264	UniRef100_Q4ZT67_from_13281_to_13533 (HMM "PKS_TE" in sequence "UniRef100_Q4ZT67", bitscore: -73.6, e-value: 0.0024, length: 253)
265	UniRef100_A0TZP2_from_25_to_246 (HMM "PKS_TE" in sequence "UniRef100_A0TZP2", bitscore: -73.6, e-value: 0.0024, length: 222)
266	UniRef100_P11454_from_1069_to_1245 (HMM "PKS_TE" in sequence "UniRef100_P11454", bitscore: -73.7, e-value: 0.0025, length: 177)
267	UniRef100_UPI00005F00AD_from_1069_to_1245 (HMM "PKS_TE" in sequence "UniRef100_UPI00005F00AD", bitscore: -73.7, e-value: 0.0025, length: 177)
268	UniRef100_UPI00005F1056_from_1069_to_1245 (HMM "PKS_TE" in sequence "UniRef100_UPI00005F1056", bitscore: -73.7, e-value: 0.0025, length: 177)
269	UniRef100_UPI00005F1440_from_1069_to_1245 (HMM "PKS_TE" in sequence "UniRef100_UPI00005F1440", bitscore: -73.7, e-value: 0.0025, length: 177)
270	UniRef100_Q54145_from_18_to_245 (HMM "PKS_TE" in sequence "UniRef100_Q54145", bitscore: -73.8, e-value: 0.0025, length: 228)
271	UniRef100_Q83VS0_from_13280_to_13532 (HMM "PKS_TE" in sequence "UniRef100_Q83VS0", bitscore: -74.2, e-value: 0.0027, length: 253)
272	UniRef100_Q5SFC7_from_28_to_247 (HMM "PKS_TE" in sequence "UniRef100_Q5SFC7", bitscore: -74.2, e-value: 0.0027, length: 220)
273	UniRef100_Q65E02_from_2135_to_2376 (HMM "PKS_TE" in sequence "UniRef100_Q65E02", bitscore: -74.5, e-value: 0.0028, length: 242)
274	UniRef100_Q8KLL6_from_1629_to_1851 (HMM "PKS_TE" in sequence "UniRef100_Q8KLL6", bitscore: -74.9, e-value: 0.003, length: 223)
275	UniRef100_Q5ZPA6_from_2559_to_2828 (HMM "PKS_TE" in sequence "UniRef100_Q5ZPA6", bitscore: -74.9, e-value: 0.003, length: 270)
276	UniRef100_Q9EWA0_from_25_to_247 (HMM "PKS_TE" in sequence "UniRef100_Q9EWA0", bitscore: -75.3, e-value: 0.0032, length: 223)
277	UniRef100_Q5YPH7_from_8179_to_8416 (HMM "PKS_TE" in sequence "UniRef100_Q5YPH7", bitscore: -75.4, e-value: 0.0032, length: 238)
278	UniRef100_Q8VUE5_from_2637_to_2858 (HMM "PKS_TE" in sequence "UniRef100_Q8VUE5", bitscore: -75.6, e-value: 0.0033, length: 222)
279	UniRef100_Q2RPP1_from_1748_to_1961 (HMM "PKS_TE" in sequence "UniRef100_Q2RPP1", bitscore: -75.7, e-value: 0.0034, length: 214)
280	UniRef100_A4W7X0_from_1069_to_1260 (HMM "PKS_TE" in sequence "UniRef100_A4W7X0", bitscore: -75.7, e-value: 0.0034, length: 192)
281	UniRef100_Q0B2M3_from_38_to_260 (HMM "PKS_TE" in sequence "UniRef100_Q0B2M3", bitscore: -76.0, e-value: 0.0036, length: 223)
282	UniRef100_Q48HQ2_from_2937_to_3169 (HMM "PKS_TE" in sequence "UniRef100_Q48HQ2", bitscore: -76.1, e-value: 0.0036, length: 233)
283	UniRef100_A1ZLW0_from_1041_to_1294 (HMM "PKS_TE" in sequence "UniRef100_A1ZLW0", bitscore: -76.2, e-value: 0.0037, length: 254)
284	UniRef100_Q3ZV01_from_1103_to_1321 (HMM "PKS_TE" in sequence "UniRef100_Q3ZV01", bitscore: -76.2, e-value: 0.0037, length: 219)
285	UniRef100_Q6ZZJ3_from_1632_to_1854 (HMM "PKS_TE" in sequence "UniRef100_Q6ZZJ3", bitscore: -76.7, e-value: 0.0039, length: 223)
286	UniRef100_Q03094_from_28_to_250 (HMM "PKS_TE" in sequence "UniRef100_Q03094", bitscore: -76.7, e-value: 0.004, length: 223)
287	UniRef100_Q8FK25_from_1069_to_1245 (HMM "PKS_TE" in sequence "UniRef100_Q8FK25", bitscore: -76.9, e-value: 0.0041, length: 177)
288	UniRef100_Q0B1F7_from_2910_to_3171 (HMM "PKS_TE" in sequence "UniRef100_Q0B1F7", bitscore: -77.1, e-value: 0.0042, length: 262)
289	UniRef100_A0B259_from_25_to_246 (HMM "PKS_TE" in sequence "UniRef100_A0B259", bitscore: -77.3, e-value: 0.0044, length: 222)
290	UniRef100_Q1D4F2_from_1148_to_1404 (HMM "PKS_TE" in sequence "UniRef100_Q1D4F2", bitscore: -77.4, e-value: 0.0044, length: 257)
291	UniRef100_A2W3L6_from_25_to_246 (HMM "PKS_TE" in sequence "UniRef100_A2W3L6", bitscore: -77.5, e-value: 0.0045, length: 222)
292	UniRef100_Q3M1N0_from_2609_to_2864 (HMM "PKS_TE" in sequence "UniRef100_Q3M1N0", bitscore: -77.6, e-value: 0.0045, length: 256)
293	UniRef100_Q4JY17_from_1424_to_1683 (HMM "PKS_TE" in sequence "UniRef100_Q4JY17", bitscore: -77.6, e-value: 0.0046, length: 260)
294	UniRef100_Q50EC8_from_2133_to_2371 (HMM "PKS_TE" in sequence "UniRef100_Q50EC8", bitscore: -77.8, e-value: 0.0047, length: 239)
295	UniRef100_Q0SK68_from_8636_to_8866 (HMM "PKS_TE" in sequence "UniRef100_Q0SK68", bitscore: -78.0, e-value: 0.0048, length: 231)
296	UniRef100_A1FH46_from_7_to_232 (HMM "PKS_TE" in sequence "UniRef100_A1FH46", bitscore: -78.1, e-value: 0.0049, length: 226)
297	UniRef100_Q93HJ9_from_26_to_247 (HMM "PKS_TE" in sequence "UniRef100_Q93HJ9", bitscore: -78.1, e-value: 0.005, length: 222)
298	UniRef100_A3K8W2_from_1878_to_2124 (HMM "PKS_TE" in sequence "UniRef100_A3K8W2", bitscore: -78.2, e-value: 0.005, length: 247)
299	UniRef100_Q1B839_from_18_to_239 (HMM "PKS_TE" in sequence "UniRef100_Q1B839", bitscore: -78.3, e-value: 0.0051, length: 222)
300	UniRef100_A3X9X8_from_598_to_849 (HMM "PKS_TE" in sequence "UniRef100_A3X9X8", bitscore: -78.3, e-value: 0.0051, length: 252)
301	UniRef100_A1T8I2_from_1069_to_1290 (HMM "PKS_TE" in sequence "UniRef100_A1T8I2", bitscore: -78.5, e-value: 0.0053, length: 222)
302	UniRef100_Q83X18_from_28_to_246 (HMM "PKS_TE" in sequence "UniRef100_Q83X18", bitscore: -78.7, e-value: 0.0054, length: 219)
303	UniRef100_Q988G9_from_655_to_895 (HMM "PKS_TE" in sequence "UniRef100_Q988G9", bitscore: -78.8, e-value: 0.0055, length: 241)
304	UniRef100_Q324V7_from_1069_to_1245 (HMM "PKS_TE" in sequence "UniRef100_Q324V7", bitscore: -79.2, e-value: 0.0059, length: 177)
305	UniRef100_UPI00005F235D_from_1069_to_1245 (HMM "PKS_TE" in sequence "UniRef100_UPI00005F235D", bitscore: -79.2, e-value: 0.0059, length: 177)
306	UniRef100_A3WYK9_from_2908_to_3163 (HMM "PKS_TE" in sequence "UniRef100_A3WYK9", bitscore: -79.3, e-value: 0.006, length: 256)
307	UniRef100_Q2JAB3_from_25_to_247 (HMM "PKS_TE" in sequence "UniRef100_Q2JAB3", bitscore: -79.3, e-value: 0.006, length: 223)
308	UniRef100_A1FUY5_from_1049_to_1279 (HMM "PKS_TE" in sequence "UniRef100_A1FUY5", bitscore: -79.4, e-value: 0.0061, length: 231)
309	UniRef100_Q9AMR5_from_3050_to_3305 (HMM "PKS_TE" in sequence "UniRef100_Q9AMR5", bitscore: -79.4, e-value: 0.0061, length: 256)
310	UniRef100_Q1RPE9_from_2918_to_3152 (HMM "PKS_TE" in sequence "UniRef100_Q1RPE9", bitscore: -79.6, e-value: 0.0063, length: 235)
311	UniRef100_Q0R4N3_from_26_to_251 (HMM "PKS_TE" in sequence "UniRef100_Q0R4N3", bitscore: -79.7, e-value: 0.0064, length: 226)
312	UniRef100_UPI00004DBA5C_from_731_to_942 (HMM "PKS_TE" in sequence "UniRef100_UPI00004DBA5C", bitscore: -79.8, e-value: 0.0065, length: 212)
313	UniRef100_Q52V77_from_24_to_234 (HMM "PKS_TE" in sequence "UniRef100_Q52V77", bitscore: -79.9, e-value: 0.0066, length: 211)
314	UniRef100_Q2XNF8_from_4813_to_5032 (HMM "PKS_TE" in sequence "UniRef100_Q2XNF8", bitscore: -79.9, e-value: 0.0066, length: 220)
315	UniRef100_Q9I1H3_from_1888_to_2110 (HMM "PKS_TE" in sequence "UniRef100_Q9I1H3", bitscore: -79.9, e-value: 0.0066, length: 223)
316	UniRef100_Q9KID3_from_20_to_241 (HMM "PKS_TE" in sequence "UniRef100_Q9KID3", bitscore: -79.9, e-value: 0.0066, length: 222)
317	UniRef100_A3NJZ9_from_1080_to_1333 (HMM "PKS_TE" in sequence "UniRef100_A3NJZ9", bitscore: -80.0, e-value: 0.0067, length: 254)
318	UniRef100_A3P5L7_from_1073_to_1326 (HMM "PKS_TE" in sequence "UniRef100_A3P5L7", bitscore: -80.0, e-value: 0.0067, length: 254)
319	UniRef100_A4LVG2_from_1067_to_1320 (HMM "PKS_TE" in sequence "UniRef100_A4LVG2", bitscore: -80.0, e-value: 0.0067, length: 254)
320	UniRef100_Q3JM57_from_1072_to_1325 (HMM "PKS_TE" in sequence "UniRef100_Q3JM57", bitscore: -80.0, e-value: 0.0067, length: 254)
321	UniRef100_Q63L17_from_620_to_873 (HMM "PKS_TE" in sequence "UniRef100_Q63L17", bitscore: -80.0, e-value: 0.0067, length: 254)
322	UniRef100_UPI000055B7A8_from_1073_to_1326 (HMM "PKS_TE" in sequence "UniRef100_UPI000055B7A8", bitscore: -80.0, e-value: 0.0067, length: 254)
323	UniRef100_UPI0000D72369_from_1073_to_1326 (HMM "PKS_TE" in sequence "UniRef100_UPI0000D72369", bitscore: -80.0, e-value: 0.0067, length: 254)
324	UniRef100_P63461_from_35_to_254 (HMM "PKS_TE" in sequence "UniRef100_P63461", bitscore: -80.0, e-value: 0.0067, length: 220)
325	UniRef100_A5EAZ5_from_5195_to_5383 (HMM "PKS_TE" in sequence "UniRef100_A5EAZ5", bitscore: -80.0, e-value: 0.0067, length: 189)
326	UniRef100_UPI00005DC814_from_3250_to_3438 (HMM "PKS_TE" in sequence "UniRef100_UPI00005DC814", bitscore: -80.0, e-value: 0.0067, length: 189)
327	UniRef100_O54157_from_36_to_257 (HMM "PKS_TE" in sequence "UniRef100_O54157", bitscore: -80.1, e-value: 0.0068, length: 222)
328	UniRef100_Q738J2_from_2135_to_2376 (HMM "PKS_TE" in sequence "UniRef100_Q738J2", bitscore: -80.1, e-value: 0.0068, length: 242)
329	UniRef100_Q5Y9H8_from_27_to_240 (HMM "PKS_TE" in sequence "UniRef100_Q5Y9H8", bitscore: -80.4, e-value: 0.0071, length: 214)
330	UniRef100_Q7WZ75_from_1626_to_1848 (HMM "PKS_TE" in sequence "UniRef100_Q7WZ75", bitscore: -80.4, e-value: 0.0072, length: 223)
331	UniRef100_Q1D5W2_from_14021_to_14269 (HMM "PKS_TE" in sequence "UniRef100_Q1D5W2", bitscore: -80.6, e-value: 0.0073, length: 249)
332	UniRef100_Q1RAF9_from_2918_to_3152 (HMM "PKS_TE" in sequence "UniRef100_Q1RAF9", bitscore: -80.6, e-value: 0.0073, length: 235)
333	UniRef100_Q0TK85_from_1069_to_1245 (HMM "PKS_TE" in sequence "UniRef100_Q0TK85", bitscore: -81.0, e-value: 0.0078, length: 177)
334	UniRef100_A1A8L7_from_1115_to_1291 (HMM "PKS_TE" in sequence "UniRef100_A1A8L7", bitscore: -81.0, e-value: 0.0078, length: 177)
335	UniRef100_O07944_from_4601_to_4840 (HMM "PKS_TE" in sequence "UniRef100_O07944", bitscore: -81.0, e-value: 0.0079, length: 240)
336	UniRef100_Q0YRE1_from_925_to_1170 (HMM "PKS_TE" in sequence "UniRef100_Q0YRE1", bitscore: -81.2, e-value: 0.0081, length: 246)
337	UniRef100_Q1EDB0_from_3661_to_3935 (HMM "PKS_TE" in sequence "UniRef100_Q1EDB0", bitscore: -81.3, e-value: 0.0082, length: 275)
338	UniRef100_Q9Z373_from_2918_to_3152 (HMM "PKS_TE" in sequence "UniRef100_Q9Z373", bitscore: -81.5, e-value: 0.0085, length: 235)
339	UniRef100_Q3V8D5_from_2918_to_3152 (HMM "PKS_TE" in sequence "UniRef100_Q3V8D5", bitscore: -81.5, e-value: 0.0085, length: 235)
340	UniRef100_Q3V7P6_from_2918_to_3152 (HMM "PKS_TE" in sequence "UniRef100_Q3V7P6", bitscore: -81.5, e-value: 0.0085, length: 235)
341	UniRef100_Q8FGE8_from_1324_to_1558 (HMM "PKS_TE" in sequence "UniRef100_Q8FGE8", bitscore: -81.5, e-value: 0.0085, length: 235)
342	UniRef100_Q0TGI6_from_2918_to_3152 (HMM "PKS_TE" in sequence "UniRef100_Q0TGI6", bitscore: -81.5, e-value: 0.0085, length: 235)
343	UniRef100_UPI00006DD2D9_from_388_to_622 (HMM "PKS_TE" in sequence "UniRef100_UPI00006DD2D9", bitscore: -81.5, e-value: 0.0085, length: 235)
344	UniRef100_UPI00006DD515_from_422_to_656 (HMM "PKS_TE" in sequence "UniRef100_UPI00006DD515", bitscore: -81.5, e-value: 0.0085, length: 235)
345	UniRef100_A6FZ62_from_2146_to_2402 (HMM "PKS_TE" in sequence "UniRef100_A6FZ62", bitscore: -81.6, e-value: 0.0087, length: 257)
346	UniRef100_UPI00005F2DDD_from_2926_to_3152 (HMM "PKS_TE" in sequence "UniRef100_UPI00005F2DDD", bitscore: -81.8, e-value: 0.0089, length: 227)
347	UniRef100_A4FHN1_from_3099_to_3325 (HMM "PKS_TE" in sequence "UniRef100_A4FHN1", bitscore: -81.8, e-value: 0.0089, length: 227)
348	UniRef100_A6EX47_from_53_to_301 (HMM "PKS_TE" in sequence "UniRef100_A6EX47", bitscore: -82.0, e-value: 0.0092, length: 249)
349	UniRef100_Q5YWP2_from_25_to_249 (HMM "PKS_TE" in sequence "UniRef100_Q5YWP2", bitscore: -82.0, e-value: 0.0092, length: 225)
350	UniRef100_Q82PG7_from_25_to_246 (HMM "PKS_TE" in sequence "UniRef100_Q82PG7", bitscore: -82.1, e-value: 0.0093, length: 222)
351	UniRef100_A1T9T2_from_20_to_241 (HMM "PKS_TE" in sequence "UniRef100_A1T9T2", bitscore: -82.2, e-value: 0.0095, length: 222)
352	UniRef100_Q0T735_from_1073_to_1249 (HMM "PKS_TE" in sequence "UniRef100_Q0T735", bitscore: -82.3, e-value: 0.0096, length: 177)
353	UniRef100_Q3Z4K7_from_1069_to_1245 (HMM "PKS_TE" in sequence "UniRef100_Q3Z4K7", bitscore: -82.3, e-value: 0.0096, length: 177)
354	UniRef100_Q0RSM9_from_99_to_344 (HMM "PKS_TE" in sequence "UniRef100_Q0RSM9", bitscore: -82.3, e-value: 0.0096, length: 246)
355	UniRef100_A0RDX4_from_2135_to_2293 (HMM "PKS_TE" in sequence "UniRef100_A0RDX4", bitscore: -82.5, e-value: 0.0099, length: 159)
356	UniRef100_Q63BJ5_from_2135_to_2293 (HMM "PKS_TE" in sequence "UniRef100_Q63BJ5", bitscore: -82.5, e-value: 0.0099, length: 159)
357	UniRef100_Q6HJ02_from_2135_to_2293 (HMM "PKS_TE" in sequence "UniRef100_Q6HJ02", bitscore: -82.5, e-value: 0.0099, length: 159)
358	UniRef100_Q81QP7_from_2135_to_2293 (HMM "PKS_TE" in sequence "UniRef100_Q81QP7", bitscore: -82.5, e-value: 0.0099, length: 159)
359	UniRef100_UPI0000557884_from_1830_to_1988 (HMM "PKS_TE" in sequence "UniRef100_UPI0000557884", bitscore: -82.5, e-value: 0.0099, length: 159)
360	UniRef100_A0QNF1_from_7278_to_7507 (HMM "PKS_TE" in sequence "UniRef100_A0QNF1", bitscore: -82.6, e-value: 0.01, length: 230)
361	UniRef100_O87314_from_4731_to_4960 (HMM "PKS_TE" in sequence "UniRef100_O87314", bitscore: -82.6, e-value: 0.01, length: 230)
362	UniRef100_Q4JT69_from_2195_to_2414 (HMM "PKS_TE" in sequence "UniRef100_Q4JT69", bitscore: -82.7, e-value: 0.01, length: 220)
363	UniRef100_A3M108_from_1038_to_1277 (HMM "PKS_TE" in sequence "UniRef100_A3M108", bitscore: -82.7, e-value: 0.01, length: 240)
364	UniRef100_Q0LN51_from_1122_to_1363 (HMM "PKS_TE" in sequence "UniRef100_Q0LN51", bitscore: -82.8, e-value: 0.01, length: 242)
365	UniRef100_Q4MU45_from_2135_to_2293 (HMM "PKS_TE" in sequence "UniRef100_Q4MU45", bitscore: -82.8, e-value: 0.01, length: 159)
366	UniRef100_A1JTF9_from_2916_to_3150 (HMM "PKS_TE" in sequence "UniRef100_A1JTF9", bitscore: -82.9, e-value: 0.011, length: 235)
367	UniRef100_A4GZD2_from_2918_to_3152 (HMM "PKS_TE" in sequence "UniRef100_A4GZD2", bitscore: -83.1, e-value: 0.011, length: 235)
368	UniRef100_UPI00005583D3_from_1_to_219 (HMM "PKS_TE" in sequence "UniRef100_UPI00005583D3", bitscore: -83.4, e-value: 0.011, length: 219)
369	UniRef100_Q9ZGI1_from_28_to_251 (HMM "PKS_TE" in sequence "UniRef100_Q9ZGI1", bitscore: -83.4, e-value: 0.011, length: 224)
370	UniRef100_Q8XQ67_from_675_to_922 (HMM "PKS_TE" in sequence "UniRef100_Q8XQ67", bitscore: -83.5, e-value: 0.012, length: 248)
371	UniRef100_A4LLS4_from_674_to_924 (HMM "PKS_TE" in sequence "UniRef100_A4LLS4", bitscore: -83.5, e-value: 0.012, length: 251)
372	UniRef100_UPI00005F0CE5_from_2918_to_3152 (HMM "PKS_TE" in sequence "UniRef100_UPI00005F0CE5", bitscore: -83.6, e-value: 0.012, length: 235)
373	UniRef100_A4XWA8_from_5105_to_5309 (HMM "PKS_TE" in sequence "UniRef100_A4XWA8", bitscore: -83.7, e-value: 0.012, length: 205)
374	UniRef100_Q0S1Z9_from_5248_to_5427 (HMM "PKS_TE" in sequence "UniRef100_Q0S1Z9", bitscore: -83.8, e-value: 0.012, length: 180)
375	UniRef100_Q8XBV9_from_1069_to_1245 (HMM "PKS_TE" in sequence "UniRef100_Q8XBV9", bitscore: -84.1, e-value: 0.013, length: 177)
376	UniRef100_Q48KC1_from_2599_to_2782 (HMM "PKS_TE" in sequence "UniRef100_Q48KC1", bitscore: -84.3, e-value: 0.013, length: 184)
377	UniRef100_UPI00004DBA5E_from_742_to_963 (HMM "PKS_TE" in sequence "UniRef100_UPI00004DBA5E", bitscore: -84.3, e-value: 0.013, length: 222)
378	UniRef100_A1TGK6_from_24_to_245 (HMM "PKS_TE" in sequence "UniRef100_A1TGK6", bitscore: -84.6, e-value: 0.014, length: 222)
379	UniRef100_O54511_from_2916_to_3150 (HMM "PKS_TE" in sequence "UniRef100_O54511", bitscore: -84.7, e-value: 0.014, length: 235)
380	UniRef100_Q5LV53_from_1881_to_2127 (HMM "PKS_TE" in sequence "UniRef100_Q5LV53", bitscore: -84.8, e-value: 0.014, length: 247)
381	UniRef100_Q26TI8_from_4_to_225 (HMM "PKS_TE" in sequence "UniRef100_Q26TI8", bitscore: -84.8, e-value: 0.014, length: 222)
382	UniRef100_Q93H55_from_23_to_247 (HMM "PKS_TE" in sequence "UniRef100_Q93H55", bitscore: -85.0, e-value: 0.015, length: 225)
383	UniRef100_Q70AZ6_from_1632_to_1859 (HMM "PKS_TE" in sequence "UniRef100_Q70AZ6", bitscore: -85.0, e-value: 0.015, length: 228)
384	UniRef100_Q840C8_from_2146_to_2326 (HMM "PKS_TE" in sequence "UniRef100_Q840C8", bitscore: -85.1, e-value: 0.015, length: 181)
385	UniRef100_Q0SE34_from_4667_to_4875 (HMM "PKS_TE" in sequence "UniRef100_Q0SE34", bitscore: -85.1, e-value: 0.015, length: 209)
386	UniRef100_Q8KRX9_from_28_to_251 (HMM "PKS_TE" in sequence "UniRef100_Q8KRX9", bitscore: -85.5, e-value: 0.016, length: 224)
387	UniRef100_Q2T8U3_from_722_to_972 (HMM "PKS_TE" in sequence "UniRef100_Q2T8U3", bitscore: -85.5, e-value: 0.016, length: 251)
388	UniRef100_Q2AV64_from_2136_to_2294 (HMM "PKS_TE" in sequence "UniRef100_Q2AV64", bitscore: -85.5, e-value: 0.016, length: 159)
389	UniRef100_Q4ZV19_from_2607_to_2787 (HMM "PKS_TE" in sequence "UniRef100_Q4ZV19", bitscore: -85.6, e-value: 0.016, length: 181)
390	UniRef100_A3XD74_from_1903_to_2150 (HMM "PKS_TE" in sequence "UniRef100_A3XD74", bitscore: -85.6, e-value: 0.016, length: 248)
391	UniRef100_Q26Q15_from_1716_to_1964 (HMM "PKS_TE" in sequence "UniRef100_Q26Q15", bitscore: -85.6, e-value: 0.016, length: 249)
392	UniRef100_Q57RY6_from_1070_to_1239 (HMM "PKS_TE" in sequence "UniRef100_Q57RY6", bitscore: -85.6, e-value: 0.016, length: 170)
393	UniRef100_Q8ZR37_from_1070_to_1239 (HMM "PKS_TE" in sequence "UniRef100_Q8ZR37", bitscore: -85.6, e-value: 0.016, length: 170)
394	UniRef100_A3NG04_from_674_to_924 (HMM "PKS_TE" in sequence "UniRef100_A3NG04", bitscore: -85.7, e-value: 0.016, length: 251)
395	UniRef100_A3P1L1_from_791_to_1041 (HMM "PKS_TE" in sequence "UniRef100_A3P1L1", bitscore: -85.7, e-value: 0.016, length: 251)
396	UniRef100_Q63P18_from_674_to_924 (HMM "PKS_TE" in sequence "UniRef100_Q63P18", bitscore: -85.7, e-value: 0.016, length: 251)
397	UniRef100_UPI00005FAD1C_from_659_to_909 (HMM "PKS_TE" in sequence "UniRef100_UPI00005FAD1C", bitscore: -85.7, e-value: 0.016, length: 251)
398	UniRef100_Q3EKI9_from_216_to_374 (HMM "PKS_TE" in sequence "UniRef100_Q3EKI9", bitscore: -85.7, e-value: 0.016, length: 159)
399	UniRef100_Q882M6_from_2932_to_3164 (HMM "PKS_TE" in sequence "UniRef100_Q882M6", bitscore: -85.7, e-value: 0.016, length: 233)
400	UniRef100_UPI000045BF16_from_383_to_633 (HMM "PKS_TE" in sequence "UniRef100_UPI000045BF16", bitscore: -85.7, e-value: 0.016, length: 251)
401	UniRef100_UPI0000D7326D_from_20_to_236 (HMM "PKS_TE" in sequence "UniRef100_UPI0000D7326D", bitscore: -85.8, e-value: 0.017, length: 217)
402	UniRef100_Q4KES9_from_4341_to_4587 (HMM "PKS_TE" in sequence "UniRef100_Q4KES9", bitscore: -85.8, e-value: 0.017, length: 247)
403	UniRef100_UPI000054E494_from_4355_to_4601 (HMM "PKS_TE" in sequence "UniRef100_UPI000054E494", bitscore: -85.8, e-value: 0.017, length: 247)
404	UniRef100_Q8FM04_from_1393_to_1642 (HMM "PKS_TE" in sequence "UniRef100_Q8FM04", bitscore: -85.9, e-value: 0.017, length: 250)
405	UniRef100_A2UKS6_from_1069_to_1245 (HMM "PKS_TE" in sequence "UniRef100_A2UKS6", bitscore: -86.0, e-value: 0.017, length: 177)
406	UniRef100_UPI00005F29C8_from_1069_to_1245 (HMM "PKS_TE" in sequence "UniRef100_UPI00005F29C8", bitscore: -86.0, e-value: 0.017, length: 177)
407	UniRef100_Q5PMD5_from_1070_to_1239 (HMM "PKS_TE" in sequence "UniRef100_Q5PMD5", bitscore: -86.0, e-value: 0.017, length: 170)
408	UniRef100_A1G7D4_from_1109_to_1338 (HMM "PKS_TE" in sequence "UniRef100_A1G7D4", bitscore: -86.1, e-value: 0.018, length: 230)
409	UniRef100_UPI00005F1CA7_from_1069_to_1291 (HMM "PKS_TE" in sequence "UniRef100_UPI00005F1CA7", bitscore: -86.1, e-value: 0.018, length: 223)
410	UniRef100_A0GHL0_from_765_to_1008 (HMM "PKS_TE" in sequence "UniRef100_A0GHL0", bitscore: -86.1, e-value: 0.018, length: 244)
411	UniRef100_Q1D5G1_from_2762_to_3031 (HMM "PKS_TE" in sequence "UniRef100_Q1D5G1", bitscore: -86.2, e-value: 0.018, length: 270)
412	UniRef100_Q6TLJ4_from_26_to_251 (HMM "PKS_TE" in sequence "UniRef100_Q6TLJ4", bitscore: -86.2, e-value: 0.018, length: 226)
413	UniRef100_Q3JI02_from_752_to_1002 (HMM "PKS_TE" in sequence "UniRef100_Q3JI02", bitscore: -86.4, e-value: 0.018, length: 251)
414	UniRef100_UPI00005599BC_from_659_to_909 (HMM "PKS_TE" in sequence "UniRef100_UPI00005599BC", bitscore: -86.4, e-value: 0.018, length: 251)
415	UniRef100_UPI000055A1E1_from_659_to_909 (HMM "PKS_TE" in sequence "UniRef100_UPI000055A1E1", bitscore: -86.4, e-value: 0.018, length: 251)
416	UniRef100_Q2JDT5_from_674_to_923 (HMM "PKS_TE" in sequence "UniRef100_Q2JDT5", bitscore: -86.5, e-value: 0.019, length: 250)
417	UniRef100_Q87WM7_from_3196_to_3430 (HMM "PKS_TE" in sequence "UniRef100_Q87WM7", bitscore: -86.5, e-value: 0.019, length: 235)
418	UniRef100_Q2JG40_from_102_to_347 (HMM "PKS_TE" in sequence "UniRef100_Q2JG40", bitscore: -86.6, e-value: 0.019, length: 246)
419	UniRef100_Q6VT93_from_5993_to_6247 (HMM "PKS_TE" in sequence "UniRef100_Q6VT93", bitscore: -86.6, e-value: 0.019, length: 255)
420	UniRef100_Q93H41_from_13_to_258 (HMM "PKS_TE" in sequence "UniRef100_Q93H41", bitscore: -86.7, e-value: 0.019, length: 246)
421	UniRef100_A1GCV6_from_29_to_230 (HMM "PKS_TE" in sequence "UniRef100_A1GCV6", bitscore: -86.8, e-value: 0.02, length: 202)
422	UniRef100_Q9L4W2_from_25_to_247 (HMM "PKS_TE" in sequence "UniRef100_Q9L4W2", bitscore: -86.9, e-value: 0.02, length: 223)
423	UniRef100_UPI00005EEE0F_from_1069_to_1245 (HMM "PKS_TE" in sequence "UniRef100_UPI00005EEE0F", bitscore: -87.1, e-value: 0.021, length: 177)
424	UniRef100_UPI00005F09B5_from_1069_to_1245 (HMM "PKS_TE" in sequence "UniRef100_UPI00005F09B5", bitscore: -87.1, e-value: 0.021, length: 177)
425	UniRef100_Q5YVZ9_from_5789_to_6023 (HMM "PKS_TE" in sequence "UniRef100_Q5YVZ9", bitscore: -87.1, e-value: 0.021, length: 235)
426	UniRef100_A4FE18_from_844_to_1074 (HMM "PKS_TE" in sequence "UniRef100_A4FE18", bitscore: -87.5, e-value: 0.022, length: 231)
427	UniRef100_Q6DQW3_from_1964_to_2191 (HMM "PKS_TE" in sequence "UniRef100_Q6DQW3", bitscore: -87.8, e-value: 0.023, length: 228)
428	UniRef100_A1WKM2_from_20_to_243 (HMM "PKS_TE" in sequence "UniRef100_A1WKM2", bitscore: -88.0, e-value: 0.024, length: 224)
429	UniRef100_A0NTU6_from_4319_to_4559 (HMM "PKS_TE" in sequence "UniRef100_A0NTU6", bitscore: -88.2, e-value: 0.024, length: 241)
430	UniRef100_A4FD53_from_2142_to_2382 (HMM "PKS_TE" in sequence "UniRef100_A4FD53", bitscore: -88.3, e-value: 0.025, length: 241)
431	UniRef100_Q333V0_from_27_to_249 (HMM "PKS_TE" in sequence "UniRef100_Q333V0", bitscore: -88.4, e-value: 0.025, length: 223)
432	UniRef100_Q846X7_from_40_to_262 (HMM "PKS_TE" in sequence "UniRef100_Q846X7", bitscore: -88.5, e-value: 0.026, length: 223)
433	UniRef100_Q1D6A8_from_19_to_241 (HMM "PKS_TE" in sequence "UniRef100_Q1D6A8", bitscore: -88.5, e-value: 0.026, length: 223)
434	UniRef100_A2QAK0_from_701_to_954 (HMM "PKS_TE" in sequence "UniRef100_A2QAK0", bitscore: -88.5, e-value: 0.026, length: 254)
435	UniRef100_A5UUB1_from_30_to_236 (HMM "PKS_TE" in sequence "UniRef100_A5UUB1", bitscore: -88.8, e-value: 0.027, length: 207)
436	UniRef100_Q50JA2_from_4207_to_4459 (HMM "PKS_TE" in sequence "UniRef100_Q50JA2", bitscore: -89.1, e-value: 0.028, length: 253)
437	UniRef100_Q08UN3_from_1738_to_1990 (HMM "PKS_TE" in sequence "UniRef100_Q08UN3", bitscore: -89.1, e-value: 0.028, length: 253)
438	UniRef100_Q9RAH1_from_2156_to_2419 (HMM "PKS_TE" in sequence "UniRef100_Q9RAH1", bitscore: -89.3, e-value: 0.029, length: 264)
439	UniRef100_UPI00004DBA5D_from_1625_to_1851 (HMM "PKS_TE" in sequence "UniRef100_UPI00004DBA5D", bitscore: -89.4, e-value: 0.03, length: 227)
440	UniRef100_Q4ZT75_from_9232_to_9476 (HMM "PKS_TE" in sequence "UniRef100_Q4ZT75", bitscore: -89.5, e-value: 0.03, length: 245)
441	UniRef100_O85168_from_9110_to_9354 (HMM "PKS_TE" in sequence "UniRef100_O85168", bitscore: -89.6, e-value: 0.03, length: 245)
442	UniRef100_A4T632_from_24_to_245 (HMM "PKS_TE" in sequence "UniRef100_A4T632", bitscore: -89.7, e-value: 0.031, length: 222)
443	UniRef100_UPI00005DFBAA_from_4_to_227 (HMM "PKS_TE" in sequence "UniRef100_UPI00005DFBAA", bitscore: -89.8, e-value: 0.032, length: 224)
444	UniRef100_Q8NLR7_from_1350_to_1599 (HMM "PKS_TE" in sequence "UniRef100_Q8NLR7", bitscore: -90.1, e-value: 0.033, length: 250)
445	UniRef100_Q0PH94_from_3232_to_3487 (HMM "PKS_TE" in sequence "UniRef100_Q0PH94", bitscore: -90.1, e-value: 0.033, length: 256)
446	UniRef100_P94460_from_1063_to_1258 (HMM "PKS_TE" in sequence "UniRef100_P94460", bitscore: -90.1, e-value: 0.033, length: 196)
447	UniRef100_O31827_from_1071_to_1266 (HMM "PKS_TE" in sequence "UniRef100_O31827", bitscore: -90.1, e-value: 0.033, length: 196)
448	UniRef100_Q3KE50_from_4617_to_4869 (HMM "PKS_TE" in sequence "UniRef100_Q3KE50", bitscore: -90.2, e-value: 0.034, length: 253)
449	UniRef100_Q4WQW8_from_30_to_258 (HMM "PKS_TE" in sequence "UniRef100_Q4WQW8", bitscore: -90.3, e-value: 0.034, length: 229)
450	UniRef100_Q1ER07_from_2423_to_2677 (HMM "PKS_TE" in sequence "UniRef100_Q1ER07", bitscore: -90.3, e-value: 0.034, length: 255)
451	UniRef100_Q20CI8_from_2427_to_2681 (HMM "PKS_TE" in sequence "UniRef100_Q20CI8", bitscore: -90.3, e-value: 0.034, length: 255)
452	UniRef100_A3JMZ0_from_1886_to_2135 (HMM "PKS_TE" in sequence "UniRef100_A3JMZ0", bitscore: -90.3, e-value: 0.034, length: 250)
453	UniRef100_Q846W2_from_28_to_252 (HMM "PKS_TE" in sequence "UniRef100_Q846W2", bitscore: -90.4, e-value: 0.035, length: 225)
454	UniRef100_A4X2Q1_from_20_to_232 (HMM "PKS_TE" in sequence "UniRef100_A4X2Q1", bitscore: -90.5, e-value: 0.035, length: 213)
455	UniRef100_UPI0000F2E7C8_from_155_to_372 (HMM "PKS_TE" in sequence "UniRef100_UPI0000F2E7C8", bitscore: -90.6, e-value: 0.036, length: 218)
456	UniRef100_Q08TI8_from_4_to_224 (HMM "PKS_TE" in sequence "UniRef100_Q08TI8", bitscore: -90.6, e-value: 0.036, length: 221)
457	UniRef100_Q70I09_from_26_to_248 (HMM "PKS_TE" in sequence "UniRef100_Q70I09", bitscore: -90.6, e-value: 0.036, length: 223)
458	UniRef100_UPI00004478CA_from_19_to_247 (HMM "PKS_TE" in sequence "UniRef100_UPI00004478CA", bitscore: -90.6, e-value: 0.036, length: 229)
459	UniRef100_Q84BQ4_from_5659_to_5911 (HMM "PKS_TE" in sequence "UniRef100_Q84BQ4", bitscore: -90.8, e-value: 0.037, length: 253)
460	UniRef100_Q3M5N4_from_1077_to_1338 (HMM "PKS_TE" in sequence "UniRef100_Q3M5N4", bitscore: -90.8, e-value: 0.037, length: 262)
461	UniRef100_P45745_from_2132_to_2369 (HMM "PKS_TE" in sequence "UniRef100_P45745", bitscore: -91.0, e-value: 0.038, length: 238)
462	UniRef100_Q2HBV2_from_721_to_875 (HMM "PKS_TE" in sequence "UniRef100_Q2HBV2", bitscore: -91.1, e-value: 0.039, length: 155)
463	UniRef100_Q884E3_from_2599_to_2782 (HMM "PKS_TE" in sequence "UniRef100_Q884E3", bitscore: -91.2, e-value: 0.039, length: 184)
464	UniRef100_Q7N4K8_from_18_to_249 (HMM "PKS_TE" in sequence "UniRef100_Q7N4K8", bitscore: -91.2, e-value: 0.039, length: 232)
465	UniRef100_Q4IYK9_from_38_to_262 (HMM "PKS_TE" in sequence "UniRef100_Q4IYK9", bitscore: -91.2, e-value: 0.039, length: 225)
466	UniRef100_A0ACJ1_from_26_to_247 (HMM "PKS_TE" in sequence "UniRef100_A0ACJ1", bitscore: -91.3, e-value: 0.04, length: 222)
467	UniRef100_A1TTI8_from_1112_to_1284 (HMM "PKS_TE" in sequence "UniRef100_A1TTI8", bitscore: -91.4, e-value: 0.04, length: 173)
468	UniRef100_O54513_from_23_to_248 (HMM "PKS_TE" in sequence "UniRef100_O54513", bitscore: -91.4, e-value: 0.041, length: 226)
469	UniRef100_Q8Z8L5_from_1070_to_1292 (HMM "PKS_TE" in sequence "UniRef100_Q8Z8L5", bitscore: -91.4, e-value: 0.041, length: 223)
470	UniRef100_Q62C00_from_2_to_211 (HMM "PKS_TE" in sequence "UniRef100_Q62C00", bitscore: -91.4, e-value: 0.041, length: 210)
471	UniRef100_A1JTG1_from_23_to_248 (HMM "PKS_TE" in sequence "UniRef100_A1JTG1", bitscore: -91.5, e-value: 0.041, length: 226)
472	UniRef100_A1UGH8_from_57_to_305 (HMM "PKS_TE" in sequence "UniRef100_A1UGH8", bitscore: -91.7, e-value: 0.042, length: 249)
473	UniRef100_A4ZPY5_from_1632_to_1874 (HMM "PKS_TE" in sequence "UniRef100_A4ZPY5", bitscore: -91.8, e-value: 0.043, length: 243)
474	UniRef100_UPI000038DE88_from_1738_to_2000 (HMM "PKS_TE" in sequence "UniRef100_UPI000038DE88", bitscore: -91.9, e-value: 0.044, length: 263)
475	UniRef100_A1U0Y7_from_55_to_303 (HMM "PKS_TE" in sequence "UniRef100_A1U0Y7", bitscore: -92.2, e-value: 0.046, length: 249)
476	UniRef100_Q0LP42_from_2629_to_2875 (HMM "PKS_TE" in sequence "UniRef100_Q0LP42", bitscore: -92.4, e-value: 0.048, length: 247)
477	UniRef100_Q2SW21_from_29_to_251 (HMM "PKS_TE" in sequence "UniRef100_Q2SW21", bitscore: -92.5, e-value: 0.049, length: 223)
478	UniRef100_A3HLR8_from_7_to_232 (HMM "PKS_TE" in sequence "UniRef100_A3HLR8", bitscore: -92.7, e-value: 0.05, length: 226)
479	UniRef100_Q0LKI9_from_1026_to_1274 (HMM "PKS_TE" in sequence "UniRef100_Q0LKI9", bitscore: -92.7, e-value: 0.05, length: 249)
480	UniRef100_UPI00006A2728_from_1256_to_1497 (HMM "PKS_TE" in sequence "UniRef100_UPI00006A2728", bitscore: -93.0, e-value: 0.052, length: 242)
481	UniRef100_O66071_from_1073_to_1278 (HMM "PKS_TE" in sequence "UniRef100_O66071", bitscore: -93.0, e-value: 0.053, length: 206)
482	UniRef100_O69247_from_1046_to_1251 (HMM "PKS_TE" in sequence "UniRef100_O69247", bitscore: -93.0, e-value: 0.053, length: 206)
483	UniRef100_Q88GB7_from_7_to_232 (HMM "PKS_TE" in sequence "UniRef100_Q88GB7", bitscore: -93.3, e-value: 0.055, length: 226)
484	UniRef100_Q0SK65_from_7_to_231 (HMM "PKS_TE" in sequence "UniRef100_Q0SK65", bitscore: -93.4, e-value: 0.056, length: 225)
485	UniRef100_Q0RIF4_from_53_to_272 (HMM "PKS_TE" in sequence "UniRef100_Q0RIF4", bitscore: -93.4, e-value: 0.056, length: 220)
486	UniRef100_A1B557_from_1068_to_1292 (HMM "PKS_TE" in sequence "UniRef100_A1B557", bitscore: -93.4, e-value: 0.056, length: 225)
487	UniRef100_Q2S6V8_from_23_to_247 (HMM "PKS_TE" in sequence "UniRef100_Q2S6V8", bitscore: -93.5, e-value: 0.057, length: 225)
488	UniRef100_Q2EEK0_from_2132_to_2289 (HMM "PKS_TE" in sequence "UniRef100_Q2EEK0", bitscore: -93.5, e-value: 0.057, length: 158)
489	UniRef100_Q4KAZ0_from_23_to_244 (HMM "PKS_TE" in sequence "UniRef100_Q4KAZ0", bitscore: -94.0, e-value: 0.062, length: 222)
490	UniRef100_Q0FMP5_from_1880_to_2126 (HMM "PKS_TE" in sequence "UniRef100_Q0FMP5", bitscore: -94.1, e-value: 0.062, length: 247)
491	UniRef100_A4X8K5_from_25_to_248 (HMM "PKS_TE" in sequence "UniRef100_A4X8K5", bitscore: -94.2, e-value: 0.063, length: 224)
492	UniRef100_Q0RI62_from_1128_to_1380 (HMM "PKS_TE" in sequence "UniRef100_Q0RI62", bitscore: -94.3, e-value: 0.064, length: 253)
493	UniRef100_A0WN92_from_1072_to_1324 (HMM "PKS_TE" in sequence "UniRef100_A0WN92", bitscore: -94.4, e-value: 0.065, length: 253)
494	UniRef100_Q4ISP1_from_988_to_1234 (HMM "PKS_TE" in sequence "UniRef100_Q4ISP1", bitscore: -94.9, e-value: 0.07, length: 247)
495	UniRef100_Q32IY5_from_1069_to_1245 (HMM "PKS_TE" in sequence "UniRef100_Q32IY5", bitscore: -95.1, e-value: 0.073, length: 177)
496	UniRef100_Q2HQW8_from_3725_to_3975 (HMM "PKS_TE" in sequence "UniRef100_Q2HQW8", bitscore: -95.4, e-value: 0.077, length: 251)
497	UniRef100_Q8GAQ3_from_2624_to_2790 (HMM "PKS_TE" in sequence "UniRef100_Q8GAQ3", bitscore: -95.4, e-value: 0.077, length: 167)
498	UniRef100_Q4KCY4_from_26_to_247 (HMM "PKS_TE" in sequence "UniRef100_Q4KCY4", bitscore: -95.7, e-value: 0.08, length: 222)
499	UniRef100_Q40XD3_from_9_to_213 (HMM "PKS_TE" in sequence "UniRef100_Q40XD3", bitscore: -95.7, e-value: 0.08, length: 205)
500	UniRef100_Q212V9_from_1635_to_1875 (HMM "PKS_TE" in sequence "UniRef100_Q212V9", bitscore: -95.8, e-value: 0.082, length: 241)
501	UniRef100_Q9EWP0_from_35_to_265 (HMM "PKS_TE" in sequence "UniRef100_Q9EWP0", bitscore: -95.9, e-value: 0.082, length: 231)
502	UniRef100_Q1IA16_from_2779_to_3000 (HMM "PKS_TE" in sequence "UniRef100_Q1IA16", bitscore: -95.9, e-value: 0.083, length: 222)
503	UniRef100_UPI00005100F7_from_3277_to_3511 (HMM "PKS_TE" in sequence "UniRef100_UPI00005100F7", bitscore: -96.1, e-value: 0.085, length: 235)
504	UniRef100_A3N9X4_from_355_to_605 (HMM "PKS_TE" in sequence "UniRef100_A3N9X4", bitscore: -96.1, e-value: 0.086, length: 251)
505	UniRef100_Q0RPK1_from_671_to_926 (HMM "PKS_TE" in sequence "UniRef100_Q0RPK1", bitscore: -96.3, e-value: 0.088, length: 256)
506	UniRef100_Q9HWG2_from_20_to_236 (HMM "PKS_TE" in sequence "UniRef100_Q9HWG2", bitscore: -96.3, e-value: 0.089, length: 217)
507	UniRef100_Q1D6P2_from_39_to_262 (HMM "PKS_TE" in sequence "UniRef100_Q1D6P2", bitscore: -96.3, e-value: 0.089, length: 224)
508	UniRef100_Q2UPE6_from_715_to_883 (HMM "PKS_TE" in sequence "UniRef100_Q2UPE6", bitscore: -96.3, e-value: 0.089, length: 169)
509	UniRef100_A3SPZ2_from_1869_to_2118 (HMM "PKS_TE" in sequence "UniRef100_A3SPZ2", bitscore: -96.4, e-value: 0.089, length: 250)
510	UniRef100_UPI0000DAF5F2_from_20_to_236 (HMM "PKS_TE" in sequence "UniRef100_UPI0000DAF5F2", bitscore: -96.6, e-value: 0.092, length: 217)
511	UniRef100_Q13RJ2_from_29_to_221 (HMM "PKS_TE" in sequence "UniRef100_Q13RJ2", bitscore: -96.6, e-value: 0.092, length: 193)
512	UniRef100_Q87W66_from_23_to_243 (HMM "PKS_TE" in sequence "UniRef100_Q87W66", bitscore: -96.6, e-value: 0.093, length: 221)
513	UniRef100_A5W1U5_from_7_to_232 (HMM "PKS_TE" in sequence "UniRef100_A5W1U5", bitscore: -96.7, e-value: 0.094, length: 226)
514	UniRef100_Q8XQ64_from_1176_to_1416 (HMM "PKS_TE" in sequence "UniRef100_Q8XQ64", bitscore: -96.7, e-value: 0.094, length: 241)
515	UniRef100_A4JPA3_from_28_to_246 (HMM "PKS_TE" in sequence "UniRef100_A4JPA3", bitscore: -96.7, e-value: 0.094, length: 219)
516	UniRef100_Q83X79_from_26_to_248 (HMM "PKS_TE" in sequence "UniRef100_Q83X79", bitscore: -96.7, e-value: 0.094, length: 223)
517	UniRef100_Q02T46_from_20_to_236 (HMM "PKS_TE" in sequence "UniRef100_Q02T46", bitscore: -96.8, e-value: 0.096, length: 217)
518	UniRef100_Q5YV27_from_4284_to_4518 (HMM "PKS_TE" in sequence "UniRef100_Q5YV27", bitscore: -96.8, e-value: 0.096, length: 235)
519	UniRef100_Q0SKF9_from_8689_to_8925 (HMM "PKS_TE" in sequence "UniRef100_Q0SKF9", bitscore: -96.8, e-value: 0.096, length: 237)
520	UniRef100_Q0S5D8_from_5818_to_6054 (HMM "PKS_TE" in sequence "UniRef100_Q0S5D8", bitscore: -97.3, e-value: 0.1, length: 237)
521	UniRef100_Q7BUF9_from_24_to_246 (HMM "PKS_TE" in sequence "UniRef100_Q7BUF9", bitscore: -97.3, e-value: 0.1, length: 223)
522	2000650970_from_68_to_266 (HMM "PKS_TE" in sequence "2000650970", bitscore: -107.1, e-value: 0.003, length: 199)
523	2000435560_from_48_to_265 (HMM "PKS_TE" in sequence "2000435560", bitscore: -121.6, e-value: 0.03, length: 218)
524	2000469240_from_54_to_278 (HMM "PKS_TE" in sequence "2000469240", bitscore: -128.1, e-value: 0.084, length: 225)
525	2001061690_from_48_to_265 (HMM "PKS_TE" in sequence "2001061690", bitscore: -121.8, e-value: 0.017, length: 218)
526	2001169510_from_23_to_261 (HMM "PKS_TE" in sequence "2001169510", bitscore: -129.4, e-value: 0.058, length: 239)
527	2000196310_from_48_to_265 (HMM "PKS_TE" in sequence "2000196310", bitscore: -121.8, e-value: 0.035, length: 218)
528	Contig30941.gene2_from_26_to_247 (HMM "PKS_TE" in sequence "Contig30941.gene2", bitscore: -55.1, e-value: 4.9e-06, length: 222)
529	Contig39773.gene1_from_86_to_307 (HMM "PKS_TE" in sequence "Contig39773.gene1", bitscore: -87.9, e-value: 0.00087, length: 222)
530	XZS10604.b1.gene1_from_66_to_265 (HMM "PKS_TE" in sequence "XZS10604.b1.gene1", bitscore: -96.2, e-value: 0.0032, length: 200)
531	Contig29324.gene1_from_198_to_338 (HMM "PKS_TE" in sequence "Contig29324.gene1", bitscore: -102.4, e-value: 0.0087, length: 141)
532	Contig33155.gene2_from_20_to_242 (HMM "PKS_TE" in sequence "Contig33155.gene2", bitscore: -108.7, e-value: 0.023, length: 223)
533	Contig19244.gene1_from_42_to_291 (HMM "PKS_TE" in sequence "Contig19244.gene1", bitscore: -110.3, e-value: 0.03, length: 250)
534	AACY01067404.188448.197966_from_2906_to_3167 (HMM "PKS_TE" in sequence "AACY01067404.188448.197966", bitscore: -64.7, e-value: 0.00013, length: 262)
535	AGZO_Contig4524.gene1_from_38_to_261 (HMM "PKS_TE" in sequence "AGZO_Contig4524.gene1", bitscore: -91.3, e-value: 0.00099, length: 224)
536	AHAI_AHAI20704.b2.gene1_from_15_to_266 (HMM "PKS_TE" in sequence "AHAI_AHAI20704.b2.gene1", bitscore: -99.0, e-value: 0.0034, length: 252)
