# Supplementary material for: A Computational Screen for Type I Polyketide Synthases in Metagenomics Shotgun Data
Source: PLoS One. 2008 Oct 27;3(10):e3515. doi: 10.1371/journal.pone.0003515 (PMC2568958; doi:10.1371/journal.pone.0003515)
Supplement: Methods S7 — Sequences, alignment and tree files of the different domains. (6.92 MB ZIP) [file pone.0003515.s007.zip › sequences_alignments_and_trees/PKS_PP.hmm_in_uniref100-2007-07-27.fasta.results.hits_seq.fa_clusters_90_sim_100_len.txt]

UniRef100_A3NLR7_from_2151_to_2221 UniRef100_A3P7D5_from_2227_to_2297 UniRef100_A3P7D6_from_1095_to_1165 UniRef100_A3P7D7_from_2167_to_2237 UniRef100_A4LVQ3_from_689_to_759 UniRef100_Q3JKP9_from_2110_to_2180 UniRef100_Q3JKQ0_from_1213_to_1283 UniRef100_Q3JKQ0_from_3438_to_3508 UniRef100_Q3JKQ1_from_1104_to_1174 UniRef100_Q3JKQ1_from_2220_to_2290 UniRef100_Q63JT0_from_2110_to_2180 UniRef100_Q63JT1_from_1081_to_1151 UniRef100_Q63JT2_from_1118_to_1188 UniRef100_Q63JT2_from_2242_to_2312 UniRef100_UPI0000559EB0_from_1108_to_1178 UniRef100_UPI0000559EB2_from_1691_to_1761 UniRef100_UPI0000559FE0_from_66_to_136 UniRef100_UPI000055AA1F_from_1057_to_1127 UniRef100_UPI000055AA1F_from_3282_to_3352 UniRef100_UPI000055B881_from_2243_to_2313 UniRef100_UPI000055B8E1_from_1058_to_1128 UniRef100_UPI000055B909_from_77_to_147 UniRef100_UPI000055B914_from_50_to_120 UniRef100_UPI000055B93F_from_2093_to_2163 UniRef100_UPI000055BE20_from_75_to_145 UniRef100_UPI000055BE22_from_50_to_120 UniRef100_UPI000055BFB6_from_890_to_960 UniRef100_UPI00005FAFC7_from_1071_to_1141 UniRef100_UPI00005FB066_from_2237_to_2307 UniRef100_UPI00006741B5_from_2107_to_2177 UniRef100_UPI00006744EA_from_196_to_266 UniRef100_UPI0000674528_from_1058_to_1128 UniRef100_UPI0000674528_from_3287_to_3357 UniRef100_UPI0000674529_from_1134_to_1204 UniRef100_UPI0000D722FA_from_2107_to_2177 UniRef100_UPI0000D72340_from_1114_to_1184 UniRef100_UPI0000D72340_from_2230_to_2300 UniRef100_UPI0000DADCDB_from_937_to_1007 
UniRef100_A1UUX8_from_3599_to_3670 UniRef100_A3MDI6_from_3599_to_3670 UniRef100_A3NJF5_from_4663_to_4734 UniRef100_A3NJF5_from_4801_to_4872 UniRef100_A3P519_from_4664_to_4735 UniRef100_A3P519_from_4802_to_4873 UniRef100_A4MHM9_from_166_to_237 UniRef100_A4MHM9_from_32_to_103 UniRef100_Q3JMN8_from_4514_to_4585 UniRef100_Q3JMN8_from_4652_to_4723 UniRef100_Q63LK7_from_4711_to_4782 UniRef100_Q63LK7_from_4849_to_4920 UniRef100_UPI0000558FFC_from_1985_to_2056 UniRef100_UPI0000559E5B_from_3382_to_3453 UniRef100_UPI0000559E5B_from_3517_to_3588 UniRef100_UPI000055B83C_from_230_to_301 UniRef100_UPI000055B83C_from_92_to_163 UniRef100_UPI000055BFF0_from_4688_to_4759 UniRef100_UPI000055BFF0_from_4826_to_4897 UniRef100_UPI00005FAFA0_from_215_to_286 UniRef100_UPI00005FAFA0_from_77_to_148 UniRef100_UPI0000673214_from_2_to_73 UniRef100_UPI0000674386_from_3552_to_3623 UniRef100_UPI0000674386_from_3690_to_3761 UniRef100_UPI00006DD0FF_from_3593_to_3664 UniRef100_UPI0000D72341_from_4086_to_4157 UniRef100_UPI0000D72341_from_4224_to_4295 
UniRef100_A0K4V8_from_2416_to_2488 UniRef100_A0U895_from_1345_to_1417 UniRef100_A1V0Y5_from_2420_to_2492 UniRef100_A2VSM5_from_2417_to_2489 UniRef100_A3MN59_from_2393_to_2465 UniRef100_A3ND25_from_2420_to_2492 UniRef100_A3NYT7_from_2420_to_2492 UniRef100_A4MEM8_from_2420_to_2492 UniRef100_A5J8L4_from_2420_to_2492 UniRef100_Q1BYU4_from_2416_to_2488 UniRef100_Q39J94_from_2419_to_2491 UniRef100_Q3JP47_from_2420_to_2492 UniRef100_Q63R84_from_2420_to_2492 UniRef100_UPI0000558A95_from_2332_to_2404 UniRef100_UPI0000558D66_from_2332_to_2404 UniRef100_UPI0000559409_from_449_to_521 UniRef100_UPI000055A05E_from_2332_to_2404 UniRef100_UPI000055BBB8_from_2332_to_2404 UniRef100_UPI00005FAB8C_from_2332_to_2404 UniRef100_UPI0000674014_from_2393_to_2465 
UniRef100_A1UUY0_from_3207_to_3283 UniRef100_A2RX48_from_3160_to_3236 UniRef100_A3MDI4_from_3227_to_3303 UniRef100_A3NJF4_from_3259_to_3335 UniRef100_A3P518_from_3327_to_3403 UniRef100_A4LGP3_from_3247_to_3323 UniRef100_Q4V2I8_from_1578_to_1654 UniRef100_Q63LK8_from_3199_to_3275 UniRef100_UPI0000559048_from_2100_to_2176 UniRef100_UPI0000559F5E_from_1514_to_1590 UniRef100_UPI00005FB064_from_3327_to_3403 UniRef100_UPI0000673239_from_1622_to_1698 UniRef100_UPI000067452C_from_3259_to_3335 UniRef100_UPI00006DD181_from_1184_to_1260 UniRef100_UPI0000D7233F_from_3253_to_3329 UniRef100_UPI0000D7234F_from_1729_to_1805 UniRef100_UPI0000D72370_from_2869_to_2945 
UniRef100_A1UUY0_from_3087_to_3159 UniRef100_A2RX48_from_3040_to_3112 UniRef100_A3MDI4_from_3107_to_3179 UniRef100_A3NJF4_from_3139_to_3211 UniRef100_A3P518_from_3195_to_3267 UniRef100_A4LGP3_from_3119_to_3191 UniRef100_Q4V2I8_from_1458_to_1530 UniRef100_Q63LK8_from_3079_to_3151 UniRef100_UPI0000559048_from_1980_to_2052 UniRef100_UPI0000559F5E_from_1394_to_1466 UniRef100_UPI00005FB064_from_3195_to_3267 UniRef100_UPI0000673239_from_1502_to_1574 UniRef100_UPI000067452C_from_3139_to_3211 UniRef100_UPI00006DD181_from_1064_to_1136 UniRef100_UPI0000D7233F_from_3133_to_3205 UniRef100_UPI0000D7234F_from_1609_to_1681 UniRef100_UPI0000D72370_from_2745_to_2817 
UniRef100_A1UUY0_from_2225_to_2296 UniRef100_A2RX48_from_2175_to_2246 UniRef100_A3MDI4_from_2245_to_2316 UniRef100_A3NJF4_from_2223_to_2294 UniRef100_A3P518_from_2201_to_2272 UniRef100_A4LGP3_from_2236_to_2307 UniRef100_Q4V2I8_from_602_to_673 UniRef100_Q63LK8_from_2187_to_2258 UniRef100_UPI0000559048_from_1124_to_1195 UniRef100_UPI0000559F5E_from_532_to_603 UniRef100_UPI00005FB064_from_2201_to_2272 UniRef100_UPI0000673239_from_646_to_717 UniRef100_UPI000067452C_from_2244_to_2315 UniRef100_UPI00006DD181_from_205_to_276 UniRef100_UPI0000D7233F_from_2223_to_2294 UniRef100_UPI0000D7234F_from_714_to_785 UniRef100_UPI0000D72370_from_1832_to_1903 
UniRef100_A1UUY1_from_347_to_418 UniRef100_A3MDI3_from_408_to_479 UniRef100_A3NJF3_from_2234_to_2305 UniRef100_A3P517_from_2237_to_2308 UniRef100_A4LGP4_from_2214_to_2285 UniRef100_A5J374_from_408_to_479 UniRef100_Q3JF86_from_2231_to_2302 UniRef100_Q63LK9_from_2209_to_2280 UniRef100_UPI0000558E22_from_723_to_794 UniRef100_UPI0000558FF5_from_723_to_794 UniRef100_UPI000055A01E_from_2233_to_2304 UniRef100_UPI000055B889_from_883_to_954 UniRef100_UPI00005FB065_from_2195_to_2266 UniRef100_UPI00006743BF_from_566_to_637 UniRef100_UPI00006DD110_from_786_to_857 UniRef100_UPI0000D722F8_from_1531_to_1602 UniRef100_UPI0000D7236F_from_2196_to_2267 
UniRef100_A1UUY0_from_586_to_659 UniRef100_A2RX48_from_542_to_615 UniRef100_A3MDI4_from_612_to_685 UniRef100_A3NJF4_from_583_to_656 UniRef100_A3P518_from_562_to_635 UniRef100_A4LGP3_from_601_to_674 UniRef100_Q3JF85_from_579_to_652 UniRef100_Q4V2I7_from_595_to_668 UniRef100_Q63LK8_from_545_to_618 UniRef100_UPI0000559928_from_159_to_232 UniRef100_UPI000055B88A_from_596_to_669 UniRef100_UPI00005FB064_from_562_to_635 UniRef100_UPI000067452C_from_608_to_681 UniRef100_UPI00006DD10E_from_169_to_242 UniRef100_UPI0000D7233F_from_579_to_652 UniRef100_UPI0000D72370_from_186_to_259 
UniRef100_A1UUX8_from_3737_to_3808 UniRef100_A3MDI6_from_3737_to_3808 UniRef100_A3NJF5_from_4942_to_5013 UniRef100_A3P519_from_4940_to_5011 UniRef100_A4MHM9_from_304_to_375 UniRef100_Q3JMN8_from_4793_to_4864 UniRef100_Q63LK7_from_4987_to_5058 UniRef100_UPI0000558FFC_from_2123_to_2194 UniRef100_UPI0000559E5B_from_3655_to_3726 UniRef100_UPI000055B83C_from_371_to_442 UniRef100_UPI000055BFF0_from_4964_to_5035 UniRef100_UPI00005FAFA0_from_353_to_424 UniRef100_UPI0000673214_from_140_to_211 UniRef100_UPI0000674386_from_3831_to_3902 UniRef100_UPI00006DD0FF_from_3731_to_3802 UniRef100_UPI0000D72341_from_4365_to_4436 
UniRef100_A2S1Y5_from_2768_to_2838 UniRef100_A3MCQ8_from_2771_to_2841 UniRef100_A3NGR5_from_2792_to_2862 UniRef100_A3P2B7_from_2829_to_2899 UniRef100_A4LL34_from_2795_to_2865 UniRef100_A5J3W8_from_2774_to_2844 UniRef100_A5TML8_from_2771_to_2841 UniRef100_Q3JHE0_from_2795_to_2865 UniRef100_Q4V2F5_from_3250_to_3320 UniRef100_Q63NJ3_from_2803_to_2873 UniRef100_UPI0000558CCC_from_2752_to_2822 UniRef100_UPI0000558F28_from_2755_to_2825 UniRef100_UPI000055B93D_from_2807_to_2877 UniRef100_UPI0000673333_from_135_to_205 UniRef100_UPI000067452A_from_2795_to_2865 UniRef100_UPI0000DADCE4_from_682_to_752 
UniRef100_A2S1Y5_from_3606_to_3676 UniRef100_A3MCQ8_from_3609_to_3679 UniRef100_A3NGR5_from_3630_to_3700 UniRef100_A3P2B7_from_3665_to_3735 UniRef100_A4LL34_from_3633_to_3703 UniRef100_A5J3W8_from_3612_to_3682 UniRef100_A5TML8_from_3609_to_3679 UniRef100_Q3JHE0_from_3631_to_3701 UniRef100_Q4V2F5_from_4088_to_4158 UniRef100_Q63NJ3_from_3641_to_3711 UniRef100_UPI0000558CCC_from_3590_to_3660 UniRef100_UPI0000558F28_from_3593_to_3663 UniRef100_UPI000055B93D_from_3645_to_3715 UniRef100_UPI0000673333_from_973_to_1043 UniRef100_UPI000067452A_from_3631_to_3701 UniRef100_UPI0000DADCE4_from_1520_to_1590 
UniRef100_A1ACH2_from_2830_to_2899 UniRef100_A1JTF9_from_2828_to_2897 UniRef100_A4GZD2_from_2830_to_2899 UniRef100_O54511_from_2828_to_2897 UniRef100_P74995_from_116_to_185 UniRef100_Q0TGI6_from_2830_to_2899 UniRef100_Q1RAF9_from_2830_to_2899 UniRef100_Q1RPE9_from_2830_to_2899 UniRef100_Q3V7P6_from_2830_to_2899 UniRef100_Q3V8D5_from_2830_to_2899 UniRef100_Q8FGE8_from_1236_to_1305 UniRef100_Q9Z373_from_2830_to_2899 UniRef100_UPI00005F0CE5_from_2830_to_2899 UniRef100_UPI00005F2DDD_from_2830_to_2899 UniRef100_UPI00006DD2D9_from_300_to_369 UniRef100_UPI00006DD515_from_334_to_403 
UniRef100_A2S1Y5_from_27_to_103 UniRef100_A3MCQ8_from_30_to_106 UniRef100_A3NGR5_from_11_to_87 UniRef100_A3P2B7_from_30_to_106 UniRef100_A4LL34_from_11_to_87 UniRef100_A5J3W8_from_30_to_106 UniRef100_A5TML8_from_30_to_106 UniRef100_Q3JHE0_from_11_to_87 UniRef100_Q4V2F5_from_506_to_582 UniRef100_Q63NJ3_from_11_to_87 UniRef100_UPI0000558CCC_from_11_to_87 UniRef100_UPI0000558F28_from_11_to_87 UniRef100_UPI000055B93D_from_11_to_87 UniRef100_UPI000067452A_from_11_to_87 UniRef100_UPI0000DADCE5_from_11_to_87 
UniRef100_A2S1Y5_from_2005_to_2084 UniRef100_A3MCQ8_from_2008_to_2087 UniRef100_A3NGR5_from_2029_to_2108 UniRef100_A3P2B7_from_2063_to_2142 UniRef100_A4LL34_from_2029_to_2108 UniRef100_A5J3W8_from_2011_to_2090 UniRef100_A5TML8_from_2008_to_2087 UniRef100_Q3JHE0_from_2032_to_2111 UniRef100_Q4V2F5_from_2487_to_2566 UniRef100_Q63NJ3_from_2041_to_2120 UniRef100_UPI0000558CCC_from_1989_to_2068 UniRef100_UPI0000558F28_from_1992_to_2071 UniRef100_UPI000055B93D_from_2041_to_2120 UniRef100_UPI000067452A_from_2032_to_2111 
UniRef100_A2S2X1_from_1651_to_1720 UniRef100_A3N9E1_from_1652_to_1721 UniRef100_A3NV36_from_1652_to_1721 UniRef100_A5XI24_from_1654_to_1723 UniRef100_Q2SVW0_from_1636_to_1705 UniRef100_Q3JSH1_from_1649_to_1718 UniRef100_Q63U38_from_1652_to_1721 UniRef100_UPI0000559054_from_533_to_602 UniRef100_UPI0000559728_from_1652_to_1721 UniRef100_UPI000055B86E_from_1649_to_1718 UniRef100_UPI000055BFB2_from_744_to_813 UniRef100_UPI0000674410_from_1649_to_1718 UniRef100_UPI00006DD152_from_1651_to_1720 UniRef100_UPI0000D72327_from_181_to_250 
UniRef100_A1UUX8_from_1480_to_1558 UniRef100_A3MDI6_from_1474_to_1552 UniRef100_A3NJF5_from_2540_to_2618 UniRef100_A3P519_from_2540_to_2618 UniRef100_Q3JMN8_from_2391_to_2469 UniRef100_Q63LK7_from_2585_to_2663 UniRef100_UPI0000559E5B_from_1239_to_1317 UniRef100_UPI000055B8C7_from_220_to_298 UniRef100_UPI000055BFF0_from_2558_to_2636 UniRef100_UPI0000673238_from_1474_to_1552 UniRef100_UPI0000674386_from_1439_to_1517 UniRef100_UPI00006DD0FF_from_1480_to_1558 UniRef100_UPI0000D72341_from_1963_to_2041 
UniRef100_A1UUY0_from_410_to_483 UniRef100_A2RX48_from_356_to_429 UniRef100_A3MDI4_from_430_to_503 UniRef100_A3NJF4_from_405_to_478 UniRef100_A3P518_from_380_to_453 UniRef100_A4LGP3_from_403_to_476 UniRef100_Q3JF85_from_395_to_468 UniRef100_Q4V2I7_from_419_to_492 UniRef100_Q63LK8_from_351_to_424 UniRef100_UPI000055B88A_from_408_to_481 UniRef100_UPI00005FB064_from_380_to_453 UniRef100_UPI000067452C_from_420_to_493 UniRef100_UPI0000D7233F_from_395_to_468 
UniRef100_A2RWQ3_from_2121_to_2191 UniRef100_A3NKB9_from_2142_to_2212 UniRef100_A3P5Y3_from_2147_to_2217 UniRef100_A4LU41_from_2130_to_2200 UniRef100_Q3JLX2_from_2109_to_2179 UniRef100_Q62C88_from_2127_to_2197 UniRef100_Q63KU5_from_2115_to_2185 UniRef100_UPI0000558ED7_from_2121_to_2191 UniRef100_UPI0000558FD6_from_2123_to_2193 UniRef100_UPI000055A01F_from_2106_to_2176 UniRef100_UPI000055B93C_from_2099_to_2169 UniRef100_UPI000055BFEF_from_2141_to_2211 UniRef100_UPI000067452B_from_2141_to_2211 
UniRef100_A2S1Z2_from_819_to_889 UniRef100_A3MCR4_from_684_to_754 UniRef100_A3NGS2_from_819_to_889 UniRef100_Q3JHD4_from_819_to_889 UniRef100_Q62B79_from_819_to_889 UniRef100_Q63NI8_from_822_to_892 UniRef100_UPI0000558D94_from_822_to_892 UniRef100_UPI0000558F51_from_822_to_892 UniRef100_UPI000055A7C6_from_819_to_889 UniRef100_UPI000055B87C_from_819_to_889 UniRef100_UPI00006732FA_from_822_to_892 UniRef100_UPI00006743F2_from_819_to_889 UniRef100_UPI00006DD150_from_822_to_892 
UniRef100_A3NKB5_from_998_to_1068 UniRef100_A3P5X9_from_998_to_1068 UniRef100_A4LU38_from_998_to_1068 UniRef100_Q3JLX5_from_998_to_1068 UniRef100_Q62C03_from_998_to_1068 UniRef100_Q63KU8_from_987_to_1057 UniRef100_UPI0000559CA6_from_987_to_1057 UniRef100_UPI000055A750_from_987_to_1057 UniRef100_UPI000055BECC_from_302_to_372 UniRef100_UPI00005FADC3_from_987_to_1057 UniRef100_UPI0000674302_from_987_to_1057 UniRef100_UPI0000DADCF0_from_987_to_1057 
UniRef100_A3ML23_from_1394_to_1460 UniRef100_A3NB28_from_2654_to_2720 UniRef100_A3NWV8_from_2654_to_2720 UniRef100_A4LD31_from_2654_to_2720 UniRef100_Q3JQV3_from_2654_to_2720 UniRef100_Q63SU2_from_2682_to_2748 UniRef100_UPI0000558854_from_1509_to_1575 UniRef100_UPI0000559DFD_from_1235_to_1301 UniRef100_UPI000055A5CA_from_2648_to_2714 UniRef100_UPI000055B9CB_from_2648_to_2714 UniRef100_UPI00005FABFA_from_2648_to_2714 UniRef100_UPI0000674269_from_2648_to_2714 
UniRef100_A3NB31_from_543_to_611 UniRef100_A3NWW2_from_543_to_611 UniRef100_A4LD35_from_564_to_632 UniRef100_A5TJV9_from_564_to_632 UniRef100_Q3JQU9_from_561_to_629 UniRef100_Q62J50_from_543_to_611 UniRef100_Q63ST9_from_561_to_629 UniRef100_UPI0000558858_from_538_to_606 UniRef100_UPI0000559F4B_from_538_to_606 UniRef100_UPI000055A5C8_from_538_to_606 UniRef100_UPI000055B9CD_from_538_to_606 
UniRef100_A3NHC8_from_1195_to_1271 UniRef100_A3P2Y4_from_1187_to_1263 UniRef100_A4LS22_from_1197_to_1273 UniRef100_Q2T3X5_from_1229_to_1305 UniRef100_Q3JGW3_from_1180_to_1256 UniRef100_Q63N11_from_1195_to_1271 UniRef100_UPI00005595EC_from_1193_to_1269 UniRef100_UPI000055B49E_from_1197_to_1273 UniRef100_UPI000055BA45_from_1199_to_1275 UniRef100_UPI000067425B_from_1195_to_1271 
UniRef100_A0PQM7_from_4037_to_4110 UniRef100_A0QFF5_from_4017_to_4090 UniRef100_A1KK94_from_3998_to_4071 UniRef100_A1QT50_from_3998_to_4071 UniRef100_A2VJF6_from_3998_to_4071 UniRef100_A5U473_from_3998_to_4071 UniRef100_O53490_from_3998_to_4071 UniRef100_Q73Z07_from_4016_to_4089 UniRef100_Q7D7J7_from_3998_to_4071 UniRef100_Q7VES2_from_3998_to_4071 
UniRef100_A3NK01_from_950_to_1023 UniRef100_A3P5L9_from_944_to_1017 UniRef100_A4LVG4_from_945_to_1018 UniRef100_Q2T5Z2_from_930_to_1003 UniRef100_Q3JM55_from_928_to_1001 UniRef100_Q63L14_from_949_to_1022 UniRef100_UPI000055B7A7_from_934_to_1007 UniRef100_UPI000055BF88_from_446_to_519 UniRef100_UPI00005FAFCF_from_928_to_1001 UniRef100_UPI00006744BA_from_384_to_457 
UniRef100_A3NJX1_from_510_to_584 UniRef100_A3P5I9_from_510_to_584 UniRef100_A4MH51_from_510_to_584 UniRef100_Q3JMA7_from_510_to_584 UniRef100_Q63L37_from_510_to_584 UniRef100_UPI000055A43D_from_499_to_573 UniRef100_UPI000055BC92_from_499_to_573 UniRef100_UPI00005FACF2_from_499_to_573 UniRef100_UPI00006740C5_from_499_to_573 
UniRef100_A3P518_from_5082_to_5156 UniRef100_A4LGP3_from_4997_to_5071 UniRef100_Q63LK8_from_4927_to_5001 UniRef100_UPI0000559F5E_from_3282_to_3356 UniRef100_UPI00005FB064_from_5079_to_5153 UniRef100_UPI000067452C_from_5036_to_5110 UniRef100_UPI0000D7233F_from_5003_to_5077 UniRef100_UPI0000D7234F_from_3486_to_3560 UniRef100_UPI0000D72370_from_4634_to_4708 
UniRef100_A0QDK0_from_3570_to_3643 UniRef100_A1T1R8_from_3573_to_3646 UniRef100_A1U9G3_from_3601_to_3674 UniRef100_A3PT20_from_3601_to_3674 UniRef100_A4T3X4_from_3585_to_3658 UniRef100_A5A9S2_from_3593_to_3666 UniRef100_A5A9V0_from_3588_to_3661 UniRef100_Q3L885_from_3571_to_3644 UniRef100_Q73XS9_from_3570_to_3643 
UniRef100_A1UUY0_from_5686_to_5758 UniRef100_A2RX48_from_5642_to_5714 UniRef100_A3MDI4_from_5724_to_5796 UniRef100_A3NJF4_from_5788_to_5860 UniRef100_A3P518_from_5842_to_5914 UniRef100_A4LGP3_from_5757_to_5829 UniRef100_Q4V2I8_from_4076_to_4148 UniRef100_Q63LK8_from_5687_to_5759 UniRef100_UPI00006744B6_from_18_to_90 
UniRef100_A0RDX4_from_2045_to_2115 UniRef100_Q2AV64_from_2046_to_2116 UniRef100_Q3EKI9_from_126_to_196 UniRef100_Q4MU45_from_2045_to_2115 UniRef100_Q6HJ02_from_2045_to_2115 UniRef100_Q738J2_from_2045_to_2115 UniRef100_Q81DP9_from_527_to_597 UniRef100_Q81QP7_from_2045_to_2115 UniRef100_UPI0000557884_from_1740_to_1810 
UniRef100_A3NHQ5_from_1413_to_1483 UniRef100_A3P3B3_from_1401_to_1471 UniRef100_Q3JGK2_from_1423_to_1493 UniRef100_Q63MR3_from_1413_to_1483 UniRef100_UPI00005597AA_from_1392_to_1462 UniRef100_UPI000055A278_from_1392_to_1462 UniRef100_UPI000055B5FF_from_1394_to_1464 UniRef100_UPI00005FAC17_from_1370_to_1440 UniRef100_UPI0000DADCE8_from_1021_to_1091 
UniRef100_P12276-2_from_2126_to_2182 UniRef100_P12276_from_2126_to_2182 UniRef100_UPI0000171319_from_2053_to_2109 UniRef100_UPI0000E4DC66_from_2122_to_2178 UniRef100_UPI0000E4DC67_from_2131_to_2187 UniRef100_UPI0000ECA4F5_from_2126_to_2182 UniRef100_UPI0000ECA510_from_2127_to_2183 UniRef100_UPI0000ECA511_from_2051_to_2107 UniRef100_UPI0000F1F4D4_from_2131_to_2187 
UniRef100_A1KFM7_from_564_to_637 UniRef100_A1QNH8_from_1020_to_1093 UniRef100_A4KE93_from_1020_to_1093 UniRef100_A5TZD1_from_1020_to_1093 UniRef100_Q7D9V6_from_1020_to_1093 UniRef100_Q7U224_from_564_to_637 UniRef100_UPI00005EE3CD_from_588_to_661 UniRef100_UPI00005F6102_from_588_to_661 
UniRef100_A3NJZ8_from_1007_to_1077 UniRef100_A3P5L6_from_1007_to_1077 UniRef100_Q3JM58_from_1007_to_1077 UniRef100_Q63L18_from_1007_to_1077 UniRef100_UPI000055B7A9_from_1013_to_1083 UniRef100_UPI000055BC9C_from_1013_to_1083 UniRef100_UPI0000674469_from_1013_to_1083 UniRef100_UPI0000D72380_from_982_to_1052 
UniRef100_A3NJZ9_from_985_to_1062 UniRef100_A3P5L7_from_978_to_1055 UniRef100_A4LVG2_from_972_to_1049 UniRef100_Q3JM57_from_977_to_1054 UniRef100_Q63L17_from_525_to_602 UniRef100_UPI000055B7A8_from_978_to_1055 UniRef100_UPI0000D72369_from_978_to_1055 
UniRef100_A3NG04_from_578_to_652 UniRef100_A3P1L1_from_695_to_769 UniRef100_A4LLS4_from_578_to_652 UniRef100_Q2T8U3_from_626_to_700 UniRef100_Q63P18_from_578_to_652 UniRef100_UPI00005599BC_from_563_to_637 UniRef100_UPI00005FAD1C_from_563_to_637 
UniRef100_A1KK94_from_1966_to_2039 UniRef100_A1QT50_from_1966_to_2039 UniRef100_A2VJF6_from_1966_to_2039 UniRef100_A5U473_from_1966_to_2039 UniRef100_O53490_from_1966_to_2039 UniRef100_Q7D7J7_from_1966_to_2039 UniRef100_Q7VES2_from_1966_to_2039 
UniRef100_A1UUY0_from_4937_to_5009 UniRef100_A2RX48_from_4887_to_4959 UniRef100_A3MDI4_from_4969_to_5041 UniRef100_Q4V2I8_from_3318_to_3390 UniRef100_UPI0000559048_from_3840_to_3912 UniRef100_UPI0000673239_from_3362_to_3434 UniRef100_UPI00006DD181_from_2923_to_2995 
UniRef100_A3NJF5_from_1058_to_1129 UniRef100_A3P519_from_1058_to_1129 UniRef100_Q3JMN8_from_882_to_953 UniRef100_Q63LK7_from_1058_to_1129 UniRef100_UPI0000559FC5_from_1059_to_1130 UniRef100_UPI000055BFF0_from_1058_to_1129 UniRef100_UPI0000D72341_from_454_to_525 
UniRef100_A3NJX2_from_1249_to_1319 UniRef100_A3P5J0_from_1249_to_1319 UniRef100_A4MH50_from_1249_to_1319 UniRef100_Q3JMA6_from_1273_to_1343 UniRef100_UPI000055BC93_from_1239_to_1309 UniRef100_UPI00005FACF1_from_1239_to_1309 UniRef100_UPI00006740C6_from_1239_to_1309 
UniRef100_P49327_from_2124_to_2180 UniRef100_Q4LE83_from_2161_to_2217 UniRef100_UPI00006C21D9_from_8_to_64 UniRef100_UPI0000D623B2_from_2161_to_2217 UniRef100_UPI0000D9E566_from_2129_to_2185 UniRef100_UPI0000E24B87_from_2115_to_2171 UniRef100_UPI0000E24B88_from_2124_to_2180 
UniRef100_A0PWZ2_from_1249_to_1302 UniRef100_A0Q9C4_from_1259_to_1312 UniRef100_A1KQD4_from_1235_to_1288 UniRef100_A2VMH9_from_1235_to_1288 UniRef100_O53579_from_1235_to_1288 UniRef100_Q745K9_from_1242_to_1295 UniRef100_Q7TVM9_from_1235_to_1288 
UniRef100_A3NJX3_from_1398_to_1475 UniRef100_A3P5J1_from_1400_to_1477 UniRef100_A4MH49_from_1400_to_1477 UniRef100_Q3JMA5_from_1400_to_1477 UniRef100_UPI000055BC94_from_1400_to_1477 UniRef100_UPI00006740C7_from_1400_to_1477 
UniRef100_A0PQ39_from_12_to_84 UniRef100_A4KKJ1_from_12_to_84 UniRef100_Q10977_from_12_to_84 UniRef100_Q7TXM0_from_12_to_84 UniRef100_UPI000016515A_from_12_to_84 UniRef100_UPI00005F6360_from_12_to_84 
UniRef100_A0Q9C4_from_41_to_113 UniRef100_A1KQD4_from_24_to_96 UniRef100_A2VMH9_from_24_to_96 UniRef100_O53579_from_24_to_96 UniRef100_Q745K9_from_24_to_96 UniRef100_Q7TVM9_from_24_to_96 
UniRef100_A0RDX4_from_972_to_1042 UniRef100_Q2AV64_from_973_to_1043 UniRef100_Q63BJ5_from_972_to_1042 UniRef100_Q6HJ02_from_972_to_1042 UniRef100_Q81QP7_from_972_to_1042 UniRef100_UPI0000557884_from_667_to_737 
UniRef100_A3P7D6_from_3329_to_3399 UniRef100_A4LEI7_from_3302_to_3372 UniRef100_Q63JT1_from_3306_to_3376 UniRef100_UPI0000559FD1_from_20_to_90 UniRef100_UPI000055BE20_from_2302_to_2372 UniRef100_UPI0000DADCD0_from_2108_to_2178 
UniRef100_P29698_from_981_to_1051 UniRef100_Q0T735_from_981_to_1051 UniRef100_Q3Z4K7_from_977_to_1047 UniRef100_Q8XBV9_from_977_to_1047 UniRef100_UPI00005EEE0F_from_977_to_1047 UniRef100_UPI00005F09B5_from_977_to_1047 
UniRef100_A3KUG5_from_2093_to_2162 UniRef100_Q5DIP4_from_2093_to_2162 UniRef100_Q8G8C7_from_2097_to_2166 UniRef100_UPI00006D8D3E_from_2091_to_2160 UniRef100_UPI0000D7397D_from_2093_to_2162 UniRef100_UPI0000DAF6CF_from_2093_to_2162 
UniRef100_A1KQG0_from_2047_to_2114 UniRef100_A1QY57_from_2047_to_2114 UniRef100_A2VMK1_from_2047_to_2114 UniRef100_Q7TVK8_from_2047_to_2114 UniRef100_UPI00005EE8D7_from_2016_to_2083 UniRef100_UPI00005F63AC_from_2016_to_2083 
UniRef100_A1KHX1_from_2012_to_2078 UniRef100_A2VH86_from_2015_to_2081 UniRef100_A4KGA7_from_2012_to_2078 UniRef100_O50437_from_1509_to_1575 UniRef100_Q7U0G2_from_2012_to_2078 UniRef100_Q8VK52_from_2028_to_2094 
UniRef100_P07855_from_6_to_62 UniRef100_P12785_from_2119_to_2175 UniRef100_P19096_from_2118_to_2174 UniRef100_Q3TB22_from_2118_to_2174 UniRef100_Q3UHT6_from_2118_to_2174 UniRef100_UPI0000168299_from_2119_to_2175 
UniRef100_Q12053_from_1715_to_1789 UniRef100_Q2PH11_from_1715_to_1789 UniRef100_Q5VDA4_from_1715_to_1789 UniRef100_Q71MJ1_from_1715_to_1789 UniRef100_Q8J1K8_from_1715_to_1789 
UniRef100_A1KLT8_from_648_to_721 UniRef100_A4KP11_from_648_to_721 UniRef100_Q7D6X4_from_648_to_721 UniRef100_Q7TY99_from_648_to_721 UniRef100_UPI00005F6307_from_480_to_553 
UniRef100_Q32YM8_from_1277_to_1350 UniRef100_Q6MZA4_from_15017_to_15090 UniRef100_Q6MZA4_from_16823_to_16896 UniRef100_Q6MZA4_from_7456_to_7529 UniRef100_Q6WG26_from_1283_to_1356 
UniRef100_Q6MZA4_from_12902_to_12975 UniRef100_Q6MZA4_from_1725_to_1798 UniRef100_Q6MZA4_from_3530_to_3603 UniRef100_Q6MZA4_from_5651_to_5724 UniRef100_Q6MZA4_from_9570_to_9643 
UniRef100_A0R617_from_7_to_79 UniRef100_A1TGV5_from_21_to_93 UniRef100_A3Q7M7_from_40_to_112 UniRef100_A4T6D6_from_21_to_93 UniRef100_Q1B1X0_from_40_to_112 
UniRef100_A1C888_from_1649_to_1721 UniRef100_A1DIY1_from_1648_to_1720 UniRef100_O59897_from_1650_to_1722 UniRef100_O60026_from_1650_to_1722 UniRef100_Q4WZA8_from_1650_to_1722 
UniRef100_A1U9G3_from_1499_to_1571 UniRef100_A3PT20_from_1499_to_1571 UniRef100_A4T3X4_from_1473_to_1545 UniRef100_A5A9S2_from_1477_to_1549 UniRef100_A5A9V0_from_1475_to_1547 
UniRef100_Q8G8C7_from_1031_to_1103 UniRef100_A3KUG5_from_1029_to_1099 UniRef100_Q5DIP4_from_1029_to_1099 UniRef100_UPI00006D8D3E_from_1027_to_1097 UniRef100_UPI0000DAF6CF_from_1029_to_1099 
UniRef100_A0MS28_from_2077_to_2148 UniRef100_A0MS29_from_3655_to_3726 UniRef100_A2CLL4_from_2077_to_2148 UniRef100_A2CLL5_from_3653_to_3724 UniRef100_Q5QGY3_from_3654_to_3725 
UniRef100_O85739_from_1356_to_1426 UniRef100_Q9RFM8_from_1356_to_1426 UniRef100_UPI00006D884D_from_225_to_295 UniRef100_UPI00006D93F8_from_126_to_196 UniRef100_UPI0000DAF5F0_from_1356_to_1426 
UniRef100_Q8RTG4_from_2043_to_2113 UniRef100_Q93LR1_from_2055_to_2125 UniRef100_Q93LR2_from_2055_to_2125 UniRef100_Q9RNB0_from_2055_to_2125 UniRef100_Q9S1A8_from_2055_to_2125 
UniRef100_A1QRP8_from_2032_to_2099 UniRef100_A2VI44_from_2032_to_2099 UniRef100_A4KH73_from_1235_to_1302 UniRef100_Q7VEZ3_from_2032_to_2099 UniRef100_UPI00005EE569_from_2011_to_2078 
UniRef100_A5IDY4_from_3185_to_3261 UniRef100_Q5WUQ7_from_3184_to_3260 UniRef100_Q5X3A0_from_3185_to_3261 UniRef100_Q5ZTH6_from_3184_to_3260 
UniRef100_A5IDY4_from_1768_to_1843 UniRef100_Q5WUQ7_from_1768_to_1843 UniRef100_Q5X3A0_from_1768_to_1843 UniRef100_Q5ZTH6_from_1768_to_1843 
UniRef100_A3KX00_from_1986_to_2060 UniRef100_Q02QG1_from_1986_to_2060 UniRef100_Q9HYR8_from_1986_to_2060 UniRef100_UPI0000DAF4DB_from_1986_to_2060 
UniRef100_A1EXT6_from_6_to_79 UniRef100_Q83DF0_from_6_to_79 UniRef100_UPI0000DADEC5_from_6_to_79 UniRef100_UPI0000DAEA06_from_6_to_79 
UniRef100_A1KL73_from_1063_to_1136 UniRef100_P71717_from_1063_to_1136 UniRef100_Q7TYQ4_from_1063_to_1136 UniRef100_UPI00001650F3_from_1063_to_1136 
UniRef100_A1YBQ3_from_1426_to_1499 UniRef100_A1YBQ4_from_1718_to_1791 UniRef100_A1YBT5_from_1419_to_1492 UniRef100_A1YBT6_from_1718_to_1791 
UniRef100_A5WRJ8_from_1517_to_1590 UniRef100_Q7D6E1_from_1521_to_1594 UniRef100_Q7TXK8_from_2013_to_2086 UniRef100_UPI00005F6364_from_1288_to_1361 
UniRef100_Q0C8M3_from_2466_to_2539 UniRef100_Q3S2T9_from_2499_to_2572 UniRef100_Q8J0F7_from_2448_to_2521 UniRef100_Q9Y8A5_from_2466_to_2539 
UniRef100_Q49HL2_from_11013_to_11086 UniRef100_Q49HL2_from_15654_to_15727 UniRef100_Q49HL2_from_17722_to_17795 UniRef100_Q49HL2_from_8947_to_9020 
UniRef100_Q6DNF2_from_1957_to_2030 UniRef100_Q6DNF2_from_2066_to_2139 UniRef100_Q6DNF2_from_2168_to_2241 UniRef100_Q6E7K5_from_1383_to_1456 
UniRef100_A0MS25_from_1496_to_1568 UniRef100_A0MS26_from_3314_to_3386 UniRef100_A2CLL1_from_1489_to_1561 UniRef100_A2CLL2_from_3317_to_3389 
UniRef100_A3NNK9_from_15_to_87 UniRef100_Q2T8L7_from_20_to_92 UniRef100_Q63IN1_from_20_to_92 UniRef100_UPI000055947F_from_12_to_84 
UniRef100_A4KKJ1_from_1765_to_1837 UniRef100_Q10977_from_1765_to_1837 UniRef100_Q7TXM0_from_1765_to_1837 UniRef100_UPI000016515A_from_1765_to_1837 
UniRef100_A1FGH3_from_4254_to_4324 UniRef100_A3HHI4_from_4226_to_4296 UniRef100_A5W0X0_from_4226_to_4296 UniRef100_Q88F56_from_4226_to_4296 
UniRef100_Q6ZZJ3_from_977_to_1047 UniRef100_Q70AZ6_from_977_to_1047 UniRef100_Q7WZ75_from_977_to_1047 UniRef100_Q8KLL6_from_972_to_1042 
UniRef100_Q8XS39_from_3208_to_3278 UniRef100_Q8XS39_from_4252_to_4322 UniRef100_Q8XS40_from_4711_to_4781 UniRef100_Q8XS40_from_5765_to_5835 
UniRef100_UPI00004DBA5C_from_637_to_707 UniRef100_UPI00004DBA5D_from_1531_to_1601 UniRef100_UPI00004DBA5E_from_648_to_718 UniRef100_UPI00006A2728_from_1162_to_1232 
UniRef100_A0PQ35_from_931_to_1000 UniRef100_P96204_from_936_to_1005 UniRef100_Q7TXL6_from_936_to_1005 UniRef100_UPI00005F6363_from_621_to_690 
UniRef100_Q01FA0_from_1775_to_1844 UniRef100_Q01FA0_from_306_to_375 UniRef100_Q01FA0_from_3170_to_3239 UniRef100_Q01FA0_from_3762_to_3831 
UniRef100_A0K7B5_from_1609_to_1677 UniRef100_A0TYP5_from_638_to_706 UniRef100_Q39GN5_from_1596_to_1664 UniRef100_UPI00006D98DF_from_625_to_693 
UniRef100_Q5CIE6_from_811_to_891 UniRef100_Q5CQX7_from_10848_to_10928 UniRef100_Q8I6I6_from_10849_to_10929 
UniRef100_A4KKJ4_from_1367_to_1444 UniRef100_P96203_from_1709_to_1786 UniRef100_Q7TXL7_from_1709_to_1786 
UniRef100_A2VIE8_from_867_to_943 UniRef100_A4KHI2_from_867_to_943 UniRef100_Q7VEU8_from_867_to_943 
UniRef100_O96554_from_7301_to_7376 UniRef100_Q5CKP1_from_2339_to_2414 UniRef100_Q5CUM8_from_7301_to_7376 
UniRef100_A1KMS7_from_1426_to_1499 UniRef100_Q10978_from_1426_to_1499 UniRef100_Q7TXL9_from_1426_to_1499 
UniRef100_A2VIE7_from_1979_to_2052 UniRef100_A4KHH9_from_1979_to_2052 UniRef100_Q7VEV1_from_1979_to_2052 
UniRef100_A2VLS2_from_547_to_620 UniRef100_Q50468_from_547_to_620 UniRef100_UPI00005EE784_from_283_to_356 
UniRef100_P87162_from_1729_to_1802 UniRef100_Q00290_from_1729_to_1802 UniRef100_Q0CJ59_from_1729_to_1802 
UniRef100_Q03132_from_3416_to_3489 UniRef100_Q5UNP5_from_3416_to_3489 UniRef100_Q9F829_from_3410_to_3483 
UniRef100_Q06BM4_from_2957_to_3030 UniRef100_Q1L0T0_from_3790_to_3863 UniRef100_Q84G22_from_3798_to_3871 
UniRef100_Q0PD00_from_2038_to_2111 UniRef100_Q0PD01_from_2050_to_2123 UniRef100_Q68BG4_from_5398_to_5471 
UniRef100_Q1L0S8_from_5549_to_5622 UniRef100_Q7X4R5_from_645_to_718 UniRef100_Q848A5_from_643_to_716 
UniRef100_Q1L0T0_from_2023_to_2096 UniRef100_Q49BD9_from_2024_to_2097 UniRef100_Q84G22_from_2023_to_2096 
UniRef100_Q1L0T1_from_3256_to_3329 UniRef100_Q49BE0_from_3254_to_3327 UniRef100_Q84G23_from_3256_to_3329 
UniRef100_Q1L0T2_from_1027_to_1100 UniRef100_Q49BE1_from_998_to_1071 UniRef100_Q84G24_from_1013_to_1086 
UniRef100_Q1L0T2_from_3091_to_3164 UniRef100_Q49BE1_from_3067_to_3140 UniRef100_Q84G24_from_3078_to_3151 
UniRef100_Q1L0T2_from_5157_to_5230 UniRef100_Q49BE1_from_5127_to_5200 UniRef100_Q84G24_from_5144_to_5217 
UniRef100_Q6MZA4_from_11109_to_11182 UniRef100_Q6VER5_from_25_to_98 UniRef100_Q6WG25_from_1282_to_1355 
UniRef100_A0MS29_from_4766_to_4838 UniRef100_A2CLL5_from_4760_to_4832 UniRef100_Q5QGY3_from_4761_to_4833 
UniRef100_A1QS17_from_343_to_415 UniRef100_A4KHI1_from_343_to_415 UniRef100_UPI00005F6239_from_61_to_133 
UniRef100_A3NKC1_from_13_to_85 UniRef100_Q3JLX0_from_23_to_95 UniRef100_Q62C90_from_13_to_85 
UniRef100_O96554_from_5160_to_5232 UniRef100_Q5CKP1_from_198_to_270 UniRef100_Q5CUM8_from_5160_to_5232 
UniRef100_Q1L0T2_from_6702_to_6774 UniRef100_Q49BE1_from_6667_to_6739 UniRef100_Q84G24_from_6689_to_6761 
UniRef100_Q3M3U8_from_13_to_85 UniRef100_Q8YWG3_from_13_to_85 UniRef100_UPI000058E203_from_16_to_88 
UniRef100_Q5CG21_from_1598_to_1670 UniRef100_Q5CQX7_from_4401_to_4473 UniRef100_Q8I6I6_from_4401_to_4473 
UniRef100_A1DN15_from_2064_to_2135 UniRef100_Q4WMJ7_from_2064_to_2135 UniRef100_Q5MBT9_from_2054_to_2125 
UniRef100_P96202_from_2075_to_2146 UniRef100_Q49933_from_2088_to_2159 UniRef100_Q7D6F1_from_2075_to_2146 
UniRef100_Q56K16_from_2518_to_2589 UniRef100_Q9FDT8_from_2521_to_2592 UniRef100_Q9RNB5_from_2521_to_2592 
UniRef100_A0TZP5_from_1369_to_1439 UniRef100_A2W3L9_from_963_to_1033 UniRef100_Q1BQ41_from_1369_to_1439 
UniRef100_O66070_from_967_to_1037 UniRef100_O69246_from_968_to_1038 UniRef100_Q65NK4_from_968_to_1038 
UniRef100_O66071_from_985_to_1055 UniRef100_O69247_from_958_to_1028 UniRef100_Q65NK3_from_979_to_1049 
UniRef100_Q2AZG3_from_2049_to_2119 UniRef100_Q3ETW4_from_92_to_162 UniRef100_Q81DB4_from_513_to_583 
UniRef100_Q4ZQ18_from_3116_to_3186 UniRef100_Q4ZQ18_from_4186_to_4256 UniRef100_Q4ZQ18_from_5251_to_5321 
UniRef100_Q56K16_from_572_to_642 UniRef100_Q9FDT8_from_575_to_645 UniRef100_Q9RNB5_from_575_to_645 
UniRef100_Q84DH9_from_597_to_667 UniRef100_Q9F2E7_from_597_to_667 UniRef100_Q9S3V6_from_479_to_549 
UniRef100_A2VLR6_from_2032_to_2101 UniRef100_Q02251_from_2032_to_2101 UniRef100_Q9CD78_from_2030_to_2099 
UniRef100_A4RT44_from_1695_to_1764 UniRef100_A4RT44_from_2898_to_2967 UniRef100_A4RT44_from_4028_to_4097 
UniRef100_O52820_from_3975_to_4044 UniRef100_Q6ZZJ4_from_3965_to_4034 UniRef100_Q70AZ7_from_3965_to_4034 
UniRef100_Q2JA64_from_2499_to_2568 UniRef100_Q2JA64_from_966_to_1035 UniRef100_Q2JA65_from_2026_to_2095 
UniRef100_Q4K991_from_2047_to_2116 UniRef100_Q4K993_from_1015_to_1084 UniRef100_Q4K993_from_2533_to_2602 
UniRef100_A2ZER9_from_30_to_89 UniRef100_A2ZES1_from_64_to_123 UniRef100_Q2R3H6_from_64_to_123 
UniRef100_A5YV76_from_2125_to_2181 UniRef100_Q58G70_from_2100_to_2156 UniRef100_Q58GK8_from_2005_to_2061 
UniRef100_UPI00004D5BD1_from_1978_to_2034 UniRef100_UPI00004D5BD2_from_1979_to_2035 UniRef100_UPI00004D5BD3_from_1969_to_2025 
UniRef100_A0R617_from_1240_to_1293 UniRef100_A1TGV5_from_1267_to_1320 UniRef100_A4T6D6_from_1248_to_1301 
UniRef100_Q08QH2_from_1385_to_1465 UniRef100_Q9RFK5_from_1385_to_1465 
UniRef100_A4RNM2_from_2030_to_2108 UniRef100_Q2KHB6_from_1995_to_2073 
UniRef100_O96554_from_2919_to_2997 UniRef100_Q5CUM8_from_2919_to_2997 
UniRef100_Q9F7T9_from_360_to_437 UniRef100_Q9S0R8_from_379_to_456 
UniRef100_Q9KIZ6_from_3669_to_3746 UniRef100_Q9L8C6_from_3669_to_3746 
UniRef100_A1DMQ4_from_559_to_635 UniRef100_Q4WMV7_from_559_to_635 
UniRef100_Q5CQX7_from_6315_to_6390 UniRef100_Q8I6I6_from_6316_to_6391 
UniRef100_Q6CVV0_from_841_to_916 UniRef100_Q8NJ21_from_840_to_915 
UniRef100_Q6RKL3_from_2444_to_2519 UniRef100_UPI000023D164_from_2476_to_2551 
UniRef100_A0MS26_from_5300_to_5374 UniRef100_A2CLL2_from_5303_to_5377 
UniRef100_A1D8I9_from_1720_to_1794 UniRef100_Q4WA61_from_1720_to_1794 
UniRef100_A1DDM6_from_1982_to_2056 UniRef100_Q0CI04_from_2344_to_2418 
UniRef100_Q5CQX7_from_12566_to_12640 UniRef100_Q8I6I6_from_12567_to_12641 
UniRef100_Q5CQX7_from_2660_to_2734 UniRef100_Q8I6I6_from_2660_to_2734 
UniRef100_A0FCL1_from_2433_to_2506 UniRef100_Q1WEK9_from_2425_to_2498 
UniRef100_A0FCL1_from_5569_to_5642 UniRef100_Q1WEK9_from_5560_to_5633 
UniRef100_A0FCL1_from_975_to_1048 UniRef100_Q1WEK9_from_969_to_1042 
UniRef100_A0FCL2_from_1641_to_1714 UniRef100_Q1WEK8_from_1637_to_1710 
UniRef100_A0FCL2_from_3227_to_3300 UniRef100_Q1WEK8_from_3182_to_3255 
UniRef100_A0FCL2_from_5301_to_5374 UniRef100_Q1WEK8_from_5225_to_5298 
UniRef100_A0FCL3_from_11134_to_11207 UniRef100_Q1WEK6_from_3300_to_3373 
UniRef100_A0FCL3_from_1416_to_1489 UniRef100_Q1WEK7_from_1416_to_1489 
UniRef100_A0FCL3_from_2858_to_2931 UniRef100_Q1WEK7_from_2862_to_2935 
UniRef100_A0FCL3_from_4393_to_4466 UniRef100_Q1WEK7_from_4390_to_4463 
UniRef100_A0FCL3_from_7331_to_7404 UniRef100_Q1WEK7_from_7306_to_7379 
UniRef100_A0FCL3_from_9466_to_9539 UniRef100_Q1WEK6_from_1655_to_1728 
UniRef100_A0MS27_from_1088_to_1161 UniRef100_A2CLL3_from_1088_to_1161 
UniRef100_A0QE93_from_909_to_982 UniRef100_Q73XY4_from_909_to_982 
UniRef100_A0QFF5_from_1978_to_2051 UniRef100_Q73Z07_from_1977_to_2050 
UniRef100_A0QHA3_from_885_to_958 UniRef100_Q740I0_from_946_to_1019 
UniRef100_A0QIB5_from_654_to_727 UniRef100_Q741P9_from_654_to_727 
UniRef100_A0QNF1_from_6158_to_6231 UniRef100_O87314_from_3611_to_3684 
UniRef100_A0R0U6_from_918_to_991 UniRef100_Q83ZY9_from_281_to_354 
UniRef100_A0ZEC2_from_1992_to_2065 UniRef100_Q847C5_from_1992_to_2065 
UniRef100_A1GFR6_from_5010_to_5083 UniRef100_O54666_from_4581_to_4654 
UniRef100_A1T9S8_from_1468_to_1541 UniRef100_A4TA94_from_1465_to_1538 
UniRef100_A1UGW4_from_1098_to_1171 UniRef100_A3Q0G7_from_1098_to_1171 
UniRef100_A1UGW5_from_1476_to_1549 UniRef100_A3Q0G8_from_1476_to_1549 
UniRef100_A1YBQ3_from_3532_to_3605 UniRef100_A1YBT5_from_3522_to_3595 
UniRef100_A1YBQ4_from_3502_to_3575 UniRef100_A1YBT6_from_3501_to_3574 
UniRef100_A3PYW9_from_653_to_726 UniRef100_Q1B9Q5_from_653_to_726 
UniRef100_A3Q279_from_901_to_974 UniRef100_Q1B6B0_from_901_to_974 
UniRef100_A4F5C7_from_1482_to_1555 UniRef100_Q8GBX6_from_1494_to_1567 
UniRef100_A4F5C7_from_3043_to_3116 UniRef100_Q8GBX6_from_3055_to_3128 
UniRef100_A4F5C7_from_4850_to_4923 UniRef100_Q8GBX6_from_4862_to_4935 
UniRef100_A4RT44_from_14467_to_14540 UniRef100_A4RT44_from_15701_to_15774 
UniRef100_A4X8L0_from_3552_to_3625 UniRef100_A4X8L0_from_5291_to_5364 
UniRef100_O52545_from_1625_to_1698 UniRef100_O52789_from_1634_to_1707 
UniRef100_O52545_from_3232_to_3305 UniRef100_O52789_from_3241_to_3314 
UniRef100_O52545_from_4933_to_5006 UniRef100_O52789_from_4942_to_5015 
UniRef100_P25701_from_59_to_132 UniRef100_Q8LA22_from_59_to_132 
UniRef100_P25702_from_59_to_132 UniRef100_Q8LDU8_from_59_to_132 
UniRef100_Q03131_from_1889_to_1962 UniRef100_Q5UNP6_from_1942_to_2015 
UniRef100_Q03131_from_3335_to_3408 UniRef100_Q5UNP6_from_3389_to_3462 
UniRef100_Q03132_from_1398_to_1471 UniRef100_Q5UNP5_from_1398_to_1471 
UniRef100_Q03133_from_1395_to_1468 UniRef100_Q5UNP4_from_1392_to_1465 
UniRef100_Q03133_from_2822_to_2895 UniRef100_Q5UNP4_from_2821_to_2894 
UniRef100_Q07017_from_1492_to_1565 UniRef100_Q9KIV4_from_3993_to_4066 
UniRef100_Q099Z3_from_2050_to_2123 UniRef100_Q50JA4_from_2044_to_2117 
UniRef100_Q0D1N9_from_1586_to_1659 UniRef100_Q8TGD8_from_1653_to_1726 
UniRef100_Q0ILD4_from_5993_to_6066 UniRef100_Q93HJ5_from_5993_to_6066 
UniRef100_Q197Z3_from_40_to_113 UniRef100_Q84IT5_from_40_to_113 
UniRef100_Q1L0S4_from_1696_to_1769 UniRef100_Q8GNM9_from_1695_to_1768 
UniRef100_Q1L0S5_from_1663_to_1736 UniRef100_Q8GNN0_from_329_to_402 
UniRef100_Q1L0S7_from_2020_to_2093 UniRef100_Q7X4R4_from_2020_to_2093 
UniRef100_Q1L0T1_from_1719_to_1792 UniRef100_Q84G23_from_1719_to_1792 
UniRef100_Q27W69_from_1748_to_1821 UniRef100_Q27W71_from_1735_to_1808 
UniRef100_Q331Q3_from_1457_to_1530 UniRef100_Q5SFB1_from_1455_to_1528 
UniRef100_Q3JI02_from_657_to_730 UniRef100_UPI000055A1E1_from_564_to_637 
UniRef100_Q3M3U5_from_367_to_440 UniRef100_Q8YWG4_from_1446_to_1519 
UniRef100_Q49940_from_1708_to_1781 UniRef100_Q9CB70_from_1708_to_1781 
UniRef100_Q54296_from_8414_to_8487 UniRef100_Q54299_from_1539_to_1612 
UniRef100_Q5SFB2_from_1446_to_1519 UniRef100_Q8KPW3_from_1412_to_1485 
UniRef100_Q5SFB2_from_3620_to_3693 UniRef100_Q8KPW3_from_3568_to_3641 
UniRef100_Q5SFB4_from_2462_to_2535 UniRef100_Q8KPW5_from_2406_to_2479 
UniRef100_Q5SFB4_from_973_to_1046 UniRef100_Q8KPW5_from_918_to_991 
UniRef100_Q6GVP0_from_1969_to_2042 UniRef100_Q740I1_from_1863_to_1936 
UniRef100_Q6W5Q0_from_1695_to_1768 UniRef100_Q6W5Q0_from_3437_to_3510 
UniRef100_Q6W5Q0_from_6873_to_6946 UniRef100_Q6W5Q0_from_8617_to_8690 
UniRef100_Q76KZ3_from_1665_to_1738 UniRef100_Q76KZ4_from_1655_to_1728 
UniRef100_Q826K7_from_1434_to_1507 UniRef100_Q93HF2_from_1429_to_1502 
UniRef100_Q82QT4_from_2459_to_2532 UniRef100_Q93H87_from_2459_to_2532 
UniRef100_Q82QT4_from_4192_to_4265 UniRef100_Q93H87_from_4192_to_4265 
UniRef100_Q82QT4_from_7589_to_7662 UniRef100_Q93H87_from_5891_to_5964 
UniRef100_Q82QT4_from_955_to_1028 UniRef100_Q93H87_from_955_to_1028 
UniRef100_Q83X69_from_2000_to_2073 UniRef100_Q9RHV0_from_328_to_401 
UniRef100_Q87W69_from_1708_to_1781 UniRef100_Q9Z3T8_from_1708_to_1781 
UniRef100_Q87W70_from_2572_to_2645 UniRef100_Q9Z3T9_from_2584_to_2657 
UniRef100_Q93AL5_from_672_to_745 UniRef100_Q9L4W3_from_5529_to_5602 
UniRef100_Q93NX8_from_1705_to_1778 UniRef100_Q93NX8_from_3757_to_3830 
UniRef100_Q93NX9_from_1680_to_1753 UniRef100_Q9L4X3_from_1721_to_1794 
UniRef100_Q93NX9_from_4762_to_4835 UniRef100_Q9L4X3_from_4807_to_4880 
UniRef100_Q9F7T9_from_1959_to_2032 UniRef100_Q9S0R8_from_1992_to_2065 
UniRef100_Q9FDU1_from_2014_to_2087 UniRef100_Q9RNB2_from_2014_to_2087 
UniRef100_Q9FDU1_from_3789_to_3862 UniRef100_Q9RNB2_from_3789_to_3862 
UniRef100_Q9KIE0_from_4288_to_4361 UniRef100_Q9ZGA4_from_4323_to_4396 
UniRef100_Q9KIE0_from_7401_to_7474 UniRef100_Q9ZGA4_from_7453_to_7526 
UniRef100_Q9KIZ6_from_1431_to_1504 UniRef100_Q9L8C6_from_1431_to_1504 
UniRef100_Q9KIZ7_from_1434_to_1507 UniRef100_Q9L8C7_from_1434_to_1507 
UniRef100_Q9KIZ7_from_2933_to_3006 UniRef100_Q9L8C7_from_2933_to_3006 
UniRef100_Q9KIZ7_from_5010_to_5083 UniRef100_Q9L8C7_from_5010_to_5083 
UniRef100_Q9S0R4_from_1769_to_1842 UniRef100_Q9S0R4_from_5366_to_5439 
UniRef100_A0MS25_from_5397_to_5469 UniRef100_A2CLL1_from_5387_to_5459 
UniRef100_A0MS26_from_2117_to_2189 UniRef100_A2CLL2_from_2127_to_2199 
UniRef100_A0MS27_from_3010_to_3082 UniRef100_A2CLL3_from_3010_to_3082 
UniRef100_A0QDK0_from_1462_to_1534 UniRef100_Q73XS9_from_1462_to_1534 
UniRef100_A0T9G5_from_1194_to_1266 UniRef100_Q0B3F8_from_1194_to_1266 
UniRef100_A0U0U6_from_700_to_772 UniRef100_UPI00006DA686_from_701_to_773 
UniRef100_A1C5U4_from_2424_to_2496 UniRef100_Q4WAZ9_from_2424_to_2496 
UniRef100_A1CYH3_from_2522_to_2594 UniRef100_Q4WIM8_from_2523_to_2595 
UniRef100_A1DJB5_from_2203_to_2275 UniRef100_Q5ATG8_from_2332_to_2404 
UniRef100_A1DJJ7_from_2483_to_2555 UniRef100_Q4WFQ3_from_2482_to_2554 
UniRef100_A1YBQ2_from_944_to_1016 UniRef100_A1YBT4_from_956_to_1028 
UniRef100_A1YBQ7_from_1115_to_1187 UniRef100_A1YBQ7_from_936_to_1008 
UniRef100_A3IU64_from_25_to_97 UniRef100_Q4BXR8_from_24_to_96 
UniRef100_A3NJZ3_from_16_to_88 UniRef100_Q2T5Y4_from_16_to_88 
UniRef100_A4R5I7_from_2174_to_2246 UniRef100_Q5XF88_from_2554_to_2626 
UniRef100_A4RIQ8_from_2428_to_2500 UniRef100_Q6ZX14_from_2434_to_2506 
UniRef100_A4RSV8_from_1257_to_1329 UniRef100_A4RSV8_from_2714_to_2786 
UniRef100_A4ZPY4_from_1022_to_1094 UniRef100_A4ZPY4_from_2518_to_2590 
UniRef100_A5G644_from_4285_to_4357 UniRef100_UPI00006B6CDC_from_975_to_1047 
UniRef100_O96554_from_794_to_866 UniRef100_Q5CUM8_from_794_to_866 
UniRef100_P27742_from_1934_to_2006 UniRef100_Q5BA09_from_1934_to_2006 
UniRef100_P27742_from_851_to_923 UniRef100_Q5BA09_from_851_to_923 
UniRef100_P78584_from_1691_to_1763 UniRef100_Q2PIT2_from_1691_to_1763 
UniRef100_Q08N10_from_1793_to_1865 UniRef100_Q9RFL0_from_3913_to_3985 
UniRef100_Q08QH0_from_1276_to_1348 UniRef100_Q9RFK7_from_1822_to_1894 
UniRef100_Q08TW0_from_18_to_90 UniRef100_Q9RFL0_from_18_to_90 
UniRef100_Q0C8L6_from_2379_to_2451 UniRef100_Q9Y7D5_from_2459_to_2531 
UniRef100_Q0CF73_from_1753_to_1825 UniRef100_Q5BEJ6_from_1779_to_1851 
UniRef100_Q0CF75_from_2533_to_2605 UniRef100_Q5BEJ4_from_2442_to_2514 
UniRef100_Q0LLT6_from_1432_to_1504 UniRef100_Q0LLT6_from_366_to_438 
UniRef100_Q0PEX4_from_299_to_371 UniRef100_Q1RS60_from_303_to_375 
UniRef100_Q0PEX4_from_392_to_464 UniRef100_Q1RS60_from_396_to_468 
UniRef100_Q0PEX5_from_1871_to_1943 UniRef100_Q1RS61_from_1890_to_1962 
UniRef100_Q0PEX6_from_429_to_501 UniRef100_Q1RS62_from_429_to_501 
UniRef100_Q0PKS6_from_8_to_80 UniRef100_Q8NLR7_from_17_to_89 
UniRef100_Q0S9C4_from_31_to_103 UniRef100_Q6T306_from_12_to_84 
UniRef100_Q0UR23_from_1053_to_1125 UniRef100_Q5KTM9_from_2473_to_2545 
UniRef100_Q1D3S7_from_1739_to_1811 UniRef100_Q93TW8_from_1722_to_1794 
UniRef100_Q2T3G8_from_1989_to_2061 UniRef100_UPI0000673350_from_26_to_98 
UniRef100_Q3MCL6_from_20_to_92 UniRef100_Q8YPY1_from_20_to_92 
UniRef100_Q49931_from_847_to_919 UniRef100_Q9Z5K6_from_1760_to_1832 
UniRef100_Q6J228_from_2196_to_2268 UniRef100_Q6RKK5_from_2196_to_2268 
UniRef100_Q7W6G2_from_2407_to_2479 UniRef100_Q7WID3_from_2407_to_2479 
UniRef100_Q9KIZ5_from_2093_to_2165 UniRef100_Q9L8C5_from_2093_to_2165 
UniRef100_Q9KIZ7_from_7140_to_7212 UniRef100_Q9L8C7_from_7140_to_7212 
UniRef100_Q9KIZ8_from_1722_to_1794 UniRef100_Q9L8C8_from_1722_to_1794 
UniRef100_Q9KJ00_from_1314_to_1386 UniRef100_Q9L8C9_from_1314_to_1386 
UniRef100_A0AXV2_from_10_to_81 UniRef100_UPI00006DA5CA_from_10_to_81 
UniRef100_A0K7B5_from_539_to_610 UniRef100_UPI00006D98E0_from_111_to_182 
UniRef100_A0MS25_from_3020_to_3091 UniRef100_A2CLL1_from_3010_to_3081 
UniRef100_A0QE94_from_988_to_1059 UniRef100_Q73XY5_from_988_to_1059 
UniRef100_A0QHN3_from_5688_to_5759 UniRef100_Q740V0_from_3503_to_3574 
UniRef100_A0ZEC3_from_2533_to_2604 UniRef100_Q847C6_from_2533_to_2604 
UniRef100_A1D5E5_from_2333_to_2404 UniRef100_Q0CNL6_from_2334_to_2405 
UniRef100_A1DA81_from_2090_to_2161 UniRef100_Q4WAY3_from_2388_to_2459 
UniRef100_A1UIR5_from_991_to_1062 UniRef100_A3Q278_from_991_to_1062 
UniRef100_A3W0H4_from_1392_to_1463 UniRef100_A6DVI4_from_1394_to_1465 
UniRef100_A5G644_from_3011_to_3082 UniRef100_UPI00006B2BBC_from_768_to_839 
UniRef100_Q0PEX7_from_538_to_609 UniRef100_Q1RS63_from_539_to_610 
UniRef100_Q2W5X2_from_1700_to_1771 UniRef100_UPI0000383D73_from_73_to_144 
UniRef100_Q5CQX7_from_747_to_818 UniRef100_Q8I6I6_from_747_to_818 
UniRef100_Q5CQX7_from_9109_to_9180 UniRef100_Q8I6I6_from_9110_to_9181 
UniRef100_Q83X88_from_820_to_891 UniRef100_Q83X88_from_925_to_996 
UniRef100_A0FCL0_from_1057_to_1127 UniRef100_Q1WEL0_from_1032_to_1102 
UniRef100_A0QH53_from_10064_to_10134 UniRef100_Q740D1_from_6027_to_6097 
UniRef100_A0QH53_from_2862_to_2932 UniRef100_Q740D1_from_2863_to_2933 
UniRef100_A0QH53_from_3920_to_3990 UniRef100_Q740D1_from_3921_to_3991 
UniRef100_A0QH53_from_4972_to_5042 UniRef100_Q740D1_from_4973_to_5043 
UniRef100_A0QHN3_from_3573_to_3643 UniRef100_Q740V0_from_2442_to_2512 
UniRef100_A0QHN6_from_948_to_1018 UniRef100_Q9LCU0_from_943_to_1013 
UniRef100_A0QHN7_from_2031_to_2101 UniRef100_Q9XCF2_from_2031_to_2101 
UniRef100_A0Z9S6_from_881_to_951 UniRef100_Q8YTS0_from_1012_to_1082 
UniRef100_A2VKA6_from_990_to_1060 UniRef100_Q7D791_from_1046_to_1116 
UniRef100_A3KFG5_from_3004_to_3074 UniRef100_A3KFG5_from_5046_to_5116 
UniRef100_A3W0H2_from_1766_to_1836 UniRef100_A6DVI2_from_1766_to_1836 
UniRef100_O52048_from_662_to_732 UniRef100_Q45R84_from_978_to_1048 
UniRef100_O52821_from_972_to_1042 UniRef100_Q939Y9_from_970_to_1040 
UniRef100_O68487_from_985_to_1055 UniRef100_Q9L8H4_from_2449_to_2519 
UniRef100_O85168_from_6301_to_6371 UniRef100_Q4ZT75_from_6423_to_6493 
UniRef100_O85168_from_8461_to_8531 UniRef100_Q4ZT75_from_8583_to_8653 
UniRef100_Q08NS0_from_1330_to_1400 UniRef100_Q9RFK8_from_1324_to_1394 
UniRef100_Q08UN3_from_589_to_659 UniRef100_Q50JA2_from_3058_to_3128 
UniRef100_Q096Z6_from_979_to_1049 UniRef100_Q9F636_from_977_to_1047 
UniRef100_Q0P7J2_from_1000_to_1070 UniRef100_UPI00005EF394_from_712_to_782 
UniRef100_Q0RIC3_from_565_to_635 UniRef100_Q2JAB9_from_545_to_615 
UniRef100_Q0S5D8_from_3608_to_3678 UniRef100_Q0S5D8_from_4667_to_4737 
UniRef100_Q2AZG4_from_975_to_1045 UniRef100_Q81DB7_from_975_to_1045 
UniRef100_Q2JA66_from_3081_to_3151 UniRef100_Q2JA75_from_2646_to_2716 
UniRef100_Q2V0D4_from_629_to_699 UniRef100_Q3K977_from_582_to_652 
UniRef100_Q3BN97_from_223_to_293 UniRef100_Q8PFQ6_from_960_to_1030 
UniRef100_Q3M3K2_from_1002_to_1072 UniRef100_UPI000038D2E9_from_1002_to_1072 
UniRef100_Q48HQ4_from_1953_to_2023 UniRef100_Q882M4_from_1959_to_2029 
UniRef100_Q48KD6_from_587_to_657 UniRef100_Q884F8_from_587_to_657 
UniRef100_Q4JFF2_from_1012_to_1082 UniRef100_Q5IW58_from_1012_to_1082 
UniRef100_Q4JFF4_from_1082_to_1152 UniRef100_Q5IW60_from_1082_to_1152 
UniRef100_Q4JFF4_from_11_to_81 UniRef100_Q5IW60_from_11_to_81 
UniRef100_Q4ZQ18_from_6318_to_6388 UniRef100_Q87W61_from_4181_to_4251 
UniRef100_Q4ZVR9_from_2069_to_2139 UniRef100_Q83Y48_from_2073_to_2143 
UniRef100_Q4ZVS0_from_1248_to_1318 UniRef100_Q83Y49_from_1254_to_1324 
UniRef100_Q50E73_from_4637_to_4707 UniRef100_Q50E73_from_5697_to_5767 
UniRef100_Q56170_from_550_to_620 UniRef100_Q5IW48_from_550_to_620 
UniRef100_Q5DIS7_from_2530_to_2600 UniRef100_Q5DIU0_from_2530_to_2600 
UniRef100_Q5IK33_from_965_to_1035 UniRef100_Q9F0D7_from_965_to_1035 
UniRef100_Q6YK40_from_3791_to_3861 UniRef100_Q70JZ9_from_3791_to_3861 
UniRef100_Q7BN95_from_1318_to_1388 UniRef100_Q9KIZ9_from_1318_to_1388 
UniRef100_Q87W70_from_504_to_574 UniRef100_Q9Z3T9_from_516_to_586 
UniRef100_Q9RAH3_from_1159_to_1229 UniRef100_UPI000038CB0E_from_1173_to_1243 
UniRef100_A0QE94_from_2077_to_2146 UniRef100_Q73XY6_from_308_to_377 
UniRef100_A0QE95_from_973_to_1042 UniRef100_Q73XY7_from_973_to_1042 
UniRef100_A0QF84_from_2019_to_2088 UniRef100_Q73YT8_from_1994_to_2063 
UniRef100_A0TNA4_from_440_to_509 UniRef100_Q0BFH8_from_1598_to_1667 
UniRef100_A1TG57_from_521_to_590 UniRef100_Q1B2J4_from_509_to_578 
UniRef100_A1UIR5_from_1638_to_1707 UniRef100_A3Q278_from_1638_to_1707 
UniRef100_A5EAZ5_from_2538_to_2607 UniRef100_UPI00005DFCDA_from_2538_to_2607 
UniRef100_A5EHY6_from_2116_to_2185 UniRef100_UPI00005DF727_from_754_to_823 
UniRef100_O85168_from_2005_to_2074 UniRef100_Q4ZT75_from_2126_to_2195 
UniRef100_Q01F24_from_1180_to_1249 UniRef100_Q01F24_from_3564_to_3633 
UniRef100_Q03131_from_419_to_488 UniRef100_Q5UNP6_from_472_to_541 
UniRef100_Q04747_from_3044_to_3113 UniRef100_Q45675_from_3040_to_3109 
UniRef100_Q06YZ2_from_1006_to_1075 UniRef100_Q06YZ2_from_5232_to_5301 
UniRef100_Q197G2_from_2357_to_2426 UniRef100_Q1PSF4_from_2357_to_2426 
UniRef100_Q1I963_from_3153_to_3222 UniRef100_Q1I963_from_6316_to_6385 
UniRef100_Q1I963_from_4207_to_4276 UniRef100_Q1I963_from_7369_to_7438 
UniRef100_Q3KDZ6_from_1565_to_1634 UniRef100_UPI00003825CB_from_122_to_191 
UniRef100_Q4KES9_from_4240_to_4309 UniRef100_UPI000054E494_from_4254_to_4323 
UniRef100_Q4ZT67_from_12897_to_12966 UniRef100_Q83VS0_from_12896_to_12965 
UniRef100_Q4ZT67_from_2130_to_2199 UniRef100_Q83VS0_from_2130_to_2199 
UniRef100_Q4ZT67_from_6472_to_6541 UniRef100_Q83VS0_from_6472_to_6541 
UniRef100_Q6ZZJ4_from_2456_to_2525 UniRef100_Q70AZ7_from_2456_to_2525 
UniRef100_Q6ZZJ4_from_955_to_1024 UniRef100_Q70AZ7_from_955_to_1024 
UniRef100_Q6ZZJ5_from_955_to_1024 UniRef100_Q70AZ8_from_955_to_1024 
UniRef100_Q6ZZJ6_from_503_to_572 UniRef100_Q70AZ9_from_503_to_572 
UniRef100_UPI00004DBA5D_from_486_to_555 UniRef100_UPI00006A2728_from_123_to_192 
UniRef100_A0QNF1_from_4628_to_4696 UniRef100_O87314_from_2081_to_2149 
UniRef100_A3WYK9_from_1747_to_1815 UniRef100_A3X327_from_244_to_312 
UniRef100_Q50E73_from_3093_to_3161 UniRef100_Q50E73_from_6756_to_6824 
UniRef100_UPI000055B8F5_from_1042_to_1110 UniRef100_UPI00006744B7_from_1058_to_1126 
UniRef100_A0QCC7_from_2011_to_2077 UniRef100_Q73WQ7_from_1258_to_1324 
UniRef100_A1UHR5_from_2010_to_2076 UniRef100_A3Q182_from_2010_to_2076 
UniRef100_Q0SKF9_from_3368_to_3434 UniRef100_Q0SKF9_from_5999_to_6065 
UniRef100_A0BUU7_from_45_to_110 UniRef100_A0E893_from_28_to_93 
UniRef100_Q17IW7_from_1961_to_2024 UniRef100_Q17IW9_from_170_to_233 
UniRef100_Q16ZI9_from_1992_to_2052 UniRef100_Q7PYE4_from_1974_to_2034 
UniRef100_Q29M07_from_2026_to_2085 UniRef100_Q9VQL6_from_2028_to_2087 
UniRef100_Q5MD36_from_962_to_1021 UniRef100_Q70P98_from_961_to_1020 
UniRef100_Q71SP7_from_2126_to_2185 UniRef100_UPI0000F31607_from_2114_to_2173 
UniRef100_UPI0000559928_from_1_to_60 UniRef100_UPI00006DD10E_from_1_to_60 
UniRef100_Q53878_from_6_to_64 UniRef100_Q9ZAU0_from_6_to_64 
UniRef100_Q06B57_from_2127_to_2183 UniRef100_Q076H7_from_2127_to_2183 
UniRef100_Q2VLJ2_from_2268_to_2324 UniRef100_UPI000023F3E9_from_2268_to_2324 
UniRef100_Q4SXH3_from_2039_to_2095 UniRef100_UPI00006605C6_from_2130_to_2186 
UniRef100_UPI0000F2BFEE_from_2127_to_2183 UniRef100_UPI0000F2BFEF_from_2127_to_2183 
UniRef100_A3Q7M7_from_1272_to_1325 UniRef100_Q1B1X0_from_1281_to_1334 
UniRef100_A3PXX0_from_455_to_507 UniRef100_Q1BAJ6_from_455_to_507 
UniRef100_UPI00005A19FB_from_2085_to_2137 UniRef100_UPI0000EB2095_from_2138_to_2190 
UniRef100_Q982I6_from_459_to_601 
UniRef100_Q2GPL2_from_2185_to_2285 
UniRef100_Q2GPG9_from_435_to_520 
UniRef100_Q9S0R3_from_4474_to_4558 
UniRef100_Q2HIB3_from_552_to_634 
UniRef100_Q7RW48_from_562_to_644 
UniRef100_A1KQR8_from_3259_to_3340 
UniRef100_Q4KCD7_from_3122_to_3203 
UniRef100_Q9X992_from_565_to_646 
UniRef100_Q08TJ3_from_528_to_608 
UniRef100_Q1EDB0_from_3561_to_3641 
UniRef100_Q6T2B9_from_558_to_638 
UniRef100_Q70P93_from_1393_to_1473 
UniRef100_A1DK15_from_568_to_647 
UniRef100_A2QW87_from_496_to_575 
UniRef100_Q0B308_from_1670_to_1749 
UniRef100_Q0RMP0_from_948_to_1027 
UniRef100_Q18559_from_2796_to_2875 
UniRef100_Q8RL76_from_1832_to_1911 
UniRef100_UPI0000DADCE5_from_2038_to_2117 
UniRef100_Q0CD86_from_299_to_377 
UniRef100_Q0UWU3_from_565_to_643 
UniRef100_Q18559_from_2948_to_3026 
UniRef100_Q2U0S1_from_583_to_661 
UniRef100_Q6W5Q3_from_574_to_652 
UniRef100_Q7CT25_from_1378_to_1456 
UniRef100_Q9X992_from_1692_to_1770 
UniRef100_A0FXQ3_from_1562_to_1639 
UniRef100_A4FHN2_from_512_to_589 
UniRef100_A4R604_from_4029_to_4106 
UniRef100_A4RG00_from_1754_to_1831 
UniRef100_A5P4N7_from_280_to_357 
UniRef100_A6GFK2_from_1358_to_1435 
UniRef100_Q01DR4_from_5603_to_5680 
UniRef100_Q01F11_from_6351_to_6428 
UniRef100_Q091D1_from_1557_to_1634 
UniRef100_Q0B1F6_from_2467_to_2544 
UniRef100_Q0FMP5_from_1766_to_1843 
UniRef100_Q0QMQ1_from_4137_to_4214 
UniRef100_Q0RIF6_from_3351_to_3428 
UniRef100_Q0VZ70_from_2988_to_3065 
UniRef100_Q1D6A0_from_4178_to_4255 
UniRef100_Q1D6A0_from_9481_to_9558 
UniRef100_Q1DXV5_from_542_to_619 
UniRef100_Q2T4N2_from_1072_to_1149 
UniRef100_Q2T5Z0_from_952_to_1029 
UniRef100_Q2TWV3_from_2377_to_2454 
UniRef100_Q311J0_from_3146_to_3223 
UniRef100_Q3KF64_from_1009_to_1086 
UniRef100_Q4P5B6_from_574_to_651 
UniRef100_Q6RKF2_from_2395_to_2472 
UniRef100_Q7WTE1_from_23_to_100 
UniRef100_Q847C5_from_3751_to_3828 
UniRef100_Q8GAQ3_from_2527_to_2604 
UniRef100_Q9F830_from_461_to_538 
UniRef100_Q9FD17_from_6_to_83 
UniRef100_UPI000023CB14_from_608_to_685 
UniRef100_A0UVH3_from_1011_to_1087 
UniRef100_A1CTQ3_from_559_to_635 
UniRef100_A2QTF6_from_2482_to_2558 
UniRef100_A2QW90_from_2260_to_2336 
UniRef100_A2QWK3_from_558_to_634 
UniRef100_A4PHN0_from_1799_to_1875 
UniRef100_A4RTM5_from_2786_to_2862 
UniRef100_A4X726_from_6_to_82 
UniRef100_A4X8L0_from_79_to_155 
UniRef100_A4X8R1_from_1435_to_1511 
UniRef100_A4ZPY1_from_1595_to_1671 
UniRef100_A6GK49_from_1324_to_1400 
UniRef100_O31784_from_1410_to_1486 
UniRef100_O51827_from_938_to_1014 
UniRef100_Q01DM2_from_3844_to_3920 
UniRef100_Q0B307_from_2872_to_2948 
UniRef100_Q0CAZ2_from_553_to_629 
UniRef100_Q0CKI9_from_561_to_637 
UniRef100_Q0RI60_from_4438_to_4514 
UniRef100_Q0SK68_from_8537_to_8613 
UniRef100_Q0UF41_from_2395_to_2471 
UniRef100_Q2JA64_from_4017_to_4093 
UniRef100_Q2T3G8_from_11_to_87 
UniRef100_Q2T4N1_from_2860_to_2936 
UniRef100_Q2T4N2_from_3764_to_3840 
UniRef100_Q2UN40_from_581_to_657 
UniRef100_Q2UNQ1_from_2380_to_2456 
UniRef100_Q2UV60_from_299_to_375 
UniRef100_Q3WDU2_from_893_to_969 
UniRef100_Q4KAY8_from_1419_to_1495 
UniRef100_Q4KCD4_from_322_to_398 
UniRef100_Q54497_from_7_to_83 
UniRef100_Q5B6B8_from_1371_to_1447 
UniRef100_Q5BCQ0_from_566_to_642 
UniRef100_Q5KAT8_from_556_to_632 
UniRef100_Q5YPK6_from_11076_to_11152 
UniRef100_Q70I02_from_695_to_771 
UniRef100_Q76KY0_from_42_to_118 
UniRef100_Q7S6D3_from_2259_to_2335 
UniRef100_Q9K3G8_from_6_to_82 
UniRef100_UPI000023CE1D_from_542_to_618 
UniRef100_A0JJU1_from_2508_to_2583 
UniRef100_A1CFW1_from_2519_to_2594 
UniRef100_A1KQS1_from_1400_to_1475 
UniRef100_A2QH06_from_2433_to_2508 
UniRef100_A3ZWL3_from_576_to_651 
UniRef100_A4ZPY3_from_1088_to_1163 
UniRef100_A5NRQ0_from_1391_to_1466 
UniRef100_A5NRQ0_from_2436_to_2511 
UniRef100_A5NZ92_from_698_to_773 
UniRef100_A6GIB2_from_359_to_434 
UniRef100_Q090E0_from_3321_to_3396 
UniRef100_Q0B1F1_from_591_to_666 
UniRef100_Q0B244_from_926_to_1001 
UniRef100_Q0B257_from_936_to_1011 
UniRef100_Q0B309_from_1658_to_1733 
UniRef100_Q0CGX5_from_2133_to_2208 
UniRef100_Q1DST4_from_2312_to_2387 
UniRef100_Q1IB14_from_950_to_1025 
UniRef100_Q2HI66_from_1067_to_1142 
UniRef100_Q2N3S8_from_357_to_432 
UniRef100_Q2N3T1_from_5698_to_5773 
UniRef100_Q2PC83_from_3632_to_3707 
UniRef100_Q2SW13_from_1089_to_1164 
UniRef100_Q2T4N9_from_5377_to_5452 
UniRef100_Q311J1_from_2812_to_2887 
UniRef100_Q48377_from_6_to_81 
UniRef100_Q4U447_from_3671_to_3746 
UniRef100_Q4WF41_from_633_to_708 
UniRef100_Q5MD34_from_3160_to_3235 
UniRef100_Q70P96_from_3156_to_3231 
UniRef100_Q7NJ77_from_20_to_95 
UniRef100_Q7WRJ0_from_2524_to_2599 
UniRef100_Q8RJY4_from_1758_to_1833 
UniRef100_Q8RL72_from_5183_to_5258 
UniRef100_Q8VM37_from_55_to_130 
UniRef100_Q9F6C8_from_4_to_79 
UniRef100_Q9RFK8_from_3164_to_3239 
UniRef100_Q9X463_from_7_to_82 
UniRef100_UPI000038D518_from_933_to_1008 
UniRef100_A0Z9Q3_from_1094_to_1168 
UniRef100_A1C5U4_from_3579_to_3653 
UniRef100_A1CLP0_from_3515_to_3589 
UniRef100_A1YAM6_from_39_to_113 
UniRef100_A2QX22_from_1719_to_1793 
UniRef100_A3NJF4_from_5013_to_5087 
UniRef100_A4F1Y4_from_448_to_522 
UniRef100_A4FD50_from_1059_to_1133 
UniRef100_A4R9B0_from_17_to_91 
UniRef100_A4RT44_from_13237_to_13311 
UniRef100_A4RTM5_from_4837_to_4911 
UniRef100_A4T2D6_from_1047_to_1121 
UniRef100_A5AAC0_from_577_to_651 
UniRef100_A6GKP5_from_566_to_640 
UniRef100_O30479_from_880_to_954 
UniRef100_Q00WB5_from_285_to_359 
UniRef100_Q01DM2_from_2583_to_2657 
UniRef100_Q01DM2_from_647_to_721 
UniRef100_Q091C1_from_1704_to_1778 
UniRef100_Q0B256_from_17_to_91 
UniRef100_Q0CZ32_from_568_to_642 
UniRef100_Q0K0K3_from_934_to_1008 
UniRef100_Q0S3K6_from_3711_to_3785 
UniRef100_Q0U074_from_2631_to_2705 
UniRef100_Q197Z3_from_1566_to_1640 
UniRef100_Q1D4F1_from_1733_to_1807 
UniRef100_Q1D5W2_from_4195_to_4269 
UniRef100_Q2J8Q4_from_40_to_114 
UniRef100_Q2N3S9_from_1653_to_1727 
UniRef100_Q2SGJ3_from_462_to_536 
UniRef100_Q2SGM9_from_991_to_1065 
UniRef100_Q2T5W7_from_501_to_575 
UniRef100_Q2U155_from_200_to_274 
UniRef100_Q2U3D3_from_2482_to_2556 
UniRef100_Q30DW5_from_1739_to_1813 
UniRef100_Q3VXU3_from_39_to_113 
UniRef100_Q3WH62_from_39_to_113 
UniRef100_Q4C7P5_from_1197_to_1271 
UniRef100_Q4U445_from_1516_to_1590 
UniRef100_Q4WAZ9_from_3579_to_3653 
UniRef100_Q5ATG8_from_3499_to_3573 
UniRef100_Q5AUX1_from_1643_to_1717 
UniRef100_Q5B0D0_from_1718_to_1792 
UniRef100_Q5MD34_from_1330_to_1404 
UniRef100_Q5VDC7_from_1715_to_1789 
UniRef100_Q5YPH6_from_1037_to_1111 
UniRef100_Q5YPH6_from_3152_to_3226 
UniRef100_Q5YPK6_from_13230_to_13304 
UniRef100_Q5YPK6_from_2023_to_2097 
UniRef100_Q5YPK6_from_4163_to_4237 
UniRef100_Q5YPK6_from_5253_to_5327 
UniRef100_Q5Z1X6_from_1604_to_1678 
UniRef100_Q5Z1X6_from_534_to_608 
UniRef100_Q5ZPA8_from_3148_to_3222 
UniRef100_Q6RKG0_from_2466_to_2540 
UniRef100_Q6WZA4_from_19_to_93 
UniRef100_Q7MCU1_from_453_to_527 
UniRef100_Q7UWD6_from_663_to_737 
UniRef100_Q83W20_from_24_to_98 
UniRef100_Q83X91_from_455_to_529 
UniRef100_Q8D5S5_from_453_to_527 
UniRef100_Q8GGP2_from_1636_to_1710 
UniRef100_Q8GGP3_from_1532_to_1606 
UniRef100_Q8XQ64_from_15_to_89 
UniRef100_Q8XQ67_from_580_to_654 
UniRef100_Q8XYF2_from_4156_to_4230 
UniRef100_Q8YTN6_from_1095_to_1169 
UniRef100_A0ACH1_from_1455_to_1528 
UniRef100_A0ACH1_from_3498_to_3571 
UniRef100_A0ACH1_from_4988_to_5061 
UniRef100_A0ACH1_from_6494_to_6567 
UniRef100_A0ACH1_from_7997_to_8070 
UniRef100_A0ACH2_from_1984_to_2057 
UniRef100_A0ACH2_from_3507_to_3580 
UniRef100_A0ACH3_from_2619_to_2692 
UniRef100_A0ACH3_from_4175_to_4248 
UniRef100_A0ACH3_from_5610_to_5683 
UniRef100_A0ACH3_from_929_to_1002 
UniRef100_A0ACI0_from_1487_to_1560 
UniRef100_A0ACI0_from_2970_to_3043 
UniRef100_A0ACI0_from_4493_to_4566 
UniRef100_A0ACI0_from_5963_to_6036 
UniRef100_A0ACI1_from_4836_to_4909 
UniRef100_A0ACI1_from_6574_to_6647 
UniRef100_A0ACI2_from_1383_to_1456 
UniRef100_A0ACI2_from_3412_to_3485 
UniRef100_A0ACI3_from_1977_to_2050 
UniRef100_A0ACI3_from_3517_to_3590 
UniRef100_A0ACI3_from_6876_to_6949 
UniRef100_A0ACQ7_from_2173_to_2246 
UniRef100_A0FCL1_from_4108_to_4181 
UniRef100_A0FCL2_from_7025_to_7098 
UniRef100_A0FCL3_from_5853_to_5926 
UniRef100_A0PP81_from_882_to_955 
UniRef100_A0PPD8_from_654_to_727 
UniRef100_A0PQ24_from_544_to_617 
UniRef100_A0PQ25_from_2007_to_2080 
UniRef100_A0PQ36_from_1698_to_1771 
UniRef100_A0PQ38_from_1409_to_1482 
UniRef100_A0PQM7_from_1984_to_2057 
UniRef100_A0QHN3_from_4634_to_4707 
UniRef100_A0QWI7_from_652_to_725 
UniRef100_A0R0U5_from_981_to_1054 
UniRef100_A0V6T7_from_601_to_674 
UniRef100_A0YGI6_from_1540_to_1613 
UniRef100_A0Z9Q1_from_2359_to_2432 
UniRef100_A0ZEC2_from_3756_to_3829 
UniRef100_A1C9J6_from_2356_to_2429 
UniRef100_A1CLJ5_from_2359_to_2432 
UniRef100_A1CMK6_from_61_to_134 
UniRef100_A1CPQ3_from_2394_to_2467 
UniRef100_A1D0Q3_from_461_to_534 
UniRef100_A1DC00_from_1741_to_1814 
UniRef100_A1DC25_from_2354_to_2427 
UniRef100_A1G2S4_from_4_to_77 
UniRef100_A1G9H0_from_1590_to_1663 
UniRef100_A1G9H0_from_553_to_626 
UniRef100_A1GD39_from_1999_to_2072 
UniRef100_A1GD40_from_1397_to_1470 
UniRef100_A1GD41_from_1590_to_1663 
UniRef100_A1GD41_from_3351_to_3424 
UniRef100_A1GD42_from_317_to_390 
UniRef100_A1GFR6_from_2220_to_2293 
UniRef100_A1GFR6_from_3479_to_3552 
UniRef100_A1GFR6_from_556_to_629 
UniRef100_A1GFR7_from_1672_to_1745 
UniRef100_A1GFR7_from_3393_to_3466 
UniRef100_A1GGB1_from_496_to_569 
UniRef100_A1GGB2_from_1637_to_1710 
UniRef100_A1GGB3_from_1667_to_1740 
UniRef100_A1GGB3_from_3414_to_3487 
UniRef100_A1GGE3_from_670_to_743 
UniRef100_A1GGE4_from_2576_to_2649 
UniRef100_A1GGE4_from_4295_to_4368 
UniRef100_A1GGE4_from_906_to_979 
UniRef100_A1GGH2_from_751_to_824 
UniRef100_A1GGH3_from_786_to_859 
UniRef100_A1KQR6_from_680_to_753 
UniRef100_A1T3U1_from_3592_to_3665 
UniRef100_A1T887_from_642_to_715 
UniRef100_A1T9S6_from_1695_to_1768 
UniRef100_A1TTJ2_from_603_to_676 
UniRef100_A1YAM6_from_1684_to_1757 
UniRef100_A1YAM6_from_3689_to_3762 
UniRef100_A1YAM7_from_1567_to_1640 
UniRef100_A1YAM7_from_3538_to_3611 
UniRef100_A1YAM7_from_5570_to_5643 
UniRef100_A1YAM8_from_1586_to_1659 
UniRef100_A1YAM9_from_1437_to_1510 
UniRef100_A1YAM9_from_3115_to_3188 
UniRef100_A1YAN0_from_1590_to_1663 
UniRef100_A1YAN0_from_3228_to_3301 
UniRef100_A1YAN0_from_4949_to_5022 
UniRef100_A1YAN1_from_1575_to_1648 
UniRef100_A1YBQ5_from_1735_to_1808 
UniRef100_A1YBQ6_from_1711_to_1784 
UniRef100_A1YBT7_from_1723_to_1796 
UniRef100_A1YBT8_from_1499_to_1572 
UniRef100_A1ZSC1_from_23_to_96 
UniRef100_A1ZVW4_from_523_to_596 
UniRef100_A2Q977_from_2386_to_2459 
UniRef100_A2QIQ4_from_2381_to_2454 
UniRef100_A2QKB6_from_2537_to_2610 
UniRef100_A2QXP7_from_2386_to_2459 
UniRef100_A2R200_from_796_to_869 
UniRef100_A2R3M8_from_1794_to_1867 
UniRef100_A3INX5_from_1423_to_1496 
UniRef100_A3INX6_from_954_to_1027 
UniRef100_A3X9K7_from_527_to_600 
UniRef100_A4D933_from_2820_to_2893 
UniRef100_A4D934_from_1525_to_1598 
UniRef100_A4F5C5_from_1493_to_1566 
UniRef100_A4F5C6_from_1506_to_1579 
UniRef100_A4F5C6_from_3609_to_3682 
UniRef100_A4F5C6_from_5172_to_5245 
UniRef100_A4F5D6_from_2272_to_2345 
UniRef100_A4F5D6_from_4378_to_4451 
UniRef100_A4F5D7_from_1491_to_1564 
UniRef100_A4F5D7_from_3268_to_3341 
UniRef100_A4FCY8_from_2024_to_2097 
UniRef100_A4FCY9_from_2695_to_2768 
UniRef100_A4FCY9_from_926_to_999 
UniRef100_A4FDM8_from_3037_to_3110 
UniRef100_A4FDM8_from_976_to_1049 
UniRef100_A4FHN2_from_3201_to_3274 
UniRef100_A4KCE4_from_2669_to_2742 
UniRef100_A4KCE4_from_4165_to_4238 
UniRef100_A4KCE4_from_5794_to_5867 
UniRef100_A4KCE4_from_7491_to_7564 
UniRef100_A4KCE4_from_9528_to_9601 
UniRef100_A4KCE4_from_997_to_1070 
UniRef100_A4KCE5_from_2017_to_2090 
UniRef100_A4KCE5_from_4029_to_4102 
UniRef100_A4KCE5_from_5738_to_5811 
UniRef100_A4KCE5_from_7243_to_7316 
UniRef100_A4PHN0_from_6839_to_6912 
UniRef100_A4QS15_from_908_to_981 
UniRef100_A4QU80_from_2496_to_2569 
UniRef100_A4QYW8_from_1029_to_1102 
UniRef100_A4QZF0_from_554_to_627 
UniRef100_A4RT44_from_11707_to_11780 
UniRef100_A4RTM5_from_3949_to_4022 
UniRef100_A4RTM5_from_471_to_544 
UniRef100_A4TA92_from_1696_to_1769 
UniRef100_A4U8P6_from_2497_to_2570 
UniRef100_A4U8R3_from_2491_to_2564 
UniRef100_A4U8T3_from_2505_to_2578 
UniRef100_A4X8L0_from_1819_to_1892 
UniRef100_A4X8L0_from_7057_to_7130 
UniRef100_A4X8M0_from_1649_to_1722 
UniRef100_A4X8M0_from_3356_to_3429 
UniRef100_A4X8M1_from_1432_to_1505 
UniRef100_A4X8M2_from_1369_to_1442 
UniRef100_A4X8M2_from_2875_to_2948 
UniRef100_A4X8M3_from_1631_to_1704 
UniRef100_A4X8M3_from_3314_to_3387 
UniRef100_A4X9C6_from_1592_to_1665 
UniRef100_A4X9C6_from_553_to_626 
UniRef100_A6EWZ2_from_1535_to_1608 
UniRef100_A6G5B7_from_1981_to_2054 
UniRef100_A6G5B7_from_4079_to_4152 
UniRef100_A6GJX8_from_789_to_862 
UniRef100_A6GKH8_from_2324_to_2397 
UniRef100_O30479_from_2571_to_2644 
UniRef100_O30480_from_1601_to_1674 
UniRef100_O30481_from_1955_to_2028 
UniRef100_O30482_from_1587_to_1660 
UniRef100_O30764_from_2371_to_2444 
UniRef100_O30764_from_4161_to_4234 
UniRef100_O30764_from_910_to_983 
UniRef100_O30765_from_1675_to_1748 
UniRef100_O30766_from_1365_to_1438 
UniRef100_O30766_from_3484_to_3557 
UniRef100_O30767_from_1448_to_1521 
UniRef100_O30768_from_1499_to_1572 
UniRef100_O33954_from_2481_to_2554 
UniRef100_O33954_from_4315_to_4388 
UniRef100_O33954_from_967_to_1040 
UniRef100_O33955_from_1702_to_1775 
UniRef100_O33956_from_1463_to_1536 
UniRef100_O33956_from_3560_to_3633 
UniRef100_O33957_from_1433_to_1506 
UniRef100_O33958_from_1455_to_1528 
UniRef100_O51827_from_2340_to_2413 
UniRef100_O52790_from_1618_to_1691 
UniRef100_O54155_from_1700_to_1773 
UniRef100_O54591_from_1576_to_1649 
UniRef100_O54593_from_1611_to_1684 
UniRef100_O54593_from_3337_to_3410 
UniRef100_O54666_from_2105_to_2178 
UniRef100_O54666_from_3082_to_3155 
UniRef100_P95814_from_1817_to_1890 
UniRef100_P95814_from_3394_to_3467 
UniRef100_P95814_from_5310_to_5383 
UniRef100_P95814_from_6296_to_6369 
UniRef100_Q01DM2_from_1435_to_1508 
UniRef100_Q05470_from_2602_to_2675 
UniRef100_Q06BM4_from_1198_to_1271 
UniRef100_Q07017_from_3146_to_3219 
UniRef100_Q08PI2_from_1735_to_1808 
UniRef100_Q08QP4_from_1023_to_1096 
UniRef100_Q08QP4_from_2580_to_2653 
UniRef100_Q090E0_from_1783_to_1856 
UniRef100_Q091B3_from_125_to_198 
UniRef100_Q091C2_from_1737_to_1810 
UniRef100_Q091C3_from_2778_to_2851 
UniRef100_Q091C5_from_592_to_665 
UniRef100_Q094I7_from_913_to_986 
UniRef100_Q0B1F2_from_1003_to_1076 
UniRef100_Q0B1F3_from_2307_to_2380 
UniRef100_Q0B248_from_94_to_167 
UniRef100_Q0B304_from_1353_to_1426 
UniRef100_Q0B306_from_1869_to_1942 
UniRef100_Q0B307_from_1418_to_1491 
UniRef100_Q0C9L7_from_2324_to_2397 
UniRef100_Q0ILC7_from_1708_to_1781 
UniRef100_Q0ILC7_from_3748_to_3821 
UniRef100_Q0ILC8_from_1718_to_1791 
UniRef100_Q0ILD0_from_1467_to_1540 
UniRef100_Q0ILD0_from_3212_to_3285 
UniRef100_Q0ILD1_from_1456_to_1529 
UniRef100_Q0ILD1_from_2973_to_3046 
UniRef100_Q0ILD1_from_4483_to_4556 
UniRef100_Q0ILD2_from_1927_to_2000 
UniRef100_Q0ILD2_from_3680_to_3753 
UniRef100_Q0ILD3_from_1378_to_1451 
UniRef100_Q0ILD3_from_2911_to_2984 
UniRef100_Q0ILD3_from_4643_to_4716 
UniRef100_Q0ILD4_from_2385_to_2458 
UniRef100_Q0ILD4_from_3909_to_3982 
UniRef100_Q0ILD4_from_917_to_990 
UniRef100_Q0PCZ8_from_1740_to_1813 
UniRef100_Q0PCZ9_from_1732_to_1805 
UniRef100_Q0PCZ9_from_3525_to_3598 
UniRef100_Q0PD00_from_3645_to_3718 
UniRef100_Q0PD01_from_3596_to_3669 
UniRef100_Q0PD01_from_5159_to_5232 
UniRef100_Q0PD02_from_1489_to_1562 
UniRef100_Q0PD02_from_3280_to_3353 
UniRef100_Q0PD02_from_5062_to_5135 
UniRef100_Q0QMN4_from_1481_to_1554 
UniRef100_Q0QMN5_from_2014_to_2087 
UniRef100_Q0QMN5_from_3734_to_3807 
UniRef100_Q0QMN5_from_5244_to_5317 
UniRef100_Q0QMN6_from_1620_to_1693 
UniRef100_Q0QMN6_from_3333_to_3406 
UniRef100_Q0QMN7_from_2671_to_2744 
UniRef100_Q0QMN7_from_4148_to_4221 
UniRef100_Q0QMN7_from_955_to_1028 
UniRef100_Q0QMP8_from_1697_to_1770 
UniRef100_Q0QMP8_from_3157_to_3230 
UniRef100_Q0QMP9_from_2007_to_2080 
UniRef100_Q0QMQ0_from_1663_to_1736 
UniRef100_Q0QMQ0_from_3396_to_3469 
UniRef100_Q0QMQ1_from_961_to_1034 
UniRef100_Q0R4M3_from_2035_to_2108 
UniRef100_Q0R4M3_from_3789_to_3862 
UniRef100_Q0R4M4_from_1696_to_1769 
UniRef100_Q0R4M5_from_2046_to_2119 
UniRef100_Q0R4M5_from_3802_to_3875 
UniRef100_Q0R4M5_from_5558_to_5631 
UniRef100_Q0R4M7_from_1693_to_1766 
UniRef100_Q0R4M7_from_3803_to_3876 
UniRef100_Q0R4M8_from_2803_to_2876 
UniRef100_Q0R4M8_from_4538_to_4611 
UniRef100_Q0R4M8_from_995_to_1068 
UniRef100_Q0RIF5_from_2679_to_2752 
UniRef100_Q0RIF5_from_4434_to_4507 
UniRef100_Q0RIF5_from_6285_to_6358 
UniRef100_Q0RIF5_from_916_to_989 
UniRef100_Q0RIF6_from_1282_to_1355 
UniRef100_Q0RK68_from_1754_to_1827 
UniRef100_Q0RMN7_from_974_to_1047 
UniRef100_Q0RMN8_from_2093_to_2166 
UniRef100_Q0RMN9_from_1756_to_1829 
UniRef100_Q0RTS3_from_3211_to_3284 
UniRef100_Q0RTS4_from_1848_to_1921 
UniRef100_Q0RTS4_from_3523_to_3596 
UniRef100_Q0RTS5_from_1903_to_1976 
UniRef100_Q0RTS5_from_2986_to_3059 
UniRef100_Q0RTS6_from_1884_to_1957 
UniRef100_Q0S8W4_from_1670_to_1743 
UniRef100_Q0S8W4_from_3382_to_3455 
UniRef100_Q0SKF6_from_5740_to_5813 
UniRef100_Q0V2B8_from_485_to_558 
UniRef100_Q0V687_from_1644_to_1717 
UniRef100_Q10Y08_from_1016_to_1089 
UniRef100_Q10Y09_from_1788_to_1861 
UniRef100_Q10Y11_from_2454_to_2527 
UniRef100_Q197Z2_from_1473_to_1546 
UniRef100_Q197Z2_from_3024_to_3097 
UniRef100_Q1B844_from_1411_to_1484 
UniRef100_Q1D3S6_from_1738_to_1811 
UniRef100_Q1D3S8_from_3272_to_3345 
UniRef100_Q1D3S8_from_5062_to_5135 
UniRef100_Q1D448_from_1024_to_1097 
UniRef100_Q1D4E7_from_637_to_710 
UniRef100_Q1D4E9_from_2858_to_2931 
UniRef100_Q1D4F0_from_1735_to_1808 
UniRef100_Q1D4F6_from_1728_to_1801 
UniRef100_Q1D5F8_from_6550_to_6623 
UniRef100_Q1D5F8_from_8867_to_8940 
UniRef100_Q1L0S6_from_2012_to_2085 
UniRef100_Q1L0S8_from_2678_to_2751 
UniRef100_Q1L0S8_from_3994_to_4067 
UniRef100_Q1L0S8_from_988_to_1061 
UniRef100_Q1MX63_from_1866_to_1939 
UniRef100_Q1MX72_from_2010_to_2083 
UniRef100_Q1MX72_from_4078_to_4151 
UniRef100_Q1MX72_from_5800_to_5873 
UniRef100_Q1MX73_from_2018_to_2091 
UniRef100_Q1MX73_from_3770_to_3843 
UniRef100_Q1MX73_from_5503_to_5576 
UniRef100_Q1MX74_from_1705_to_1778 
UniRef100_Q1MX74_from_3243_to_3316 
UniRef100_Q1MX75_from_1492_to_1565 
UniRef100_Q1MX78_from_1487_to_1560 
UniRef100_Q1MX81_from_2719_to_2792 
UniRef100_Q1MX81_from_4711_to_4784 
UniRef100_Q1MX81_from_959_to_1032 
UniRef100_Q1PCG2_from_1690_to_1763 
UniRef100_Q1PCG3_from_1452_to_1525 
UniRef100_Q1RS45_from_1975_to_2048 
UniRef100_Q1RS45_from_4627_to_4700 
UniRef100_Q1RS72_from_2574_to_2647 
UniRef100_Q1RS72_from_2709_to_2782 
UniRef100_Q1WEK7_from_5851_to_5924 
UniRef100_Q1WEK8_from_6949_to_7022 
UniRef100_Q1WEK9_from_4105_to_4178 
UniRef100_Q211N3_from_2417_to_2490 
UniRef100_Q212V5_from_603_to_676 
UniRef100_Q212V6_from_1675_to_1748 
UniRef100_Q26Q16_from_2032_to_2105 
UniRef100_Q26Q19_from_1870_to_1943 
UniRef100_Q27W58_from_1506_to_1579 
UniRef100_Q27W58_from_3073_to_3146 
UniRef100_Q27W58_from_4628_to_4701 
UniRef100_Q27W59_from_2047_to_2120 
UniRef100_Q27W60_from_1776_to_1849 
UniRef100_Q27W68_from_1547_to_1620 
UniRef100_Q27W69_from_3888_to_3961 
UniRef100_Q27W71_from_3894_to_3967 
UniRef100_Q27W72_from_1762_to_1835 
UniRef100_Q27W72_from_3926_to_3999 
UniRef100_Q27W73_from_2070_to_2143 
UniRef100_Q27W74_from_2289_to_2362 
UniRef100_Q27W74_from_939_to_1012 
UniRef100_Q2J8Q4_from_1689_to_1762 
UniRef100_Q2JBJ0_from_842_to_915 
UniRef100_Q2N3S9_from_3997_to_4070 
UniRef100_Q2PC52_from_1680_to_1753 
UniRef100_Q2PC52_from_3381_to_3454 
UniRef100_Q2PC52_from_4965_to_5038 
UniRef100_Q2PC83_from_2596_to_2669 
UniRef100_Q2PC83_from_5197_to_5270 
UniRef100_Q2PC83_from_913_to_986 
UniRef100_Q2Q3Z3_from_2467_to_2540 
UniRef100_Q2T4N2_from_2665_to_2738 
UniRef100_Q2T4N9_from_5244_to_5317 
UniRef100_Q2TYJ0_from_2350_to_2423 
UniRef100_Q2U1I6_from_2306_to_2379 
UniRef100_Q2UB00_from_2353_to_2426 
UniRef100_Q30CR9_from_1677_to_1750 
UniRef100_Q30CR9_from_3198_to_3271 
UniRef100_Q30CS0_from_1738_to_1811 
UniRef100_Q30CS0_from_3462_to_3535 
UniRef100_Q30CS1_from_1703_to_1776 
UniRef100_Q30CS1_from_3431_to_3504 
UniRef100_Q30CS2_from_2102_to_2175 
UniRef100_Q30CS2_from_545_to_618 
UniRef100_Q331Q2_from_984_to_1057 
UniRef100_Q3LRL4_from_1355_to_1428 
UniRef100_Q3LRL4_from_3146_to_3219 
UniRef100_Q3M5Z5_from_1753_to_1826 
UniRef100_Q3S863_from_1710_to_1783 
UniRef100_Q3S863_from_3831_to_3904 
UniRef100_Q3S864_from_1484_to_1557 
UniRef100_Q3S864_from_3034_to_3107 
UniRef100_Q3S864_from_4817_to_4890 
UniRef100_Q3S865_from_1503_to_1576 
UniRef100_Q3S865_from_3117_to_3190 
UniRef100_Q3S865_from_4673_to_4746 
UniRef100_Q3S866_from_2722_to_2795 
UniRef100_Q3S866_from_927_to_1000 
UniRef100_Q3S868_from_1683_to_1756 
UniRef100_Q3S869_from_1532_to_1605 
UniRef100_Q3S869_from_3103_to_3176 
UniRef100_Q3S869_from_4853_to_4926 
UniRef100_Q3VXJ9_from_256_to_329 
UniRef100_Q3VXL6_from_62_to_135 
UniRef100_Q3VXM8_from_15_to_88 
UniRef100_Q3VYH9_from_2071_to_2144 
UniRef100_Q3VYH9_from_232_to_305 
UniRef100_Q3VZE3_from_1012_to_1085 
UniRef100_Q3VZE3_from_2610_to_2683 
UniRef100_Q3VZI2_from_16_to_89 
UniRef100_Q3W1C1_from_1065_to_1138 
UniRef100_Q3W1C2_from_892_to_965 
UniRef100_Q3W486_from_997_to_1070 
UniRef100_Q3W487_from_501_to_574 
UniRef100_Q3W495_from_1929_to_2002 
UniRef100_Q3W496_from_23_to_96 
UniRef100_Q3W9D2_from_472_to_545 
UniRef100_Q3WDU2_from_2010_to_2083 
UniRef100_Q3WH62_from_1588_to_1661 
UniRef100_Q3WHQ1_from_1009_to_1082 
UniRef100_Q47NR9_from_963_to_1036 
UniRef100_Q49BD9_from_3790_to_3863 
UniRef100_Q49BE0_from_1717_to_1790 
UniRef100_Q49HL0_from_2555_to_2628 
UniRef100_Q49HL1_from_2529_to_2602 
UniRef100_Q49HL1_from_5133_to_5206 
UniRef100_Q49HL1_from_7419_to_7492 
UniRef100_Q49HL2_from_13582_to_13655 
UniRef100_Q49HL2_from_20283_to_20356 
UniRef100_Q49HL2_from_22868_to_22941 
UniRef100_Q49HL2_from_25455_to_25528 
UniRef100_Q49HL2_from_2555_to_2628 
UniRef100_Q49HL2_from_4741_to_4814 
UniRef100_Q49HL2_from_6880_to_6953 
UniRef100_Q4KCD0_from_718_to_791 
UniRef100_Q4KCD4_from_1539_to_1612 
UniRef100_Q4P0E9_from_1628_to_1701 
UniRef100_Q4P3R8_from_727_to_800 
UniRef100_Q4PEM9_from_3688_to_3761 
UniRef100_Q4PGH3_from_689_to_762 
UniRef100_Q4WLD4_from_2359_to_2432 
UniRef100_Q4WR29_from_2224_to_2297 
UniRef100_Q50857_from_620_to_693 
UniRef100_Q52V44_from_1728_to_1801 
UniRef100_Q52V44_from_3270_to_3343 
UniRef100_Q52V44_from_4787_to_4860 
UniRef100_Q52V44_from_6591_to_6664 
UniRef100_Q52V45_from_1698_to_1771 
UniRef100_Q52V45_from_3250_to_3323 
UniRef100_Q52V46_from_1595_to_1668 
UniRef100_Q52V46_from_3122_to_3195 
UniRef100_Q52V46_from_4903_to_4976 
UniRef100_Q52V46_from_49_to_122 
UniRef100_Q52V46_from_6436_to_6509 
UniRef100_Q52V46_from_7994_to_8067 
UniRef100_Q52V47_from_1482_to_1555 
UniRef100_Q52V49_from_1707_to_1780 
UniRef100_Q52V49_from_3505_to_3578 
UniRef100_Q52V50_from_1743_to_1816 
UniRef100_Q52V50_from_3838_to_3911 
UniRef100_Q52V50_from_5589_to_5662 
UniRef100_Q52V50_from_7355_to_7428 
UniRef100_Q52V51_from_1492_to_1565 
UniRef100_Q52V51_from_3075_to_3148 
UniRef100_Q52V52_from_1729_to_1802 
UniRef100_Q52V52_from_3475_to_3548 
UniRef100_Q52V52_from_5277_to_5350 
UniRef100_Q52V53_from_1506_to_1579 
UniRef100_Q52V53_from_3270_to_3343 
UniRef100_Q52V53_from_5055_to_5128 
UniRef100_Q53730_from_1074_to_1147 
UniRef100_Q53840_from_1492_to_1565 
UniRef100_Q53840_from_3580_to_3653 
UniRef100_Q53840_from_5124_to_5197 
UniRef100_Q53840_from_6680_to_6753 
UniRef100_Q53840_from_8443_to_8516 
UniRef100_Q54296_from_10072_to_10145 
UniRef100_Q54296_from_1536_to_1609 
UniRef100_Q54296_from_3175_to_3248 
UniRef100_Q54296_from_5163_to_5236 
UniRef100_Q54296_from_6779_to_6852 
UniRef100_Q54297_from_1218_to_1291 
UniRef100_Q54297_from_3202_to_3275 
UniRef100_Q54297_from_4790_to_4863 
UniRef100_Q54297_from_6763_to_6836 
UniRef100_Q54297_from_8415_to_8488 
UniRef100_Q54299_from_3126_to_3199 
UniRef100_Q54299_from_6138_to_6211 
UniRef100_Q5B770_from_2101_to_2174 
UniRef100_Q5MP07_from_3229_to_3302 
UniRef100_Q5MP07_from_3374_to_3447 
UniRef100_Q5MP07_from_3473_to_3546 
UniRef100_Q5SFB0_from_977_to_1050 
UniRef100_Q5SFB3_from_1804_to_1877 
UniRef100_Q5SFB4_from_4274_to_4347 
UniRef100_Q5VKQ3_from_2645_to_2718 
UniRef100_Q5VKQ3_from_4176_to_4249 
UniRef100_Q5VKQ3_from_928_to_1001 
UniRef100_Q5VKQ8_from_1650_to_1723 
UniRef100_Q5VKQ8_from_3332_to_3405 
UniRef100_Q5VKR3_from_1458_to_1531 
UniRef100_Q5VKR4_from_1952_to_2025 
UniRef100_Q5VKR4_from_3687_to_3760 
UniRef100_Q5VKR4_from_5211_to_5284 
UniRef100_Q5Y9G4_from_1887_to_1960 
UniRef100_Q5Y9G4_from_3359_to_3432 
UniRef100_Q5Y9G5_from_1396_to_1469 
UniRef100_Q5Y9G5_from_3412_to_3485 
UniRef100_Q5Y9G6_from_1397_to_1470 
UniRef100_Q5Y9G6_from_2843_to_2916 
UniRef100_Q5YPH6_from_2105_to_2178 
UniRef100_Q5YV27_from_992_to_1065 
UniRef100_Q5YY80_from_640_to_713 
UniRef100_Q5Z1T1_from_955_to_1028 
UniRef100_Q5Z1X9_from_513_to_586 
UniRef100_Q66VY5_from_1820_to_1893 
UniRef100_Q67G57_from_1665_to_1738 
UniRef100_Q68BG4_from_1486_to_1559 
UniRef100_Q68BG4_from_3261_to_3334 
UniRef100_Q68BG4_from_6948_to_7021 
UniRef100_Q68BG5_from_2481_to_2554 
UniRef100_Q68BG5_from_4045_to_4118 
UniRef100_Q68BG5_from_928_to_1001 
UniRef100_Q68CH7_from_1148_to_1221 
UniRef100_Q6D9L1_from_2558_to_2631 
UniRef100_Q6D9L2_from_1745_to_1818 
UniRef100_Q6DNE1_from_1833_to_1906 
UniRef100_Q6DNE2_from_2105_to_2178 
UniRef100_Q6DNE3_from_2167_to_2240 
UniRef100_Q6DNE4_from_1532_to_1605 
UniRef100_Q6DNE5_from_2077_to_2150 
UniRef100_Q6DNE6_from_1461_to_1534 
UniRef100_Q6DNE7_from_1993_to_2066 
UniRef100_Q6E7J9_from_1573_to_1646 
UniRef100_Q6E7K0_from_3179_to_3252 
UniRef100_Q6E7K5_from_1587_to_1660 
UniRef100_Q6JHN6_from_1675_to_1748 
UniRef100_Q6JHN6_from_3679_to_3752 
UniRef100_Q6JHN6_from_5414_to_5487 
UniRef100_Q6JHN6_from_7124_to_7197 
UniRef100_Q6JHN7_from_1633_to_1706 
UniRef100_Q6JHN7_from_3320_to_3393 
UniRef100_Q6JHN7_from_5033_to_5106 
UniRef100_Q6JHN8_from_2510_to_2583 
UniRef100_Q6JHN8_from_4163_to_4236 
UniRef100_Q6JHN8_from_5902_to_5975 
UniRef100_Q6JHN8_from_901_to_974 
UniRef100_Q6RKB1_from_658_to_731 
UniRef100_Q6RKE1_from_2059_to_2132 
UniRef100_Q6RKF1_from_2488_to_2561 
UniRef100_Q6RKF3_from_2530_to_2603 
UniRef100_Q6RKF5_from_2193_to_2266 
UniRef100_Q6RKK6_from_2095_to_2168 
UniRef100_Q6RKL2_from_1635_to_1708 
UniRef100_Q6T2B9_from_1593_to_1666 
UniRef100_Q6T2C6_from_471_to_544 
UniRef100_Q6TLJ9_from_2302_to_2375 
UniRef100_Q6V1M7_from_1663_to_1736 
UniRef100_Q6V1M7_from_3208_to_3281 
UniRef100_Q6V1M8_from_2284_to_2357 
UniRef100_Q6V1N7_from_1433_to_1506 
UniRef100_Q6V1N8_from_1427_to_1500 
UniRef100_Q6V1N9_from_1711_to_1784 
UniRef100_Q6V1P0_from_1447_to_1520 
UniRef100_Q6W5P6_from_1693_to_1766 
UniRef100_Q6W5P6_from_3253_to_3326 
UniRef100_Q6W5P6_from_4781_to_4854 
UniRef100_Q6W5P6_from_6330_to_6403 
UniRef100_Q6W5P6_from_7837_to_7910 
UniRef100_Q6W5P6_from_9384_to_9457 
UniRef100_Q6W5P7_from_1981_to_2054 
UniRef100_Q6W5P7_from_4024_to_4097 
UniRef100_Q6W5P7_from_5551_to_5624 
UniRef100_Q6W5P7_from_7614_to_7687 
UniRef100_Q6W5P8_from_1667_to_1740 
UniRef100_Q6W5P9_from_1506_to_1579 
UniRef100_Q6W5P9_from_3609_to_3682 
UniRef100_Q6W5P9_from_5388_to_5461 
UniRef100_Q6W5Q0_from_10468_to_10541 
UniRef100_Q6W5Q0_from_5162_to_5235 
UniRef100_Q70HZ7_from_1372_to_1445 
UniRef100_Q70HZ8_from_2002_to_2075 
UniRef100_Q70HZ9_from_1447_to_1520 
UniRef100_Q70I00_from_1629_to_1702 
UniRef100_Q70I00_from_3341_to_3414 
UniRef100_Q70I01_from_1420_to_1493 
UniRef100_Q70KH4_from_1844_to_1917 
UniRef100_Q70KH4_from_965_to_1038 
UniRef100_Q70KH5_from_2013_to_2086 
UniRef100_Q70KH8_from_1784_to_1857 
UniRef100_Q76KY0_from_2123_to_2196 
UniRef100_Q76KY0_from_3874_to_3947 
UniRef100_Q76KY0_from_5672_to_5745 
UniRef100_Q76KZ3_from_3428_to_3501 
UniRef100_Q76KZ4_from_3204_to_3277 
UniRef100_Q76KZ5_from_2093_to_2166 
UniRef100_Q7CT18_from_652_to_725 
UniRef100_Q7N1E2_from_3178_to_3251 
UniRef100_Q7NJ78_from_1710_to_1783 
UniRef100_Q7NJ91_from_630_to_703 
UniRef100_Q7S380_from_2493_to_2566 
UniRef100_Q7S6D3_from_1671_to_1744 
UniRef100_Q7WRN5_from_3752_to_3825 
UniRef100_Q7WTD6_from_1503_to_1576 
UniRef100_Q7WTD6_from_3303_to_3376 
UniRef100_Q7WTD7_from_2006_to_2079 
UniRef100_Q7WTE3_from_1496_to_1569 
UniRef100_Q7WTF0_from_1511_to_1584 
UniRef100_Q7WTF1_from_1728_to_1801 
UniRef100_Q7WTF1_from_3826_to_3899 
UniRef100_Q7WTF2_from_1729_to_1802 
UniRef100_Q7WTF2_from_3799_to_3872 
UniRef100_Q7WTF3_from_1774_to_1847 
UniRef100_Q7WTF3_from_3874_to_3947 
UniRef100_Q7WTF4_from_2054_to_2127 
UniRef100_Q7WTF5_from_2767_to_2840 
UniRef100_Q7WTF5_from_956_to_1029 
UniRef100_Q82KT7_from_35_to_108 
UniRef100_Q82QT4_from_5881_to_5954 
UniRef100_Q82QT5_from_1676_to_1749 
UniRef100_Q82QT5_from_3405_to_3478 
UniRef100_Q83WE6_from_1702_to_1775 
UniRef100_Q83WE7_from_1420_to_1493 
UniRef100_Q83WE8_from_3491_to_3564 
UniRef100_Q83WF0_from_2384_to_2457 
UniRef100_Q83WF0_from_4142_to_4215 
UniRef100_Q83WF0_from_896_to_969 
UniRef100_Q83X69_from_3484_to_3557 
UniRef100_Q83X70_from_1415_to_1488 
UniRef100_Q83X70_from_3492_to_3565 
UniRef100_Q83X71_from_1436_to_1509 
UniRef100_Q83X71_from_2942_to_3015 
UniRef100_Q83X83_from_7_to_80 
UniRef100_Q83X92_from_588_to_661 
UniRef100_Q846W6_from_1486_to_1559 
UniRef100_Q846W6_from_3560_to_3633 
UniRef100_Q846X1_from_1542_to_1615 
UniRef100_Q846X2_from_1765_to_1838 
UniRef100_Q846X2_from_3944_to_4017 
UniRef100_Q846X3_from_1729_to_1802 
UniRef100_Q846X4_from_1874_to_1947 
UniRef100_Q846X4_from_3972_to_4045 
UniRef100_Q846X5_from_2050_to_2123 
UniRef100_Q846X6_from_2819_to_2892 
UniRef100_Q848C3_from_571_to_644 
UniRef100_Q848C4_from_519_to_592 
UniRef100_Q8CJN6_from_2660_to_2733 
UniRef100_Q8CJN6_from_4406_to_4479 
UniRef100_Q8CJN6_from_923_to_996 
UniRef100_Q8G987_from_2009_to_2082 
UniRef100_Q8G987_from_3793_to_3866 
UniRef100_Q8GBX4_from_3222_to_3295 
UniRef100_Q8GBX5_from_1506_to_1579 
UniRef100_Q8GBX5_from_3335_to_3408 
UniRef100_Q8GGP2_from_5248_to_5321 
UniRef100_Q8KPW4_from_1806_to_1879 
UniRef100_Q8KPW5_from_4220_to_4293 
UniRef100_Q8KUF5_from_1425_to_1498 
UniRef100_Q8KUF6_from_1581_to_1654 
UniRef100_Q8KUF6_from_3243_to_3316 
UniRef100_Q8KUH3_from_2866_to_2939 
UniRef100_Q8KUH3_from_4581_to_4654 
UniRef100_Q8RJX9_from_1484_to_1557 
UniRef100_Q8RJY0_from_1276_to_1349 
UniRef100_Q8RJY1_from_2095_to_2168 
UniRef100_Q8RJY5_from_1458_to_1531 
UniRef100_Q8XS40_from_1619_to_1692 
UniRef100_Q8XYF2_from_629_to_702 
UniRef100_Q8YTN4_from_2403_to_2476 
UniRef100_Q93C90_from_963_to_1036 
UniRef100_Q93C91_from_472_to_545 
UniRef100_Q93H83_from_1436_to_1509 
UniRef100_Q93H83_from_2981_to_3054 
UniRef100_Q93H84_from_1453_to_1526 
UniRef100_Q93H84_from_2954_to_3027 
UniRef100_Q93H84_from_4484_to_4557 
UniRef100_Q93H84_from_5990_to_6063 
UniRef100_Q93H85_from_1669_to_1742 
UniRef100_Q93HE5_from_2665_to_2738 
UniRef100_Q93HE5_from_4408_to_4481 
UniRef100_Q93HG0_from_555_to_628 
UniRef100_Q93HH0_from_1944_to_2017 
UniRef100_Q93HI8_from_1745_to_1818 
UniRef100_Q93HI8_from_3818_to_3891 
UniRef100_Q93HI9_from_1749_to_1822 
UniRef100_Q93HJ1_from_1475_to_1548 
UniRef100_Q93HJ1_from_3225_to_3298 
UniRef100_Q93HJ2_from_1474_to_1547 
UniRef100_Q93HJ2_from_2997_to_3070 
UniRef100_Q93HJ2_from_4531_to_4604 
UniRef100_Q93HJ3_from_2018_to_2091 
UniRef100_Q93HJ3_from_3788_to_3861 
UniRef100_Q93HJ4_from_1378_to_1451 
UniRef100_Q93HJ4_from_2937_to_3010 
UniRef100_Q93HJ4_from_4687_to_4760 
UniRef100_Q93HJ5_from_2374_to_2447 
UniRef100_Q93HJ5_from_3896_to_3969 
UniRef100_Q93HJ5_from_919_to_992 
UniRef100_Q93NW6_from_10761_to_10834 
UniRef100_Q93NW6_from_1668_to_1741 
UniRef100_Q93NW6_from_3409_to_3482 
UniRef100_Q93NW6_from_5481_to_5554 
UniRef100_Q93NW6_from_7225_to_7298 
UniRef100_Q93NW6_from_8989_to_9062 
UniRef100_Q93NW7_from_1482_to_1555 
UniRef100_Q93NW7_from_3034_to_3107 
UniRef100_Q93NW8_from_1260_to_1333 
UniRef100_Q93NX7_from_1666_to_1739 
UniRef100_Q93NX8_from_5487_to_5560 
UniRef100_Q93NX9_from_3226_to_3299 
UniRef100_Q93NX9_from_6300_to_6373 
UniRef100_Q93NX9_from_7845_to_7918 
UniRef100_Q93NX9_from_9363_to_9436 
UniRef100_Q93TW7_from_1738_to_1811 
UniRef100_Q93TW9_from_3282_to_3355 
UniRef100_Q93TW9_from_5072_to_5145 
UniRef100_Q9ADL6_from_1993_to_2066 
UniRef100_Q9ADL6_from_4086_to_4159 
UniRef100_Q9ADL6_from_6160_to_6233 
UniRef100_Q9AG75_from_1267_to_1340 
UniRef100_Q9ALM2_from_1689_to_1762 
UniRef100_Q9ALM2_from_3463_to_3536 
UniRef100_Q9ALM2_from_5218_to_5291 
UniRef100_Q9ALM3_from_1693_to_1766 
UniRef100_Q9ALM3_from_3238_to_3311 
UniRef100_Q9ALM3_from_4775_to_4848 
UniRef100_Q9ALM4_from_1471_to_1544 
UniRef100_Q9ALM4_from_3018_to_3091 
UniRef100_Q9ALM5_from_2002_to_2075 
UniRef100_Q9ALM6_from_2445_to_2518 
UniRef100_Q9ALM6_from_908_to_981 
UniRef100_Q9CD81_from_2004_to_2077 
UniRef100_Q9CD82_from_549_to_622 
UniRef100_Q9EWA1_from_1698_to_1771 
UniRef100_Q9EWA1_from_3240_to_3313 
UniRef100_Q9EWA1_from_4768_to_4841 
UniRef100_Q9EWA1_from_6310_to_6383 
UniRef100_Q9EWA1_from_7805_to_7878 
UniRef100_Q9EWA1_from_9344_to_9417 
UniRef100_Q9EWA2_from_1653_to_1726 
UniRef100_Q9EWA3_from_1652_to_1725 
UniRef100_Q9EX53_from_1701_to_1774 
UniRef100_Q9EX53_from_3420_to_3493 
UniRef100_Q9EX54_from_1679_to_1752 
UniRef100_Q9F828_from_1413_to_1486 
UniRef100_Q9F828_from_2848_to_2921 
UniRef100_Q9F829_from_1392_to_1465 
UniRef100_Q9F830_from_1937_to_2010 
UniRef100_Q9F847_from_920_to_993 
UniRef100_Q9KID7_from_1814_to_1887 
UniRef100_Q9KID7_from_3353_to_3426 
UniRef100_Q9KID7_from_5275_to_5348 
UniRef100_Q9KID7_from_6265_to_6338 
UniRef100_Q9KIE0_from_1075_to_1148 
UniRef100_Q9KIE0_from_2666_to_2739 
UniRef100_Q9KIE0_from_5873_to_5946 
UniRef100_Q9KIE1_from_1556_to_1629 
UniRef100_Q9KIE1_from_3444_to_3517 
UniRef100_Q9KIV3_from_1501_to_1574 
UniRef100_Q9KIV3_from_3638_to_3711 
UniRef100_Q9KIV4_from_2454_to_2527 
UniRef100_Q9L4W3_from_10940_to_11013 
UniRef100_Q9L4W3_from_1663_to_1736 
UniRef100_Q9L4W3_from_3408_to_3481 
UniRef100_Q9L4W3_from_7316_to_7389 
UniRef100_Q9L4W3_from_9121_to_9194 
UniRef100_Q9L4W4_from_1486_to_1559 
UniRef100_Q9L4W4_from_3038_to_3111 
UniRef100_Q9L4W5_from_1214_to_1287 
UniRef100_Q9L4X1_from_1697_to_1770 
UniRef100_Q9L4X2_from_2024_to_2097 
UniRef100_Q9L4X2_from_3540_to_3613 
UniRef100_Q9L4X2_from_5278_to_5351 
UniRef100_Q9L4X3_from_3267_to_3340 
UniRef100_Q9L4X3_from_6349_to_6422 
UniRef100_Q9L4X3_from_7814_to_7887 
UniRef100_Q9L4X3_from_9332_to_9405 
UniRef100_Q9R9J1_from_581_to_654 
UniRef100_Q9RFL0_from_2122_to_2195 
UniRef100_Q9S0R3_from_1496_to_1569 
UniRef100_Q9S0R3_from_2538_to_2611 
UniRef100_Q9S0R4_from_3569_to_3642 
UniRef100_Q9S0R7_from_2588_to_2661 
UniRef100_Q9S0R7_from_4172_to_4245 
UniRef100_Q9S0R7_from_6045_to_6118 
UniRef100_Q9S0R7_from_991_to_1064 
UniRef100_Q9S0R8_from_3818_to_3891 
UniRef100_Q9X993_from_1471_to_1544 
UniRef100_Q9X993_from_3205_to_3278 
UniRef100_Q9X993_from_4906_to_4979 
UniRef100_Q9X993_from_6637_to_6710 
UniRef100_Q9Y8A2_from_2493_to_2566 
UniRef100_Q9ZGA4_from_1098_to_1171 
UniRef100_Q9ZGA4_from_2683_to_2756 
UniRef100_Q9ZGA4_from_5906_to_5979 
UniRef100_Q9ZGI2_from_948_to_1021 
UniRef100_Q9ZGI3_from_1406_to_1479 
UniRef100_Q9ZGI4_from_1448_to_1521 
UniRef100_Q9ZGI4_from_3573_to_3646 
UniRef100_Q9ZGI5_from_1013_to_1086 
UniRef100_Q9ZGI5_from_2498_to_2571 
UniRef100_Q9ZGI5_from_4410_to_4483 
UniRef100_UPI000023E5A9_from_2532_to_2605 
UniRef100_UPI000023F471_from_436_to_509 
UniRef100_UPI000038CCA4_from_552_to_625 
UniRef100_UPI000038CE98_from_1734_to_1807 
UniRef100_UPI000038CE99_from_1891_to_1964 
UniRef100_UPI000038D25F_from_1757_to_1830 
UniRef100_UPI000038D517_from_1743_to_1816 
UniRef100_UPI000038D518_from_2730_to_2803 
UniRef100_UPI000038D51D_from_1420_to_1493 
UniRef100_UPI000038D523_from_1464_to_1537 
UniRef100_UPI000038D5E0_from_2092_to_2165 
UniRef100_UPI000038DF04_from_1075_to_1148 
UniRef100_UPI000045BBC6_from_11_to_84 
UniRef100_UPI000045BC15_from_997_to_1070 
UniRef100_UPI00005100F7_from_2052_to_2125 
UniRef100_UPI0000D7236F_from_654_to_727 
UniRef100_A0ABX6_from_2381_to_2453 
UniRef100_A0MS29_from_2477_to_2549 
UniRef100_A0NU18_from_2387_to_2459 
UniRef100_A0PQ39_from_1491_to_1563 
UniRef100_A0QHA4_from_1963_to_2035 
UniRef100_A0R484_from_663_to_735 
UniRef100_A0R737_from_1697_to_1769 
UniRef100_A0UQE4_from_2419_to_2491 
UniRef100_A0UWE2_from_3428_to_3500 
UniRef100_A0UWE3_from_333_to_405 
UniRef100_A0UWE5_from_1313_to_1385 
UniRef100_A0W4S9_from_2421_to_2493 
UniRef100_A0YNI8_from_40_to_112 
UniRef100_A0Z9Q2_from_2380_to_2452 
UniRef100_A0ZCD3_from_20_to_92 
UniRef100_A0ZFY1_from_13_to_85 
UniRef100_A1C177_from_10_to_82 
UniRef100_A1C9K7_from_2440_to_2512 
UniRef100_A1CCB3_from_2480_to_2552 
UniRef100_A1CD09_from_2345_to_2417 
UniRef100_A1CFL8_from_1647_to_1719 
UniRef100_A1CLP0_from_2369_to_2441 
UniRef100_A1CN66_from_592_to_664 
UniRef100_A1CUS7_from_2367_to_2439 
UniRef100_A1D0Y7_from_178_to_250 
UniRef100_A1DAL0_from_427_to_499 
UniRef100_A1G7S5_from_1180_to_1252 
UniRef100_A1G7W6_from_32_to_104 
UniRef100_A1G8U9_from_1274_to_1346 
UniRef100_A1G9R2_from_1747_to_1819 
UniRef100_A1HLA8_from_2427_to_2499 
UniRef100_A1KQR8_from_2052_to_2124 
UniRef100_A1KQR8_from_4970_to_5042 
UniRef100_A1KQR8_from_5101_to_5173 
UniRef100_A1KQR9_from_1424_to_1496 
UniRef100_A1T1R8_from_1473_to_1545 
UniRef100_A1T3T8_from_922_to_994 
UniRef100_A1T3U1_from_1472_to_1544 
UniRef100_A1T9S7_from_1695_to_1767 
UniRef100_A1T9T0_from_1729_to_1801 
UniRef100_A1TBS6_from_1615_to_1687 
UniRef100_A1TBT3_from_1663_to_1735 
UniRef100_A1TTI8_from_1022_to_1094 
UniRef100_A1UIS1_from_1625_to_1697 
UniRef100_A1YBQ9_from_624_to_696 
UniRef100_A1YBR0_from_1433_to_1505 
UniRef100_A1YBT8_from_2520_to_2592 
UniRef100_A2CLL1_from_4324_to_4396 
UniRef100_A2QBL3_from_2418_to_2490 
UniRef100_A2QTE9_from_1656_to_1728 
UniRef100_A2QUI2_from_1649_to_1721 
UniRef100_A2QUW6_from_1706_to_1778 
UniRef100_A2QWP6_from_2334_to_2406 
UniRef100_A2QWU2_from_2316_to_2388 
UniRef100_A2QYQ2_from_1567_to_1639 
UniRef100_A2QYW3_from_2274_to_2346 
UniRef100_A2QYX4_from_1829_to_1901 
UniRef100_A2R4Z4_from_2547_to_2619 
UniRef100_A3IKK3_from_600_to_672 
UniRef100_A3INX7_from_19_to_91 
UniRef100_A3KI35_from_982_to_1054 
UniRef100_A3M107_from_9_to_81 
UniRef100_A3Q285_from_1625_to_1697 
UniRef100_A3R4Q1_from_12_to_84 
UniRef100_A3R4R6_from_1009_to_1081 
UniRef100_A3R4T2_from_12_to_84 
UniRef100_A3R4U3_from_1584_to_1656 
UniRef100_A3RTN2_from_824_to_896 
UniRef100_A4C385_from_2156_to_2228 
UniRef100_A4C5W5_from_591_to_663 
UniRef100_A4F5D6_from_70_to_142 
UniRef100_A4FCY0_from_13_to_85 
UniRef100_A4FCY0_from_1430_to_1502 
UniRef100_A4FCY9_from_4455_to_4527 
UniRef100_A4FD53_from_981_to_1053 
UniRef100_A4FDM8_from_4055_to_4127 
UniRef100_A4FE17_from_27_to_99 
UniRef100_A4FHP9_from_7_to_79 
UniRef100_A4FKH2_from_1649_to_1721 
UniRef100_A4FKZ4_from_1662_to_1734 
UniRef100_A4JL39_from_30_to_102 
UniRef100_A4PHN0_from_6739_to_6811 
UniRef100_A4QV22_from_2077_to_2149 
UniRef100_A4R6A3_from_1983_to_2055 
UniRef100_A4R6B2_from_1054_to_1126 
UniRef100_A4RE14_from_2718_to_2790 
UniRef100_A4RGK8_from_848_to_920 
UniRef100_A4RPP6_from_2176_to_2248 
UniRef100_A4RT44_from_10559_to_10631 
UniRef100_A4RT44_from_5311_to_5383 
UniRef100_A4T2D4_from_1617_to_1689 
UniRef100_A4TA93_from_1698_to_1770 
UniRef100_A4TA96_from_1725_to_1797 
UniRef100_A4TTS4_from_235_to_307 
UniRef100_A4TTX0_from_31_to_103 
UniRef100_A4TU83_from_45_to_117 
UniRef100_A4TU85_from_30_to_102 
UniRef100_A4X3P7_from_513_to_585 
UniRef100_A4X3P8_from_1447_to_1519 
UniRef100_A4X3P8_from_14_to_86 
UniRef100_A4X899_from_11_to_83 
UniRef100_A4YZI1_from_7_to_79 
UniRef100_A4ZPY2_from_1434_to_1506 
UniRef100_A5ABG0_from_2257_to_2329 
UniRef100_A5AC09_from_2485_to_2557 
UniRef100_A5G642_from_6545_to_6617 
UniRef100_A5G642_from_732_to_804 
UniRef100_A5G644_from_1965_to_2037 
UniRef100_A5G645_from_1130_to_1202 
UniRef100_A5N8D8_from_2126_to_2198 
UniRef100_A5NPN2_from_1719_to_1791 
UniRef100_A5W7D5_from_2381_to_2453 
UniRef100_A6E0B7_from_17_to_89 
UniRef100_A6E0C1_from_612_to_684 
UniRef100_A6E4W2_from_10_to_82 
UniRef100_A6FZ63_from_2201_to_2273 
UniRef100_A6FZ63_from_2303_to_2375 
UniRef100_A6FZ63_from_724_to_796 
UniRef100_A6G5B7_from_2_to_74 
UniRef100_A6GIB2_from_4233_to_4305 
UniRef100_A6GIB2_from_4332_to_4404 
UniRef100_A6GIB3_from_1292_to_1364 
UniRef100_A6GIB3_from_24_to_96 
UniRef100_A6GJY5_from_728_to_800 
UniRef100_A6GK65_from_2213_to_2285 
UniRef100_A6GK66_from_911_to_983 
UniRef100_A6GKJ2_from_1141_to_1213 
UniRef100_A6GKT7_from_253_to_325 
UniRef100_O05170_from_1211_to_1283 
UniRef100_O31782_from_2454_to_2526 
UniRef100_O31782_from_3955_to_4027 
UniRef100_O54155_from_704_to_776 
UniRef100_O94116_from_1621_to_1693 
UniRef100_P22367_from_1701_to_1773 
UniRef100_P25464_from_1885_to_1957 
UniRef100_P25464_from_796_to_868 
UniRef100_P27743_from_789_to_861 
UniRef100_P37693_from_13_to_85 
UniRef100_P40806_from_3119_to_3191 
UniRef100_P40806_from_3217_to_3289 
UniRef100_P40806_from_4467_to_4539 
UniRef100_P40872_from_296_to_368 
UniRef100_P40872_from_3415_to_3487 
UniRef100_P87001_from_1710_to_1782 
UniRef100_P94873_from_1892_to_1964 
UniRef100_P94873_from_799_to_871 
UniRef100_Q05470_from_2744_to_2816 
UniRef100_Q05470_from_3966_to_4038 
UniRef100_Q06YZ4_from_17_to_89 
UniRef100_Q08MH4_from_101_to_173 
UniRef100_Q08MN4_from_14_to_86 
UniRef100_Q08NM7_from_247_to_319 
UniRef100_Q08PV2_from_1746_to_1818 
UniRef100_Q08PV3_from_1735_to_1807 
UniRef100_Q08QH1_from_1275_to_1347 
UniRef100_Q08QP5_from_2001_to_2073 
UniRef100_Q08QP7_from_10_to_82 
UniRef100_Q08U39_from_24_to_96 
UniRef100_Q08W69_from_1232_to_1304 
UniRef100_Q08XI8_from_655_to_727 
UniRef100_Q090D9_from_1703_to_1775 
UniRef100_Q090E1_from_1800_to_1872 
UniRef100_Q091C4_from_1308_to_1380 
UniRef100_Q094I5_from_630_to_702 
UniRef100_Q096B8_from_33_to_105 
UniRef100_Q096N9_from_656_to_728 
UniRef100_Q099Y5_from_2192_to_2264 
UniRef100_Q0B1F3_from_1311_to_1383 
UniRef100_Q0B303_from_2520_to_2592 
UniRef100_Q0B305_from_1624_to_1696 
UniRef100_Q0B305_from_562_to_634 
UniRef100_Q0B308_from_2865_to_2937 
UniRef100_Q0CDR2_from_2361_to_2433 
UniRef100_Q0CRW0_from_1553_to_1625 
UniRef100_Q0D159_from_2306_to_2378 
UniRef100_Q0H0R7_from_1794_to_1866 
UniRef100_Q0IDS9_from_1704_to_1776 
UniRef100_Q0LBR3_from_222_to_294 
UniRef100_Q0LKI5_from_1813_to_1885 
UniRef100_Q0LKI5_from_24_to_96 
UniRef100_Q0LLS1_from_2137_to_2209 
UniRef100_Q0LLS2_from_2102_to_2174 
UniRef100_Q0LLS3_from_534_to_606 
UniRef100_Q0LNS7_from_2113_to_2185 
UniRef100_Q0LP30_from_2226_to_2298 
UniRef100_Q0LP30_from_9_to_81 
UniRef100_Q0LP46_from_11_to_83 
UniRef100_Q0PCZ9_from_5084_to_5156 
UniRef100_Q0PEX7_from_1750_to_1822 
UniRef100_Q0Q2H9_from_1668_to_1740 
UniRef100_Q0QMP7_from_1556_to_1628 
UniRef100_Q0QMQ1_from_2684_to_2756 
UniRef100_Q0R4M2_from_1496_to_1568 
UniRef100_Q0R4P8_from_1666_to_1738 
UniRef100_Q0RIF7_from_969_to_1041 
UniRef100_Q0RK68_from_43_to_115 
UniRef100_Q0RLH1_from_2208_to_2280 
UniRef100_Q0RR72_from_2216_to_2288 
UniRef100_Q0RTS3_from_996_to_1068 
UniRef100_Q0UAY8_from_2011_to_2083 
UniRef100_Q0UTP6_from_2115_to_2187 
UniRef100_Q0V1I0_from_3713_to_3785 
UniRef100_Q0VZ73_from_10_to_82 
UniRef100_Q0VZ73_from_2221_to_2293 
UniRef100_Q0VZ73_from_4052_to_4124 
UniRef100_Q113H9_from_605_to_677 
UniRef100_Q113V0_from_40_to_112 
UniRef100_Q11ZV9_from_21_to_93 
UniRef100_Q11ZW2_from_782_to_854 
UniRef100_Q18559_from_3559_to_3631 
UniRef100_Q1D3S3_from_621_to_693 
UniRef100_Q1D3S5_from_2296_to_2368 
UniRef100_Q1D3S5_from_78_to_150 
UniRef100_Q1D3S8_from_1742_to_1814 
UniRef100_Q1D3S9_from_2049_to_2121 
UniRef100_Q1D438_from_604_to_676 
UniRef100_Q1D448_from_30_to_102 
UniRef100_Q1D518_from_2029_to_2101 
UniRef100_Q1D591_from_608_to_680 
UniRef100_Q1D5F5_from_741_to_813 
UniRef100_Q1D5F7_from_1343_to_1415 
UniRef100_Q1D5F8_from_3595_to_3667 
UniRef100_Q1D5F8_from_4314_to_4386 
UniRef100_Q1D5F8_from_5751_to_5823 
UniRef100_Q1D5G0_from_1794_to_1866 
UniRef100_Q1D5G0_from_2864_to_2936 
UniRef100_Q1D5G0_from_4362_to_4434 
UniRef100_Q1D5G1_from_2280_to_2352 
UniRef100_Q1D5G1_from_382_to_454 
UniRef100_Q1DVU4_from_2446_to_2518 
UniRef100_Q1E349_from_2605_to_2677 
UniRef100_Q1EDB1_from_3267_to_3339 
UniRef100_Q1EDB2_from_1821_to_1893 
UniRef100_Q1I2J5_from_8_to_80 
UniRef100_Q1I2J8_from_555_to_627 
UniRef100_Q1MX63_from_339_to_411 
UniRef100_Q1MX64_from_1154_to_1226 
UniRef100_Q1RS44_from_1981_to_2053 
UniRef100_Q1RS44_from_330_to_402 
UniRef100_Q1RS45_from_3409_to_3481 
UniRef100_Q1RS46_from_323_to_395 
UniRef100_Q1RS52_from_1541_to_1613 
UniRef100_Q1RS52_from_1645_to_1717 
UniRef100_Q1RS52_from_400_to_472 
UniRef100_Q1RS53_from_1538_to_1610 
UniRef100_Q1RS54_from_3426_to_3498 
UniRef100_Q1RS64_from_2029_to_2101 
UniRef100_Q1RS66_from_3047_to_3119 
UniRef100_Q1RS69_from_1373_to_1445 
UniRef100_Q1RS70_from_2452_to_2524 
UniRef100_Q1RS70_from_3932_to_4004 
UniRef100_Q1RS72_from_3920_to_3992 
UniRef100_Q1RS73_from_3096_to_3168 
UniRef100_Q1RS73_from_3189_to_3261 
UniRef100_Q1RS73_from_4417_to_4489 
UniRef100_Q211N2_from_599_to_671 
UniRef100_Q212V5_from_2047_to_2119 
UniRef100_Q212V6_from_1593_to_1665 
UniRef100_Q21HW3_from_9_to_81 
UniRef100_Q26N07_from_2085_to_2157 
UniRef100_Q26PG0_from_2336_to_2408 
UniRef100_Q26Q20_from_500_to_572 
UniRef100_Q2ABP6_from_2180_to_2252 
UniRef100_Q2ED07_from_2137_to_2209 
UniRef100_Q2GR19_from_2267_to_2339 
UniRef100_Q2GRP0_from_1001_to_1073 
UniRef100_Q2GTF8_from_2139_to_2211 
UniRef100_Q2GWK8_from_425_to_497 
UniRef100_Q2GZ99_from_2393_to_2465 
UniRef100_Q2H171_from_2135_to_2207 
UniRef100_Q2H9K3_from_3134_to_3206 
UniRef100_Q2HFI3_from_1752_to_1824 
UniRef100_Q2HIA8_from_2064_to_2136 
UniRef100_Q2JCL0_from_9_to_81 
UniRef100_Q2KHC3_from_1502_to_1574 
UniRef100_Q2KT14_from_1693_to_1765 
UniRef100_Q2N3S7_from_1184_to_1256 
UniRef100_Q2N3S7_from_2112_to_2184 
UniRef100_Q2N3S8_from_2669_to_2741 
UniRef100_Q2N3S9_from_2686_to_2758 
UniRef100_Q2N3T0_from_1232_to_1304 
UniRef100_Q2N3T0_from_1339_to_1411 
UniRef100_Q2N3T0_from_2272_to_2344 
UniRef100_Q2N3T0_from_2393_to_2465 
UniRef100_Q2N3T0_from_5838_to_5910 
UniRef100_Q2N3T1_from_1871_to_1943 
UniRef100_Q2N3T1_from_24_to_96 
UniRef100_Q2N3T1_from_3686_to_3758 
UniRef100_Q2RPP1_from_589_to_661 
UniRef100_Q2SG82_from_9_to_81 
UniRef100_Q2SGJ3_from_1680_to_1752 
UniRef100_Q2SGJ4_from_4_to_76 
UniRef100_Q2SHY7_from_2445_to_2517 
UniRef100_Q2SHY7_from_650_to_722 
UniRef100_Q2SW12_from_1433_to_1505 
UniRef100_Q2SYW1_from_2416_to_2488 
UniRef100_Q2T4N1_from_1215_to_1287 
UniRef100_Q2T4N1_from_4843_to_4915 
UniRef100_Q2T4N1_from_5473_to_5545 
UniRef100_Q2T4N2_from_3628_to_3700 
UniRef100_Q2T4N8_from_1270_to_1342 
UniRef100_Q2T4N9_from_370_to_442 
UniRef100_Q2U2A1_from_1936_to_2008 
UniRef100_Q2U7I5_from_2449_to_2521 
UniRef100_Q2UA48_from_1651_to_1723 
UniRef100_Q2UN49_from_2489_to_2561 
UniRef100_Q2UV44_from_2466_to_2538 
UniRef100_Q311J1_from_1745_to_1817 
UniRef100_Q3KRU6_from_2544_to_2616 
UniRef100_Q3L885_from_1468_to_1540 
UniRef100_Q3M1P5_from_600_to_672 
UniRef100_Q3M5M8_from_603_to_675 
UniRef100_Q3M5Z4_from_526_to_598 
UniRef100_Q3M5Z6_from_1476_to_1548 
UniRef100_Q3M9X6_from_13_to_85 
UniRef100_Q3S2U6_from_2470_to_2542 
UniRef100_Q3VYG4_from_26_to_98 
UniRef100_Q3W188_from_14_to_86 
UniRef100_Q3W9K3_from_1174_to_1246 
UniRef100_Q3WDU5_from_1999_to_2071 
UniRef100_Q3WGZ2_from_2141_to_2213 
UniRef100_Q3WHQ1_from_3984_to_4056 
UniRef100_Q45R85_from_3611_to_3683 
UniRef100_Q4C7P4_from_2491_to_2563 
UniRef100_Q4H1C9_from_14_to_86 
UniRef100_Q4JY17_from_24_to_96 
UniRef100_Q4KCD6_from_1401_to_1473 
UniRef100_Q4KCD7_from_1965_to_2037 
UniRef100_Q4KCD7_from_4802_to_4874 
UniRef100_Q4KK23_from_30_to_102 
UniRef100_Q4U445_from_3339_to_3411 
UniRef100_Q4U446_from_5331_to_5403 
UniRef100_Q4U447_from_3539_to_3611 
UniRef100_Q4U447_from_4920_to_4992 
UniRef100_Q4WBA8_from_529_to_601 
UniRef100_Q4WKW9_from_2021_to_2093 
UniRef100_Q4X0P0_from_266_to_338 
UniRef100_Q4ZNC8_from_2480_to_2552 
UniRef100_Q4ZNC9_from_1398_to_1470 
UniRef100_Q50E75_from_14_to_86 
UniRef100_Q54299_from_5118_to_5190 
UniRef100_Q58K76_from_1719_to_1791 
UniRef100_Q5AR54_from_2093_to_2165 
UniRef100_Q5AUC5_from_549_to_621 
UniRef100_Q5AY39_from_2487_to_2559 
UniRef100_Q5B768_from_2390_to_2462 
UniRef100_Q5B857_from_1654_to_1726 
UniRef100_Q5B8A0_from_1630_to_1702 
UniRef100_Q5BA83_from_2458_to_2530 
UniRef100_Q5BA85_from_6478_to_6550 
UniRef100_Q5BBP5_from_2468_to_2540 
UniRef100_Q5BBP8_from_1672_to_1744 
UniRef100_Q5BCE6_from_2423_to_2495 
UniRef100_Q5MD32_from_1271_to_1343 
UniRef100_Q5MD33_from_1777_to_1849 
UniRef100_Q5MP00_from_4622_to_4694 
UniRef100_Q5MP00_from_4715_to_4787 
UniRef100_Q5MP00_from_745_to_817 
UniRef100_Q5YPH7_from_7006_to_7078 
UniRef100_Q5Z3G0_from_48_to_120 
UniRef100_Q66VY5_from_338_to_410 
UniRef100_Q68CH8_from_2027_to_2099 
UniRef100_Q6DNE0_from_1517_to_1589 
UniRef100_Q6E7J8_from_2112_to_2184 
UniRef100_Q6E7K5_from_1486_to_1558 
UniRef100_Q6NES8_from_1130_to_1202 
UniRef100_Q6NES8_from_14_to_86 
UniRef100_Q6RKE8_from_2352_to_2424 
UniRef100_Q6RKF4_from_2292_to_2364 
UniRef100_Q6RKF6_from_2631_to_2703 
UniRef100_Q6RKF9_from_2592_to_2664 
UniRef100_Q6RKG1_from_2402_to_2474 
UniRef100_Q6RKG3_from_2449_to_2521 
UniRef100_Q6RKI9_from_2450_to_2522 
UniRef100_Q6RKJ2_from_2188_to_2260 
UniRef100_Q6RKJ4_from_2436_to_2508 
UniRef100_Q6RKJ7_from_2359_to_2431 
UniRef100_Q6RKK2_from_2465_to_2537 
UniRef100_Q6RKK3_from_2414_to_2486 
UniRef100_Q6RKK8_from_2266_to_2338 
UniRef100_Q6RKL0_from_2550_to_2622 
UniRef100_Q6SK65_from_568_to_640 
UniRef100_Q6T306_from_1143_to_1215 
UniRef100_Q6TAB6_from_3157_to_3229 
UniRef100_Q6TAB6_from_3265_to_3337 
UniRef100_Q6TEI0_from_3013_to_3085 
UniRef100_Q6TLJ9_from_939_to_1011 
UniRef100_Q6V1M8_from_572_to_644 
UniRef100_Q6VT92_from_21_to_93 
UniRef100_Q6VT93_from_1630_to_1702 
UniRef100_Q6VT93_from_4821_to_4893 
UniRef100_Q6VT93_from_64_to_136 
UniRef100_Q6VT95_from_4560_to_4632 
UniRef100_Q6VT95_from_6333_to_6405 
UniRef100_Q6VT95_from_659_to_731 
UniRef100_Q6VT95_from_7601_to_7673 
UniRef100_Q6W5Q3_from_1595_to_1667 
UniRef100_Q70KH8_from_28_to_100 
UniRef100_Q70P94_from_1271_to_1343 
UniRef100_Q70P95_from_1782_to_1854 
UniRef100_Q75BB3_from_849_to_921 
UniRef100_Q7NCZ6_from_20_to_92 
UniRef100_Q7NCZ7_from_935_to_1007 
UniRef100_Q7NJ95_from_12_to_84 
UniRef100_Q7RWC7_from_2271_to_2343 
UniRef100_Q7S736_from_1650_to_1722 
UniRef100_Q7SC21_from_2395_to_2467 
UniRef100_Q7SC49_from_723_to_795 
UniRef100_Q7UJD0_from_2102_to_2174 
UniRef100_Q7UQ60_from_2143_to_2215 
UniRef100_Q7WRN5_from_1984_to_2056 
UniRef100_Q7WZ65_from_954_to_1026 
UniRef100_Q7WZ66_from_1531_to_1603 
UniRef100_Q82UT4_from_2422_to_2494 
UniRef100_Q83WE8_from_1410_to_1482 
UniRef100_Q83WE9_from_1683_to_1755 
UniRef100_Q83X31_from_134_to_206 
UniRef100_Q83X31_from_21_to_93 
UniRef100_Q83X91_from_1658_to_1730 
UniRef100_Q846W5_from_1487_to_1559 
UniRef100_Q846X3_from_3882_to_3954 
UniRef100_Q846X6_from_982_to_1054 
UniRef100_Q84HC6_from_1665_to_1737 
UniRef100_Q86ZD9_from_2522_to_2594 
UniRef100_Q8FM04_from_1139_to_1211 
UniRef100_Q8FM04_from_17_to_89 
UniRef100_Q8GAQ4_from_399_to_471 
UniRef100_Q8GBX4_from_1735_to_1807 
UniRef100_Q8GGP2_from_326_to_398 
UniRef100_Q8GGP2_from_6057_to_6129 
UniRef100_Q8J0F5_from_2491_to_2563 
UniRef100_Q8KLL4_from_953_to_1025 
UniRef100_Q8KND3_from_1185_to_1257 
UniRef100_Q8KUH3_from_926_to_998 
UniRef100_Q8KUH4_from_1667_to_1739 
UniRef100_Q8KUH4_from_2921_to_2993 
UniRef100_Q8RJX8_from_968_to_1040 
UniRef100_Q8RJY2_from_1804_to_1876 
UniRef100_Q8RJY3_from_1809_to_1881 
UniRef100_Q8RJY6_from_2246_to_2318 
UniRef100_Q8RL72_from_1773_to_1845 
UniRef100_Q8RL74_from_1359_to_1431 
UniRef100_Q8RL74_from_1543_to_1615 
UniRef100_Q8RL76_from_2737_to_2809 
UniRef100_Q8XRP0_from_17_to_89 
UniRef100_Q8XS40_from_614_to_686 
UniRef100_Q8XYE8_from_1680_to_1752 
UniRef100_Q8XYE8_from_1795_to_1867 
UniRef100_Q8XYF2_from_2127_to_2199 
UniRef100_Q8YTN5_from_2380_to_2452 
UniRef100_Q92217_from_2448_to_2520 
UniRef100_Q93H26_from_50_to_122 
UniRef100_Q93H39_from_553_to_625 
UniRef100_Q93HB6_from_15_to_87 
UniRef100_Q93HE5_from_882_to_954 
UniRef100_Q93HH0_from_2_to_74 
UniRef100_Q93TW6_from_16_to_88 
UniRef100_Q93TW6_from_2247_to_2319 
UniRef100_Q93TW9_from_1744_to_1816 
UniRef100_Q93TX1_from_1129_to_1201 
UniRef100_Q96X07_from_1705_to_1777 
UniRef100_Q982I5_from_1406_to_1478 
UniRef100_Q9ADL6_from_19_to_91 
UniRef100_Q9C1G0_from_1918_to_1990 
UniRef100_Q9CDB1_from_57_to_129 
UniRef100_Q9F830_from_3394_to_3466 
UniRef100_Q9KIV4_from_966_to_1038 
UniRef100_Q9L1V8_from_2139_to_2211 
UniRef100_Q9L1V8_from_2280_to_2352 
UniRef100_Q9UVN5_from_816_to_888 
UniRef100_Q9Y7A7_from_1665_to_1737 
UniRef100_Q9Y7V8_from_524_to_596 
UniRef100_Q9Z5K6_from_12_to_84 
UniRef100_Q9ZGD5_from_12_to_84 
UniRef100_UPI000023CA35_from_2565_to_2637 
UniRef100_UPI000023CB38_from_2493_to_2565 
UniRef100_UPI000023D46F_from_2361_to_2433 
UniRef100_UPI000023D853_from_2484_to_2556 
UniRef100_UPI000023F01C_from_765_to_837 
UniRef100_UPI0000382B49_from_54_to_126 
UniRef100_UPI0000382F21_from_55_to_127 
UniRef100_UPI000038CAED_from_10_to_82 
UniRef100_UPI000038CE28_from_20_to_92 
UniRef100_UPI000038CE90_from_78_to_150 
UniRef100_UPI000038CE9A_from_1754_to_1826 
UniRef100_UPI000038D516_from_1753_to_1825 
UniRef100_UPI000038D51E_from_1755_to_1827 
UniRef100_UPI000038D5DD_from_33_to_105 
UniRef100_UPI000038D5E1_from_692_to_764 
UniRef100_UPI000038DA09_from_13_to_85 
UniRef100_UPI000038DF53_from_995_to_1067 
UniRef100_UPI000045BBBF_from_611_to_683 
UniRef100_UPI0000D72370_from_1_to_73 
UniRef100_UPI0000DAE2D9_from_133_to_205 
UniRef100_A0ACI1_from_1494_to_1565 
UniRef100_A0PQ37_from_2088_to_2159 
UniRef100_A0PTU6_from_1062_to_1133 
UniRef100_A0UWE1_from_546_to_617 
UniRef100_A0UWE2_from_2056_to_2127 
UniRef100_A0UWE4_from_2080_to_2151 
UniRef100_A0UWE4_from_3606_to_3677 
UniRef100_A0UWE4_from_4775_to_4846 
UniRef100_A0UWE4_from_545_to_616 
UniRef100_A0UWE5_from_550_to_621 
UniRef100_A0Z9S2_from_1406_to_1477 
UniRef100_A1B557_from_970_to_1041 
UniRef100_A1C4E6_from_1024_to_1095 
UniRef100_A1C4E6_from_2578_to_2649 
UniRef100_A1CC83_from_763_to_834 
UniRef100_A1CCA1_from_1591_to_1662 
UniRef100_A1CCS9_from_2479_to_2550 
UniRef100_A1CGD9_from_86_to_157 
UniRef100_A1CN13_from_2402_to_2473 
UniRef100_A1CSJ8_from_3964_to_4035 
UniRef100_A1G2R8_from_955_to_1026 
UniRef100_A1KQR7_from_1645_to_1716 
UniRef100_A1KQR7_from_3624_to_3695 
UniRef100_A1KQR7_from_5070_to_5141 
UniRef100_A1KQR7_from_5158_to_5229 
UniRef100_A1KQR8_from_391_to_462 
UniRef100_A1KQR9_from_3391_to_3462 
UniRef100_A1KQS1_from_2883_to_2954 
UniRef100_A1KQS2_from_1414_to_1485 
UniRef100_A1TBT0_from_1047_to_1118 
UniRef100_A1YBQ7_from_10_to_81 
UniRef100_A2QH36_from_1685_to_1756 
UniRef100_A2R6D2_from_1889_to_1960 
UniRef100_A2R9X2_from_3352_to_3423 
UniRef100_A3IW75_from_16_to_87 
UniRef100_A3K8W4_from_1396_to_1467 
UniRef100_A3LDC4_from_1989_to_2060 
UniRef100_A3R4R6_from_2019_to_2090 
UniRef100_A3SPZ0_from_1449_to_1520 
UniRef100_A3XD76_from_1429_to_1500 
UniRef100_A3ZMA8_from_18_to_89 
UniRef100_A4EWL4_from_1420_to_1491 
UniRef100_A4FHN2_from_3886_to_3957 
UniRef100_A4PHN0_from_1692_to_1763 
UniRef100_A4PHN0_from_3352_to_3423 
UniRef100_A4PHN0_from_5879_to_5950 
UniRef100_A4R342_from_443_to_514 
UniRef100_A4TTT8_from_2_to_73 
UniRef100_A5G642_from_2238_to_2309 
UniRef100_A5G642_from_5262_to_5333 
UniRef100_A5NZ92_from_2495_to_2566 
UniRef100_A6FZ62_from_1346_to_1417 
UniRef100_A6FZ63_from_3939_to_4010 
UniRef100_A6GHN6_from_945_to_1016 
UniRef100_A6GKH8_from_847_to_918 
UniRef100_A6GKS1_from_296_to_367 
UniRef100_O31784_from_382_to_453 
UniRef100_O52803_from_509_to_580 
UniRef100_O94116_from_2178_to_2249 
UniRef100_P40872_from_2191_to_2262 
UniRef100_Q05470_from_1803_to_1874 
UniRef100_Q09MP5_from_1243_to_1314 
UniRef100_Q0B303_from_712_to_783 
UniRef100_Q0BFH8_from_531_to_602 
UniRef100_Q0CB70_from_1790_to_1861 
UniRef100_Q0CCY6_from_2088_to_2159 
UniRef100_Q0CML1_from_3633_to_3704 
UniRef100_Q0FMP3_from_1435_to_1506 
UniRef100_Q0LLR5_from_3001_to_3072 
UniRef100_Q0LLR6_from_4544_to_4615 
UniRef100_Q0LLR8_from_2986_to_3057 
UniRef100_Q0LLR9_from_1479_to_1550 
UniRef100_Q0LLS0_from_3033_to_3104 
UniRef100_Q0LP22_from_3139_to_3210 
UniRef100_Q0SKF9_from_2308_to_2379 
UniRef100_Q0TWN6_from_2336_to_2407 
UniRef100_Q1D591_from_1675_to_1746 
UniRef100_Q1D5F5_from_2013_to_2084 
UniRef100_Q1D5F8_from_8025_to_8096 
UniRef100_Q1D5W2_from_6331_to_6402 
UniRef100_Q1GDY2_from_1413_to_1484 
UniRef100_Q1IBI5_from_945_to_1016 
UniRef100_Q1JTE1_from_2904_to_2975 
UniRef100_Q1JTE1_from_5073_to_5144 
UniRef100_Q1JTE1_from_6824_to_6895 
UniRef100_Q1JTE1_from_738_to_809 
UniRef100_Q1JTE1_from_8930_to_9001 
UniRef100_Q1MX63_from_1095_to_1166 
UniRef100_Q1RS45_from_394_to_465 
UniRef100_Q1RS45_from_492_to_563 
UniRef100_Q1RS54_from_1872_to_1943 
UniRef100_Q1RS54_from_1981_to_2052 
UniRef100_Q1RS54_from_5_to_76 
UniRef100_Q1RS64_from_554_to_625 
UniRef100_Q1RS66_from_1437_to_1508 
UniRef100_Q1RS69_from_381_to_452 
UniRef100_Q1RS71_from_2161_to_2232 
UniRef100_Q1RS72_from_1765_to_1836 
UniRef100_Q26NQ0_from_1013_to_1084 
UniRef100_Q26Q18_from_1730_to_1801 
UniRef100_Q2ANW8_from_968_to_1039 
UniRef100_Q2GPP7_from_2048_to_2119 
UniRef100_Q2GPP7_from_600_to_671 
UniRef100_Q2GPP7_from_7131_to_7202 
UniRef100_Q2GU14_from_6614_to_6685 
UniRef100_Q2JA66_from_2026_to_2097 
UniRef100_Q2JEB8_from_1005_to_1076 
UniRef100_Q2N3S7_from_4691_to_4762 
UniRef100_Q2N3S8_from_4636_to_4707 
UniRef100_Q2N3T0_from_4454_to_4525 
UniRef100_Q2N3T0_from_7518_to_7589 
UniRef100_Q2SGI9_from_837_to_908 
UniRef100_Q2SGI9_from_940_to_1011 
UniRef100_Q2SGN3_from_1806_to_1877 
UniRef100_Q2SHY8_from_1485_to_1556 
UniRef100_Q2T4N9_from_1256_to_1327 
UniRef100_Q2T4N9_from_2552_to_2623 
UniRef100_Q2T4N9_from_4267_to_4338 
UniRef100_Q2T4P0_from_1690_to_1761 
UniRef100_Q2T4P0_from_3719_to_3790 
UniRef100_Q2T4P1_from_476_to_547 
UniRef100_Q2UPE2_from_2969_to_3040 
UniRef100_Q2URU3_from_572_to_643 
UniRef100_Q2VJ19_from_2605_to_2676 
UniRef100_Q30CS3_from_674_to_745 
UniRef100_Q3KF66_from_957_to_1028 
UniRef100_Q49B92_from_2331_to_2402 
UniRef100_Q4BYH7_from_277_to_348 
UniRef100_Q4C7P2_from_1164_to_1235 
UniRef100_Q4H424_from_841_to_912 
UniRef100_Q4KCD3_from_1381_to_1452 
UniRef100_Q4KCD4_from_3024_to_3095 
UniRef100_Q4KCD6_from_3310_to_3381 
UniRef100_Q4KCD7_from_353_to_424 
UniRef100_Q4KCD8_from_1690_to_1761 
UniRef100_Q4KCD8_from_3659_to_3730 
UniRef100_Q4KCD8_from_5089_to_5160 
UniRef100_Q4KCD8_from_5169_to_5240 
UniRef100_Q4P3R8_from_2912_to_2983 
UniRef100_Q4U445_from_2546_to_2617 
UniRef100_Q4U446_from_2110_to_2181 
UniRef100_Q4U446_from_3758_to_3829 
UniRef100_Q4U446_from_549_to_620 
UniRef100_Q4WKV9_from_138_to_209 
UniRef100_Q4ZNC8_from_1406_to_1477 
UniRef100_Q595S6_from_212_to_283 
UniRef100_Q5AX96_from_2316_to_2387 
UniRef100_Q5D0R1_from_736_to_807 
UniRef100_Q5D6D4_from_1144_to_1215 
UniRef100_Q5LV55_from_1430_to_1501 
UniRef100_Q5YPH6_from_5315_to_5386 
UniRef100_Q5YPH7_from_3845_to_3916 
UniRef100_Q5YV27_from_3113_to_3184 
UniRef100_Q5YVZ9_from_4644_to_4715 
UniRef100_Q5Z1S8_from_1069_to_1140 
UniRef100_Q5Z1T0_from_997_to_1068 
UniRef100_Q5Z1X6_from_2673_to_2744 
UniRef100_Q5Z1X7_from_537_to_608 
UniRef100_Q5Z1X8_from_535_to_606 
UniRef100_Q68CH7_from_2964_to_3035 
UniRef100_Q6DNF2_from_447_to_518 
UniRef100_Q6RKJ0_from_2349_to_2420 
UniRef100_Q6TAB6_from_1834_to_1905 
UniRef100_Q6TEI0_from_1578_to_1649 
UniRef100_Q6VT93_from_2848_to_2919 
UniRef100_Q6VT93_from_4057_to_4128 
UniRef100_Q6VT95_from_2909_to_2980 
UniRef100_Q7NJ87_from_24_to_95 
UniRef100_Q83X43_from_21_to_92 
UniRef100_Q8G985_from_2530_to_2601 
UniRef100_Q8GGP2_from_3162_to_3233 
UniRef100_Q8GGP2_from_3653_to_3724 
UniRef100_Q8GGP3_from_2550_to_2621 
UniRef100_Q8GGQ3_from_1643_to_1714 
UniRef100_Q8GGS2_from_1012_to_1083 
UniRef100_Q8RL72_from_3272_to_3343 
UniRef100_Q8U9Q4_from_1429_to_1500 
UniRef100_Q8YTR7_from_1389_to_1460 
UniRef100_Q93HH0_from_3708_to_3779 
UniRef100_Q9RK14_from_645_to_716 
UniRef100_UPI000023F4F9_from_728_to_799 
UniRef100_UPI000023F704_from_1682_to_1753 
UniRef100_UPI000023F704_from_3181_to_3252 
UniRef100_UPI000023F704_from_6301_to_6372 
UniRef100_UPI000038D2E7_from_576_to_647 
UniRef100_UPI000038D5DF_from_1469_to_1540 
UniRef100_A0ADQ3_from_542_to_612 
UniRef100_A0FIL0_from_244_to_314 
UniRef100_A0IQF4_from_931_to_1001 
UniRef100_A0JZK7_from_986_to_1056 
UniRef100_A0KL39_from_953_to_1023 
UniRef100_A0NTU6_from_561_to_631 
UniRef100_A0PTU8_from_990_to_1060 
UniRef100_A0QH53_from_7516_to_7586 
UniRef100_A0QHN3_from_1042_to_1112 
UniRef100_A0TEC4_from_14_to_84 
UniRef100_A0UH06_from_517_to_587 
UniRef100_A0UVH5_from_2094_to_2164 
UniRef100_A0UXC8_from_1494_to_1564 
UniRef100_A0UXC9_from_1478_to_1548 
UniRef100_A0UXD6_from_1178_to_1248 
UniRef100_A0V6T7_from_1680_to_1750 
UniRef100_A0V6T8_from_1470_to_1540 
UniRef100_A0Z9S1_from_977_to_1047 
UniRef100_A0Z9S4_from_1031_to_1101 
UniRef100_A0ZF81_from_2468_to_2538 
UniRef100_A0ZL94_from_990_to_1060 
UniRef100_A1B0A4_from_1719_to_1789 
UniRef100_A1B6F4_from_1373_to_1443 
UniRef100_A1BDX6_from_548_to_618 
UniRef100_A1DKF1_from_1591_to_1661 
UniRef100_A1FGJ1_from_924_to_994 
UniRef100_A1FGJ5_from_2047_to_2117 
UniRef100_A1G504_from_1918_to_1988 
UniRef100_A1G504_from_2968_to_3038 
UniRef100_A1G504_from_3988_to_4058 
UniRef100_A1G504_from_497_to_567 
UniRef100_A1G504_from_5012_to_5082 
UniRef100_A1G504_from_6399_to_6469 
UniRef100_A1G5X2_from_970_to_1040 
UniRef100_A1G5X3_from_527_to_597 
UniRef100_A1G7D4_from_1018_to_1088 
UniRef100_A1T3T7_from_590_to_660 
UniRef100_A1TBS6_from_985_to_1055 
UniRef100_A1TTJ1_from_1448_to_1518 
UniRef100_A1TTJ2_from_1670_to_1740 
UniRef100_A2R3M8_from_544_to_614 
UniRef100_A2R9X2_from_2202_to_2272 
UniRef100_A3IZX2_from_211_to_281 
UniRef100_A3K8W2_from_1773_to_1843 
UniRef100_A3KFG5_from_1975_to_2045 
UniRef100_A3KFG5_from_4019_to_4089 
UniRef100_A3KFG6_from_2026_to_2096 
UniRef100_A3KFG6_from_964_to_1034 
UniRef100_A3KI35_from_2758_to_2828 
UniRef100_A3M7U8_from_458_to_528 
UniRef100_A3N9X4_from_261_to_331 
UniRef100_A3RTN3_from_1086_to_1156 
UniRef100_A3SPZ2_from_1759_to_1829 
UniRef100_A3WXR9_from_2094_to_2164 
UniRef100_A3XD74_from_1794_to_1864 
UniRef100_A4BRH6_from_967_to_1037 
UniRef100_A4EVR0_from_237_to_307 
UniRef100_A4EWL2_from_1789_to_1859 
UniRef100_A4F9A3_from_889_to_959 
UniRef100_A4FE38_from_3895_to_3965 
UniRef100_A4FE38_from_4923_to_4993 
UniRef100_A4FHN1_from_1983_to_2053 
UniRef100_A4FHN1_from_3012_to_3082 
UniRef100_A4FHN1_from_941_to_1011 
UniRef100_A4FHN2_from_4627_to_4697 
UniRef100_A4FHN2_from_5663_to_5733 
UniRef100_A4KUB0_from_1453_to_1523 
UniRef100_A4KUC4_from_15_to_85 
UniRef100_A4KVL6_from_2051_to_2121 
UniRef100_A4PHM3_from_1474_to_1544 
UniRef100_A4PHM3_from_1566_to_1636 
UniRef100_A4R449_from_2396_to_2466 
UniRef100_A4SLZ5_from_949_to_1019 
UniRef100_A4T2D0_from_979_to_1049 
UniRef100_A4VG05_from_530_to_600 
UniRef100_A4X8G9_from_512_to_582 
UniRef100_A4X8P7_from_978_to_1048 
UniRef100_A4XD41_from_527_to_597 
UniRef100_A4Z4I7_from_3132_to_3202 
UniRef100_A4Z4I7_from_997_to_1067 
UniRef100_A5A9R5_from_2049_to_2119 
UniRef100_A5A9U3_from_2055_to_2125 
UniRef100_A5EAZ3_from_3149_to_3219 
UniRef100_A5EKY1_from_544_to_614 
UniRef100_A5ERA9_from_6412_to_6482 
UniRef100_A5FI49_from_1018_to_1088 
UniRef100_A5MZS1_from_664_to_734 
UniRef100_A5N8Z1_from_410_to_480 
UniRef100_A5W120_from_5140_to_5210 
UniRef100_A5W123_from_957_to_1027 
UniRef100_A6FDW0_from_1315_to_1385 
UniRef100_A6GK66_from_1986_to_2056 
UniRef100_O05647_from_571_to_641 
UniRef100_O07944_from_2402_to_2472 
UniRef100_O07944_from_3444_to_3514 
UniRef100_O07944_from_969_to_1039 
UniRef100_O30408_from_978_to_1048 
UniRef100_O30409_from_971_to_1041 
UniRef100_O31782_from_989_to_1059 
UniRef100_P45745_from_2042_to_2112 
UniRef100_P45745_from_967_to_1037 
UniRef100_Q01DM2_from_4635_to_4705 
UniRef100_Q01DR4_from_1146_to_1216 
UniRef100_Q01F11_from_7884_to_7954 
UniRef100_Q02SP4_from_510_to_580 
UniRef100_Q06YZ1_from_2028_to_2098 
UniRef100_Q06YZ1_from_4159_to_4229 
UniRef100_Q06YZ1_from_6284_to_6354 
UniRef100_Q06YZ2_from_5811_to_5881 
UniRef100_Q06YZ2_from_6853_to_6923 
UniRef100_Q06YZ3_from_2018_to_2088 
UniRef100_Q08M94_from_48_to_118 
UniRef100_Q08MM0_from_638_to_708 
UniRef100_Q08MQ9_from_117_to_187 
UniRef100_Q08QA2_from_279_to_349 
UniRef100_Q08TI6_from_643_to_713 
UniRef100_Q08TJ3_from_1969_to_2039 
UniRef100_Q091C0_from_1059_to_1129 
UniRef100_Q091C3_from_982_to_1052 
UniRef100_Q094I7_from_3044_to_3114 
UniRef100_Q09D72_from_2359_to_2429 
UniRef100_Q09D73_from_1184_to_1254 
UniRef100_Q09E86_from_1733_to_1803 
UniRef100_Q0B1F3_from_3935_to_4005 
UniRef100_Q0B1F7_from_2817_to_2887 
UniRef100_Q0BF30_from_959_to_1029 
UniRef100_Q0C2Y5_from_1692_to_1762 
UniRef100_Q0C2Y6_from_1419_to_1489 
UniRef100_Q0LKI8_from_1030_to_1100 
UniRef100_Q0LKI9_from_934_to_1004 
UniRef100_Q0LLG2_from_944_to_1014 
UniRef100_Q0LLQ8_from_556_to_626 
UniRef100_Q0LLR4_from_1455_to_1525 
UniRef100_Q0LLR4_from_3006_to_3076 
UniRef100_Q0LLR5_from_1453_to_1523 
UniRef100_Q0LLR6_from_1451_to_1521 
UniRef100_Q0LLR6_from_2991_to_3061 
UniRef100_Q0LLR7_from_1431_to_1501 
UniRef100_Q0LLR8_from_1432_to_1502 
UniRef100_Q0LLS0_from_1478_to_1548 
UniRef100_Q0LN51_from_1031_to_1101 
UniRef100_Q0LN52_from_1039_to_1109 
UniRef100_Q0LN54_from_1574_to_1644 
UniRef100_Q0LP22_from_5252_to_5322 
UniRef100_Q0LP24_from_1264_to_1334 
UniRef100_Q0LP43_from_1327_to_1397 
UniRef100_Q0LP44_from_2489_to_2559 
UniRef100_Q0LPK1_from_1602_to_1672 
UniRef100_Q0LPK1_from_536_to_606 
UniRef100_Q0LPK2_from_202_to_272 
UniRef100_Q0P7K1_from_2044_to_2114 
UniRef100_Q0RI60_from_3364_to_3434 
UniRef100_Q0RI62_from_1029_to_1099 
UniRef100_Q0RMQ3_from_1343_to_1413 
UniRef100_Q0RMQ4_from_2549_to_2619 
UniRef100_Q0RMQ5_from_2540_to_2610 
UniRef100_Q0RYP5_from_970_to_1040 
UniRef100_Q0S3K6_from_2520_to_2590 
UniRef100_Q0S3K6_from_4778_to_4848 
UniRef100_Q0S3K6_from_5966_to_6036 
UniRef100_Q0S5D8_from_2551_to_2621 
UniRef100_Q0S5F4_from_1977_to_2047 
UniRef100_Q0S5F4_from_2986_to_3056 
UniRef100_Q0S5F4_from_4008_to_4078 
UniRef100_Q0S5F4_from_5023_to_5093 
UniRef100_Q0S5F4_from_6023_to_6093 
UniRef100_Q0S5F4_from_7001_to_7071 
UniRef100_Q0S5H6_from_2590_to_2660 
UniRef100_Q0S5H6_from_3645_to_3715 
UniRef100_Q0S5H6_from_4704_to_4774 
UniRef100_Q0S6F2_from_1226_to_1296 
UniRef100_Q0S6F2_from_2289_to_2359 
UniRef100_Q0S6F2_from_4884_to_4954 
UniRef100_Q0S6F3_from_1262_to_1332 
UniRef100_Q0S6F3_from_4937_to_5007 
UniRef100_Q0S6F3_from_7540_to_7610 
UniRef100_Q0S7I5_from_4037_to_4107 
UniRef100_Q0S7I5_from_5091_to_5161 
UniRef100_Q0SDT7_from_994_to_1064 
UniRef100_Q0SE34_from_2472_to_2542 
UniRef100_Q0SE34_from_3514_to_3584 
UniRef100_Q0SEB1_from_2014_to_2084 
UniRef100_Q0SEL9_from_2247_to_2317 
UniRef100_Q0SEL9_from_2964_to_3034 
UniRef100_Q0SEM2_from_2443_to_2513 
UniRef100_Q0SEM2_from_3494_to_3564 
UniRef100_Q0SJL7_from_1010_to_1080 
UniRef100_Q0SK68_from_1225_to_1295 
UniRef100_Q0SK68_from_2290_to_2360 
UniRef100_Q0SKF6_from_1009_to_1079 
UniRef100_Q0SKF6_from_2072_to_2142 
UniRef100_Q0SKF6_from_4683_to_4753 
UniRef100_Q0SKF6_from_6818_to_6888 
UniRef100_Q0SKF6_from_7880_to_7950 
UniRef100_Q0SKF9_from_1241_to_1311 
UniRef100_Q0SKF9_from_4913_to_4983 
UniRef100_Q0SKF9_from_7537_to_7607 
UniRef100_Q0X0B2_from_527_to_597 
UniRef100_Q0X0B8_from_2815_to_2885 
UniRef100_Q0YRD9_from_1585_to_1655 
UniRef100_Q0YRE6_from_1573_to_1643 
UniRef100_Q11F62_from_552_to_622 
UniRef100_Q12IB9_from_595_to_665 
UniRef100_Q1D3K4_from_1668_to_1738 
UniRef100_Q1D3K4_from_2729_to_2799 
UniRef100_Q1D3K9_from_1048_to_1118 
UniRef100_Q1D3L0_from_1005_to_1075 
UniRef100_Q1D3S3_from_2055_to_2125 
UniRef100_Q1D437_from_922_to_992 
UniRef100_Q1D438_from_3805_to_3875 
UniRef100_Q1D448_from_2652_to_2722 
UniRef100_Q1D4E9_from_1061_to_1131 
UniRef100_Q1D4F2_from_1053_to_1123 
UniRef100_Q1D516_from_2007_to_2077 
UniRef100_Q1D516_from_3055_to_3125 
UniRef100_Q1D516_from_4099_to_4169 
UniRef100_Q1D516_from_967_to_1037 
UniRef100_Q1D517_from_1451_to_1521 
UniRef100_Q1D592_from_927_to_997 
UniRef100_Q1D5W2_from_10741_to_10811 
UniRef100_Q1D5W2_from_11813_to_11883 
UniRef100_Q1D5W2_from_12871_to_12941 
UniRef100_Q1D5W2_from_2082_to_2152 
UniRef100_Q1D5W2_from_5266_to_5336 
UniRef100_Q1D5W2_from_7360_to_7430 
UniRef100_Q1D5W2_from_9678_to_9748 
UniRef100_Q1D693_from_976_to_1046 
UniRef100_Q1D6A0_from_1010_to_1080 
UniRef100_Q1D6A0_from_10547_to_10617 
UniRef100_Q1D6A0_from_3127_to_3197 
UniRef100_Q1D6A0_from_5250_to_5320 
UniRef100_Q1D6A1_from_920_to_990 
UniRef100_Q1D6A2_from_2040_to_2110 
UniRef100_Q1D6A2_from_4578_to_4648 
UniRef100_Q1D6A5_from_1442_to_1512 
UniRef100_Q1D6A6_from_928_to_998 
UniRef100_Q1D6B5_from_988_to_1058 
UniRef100_Q1D6B7_from_1476_to_1546 
UniRef100_Q1D6B8_from_2091_to_2161 
UniRef100_Q1D6B8_from_4219_to_4289 
UniRef100_Q1D8K8_from_1715_to_1785 
UniRef100_Q1DBW4_from_4135_to_4205 
UniRef100_Q1DBW4_from_5202_to_5272 
UniRef100_Q1DBW8_from_1143_to_1213 
UniRef100_Q1GDY4_from_1777_to_1847 
UniRef100_Q1I8P0_from_2082_to_2152 
UniRef100_Q1IBI5_from_3036_to_3106 
UniRef100_Q1IBI6_from_773_to_843 
UniRef100_Q1IBI9_from_1009_to_1079 
UniRef100_Q1MWN4_from_943_to_1013 
UniRef100_Q1RS73_from_1650_to_1720 
UniRef100_Q212V5_from_4062_to_4132 
UniRef100_Q212V9_from_1547_to_1617 
UniRef100_Q216S7_from_1987_to_2057 
UniRef100_Q216S8_from_991_to_1061 
UniRef100_Q26NQ1_from_1652_to_1722 
UniRef100_Q26NQ1_from_3107_to_3177 
UniRef100_Q26Q15_from_1621_to_1691 
UniRef100_Q26Q17_from_2598_to_2668 
UniRef100_Q27W65_from_32_to_102 
UniRef100_Q2AZG3_from_1006_to_1076 
UniRef100_Q2EEK0_from_2042_to_2112 
UniRef100_Q2EEK0_from_969_to_1039 
UniRef100_Q2JA65_from_972_to_1042 
UniRef100_Q2JA66_from_4160_to_4230 
UniRef100_Q2JA66_from_971_to_1041 
UniRef100_Q2JA75_from_3732_to_3802 
UniRef100_Q2JA75_from_532_to_602 
UniRef100_Q2JBJ2_from_1254_to_1324 
UniRef100_Q2N3S9_from_1522_to_1592 
UniRef100_Q2SFM4_from_2524_to_2594 
UniRef100_Q2SGN0_from_2084_to_2154 
UniRef100_Q2SHZ0_from_1871_to_1941 
UniRef100_Q2SHZ4_from_2079_to_2149 
UniRef100_Q2SHZ4_from_989_to_1059 
UniRef100_Q2T3G8_from_2752_to_2822 
UniRef100_Q2T477_from_1375_to_1445 
UniRef100_Q2XNF8_from_1061_to_1131 
UniRef100_Q2Y7Z3_from_1498_to_1568 
UniRef100_Q333U7_from_1388_to_1458 
UniRef100_Q333U7_from_2820_to_2890 
UniRef100_Q333U8_from_2512_to_2582 
UniRef100_Q333V1_from_18_to_88 
UniRef100_Q399S5_from_1378_to_1448 
UniRef100_Q3M5N4_from_987_to_1057 
UniRef100_Q3MCQ0_from_1071_to_1141 
UniRef100_Q3MCQ0_from_3169_to_3239 
UniRef100_Q3MCQ1_from_1339_to_1409 
UniRef100_Q3MCQ2_from_3199_to_3269 
UniRef100_Q3W3A7_from_607_to_677 
UniRef100_Q3WDU7_from_1566_to_1636 
UniRef100_Q3ZV01_from_1009_to_1079 
UniRef100_Q45R82_from_2038_to_2108 
UniRef100_Q45R82_from_979_to_1049 
UniRef100_Q45R83_from_3619_to_3689 
UniRef100_Q45R84_from_2058_to_2128 
UniRef100_Q45R85_from_4709_to_4779 
UniRef100_Q45R85_from_985_to_1055 
UniRef100_Q47NR9_from_2485_to_2555 
UniRef100_Q47NS1_from_986_to_1056 
UniRef100_Q48915_from_573_to_643 
UniRef100_Q49937_from_23_to_93 
UniRef100_Q4H1C8_from_943_to_1013 
UniRef100_Q4ISP2_from_16_to_86 
UniRef100_Q4IYL2_from_594_to_664 
UniRef100_Q4J4Y0_from_994_to_1064 
UniRef100_Q4K902_from_588_to_658 
UniRef100_Q4K993_from_4052_to_4122 
UniRef100_Q4U447_from_1824_to_1894 
UniRef100_Q4WF61_from_1591_to_1661 
UniRef100_Q4ZV34_from_587_to_657 
UniRef100_Q50857_from_1681_to_1751 
UniRef100_Q50E73_from_2044_to_2114 
UniRef100_Q50E73_from_973_to_1043 
UniRef100_Q50E74_from_3591_to_3661 
UniRef100_Q50EC8_from_2042_to_2112 
UniRef100_Q50EC8_from_973_to_1043 
UniRef100_Q50JA2_from_970_to_1040 
UniRef100_Q50JA3_from_1461_to_1531 
UniRef100_Q595S9_from_58_to_128 
UniRef100_Q5JCL9_from_960_to_1030 
UniRef100_Q5LV53_from_1775_to_1845 
UniRef100_Q5MD31_from_1402_to_1472 
UniRef100_Q5V8A8_from_2002_to_2072 
UniRef100_Q5V8A8_from_941_to_1011 
UniRef100_Q5YPH7_from_1714_to_1784 
UniRef100_Q5YPH7_from_2778_to_2848 
UniRef100_Q5YPH7_from_5959_to_6029 
UniRef100_Q5YPH7_from_646_to_716 
UniRef100_Q5YPK6_from_12149_to_12219 
UniRef100_Q5YPK6_from_3097_to_3167 
UniRef100_Q5YPK6_from_7865_to_7935 
UniRef100_Q5YPK6_from_8950_to_9020 
UniRef100_Q5YV27_from_2059_to_2129 
UniRef100_Q5YVZ9_from_3582_to_3652 
UniRef100_Q5Z0U1_from_2513_to_2583 
UniRef100_Q5Z1T0_from_1592_to_1662 
UniRef100_Q5Z1X7_from_1599_to_1669 
UniRef100_Q5Z1X8_from_1595_to_1665 
UniRef100_Q5ZPA7_from_1074_to_1144 
UniRef100_Q5ZPA8_from_2088_to_2158 
UniRef100_Q5ZPA9_from_2517_to_2587 
UniRef100_Q5ZPB0_from_1454_to_1524 
UniRef100_Q63BJ5_from_2045_to_2115 
UniRef100_Q643C7_from_2665_to_2735 
UniRef100_Q643C7_from_537_to_607 
UniRef100_Q65E02_from_2045_to_2115 
UniRef100_Q65E02_from_969_to_1039 
UniRef100_Q6D738_from_7419_to_7489 
UniRef100_Q6D9L1_from_477_to_547 
UniRef100_Q6D9Y3_from_967_to_1037 
UniRef100_Q6LGA1_from_971_to_1041 
UniRef100_Q6RKE1_from_561_to_631 
UniRef100_Q6TAB6_from_4797_to_4867 
UniRef100_Q6WZB2_from_549_to_619 
UniRef100_Q70C47_from_5319_to_5389 
UniRef100_Q70LM5_from_3563_to_3633 
UniRef100_Q70LM5_from_6147_to_6217 
UniRef100_Q70LM6_from_3547_to_3617 
UniRef100_Q70P96_from_1318_to_1388 
UniRef100_Q73YT5_from_1349_to_1419 
UniRef100_Q73YT5_from_289_to_359 
UniRef100_Q7CT15_from_1033_to_1103 
UniRef100_Q7N1E1_from_2099_to_2169 
UniRef100_Q7N5R3_from_2044_to_2114 
UniRef100_Q7UNY4_from_555_to_625 
UniRef100_Q7UQ60_from_3289_to_3359 
UniRef100_Q7WRJ0_from_602_to_672 
UniRef100_Q83X69_from_491_to_561 
UniRef100_Q847C7_from_2536_to_2606 
UniRef100_Q87W61_from_3120_to_3190 
UniRef100_Q87WM7_from_2045_to_2115 
UniRef100_Q88F78_from_2529_to_2599 
UniRef100_Q89T13_from_539_to_609 
UniRef100_Q8CJX2_from_2043_to_2113 
UniRef100_Q8CJX2_from_981_to_1051 
UniRef100_Q8CUZ9_from_2025_to_2095 
UniRef100_Q8G985_from_587_to_657 
UniRef100_Q8GAQ5_from_601_to_671 
UniRef100_Q8KSQ0_from_2339_to_2409 
UniRef100_Q8P449_from_960_to_1030 
UniRef100_Q8RL72_from_6447_to_6517 
UniRef100_Q8U9P2_from_472_to_542 
UniRef100_Q8U9P4_from_1005_to_1075 
UniRef100_Q8XYF2_from_3602_to_3672 
UniRef100_Q8YTR9_from_996_to_1066 
UniRef100_Q8YTS1_from_1074_to_1144 
UniRef100_Q939Y2_from_511_to_581 
UniRef100_Q93GY0_from_574_to_644 
UniRef100_Q93GZ5_from_550_to_620 
UniRef100_Q93GZ7_from_490_to_560 
UniRef100_Q93H11_from_957_to_1027 
UniRef100_Q93H42_from_940_to_1010 
UniRef100_Q93H69_from_739_to_809 
UniRef100_Q93N86_from_961_to_1031 
UniRef100_Q9AG79_from_1768_to_1838 
UniRef100_Q9AMR5_from_809_to_879 
UniRef100_Q9EWP5_from_2148_to_2218 
UniRef100_Q9FB26_from_966_to_1036 
UniRef100_Q9FB33_from_1320_to_1390 
UniRef100_Q9FB33_from_251_to_321 
UniRef100_Q9K5M1_from_3504_to_3574 
UniRef100_Q9K5M2_from_2169_to_2239 
UniRef100_Q9L391_from_1143_to_1213 
UniRef100_Q9L8H4_from_975_to_1045 
UniRef100_Q9RAH4_from_4267_to_4337 
UniRef100_Q9Z4X5_from_2000_to_2070 
UniRef100_Q9Z4X5_from_951_to_1021 
UniRef100_Q9Z4X6_from_1093_to_1163 
UniRef100_Q9Z4X6_from_2203_to_2273 
UniRef100_Q9Z4X6_from_4765_to_4835 
UniRef100_Q9Z4X6_from_5805_to_5875 
UniRef100_Q9ZGA6_from_1002_to_1072 
UniRef100_UPI0000111055_from_16_to_86 
UniRef100_UPI000038CA9C_from_2488_to_2558 
UniRef100_UPI000038CDAB_from_1858_to_1928 
UniRef100_UPI000038DF53_from_3737_to_3807 
UniRef100_UPI00005100F7_from_980_to_1050 
UniRef100_UPI000055BFEF_from_1024_to_1094 
UniRef100_UPI00005F40EE_from_1263_to_1333 
UniRef100_UPI0000D7326A_from_1354_to_1424 
UniRef100_A0FU12_from_1598_to_1667 
UniRef100_A0FXQ3_from_556_to_625 
UniRef100_A0NTU6_from_1618_to_1687 
UniRef100_A0PQ30_from_2021_to_2090 
UniRef100_A0PRJ7_from_2529_to_2598 
UniRef100_A0PVI9_from_507_to_576 
UniRef100_A0R0U5_from_1713_to_1782 
UniRef100_A0R5C0_from_512_to_581 
UniRef100_A0WHL1_from_1334_to_1403 
UniRef100_A0YGI6_from_528_to_597 
UniRef100_A1FGJ4_from_1010_to_1079 
UniRef100_A1G7W6_from_1244_to_1313 
UniRef100_A1G8U9_from_2355_to_2424 
UniRef100_A1TBS5_from_960_to_1029 
UniRef100_A3HJ76_from_1006_to_1075 
UniRef100_A3HJ78_from_1029_to_1098 
UniRef100_A3IP47_from_2590_to_2659 
UniRef100_A3JMY8_from_1409_to_1478 
UniRef100_A3KFG5_from_6096_to_6165 
UniRef100_A3KFG5_from_957_to_1026 
UniRef100_A3Q277_from_960_to_1029 
UniRef100_A3RTN1_from_25_to_94 
UniRef100_A3S0X4_from_1105_to_1174 
UniRef100_A3THG5_from_511_to_580 
UniRef100_A3WXS1_from_1655_to_1724 
UniRef100_A3WYK9_from_250_to_319 
UniRef100_A4BRH7_from_1098_to_1167 
UniRef100_A4FE38_from_925_to_994 
UniRef100_A4FHM9_from_1191_to_1260 
UniRef100_A4FHN2_from_1152_to_1221 
UniRef100_A4FHN2_from_6708_to_6777 
UniRef100_A4JE89_from_1616_to_1685 
UniRef100_A4KUA9_from_984_to_1053 
UniRef100_A4PHL4_from_2092_to_2161 
UniRef100_A4RT44_from_16894_to_16963 
UniRef100_A4RTM5_from_1631_to_1700 
UniRef100_A4RTM5_from_4044_to_4113 
UniRef100_A4T2D1_from_951_to_1020 
UniRef100_A4XD41_from_1614_to_1683 
UniRef100_A4Z4I5_from_987_to_1056 
UniRef100_A5EAZ3_from_1629_to_1698 
UniRef100_A5EHY6_from_1039_to_1108 
UniRef100_A5W120_from_2085_to_2154 
UniRef100_A6EWZ2_from_520_to_589 
UniRef100_A6GIB2_from_2359_to_2428 
UniRef100_O07944_from_4510_to_4579 
UniRef100_O30981_from_2008_to_2077 
UniRef100_O52819_from_1524_to_1593 
UniRef100_O52819_from_504_to_573 
UniRef100_O52820_from_2460_to_2529 
UniRef100_O52820_from_958_to_1027 
UniRef100_O54666_from_546_to_615 
UniRef100_O87606_from_2012_to_2081 
UniRef100_P39847_from_2009_to_2078 
UniRef100_P97961_from_214_to_283 
UniRef100_Q01DM2_from_3761_to_3830 
UniRef100_Q01DR4_from_3459_to_3528 
UniRef100_Q01DR4_from_4600_to_4669 
UniRef100_Q01F11_from_10220_to_10289 
UniRef100_Q01F11_from_5198_to_5267 
UniRef100_Q01F11_from_8611_to_8680 
UniRef100_Q01F98_from_302_to_371 
UniRef100_Q06YZ1_from_7359_to_7428 
UniRef100_Q08MR4_from_228_to_297 
UniRef100_Q09164_from_1032_to_1101 
UniRef100_Q09164_from_11058_to_11127 
UniRef100_Q09164_from_13626_to_13695 
UniRef100_Q09164_from_14701_to_14770 
UniRef100_Q09164_from_5509_to_5578 
UniRef100_Q09164_from_7006_to_7075 
UniRef100_Q09164_from_8066_to_8135 
UniRef100_Q09E86_from_2791_to_2860 
UniRef100_Q0B1F6_from_966_to_1035 
UniRef100_Q0K0K2_from_1018_to_1087 
UniRef100_Q0K0K2_from_1096_to_1165 
UniRef100_Q0LN70_from_1675_to_1744 
UniRef100_Q0LN70_from_602_to_671 
UniRef100_Q0LP26_from_967_to_1036 
UniRef100_Q0LP28_from_972_to_1041 
UniRef100_Q0LP29_from_1015_to_1084 
UniRef100_Q0LP44_from_987_to_1056 
UniRef100_Q0PH94_from_3137_to_3206 
UniRef100_Q0PH96_from_2002_to_2071 
UniRef100_Q0RI59_from_962_to_1031 
UniRef100_Q0RI60_from_2240_to_2309 
UniRef100_Q0S3K6_from_10702_to_10771 
UniRef100_Q0S3K6_from_8085_to_8154 
UniRef100_Q0S3K6_from_947_to_1016 
UniRef100_Q0S5F4_from_969_to_1038 
UniRef100_Q0S6F3_from_2346_to_2415 
UniRef100_Q0S7I5_from_2513_to_2582 
UniRef100_Q0S8G8_from_517_to_586 
UniRef100_Q0SK68_from_3354_to_3423 
UniRef100_Q0SK68_from_5956_to_6025 
UniRef100_Q0SKF6_from_8947_to_9016 
UniRef100_Q0SKM8_from_956_to_1025 
UniRef100_Q0VMQ8_from_1018_to_1087 
UniRef100_Q0X0B8_from_1383_to_1452 
UniRef100_Q18559_from_1791_to_1860 
UniRef100_Q1D3L3_from_537_to_606 
UniRef100_Q1D438_from_2736_to_2805 
UniRef100_Q1D592_from_3233_to_3302 
UniRef100_Q1D593_from_4171_to_4240 
UniRef100_Q1D593_from_981_to_1050 
UniRef100_Q1D5W2_from_13930_to_13999 
UniRef100_Q1D6A1_from_3251_to_3320 
UniRef100_Q1D6A2_from_3100_to_3169 
UniRef100_Q1D6B8_from_1030_to_1099 
UniRef100_Q1D6B8_from_3156_to_3225 
UniRef100_Q1DCS5_from_1591_to_1660 
UniRef100_Q1DCS5_from_532_to_601 
UniRef100_Q1I8N6_from_1023_to_1092 
UniRef100_Q1I8N9_from_1005_to_1074 
UniRef100_Q1I8P1_from_2083_to_2152 
UniRef100_Q1I964_from_3132_to_3201 
UniRef100_Q1I964_from_4194_to_4263 
UniRef100_Q1IA16_from_1559_to_1628 
UniRef100_Q1PSF3_from_2298_to_2367 
UniRef100_Q1RS63_from_1755_to_1824 
UniRef100_Q26NQ1_from_603_to_672 
UniRef100_Q2MFA2_from_240_to_309 
UniRef100_Q2PC50_from_1236_to_1305 
UniRef100_Q2S820_from_966_to_1035 
UniRef100_Q2SHY9_from_1074_to_1143 
UniRef100_Q2SX67_from_543_to_612 
UniRef100_Q2T5Y9_from_1006_to_1075 
UniRef100_Q2U4E0_from_2531_to_2600 
UniRef100_Q2U886_from_1822_to_1891 
UniRef100_Q311J0_from_2094_to_2163 
UniRef100_Q3KE52_from_2049_to_2118 
UniRef100_Q3KF68_from_2526_to_2595 
UniRef100_Q45R85_from_2062_to_2131 
UniRef100_Q45R85_from_6184_to_6253 
UniRef100_Q48KT9_from_1576_to_1645 
UniRef100_Q4C3C3_from_966_to_1035 
UniRef100_Q4H1C8_from_2565_to_2634 
UniRef100_Q4JTA1_from_549_to_618 
UniRef100_Q4JXN5_from_508_to_577 
UniRef100_Q4KET1_from_2044_to_2113 
UniRef100_Q4ZTA6_from_5279_to_5348 
UniRef100_Q4ZVI1_from_1578_to_1647 
UniRef100_Q50E74_from_2016_to_2085 
UniRef100_Q50JA3_from_2511_to_2580 
UniRef100_Q54959_from_2013_to_2082 
UniRef100_Q5AXA9_from_1801_to_1870 
UniRef100_Q5MP07_from_4302_to_4371 
UniRef100_Q5Y9G4_from_427_to_496 
UniRef100_Q5Z0U1_from_3575_to_3644 
UniRef100_Q5Z1S9_from_978_to_1047 
UniRef100_Q5Z1X6_from_3744_to_3813 
UniRef100_Q5Z2X0_from_525_to_594 
UniRef100_Q643C6_from_2583_to_2652 
UniRef100_Q6N4J7_from_536_to_605 
UniRef100_Q6NF85_from_494_to_563 
UniRef100_Q6WZ98_from_535_to_604 
UniRef100_Q6WZA7_from_574_to_643 
UniRef100_Q6YK41_from_584_to_653 
UniRef100_Q70JX1_from_2010_to_2079 
UniRef100_Q70JX3_from_2004_to_2073 
UniRef100_Q70JX4_from_3046_to_3115 
UniRef100_Q70LM4_from_2029_to_2098 
UniRef100_Q70LM5_from_2048_to_2117 
UniRef100_Q70LM5_from_7206_to_7275 
UniRef100_Q71EF5_from_128_to_197 
UniRef100_Q73TF4_from_2018_to_2087 
UniRef100_Q7CT27_from_2039_to_2108 
UniRef100_Q7NJ89_from_22_to_91 
UniRef100_Q7NVV9_from_1014_to_1083 
UniRef100_Q7WZ74_from_958_to_1027 
UniRef100_Q83VS1_from_2136_to_2205 
UniRef100_Q846Y3_from_32_to_101 
UniRef100_Q84BQ4_from_5280_to_5349 
UniRef100_Q84BQ5_from_3187_to_3256 
UniRef100_Q881Q3_from_5282_to_5351 
UniRef100_Q8FME9_from_507_to_576 
UniRef100_Q8GGP3_from_3823_to_3892 
UniRef100_Q8KLL3_from_1522_to_1591 
UniRef100_Q8KLL5_from_2453_to_2522 
UniRef100_Q8KLL5_from_3964_to_4033 
UniRef100_Q8KLL5_from_957_to_1026 
UniRef100_Q8KSQ0_from_5711_to_5780 
UniRef100_Q8KSQ1_from_1031_to_1100 
UniRef100_Q8XQ64_from_1095_to_1164 
UniRef100_Q939Z0_from_3975_to_4044 
UniRef100_Q939Z0_from_958_to_1027 
UniRef100_Q939Z1_from_1525_to_1594 
UniRef100_Q939Z1_from_505_to_574 
UniRef100_Q93GZ1_from_481_to_550 
UniRef100_Q93H21_from_518_to_587 
UniRef100_Q93H58_from_1001_to_1070 
UniRef100_Q93H58_from_2031_to_2100 
UniRef100_Q93H59_from_1606_to_1675 
UniRef100_Q93N88_from_952_to_1021 
UniRef100_Q93N89_from_494_to_563 
UniRef100_Q9FB23_from_1620_to_1689 
UniRef100_Q9FB33_from_2772_to_2841 
UniRef100_Q9FDB3_from_4231_to_4300 
UniRef100_Q9L8H4_from_3907_to_3976 
UniRef100_Q9RBX4_from_954_to_1023 
UniRef100_Q9Z4X5_from_3083_to_3152 
UniRef100_Q9Z4X6_from_3268_to_3337 
UniRef100_UPI000038CE97_from_1165_to_1234 
UniRef100_UPI000038DDD5_from_1035_to_1104 
UniRef100_UPI0000559CA8_from_1_to_70 
UniRef100_UPI0000674503_from_1_to_70 
UniRef100_A0ACQ7_from_650_to_718 
UniRef100_A1CVN0_from_1753_to_1821 
UniRef100_A1FGJ0_from_1017_to_1085 
UniRef100_A1KQS1_from_171_to_239 
UniRef100_A2R5P7_from_2400_to_2468 
UniRef100_A3Q709_from_509_to_577 
UniRef100_A3YGJ1_from_3311_to_3379 
UniRef100_A4D934_from_3366_to_3434 
UniRef100_A4FE38_from_2388_to_2456 
UniRef100_A4T5Q5_from_529_to_597 
UniRef100_A5G642_from_3748_to_3816 
UniRef100_O30980_from_3035_to_3103 
UniRef100_P94459_from_3040_to_3108 
UniRef100_Q01DR4_from_2339_to_2407 
UniRef100_Q0CG13_from_1594_to_1662 
UniRef100_Q0CJS8_from_2520_to_2588 
UniRef100_Q0LP42_from_1044_to_1112 
UniRef100_Q0S3K6_from_7024_to_7092 
UniRef100_Q0X0B9_from_989_to_1057 
UniRef100_Q5BH30_from_1738_to_1806 
UniRef100_Q8GGP2_from_6153_to_6221 
UniRef100_Q8KSQ0_from_4709_to_4777 
UniRef100_Q8RL76_from_626_to_694 
UniRef100_Q93H70_from_908_to_976 
UniRef100_Q9RK14_from_2144_to_2212 
UniRef100_Q9Z4X6_from_6887_to_6955 
UniRef100_UPI000023F6FB_from_1598_to_1666 
UniRef100_A4FIG2_from_19_to_86 
UniRef100_A5ABE0_from_3381_to_3448 
UniRef100_Q0RI60_from_1078_to_1145 
UniRef100_Q4ISP4_from_935_to_1002 
UniRef100_UPI00005FB003_from_1_to_68 
UniRef100_UPI0000D7233E_from_35_to_102 
UniRef100_A0R1E8_from_2036_to_2102 
UniRef100_A4BRH7_from_1026_to_1092 
UniRef100_Q0LIS9_from_1019_to_1085 
UniRef100_Q2SX64_from_2642_to_2708 
UniRef100_Q49624_from_2041_to_2107 
UniRef100_Q0SEM2_from_909_to_974 
UniRef100_A2QG45_from_1611_to_1675 
UniRef100_Q0V1I0_from_1582_to_1646 
UniRef100_Q0VZ72_from_2106_to_2170 
UniRef100_A4JE89_from_541_to_604 
UniRef100_Q1D5W2_from_609_to_672 
UniRef100_Q3W1C5_from_1_to_64 
UniRef100_Q7Q4L2_from_1951_to_2014 
UniRef100_A1KQS1_from_4015_to_4076 
UniRef100_Q0CRQ5_from_1735_to_1796 
UniRef100_Q0S9C4_from_1161_to_1222 
UniRef100_Q2H2C8_from_2501_to_2562 
UniRef100_Q4KCD4_from_4088_to_4149 
UniRef100_Q6RKE3_from_1898_to_1959 
UniRef100_Q70LM5_from_983_to_1044 
UniRef100_O01678_from_2015_to_2075 
UniRef100_Q0D1A2_from_2221_to_2281 
UniRef100_Q21E99_from_1729_to_1789 
UniRef100_Q2U7I0_from_1709_to_1769 
UniRef100_Q4JY17_from_1207_to_1267 
UniRef100_Q6RKE3_from_1796_to_1856 
UniRef100_Q8NLR7_from_1142_to_1202 
UniRef100_UPI0000D57780_from_2016_to_2076 
UniRef100_A1TBS7_from_896_to_955 
UniRef100_A3R4R5_from_1748_to_1807 
UniRef100_A3VIG0_from_2290_to_2349 
UniRef100_A3ZMA9_from_2053_to_2112 
UniRef100_A4R7C5_from_540_to_599 
UniRef100_P08817_from_54_to_113 
UniRef100_Q2J930_from_7_to_66 
UniRef100_Q4HRH7_from_4_to_63 
UniRef100_Q4WFD7_from_1667_to_1726 
UniRef100_Q6RKI4_from_1594_to_1653 
UniRef100_Q7PLB8_from_1887_to_1946 
UniRef100_Q7PVV2_from_2024_to_2083 
UniRef100_Q9VQL7_from_2049_to_2108 
UniRef100_UPI000051A084_from_2026_to_2085 
UniRef100_UPI00005F6361_from_1_to_60 
UniRef100_A6FY51_from_1138_to_1196 
UniRef100_Q2H169_from_556_to_614 
UniRef100_Q4KCD0_from_1403_to_1461 
UniRef100_Q5YRL8_from_2031_to_2089 
UniRef100_Q5YVB9_from_2022_to_2080 
UniRef100_Q6RKE3_from_2006_to_2064 
UniRef100_Q944N0_from_58_to_116 
UniRef100_Q311J0_from_1034_to_1091 
UniRef100_A1WKM4_from_1906_to_1962 
UniRef100_A4T2C9_from_882_to_938 
UniRef100_P11830_from_7_to_63 
UniRef100_Q17M16_from_2041_to_2097 
UniRef100_Q29M08_from_2050_to_2106 
UniRef100_Q5Z3G0_from_1225_to_1281 
UniRef100_Q7D790_from_923_to_979 
UniRef100_Q93HC3_from_11_to_67 
UniRef100_Q9FB24_from_1021_to_1077 
UniRef100_UPI0000E47639_from_269_to_325 
UniRef100_A2QH36_from_1791_to_1846 
UniRef100_Q2GPS7_from_1559_to_1614 
UniRef100_Q2TXJ8_from_1655_to_1710 
UniRef100_Q2XW08_from_2065_to_2120 
UniRef100_Q3W4X0_from_7_to_62 
UniRef100_Q5ATJ7_from_1629_to_1684 
UniRef100_Q7Z9K6_from_1807_to_1862 
UniRef100_Q8RL74_from_1447_to_1502 
UniRef100_A4BLS1_from_2110_to_2163 
UniRef100_Q4ISB3_from_2720_to_2773 
UniRef100_Q8G982_from_2073_to_2126 
UniRef100_Q8GGR2_from_471_to_524 
UniRef100_Q9CDB1_from_1266_to_1319 
UniRef100_A3EU90_from_4_to_56 
UniRef100_Q61DN9_from_2189_to_2241 
UniRef100_UPI00015614A8_from_2129_to_2181 
UniRef100_Q7S0T8_from_2551_to_2602 
UniRef100_Q9XCE4_from_1_to_50 
UniRef100_Q9XCE5_from_1_to_50 
UniRef100_Q9XCE6_from_1_to_50 
UniRef100_Q9XCE7_from_1_to_50 
UniRef100_Q9XCE8_from_1_to_50 
UniRef100_Q9XCE9_from_1_to_50 
UniRef100_Q9XCF0_from_1_to_50 
