# Supplementary material for: A Computational Screen for Type I Polyketide Synthases in Metagenomics Shotgun Data
Source: PLoS One. 2008 Oct 27;3(10):e3515. doi: 10.1371/journal.pone.0003515 (PMC2568958; doi:10.1371/journal.pone.0003515)
Supplement: Methods S7 — Sequences, alignment and tree files of the different domains. (6.92 MB ZIP) [file pone.0003515.s007.zip › sequences_alignments_and_trees/PKS_AT_ref_tree_and_pullouts.fa.head_repl_PKS_AT.hmm_aligned.phy_phyml_tree.txt]

(((((((((((((((((((((((((((((((((((((((((((((((725:0.417528,((298:0.265071,218:0.146990):0.083495,283:0.252548):0.071349):0.069263,(((728:0.086422,543:0.052898):0.318352,429:0.333516):0.045777,(377:0.119193,263:0.070096):0.331721):0.047118):0.046038,((505:0.149379,409:0.090192):0.325119,374:0.298832):0.081270):0.042204,((((((((1806:0.614561,1703:0.410814):0.094551,(((1606:0.000001,188:0.010397):0.069005,1523:0.044863):0.274210,(1148:0.000001,165:0.003298):0.289066):0.315890):0.035318,1046:0.487650):0.062521,(942:0.384767,312:0.295723):0.080403):0.043118,(((((2084:0.116705,(2053:0.003847,197:0.008801):0.088045):0.153107,(1985:0.062392,(1976:0.004970,196:0.000611):0.101770):0.153796):0.535568,((1665:0.085859,(1371:0.008571,195:0.008949):0.102523):0.177778,(1636:0.000001,((186:0.024172,(192:0.007912,((185:0.032771,(175:0.003939,174:0.003897):0.007912):0.000001,(1609:0.036654,((1641:0.010789,1602:0.025266):0.007512,(1504:0.010656,1505:0.003873):0.007225):0.000001):0.031542):0.007400):0.003438):0.050107,189:0.000001):0.031666):0.232946):0.078826):0.348316,(737:0.000002,142:0.003189):0.400336):0.090295,((1137:0.239123,(790:0.000001,124:0.000001):0.077171):0.189161,442:0.204298):0.202751):0.028394):0.046140,((((((((((1958:0.007965,1340:0.017436):0.004388,1677:0.008468):0.002619,((((((1862:0.000005,3108:0.011412):0.040595,3263:0.006357):0.023348,722:0.000001):0.000001,723:0.000001):0.000001,701:0.003162):0.000001,794:0.012702):0.004754):0.252703,((1271:0.160922,(957:0.156130,(3150:0.093302,((((3163:0.011849,729:0.000001):0.000001,730:0.000001):0.000001,731:0.000001):0.000001,732:0.000001):0.000001):0.061485):0.033022):0.115358,(((1124:0.000001,1123:0.000001):0.000001,1122:0.000001):0.000001,(1128:0.000001,1164:0.006493):0.003232):0.307995):0.043943):0.031507,((((891:0.045237,743:0.005750):0.021848,741:0.042816):0.194466,(1147:0.000001,(1146:0.000001,1145:0.000001):0.000001):0.167943):0.042613,1370:0.336075):0.100524):0.065705,(((1017:0.092933,(775:0.000001,(774:0.000001,(773:0.000001,(772:0.000001,(771:0.000001,(770:0.000001,769:0.000001):0.000001):0.000001):0.000001):0.000001):0.000001):0.082359):0.055897,(751:0.003231,635:0.003113):0.107720):0.103187,(864:0.003154,((821:0.000001,(816:0.000001,815:0.000001):0.000001):0.000001,((820:0.000001,819:0.000001):0.000001,(818:0.000001,817:0.000001):0.000001):0.000001):0.000001):0.169454):0.102512):0.210910,(1278:0.350642,(727:0.236043,(597:0.000001,96:0.000001):0.182659):0.148142):0.143133):0.062786,((1319:0.765554,940:0.402738):0.128766,386:0.361275):0.089440):0.014185,205:0.273251):0.015485,(1086:0.321417,(947:0.268018,((600:0.079930,(479:0.000001,68:0.003345):0.054690):0.128173,545:0.230319):0.050422):0.066107):0.202953):0.049231):0.013975,2466:0.982981):0.014651,((((((((1994:0.230352,911:0.000001):0.039630,1025:0.084105):0.465541,((1176:0.000001,1175:0.000001):0.000001,((1174:0.000001,1173:0.000001):0.000001,(1172:0.000001,1171:0.000001):0.000001):0.000001):0.353846):0.105629,(894:0.027937,760:0.039988):0.427220):0.115776,(((((((1180:0.062557,1157:0.064334):0.013060,(((1242:0.099070,(1221:0.031691,(1179:0.003469,1143:0.000001):0.068680):0.026383):0.043554,1381:0.240743):0.018723,1241:0.051412):0.024753):0.097148,(1310:0.075563,1198:0.055848):0.063221):0.042816,1203:0.130887):0.117477,1112:0.394560):0.130938,534:0.332998):0.077434,((((1130:0.171764,680:0.137241):0.043232,493:0.195753):0.040542,686:0.164654):0.119452,863:0.484257):0.076048):0.026735):0.093939,(((((949:0.000001,886:0.007164):0.000001,(923:0.000001,(885:0.003551,945:0.007605):0.003522):0.003547):0.415999,((797:0.038060,650:0.054426):0.106834,((766:0.141514,((703:0.033464,603:0.000001):0.087981,614:0.087670):0.065210):0.035606,636:0.144460):0.066941):0.151576):0.060648,((((591:0.070419,596:0.027735):0.017157,((1450:0.078059,1009:0.027663):0.037323,792:0.041937):0.043333):0.052910,((((651:0.027889,674:0.018342):0.007222,872:0.006997):0.046487,699:0.009268):0.019609,486:0.032043):0.014693):0.133111,(571:0.040412,506:0.027149):0.188167):0.142054):0.060256,((799:0.142663,415:0.091552):0.133831,604:0.220954):0.170923):0.039125):0.020448,((((((((763:0.000001,122:0.022376):0.117179,((721:0.000001,720:0.000001):0.003034,(116:0.000001,115:0.000001):0.000001):0.114325):0.012785,(1014:0.000001,139:0.003166):0.171962):0.024534,(779:0.000001,109:0.003148):0.125093):0.031050,(808:0.000001,110:0.003064):0.217222):0.028837,(630:0.005309,87:0.032638):0.149841):0.080593,(786:0.000001,114:0.003124):0.276749):0.264264,(987:0.079485,(795:0.027607,700:0.019624):0.017295):0.250466):0.121365):0.063865,(((437:0.311291,(3191:0.076557,((226:0.013088,(224:0.018307,213:0.004044):0.012660):0.011106,209:0.002213):0.080612):0.249246):0.107050,((1109:0.560053,(981:0.000005,163:0.010232):0.385027):0.039182,(3277:1.360569,2978:0.550118):0.300124):0.057344):0.055941,((((((833:0.099923,574:0.079710):0.059052,762:0.192220):0.023492,(936:0.122975,2291:0.359209):0.042661):0.099624,634:0.320218):0.102849,490:0.273263):0.055337,((2523:0.755384,((1093:0.184384,1000:0.248924):0.197546,(2843:0.204313,3086:0.493508):0.124518):0.077741):0.029249,((((((1048:0.032105,883:0.019827):0.034152,869:0.003808):0.023039,706:0.000967):0.034918,801:0.091493):0.218360,778:0.368963):0.061183,(840:0.000001,(830:0.000001,829:0.000001):0.003314):0.459534):0.050051):0.060340):0.040489):0.032192):0.021260):0.038170):0.032878,((((((((611:0.000001,90:0.003410):0.026940,(595:0.000001,81:0.003405):0.014237):0.057236,(360:0.000001,37:0.003385):0.052958):0.039496,281:0.090280):0.014368,481:0.118378):0.150949,(((518:0.000001,67:0.025361):0.126468,(294:0.000001,23:0.028501):0.157522):0.113590,(((382:0.145449,237:0.085164):0.025469,(350:0.113316,(310:0.081937,305:0.073618):0.020723):0.034182):0.076084,207:0.132130):0.075146):0.036805):0.036524,(370:0.243723,((223:0.000001,11:0.003187):0.106961,212:0.123642):0.077417):0.077954):0.053189,(((((629:0.133875,(358:0.078806,(328:0.006523,313:0.028082):0.059236):0.171423):0.313107,(((406:0.101053,(373:0.160436,((264:0.040763,303:0.014215):0.009615,318:0.018043):0.007456):0.067564):0.094467,((260:0.000001,22:0.003278):0.110017,((252:0.000001,20:0.003294):0.110118,(214:0.000001,10:0.003265):0.107018):0.030966):0.064863):0.036325,336:0.194969):0.021568):0.046680,((297:0.000001,27:0.003218):0.242468,(((((576:0.003649,92:0.000001):0.041685,(482:0.000001,64:0.003240):0.044525):0.027086,(464:0.000001,61:0.003207):0.100097):0.013649,(397:0.000001,46:0.003162):0.076294):0.086963,((246:0.000001,17:0.003292):0.132011,(((222:0.000001,6:0.034504):0.013290,(203:0.003634,5:0.000001):0.022786):0.020449,((204:0.000001,3:0.003296):0.019705,(201:0.000001,1:0.003295):0.000001):0.019510):0.070323):0.031071):0.022741):0.027174):0.021028,((((((353:0.000001,45:0.000001):0.220804,(231:0.000001,19:0.000001):0.120337):0.087679,((846:0.000001,125:0.003088):0.047467,(781:0.000001,111:0.003155):0.024489):0.240880):0.008053,((((1263:0.275176,1133:0.117777):0.148565,(1200:0.117422,1085:0.034629):0.072489):0.347003,(((1106:0.011538,171:0.001545):0.312999,363:0.178521):0.102370,((439:0.000001,72:0.000001):0.076826,(423:0.000001,62:0.000001):0.090542):0.128904):0.052963):0.068440,((402:0.000001,47:0.003156):0.158118,(340:0.003620,106:0.027652):0.129990):0.115922):0.091179):0.031994,((617:0.000001,85:0.003217):0.203330,(441:0.000001,48:0.003255):0.205179):0.154925):0.009954,(((221:0.000001,9:0.003169):0.070342,(202:0.000001,2:0.003236):0.099124):0.102798,(((342:0.000001,35:0.003263):0.133163,(247:0.000001,16:0.003337):0.099681):0.053355,((311:0.000001,30:0.003135):0.029354,(211:0.000001,4:0.003147):0.073885):0.064852):0.093264):0.019665):0.038686):0.042049,(528:0.202642,((((372:0.088426,((460:0.039068,412:0.013250):0.085816,418:0.114448):0.019583):0.029859,((466:0.087871,(301:0.000001,300:0.000001):0.059309):0.013737,((474:0.000001,473:0.000001):0.062663,(408:0.000001,407:0.000001):0.040252):0.013571):0.024059):0.016236,378:0.083852):0.045948,503:0.093242):0.104875):0.153946):0.035177):0.067841):0.021276,(((916:0.400201,(502:0.264913,452:0.267609):0.069281):0.085162,(((279:0.000001,31:0.000001):0.096292,(215:0.000001,15:0.000001):0.081518):0.162214,(243:0.165442,(228:0.000001,12:0.003127):0.268096):0.049512):0.051614):0.048583,((882:0.230487,(548:0.000001,88:0.000001):0.272438):0.071735,((265:0.000001,21:0.034725):0.144867,(254:0.000001,25:0.000001):0.089895):0.133900):0.052484):0.044660):0.018391,(((((1044:0.070068,(842:0.037318,664:0.049718):0.023141):0.046562,892:0.104978):0.154170,810:0.330256):0.090917,599:0.355172):0.111201,(((337:0.270362,316:0.179343):0.039699,(((((668:0.148252,454:0.099580):0.024322,(438:0.041539,((527:0.033182,((535:0.045044,(401:0.017130,396:0.033021):0.035372):0.033052,(404:0.067788,376:0.084692):0.035656):0.020547):0.011864,(((((585:0.072302,(553:0.047102,514:0.026417):0.009314):0.014471,((459:0.014996,405:0.019120):0.030648,361:0.029303):0.031572):0.034869,422:0.010226):0.048530,541:0.082361):0.019414,530:0.049102):0.041251):0.024618):0.014302):0.022303,425:0.138946):0.075046,345:0.112806):0.077783,306:0.203604):0.083204):0.028641,((309:0.000001,250:0.080861):0.005918,290:0.000001):0.271261):0.027907):0.033185):0.039537,((653:0.293501,(550:0.000001,549:0.000001):0.241436):0.087754,(((925:0.091779,(802:0.041367,((((752:0.048976,645:0.030294):0.022251,606:0.015501):0.019302,877:0.072531):0.014120,(850:0.094759,806:0.022834):0.034111):0.019781):0.033791):0.171673,242:0.183068):0.188085,((465:0.254928,267:0.338512):0.085223,288:0.277389):0.039513):0.015086):0.029125):0.021027,(((((888:0.416044,484:0.358952):0.084286,(831:0.501407,(546:0.226584,351:0.182075):0.106582):0.052693):0.044352,((823:0.283723,455:0.258344):0.118012,(219:0.006616,13:0.015588):0.235473):0.086501):0.028218,(((1101:0.473054,453:0.306619):0.108779,(387:0.197746,(456:0.279660,463:0.297652):0.034408):0.107772):0.048960,((1196:0.564634,((993:0.209752,612:0.158709):0.066594,434:0.151071):0.094514):0.120225,398:0.352491):0.051035):0.044838):0.033979,(((380:0.286483,291:0.254084):0.090387,((((1156:0.535577,684:0.197085):0.112949,(948:0.114017,625:0.083275):0.188573):0.055020,(375:0.000001,60:0.000001):0.411755):0.039378,282:0.318232):0.008285):0.029791,((((1352:0.526335,1127:0.443520):0.109203,807:0.359756):0.040362,((1346:0.520793,315:0.339751):0.061494,845:0.470090):0.096197):0.059266,(((((1285:0.323949,(494:0.031123,443:0.064792):0.226793):0.061658,(302:0.003444,74:0.000001):0.340346):0.070812,(594:0.000001,131:0.003323):0.332034):0.071573,((426:0.000001,83:0.003417):0.327737,(((615:0.027195,477:0.062808):0.232913,552:0.390432):0.017604,((803:0.000001,144:0.009902):0.283790,472:0.353607):0.061537):0.030118):0.070697):0.044792,((874:0.410211,633:0.288423):0.081631,(323:0.297950,274:0.316705):0.075797):0.030487):0.022810):0.019021):0.012083):0.019680):0.043864,(((((1353:0.418350,(1318:0.412981,(1239:0.356301,1043:0.363263):0.099441):0.241829):0.084818,280:0.362262):0.061951,((((359:0.009217,333:0.002780):0.049825,(289:0.006171,245:0.002781):0.031705):0.051871,((272:0.002998,269:0.002961):0.018175,262:0.020457):0.066942):0.152312,244:0.262432):0.118684):0.021052,(756:0.477654,433:0.375123):0.144188):0.039735,(((((286:0.000001,285:0.000001):0.000001,578:0.024566):0.145292,((270:0.254652,(416:0.015456,(411:0.000001,410:0.000001):0.002883):0.137798):0.033875,319:0.129430):0.045560):0.045234,(233:0.000001,232:0.000001):0.127738):0.105151,((284:0.000001,28:0.003028):0.048968,((210:0.000001,8:0.003027):0.019415,(208:0.000001,7:0.003008):0.001716):0.039949):0.167128):0.087926):0.055117):0.035557,((510:0.049092,420:0.009129):0.386485,((1132:0.189339,(978:0.048409,827:0.011955):0.048683):0.369185,(((((579:0.046197,(536:0.034746,444:0.006976):0.040840):0.007962,462:0.019953):0.044372,((365:0.034672,349:0.008916):0.028485,(357:0.051660,317:0.020877):0.067209):0.033378):0.229931,((((1818:0.027823,(1783:0.091714,1766:0.017283):0.084301):0.316539,1296:0.139080):0.166785,907:0.214891):0.238811,((826:0.255276,((719:0.163535,((516:0.051517,509:0.027209):0.032018,467:0.019657):0.087392):0.082626,((1177:0.088881,1016:0.052301):0.022376,1076:0.034601):0.486895):0.079831):0.066946,(341:0.007110,324:0.010744):0.185604):0.328468):0.084778):0.052684,((((((3190:0.059751,520:0.000001):0.000001,521:0.000001):0.000001,522:0.000001):0.000001,523:0.000001):0.001670,3187:0.031897):0.495495,(((((1153:0.000001,1152:0.000001):0.043981,1144:0.212294):0.384155,761:0.302311):0.069871,(((((1272:0.020542,182:0.000001):0.059726,((1444:0.044812,191:0.000001):0.024059,(1274:0.037132,184:0.000001):0.010227):0.011302):0.037469,(1335:0.006556,190:0.000001):0.004241):0.028238,((1307:0.022493,1251:0.002081):0.006863,180:0.000001):0.020349):0.520119,(((2785:0.011400,918:0.032573):0.000005,3096:0.087240):0.000002,(805:0.000001,804:0.000001):0.007549):0.259874):0.062711):0.099709,(1066:0.415140,(3688:0.917467,((735:0.000001,102:0.003224):0.020593,((((639:0.003211,82:0.000001):0.003163,79:0.000001):0.000001,(671:0.003197,91:0.000001):0.012665):0.003201,593:0.000001):0.008340):0.185362):0.241245):0.173686):0.078280):0.084435):0.074407):0.082033):0.051199):0.036109,((1159:0.035524,973:0.000001):0.210140,933:0.406092):0.315422):0.179512,(((((1110:0.015017,1045:0.000001):0.009981,162:0.000001):0.098105,((935:0.002899,893:0.022383):0.010065,158:0.000001):0.093780):0.030324,(((((768:0.011144,649:0.004368):0.018837,592:0.008085):0.004272,568:0.000001):0.010015,145:0.000001):0.008650,148:0.018311):0.068244):0.099869,(537:0.009131,(500:0.000001,70:0.003102):0.000001):0.141549):0.170524):0.049339,(((1508:0.273304,1095:0.241923):0.066282,(952:0.000001,951:0.000001):0.291980):0.419681,(608:0.134286,563:0.058490):0.370648):0.060022):0.021527,((((3603:0.061197,3441:0.028366):0.179015,3432:0.138043):0.110466,3401:0.155904):0.131999,3376:0.258982):0.334890):0.041507,((1293:0.274108,1038:0.268928):0.454972,(((3336:0.438231,(2094:0.372158,2040:0.306226):0.962431):0.100075,1890:0.878419):0.116108,(1080:0.161490,899:0.069619):0.557556):0.055829):0.040430):0.028655,(3325:0.394795,(2116:0.086433,1379:0.062972):0.510476):0.102961):0.048904,((((3323:0.662054,609:0.381945):0.042228,(3092:0.571793,1222:0.471996):0.212820):0.082444,851:0.655195):0.024766,(((((((2398:0.025238,661:0.033346):0.419951,575:0.501468):0.098689,(((((3367:0.912539,(((1619:0.003164,1599:0.000001):0.145487,1469:0.082976):0.058113,(1442:0.059251,(1419:0.015632,1401:0.007820):0.115145):0.095226):0.421085):0.149335,(2685:0.689449,(3035:0.739789,3207:0.968220):0.128510):0.093764):0.119832,(((((3138:0.012226,3135:0.005780):0.320486,3109:0.330079):0.439186,2987:1.277989):0.255576,(329:0.021885,325:0.012753):0.371238):0.065345,(((499:0.000001,498:0.000001):0.082348,419:0.078314):0.166747,457:0.130080):0.221296):0.074741):0.026005,((216:0.282413,(256:0.222639,((268:0.273450,(((296:0.059034,238:0.082083):0.135286,261:0.182622):0.060524,((445:0.237847,(400:0.082279,220:0.081474):0.142412):0.037062,((((((621:0.085294,(326:0.049418,251:0.058063):0.061441):0.011646,582:0.141384):0.027244,335:0.143011):0.042031,495:0.145361):0.044769,287:0.147280):0.024829,229:0.147542):0.029066):0.020620):0.013404):0.007447,((236:0.092174,(230:0.009002,206:0.000001):0.026293):0.166201,(235:0.074375,200:0.047618):0.043720):0.021524):0.053239):0.073073):0.086471,(((346:0.257466,((1494:0.571461,320:0.243985):0.135163,515:0.342111):0.027055):0.049434,((2354:0.016584,343:0.052195):0.311825,225:0.223240):0.085042):0.043197,(304:0.031352,273:0.016033):0.279109):0.028061):0.044830):0.032250,(((1232:0.163512,1027:0.166147):0.322918,((1061:0.176867,798:0.090992):0.179036,(1049:0.117466,573:0.167343):0.195652):0.159093):0.119782,(666:0.387384,(848:0.322181,1158:0.384595):0.063285):0.114020):0.059390):0.024406):0.051623,((669:0.094874,(875:0.285363,583:0.087015):0.031480):0.308912,(((((1297:0.009151,1231:0.003067):0.009318,1245:0.003074):0.134688,1265:0.134350):0.037873,((1261:0.002954,1244:0.000001):0.082191,1216:0.080962):0.080123):0.540555,((1277:0.075041,(1246:0.015329,1187:0.014352):0.106373):0.041484,((1182:0.027799,1142:0.005807):0.129794,1074:0.094352):0.058466):0.417351):0.161214):0.035415):0.085204,((3330:0.424495,(1193:0.177725,554:0.098776):0.399981):0.073039,544:0.542477):0.098490):0.065521,((((259:0.000001,14:0.000001):0.295008,(((646:0.000001,78:0.000001):0.324981,(371:0.000212,100:0.009641):0.306041):0.095773,(((662:0.000001,95:0.003228):0.233679,(624:0.000001,77:0.000001):0.336769):0.071043,((255:0.023758,((277:0.000001,26:0.003174):0.042016,366:0.122371):0.019441):0.311276,(450:0.427227,388:0.236867):0.101436):0.036562):0.035339):0.049389):0.048567,(3328:0.315641,(((1215:0.003392,1150:0.000001):0.044724,(1178:0.002990,1161:0.013886):0.144683):0.246150,((157:0.000001,156:0.000001):0.011098,(928:0.000001,927:0.000001):0.000001):0.192100):0.313427):0.115293):0.057311,(((1735:0.886847,1008:0.312133):0.088172,(3371:0.034914,1098:0.035178):0.565760):0.126452,(1020:0.182731,858:0.107458):0.391811):0.071949):0.039282):0.065365,((3373:0.598562,(2268:0.331944,540:0.420537):0.084479):0.101474,((1235:0.832398,(1778:0.782068,1125:0.469120):0.232008):0.035900,1023:0.516699):0.098610):0.119428):0.069906):0.043860):0.093204,((((3362:0.043047,3341:0.057824):0.254508,3338:0.076814):0.732254,(((1321:0.279888,((((1489:0.217000,(((989:0.009501,972:0.028497):0.120688,((1247:0.032977,1194:0.056930):0.015858,((1361:0.047838,1360:0.022173):0.033029,1339:0.035227):0.088798):0.026519):0.035191,1129:0.070261):0.074827):0.053797,1412:0.276117):0.038083,(((1399:0.241781,1275:0.263980):0.033467,1891:0.397622):0.046147,1323:0.334072):0.016837):0.011650,2128:0.535904):0.032199):0.049149,(((1417:0.309708,(1678:0.128560,1648:0.154359):0.114459):0.018699,(3113:0.616430,2962:0.330649):0.080500):0.050142,1580:0.331615):0.051893):0.375245,(1214:0.109663,((((1168:0.069893,(1116:0.006150,1113:0.000001):0.052729):0.000001,1192:0.073752):0.041174,(((1255:0.087973,1218:0.019600):0.045175,(1167:0.000001,1166:0.000001):0.111690):0.033611,1190:0.046931):0.022872):0.091968,((1432:0.169991,((1317:0.115668,((((1342:0.047437,1181:0.033918):0.021225,(1288:0.011985,1270:0.003146):0.095018):0.026136,(1269:0.000001,1262:0.002998):0.063618):0.029376,1252:0.134392):0.021291):0.067547,1282:0.056309):0.122045):0.053392,1396:0.274430):0.082047):0.067802):0.369676):0.121240):0.068471,((1550:0.622352,1092:0.693824):0.091753,866:0.436082):0.092755):0.038563):0.034066,((1114:0.518866,1378:0.789532):0.146461,3324:0.871413):0.085962):0.059507,(((1429:0.550454,1413:0.470624):0.148692,(1630:0.663658,1784:0.728437):0.097953):0.113539,(1410:0.271455,(1090:0.000001,166:0.006560):0.315156):0.474554):0.073480):0.032054,(((((1999:0.456659,1730:0.244325):0.469916,1980:1.010531):0.131819,((((((3728:0.033961,3672:0.092694):0.029806,3375:0.076026):0.013245,3507:0.107676):0.039808,3374:0.149732):0.007019,3378:0.120515):0.531412,(2121:0.091183,2095:0.046279):1.179359):0.144223):0.123584,(((3084:0.000001,3083:0.000001):1.189359,2856:0.600896):0.313455,(((1807:0.743744,((2029:0.000001,2028:0.000001):0.525122,(1874:0.035378,(1861:0.000001,1860:0.000001):0.000005):0.529981):0.244389):0.058786,1436:0.522572):0.053473,((2807:0.000001,2806:0.000001):1.254507,((2042:0.000001,2041:0.000001):0.011174,2036:0.000001):0.731627):0.286321):0.131388):0.318739):0.117154,(2791:1.349446,((1924:0.545818,((((1854:0.000001,(1853:0.000001,(1852:0.000001,1851:0.000001):0.000001):0.000001):0.000001,(3162:0.056282,(((1910:0.000001,1909:0.000001):0.018775,1847:0.003098):0.000001,(1859:0.000001,(1858:0.000001,(1857:0.000001,(1856:0.000001,1855:0.000001):0.000001):0.000001):0.000001):0.000001):0.001052):0.002046):0.018893,3249:0.152891):0.330725,((1983:0.063136,1936:0.055837):0.372190,1809:0.332051):0.130655):0.101563):0.117245,((2100:0.455444,1957:0.356479):0.070665,2011:0.446333):0.416271):0.384857):0.186013):0.054349):0.041039,(((1887:0.842139,1597:0.701466):0.216048,((((((((((1843:0.000001,1842:0.000001):0.000001,1997:0.000001):0.003186,1867:0.000001):0.000001,1868:0.000001):0.000001,1869:0.000001):0.000001,1870:0.000001):0.000001,1871:0.000001):0.000001,1872:0.000001):0.016948,1835:0.058330):0.752708,(((1833:0.000001,(1832:0.000001,(1831:0.000001,(1830:0.000001,(1829:0.000001,(1828:0.000001,1827:0.000001):0.000001):0.000001):0.000001):0.000001):0.000001):0.005319,(((1822:0.000001,(1823:0.000001,(1824:0.000001,(((3171:0.000001,2048:0.005584):0.000001,1819:0.000001):0.000001,1820:0.000001):0.000001):0.000001):0.000001):0.000001,1821:0.000001):0.002654,1838:0.000001):0.000001):0.084648,1878:0.016086):0.729609):0.249791):0.087859,(((((3762:1.073461,3748:0.637047):0.130349,1796:1.116847):0.173392,(((2380:1.408730,(1548:0.000001,1547:0.000001):0.516676):0.343961,((1873:0.635648,(1995:0.124228,((1970:0.000001,(1969:0.000001,(1968:0.000001,(1967:0.000001,1966:0.000001):0.000001):0.000001):0.000001):0.000001,1965:0.003193):0.027986):0.842166):0.178639,((((2091:0.424818,(((2206:0.614560,((((2098:0.035811,2076:0.000001):0.166195,((2405:0.086851,2343:0.150230):0.296700,2080:0.287904):0.078811):0.069021,2089:0.343996):0.033581,2245:0.469023):0.027584):0.077248,(2504:0.589836,2194:0.424586):0.148347):0.060525,2678:0.677834):0.081924):0.070150,2147:0.595716):0.183480,2399:0.938731):0.298223,(((1757:0.039526,((1795:0.000001,(1794:0.000001,1793:0.000001):0.000001):0.075434,1889:0.174424):0.041874):0.288666,(1579:0.000001,1578:0.000001):0.271469):0.055694,(1476:0.044765,1431:0.043449):0.148846):0.433187):0.093858):0.036470):0.079308,(((1940:0.460039,1698:0.321933):0.343954,((1478:0.331081,1403:0.384810):0.111656,1368:0.269055):0.187911):0.167113,((((((1803:0.506083,((3306:0.479631,1642:0.441455):0.082684,1633:0.593055):0.076936):0.097193,(1930:0.430092,1840:0.449741):0.485972):0.125953,1108:0.657390):0.074980,((1563:0.566535,((((1209:0.265593,1206:0.407568):0.126346,922:0.261881):0.116943,((((3747:0.404629,((1715:0.331761,(1756:0.218973,((1741:0.159870,1612:0.175737):0.031253,(1558:0.117888,1507:0.077573):0.055967):0.064098):0.060964):0.016726,(((1884:0.241719,1491:0.125439):0.133919,(1549:0.036805,1486:0.040137):0.139311):0.048871,1670:0.241968):0.037352):0.068390):0.271296,(3357:0.570343,1497:0.229935):0.205882):0.042099,(3365:0.547590,2001:0.543616):0.358468):0.060817,1468:0.502307):0.042569):0.024476,((1623:0.441326,1893:0.747032):0.060135,1799:0.616056):0.100029):0.119991):0.047996,((((1260:0.482475,747:0.337388):0.135081,(1005:0.347169,903:0.338491):0.040744):0.052492,((3322:0.376182,(3377:0.445476,((1863:0.327158,1709:0.332738):0.246769,909:0.400748):0.076686):0.063835):0.025693,(((3270:0.986479,1333:0.404114):0.045633,1433:0.437231):0.080010,939:0.341320):0.069012):0.059823):0.006088,((((3351:0.409962,1374:0.493726):0.046799,((906:0.398232,((((1990:0.000001,(1989:0.000001,(1988:0.000001,1987:0.000001):0.000001):0.000001):1.055445,((1692:0.486558,(1938:0.000002,1927:0.009495):0.895641):0.093769,(3713:2.938518,3368:0.000002):0.371582):0.051241):0.040567,1584:0.606880):0.106506,3750:0.553439):0.032012):0.034285,((((902:0.422185,924:0.310992):0.075802,((1254:0.217923,968:0.087242):0.165358,(1059:0.147424,1050:0.098886):0.149341):0.101191):0.137567,765:0.384018):0.053243,(((828:0.103186,788:0.139955):0.307605,1031:0.407657):0.055116,(((((1068:0.024447,1056:0.019570):0.061461,1063:0.120623):0.194805,967:0.255194):0.083635,(834:0.179871,734:0.226474):0.073773):0.065512,(1162:0.262423,871:0.216731):0.121244):0.031437):0.040777):0.038368):0.031405):0.071104,3339:0.597633):0.065945,(((3327:0.515340,(3334:0.309682,3354:0.545380):0.069398):0.108554,(1065:0.351920,(3350:0.545020,1266:0.287307):0.158477):0.047123):0.027403,((((((1621:0.249907,1366:0.219591):0.088736,((1364:0.058593,(((1337:0.048887,1267:0.008961):0.006454,1363:0.021229):0.048564,1320:0.007849):0.040621):0.069694,((1351:0.042185,1322:0.011303):0.039268,((1248:0.002802,1229:0.000001):0.020616,(1219:0.014016,1184:0.000001):0.011686):0.029486):0.138030):0.113883):0.086166,1386:0.254918):0.313140,1160:0.581186):0.111721,1227:0.488262):0.102210,((1789:0.689376,(1281:0.000001,1280:0.000001):0.644603):0.156902,3329:0.458050):0.038775):0.045600):0.040775):0.045102):0.039433):0.044687):0.023051,(1316:0.585905,(1613:0.658642,((1805:0.430216,((((((1702:0.000001,1701:0.000001):0.003166,(1657:0.000001,(1656:0.000001,1655:0.000001):0.000001):0.000001):0.003169,(1691:0.003185,(1675:0.000001,(1674:0.000001,(1673:0.000001,1672:0.000001):0.000001):0.000001):0.000001):0.000001):0.003166,1653:0.000001):0.003163,1645:0.000001):0.006356,(1667:0.000001,1666:0.000001):0.000001):0.435735):0.324607,(1776:0.006422,1745:0.000001):0.635274):0.087574):0.095161):0.158007):0.018083,((3774:0.000001,3016:1.181012):0.546158,1564:0.587015):0.176355):0.038029):0.030515):0.074291):0.020538,((3297:0.082898,3291:0.066103):0.960977,(2282:1.108435,(1973:0.068969,1971:0.204026):0.557857):0.227673):0.226809):0.065687,1911:0.847408):0.036313):0.069173):0.057600,(2349:1.275934,(3370:0.474381,3355:0.496564):0.235460):0.057728):0.025332,((984:0.480331,3349:0.936088):0.118380,((1295:0.000001,164:0.010037):0.704372,(((1929:0.863959,(1729:0.595345,1518:0.645929):0.198010):0.083136,(1951:1.240381,1689:0.736970):0.160694):0.099342,(991:0.657623,((((((((((((((1230:0.479010,(3290:0.568018,(((((3372:0.008179,1479:0.006250):0.011621,((1458:0.000001,1457:0.000001):0.008945,1445:0.005670):0.026365):0.009242,(1561:0.002893,((1542:0.000001,(1541:0.000001,(1540:0.000001,(1539:0.000001,(1538:0.000001,(1537:0.000001,(1536:0.000001,(1535:0.000001,(1534:0.000001,(1533:0.000001,(1532:0.000001,1531:0.000001):0.000001):0.000001):0.000001):0.000001):0.000001):0.000001):0.000001):0.000001):0.000001):0.000001):0.000001,(1528:0.000001,1527:0.000001):0.002896):0.000001):0.027782):0.166679,1521:0.147739):0.122718,1765:0.257599):0.215459):0.076281):0.079672,(((((1634:0.006150,1610:0.000001):0.323447,1510:0.377077):0.106576,1462:0.369075):0.060608,1755:0.458494):0.097406,970:0.380541):0.098194):0.092223,1304:0.519414):0.050941,1747:0.760311):0.042738,(2916:0.609652,((((1782:0.082669,(1849:0.002970,1836:0.000001):0.010662):0.011678,1850:0.023739):0.611622,(2000:0.617674,1956:0.568273):0.106788):0.090230,1882:0.605643):0.066761):0.209354):0.099724,((1694:0.000001,1693:0.000001):0.336020,(1705:0.345082,(((1723:0.159849,1607:0.043617):0.289094,1643:0.319989):0.067442,((2986:0.183501,1740:0.125625):0.177384,((1780:0.000001,1779:0.000001):0.008941,(1773:0.000001,1772:0.000001):0.000001):0.282245):0.082895):0.209821):0.070521):0.772825):0.042654,((3364:0.211732,2957:1.054145):0.226104,(1984:0.029572,1943:0.009035):1.161196):0.162770):0.072699,((1294:0.603181,(((1420:0.680579,(1406:0.403503,1259:0.206876):0.219795):0.050177,1405:0.697455):0.088158,((3347:0.416847,(1075:0.177343,868:0.161307):0.266407):0.109621,((1136:0.000001,1135:0.000001):0.058441,1089:0.094820):0.429917):0.075862):0.033887):0.061974,1299:1.062739):0.043036):0.023649,971:0.853185):0.052864,((1614:0.002021,187:0.004635):0.318158,1543:0.324614):0.652668):0.071485,(((1126:0.121952,((1026:0.000001,141:0.003022):0.045255,901:0.057164):0.076729):0.413305,248:0.347395):0.092922,((((3353:0.364138,(533:0.090420,524:0.006292):0.354124):0.051342,(715:0.380647,551:0.423432):0.155947):0.078504,390:0.368244):0.095826,(683:0.512965,364:0.260392):0.095026):0.111376):0.037558):0.052949,(2453:1.037217,((1625:0.101759,1493:0.059406):0.243298,((1208:0.000001,1207:0.000001):0.000001,150:0.003190):0.164198):0.430169):0.059027):0.023044,(((((((((((853:0.000001,129:0.003043):0.000002,812:0.009117):0.117706,((((588:0.000001,(128:0.000001,127:0.006257):0.006350):0.006103,586:0.000001):0.006102,(627:0.000001,626:0.000001):0.000001):0.112702,((570:0.000001,89:0.003041):0.000001,555:0.006047):0.104701):0.046463):0.056423,(753:0.102961,742:0.137205):0.120469):0.108218,654:0.288266):0.062910,(((((344:0.003118,29:0.000001):0.053117,293:0.064033):0.241044,(((292:0.000001,24:0.000001):0.318720,((525:0.059317,(395:0.000001,39:0.000001):0.075979):0.177925,((787:0.095972,539:0.052025):0.141135,((508:0.000001,507:0.000001):0.000001,71:0.003035):0.189652):0.218045):0.032936):0.029338,(((461:0.000001,44:0.000001):0.294502,295:0.335861):0.046181,(((531:0.000001,73:0.003092):0.109010,519:0.115648):0.214630,(356:0.000001,33:0.000001):0.266400):0.054013):0.047664):0.034854):0.015000,(((3331:0.265054,3321:0.295532):0.248609,(((717:0.000001,149:0.010695):0.037999,673:0.044089):0.052951,307:0.007539):0.271789):0.069590,(((3335:0.497089,1100:0.316673):0.192879,(1283:0.458747,(391:0.003196,53:0.000001):0.271074):0.078891):0.049352,448:0.359509):0.047089):0.026235):0.005643,(((3188:0.066180,(677:0.000001,660:0.003126):0.011180):0.422459,724:0.354551):0.042529,3356:0.904861):0.023735):0.045065):0.052931,((1519:0.627663,837:0.408972):0.051671,2078:0.312198):0.119460):0.022128,((((1742:0.596863,1287:0.498451):0.140154,1141:0.466733):0.055884,(1732:0.884669,567:0.365248):0.082649):0.048325,998:0.573779):0.044838):0.034840,((1102:0.470310,1077:0.294219):0.242166,(954:0.058684,(757:0.000001,118:0.003157):0.069948):0.434618):0.062797):0.019727,(((((((1717:0.373893,(((((2021:0.379849,((((2135:0.033759,2106:0.017714):0.353861,(2057:0.002974,(2058:0.000001,2070:0.005952):0.000002):0.200858):0.076284,((2518:0.681719,3082:0.491349):0.148528,2010:0.356984):0.072880):0.051707,((2046:0.113706,((3266:0.124677,1919:0.067869):0.117696,1998:0.112829):0.079811):0.090713,2045:0.433712):0.131672):0.101118):0.101236,(2079:0.183654,2043:0.182303):0.474275):0.250836,((1908:0.102590,1877:0.124905):0.057361,(1839:0.029399,1801:0.029602):0.069794):0.196085):0.065048,(1777:0.439811,(1886:0.238083,1720:0.194265):0.188738):0.059672):0.073403,((1786:0.409610,(1808:0.115532,1688:0.045931):0.247128):0.049675,(1482:0.243245,1477:0.228541):0.040445):0.047735):0.071478):0.172066,((((((1687:0.000001,1686:0.000001):0.002978,(1699:0.000001,(1711:0.002983,(1727:0.000001,1726:0.000001):0.002979):0.000001):0.000001):0.157079,((1517:0.093966,((2413:0.029988,1585:0.000001):0.103295,(1622:0.109641,((1596:0.000001,(1593:0.000001,1592:0.000001):0.000001):0.000001,(1595:0.000001,1594:0.000001):0.000001):0.078367):0.031724):0.090498):0.027250,(((1611:0.006142,1574:0.003020):0.198745,((1626:0.046697,(1515:0.000001,1514:0.000001):0.025008):0.061022,1615:0.076874):0.047796):0.015610,(2129:0.043353,((1664:0.000001,1663:0.000001):0.000001,(1662:0.000001,1661:0.000001):0.000001):0.000001):0.071277):0.020377):0.040918):0.019513,(1591:0.122470,(1408:0.003030,1385:0.000001):0.100896):0.039272):0.283329,1618:0.533192):0.074841,(1885:0.508262,((1551:0.167983,1358:0.160763):0.047406,1424:0.116531):0.110206):0.077619):0.097083):0.065693,(((((((1605:0.000001,1604:0.000001):0.150579,(1328:0.000001,(1327:0.000001,1326:0.000001):0.000001):0.093700):0.055262,1437:0.135821):0.015546,((1718:0.172739,((1748:0.007018,1738:0.000001):0.098431,1731:0.077715):0.054575):0.037609,(((1724:0.000001,(1743:0.000001,(1768:0.003004,(1754:0.000001,1753:0.000001):0.000001):0.009043):0.003000):0.039216,((1659:0.000001,1658:0.000001):0.000001,1652:0.002897):0.049971):0.033988,((1812:0.000001,1811:0.000001):0.121235,(1763:0.000001,(1762:0.000001,(1761:0.000001,1760:0.000001):0.000001):0.000001):0.077899):0.018449):0.033245):0.244907):0.061876,1355:0.160703):0.014957,((1402:0.060587,1354:0.071887):0.187255,(1587:0.046048,1583:0.044653):0.211076):0.046583):0.074801,(((1495:0.048182,1389:0.183134):0.065426,1455:0.097527):0.130544,((1466:0.006071,1443:0.000001):0.080287,((1487:0.003135,1398:0.006076):0.109026,1416:0.060708):0.059186):0.078370):0.095338):0.404796):0.099377,(((((2953:0.013535,2026:0.000001):0.073112,2008:0.069653):0.121815,2032:0.194006):0.139279,2039:0.298262):0.331625,(((1982:0.086821,1935:0.104088):0.086574,((((1917:0.000001,(1916:0.000001,(1915:0.000001,1914:0.000001):0.000001):0.000001):0.047775,(1920:0.017809,1934:0.050106):0.011101):0.019649,(((1963:0.037637,1944:0.036016):0.045591,(1866:0.000001,1865:0.000001):0.041930):0.050985,1913:0.074613):0.052541):0.023835,(1962:0.000001,1961:0.000001):0.121654):0.235686):0.063108,1906:0.109429):0.306865):0.605861):0.041846,(1896:0.433422,1649:0.409400):0.463431):0.080332,1240:0.585667):0.049267,3326:0.630749):0.082788):0.027730,(((1875:0.937514,(867:0.000001,132:0.003221):0.302209):0.102015,(((1892:0.315219,(1635:0.273905,(1464:0.000001,170:0.003195):0.195501):0.146665):0.115879,1734:0.511571):0.079131,((1522:0.000001,168:0.003114):0.212125,1501:0.330426):0.170813):0.193427):0.041983,((1798:0.000001,1797:0.000001):0.000001,193:0.003265):0.839734):0.082503):0.058116):0.050335,(((((1600:0.378471,(((1826:0.000001,194:0.003138):0.157043,((1640:0.000001,1639:0.000001):0.000001,183:0.003094):0.081370):0.157414,1901:0.499029):0.094768):0.284231,1439:0.534894):0.129437,(((((1121:0.006256,1115:0.005899):0.256515,895:0.222680):0.393424,(694:0.000001,(693:0.000001,(692:0.000001,(691:0.000001,(690:0.000001,(689:0.000001,(688:0.000001,685:0.000001):0.000001):0.000001):0.000001):0.000001):0.000001):0.000001):0.389483):0.165763,((((((((((428:0.030908,384:0.000001):0.021549,327:0.006399):0.012092,334:0.013094):0.026772,(485:0.008961,449:0.000001):0.056046):0.013423,((589:0.091163,(((602:0.028678,622:0.014300):0.008817,628:0.004182):0.020591,504:0.006436):0.053304):0.013041,(676:0.007839,610:0.016329):0.047639):0.027683):0.141499,(((1052:0.014402,(1037:0.009908,(1058:0.017092,1034:0.006794):0.005968):0.009699):0.025044,(944:0.002790,870:0.015379):0.029800):0.154962,(1448:0.014076,1347:0.020419):0.808849):0.104004):0.217750,((((((1556:0.000001,173:0.000001):0.022982,((2018:0.004113,(1344:0.000001,160:0.000001):0.004473):0.009990,((1654:0.000001,179:0.000001):0.032440,((2050:0.073743,(1356:0.000001,161:0.000001):0.015144):0.021393,(2037:0.004180,((1512:0.000001,172:0.000001):0.030616,(2027:0.004070,(1343:0.000001,159:0.000001):0.000001):0.010192):0.006822):0.003032):0.000002):0.027772):0.046477):0.040169,(1496:0.000001,169:0.000001):0.027431):0.237729,(((1454:0.013860,176:0.000001):0.052841,((1499:0.010830,177:0.000001):0.027815,((1516:0.010702,181:0.000001):0.023397,(1500:0.010759,178:0.000001):0.011958):0.021470):0.022220):0.142167,(1473:0.055797,1423:0.071740):0.114654):0.174714):0.042134,(1637:0.114862,(1451:0.000001,167:0.003356):0.054914):0.457239):0.193397,(1151:0.079166,(1088:0.000001,146:0.003229):0.059181):0.268762):0.087441):0.118389,(((((1506:0.038911,1498:0.018196):0.019424,1463:0.038365):0.011349,1425:0.001861):0.530744,809:0.386892):0.168419,(938:0.152196,483:0.133778):0.191767):0.086079):0.052328,(((1084:0.044718,((1028:0.021125,965:0.003203):0.011443,1007:0.013639):0.017763):0.445141,835:0.513050):0.079341,1552:0.640190):0.062048):0.076829,((((((733:0.268135,707:0.217686):0.111722,451:0.265613):0.067385,(((1006:0.354772,491:0.238748):0.083887,417:0.308265):0.055130,((((347:0.173685,(((642:0.000001,105:0.000001):0.182604,(638:0.000001,103:0.033884):0.254046):0.038866,((((547:0.000001,76:0.003068):0.034896,(424:0.000001,51:0.003045):0.002932):0.000001,(860:0.000001,119:0.000001):0.034487):0.202886,(((714:0.104934,(569:0.108145,(471:0.000001,470:0.000001):0.152355):0.039682):0.021909,(446:0.003001,432:0.000001):0.156947):0.054018,(648:0.000001,647:0.000001):0.173493):0.075880):0.048884):0.027979):0.053819,501:0.270947):0.099043,(791:0.000001,123:0.003188):0.309303):0.043197,995:0.396679):0.028858):0.026640):0.007986,((((((749:0.308703,((385:0.000001,40:0.000001):0.124188,(249:0.002929,18:0.000001):0.058739):0.216942):0.104624,((873:0.000001,133:0.003162):0.438980,(((140:0.002906,982:0.000001):0.000001,1107:0.017524):0.490226,((((1103:0.003136,147:0.000001):0.380295,736:0.288284):0.153493,(1617:0.479817,((1024:0.003113,136:0.000001):0.248631,(969:0.000001,138:0.003144):0.139529):0.091062):0.043678):0.039343,(843:0.379790,1083:0.287123):0.038327):0.055617):0.041491):0.014473):0.023885,(((((1041:0.013542,977:0.010645):0.108514,905:0.148911):0.041415,665:0.091704):0.137026,572:0.212128):0.111154,383:0.300656):0.063257):0.014933,((((704:0.356037,(1993:0.000001,898:0.007678):0.391844):0.052821,(((598:0.002916,532:0.002993):0.100433,(((562:0.000001,(557:0.000001,556:0.000001):0.000001):0.000001,((561:0.000001,560:0.000001):0.000001,(559:0.000001,558:0.000001):0.000001):0.000001):0.087313,526:0.126334):0.041929):0.121781,((581:0.009228,542:0.000001):0.121178,((489:0.000001,476:0.000001):0.000001,488:0.000001):0.162436):0.103421):0.129081):0.060130,(((339:0.000001,338:0.000001):0.000001,(41:0.000001,(42:0.000001,(1848:0.132312,((744:0.003062,120:0.000001):0.055400,(389:0.003058,55:0.000001):0.000001):0.182486):0.010134):0.000001):0.003243):0.384514,(1483:0.441725,1249:0.389500):0.107359):0.076448):0.028505,(655:0.221897,607:0.158540):0.232886):0.039508):0.019938,(564:0.365725,(355:0.000001,354:0.000001):0.349480):0.109731):0.011058,(((((((2012:0.025470,890:0.054219):0.016872,889:0.056583):0.043854,((((((1010:0.014931,980:0.017671):0.010349,912:0.014477):0.018759,785:0.004496):0.016290,917:0.048634):0.047277,813:0.029327):0.013232,((1002:0.047500,943:0.012829):0.017691,(1079:0.030588,1013:0.010871):0.019907):0.009574):0.057744):0.073092,(825:0.020369,755:0.016541):0.173364):0.175970,(2004:0.095209,((746:0.000001,745:0.000001):0.003233,710:0.000001):0.093277):0.269670):0.044913,(1163:0.439084,887:0.297558):0.110541):0.068306,((((((640:0.295235,492:0.249563):0.071921,368:0.188141):0.042259,((637:0.124325,605:0.131476):0.119811,369:0.294949):0.047287):0.044025,(241:0.203222,(565:0.246442,(738:0.204207,712:0.177425):0.223886):0.044302):0.042759):0.032776,((((((((997:0.010005,811:0.032323):0.005814,956:0.067895):0.066075,847:0.263182):0.107800,(908:0.003251,896:0.000001):0.266093):0.091517,(((2211:0.170367,2083:0.160647):0.221582,((1446:0.008668,(1545:0.006577,(1953:0.113775,1676:0.025523):0.021285):0.007815):0.595458,(((1237:0.000001,1234:0.003073):0.064180,(1185:0.009649,1154:0.003033):0.107214):0.117081,((((931:0.036544,844:0.012449):0.003234,966:0.006687):0.018883,836:0.040916):0.042576,(((919:0.025215,839:0.003734):0.016331,900:0.025244):0.011721,865:0.010969):0.043525):0.084790):0.060637):0.152248):0.102183,(((915:0.021961,855:0.094417):0.042742,824:0.090978):0.039187,(((705:0.033599,663:0.008036):0.022032,((632:0.092492,695:0.052106):0.003928,616:0.110094):0.027601):0.042111,(750:0.009487,679:0.006287):0.069257):0.058930):0.186858):0.050845):0.038629,((986:0.003606,959:0.009854):0.047436,(718:0.021323,672:0.069659):0.046336):0.352234):0.041689,((((((((431:0.003067,54:0.000001):0.179810,362:0.219522):0.071963,(((517:0.003073,75:0.000001):0.074384,(427:0.003015,56:0.000001):0.030123):0.083401,((478:0.003081,66:0.000001):0.014493,(414:0.003078,50:0.000001):0.014206):0.076853):0.101382):0.073746,(1752:0.192216,321:0.244226):0.076283):0.039459,((702:0.169441,(687:0.068025,580:0.058506):0.241065):0.070692,332:0.206201):0.054022):0.017650,((1526:0.390303,(1067:0.021705,979:0.009385):0.238063):0.050823,(1302:0.343197,(1438:0.475690,(1312:0.033205,1197:0.074464):0.163195):0.031630):0.020573):0.169901):0.019713,((1996:0.088844,(644:0.000001,643:0.009159):0.059474):0.277016,(996:0.012202,852:0.000001):0.216667):0.042754):0.021566,(800:0.319526,(((1226:0.002725,1183:0.000001):0.044053,1117:0.003493):0.383277,(2077:0.274371,1015:0.431437):0.070794):0.053151):0.063429):0.021322):0.037676,((((379:0.282971,((897:0.125400,601:0.063001):0.256832,(1837:0.465507,878:0.145409):0.137317):0.047115):0.032090,458:0.394617):0.039817,((308:0.247866,(658:0.000001,657:0.000001):0.191763):0.051195,((497:0.006528,496:0.006089):0.024665,399:0.021122):0.219180):0.036847):0.027302,(((1284:0.009704,1243:0.008736):0.507755,(((((((1309:0.000001,(1332:0.006374,(1292:0.000001,(1291:0.000001,1290:0.000001):0.000001):0.003193):0.000001):0.003275,155:0.006421):0.000001,154:0.000001):0.000001,(153:0.000001,(152:0.000001,151:0.000001):0.000001):0.003216):0.418707,((((841:0.003163,117:0.000001):0.018575,(759:0.003152,104:0.000001):0.048370):0.055509,(652:0.003224,93:0.000001):0.017526):0.035880,(((796:0.003206,108:0.000001):0.015791,(716:0.003211,99:0.000001):0.070248):0.031097,(659:0.003237,97:0.000001):0.013600):0.009024):0.272896):0.061555,(392:0.000001,43:0.000001):0.258897):0.070134,(((((1018:0.325005,(((((1384:0.000001,1314:0.000001):0.040069,1201:0.000001):0.071937,((1325:0.046319,1205:0.006206):0.053061,1032:0.027457):0.042987):0.183500,776:0.142664):0.056101,(((((((512:0.000001,63:0.000001):0.100199,(656:0.000001,135:0.010063):0.134237):0.035654,((963:0.000001,962:0.000001):0.000001,130:0.003171):0.099064):0.032054,((469:0.000001,468:0.000001):0.000001,57:0.003157):0.124713):0.031251,((((814:0.000001,113:0.003312):0.099653,(618:0.000001,86:0.000001):0.094975):0.037021,((880:0.000001,879:0.000001):0.000001,126:0.000001):0.083343):0.012006,(447:0.000001,59:0.000001):0.100038):0.026929):0.040006,(711:0.164251,623:0.117033):0.024551):0.022441,((1217:0.048640,1064:0.046352):0.085241,348:0.109177):0.018298):0.033846):0.059875):0.030010,381:0.306560):0.057478,838:0.423415):0.082401,914:0.318477):0.028534,(1073:0.274473,480:0.301779):0.070809):0.045589):0.029150):0.043118,(((1097:0.000001,1096:0.000001):0.047886,950:0.003065):0.317529,783:0.286585):0.079563):0.023758):0.017566):0.040216):0.013572,(590:0.368830,(436:0.285587,((352:0.000001,36:0.003177):0.000002,(((430:0.000001,52:0.003147):0.048762,((367:0.000001,((421:0.000001,49:0.003153):0.025619,38:0.003135):0.000001):0.016716,(330:0.000001,32:0.003153):0.012057):0.024079):0.021514,(331:0.000001,34:0.003164):0.027638):0.011449):0.244143):0.072283):0.045340):0.014976):0.018049):0.010423):0.018150,(((513:0.000001,80:0.003168):0.390377,(((1199:0.458544,(1054:0.248166,((999:0.000001,137:0.003068):0.101592,((857:0.000001,856:0.000001):0.000001,121:0.002978):0.091717):0.161708):0.080479):0.113793,(739:0.254344,((((904:0.000001,754:0.000001):0.009131,(678:0.000001,98:0.006175):0.000001):0.117059,(538:0.000001,69:0.003118):0.109261):0.155546,1030:0.314964):0.043333):0.106963):0.063339,((696:0.217404,(((713:0.003043,107:0.000001):0.100961,((709:0.000001,708:0.000001):0.003010,112:0.000001):0.100220):0.116438,934:0.374718):0.064099):0.174771,(487:0.003123,65:0.000001):0.277275):0.081221):0.034485):0.041737,((1336:0.567609,((1087:0.210106,(988:0.116223,613:0.152626):0.075182):0.070541,(1029:0.224934,(726:0.177504,(793:0.156653,((((1071:0.156372,((876:0.008361,((983:0.015119,937:0.003049):0.005410,(859:0.036933,884:0.019117):0.018522):0.004836):0.023488,955:0.050068):0.073713):0.116870,670:0.107944):0.102671,(1047:0.003004,1036:0.000001):0.290239):0.034239,((((975:0.121907,675:0.078581):0.049484,((953:0.040924,941:0.022199):0.068244,(913:0.045888,667:0.036575):0.046191):0.037862):0.033665,641:0.082487):0.039251,(782:0.036565,584:0.036663):0.200123):0.030720):0.064623):0.039696):0.040166):0.052760):0.158220):0.079023,(1062:0.359853,413:0.290435):0.163713):0.044608):0.021441):0.025702,(((1131:0.425291,930:0.443659):0.114561,(((740:0.339963,((((620:0.000001,619:0.000001):0.003094,84:0.000001):0.105816,(393:0.000001,58:0.003084):0.132820):0.135047,322:0.204258):0.053538):0.129923,(((2047:0.011034,1004:0.005898):0.257377,275:0.127803):0.169647,(((961:0.003064,134:0.000001):0.136048,((682:0.000001,681:0.000001):0.003052,94:0.000001):0.206840):0.120298,(((1078:0.003069,143:0.000001):0.125179,(101:0.000001,(697:0.000001,929:0.013034):0.003153):0.126380):0.099412,(1276:0.022279,1253:0.008054):0.396768):0.051187):0.061701):0.092486):0.024204,(((((299:0.012329,258:0.015784):0.006065,((266:0.009247,253:0.003032):0.005983,240:0.009361):0.009085):0.000001,(276:0.018587,(271:0.015536,(257:0.003090,234:0.009225):0.011074):0.017431):0.015823):0.014376,227:0.017333):0.380305,(((1042:0.105130,1040:0.071690):0.171283,(1409:0.451658,(1449:0.206507,920:0.055256):0.372912):0.064986):0.053099,2005:0.362012):0.086620):0.053240):0.048405):0.023800,(1051:0.367895,976:0.302252):0.166155):0.024060):0.017180):0.031490):0.048167,(((1365:0.449917,2017:0.762121):0.111666,832:0.314032):0.131219,(((1118:0.560655,849:0.340229):0.122416,((1380:0.376281,992:0.377293):0.097400,((2823:0.288749,1188:0.311068):0.034893,2267:0.393030):0.113537):0.057969):0.056372,((((881:0.021026,1039:0.016419):0.014326,1072:0.006776):0.085177,(974:0.018204,767:0.013748):0.082320):0.047597,(1053:0.015000,1035:0.006805):0.129244):0.281182):0.068031):0.045950):0.036675):0.038889,((((2025:0.000002,2020:0.025533):0.320240,2006:0.367538):0.635978,1393:0.510546):0.160206,1119:0.537344):0.100093):0.061157,(1427:0.709041,(((2224:0.543473,2115:0.581541):0.214800,(2086:0.400203,(((2064:0.366243,2071:0.275118):0.062196,(2024:0.000100,2015:0.018769):0.488084):0.038804,((2082:0.000596,2081:0.014587):0.314237,2051:0.261580):0.047918):0.049028):0.443430):0.462253,1728:0.805670):0.131137):0.058950):0.123139):0.041018):0.020933):0.081092):0.040503):0.190916):0.082938,((((((2425:0.020902,2383:0.021570):0.447807,(((2370:0.126055,((2608:0.239284,(((2653:0.038347,2638:0.108643):0.191275,2572:0.338864):0.124309,2254:0.406181):0.207876):0.061364,2468:0.237007):0.073575):0.300812,((2372:0.256720,2802:0.785311):0.101233,((((2486:0.061822,2385:0.123164):0.090986,(2561:0.110001,2366:0.058472):0.585385):0.082834,(2261:0.043232,2229:0.087456):0.102610):0.065942,2252:0.420325):0.067336):0.063268):0.130282,((((2348:0.000001,2347:0.000001):0.003195,(2339:0.000001,(2338:0.000001,(2337:0.000001,2336:0.000001):0.000001):0.000001):0.000001):0.127762,(((2491:0.000001,(2490:0.000001,2489:0.000001):0.000001):0.188684,(2271:0.000001,(2270:0.000001,2269:0.000001):0.000001):0.115856):0.108118,(2243:0.061958,2175:0.018366):0.140478):0.068002):0.072029,((((2125:0.000001,(2124:0.000001,2123:0.000001):0.000001):0.040300,(2118:0.000001,2117:0.000001):0.006668):0.034386,(((((2285:0.000001,2284:0.000001):0.020824,(2184:0.003312,2183:0.000001):0.054733):0.045015,(2188:0.000001,(2187:0.000001,2186:0.000001):0.000001):0.125385):0.035698,2163:0.148808):0.026479,(((2198:0.000001,(2199:0.000001,(2200:0.000001,(2201:0.000001,(2278:0.000001,(2283:0.041484,2204:0.000001):0.007078):0.000001):0.000001):0.000001):0.000001):0.009274,2207:0.045784):0.047994,(2228:0.000001,2227:0.000001):0.132149):0.044113):0.019116):0.049252,(2219:0.000001,2218:0.000001):0.134507):0.110715):0.235454):0.233548):0.857819,(((((1573:0.000001,1572:0.000001):0.767438,((1395:0.125447,1313:0.106506):0.591745,1211:0.699544):0.093113):0.029731,1502:0.893114):0.110942,(((3286:0.528008,(1880:0.216347,1447:0.197420):0.550187):0.215051,(((((((2958:0.454842,((((1456:0.157935,960:0.116802):0.115847,964:0.186176):0.034613,1012:0.293336):0.142982,780:0.251052):0.115733):0.101479,1019:0.528623):0.037226,((1452:0.493699,1060:0.308138):0.212154,(1094:0.414102,1057:0.373808):0.174679):0.118558):0.076989,1250:0.610350):0.038348,(1311:0.686381,(1191:0.640751,698:0.458249):0.064942):0.096348):0.062177,((1258:0.325233,1140:0.279649):0.330985,(((921:0.284371,(789:0.165645,(394:0.022383,314:0.060853):0.093922):0.177556):0.086899,511:0.248724):0.084509,777:0.386146):0.107420):0.185755):0.049683,(1165:0.448803,(1441:0.626233,(1202:0.507932,1334:0.481783):0.067732):0.054231):0.203614):0.027491):0.020966,(((1428:0.523473,(1273:0.376831,1257:0.338814):0.171747):0.302865,((((((1099:0.468257,(1155:0.474760,(1367:0.218266,1286:0.244466):0.377029):0.081577):0.169669,(1719:0.377139,1238:0.572719):0.091350):0.034005,((((3152:0.608099,1581:0.118721):0.370036,(1912:0.241733,1787:0.235677):0.704475):0.304572,1170:0.719590):0.058810,(((1770:0.161867,1509:0.160787):0.472441,1350:0.615753):0.077793,(1223:0.580182,926:0.367864):0.117325):0.025604):0.032360):0.057286,((1876:0.486368,1212:0.384508):0.080814,(1397:0.353216,239:0.292364):0.215920):0.281495):0.047591,(((2851:0.079500,1264:0.039022):0.539541,1111:0.497174):0.164140,((1330:0.667606,((((1629:0.359223,932:0.403967):0.045883,1091:0.259204):0.189100,(1588:0.424063,(1011:0.259343,(587:0.037417,577:0.036196):0.160948):0.087212):0.108460):0.096117,403:0.389351):0.075136):0.048400,(((((2645:0.000001,1775:0.003786):0.240846,1817:0.266480):0.619443,((1220:0.315571,862:0.443565):0.087458,(((1422:0.045141,1373:0.026549):0.450975,(2044:0.388069,1388:0.245711):0.288697):0.130792,1392:0.296574):0.149907):0.126057):0.139487,1338:0.549954):0.051947,(((((1864:0.045811,1668:0.099426):0.282842,1846:0.670080):0.102935,1305:0.444748):0.108107,1781:0.645864):0.205004,(1888:0.355464,1213:0.603315):0.338395):0.059108):0.050132):0.075072):0.087993):0.089613,(1341:0.472913,(1139:0.000001,1138:0.000001):0.262781):0.432262):0.040365):0.040150,(((((566:0.357648,631:0.317071):0.051834,((((1922:0.105840,1345:0.007175):0.159387,1081:0.133630):0.183964,1306:0.206116):0.275550,1387:0.341260):0.150039):0.121924,((946:0.100825,822:0.130031):0.254204,529:0.393005):0.104230):0.052782,(((1430:0.385725,475:0.424175):0.097973,((440:0.048329,435:0.040188):0.289767,((217:0.189729,198:0.150528):0.090237,199:0.268685):0.101505):0.045511):0.043863,2929:0.701561):0.110173):0.203294,(1465:0.587234,861:0.439405):0.189072):0.156397):0.034507):0.043630):0.071492,((((990:0.408426,(((1104:0.265584,784:0.211462):0.035289,1082:0.199419):0.041783,2488:0.517142):0.107607):0.327960,((3195:1.252249,(3253:1.014687,((((1816:0.339833,1576:0.308448):0.199434,1357:0.454246):0.208521,((1070:0.000001,1069:0.000001):0.344915,(1022:0.000001,1021:0.000001):0.422443):0.274983):0.038796,(((((2511:0.049008,2066:0.042225):0.407773,(1603:0.332212,1383:0.170228):0.218787):0.176178,(((1638:0.034129,1586:0.011376):0.440600,1298:0.455255):0.090288,1120:0.482950):0.071950):0.051828,((1382:0.466124,1845:0.535503):0.070719,(1268:0.352131,((1529:0.072479,1233:0.044559):0.229772,1926:0.521348):0.040574):0.087799):0.057279):0.045945,(3134:0.993667,((((1749:0.584615,(1369:0.353532,1169:0.258837):0.284923):0.151689,((((1520:0.731408,(((1554:0.000001,1553:0.000001):0.389892,((1681:0.003199,1488:0.008972):0.379044,1236:0.191296):0.119176):0.056110,1279:0.357436):0.058294):0.050614,(((1683:0.427570,(1467:0.115027,1426:0.027035):0.247506):0.082309,(1708:0.410085,2971:0.410661):0.097001):0.070960,1764:0.396782):0.081272):0.019983,((((((((2968:0.044064,1224:0.000001):0.196009,1418:0.236859):0.057027,1359:0.237473):0.025725,1461:0.308565):0.029804,1003:0.265940):0.065210,((1721:0.371863,1582:0.455640):0.039347,1696:0.361154):0.071382):0.057385,(1627:0.166339,1415:0.115120):0.362723):0.056631,(((((3244:0.038187,1511:0.005468):0.298988,2202:0.372813):0.073864,((1790:0.207537,((1751:0.000001,1750:0.000001):0.015930,1725:0.043574):0.201818):0.055644,1710:0.153125):0.194193):0.075880,2500:0.641462):0.200765,((1646:0.176004,1575:0.228252):0.231923,1376:0.471424):0.140034):0.047533):0.059458):0.067727,(((1492:0.398990,((1560:0.486952,1555:0.520305):0.073748,(((1894:0.395359,1771:0.512750):0.079671,(1904:0.296551,(1744:0.014442,1739:0.037863):0.122865):0.266502):0.054641,1650:0.441157):0.163761):0.032296):0.117928,1562:0.648259):0.053273,1931:0.810708):0.056133):0.027155):0.039606,(3024:0.608448,1530:0.624350):0.134144):0.048695,((1546:0.000001,1524:0.002763):0.340631,1421:0.479793):0.243495):0.025397):0.027132):0.073347):0.039830):0.040236):0.209752,3227:1.001355):0.001091):0.115417,((((1289:0.574338,(((1624:0.064507,1577:0.046915):0.500254,((1704:0.202352,1680:0.007723):0.412047,((2659:0.613139,1559:0.310487):0.145907,(1567:0.253703,1525:0.235731):0.255035):0.072653):0.144997):0.012005,2942:0.912462):0.146307):0.104960,(1905:0.277001,1834:0.080081):0.846434):0.084409,((((1800:0.688055,((1671:0.346328,1590:0.301793):0.454273,(1459:0.252566,1377:0.238997):0.190411):0.133623):0.176597,((((3141:0.518040,1329:0.350958):0.068427,3260:0.384235):0.158959,((1490:0.543824,(1407:0.055669,1394:0.067344):0.448587):0.238397,(3061:0.581954,1349:0.370336):0.110788):0.091205):0.053324,2013:1.057519):0.008592):0.057135,(((1481:0.198292,1362:0.310784):0.157132,1484:0.344654):0.124756,1883:0.419702):0.384477):0.048560,(1324:0.699009,((1228:0.581537,((2022:0.134081,((910:0.028047,758:0.006586):0.062319,854:0.048871):0.046103):0.336845,(1460:0.355598,(1331:0.062488,1303:0.091641):0.163813):0.131349):0.213958):0.070710,((764:0.418763,((1301:0.513469,1225:0.444269):0.152238,(((1372:0.521346,1195:0.449191):0.053915,(1033:0.343029,278:0.093825):0.376776):0.155513,1055:0.533736):0.061458):0.044465):0.079717,((((((1897:0.487362,1682:0.413376):0.135402,(1589:0.457437,1400:0.486437):0.094345):0.141297,((1105:0.508668,(1472:0.507859,(1149:0.467262,2085:0.534069):0.045386):0.110249):0.070792,(((1895:0.388149,1189:0.357632):0.153163,(1375:0.376939,958:0.282207):0.111526):0.099745,(1513:0.547836,985:0.419244):0.059856):0.075387):0.048874):0.090748,1308:0.763293):0.028132,((1204:0.353414,((1186:0.000001,748:0.009441):0.189218,994:0.316444):0.104770):0.179558,((1746:0.498827,1256:0.149107):0.312158,1210:0.268839):0.232891):0.036495):0.030260,1001:0.517506):0.051831):0.057670):0.076872):0.118056):0.046494):0.058552,(1933:0.000001,1932:0.000001):0.900431):0.026875):0.076402,2925:0.922629):0.100476):0.166379):0.215635,((2695:1.195209,(3146:0.597376,(((((3085:0.133281,3049:0.117630):0.355192,((3200:0.329215,3199:0.518012):0.295401,3017:0.589396):0.351799):0.060081,(3204:0.913871,(2951:0.479120,2832:0.612074):0.079771):0.112428):0.202652,2705:0.986635):0.091978,(((2016:0.461626,(1981:0.051744,1954:0.002023):0.440442):0.282597,((1945:0.313360,(((2088:0.000001,2087:0.000001):0.069958,(2056:0.000001,2055:0.000001):0.022244):0.322953,(1907:0.016529,(1925:0.011351,1942:0.037113):0.011903):0.195668):0.036447):0.031036,(1804:0.039123,1774:0.051655):0.337888):0.042534):0.079144,(2595:0.646391,((2062:0.261986,(((((((2178:0.050956,1977:0.007798):0.018764,(1974:0.004289,(2059:0.042211,1955:0.016929):0.005277):0.006218):0.006200,((1986:0.004649,1979:0.008719):0.005372,1960:0.005804):0.012004):0.012008,(1972:0.035188,1947:0.015703):0.019389):0.077536,(2019:0.018941,1959:0.014351):0.072674):0.097760,(2065:0.035844,2052:0.000001):0.286468):0.097007,((2075:0.000001,1975:0.008319):0.003144,1964:0.002361):0.222729):0.040637):0.043931,((1991:0.002592,1978:0.002910):0.224400,((((2068:0.000001,2067:0.000001):0.388225,((2034:0.000001,2033:0.000001):0.197163,(2007:0.176944,1992:0.207190):0.087152):0.042935):0.056785,((1952:0.017438,1950:0.005433):0.279159,((1948:0.033713,(1939:0.026898,(1928:0.008565,1923:0.005600):0.008380):0.067387):0.009303,1941:0.015254):0.144541):0.060865):0.032685,1937:0.251706):0.024954):0.033633):0.068023):0.076651):0.074276):0.194102):0.204191):0.262581,3778:1.660889):0.338821):0.069033,(3165:0.759141,3076:1.304745):0.462564):0.101712,((((3095:0.765986,((1620:0.586799,(((1841:0.330834,(1815:0.042887,1716:0.015049):0.297570):0.225804,(2003:0.562489,1900:0.410232):0.429855):0.064560,(((((1632:0.057568,((1503:0.005995,(1480:0.000001,(1471:0.000001,1470:0.000001):0.002995):0.000001):0.004616,1440:0.004403):0.022636):0.032863,1435:0.036941):0.237017,1485:0.224686):0.094195,((1713:0.000001,1712:0.000001):0.308047,1769:0.512342):0.068487):0.144381,1568:0.490600):0.048493):0.048087):0.050482,((((2002:0.377210,(1881:0.011331,1879:0.023480):0.662764):0.127645,1684:0.408580):0.159274,((((((1949:0.267880,1903:0.200762):0.122591,(1714:0.030411,1647:0.013586):0.189726):0.196918,(1616:0.192392,1391:0.054422):0.472499):0.090630,1902:0.541891):0.082921,(2090:0.756770,(1898:0.339071,(((1792:0.033887,1791:0.034476):0.174037,(1566:0.275628,1565:0.184088):0.146885):0.029714,1695:0.240674):0.070835):0.157925):0.050675):0.031402,(((1628:0.244791,1921:0.178635):0.075516,1946:0.244818):0.304046,((1788:0.031412,1759:0.020942):0.206777,(1707:0.015552,1706:0.055400):0.311341):0.076662):0.175103):0.128146):0.040526,(((((1899:0.482498,(1690:0.015896,1651:0.021463):0.304038):0.087565,1685:0.646370):0.051236,1598:0.386554):0.048143,((((1802:0.322315,(1767:0.034302,1697:0.020711):0.459991):0.261219,1411:0.507742):0.051292,(1844:0.028507,1814:0.065725):0.403257):0.028585,(1785:0.443546,((((1601:0.150069,((1571:0.000001,(1570:0.000001,1569:0.000001):0.000001):0.025210,1544:0.014104):0.040805):0.116798,1736:0.167806):0.036352,1758:0.174930):0.069159,1644:0.296640):0.162426):0.133485):0.021792):0.044163,(((2928:0.088474,(1733:0.004267,1660:0.023468):0.113122):0.029788,1679:0.075038):0.401472,((1414:0.304266,1404:0.185456):0.050483,((((1453:0.110812,1315:0.069174):0.086577,(1434:0.224300,1348:0.145134):0.027021):0.018386,(1608:0.190836,1134:0.081246):0.087881):0.063576,(1631:0.326615,(1390:0.020344,1300:0.045263):0.238042):0.087551):0.049535):0.157959):0.076673):0.057320):0.044293):0.084074):0.192005,((1810:0.594207,(1475:0.000001,1474:0.000001):0.402884):0.184705,((1722:0.634123,1557:0.614834):0.089689,(1700:0.680652,1669:0.423960):0.178377):0.059467):0.094972):0.146359,((1918:0.883063,(2850:0.945355,1825:0.635071):0.259935):0.123155,2997:1.071567):0.132402):0.160124,(((((((((1813:0.057484,1737:0.046720):0.377402,2023:0.287814):0.072903,(2373:0.099991,(2061:0.295959,2030:0.107470):0.115858):0.106776):0.074430,((2325:0.443218,2102:0.371499):0.105196,2159:0.336875):0.060107):0.093460,(((2035:0.542304,2151:0.389864):0.123621,((2099:0.425035,(2092:0.256460,(2108:0.325900,2073:0.307093):0.189436):0.041947):0.073218,2172:0.403731):0.027004):0.051160,((2778:0.320411,2481:0.113263):0.457098,2074:0.469658):0.123334):0.042602):0.035621,((2049:0.407924,2110:0.346548):0.034891,3121:0.451191):0.072906):0.042787,(2031:0.395808,2014:0.462109):0.105987):0.043550,(2069:0.309760,((2063:0.393212,2682:0.567536):0.046073,2152:0.446223):0.104744):0.092748):0.246201,((((((2840:0.039846,2655:0.048867):0.572410,2558:0.395406):0.126237,(2549:0.468809,2341:0.466127):0.096847):0.117506,((((2841:0.464324,(2101:0.220292,2060:0.139711):0.441036):0.110149,2493:0.431916):0.282802,(2441:0.555706,2235:0.477757):0.050861):0.032103,2448:0.605612):0.041123):0.075847,(((2993:0.645870,(2918:0.325758,2356:0.267050):0.246397):0.143641,2904:0.765010):0.132422,2166:0.560059):0.115431):0.084273,((3006:0.394465,2853:0.191192):0.155260,3224:0.191528):0.824029):0.084915):0.702485):0.217409):0.044281):0.076484,((3236:1.436670,2842:0.791844):0.152234,(((2908:0.984137,2740:1.372652):0.129914,((((2967:0.853105,2949:0.841547):0.115953,(2878:0.031131,2868:0.038621):0.979482):0.164642,((2895:0.568949,2662:0.678605):0.077818,(2961:0.437215,2335:0.452011):0.237493):0.112474):0.160427,((2300:0.239196,2038:0.178176):0.544730,(2189:0.721705,2140:0.617661):0.210458):0.072861):0.107329):0.073656,2836:1.122339):0.198193):0.425568):0.015365,((2804:1.414754,3231:1.775171):0.157149,3130:1.323031):0.211457):0.174815,(((((3264:0.739217,(((3229:0.079707,3228:0.211301):0.173990,3226:0.401736):0.133362,3216:0.348525):0.194039):0.143625,3219:0.749119):0.318919,3243:1.128845):0.258145,(((3280:0.879923,((3285:0.051699,3278:0.078051):0.493734,3265:0.585808):0.245343):0.099794,((3740:0.076996,3729:0.014963):1.052282,3698:0.518753):0.308652):0.279409,(3727:0.126237,3709:0.029484):1.592945):0.273315):0.705534,(((3087:0.219072,3062:0.133480):1.361234,(((((((2642:0.008736,2639:0.000001):0.002884,(((((2966:0.006169,2637:0.000001):0.002884,2629:0.000001):0.000001,2630:0.000001):0.000001,2631:0.000001):0.000001,2632:0.000001):0.000001):0.002793,2565:0.009016):0.034444,2606:0.019193):0.468176,2351:0.320685):0.347891,2786:0.773244):0.245372,(3064:1.240642,2901:0.774556):0.219319):0.185165):0.147611,3311:2.371646):0.168279):0.084777):0.104890,((((2834:0.749379,2146:0.667745):0.396386,2233:0.736834):0.223996,(3613:0.837081,(((2096:0.138302,(2120:0.232115,3345:0.494541):0.033346):0.177846,(2236:0.028207,2215:0.068184):0.348683):0.073498,3358:0.347009):0.140019):0.300933):0.150029,(((((3758:0.079330,3759:0.028584):0.039266,3773:0.015814):1.108742,2286:0.834401):0.272546,(((((3369:0.784986,3106:0.465818):0.254689,(3089:1.207182,3005:0.574013):0.162611):0.118523,3102:0.831790):0.214728,(3122:0.529092,((3223:0.582211,(3247:0.271222,(3238:0.076615,3203:0.167392):0.318829):0.374634):0.069231,3123:0.420022):0.175996):0.659746):0.247143,(2870:1.129710,2803:0.848143):0.485462):0.072031):0.066247,(((((2223:0.562721,(2174:0.327242,2107:0.354448):0.228491):0.110737,2111:0.628538):0.095114,((((2654:1.045761,(((((2542:0.116788,((2665:0.009299,2620:0.007672):0.097278,3519:0.273474):0.019727):0.130120,(((2406:0.000001,(((2433:0.021276,2377:0.068848):0.076417,3381:0.063614):0.019508,(3380:0.050312,2402:0.018894):0.003363):0.008323):0.161616,(2552:0.000001,((2732:0.094379,(2602:0.000001,2578:0.002734):0.001151):0.009525,(2676:0.000001,(2725:0.008004,2661:0.002666):0.000001):0.000001):0.065231):0.103053):0.114003,((2765:0.081500,(2717:0.049580,2711:0.047462):0.097617):0.133349,2450:0.177064):0.082760):0.047195):0.052426,2882:0.347934):0.070602,(((2328:0.000001,2327:0.000001):0.009051,2316:0.014037):0.057742,(2288:0.000001,2287:0.000001):0.119465):0.115808):0.128211,2573:0.590103):0.206812):0.065677,((2137:0.646100,(2396:0.092916,2320:0.097938):0.505434):0.052158,((((((3457:0.039241,3388:0.016229):0.000001,3606:0.010093):0.297957,(3654:0.492055,((3452:0.089485,3408:0.107343):0.097540,3415:0.101099):0.121258):0.164792):0.144317,(((2820:0.196280,(2743:0.029099,2618:0.063956):0.148354):0.062369,2628:0.325919):0.100542,2719:0.409576):0.202207):0.142864,(((((2788:0.087542,(2688:0.000001,2687:0.000001):0.079527):0.162536,(2472:0.020573,2404:0.003482):0.094417):0.247609,(2292:0.178587,2234:0.155100):0.091583):0.042497,(2266:0.030064,2190:0.011319):0.378944):0.118836,2273:0.510066):0.063407):0.061782,3332:0.486990):0.061211):0.119530):0.128038,3220:0.862661):0.168337,(((2513:0.370368,2142:0.248556):0.137241,2345:0.401909):0.124841,2507:0.389097):0.318239):0.112257):0.033318,(((2833:0.579170,((((2666:0.206887,2626:0.320165):0.045692,2482:0.218459):0.083984,2636:0.210821):0.085774,2614:0.314138):0.143792):0.168491,2592:0.704308):0.194957,(((2677:0.462104,(2700:0.392684,2604:0.297840):0.066188):0.101485,(2762:0.287867,(2539:0.138633,2509:0.135074):0.099972):0.179678):0.259384,((2274:0.783870,2162:0.452110):0.216939,(2192:0.532930,(2417:0.719252,2191:0.378703):0.102350):0.129593):0.082715):0.061525):0.080038):0.154584,(((2861:0.705055,((3015:0.791431,(2838:0.000001,2837:0.000001):0.444298):0.175993,(3007:0.666519,2809:0.346406):0.118495):0.128484):0.140840,(((2912:0.375794,2810:0.102374):0.273524,(2718:0.438016,(2410:0.118021,2264:0.249665):0.092692):0.179857):0.143537,(2726:0.335131,(2408:0.299692,(((((2610:0.147437,2609:0.105051):0.068567,(2698:0.293921,2583:0.185043):0.088453):0.055117,(2907:0.283050,((2576:0.138404,2319:0.065705):0.362148,2731:0.412990):0.091625):0.089608):0.135797,(2745:0.342899,2499:0.263671):0.067853):0.072685,2674:0.258875):0.040540):0.028013):0.121145):0.177811):0.308469,2568:1.054221):0.272770):0.092536):0.035188):0.088754):0.131430,(((((3222:0.000001,3221:0.002924):0.961534,(2956:0.470342,(2995:0.497471,(((((3159:0.212480,(3143:0.133039,3118:0.062854):0.086283):0.265445,3051:0.339784):0.134527,((3133:0.049232,3129:0.042220):0.277869,(((((3080:0.055581,(3155:0.338102,3071:0.031231):0.051148):0.043877,3137:0.079206):0.061933,(((3153:0.160246,3112:0.077696):0.083635,(3056:0.056645,2991:0.072948):0.077597):0.019941,3206:0.246344):0.031794):0.121887,(3101:0.172325,3088:0.133435):0.067960):0.150197,3105:0.250427):0.109660):0.128277):0.040961,2990:0.296251):0.056059,((((3103:0.211881,(2970:0.050259,2959:0.033289):0.312508):0.065614,3072:0.410345):0.076634,((2919:0.124949,(2945:0.035595,(2944:0.003141,(2935:0.000001,2934:0.000001):0.000001):0.072118):0.054706):0.035143,2972:0.128382):0.369829):0.082761,(3066:0.281578,((3055:0.363068,2994:0.356281):0.140755,2917:0.280854):0.177340):0.072170):0.053413):0.130813):0.114303):0.156451):0.542457,(((((((((3213:0.108531,(((3210:0.012856,3201:0.012927):0.025774,3208:0.022275):0.025946,(3198:0.005525,3193:0.014376):0.120848):0.023155):0.049498,3205:0.077713):0.166001,(3196:0.137839,((((3194:0.005766,3183:0.002873):0.000001,((3175:0.002869,3178:0.005753):0.000001,3176:0.000001):0.000001):0.000001,3179:0.023302):0.012294,3172:0.031707):0.085986):0.182618):0.171826,3182:0.425004):0.159611,((3241:0.672135,3186:0.802308):0.184052,(3169:0.297833,3167:0.202690):0.409883):0.118172):0.248295,((3037:0.865068,(3160:0.491032,((3023:0.027304,3020:0.060822):0.197874,3004:0.149009):0.395997):0.113286):0.034208,3132:0.918025):0.030509):0.111612,(((3177:0.798907,3119:0.479524):0.091207,3042:0.542385):0.226076,(3215:1.011010,3174:0.887881):0.147032):0.152176):0.152718,(3267:1.388039,3197:0.767093):0.465928):0.158440,3147:1.123956):0.256254):0.189253,(((3202:1.266995,3126:0.920435):0.191955,((((3437:0.128143,(3214:0.097387,3053:0.046131):0.042638):0.136939,3048:0.268605):0.362285,2909:0.614026):0.135654,((3013:0.559048,(((((((3043:0.158362,2983:0.166689):0.082032,((2866:0.031302,2845:0.045842):0.020988,2852:0.048530):0.193294):0.042878,(2862:0.202759,(2952:0.198186,((2984:0.154205,2998:0.066180):0.045779,(3032:0.075838,2992:0.029201):0.041494):0.184821):0.042265):0.027049):0.060059,((2911:0.009224,2905:0.006403):0.030802,2828:0.038036):0.351860):0.090554,((3078:0.307337,3070:0.472151):0.257769,3168:1.234471):0.134415):0.069192,((3104:0.009172,3093:0.032796):0.146444,3031:0.262319):0.340440):0.066023,3075:0.603886):0.028150):0.079051,2999:0.405464):0.152598):0.137238):0.162698,3052:1.472218):0.204247):0.174126,(2969:1.696562,(((((3073:0.295951,(3173:0.220567,(3149:0.221011,3068:0.261418):0.042892):0.092083):0.092807,3128:0.104398):0.102535,2977:0.308427):0.090121,(3170:0.154360,((3211:0.160280,3154:0.248770):0.016906,(3166:0.308890,((3184:0.067061,3120:0.017422):0.116967,3114:0.180927):0.082695):0.039078):0.017633):0.155538):0.741087,((((3268:0.674256,3189:0.738974):0.150962,3233:0.527319):0.123355,(3254:0.841325,3242:0.492707):0.221732):0.640778,3090:0.863170):0.294717):0.165450):0.132253):0.109441):0.061224,(3763:1.058637,2946:0.962939):0.224514):0.049781,(2922:1.030611,2701:0.811030):0.376213):0.071071,(((((((((((2886:0.199143,2773:0.216603):0.105433,(2670:0.352136,2541:0.255638):0.070798):0.130464,2825:0.443569):0.065665,2693:0.410907):0.106729,2185:0.542155):0.041451,2445:0.448400):0.090649,(((((3100:0.005656,2979:0.013886):0.724042,2706:0.419499):0.073765,2330:0.510396):0.238620,(((((2784:0.187423,2361:0.093623):0.394474,2613:0.397274):0.106085,(3591:0.379935,2540:0.465491):0.149639):0.092347,(3028:0.856903,2869:0.513291):0.034697):0.023725,((2889:0.267930,2510:0.540320):0.207564,2281:0.269133):0.057035):0.062765):0.061908,(((((2894:0.002205,(2899:0.002207,((3000:0.004540,(3001:0.000001,2891:0.000001):0.000001):0.031385,((3012:0.000689,3011:0.008083):0.000005,2982:0.023828):0.018673):0.025661):0.000001):0.008900,2893:0.017178):0.014820,2879:0.030431):0.381522,(2920:0.371803,2827:0.382252):0.190998):0.094458,((2808:0.648084,2427:0.268623):0.122335,2546:0.442339):0.080073):0.010017):0.056529):0.041661,((2796:0.132488,(2748:0.003109,2723:0.000001):0.096737):0.444096,2658:0.580010):0.273715):0.059501,2438:0.600396):0.100243,(2730:0.457678,2601:0.418404):0.653153):0.191974,(((3320:0.058732,3308:0.010315):0.046366,2584:0.097059):0.830754,3309:0.617293):0.206257):0.067022):0.047447,(((3235:1.582852,(3230:0.253322,((3255:0.322785,3250:0.421135):0.066339,3276:0.551515):0.110775):1.261041):0.122033,((3217:1.235993,3185:0.842159):0.487841,3363:1.950613):0.325060):0.053974,((((((((3181:0.426991,(((((((((3164:0.056412,3144:0.021820):0.180995,((3047:0.002895,3045:0.027726):0.002847,3044:0.000002):0.013848):0.092615,3041:0.009753):0.071508,3097:0.044200):0.091058,(3060:0.000001,3059:0.000001):0.145892):0.061377,3038:0.250085):0.088106,(3142:0.102129,3107:0.027823):0.422980):0.032182,((3081:0.002906,3063:0.000001):0.063587,3058:0.026904):0.176167):0.080821,((3115:0.081168,3099:0.066071):0.124988,(3050:0.000001,3046:0.005652):0.103028):0.141343):0.119292):0.208448,(((3127:0.427916,((3111:0.199709,3091:0.212660):0.074287,(3094:0.109395,3067:0.094421):0.205804):0.097022):0.152790,(3256:0.243421,3248:0.117674):0.896981):0.102137,3262:0.765680):0.108583):0.256539,((3412:0.149080,2943:0.155614):0.047847,2964:0.129254):0.640784):0.201665,(((((3232:0.141459,3157:0.170222):0.048452,3192:0.226253):0.238699,(3261:0.285928,3140:0.309751):0.081947):0.075149,(((3008:0.009412,(3018:0.000001,3131:0.052296):0.009669):0.039442,((((((2948:0.000001,2947:0.000001):0.000001,2950:0.002865):0.000001,3027:0.002868):0.071342,3026:0.083358):0.031692,2985:0.060988):0.060257,3003:0.026697):0.083208):0.257208,((3116:0.157904,3069:0.029010):0.025095,3594:0.038622):0.417595):0.049995):0.176850,((3346:0.461772,2903:0.586226):0.068914,(2915:0.307449,2881:0.415069):0.112471):0.130819):0.104179):0.167077,((3252:0.194964,(3240:0.017371,3225:0.020041):0.082796):0.084637,3259:0.077827):1.165391):0.049015,(3644:0.307647,3592:0.549819):1.077956):0.109624,((((((3426:0.312095,(3396:0.063793,3392:0.206998):0.175303):0.520250,(3343:0.485298,3239:0.616052):0.166488):0.178452,(3694:0.732809,(2975:0.817977,(((2876:0.003404,2875:0.000001):0.293437,((2829:0.020021,2819:0.043053):0.047726,2752:0.065191):0.156105):0.097224,((2759:0.000001,2758:0.000001):0.104329,2622:0.034372):0.260888):0.390179):0.170406):0.114343):0.039556,((3440:0.434630,3361:0.781654):0.252557,(((3348:0.557039,(2097:0.053218,2093:0.012280):0.254118):0.237778,2798:0.749164):0.132883,(2569:0.420938,(2423:0.056176,2290:0.158143):0.278259):0.235114):0.167293):0.048707):0.067719,((((((3416:0.737269,((3599:0.247511,3366:0.297163):0.078735,(3342:0.409156,3752:0.574186):0.054491):0.006707):0.049691,(((3776:0.264196,3769:0.133355):0.086710,(((3218:0.145281,(((2387:0.012005,2360:0.000001):0.003446,2313:0.014894):0.040339,2299:0.018640):0.188273):0.162353,((3302:0.000001,3298:0.000001):0.241655,2686:0.175428):0.059293):0.067189,3421:0.361576):0.047010):0.019156,(((2479:0.245431,2244:0.155376):0.105557,2308:0.236109):0.052615,((((((3767:0.073191,2225:0.086585):0.056656,(3754:0.147962,2203:0.106224):0.037723):0.059593,(2265:0.147348,(2684:0.142387,2551:0.211067):0.066655):0.033941):0.039945,((3768:0.284835,((3751:0.090664,3749:0.080433):0.036338,2315:0.153837):0.025608):0.022006,2457:0.194286):0.028842):0.019385,(((2694:0.164602,2691:0.156120):0.062875,((2161:0.264512,2105:0.093135):0.047999,2272:0.241766):0.040628):0.034711,((3572:0.096075,2257:0.000001):0.056916,(2480:0.023378,(3296:0.042124,2358:0.037844):0.012502):0.028448):0.089713):0.016428):0.018517,(2598:0.508862,2164:0.132179):0.124679):0.013419):0.044137):0.031968):0.081131,(3460:0.424658,((3702:0.171013,(3517:0.042793,3436:0.060965):0.321649):0.208715,(((3619:0.209421,3417:0.025628):0.057743,3742:0.005546):0.297062,(3626:0.062568,3419:0.052050):0.248577):0.147535):0.084432):0.063747):0.184175,((((3736:0.356056,(3464:0.439734,3425:0.271625):0.126639):0.062250,3472:0.466410):0.090374,(((3663:0.397015,(3571:0.021312,3504:0.010023):0.262392):0.062693,3624:0.378475):0.201630,((3608:0.520805,(3448:0.071158,3402:0.071583):0.315842):0.068149,(3655:0.078351,((3651:0.031037,3532:0.022687):0.005980,3459:0.004693):0.036278):0.361218):0.028374):0.062807):0.123918,(3696:0.097157,((3461:0.040986,3691:0.077154):0.032490,(3563:0.016544,3582:0.075030):0.023689):0.018171):0.883205):0.130239):0.054696,((3009:0.184723,((((2237:0.193341,2109:0.142049):0.097778,2160:0.151675):0.039819,(((2483:0.130464,2168:0.122140):0.024398,2182:0.185042):0.025613,2209:0.131700):0.033467):0.041643,2141:0.166439):0.063326):0.063604,2103:0.136670):0.351377):0.082201,(3344:0.916649,2104:0.436972):0.204681):0.126618):0.032916,(((((((((2874:0.453931,2872:0.453092):0.300423,(2867:0.013334,2864:0.002911):0.309008):0.341897,2792:0.689069):0.184151,2176:0.854843):0.092367,((((((((3634:0.122963,3518:0.148092):0.297721,3546:0.232198):0.187437,3524:0.459444):0.160197,3489:0.544158):0.086947,3566:0.536943):0.048889,((((3627:0.308836,(3476:0.293575,(3526:0.220222,(((3722:0.112450,3621:0.213909):0.114223,(3635:0.323407,3679:0.318858):0.057802):0.071176,((3724:0.192117,3553:0.049504):0.084794,3469:0.058421):0.292648):0.073779):0.147710):0.095789):0.081219,((3630:0.047329,3552:0.004835):0.104331,3577:0.062480):0.264922):0.288885,((((2936:0.002651,2697:0.002642):0.007187,2754:0.006080):0.103923,2722:0.122181):0.271021,(((2933:0.054316,2896:0.050780):0.049657,2898:0.103957):0.292091,(2652:0.291513,2411:0.253820):0.315484):0.217215):0.236837):0.080225,(((((3710:0.022338,3387:0.011638):0.033806,3652:0.036889):0.054424,3706:0.308599):0.065502,3400:0.082294):0.468667,((((3036:0.050988,3022:0.021505):0.037046,((((3057:0.003047,3040:0.006134):0.000001,3034:0.003047):0.023280,(3029:0.135272,2988:0.007089):0.011131):0.038435,3002:0.061021):0.023593):0.083137,(2924:0.006407,2914:0.000001):0.105038):0.286492,2938:0.570435):0.186948):0.089630):0.135260):0.051273,((3446:0.146711,(3593:0.459812,(((3614:0.282387,3513:0.164852):0.020446,3678:0.252281):0.017056,(3390:0.149625,(3649:0.269278,(3477:0.159006,3632:0.376738):0.031508):0.029480):0.024099):0.042040):0.021087):0.159071,((((3587:0.237437,((3631:0.316901,3455:0.253741):0.068648,((((3745:0.083152,((3500:0.030582,3463:0.033611):0.107559,3407:0.048293):0.046159):0.130139,(3607:0.154214,3418:0.173788):0.109954):0.044055,(((3548:0.262608,(((3602:0.071679,(3554:0.026346,3551:0.003183):0.047006):0.124592,3744:0.233491):0.048535,3521:0.198226):0.042886):0.059477,3640:0.231212):0.063643,(3428:0.229473,3399:0.220892):0.071296):0.008226):0.011928,3579:0.369305):0.007499):0.052202):0.133603,((((3510:0.201459,3454:0.258123):0.230300,3494:0.245535):0.113823,(((3487:0.173383,((3720:0.045404,3511:0.078845):0.103341,3398:0.198488):0.023394):0.024588,3503:0.116132):0.084583,(3707:0.150140,((((3527:0.219484,3439:0.208599):0.013906,3639:0.156060):0.022806,((3712:0.166682,3735:0.370507):0.023796,3605:0.164173):0.051647):0.042008,3491:0.105789):0.066576):0.060092):0.024004):0.040145,(3424:0.047929,3394:0.033283):0.154221):0.076492):0.100116,3689:0.571949):0.132395,((((3612:0.010378,3502:0.026464):0.095348,3447:0.098194):0.161999,((3734:0.563018,3616:0.367923):0.165302,(3596:0.275039,3495:0.152777):0.104794):0.068887):0.128951,(((((3719:0.165635,3568:0.161661):0.100101,3580:0.110082):0.331650,((((((3615:0.101044,3595:0.183315):0.131767,3410:0.097469):0.088899,3717:0.086124):0.112844,((3683:0.184307,3673:0.253284):0.062285,(3664:0.150227,3485:0.174463):0.116240):0.070332):0.054767,(((3711:0.027756,((((3725:0.207696,3530:0.062469):0.078007,3484:0.076393):0.035867,3523:0.054623):0.036601,3685:0.072695):0.049621):0.056989,((3686:0.103626,3643:0.163101):0.016967,3556:0.140046):0.051140):0.039617,3393:0.151956):0.091209):0.029778,3429:0.430004):0.025572):0.036882,(((((3542:0.226743,((((3629:0.211265,3531:0.091956):0.060007,3646:0.202691):0.092458,((3692:0.015791,3656:0.165238):0.064950,3450:0.215793):0.072354):0.056175,(3721:0.344960,(((3658:0.128732,(3516:0.010009,3423:0.060072):0.090343):0.035731,((3650:0.093181,3533:0.117518):0.032082,3536:0.085496):0.007652):0.023274,(3555:0.199045,3499:0.148789):0.012651):0.000001):0.050839):0.066791):0.057161,3611:0.336774):0.057866,(3693:0.328049,3609:0.182403):0.129806):0.042057,((((3515:0.326245,3600:0.182145):0.062831,3645:0.173811):0.028261,(((3687:0.253661,3438:0.197601):0.043327,(3732:0.303379,3677:0.275048):0.055544):0.031549,(3520:0.210050,3483:0.211072):0.087166):0.035261):0.094371,(3534:0.334891,3514:0.162210):0.085753):0.033245):0.118195,((3667:0.073381,3538:0.094531):0.065448,(3590:0.040679,3584:0.122097):0.057671):0.142251):0.053973):0.036961,(((3637:0.189169,3550:0.152619):0.278184,(((3466:0.199380,(3636:0.291463,3420:0.243363):0.069695):0.013289,(((3733:0.131381,3647:0.131285):0.070350,3443:0.153865):0.041819,(2839:0.016170,2815:0.008488):0.262669):0.068512):0.032123,((((3705:0.245908,3680:0.431405):0.078959,3559:0.140420):0.091869,3661:0.215809):0.085416,3541:0.264836):0.031424):0.056389):0.025852,((((3586:0.200830,(3414:0.169896,(3482:0.169689,(3547:0.097503,3543:0.110038):0.099100):0.103676):0.039249):0.013927,(((3601:0.033614,3529:0.054680):0.188517,3492:0.178926):0.051076,(((((3496:0.055928,3505:0.115811):0.007417,(3406:0.035392,3578:0.137313):0.009241):0.040745,(((3746:0.089567,3490:0.086415):0.025682,3411:0.055953):0.015997,((3486:0.100288,(3620:0.070440,(3684:0.045570,3549:0.105641):0.016552):0.007836):0.007414,((3681:0.109987,((3435:0.049143,3481:0.197487):0.000002,(((3508:0.092790,3537:0.016004):0.067017,3573:0.007358):0.046335,3430:0.022537):0.018630):0.008748):0.017286,3509:0.124199):0.030606):0.012778):0.062102):0.113848,((3699:0.108926,3497:0.051680):0.050693,3544:0.052220):0.094227):0.028003,(((3666:0.249384,3558:0.169163):0.066575,3451:0.306662):0.058561,3653:0.251758):0.027149):0.038235):0.015269):0.021542,(3700:0.159635,3569:0.138218):0.088169):0.061555,3560:0.359708):0.069501):0.038738):0.059711):0.128633):0.058879):0.167203):0.048935,((3570:0.411911,(3501:0.318755,3475:0.333720):0.077489):0.053091,(((3583:0.471197,(((3641:0.092036,3623:0.075787):0.209813,(3638:0.128472,(3588:0.116555,3576:0.078141):0.078098):0.083799):0.115703,3708:0.606089):0.079904):0.110574,((3610:0.313031,3723:0.345560):0.074767,((3737:0.244812,3498:0.175900):0.025322,3540:0.289994):0.068474):0.116787):0.098292,3682:0.344313):0.060125):0.477861):0.123954):0.057449,(((((((3668:0.157245,3597:0.249880):0.275865,((3535:0.089500,3525:0.141011):0.061553,3445:0.304491):0.208526):0.277101,3039:0.665385):0.098726,((((((2475:0.461039,2395:0.274706):0.072031,((((((((3305:0.000001,3300:0.030952):0.022298,3295:0.116772):0.096153,2353:0.112735):0.032895,(2331:0.016618,((2329:0.005695,2324:0.006019):0.020122,2256:0.013287):0.103890):0.057886):0.041500,(2617:0.030038,((2633:0.006100,2522:0.012220):0.003043,(2611:0.033229,2587:0.000001):0.006102):0.004749):0.208045):0.041887,3294:0.289381):0.287417,(((3743:0.334487,2635:0.218283):0.306829,2735:0.558378):0.133293,((((2767:0.138039,2559:0.085226):0.163784,(((2555:0.166456,((2593:0.033642,(2467:0.024968,2463:0.024073):0.019401):0.044185,2821:0.295637):0.029449):0.062569,((2714:0.073282,((3382:0.009691,(2456:0.016402,2444:0.011947):0.023384):0.025348,((((((3384:0.006251,2580:0.018920):0.005788,((2570:0.003119,2562:0.000001):0.000001,2550:0.003123):0.010378):0.005866,2502:0.012663):0.003117,2526:0.006248):0.003250,((((2498:0.003138,(2485:0.000001,2484:0.000001):0.000001):0.003145,(2600:0.003142,2506:0.000001):0.000001):0.013996,2588:0.018007):0.056841,2582:0.002955):0.003484):0.005081,2533:0.020189):0.052299):0.022973):0.105792,((2537:0.039131,2455:0.026127):0.026130,2437:0.026922):0.048914):0.029843):0.077691,((2817:0.127390,((2739:0.002830,2782:0.000001):0.000001,2783:0.005686):0.048253):0.197723,((((2742:0.180834,2696:0.057177):0.100431,2667:0.107216):0.078206,(((2774:0.157048,2703:0.088699):0.022716,2824:0.240274):0.047786,(2709:0.128068,2496:0.085937):0.066227):0.050640):0.077873,2590:0.226672):0.098729):0.039694):0.034859):0.105376,(2681:0.155771,((3303:0.000001,((3304:0.000001,3292:0.002940):0.011750,3299:0.000001):0.002906):0.035271,(3307:0.201556,3301:0.014911):0.296375):0.119019):0.141263):0.064607,2871:0.615136):0.087315):0.059115):0.038221,2420:0.582430):0.010274):0.099690,((((2492:0.449392,(2921:0.326246,2668:0.312964):0.103935):0.086403,(3765:0.208894,2680:0.238930):0.166785):0.109194,(((((2727:0.233424,(2689:0.080322,2656:0.110654):0.230879):0.276284,2857:0.252027):0.028676,(2890:0.285522,((((2771:0.000001,2769:0.006149):0.010547,2699:0.011187):0.014959,2812:0.028222):0.249363,2776:0.290667):0.058264):0.077913):0.071559,(((2931:0.067048,2927:0.102816):0.450617,2770:0.468162):0.112393,2781:0.557332):0.066351):0.101180,(((2831:0.272679,(3293:0.492089,2736:0.479775):0.121955):0.065880,2715:0.397175):0.075996,(2641:0.427691,2426:0.240606):0.086219):0.090540):0.063028):0.027815,(((((2729:0.218485,2465:0.279580):0.123138,2414:0.352969):0.084840,2733:0.364222):0.045172,(((2571:0.012429,2421:0.019756):0.203116,(((((((((((((2392:0.000001,2391:0.000001):0.000001,(2367:0.005880,((2443:0.005860,2394:0.005855):0.000001,2430:0.000001):0.002924):0.000001):0.000001,2432:0.002929):0.002808,2471:0.011943):0.034029,(2434:0.005914,(2424:0.002948,2418:0.000001):0.000001):0.029066):0.048627,2419:0.128488):0.112964,2304:0.095358):0.024988,((((2232:0.030670,2371:0.015330):0.005515,((2751:0.004783,2249:0.011014):0.008157,(2401:0.002973,2378:0.000001):0.045986):0.003764):0.014407,2242:0.029272):0.057337,2429:0.130372):0.035145):0.025588,2312:0.236831):0.047392,((2374:0.078302,((2623:0.005051,2531:0.003851):0.093182,((2505:0.003686,(((2643:0.003125,2520:0.003122):0.000002,3245:0.084719):0.003121,(2494:0.000001,(2535:0.009378,((2515:0.003117,(2534:0.000001,2516:0.003067):0.047859):0.000001,(3079:0.000001,(2577:0.003113,2563:0.000001):0.009382):0.000001):0.003172):0.000001):0.000001):0.005799):0.097466,2258:0.076755):0.053477):0.038792):0.041641,(2596:0.186238,2447:0.068008):0.107192):0.081851):0.043198,((((2521:0.051024,2462:0.000001):0.063835,(2454:0.014295,2415:0.047980):0.034426):0.061240,2439:0.136781):0.061041,(((2363:0.003171,2362:0.042311):0.034477,2241:0.041167):0.023973,2221:0.078926):0.066268):0.031020):0.031036,(2647:0.263744,2446:0.208876):0.136207):0.019611,(((((2173:0.139627,2940:0.177959):0.031781,((((2508:0.000001,((3413:0.020565,2544:0.014353):0.008454,(2528:0.000001,3383:0.002837):0.000001):0.002837):0.005069,((2436:0.003090,2365:0.008302):0.014235,2431:0.014902):0.039487):0.034206,2495:0.004490):0.061402,2294:0.107411):0.031730):0.044280,2293:0.129476):0.023258,2375:0.107637):0.112430,(2746:0.049144,2651:0.030830):0.306867):0.032580):0.038451):0.028670,(((3389:0.000001,2790:0.008967):0.031417,2801:0.044931):0.220461,2461:0.230061):0.142191):0.025946):0.043776,(((2625:0.193222,2585:0.130273):0.242853,((3764:0.095734,2473:0.187394):0.275233,2607:0.237593):0.070012):0.041958,((((((2298:0.011808,2275:0.003097):0.006042,(2276:0.002944,2248:0.002982):0.005976):0.021265,2238:0.030926):0.010597,2255:0.059942):0.092532,((((2775:0.047261,((2756:0.002984,2755:0.005929):0.010278,2737:0.014527):0.002011):0.087660,(2359:0.035709,2309:0.028363):0.034102):0.048832,(3385:0.024231,2574:0.003612):0.078538):0.046651,((2721:0.096847,2612:0.068594):0.028751,(2880:0.024574,((2536:0.002968,2560:0.000001):0.000002,3136:0.236524):0.014241):0.089361):0.021631):0.068656):0.151717,((2780:0.331418,2646:0.501635):0.086183,(2859:0.195090,(2716:0.150826,2564:0.145884):0.094409):0.214462):0.053804):0.069281):0.056851):0.031323):0.029497):0.062673,(((2939:0.592480,2902:0.325367):0.259631,2707:0.521585):0.099352,(((2760:0.008859,2728:0.002966):0.002775,(2673:0.000001,2672:0.002960):0.003136):0.499001,(2400:0.002910,2397:0.000001):0.487396):0.152261):0.046688):0.091452,(3718:0.723292,((2844:0.331859,(2548:0.021696,2532:0.032746):0.299836):0.368915,(2822:0.135537,2381:0.042196):0.365568):0.151520):0.081781):0.068754,3449:0.771404):0.095667):0.023623,(3665:0.770682,3397:0.501292):0.238962):0.050596,((3628:0.374252,2772:0.633042):0.135650,2750:0.506685):0.099153):0.084957,(3395:0.695291,2800:0.873933):0.144896):0.064222):0.027369,(3775:0.972087,2474:0.550200):0.161434):0.034027,((((3289:0.664962,2855:0.701803):0.278156,3642:1.081345):0.118249,(3730:0.716746,(2675:0.111515,2554:0.051417):0.557686):0.114675):0.091669,((((2603:0.026619,2487:0.017902):0.040002,2597:0.053834):0.780811,((2263:0.067933,2240:0.079933):0.445378,2177:0.741996):0.122756):0.044528,((((((((2814:0.453316,(2663:0.364095,2624:0.273931):0.084360):0.045147,2226:0.276829):0.062730,2720:0.484641):0.084391,(((2963:0.357061,2777:0.240736):0.299267,2818:0.443937):0.175728,((2679:0.195553,2478:0.134344):0.239633,(2314:0.127048,2251:0.084061):0.199903):0.045901):0.032851):0.038870,(3316:0.664703,((((3318:0.363538,(3315:0.157862,(2863:0.331837,(3317:0.049692,2179:0.076985):0.238880):0.055497):0.090123):0.076611,(3314:0.298287,2368:0.329155):0.118628):0.053563,(3312:0.006397,2126:0.000001):0.355988):0.175063,(3313:0.375170,2503:0.356012):0.069242):0.045684):0.169203):0.043129,(((((((2906:0.026745,2846:0.000001):0.010215,2854:0.015943):0.405307,2830:0.581641):0.125325,3310:0.682789):0.089270,3319:0.668311):0.090592,((((((2459:0.000001,2458:0.000001):0.010459,2376:0.000001):0.000001,2416:0.003014):0.270843,(((2246:0.009583,2220:0.000001):0.003186,(2196:0.000001,2195:0.000001):0.000001):0.000001,((2213:0.000001,2212:0.000001):0.003182,2193:0.000001):0.003183):0.326209):0.028426,((((2295:0.000001,2260:0.008989):0.112806,2230:0.048030):0.214195,((2156:0.003031,2155:0.000001):0.157778,2136:0.153516):0.057771):0.053772,((2566:0.151185,(2323:0.000001,2322:0.000001):0.118593):0.070585,(2122:0.014675,2112:0.004717):0.181468):0.058811):0.083079):0.115426,(2170:0.212542,2148:0.202560):0.139544):0.255648):0.042768,2826:0.707546):0.028761):0.068086,2114:0.583917):0.076539,((((((2811:0.084202,2657:0.183370):0.028390,(2664:0.026159,2547:0.125108):0.107967):0.052732,((((2761:0.002982,2764:0.000001):0.002981,2768:0.000001):0.002996,2747:0.011977):0.002968,2749:0.000001):0.105229):0.583814,2302:0.514314):0.073051,(((2259:0.111668,(((((2250:0.005587,2222:0.005590):0.000001,2217:0.000001):0.000001,2197:0.002782):0.002921,2216:0.019951):0.012204,2231:0.004865):0.041807):0.414905,((((2113:0.027649,(((2158:0.011157,(2134:0.000001,(2144:0.002790,2145:0.005583):0.000001):0.002784):0.000001,2138:0.011128):0.016747,2133:0.005759):0.002988):0.006613,3212:0.046618):0.363791,2130:0.405664):0.066121,(((2143:0.052052,2139:0.040948):0.266321,(2289:0.203957,2210:0.120484):0.147100):0.047813,(2334:0.273596,2157:0.190344):0.092775):0.023177):0.051196):0.057789,2072:0.425897):0.112226):0.084486,((2009:0.523326,2741:0.845393):0.104428,(((2923:0.705047,2127:0.494627):0.058277,((2208:0.286020,2153:0.532243):0.046568,2154:0.297055):0.075441):0.056384,(((((2386:0.195049,((2357:0.167956,((2615:0.225728,2403:0.091257):0.051550,(2428:0.121133,2205:0.061068):0.048594):0.046294):0.054213,2165:0.412792):0.052982):0.045365,2171:0.280240):0.041307,((2307:0.045044,2181:0.101720):0.239073,(2167:0.138480,2131:0.102709):0.051833):0.253902):0.077420,((3565:0.188502,3379:0.144642):0.581597,(3360:0.462903,((2476:0.358308,2054:0.362023):0.039280,3337:0.358116):0.015324):0.087316):0.011790):0.039029,(((3352:0.313512,2797:0.651187):0.189648,((2149:0.431936,((((2965:0.379678,2388:0.200785):0.097450,((((((2616:0.002770,2586:0.002777):0.000001,2575:0.000001):0.000001,2553:0.002774):0.094277,(2333:0.097974,((2382:0.018650,2326:0.092093):0.056512,(2525:0.012148,2442:0.054359):0.085829):0.009841):0.110370):0.045955,((2579:0.064271,2567:0.098279):0.050208,2512:0.132603):0.242299):0.035700,(2557:0.120424,2545:0.151115):0.041966):0.125999):0.059596,(((((3772:0.313450,3771:0.205641):0.038476,(((2996:0.196533,2710:0.334016):0.147575,(2297:0.236846,(2449:0.390451,2279:0.198774):0.069245):0.078792):0.052226,((2734:0.157566,(((3753:0.269615,2713:0.152173):0.060704,((2644:0.130512,2594:0.112201):0.035602,2640:0.178635):0.137642):0.038635,(2538:0.166996,2460:0.196889):0.021008):0.097044):0.031110,2795:0.327729):0.092285):0.031986):0.035272,((2350:0.213505,((2605:0.223843,2599:0.235570):0.035449,((3359:0.158597,3333:0.114764):0.045582,((2581:0.039296,((((((2835:0.051498,2501:0.021498):0.012340,2340:0.097186):0.035506,2393:0.037940):0.006239,(2683:0.055207,2669:0.030794):0.042128):0.014053,2524:0.100028):0.050053,(2530:0.058004,2497:0.014368):0.037407):0.028500):0.011798,2517:0.054775):0.074695):0.047379):0.057685):0.020489,((((2239:0.180880,((2813:0.000001,2799:0.002798):0.026731,2787:0.004603):0.190785):0.027189,((2440:0.206269,(2435:0.006592,2409:0.005493):0.125013):0.112101,(2634:0.181735,(2591:0.112615,2543:0.180927):0.046579):0.040970):0.056115):0.028646,(((2346:0.133649,((2301:0.180121,(2712:0.331969,((3671:0.000001,3522:0.023000):0.287956,((3633:0.096131,3404:0.084755):0.086538,3564:0.052642):0.243322):0.046124):0.085038):0.066248,2650:0.155773):0.096733):0.040251,((2884:0.140978,((3777:0.212000,2529:0.072116):0.061224,2627:0.157429):0.061848):0.011936,(((2888:0.108723,2648:0.170127):0.033765,(3386:0.094092,2941:0.100026):0.036529):0.011152,((2469:0.075509,2344:0.212894):0.018898,(2306:0.031843,2253:0.105285):0.065654):0.038082):0.012277):0.031099):0.011344,(2757:0.106434,2519:0.045951):0.091342):0.004503):0.122333,((2464:0.218948,(2407:0.127190,2384:0.112313):0.220508):0.034470,3757:0.305064):0.042475):0.049774):0.015407):0.038512,(((3761:0.107908,2621:0.216867):0.195266,((3760:0.159445,2422:0.086304):0.152602,2527:0.278727):0.107422):0.070591,(2470:0.062350,2364:0.024907):0.234341):0.067024):0.036874,(3674:0.535671,3660:0.355180):0.124997):0.038534):0.040379,((3695:0.213975,3690:0.060553):0.315119,2724:0.570279):0.182820):0.055768):0.073688,2649:0.581830):0.065883):0.048679,2169:0.417744):0.062521):0.088155):0.111863):0.067684):0.027097):0.032291):0.052322):0.066763):0.023176,((((((((((((3676:0.035735,3442:0.016649):0.013842,3557:0.114775):0.071742,3589:0.080928):0.122905,3471:0.183991):0.057138,3512:0.166833):0.160891,3493:0.396629):0.652278,(((3618:0.457043,3545:0.176500):0.615759,3670:0.413175):0.209100,(3257:1.012525,3156:0.444302):0.555617):0.126151):0.105159,((((3427:0.541937,((((3585:0.254910,3433:0.237206):0.156610,3567:0.573961):0.110942,(3506:0.242954,3431:0.354285):0.162633):0.066220,((3697:0.132254,3470:0.001387):0.469205,3488:0.437786):0.075494):0.119005):0.183573,3657:0.914615):0.035542,((3617:0.182241,(3575:0.324044,3465:0.020174):0.208770):0.493182,3581:0.613747):0.204806):0.128877,(((3528:0.081713,(3474:0.012207,(((3715:0.009891,3574:0.023804):0.024326,3675:0.043506):0.027430,3467:0.005773):0.003069):0.002921):0.005038,(3561:0.060454,3462:0.031537):0.003797):0.022035,3625:0.010412):0.757153):0.196320):0.105671,(((3124:0.522434,(3054:0.149040,((3030:0.003317,3014:0.006623):0.002402,(3025:0.006671,3021:0.006651):0.004219):0.009134):0.506234):0.115261,2883:0.572354):0.122149,(((3756:0.219548,(3766:0.363160,2974:0.177445):0.097888):0.233265,3755:0.417849):0.160407,(((3272:0.311790,((((((3161:0.003071,3158:0.000001):0.003059,3151:0.006115):0.000001,3148:0.000001):0.000001,3125:0.019353):0.028642,3117:0.124044):0.223463,3139:0.364749):0.069365):0.100314,(3180:0.404474,(3074:0.246174,3033:0.126620):0.202263):0.111184):0.165756,3065:0.420436):0.061054):0.056168):0.458578):0.108104,(((3246:1.447148,((3726:0.032896,3659:0.090593):0.196751,((3622:0.025972,3479:0.013851):0.202446,((3598:0.053653,3473:0.000005):0.020390,3478:0.035569):0.179412):0.134368):0.860784):0.272625,((3741:1.342053,2794:0.951850):0.113958,(3234:1.558101,3604:1.190354):0.347873):0.188596):0.000005,((3738:1.098365,((((((3703:0.012645,((3434:0.006687,3648:0.031972):0.006126,3669:0.006998):0.007156):0.006492,3456:0.118056):0.007560,3701:0.015138):0.102715,3458:0.194617):0.243548,3562:0.667370):0.342678,3010:0.962841):0.438407):0.150706,3731:0.925643):0.062628):0.062350):0.062197,((3145:0.996826,3739:1.033850):0.285450,((((2981:0.000001,2980:0.000001):0.000001,2973:0.003191):0.935795,(((2214:0.579989,(2763:0.563378,2317:0.359643):0.062735):0.119756,(((2930:1.184948,2954:0.596095):0.236783,2848:0.618780):0.098404,(2753:0.117599,(2451:0.047469,((((2321:0.008445,2412:0.011310):0.000001,2296:0.005655):0.002808,2277:0.002815):0.000001,2310:0.002813):0.061948):0.062409):0.577701):0.022806):0.131143,2926:0.745241):0.087299):0.044508,2932:1.022434):0.095704):0.064741):0.034467,((((3110:0.637304,((3209:0.134916,3077:0.015915):0.657555,2989:0.633689):0.138881):0.229518,2619:0.676936):0.156894,((((2960:0.615800,2955:0.648204):0.098911,2847:0.416918):0.248797,2704:1.068500):0.056544,2873:0.743234):0.092658):0.136582,(2900:0.015086,2858:0.000001):0.691509):0.406842):0.072740):0.076996):0.033806):0.076109,((((((2589:0.608073,(2311:0.088021,2150:0.023828):0.446966):0.060412,((((3716:0.166508,((3480:0.131328,2885:0.011974):0.027759,(((3468:0.061963,2887:0.025781):0.002042,((3704:0.081217,3405:0.000001):0.030435,(2937:0.071611,3403:0.025060):0.023405):0.006600):0.041137,3444:0.118158):0.070748):0.039690):0.059628,((3453:0.132275,(3409:0.113203,2892:0.051177):0.026955):0.041756,2897:0.061414):0.147617):0.643791,(2514:0.345565,(((2660:0.226147,((((3251:0.126933,((2779:0.023985,2744:0.007898):0.233034,2390:0.067415):0.020977):0.014224,(2766:0.082920,2692:0.028223):0.098293):0.102850,2702:0.178919):0.078926,((3391:0.120726,2690:0.002040):0.096175,(((2671:0.010516,3422:0.112856):0.000005,3539:0.021531):0.140860,(2860:0.036849,2793:0.032311):0.144737):0.039437):0.061481):0.051334):0.057967,3714:0.466346):0.039403,((2877:0.111043,2849:0.070152):0.230011,(2816:0.253928,2805:0.310398):0.136717):0.072228):0.062253):0.090799):0.183639,((((2556:0.125517,(2477:0.177341,(2389:0.015314,2355:0.004175):0.111008):0.047508):0.161055,(3098:0.309517,3019:0.390048):0.555171):0.064527,((((2452:0.087255,2379:0.071083):0.189003,2352:0.373260):0.091772,2369:0.352751):0.032731,2262:0.327585):0.025251):0.074790,2180:0.380032):0.098322):0.139237):0.213270,3662:0.904475):0.045511,(2913:0.481750,2865:0.572763):0.655000):0.059877,3340:0.799070):0.077912,2318:0.980991):0.095170):0.055950):0.049331):0.036022,(2910:0.654244,(2332:0.211424,2247:0.295984):0.509055):0.311388):0.060215,((((3770:0.379661,2738:0.231015):0.604666,2119:0.259499):0.306221,(2976:0.687811,(2789:0.332345,(2303:0.000002,2280:0.005846):0.143021):0.237407):0.486271):0.139396,((2342:0.092653,2305:0.252295):0.416404,2132:0.475983):0.222467):0.072584):0.114242,2708:1.275618):0.148258,3237:1.654511):0.659481,3288:1.079640):0.058664,(3273:0.686519,3279:0.755380):0.152516):0.111375,(((3284:0.001741,3283:0.000001):0.012300,3271:0.000001):0.562945,3269:1.056749):0.174740):0.542053,3258:0.498009):0.179616,3274:0.210292):0.080348,3287:0.325162):0.110231,3275:0.008714):0.000001,3282:0.000001,3281:0.000001);
