# Supplementary material for: A Computational Screen for Type I Polyketide Synthases in Metagenomics Shotgun Data
Source: PLoS One. 2008 Oct 27;3(10):e3515. doi: 10.1371/journal.pone.0003515 (PMC2568958; doi:10.1371/journal.pone.0003515)
Supplement: Methods S7 — Sequences, alignment and tree files of the different domains. (6.92 MB ZIP) [file pone.0003515.s007.zip › sequences_alignments_and_trees/PKS_AT_ref_tree_and_pullouts.fa.repl_table]

1	ampho_003_AT_004.seq_from_1_to_292 (HMM "PKS_AT" in sequence "ampho_003_AT_004.seq", bitscore: 452.3, e-value: 1.3e-134, length: 292)
2	ampho_003_AT_001.seq_from_2_to_292 (HMM "PKS_AT" in sequence "ampho_003_AT_001.seq", bitscore: 451.2, e-value: 3e-134, length: 291)
3	ampho_003_AT_006.seq_from_1_to_292 (HMM "PKS_AT" in sequence "ampho_003_AT_006.seq", bitscore: 445.0, e-value: 2.3e-132, length: 292)
4	ampho_005_AT_003.seq_from_1_to_292 (HMM "PKS_AT" in sequence "ampho_005_AT_003.seq", bitscore: 443.5, e-value: 6.3e-132, length: 292)
5	ampho_003_AT_005.seq_from_1_to_291 (HMM "PKS_AT" in sequence "ampho_003_AT_005.seq", bitscore: 443.2, e-value: 7.6e-132, length: 291)
6	ampho_003_AT_003.seq_from_1_to_292 (HMM "PKS_AT" in sequence "ampho_003_AT_003.seq", bitscore: 442.9, e-value: 9.3e-132, length: 292)
7	sorap_001_AT_003.seq_from_2_to_303 (HMM "PKS_AT" in sequence "sorap_001_AT_003.seq", bitscore: 442.1, e-value: 1.6e-131, length: 302)
8	sorap_002_AT_001.seq_from_2_to_303 (HMM "PKS_AT" in sequence "sorap_002_AT_001.seq", bitscore: 442.0, e-value: 1.8e-131, length: 302)
9	nysta_003_AT_001.seq_from_2_to_292 (HMM "PKS_AT" in sequence "nysta_003_AT_001.seq", bitscore: 440.0, e-value: 7.1e-131, length: 291)
10	pimar_002_AT_004.seq_from_1_to_290 (HMM "PKS_AT" in sequence "pimar_002_AT_004.seq", bitscore: 439.5, e-value: 9.8e-131, length: 290)
11	pimar_003_AT_006.seq_from_2_to_294 (HMM "PKS_AT" in sequence "pimar_003_AT_006.seq", bitscore: 439.0, e-value: 1.4e-130, length: 293)
12	pimar_003_AT_004.seq_from_1_to_300 (HMM "PKS_AT" in sequence "pimar_003_AT_004.seq", bitscore: 437.7, e-value: 3.4e-130, length: 300)
13	pimar_002_AT_001.seq_from_1_to_298 (HMM "PKS_AT" in sequence "pimar_002_AT_001.seq", bitscore: 437.4, e-value: 4.3e-130, length: 298)
14	stigm_008_AT_001.seq_from_3_to_301 (HMM "PKS_AT" in sequence "stigm_008_AT_001.seq", bitscore: 436.3, e-value: 9.3e-130, length: 299)
15	ampho_004_AT_004.seq_from_1_to_299 (HMM "PKS_AT" in sequence "ampho_004_AT_004.seq", bitscore: 435.9, e-value: 1.2e-129, length: 299)
16	ampho_005_AT_001.seq_from_1_to_289 (HMM "PKS_AT" in sequence "ampho_005_AT_001.seq", bitscore: 432.7, e-value: 1.1e-128, length: 289)
17	ampho_003_AT_002.seq_from_1_to_291 (HMM "PKS_AT" in sequence "ampho_003_AT_002.seq", bitscore: 432.7, e-value: 1.1e-128, length: 291)
18	nysta_002_AT_002.seq_from_3_to_303 (HMM "PKS_AT" in sequence "nysta_002_AT_002.seq", bitscore: 432.1, e-value: 1.7e-128, length: 301)
19	nysta_004_AT_006.seq_from_2_to_290 (HMM "PKS_AT" in sequence "nysta_004_AT_006.seq", bitscore: 432.1, e-value: 1.7e-128, length: 289)
20	pimar_002_AT_003.seq_from_1_to_291 (HMM "PKS_AT" in sequence "pimar_002_AT_003.seq", bitscore: 431.4, e-value: 2.6e-128, length: 291)
21	ampho_004_AT_002.seq_from_2_to_301 (HMM "PKS_AT" in sequence "ampho_004_AT_002.seq", bitscore: 431.4, e-value: 2.7e-128, length: 300)
22	pimar_002_AT_002.seq_from_2_to_292 (HMM "PKS_AT" in sequence "pimar_002_AT_002.seq", bitscore: 430.6, e-value: 4.8e-128, length: 291)
23	ampho_004_AT_005.seq_from_1_to_299 (HMM "PKS_AT" in sequence "ampho_004_AT_005.seq", bitscore: 427.9, e-value: 3.1e-127, length: 299)
24	stigm_001_AT_002.seq_from_3_to_299 (HMM "PKS_AT" in sequence "stigm_001_AT_002.seq", bitscore: 427.8, e-value: 3.2e-127, length: 297)
25	nysta_004_AT_002.seq_from_2_to_296 (HMM "PKS_AT" in sequence "nysta_004_AT_002.seq", bitscore: 425.4, e-value: 1.8e-126, length: 295)
26	myxal_004_AT_003.seq_from_3_to_295 (HMM "PKS_AT" in sequence "myxal_004_AT_003.seq", bitscore: 425.3, e-value: 1.9e-126, length: 293)
27	nysta_003_AT_002.seq_from_1_to_291 (HMM "PKS_AT" in sequence "nysta_003_AT_002.seq", bitscore: 425.0, e-value: 2.3e-126, length: 291)
28	sorap_001_AT_002.seq_from_2_to_303 (HMM "PKS_AT" in sequence "sorap_001_AT_002.seq", bitscore: 424.6, e-value: 3e-126, length: 302)
29	myxal_001_AT_002.seq_from_1_to_297 (HMM "PKS_AT" in sequence "myxal_001_AT_002.seq", bitscore: 423.5, e-value: 6.4e-126, length: 297)
30	ampho_005_AT_002.seq_from_1_to_292 (HMM "PKS_AT" in sequence "ampho_005_AT_002.seq", bitscore: 423.4, e-value: 6.9e-126, length: 292)
31	nysta_004_AT_004.seq_from_1_to_299 (HMM "PKS_AT" in sequence "nysta_004_AT_004.seq", bitscore: 421.7, e-value: 2.3e-125, length: 299)
32	olean_002_AT_002.seq_from_3_to_298 (HMM "PKS_AT" in sequence "olean_002_AT_002.seq", bitscore: 420.9, e-value: 4e-125, length: 296)
33	stigm_005_AT_001.seq_from_3_to_299 (HMM "PKS_AT" in sequence "stigm_005_AT_001.seq", bitscore: 420.9, e-value: 4e-125, length: 297)
34	olean_001_AT_003.seq_from_3_to_297 (HMM "PKS_AT" in sequence "olean_001_AT_003.seq", bitscore: 420.6, e-value: 4.9e-125, length: 295)
35	nysta_005_AT_001.seq_from_1_to_290 (HMM "PKS_AT" in sequence "nysta_005_AT_001.seq", bitscore: 419.0, e-value: 1.5e-124, length: 290)
36	olean_002_AT_001.seq_from_3_to_297 (HMM "PKS_AT" in sequence "olean_002_AT_001.seq", bitscore: 418.4, e-value: 2.1e-124, length: 295)
37	pimar_004_AT_001.seq_from_2_to_287 (HMM "PKS_AT" in sequence "pimar_004_AT_001.seq", bitscore: 418.0, e-value: 3e-124, length: 286)
38	olean_003_AT_002.seq_from_3_to_298 (HMM "PKS_AT" in sequence "olean_003_AT_002.seq", bitscore: 417.3, e-value: 4.9e-124, length: 296)
39	myxal_002_AT_001.seq_from_3_to_299 (HMM "PKS_AT" in sequence "myxal_002_AT_001.seq", bitscore: 416.1, e-value: 1.1e-123, length: 297)
40	ampho_002_AT_002.seq_from_3_to_303 (HMM "PKS_AT" in sequence "ampho_002_AT_002.seq", bitscore: 414.7, e-value: 2.9e-123, length: 301)
41	averm_001_AT_002.seq_from_3_to_299 (HMM "PKS_AT" in sequence "averm_001_AT_002.seq", bitscore: 414.5, e-value: 3.3e-123, length: 297)
42	averm_003_AT_001.seq_from_3_to_299 (HMM "PKS_AT" in sequence "averm_003_AT_001.seq", bitscore: 414.5, e-value: 3.3e-123, length: 297)
43	nidda_003_AT_001.seq_from_1_to_303 (HMM "PKS_AT" in sequence "nidda_003_AT_001.seq", bitscore: 413.8, e-value: 5.2e-123, length: 303)
44	stigm_007_AT_001.seq_from_3_to_300 (HMM "PKS_AT" in sequence "stigm_007_AT_001.seq", bitscore: 413.8, e-value: 5.4e-123, length: 298)
45	ampho_004_AT_006.seq_from_2_to_290 (HMM "PKS_AT" in sequence "ampho_004_AT_006.seq", bitscore: 413.5, e-value: 6.4e-123, length: 289)
46	nysta_003_AT_003.seq_from_2_to_294 (HMM "PKS_AT" in sequence "nysta_003_AT_003.seq", bitscore: 413.5, e-value: 6.8e-123, length: 293)
47	ampho_001_AT_001.seq_from_2_to_296 (HMM "PKS_AT" in sequence "ampho_001_AT_001.seq", bitscore: 412.8, e-value: 1.1e-122, length: 295)
48	nysta_006_AT_001.seq_from_2_to_293 (HMM "PKS_AT" in sequence "nysta_006_AT_001.seq", bitscore: 412.0, e-value: 1.9e-122, length: 292)
49	olean_003_AT_001.seq_from_3_to_298 (HMM "PKS_AT" in sequence "olean_003_AT_001.seq", bitscore: 411.5, e-value: 2.6e-122, length: 296)
50	nysta_004_AT_003.seq_from_3_to_300 (HMM "PKS_AT" in sequence "nysta_004_AT_003.seq", bitscore: 411.4, e-value: 2.8e-122, length: 298)
51	sorap_002_AT_005.seq_from_3_to_299 (HMM "PKS_AT" in sequence "sorap_002_AT_005.seq", bitscore: 411.0, e-value: 3.8e-122, length: 297)
52	olean_001_AT_002.seq_from_3_to_298 (HMM "PKS_AT" in sequence "olean_001_AT_002.seq", bitscore: 410.4, e-value: 5.8e-122, length: 296)
53	stigm_004_AT_001.seq_from_4_to_299 (HMM "PKS_AT" in sequence "stigm_004_AT_001.seq", bitscore: 410.2, e-value: 6.6e-122, length: 296)
54	pimar_003_AT_003.seq_from_3_to_299 (HMM "PKS_AT" in sequence "pimar_003_AT_003.seq", bitscore: 409.9, e-value: 7.8e-122, length: 297)
55	averm_002_AT_004.seq_from_3_to_299 (HMM "PKS_AT" in sequence "averm_002_AT_004.seq", bitscore: 409.5, e-value: 1.1e-121, length: 297)
56	ampho_004_AT_003.seq_from_3_to_300 (HMM "PKS_AT" in sequence "ampho_004_AT_003.seq", bitscore: 409.4, e-value: 1.1e-121, length: 298)
57	rifam_002_AT_001.seq_from_3_to_297 (HMM "PKS_AT" in sequence "rifam_002_AT_001.seq", bitscore: 409.3, e-value: 1.2e-121, length: 295)
58	megal_002_AT_001.seq_from_3_to_299 (HMM "PKS_AT" in sequence "megal_002_AT_001.seq", bitscore: 409.3, e-value: 1.2e-121, length: 297)
59	rifam_003_AT_001.seq_from_3_to_293 (HMM "PKS_AT" in sequence "rifam_003_AT_001.seq", bitscore: 409.1, e-value: 1.4e-121, length: 291)
60	averm_004_AT_001.seq_from_2_to_301 (HMM "PKS_AT" in sequence "averm_004_AT_001.seq", bitscore: 408.2, e-value: 2.5e-121, length: 300)
61	nysta_003_AT_005.seq_from_2_to_294 (HMM "PKS_AT" in sequence "nysta_003_AT_005.seq", bitscore: 407.5, e-value: 4.1e-121, length: 293)
62	ampho_004_AT_001.seq_from_2_to_296 (HMM "PKS_AT" in sequence "ampho_004_AT_001.seq", bitscore: 406.7, e-value: 7.4e-121, length: 295)
63	rifam_004_AT_001.seq_from_3_to_296 (HMM "PKS_AT" in sequence "rifam_004_AT_001.seq", bitscore: 406.6, e-value: 8.1e-121, length: 294)
64	nysta_003_AT_006.seq_from_2_to_294 (HMM "PKS_AT" in sequence "nysta_003_AT_006.seq", bitscore: 406.4, e-value: 9.4e-121, length: 293)
65	spino_003_AT_001.seq_from_3_to_299 (HMM "PKS_AT" in sequence "spino_003_AT_001.seq", bitscore: 406.1, e-value: 1.1e-120, length: 297)
66	nysta_002_AT_001.seq_from_3_to_300 (HMM "PKS_AT" in sequence "nysta_002_AT_001.seq", bitscore: 406.1, e-value: 1.1e-120, length: 298)
67	nysta_004_AT_005.seq_from_1_to_299 (HMM "PKS_AT" in sequence "nysta_004_AT_005.seq", bitscore: 405.2, e-value: 2.1e-120, length: 299)
68	rifam_001_AT_002.seq_from_2_to_289 (HMM "PKS_AT" in sequence "rifam_001_AT_002.seq", bitscore: 404.8, e-value: 2.7e-120, length: 288)
69	megal_003_AT_001.seq_from_3_to_299 (HMM "PKS_AT" in sequence "megal_003_AT_001.seq", bitscore: 404.8, e-value: 2.8e-120, length: 297)
70	epoth_003_AT_003.seq_from_1_to_298 (HMM "PKS_AT" in sequence "epoth_003_AT_003.seq", bitscore: 404.6, e-value: 3.1e-120, length: 298)
71	myxot_003_AT_001.seq_from_3_to_299 (HMM "PKS_AT" in sequence "myxot_003_AT_001.seq", bitscore: 404.5, e-value: 3.5e-120, length: 297)
72	nysta_004_AT_001.seq_from_2_to_296 (HMM "PKS_AT" in sequence "nysta_004_AT_001.seq", bitscore: 403.4, e-value: 7.1e-120, length: 295)
73	myxal_003_AT_001.seq_from_3_to_299 (HMM "PKS_AT" in sequence "myxal_003_AT_001.seq", bitscore: 403.1, e-value: 8.8e-120, length: 297)
74	tylac_002_AT_001.seq_from_1_to_286 (HMM "PKS_AT" in sequence "tylac_002_AT_001.seq", bitscore: 402.9, e-value: 1.1e-119, length: 286)
75	ampho_002_AT_001.seq_from_3_to_300 (HMM "PKS_AT" in sequence "ampho_002_AT_001.seq", bitscore: 402.5, e-value: 1.3e-119, length: 298)
76	sorap_002_AT_003.seq_from_3_to_298 (HMM "PKS_AT" in sequence "sorap_002_AT_003.seq", bitscore: 402.0, e-value: 1.9e-119, length: 296)
77	stigm_003_AT_001.seq_from_3_to_300 (HMM "PKS_AT" in sequence "stigm_003_AT_001.seq", bitscore: 402.0, e-value: 1.9e-119, length: 298)
78	stigm_002_AT_001.seq_from_2_to_296 (HMM "PKS_AT" in sequence "stigm_002_AT_001.seq", bitscore: 400.5, e-value: 5.3e-119, length: 295)
79	nidda_002_AT_001.seq_from_2_to_293 (HMM "PKS_AT" in sequence "nidda_002_AT_001.seq", bitscore: 400.0, e-value: 7.7e-119, length: 292)
80	spino_001_AT_001.seq_from_3_to_297 (HMM "PKS_AT" in sequence "spino_001_AT_001.seq", bitscore: 399.8, e-value: 9e-119, length: 295)
81	pimar_005_AT_001.seq_from_2_to_287 (HMM "PKS_AT" in sequence "pimar_005_AT_001.seq", bitscore: 398.3, e-value: 2.5e-118, length: 286)
82	nidda_001_AT_001.seq_from_2_to_293 (HMM "PKS_AT" in sequence "nidda_001_AT_001.seq", bitscore: 397.6, e-value: 4e-118, length: 292)
83	tylac_005_AT_001.seq_from_1_to_286 (HMM "PKS_AT" in sequence "tylac_005_AT_001.seq", bitscore: 397.6, e-value: 4.1e-118, length: 286)
84	eryth_002_AT_001.seq_from_3_to_301 (HMM "PKS_AT" in sequence "eryth_002_AT_001.seq", bitscore: 397.0, e-value: 6.2e-118, length: 299)
85	ampho_006_AT_001.seq_from_2_to_293 (HMM "PKS_AT" in sequence "ampho_006_AT_001.seq", bitscore: 396.3, e-value: 9.8e-118, length: 292)
86	rifam_005_AT_002.seq_from_3_to_293 (HMM "PKS_AT" in sequence "rifam_005_AT_002.seq", bitscore: 396.3, e-value: 1e-117, length: 291)
87	spino_004_AT_001.seq_from_1_to_298 (HMM "PKS_AT" in sequence "spino_004_AT_001.seq", bitscore: 396.1, e-value: 1.1e-117, length: 298)
88	pimar_003_AT_002.seq_from_2_to_299 (HMM "PKS_AT" in sequence "pimar_003_AT_002.seq", bitscore: 395.7, e-value: 1.5e-117, length: 298)
89	epoth_003_AT_004.seq_from_3_to_298 (HMM "PKS_AT" in sequence "epoth_003_AT_004.seq", bitscore: 395.5, e-value: 1.7e-117, length: 296)
90	pimar_003_AT_005.seq_from_2_to_287 (HMM "PKS_AT" in sequence "pimar_003_AT_005.seq", bitscore: 395.3, e-value: 2e-117, length: 286)
91	nidda_001_AT_003.seq_from_2_to_293 (HMM "PKS_AT" in sequence "nidda_001_AT_003.seq", bitscore: 394.2, e-value: 4.4e-117, length: 292)
92	nysta_003_AT_004.seq_from_2_to_291 (HMM "PKS_AT" in sequence "nysta_003_AT_004.seq", bitscore: 393.5, e-value: 7.2e-117, length: 290)
93	pikro_002_AT_002.seq_from_1_to_291 (HMM "PKS_AT" in sequence "pikro_002_AT_002.seq", bitscore: 393.2, e-value: 8.6e-117, length: 291)
94	eryth_001_AT_003.seq_from_3_to_300 (HMM "PKS_AT" in sequence "eryth_001_AT_003.seq", bitscore: 393.1, e-value: 9.5e-117, length: 298)
95	stigm_006_AT_001.seq_from_2_to_295 (HMM "PKS_AT" in sequence "stigm_006_AT_001.seq", bitscore: 392.5, e-value: 1.4e-116, length: 294)
96	rifam_005_AT_001.seq_from_3_to_296 (HMM "PKS_AT" in sequence "rifam_005_AT_001.seq", bitscore: 392.4, e-value: 1.5e-116, length: 294)
97	pikro_001_AT_001.seq_from_1_to_291 (HMM "PKS_AT" in sequence "pikro_001_AT_001.seq", bitscore: 392.3, e-value: 1.6e-116, length: 291)
98	eryth_003_AT_001.seq_from_2_to_298 (HMM "PKS_AT" in sequence "eryth_003_AT_001.seq", bitscore: 392.0, e-value: 2e-116, length: 297)
99	pikro_003_AT_001.seq_from_1_to_290 (HMM "PKS_AT" in sequence "pikro_003_AT_001.seq", bitscore: 391.8, e-value: 2.3e-116, length: 290)
100	stigm_009_AT_001.seq_from_2_to_287 (HMM "PKS_AT" in sequence "stigm_009_AT_001.seq", bitscore: 391.7, e-value: 2.4e-116, length: 286)
101	eryth_003_AT_002.seq_from_3_to_294 (HMM "PKS_AT" in sequence "eryth_003_AT_002.seq", bitscore: 391.4, e-value: 3e-116, length: 292)
102	nidda_001_AT_002.seq_from_2_to_293 (HMM "PKS_AT" in sequence "nidda_001_AT_002.seq", bitscore: 390.4, e-value: 5.9e-116, length: 292)
103	sorap_001_AT_004.seq_from_3_to_295 (HMM "PKS_AT" in sequence "sorap_001_AT_004.seq", bitscore: 389.7, e-value: 9.7e-116, length: 293)
104	pikro_004_AT_001.seq_from_1_to_291 (HMM "PKS_AT" in sequence "pikro_004_AT_001.seq", bitscore: 389.6, e-value: 1.1e-115, length: 291)
105	sorap_002_AT_004.seq_from_3_to_296 (HMM "PKS_AT" in sequence "sorap_002_AT_004.seq", bitscore: 388.4, e-value: 2.4e-115, length: 294)
106	nysta_001_AT_001.seq_from_2_to_277 (HMM "PKS_AT" in sequence "nysta_001_AT_001.seq", bitscore: 388.3, e-value: 2.5e-115, length: 276)
107	megal_001_AT_002.seq_from_3_to_301 (HMM "PKS_AT" in sequence "megal_001_AT_002.seq", bitscore: 387.1, e-value: 5.9e-115, length: 299)
108	pikro_001_AT_002.seq_from_1_to_291 (HMM "PKS_AT" in sequence "pikro_001_AT_002.seq", bitscore: 386.6, e-value: 8.4e-115, length: 291)
109	spino_005_AT_003.seq_from_1_to_298 (HMM "PKS_AT" in sequence "spino_005_AT_003.seq", bitscore: 386.5, e-value: 8.9e-115, length: 298)
110	spino_003_AT_002.seq_from_1_to_301 (HMM "PKS_AT" in sequence "spino_003_AT_002.seq", bitscore: 386.4, e-value: 9.7e-115, length: 301)
111	nysta_005_AT_002.seq_from_1_to_297 (HMM "PKS_AT" in sequence "nysta_005_AT_002.seq", bitscore: 386.1, e-value: 1.2e-114, length: 297)
112	eryth_001_AT_002.seq_from_3_to_302 (HMM "PKS_AT" in sequence "eryth_001_AT_002.seq", bitscore: 385.6, e-value: 1.6e-114, length: 300)
113	rifam_001_AT_001.seq_from_3_to_289 (HMM "PKS_AT" in sequence "rifam_001_AT_001.seq", bitscore: 385.5, e-value: 1.8e-114, length: 287)
114	spino_004_AT_003.seq_from_1_to_299 (HMM "PKS_AT" in sequence "spino_004_AT_003.seq", bitscore: 385.5, e-value: 1.8e-114, length: 299)
115	spino_001_AT_002.seq_from_1_to_300 (HMM "PKS_AT" in sequence "spino_001_AT_002.seq", bitscore: 384.9, e-value: 2.7e-114, length: 300)
116	spino_002_AT_001.seq_from_1_to_300 (HMM "PKS_AT" in sequence "spino_002_AT_001.seq", bitscore: 384.9, e-value: 2.7e-114, length: 300)
117	pikro_002_AT_001.seq_from_1_to_291 (HMM "PKS_AT" in sequence "pikro_002_AT_001.seq", bitscore: 384.1, e-value: 4.5e-114, length: 291)
118	myxal_004_AT_001.seq_from_3_to_299 (HMM "PKS_AT" in sequence "myxal_004_AT_001.seq", bitscore: 383.1, e-value: 9.4e-114, length: 297)
119	sorap_002_AT_002.seq_from_3_to_299 (HMM "PKS_AT" in sequence "sorap_002_AT_002.seq", bitscore: 383.0, e-value: 1e-113, length: 297)
120	averm_003_AT_003.seq_from_3_to_300 (HMM "PKS_AT" in sequence "averm_003_AT_003.seq", bitscore: 383.0, e-value: 1e-113, length: 298)
121	eryth_002_AT_002.seq_from_3_to_299 (HMM "PKS_AT" in sequence "eryth_002_AT_002.seq", bitscore: 382.6, e-value: 1.3e-113, length: 297)
122	spino_004_AT_002.seq_from_1_to_299 (HMM "PKS_AT" in sequence "spino_004_AT_002.seq", bitscore: 382.0, e-value: 2e-113, length: 299)
123	averm_004_AT_002.seq_from_2_to_298 (HMM "PKS_AT" in sequence "averm_004_AT_002.seq", bitscore: 380.7, e-value: 4.9e-113, length: 297)
124	pimar_001_AT_001.seq_from_1_to_301 (HMM "PKS_AT" in sequence "pimar_001_AT_001.seq", bitscore: 379.7, e-value: 9.7e-113, length: 301)
125	nysta_005_AT_003.seq_from_1_to_297 (HMM "PKS_AT" in sequence "nysta_005_AT_003.seq", bitscore: 379.6, e-value: 1e-112, length: 297)
126	rifam_002_AT_002.seq_from_3_to_288 (HMM "PKS_AT" in sequence "rifam_002_AT_002.seq", bitscore: 378.9, e-value: 1.8e-112, length: 286)
127	epoth_004_AT_001.seq_from_3_to_293 (HMM "PKS_AT" in sequence "epoth_004_AT_001.seq", bitscore: 378.8, e-value: 1.9e-112, length: 291)
128	epoth_004_AT_002.seq_from_3_to_293 (HMM "PKS_AT" in sequence "epoth_004_AT_002.seq", bitscore: 378.7, e-value: 2e-112, length: 291)
129	epoth_002_AT_001.seq_from_3_to_298 (HMM "PKS_AT" in sequence "epoth_002_AT_001.seq", bitscore: 376.4, e-value: 9.8e-112, length: 296)
130	rifam_002_AT_003.seq_from_3_to_295 (HMM "PKS_AT" in sequence "rifam_002_AT_003.seq", bitscore: 376.2, e-value: 1.1e-111, length: 293)
131	pikro_001_AT_003.seq_from_1_to_290 (HMM "PKS_AT" in sequence "pikro_001_AT_003.seq", bitscore: 376.1, e-value: 1.2e-111, length: 290)
132	stigm_001_AT_001.seq_from_3_to_298 (HMM "PKS_AT" in sequence "stigm_001_AT_001.seq", bitscore: 375.9, e-value: 1.4e-111, length: 296)
133	spino_005_AT_001.seq_from_1_to_295 (HMM "PKS_AT" in sequence "spino_005_AT_001.seq", bitscore: 375.3, e-value: 2.1e-111, length: 295)
134	megal_001_AT_003.seq_from_3_to_299 (HMM "PKS_AT" in sequence "megal_001_AT_003.seq", bitscore: 374.1, e-value: 4.8e-111, length: 297)
135	rifam_001_AT_003.seq_from_3_to_285 (HMM "PKS_AT" in sequence "rifam_001_AT_003.seq", bitscore: 374.0, e-value: 5.3e-111, length: 283)
136	tylac_003_AT_002.seq_from_3_to_300 (HMM "PKS_AT" in sequence "tylac_003_AT_002.seq", bitscore: 371.1, e-value: 3.8e-110, length: 298)
137	megal_002_AT_002.seq_from_3_to_299 (HMM "PKS_AT" in sequence "megal_002_AT_002.seq", bitscore: 370.3, e-value: 6.6e-110, length: 297)
138	nidda_003_AT_002.seq_from_3_to_299 (HMM "PKS_AT" in sequence "nidda_003_AT_002.seq", bitscore: 370.3, e-value: 6.6e-110, length: 297)
139	spino_005_AT_002.seq_from_1_to_298 (HMM "PKS_AT" in sequence "spino_005_AT_002.seq", bitscore: 370.0, e-value: 8.1e-110, length: 298)
140	averm_001_AT_001.seq_from_3_to_307 (HMM "PKS_AT" in sequence "averm_001_AT_001.seq", bitscore: 367.6, e-value: 4.3e-109, length: 305)
141	myxal_004_AT_002.seq_from_3_to_298 (HMM "PKS_AT" in sequence "myxal_004_AT_002.seq", bitscore: 366.7, e-value: 8.1e-109, length: 296)
142	averm_004_AT_003.seq_from_2_to_291 (HMM "PKS_AT" in sequence "averm_004_AT_003.seq", bitscore: 365.2, e-value: 2.3e-108, length: 290)
143	megal_003_AT_002.seq_from_3_to_294 (HMM "PKS_AT" in sequence "megal_003_AT_002.seq", bitscore: 361.8, e-value: 2.4e-107, length: 292)
144	nidda_005_AT_001.seq_from_1_to_285 (HMM "PKS_AT" in sequence "nidda_005_AT_001.seq", bitscore: 358.3, e-value: 2.8e-106, length: 285)
145	epoth_003_AT_001.seq_from_2_to_276 (HMM "PKS_AT" in sequence "epoth_003_AT_001.seq", bitscore: 357.8, e-value: 3.9e-106, length: 275)
146	ascom_001_AT_002.seq_from_3_to_289 (HMM "PKS_AT" in sequence "ascom_001_AT_002.seq", bitscore: 356.6, e-value: 9.2e-106, length: 287)
147	nidda_004_AT_001.seq_from_1_to_297 (HMM "PKS_AT" in sequence "nidda_004_AT_001.seq", bitscore: 355.8, e-value: 1.5e-105, length: 297)
148	epoth_003_AT_002.seq_from_1_to_275 (HMM "PKS_AT" in sequence "epoth_003_AT_002.seq", bitscore: 351.9, e-value: 2.4e-104, length: 275)
149	myxal_005_AT_001.seq_from_3_to_280 (HMM "PKS_AT" in sequence "myxal_005_AT_001.seq", bitscore: 351.1, e-value: 4e-104, length: 278)
150	myxot_001_AT_003.seq_from_3_to_296 (HMM "PKS_AT" in sequence "myxot_001_AT_003.seq", bitscore: 345.1, e-value: 2.5e-102, length: 294)
151	tylac_001_AT_001.seq_from_3_to_296 (HMM "PKS_AT" in sequence "tylac_001_AT_001.seq", bitscore: 343.9, e-value: 6e-102, length: 294)
152	tylac_003_AT_001.seq_from_3_to_296 (HMM "PKS_AT" in sequence "tylac_003_AT_001.seq", bitscore: 343.9, e-value: 6e-102, length: 294)
153	tylac_004_AT_001.seq_from_3_to_296 (HMM "PKS_AT" in sequence "tylac_004_AT_001.seq", bitscore: 343.9, e-value: 6e-102, length: 294)
154	tylac_001_AT_002.seq_from_3_to_296 (HMM "PKS_AT" in sequence "tylac_001_AT_002.seq", bitscore: 342.5, e-value: 1.5e-101, length: 294)
155	tylac_001_AT_003.seq_from_3_to_296 (HMM "PKS_AT" in sequence "tylac_001_AT_003.seq", bitscore: 339.8, e-value: 9.9e-101, length: 294)
156	myxot_002_AT_001.seq_from_3_to_274 (HMM "PKS_AT" in sequence "myxot_002_AT_001.seq", bitscore: 338.6, e-value: 2.3e-100, length: 272)
157	myxot_004_AT_001.seq_from_3_to_274 (HMM "PKS_AT" in sequence "myxot_004_AT_001.seq", bitscore: 338.6, e-value: 2.3e-100, length: 272)
158	epoth_005_AT_001.seq_from_1_to_275 (HMM "PKS_AT" in sequence "epoth_005_AT_001.seq", bitscore: 337.2, e-value: 6.4e-100, length: 275)
159	rapam_003_AT_003.seq_from_3_to_284 (HMM "PKS_AT" in sequence "rapam_003_AT_003.seq", bitscore: 334.8, e-value: 3.3e-99, length: 282)
160	rapam_001_AT_004.seq_from_3_to_284 (HMM "PKS_AT" in sequence "rapam_001_AT_004.seq", bitscore: 334.7, e-value: 3.4e-99, length: 282)
161	rapam_001_AT_003.seq_from_3_to_283 (HMM "PKS_AT" in sequence "rapam_001_AT_003.seq", bitscore: 333.0, e-value: 1.1e-98, length: 281)
162	epoth_001_AT_001.seq_from_1_to_275 (HMM "PKS_AT" in sequence "epoth_001_AT_001.seq", bitscore: 329.3, e-value: 1.5e-97, length: 275)
163	olean_001_AT_001.seq_from_1_to_284 (HMM "PKS_AT" in sequence "olean_001_AT_001.seq", bitscore: 329.3, e-value: 1.5e-97, length: 284)
164	myxot_001_AT_002.seq_from_1_to_286 (HMM "PKS_AT" in sequence "myxot_001_AT_002.seq", bitscore: 325.9, e-value: 1.6e-96, length: 286)
165	rapam_003_AT_004.seq_from_1_to_279 (HMM "PKS_AT" in sequence "rapam_003_AT_004.seq", bitscore: 322.8, e-value: 1.3e-95, length: 279)
166	pyolu_002_AT_001.seq_from_3_to_279 (HMM "PKS_AT" in sequence "pyolu_002_AT_001.seq", bitscore: 318.5, e-value: 2.5e-94, length: 277)
167	ascom_001_AT_004.seq_from_3_to_285 (HMM "PKS_AT" in sequence "ascom_001_AT_004.seq", bitscore: 316.7, e-value: 9.2e-94, length: 283)
168	myxal_001_AT_001.seq_from_3_to_299 (HMM "PKS_AT" in sequence "myxal_001_AT_001.seq", bitscore: 316.1, e-value: 1.3e-93, length: 297)
169	rapam_001_AT_001.seq_from_3_to_284 (HMM "PKS_AT" in sequence "rapam_001_AT_001.seq", bitscore: 315.0, e-value: 3e-93, length: 282)
170	sorap_001_AT_001.seq_from_3_to_298 (HMM "PKS_AT" in sequence "sorap_001_AT_001.seq", bitscore: 314.9, e-value: 3.3e-93, length: 296)
171	pimar_003_AT_001.seq_from_1_to_258 (HMM "PKS_AT" in sequence "pimar_003_AT_001.seq", bitscore: 313.9, e-value: 6.1e-93, length: 258)
172	rapam_002_AT_002.seq_from_3_to_284 (HMM "PKS_AT" in sequence "rapam_002_AT_002.seq", bitscore: 312.8, e-value: 1.3e-92, length: 282)
173	rapam_002_AT_003.seq_from_3_to_284 (HMM "PKS_AT" in sequence "rapam_002_AT_003.seq", bitscore: 310.0, e-value: 9.3e-92, length: 282)
174	rapam_003_AT_001.seq_from_3_to_251 (HMM "PKS_AT" in sequence "rapam_003_AT_001.seq", bitscore: 303.0, e-value: 1.2e-89, length: 249)
175	rapam_003_AT_002.seq_from_3_to_251 (HMM "PKS_AT" in sequence "rapam_003_AT_002.seq", bitscore: 302.3, e-value: 2e-89, length: 249)
176	ascom_001_AT_001.seq_from_3_to_270 (HMM "PKS_AT" in sequence "ascom_001_AT_001.seq", bitscore: 301.9, e-value: 2.7e-89, length: 268)
177	ascom_002_AT_001.seq_from_3_to_270 (HMM "PKS_AT" in sequence "ascom_002_AT_001.seq", bitscore: 297.0, e-value: 8e-88, length: 268)
178	ascom_002_AT_002.seq_from_3_to_270 (HMM "PKS_AT" in sequence "ascom_002_AT_002.seq", bitscore: 296.7, e-value: 9.5e-88, length: 268)
179	rapam_002_AT_006.seq_from_3_to_283 (HMM "PKS_AT" in sequence "rapam_002_AT_006.seq", bitscore: 296.4, e-value: 1.2e-87, length: 281)
180	averm_001_AT_003.seq_from_1_to_271 (HMM "PKS_AT" in sequence "averm_001_AT_003.seq", bitscore: 295.8, e-value: 1.7e-87, length: 271)
181	ascom_003_AT_003.seq_from_3_to_270 (HMM "PKS_AT" in sequence "ascom_003_AT_003.seq", bitscore: 294.8, e-value: 3.6e-87, length: 268)
182	averm_002_AT_003.seq_from_1_to_273 (HMM "PKS_AT" in sequence "averm_002_AT_003.seq", bitscore: 294.6, e-value: 4e-87, length: 273)
183	eryth_001_AT_001.seq_from_3_to_295 (HMM "PKS_AT" in sequence "eryth_001_AT_001.seq", bitscore: 294.5, e-value: 4.5e-87, length: 293)
184	averm_002_AT_001.seq_from_1_to_276 (HMM "PKS_AT" in sequence "averm_002_AT_001.seq", bitscore: 293.6, e-value: 8.3e-87, length: 276)
185	rapam_002_AT_005.seq_from_3_to_251 (HMM "PKS_AT" in sequence "rapam_002_AT_005.seq", bitscore: 293.0, e-value: 1.3e-86, length: 249)
186	rapam_001_AT_002.seq_from_3_to_251 (HMM "PKS_AT" in sequence "rapam_001_AT_002.seq", bitscore: 291.4, e-value: 3.8e-86, length: 249)
187	pyolu_001_AT_001.seq_from_3_to_287 (HMM "PKS_AT" in sequence "pyolu_001_AT_001.seq", bitscore: 291.2, e-value: 4.3e-86, length: 285)
188	ascom_003_AT_004.seq_from_1_to_279 (HMM "PKS_AT" in sequence "ascom_003_AT_004.seq", bitscore: 290.2, e-value: 8.8e-86, length: 279)
189	rapam_002_AT_001.seq_from_3_to_251 (HMM "PKS_AT" in sequence "rapam_002_AT_001.seq", bitscore: 289.9, e-value: 1.1e-85, length: 249)
190	averm_003_AT_002.seq_from_1_to_276 (HMM "PKS_AT" in sequence "averm_003_AT_002.seq", bitscore: 289.2, e-value: 1.7e-85, length: 276)
191	averm_002_AT_002.seq_from_1_to_276 (HMM "PKS_AT" in sequence "averm_002_AT_002.seq", bitscore: 289.0, e-value: 1.9e-85, length: 276)
192	rapam_002_AT_004.seq_from_3_to_251 (HMM "PKS_AT" in sequence "rapam_002_AT_004.seq", bitscore: 288.6, e-value: 2.7e-85, length: 249)
193	myxot_001_AT_001.seq_from_1_to_296 (HMM "PKS_AT" in sequence "myxot_001_AT_001.seq", bitscore: 274.9, e-value: 3.4e-81, length: 296)
194	megal_001_AT_001.seq_from_3_to_296 (HMM "PKS_AT" in sequence "megal_001_AT_001.seq", bitscore: 272.7, e-value: 1.6e-80, length: 294)
195	ascom_001_AT_003.seq_from_3_to_228 (HMM "PKS_AT" in sequence "ascom_001_AT_003.seq", bitscore: 266.3, e-value: 1.3e-78, length: 226)
196	ascom_003_AT_002.seq_from_3_to_236 (HMM "PKS_AT" in sequence "ascom_003_AT_002.seq", bitscore: 223.2, e-value: 1.3e-65, length: 234)
197	ascom_003_AT_001.seq_from_3_to_246 (HMM "PKS_AT" in sequence "ascom_003_AT_001.seq", bitscore: 209.6, e-value: 1.6e-61, length: 244)
198	UniRef100_Q0CF75_from_538_to_897 (HMM "PKS_AT" in sequence "UniRef100_Q0CF75", bitscore: 501.9, e-value: 4.1e-145, length: 360)
199	UniRef100_Q2GWL6_from_558_to_922 (HMM "PKS_AT" in sequence "UniRef100_Q2GWL6", bitscore: 493.2, e-value: 1.7e-142, length: 365)
200	UniRef100_Q6E7J8_from_584_to_883 (HMM "PKS_AT" in sequence "UniRef100_Q6E7J8", bitscore: 463.4, e-value: 1.5e-133, length: 300)
201	UniRef100_Q93NW6_from_6112_to_6404 (HMM "PKS_AT" in sequence "UniRef100_Q93NW6", bitscore: 458.0, e-value: 6.4e-132, length: 293)
202	UniRef100_Q93NW6_from_551_to_842 (HMM "PKS_AT" in sequence "UniRef100_Q93NW6", bitscore: 456.9, e-value: 1.4e-131, length: 292)
203	UniRef100_Q93NW6_from_7853_to_8145 (HMM "PKS_AT" in sequence "UniRef100_Q93NW6", bitscore: 451.5, e-value: 6e-130, length: 293)
204	UniRef100_Q93NW6_from_9620_to_9912 (HMM "PKS_AT" in sequence "UniRef100_Q93NW6", bitscore: 450.7, e-value: 1.1e-129, length: 293)
205	UniRef100_A4FDM8_from_3663_to_3961 (HMM "PKS_AT" in sequence "UniRef100_A4FDM8", bitscore: 450.3, e-value: 1.3e-129, length: 299)
206	UniRef100_A4D934_from_581_to_880 (HMM "PKS_AT" in sequence "UniRef100_A4D934", bitscore: 450.2, e-value: 1.5e-129, length: 300)
207	UniRef100_Q6W5P7_from_551_to_847 (HMM "PKS_AT" in sequence "UniRef100_Q6W5P7", bitscore: 449.5, e-value: 2.4e-129, length: 297)
208	UniRef100_Q9ADL6_from_2628_to_2931 (HMM "PKS_AT" in sequence "UniRef100_Q9ADL6", bitscore: 449.4, e-value: 2.6e-129, length: 304)
209	UniRef100_Q30CS1_from_2322_to_2613 (HMM "PKS_AT" in sequence "UniRef100_Q30CS1", bitscore: 449.4, e-value: 2.6e-129, length: 292)
210	UniRef100_Q53840_from_564_to_867 (HMM "PKS_AT" in sequence "UniRef100_Q53840", bitscore: 449.3, e-value: 2.8e-129, length: 304)
211	UniRef100_Q93NX8_from_4366_to_4658 (HMM "PKS_AT" in sequence "UniRef100_Q93NX8", bitscore: 449.2, e-value: 3e-129, length: 293)
212	UniRef100_Q66VY5_from_2441_to_2734 (HMM "PKS_AT" in sequence "UniRef100_Q66VY5", bitscore: 447.8, e-value: 7.6e-129, length: 294)
213	UniRef100_Q30CR9_from_561_to_852 (HMM "PKS_AT" in sequence "UniRef100_Q30CR9", bitscore: 447.7, e-value: 8.3e-129, length: 292)
214	UniRef100_Q9X993_from_5544_to_5835 (HMM "PKS_AT" in sequence "UniRef100_Q9X993", bitscore: 447.4, e-value: 1e-128, length: 292)
215	UniRef100_Q93NX9_from_5386_to_5687 (HMM "PKS_AT" in sequence "UniRef100_Q93NX9", bitscore: 447.2, e-value: 1.1e-128, length: 302)
216	UniRef100_Q1EDB2_from_530_to_834 (HMM "PKS_AT" in sequence "UniRef100_Q1EDB2", bitscore: 447.0, e-value: 1.4e-128, length: 305)
217	UniRef100_Q5BEJ4_from_534_to_877 (HMM "PKS_AT" in sequence "UniRef100_Q5BEJ4", bitscore: 446.7, e-value: 1.7e-128, length: 344)
218	UniRef100_Q27W72_from_597_to_905 (HMM "PKS_AT" in sequence "UniRef100_Q27W72", bitscore: 446.4, e-value: 2.1e-128, length: 309)
219	UniRef100_Q9X993_from_566_to_866 (HMM "PKS_AT" in sequence "UniRef100_Q9X993", bitscore: 446.4, e-value: 2.1e-128, length: 301)
220	UniRef100_Q10Y09_from_547_to_843 (HMM "PKS_AT" in sequence "UniRef100_Q10Y09", bitscore: 445.9, e-value: 2.9e-128, length: 297)
221	UniRef100_Q9L4W3_from_545_to_836 (HMM "PKS_AT" in sequence "UniRef100_Q9L4W3", bitscore: 445.8, e-value: 3.2e-128, length: 292)
222	UniRef100_Q93NW6_from_4032_to_4324 (HMM "PKS_AT" in sequence "UniRef100_Q93NW6", bitscore: 445.6, e-value: 3.6e-128, length: 293)
223	UniRef100_Q9EWA1_from_8431_to_8724 (HMM "PKS_AT" in sequence "UniRef100_Q9EWA1", bitscore: 444.6, e-value: 7e-128, length: 294)
224	UniRef100_Q30CS0_from_2354_to_2645 (HMM "PKS_AT" in sequence "UniRef100_Q30CS0", bitscore: 444.3, e-value: 8.6e-128, length: 292)
225	UniRef100_Q3M5Z5_from_575_to_870 (HMM "PKS_AT" in sequence "UniRef100_Q3M5Z5", bitscore: 444.2, e-value: 9.6e-128, length: 296)
226	UniRef100_Q30CR9_from_2294_to_2587 (HMM "PKS_AT" in sequence "UniRef100_Q30CR9", bitscore: 443.7, e-value: 1.3e-127, length: 294)
227	UniRef100_Q0PCZ8_from_594_to_888 (HMM "PKS_AT" in sequence "UniRef100_Q0PCZ8", bitscore: 443.7, e-value: 1.4e-127, length: 295)
228	UniRef100_Q9EWA1_from_5394_to_5694 (HMM "PKS_AT" in sequence "UniRef100_Q9EWA1", bitscore: 443.5, e-value: 1.6e-127, length: 301)
229	UniRef100_Q6DNE5_from_579_to_877 (HMM "PKS_AT" in sequence "UniRef100_Q6DNE5", bitscore: 443.5, e-value: 1.6e-127, length: 299)
230	UniRef100_A4D933_from_1233_to_1532 (HMM "PKS_AT" in sequence "UniRef100_A4D933", bitscore: 443.0, e-value: 2.2e-127, length: 300)
231	UniRef100_Q9L4X3_from_8429_to_8719 (HMM "PKS_AT" in sequence "UniRef100_Q9L4X3", bitscore: 442.3, e-value: 3.5e-127, length: 291)
232	UniRef100_A4F5C7_from_2110_to_2411 (HMM "PKS_AT" in sequence "UniRef100_A4F5C7", bitscore: 442.3, e-value: 3.6e-127, length: 302)
233	UniRef100_Q8GBX6_from_2122_to_2423 (HMM "PKS_AT" in sequence "UniRef100_Q8GBX6", bitscore: 442.3, e-value: 3.6e-127, length: 302)
234	UniRef100_Q0PCZ9_from_2360_to_2654 (HMM "PKS_AT" in sequence "UniRef100_Q0PCZ9", bitscore: 440.8, e-value: 9.9e-127, length: 295)
235	UniRef100_Q6DNE3_from_582_to_881 (HMM "PKS_AT" in sequence "UniRef100_Q6DNE3", bitscore: 440.6, e-value: 1.1e-126, length: 300)
236	UniRef100_A4D934_from_2154_to_2450 (HMM "PKS_AT" in sequence "UniRef100_A4D934", bitscore: 440.2, e-value: 1.5e-126, length: 297)
237	UniRef100_Q6W5P7_from_4636_to_4933 (HMM "PKS_AT" in sequence "UniRef100_Q6W5P7", bitscore: 440.1, e-value: 1.6e-126, length: 298)
238	UniRef100_Q6DNF2_from_1092_to_1391 (HMM "PKS_AT" in sequence "UniRef100_Q6DNF2", bitscore: 440.0, e-value: 1.8e-126, length: 300)
239	UniRef100_Q6RKF4_from_544_to_901 (HMM "PKS_AT" in sequence "UniRef100_Q6RKF4", bitscore: 439.8, e-value: 2e-126, length: 358)
240	UniRef100_Q68BG5_from_1555_to_1849 (HMM "PKS_AT" in sequence "UniRef100_Q68BG5", bitscore: 439.5, e-value: 2.4e-126, length: 295)
241	UniRef100_Q3S863_from_580_to_878 (HMM "PKS_AT" in sequence "UniRef100_Q3S863", bitscore: 439.4, e-value: 2.7e-126, length: 299)
242	UniRef100_Q0PCZ9_from_4152_to_4454 (HMM "PKS_AT" in sequence "UniRef100_Q0PCZ9", bitscore: 439.3, e-value: 2.8e-126, length: 303)
243	UniRef100_Q6W5P6_from_5411_to_5718 (HMM "PKS_AT" in sequence "UniRef100_Q6W5P6", bitscore: 439.1, e-value: 3.3e-126, length: 308)
244	UniRef100_A1YBQ6_from_2343_to_2644 (HMM "PKS_AT" in sequence "UniRef100_A1YBQ6", bitscore: 439.0, e-value: 3.5e-126, length: 302)
245	UniRef100_A1YBQ4_from_2351_to_2653 (HMM "PKS_AT" in sequence "UniRef100_A1YBQ4", bitscore: 438.8, e-value: 4.1e-126, length: 303)
246	UniRef100_Q93NW6_from_2293_to_2584 (HMM "PKS_AT" in sequence "UniRef100_Q93NW6", bitscore: 438.4, e-value: 5.2e-126, length: 292)
247	UniRef100_Q93NX8_from_584_to_873 (HMM "PKS_AT" in sequence "UniRef100_Q93NX8", bitscore: 438.4, e-value: 5.3e-126, length: 290)
248	UniRef100_Q08PV2_from_573_to_870 (HMM "PKS_AT" in sequence "UniRef100_Q08PV2", bitscore: 438.4, e-value: 5.3e-126, length: 298)
249	UniRef100_Q9L4W4_from_2116_to_2417 (HMM "PKS_AT" in sequence "UniRef100_Q9L4W4", bitscore: 437.9, e-value: 7.7e-126, length: 302)
250	UniRef100_Q49BD9_from_584_to_887 (HMM "PKS_AT" in sequence "UniRef100_Q49BD9", bitscore: 437.8, e-value: 7.9e-126, length: 304)
251	UniRef100_Q6E7K0_from_1264_to_1567 (HMM "PKS_AT" in sequence "UniRef100_Q6E7K0", bitscore: 437.4, e-value: 1e-125, length: 304)
252	UniRef100_Q9X993_from_3830_to_4121 (HMM "PKS_AT" in sequence "UniRef100_Q9X993", bitscore: 437.2, e-value: 1.2e-125, length: 292)
253	UniRef100_Q0PD02_from_568_to_862 (HMM "PKS_AT" in sequence "UniRef100_Q0PD02", bitscore: 437.1, e-value: 1.3e-125, length: 295)
254	UniRef100_Q9L4X3_from_2345_to_2642 (HMM "PKS_AT" in sequence "UniRef100_Q9L4X3", bitscore: 437.1, e-value: 1.3e-125, length: 298)
255	UniRef100_Q3LRL4_from_1978_to_2272 (HMM "PKS_AT" in sequence "UniRef100_Q3LRL4", bitscore: 437.0, e-value: 1.4e-125, length: 295)
256	UniRef100_Q6DNE6_from_547_to_853 (HMM "PKS_AT" in sequence "UniRef100_Q6DNE6", bitscore: 436.9, e-value: 1.4e-125, length: 307)
257	UniRef100_Q0PCZ9_from_573_to_867 (HMM "PKS_AT" in sequence "UniRef100_Q0PCZ9", bitscore: 436.7, e-value: 1.7e-125, length: 295)
258	UniRef100_Q0PD01_from_569_to_863 (HMM "PKS_AT" in sequence "UniRef100_Q0PD01", bitscore: 436.5, e-value: 2e-125, length: 295)
259	UniRef100_Q8RJX9_from_571_to_869 (HMM "PKS_AT" in sequence "UniRef100_Q8RJX9", bitscore: 436.3, e-value: 2.3e-125, length: 299)
260	UniRef100_Q9X993_from_2104_to_2395 (HMM "PKS_AT" in sequence "UniRef100_Q9X993", bitscore: 436.2, e-value: 2.4e-125, length: 292)
261	UniRef100_Q6E7J7_from_546_to_845 (HMM "PKS_AT" in sequence "UniRef100_Q6E7J7", bitscore: 436.2, e-value: 2.5e-125, length: 300)
262	UniRef100_A1YBQ5_from_581_to_883 (HMM "PKS_AT" in sequence "UniRef100_A1YBQ5", bitscore: 435.6, e-value: 3.5e-125, length: 303)
263	UniRef100_Q93HJ3_from_2636_to_2936 (HMM "PKS_AT" in sequence "UniRef100_Q93HJ3", bitscore: 435.5, e-value: 3.9e-125, length: 301)
264	UniRef100_Q6W5Q0_from_2321_to_2614 (HMM "PKS_AT" in sequence "UniRef100_Q6W5Q0", bitscore: 435.3, e-value: 4.6e-125, length: 294)
265	UniRef100_Q93NX9_from_2303_to_2603 (HMM "PKS_AT" in sequence "UniRef100_Q93NX9", bitscore: 435.0, e-value: 5.5e-125, length: 301)
266	UniRef100_Q68BG4_from_3890_to_4184 (HMM "PKS_AT" in sequence "UniRef100_Q68BG4", bitscore: 434.9, e-value: 6e-125, length: 295)
267	UniRef100_A1YAM6_from_652_to_944 (HMM "PKS_AT" in sequence "UniRef100_A1YAM6", bitscore: 434.4, e-value: 8.2e-125, length: 293)
268	UniRef100_Q8GAQ5_from_1252_to_1551 (HMM "PKS_AT" in sequence "UniRef100_Q8GAQ5", bitscore: 434.4, e-value: 8.2e-125, length: 300)
269	UniRef100_A1YBT7_from_572_to_874 (HMM "PKS_AT" in sequence "UniRef100_A1YBT7", bitscore: 434.4, e-value: 8.7e-125, length: 303)
270	UniRef100_A4F5C5_from_566_to_869 (HMM "PKS_AT" in sequence "UniRef100_A4F5C5", bitscore: 434.2, e-value: 9.7e-125, length: 304)
271	UniRef100_Q0PD00_from_566_to_860 (HMM "PKS_AT" in sequence "UniRef100_Q0PD00", bitscore: 434.2, e-value: 9.9e-125, length: 295)
272	UniRef100_A1YBT8_from_575_to_877 (HMM "PKS_AT" in sequence "UniRef100_A1YBT8", bitscore: 434.1, e-value: 1e-124, length: 303)
273	UniRef100_UPI000038D5DF_from_537_to_833 (HMM "PKS_AT" in sequence "UniRef100_UPI000038D5DF", bitscore: 433.9, e-value: 1.2e-124, length: 297)
274	UniRef100_Q3VYG5_from_34_to_343 (HMM "PKS_AT" in sequence "UniRef100_Q3VYG5", bitscore: 433.6, e-value: 1.5e-124, length: 310)
275	UniRef100_Q83X71_from_2080_to_2376 (HMM "PKS_AT" in sequence "UniRef100_Q83X71", bitscore: 433.4, e-value: 1.7e-124, length: 297)
276	UniRef100_Q68BG5_from_539_to_833 (HMM "PKS_AT" in sequence "UniRef100_Q68BG5", bitscore: 433.3, e-value: 1.8e-124, length: 295)
277	UniRef100_Q93TW9_from_3905_to_4199 (HMM "PKS_AT" in sequence "UniRef100_Q93TW9", bitscore: 433.0, e-value: 2.1e-124, length: 295)
278	UniRef100_Q0U5D2_from_561_to_867 (HMM "PKS_AT" in sequence "UniRef100_Q0U5D2", bitscore: 432.9, e-value: 2.3e-124, length: 307)
279	UniRef100_Q9L4X3_from_5431_to_5732 (HMM "PKS_AT" in sequence "UniRef100_Q9L4X3", bitscore: 432.9, e-value: 2.4e-124, length: 302)
280	UniRef100_A6G5B7_from_2613_to_2913 (HMM "PKS_AT" in sequence "UniRef100_A6G5B7", bitscore: 432.8, e-value: 2.6e-124, length: 301)
281	UniRef100_Q3S314_from_536_to_822 (HMM "PKS_AT" in sequence "UniRef100_Q3S314", bitscore: 432.4, e-value: 3.4e-124, length: 287)
282	UniRef100_Q70KH5_from_565_to_864 (HMM "PKS_AT" in sequence "UniRef100_Q70KH5", bitscore: 432.3, e-value: 3.5e-124, length: 300)
283	UniRef100_Q7WTF3_from_577_to_902 (HMM "PKS_AT" in sequence "UniRef100_Q7WTF3", bitscore: 432.2, e-value: 3.8e-124, length: 326)
284	UniRef100_Q9ADL6_from_1066_to_1369 (HMM "PKS_AT" in sequence "UniRef100_Q9ADL6", bitscore: 431.9, e-value: 4.7e-124, length: 304)
285	UniRef100_Q8GBX4_from_568_to_873 (HMM "PKS_AT" in sequence "UniRef100_Q8GBX4", bitscore: 431.7, e-value: 5.3e-124, length: 306)
286	UniRef100_Q8GBX5_from_572_to_877 (HMM "PKS_AT" in sequence "UniRef100_Q8GBX5", bitscore: 431.7, e-value: 5.3e-124, length: 306)
287	UniRef100_Q6DNE0_from_567_to_868 (HMM "PKS_AT" in sequence "UniRef100_Q6DNE0", bitscore: 431.6, e-value: 6e-124, length: 302)
288	UniRef100_A4X8L0_from_5931_to_6231 (HMM "PKS_AT" in sequence "UniRef100_A4X8L0", bitscore: 431.6, e-value: 6e-124, length: 301)
289	UniRef100_A1YBQ3_from_2057_to_2359 (HMM "PKS_AT" in sequence "UniRef100_A1YBQ3", bitscore: 431.5, e-value: 6.1e-124, length: 303)
290	UniRef100_Q84G22_from_584_to_887 (HMM "PKS_AT" in sequence "UniRef100_Q84G22", bitscore: 431.4, e-value: 6.5e-124, length: 304)
291	UniRef100_Q3S864_from_3668_to_3980 (HMM "PKS_AT" in sequence "UniRef100_Q3S864", bitscore: 431.4, e-value: 6.6e-124, length: 313)
292	UniRef100_Q8RJY6_from_1048_to_1345 (HMM "PKS_AT" in sequence "UniRef100_Q8RJY6", bitscore: 431.1, e-value: 8.1e-124, length: 298)
293	UniRef100_Q1D3S5_from_1113_to_1410 (HMM "PKS_AT" in sequence "UniRef100_Q1D3S5", bitscore: 430.9, e-value: 9.2e-124, length: 298)
294	UniRef100_Q93NX9_from_6910_to_7209 (HMM "PKS_AT" in sequence "UniRef100_Q93NX9", bitscore: 430.9, e-value: 9.4e-124, length: 300)
295	UniRef100_UPI000038D523_from_566_to_863 (HMM "PKS_AT" in sequence "UniRef100_UPI000038D523", bitscore: 430.9, e-value: 9.4e-124, length: 298)
296	UniRef100_Q6E7K5_from_540_to_839 (HMM "PKS_AT" in sequence "UniRef100_Q6E7K5", bitscore: 430.9, e-value: 9.4e-124, length: 300)
297	UniRef100_Q9L4W3_from_2290_to_2581 (HMM "PKS_AT" in sequence "UniRef100_Q9L4W3", bitscore: 430.9, e-value: 9.8e-124, length: 292)
298	UniRef100_Q846X4_from_610_to_915 (HMM "PKS_AT" in sequence "UniRef100_Q846X4", bitscore: 430.8, e-value: 9.9e-124, length: 306)
299	UniRef100_Q68BG4_from_2117_to_2411 (HMM "PKS_AT" in sequence "UniRef100_Q68BG4", bitscore: 430.8, e-value: 1e-123, length: 295)
300	UniRef100_Q93H87_from_1579_to_1860 (HMM "PKS_AT" in sequence "UniRef100_Q93H87", bitscore: 430.8, e-value: 1e-123, length: 282)
301	UniRef100_Q82QT4_from_1579_to_1860 (HMM "PKS_AT" in sequence "UniRef100_Q82QT4", bitscore: 430.8, e-value: 1e-123, length: 282)
302	UniRef100_O33955_from_570_to_884 (HMM "PKS_AT" in sequence "UniRef100_O33955", bitscore: 430.6, e-value: 1.2e-123, length: 315)
303	UniRef100_Q6W5Q0_from_579_to_872 (HMM "PKS_AT" in sequence "UniRef100_Q6W5Q0", bitscore: 430.2, e-value: 1.5e-123, length: 294)
304	UniRef100_UPI000038D5E0_from_579_to_875 (HMM "PKS_AT" in sequence "UniRef100_UPI000038D5E0", bitscore: 430.2, e-value: 1.6e-123, length: 297)
305	UniRef100_Q6W5P8_from_548_to_848 (HMM "PKS_AT" in sequence "UniRef100_Q6W5P8", bitscore: 430.0, e-value: 1.8e-123, length: 301)
306	UniRef100_Q52V46_from_687_to_983 (HMM "PKS_AT" in sequence "UniRef100_Q52V46", bitscore: 429.8, e-value: 2e-123, length: 297)
307	UniRef100_Q3LRL3_from_570_to_869 (HMM "PKS_AT" in sequence "UniRef100_Q3LRL3", bitscore: 429.5, e-value: 2.5e-123, length: 300)
308	UniRef100_Q0R4M8_from_1640_to_1939 (HMM "PKS_AT" in sequence "UniRef100_Q0R4M8", bitscore: 429.5, e-value: 2.5e-123, length: 300)
309	UniRef100_Q1L0T0_from_584_to_887 (HMM "PKS_AT" in sequence "UniRef100_Q1L0T0", bitscore: 429.4, e-value: 2.8e-123, length: 304)
310	UniRef100_Q6W5P6_from_6938_to_7238 (HMM "PKS_AT" in sequence "UniRef100_Q6W5P6", bitscore: 429.3, e-value: 2.8e-123, length: 301)
311	UniRef100_Q93NX8_from_2309_to_2601 (HMM "PKS_AT" in sequence "UniRef100_Q93NX8", bitscore: 429.2, e-value: 3.1e-123, length: 293)
312	UniRef100_Q3S866_from_1556_to_1863 (HMM "PKS_AT" in sequence "UniRef100_Q3S866", bitscore: 428.8, e-value: 4e-123, length: 308)
313	UniRef100_Q84IT5_from_690_to_1003 (HMM "PKS_AT" in sequence "UniRef100_Q84IT5", bitscore: 428.8, e-value: 4.2e-123, length: 314)
314	UniRef100_Q4WFQ3_from_591_to_929 (HMM "PKS_AT" in sequence "UniRef100_Q4WFQ3", bitscore: 428.6, e-value: 4.7e-123, length: 339)
315	UniRef100_Q1MX81_from_568_to_866 (HMM "PKS_AT" in sequence "UniRef100_Q1MX81", bitscore: 428.4, e-value: 5.3e-123, length: 299)
316	UniRef100_Q52V50_from_597_to_893 (HMM "PKS_AT" in sequence "UniRef100_Q52V50", bitscore: 428.3, e-value: 5.8e-123, length: 297)
317	UniRef100_Q0R4M7_from_2323_to_2618 (HMM "PKS_AT" in sequence "UniRef100_Q0R4M7", bitscore: 428.3, e-value: 5.8e-123, length: 296)
318	UniRef100_Q6W5Q0_from_5778_to_6071 (HMM "PKS_AT" in sequence "UniRef100_Q6W5Q0", bitscore: 428.0, e-value: 6.9e-123, length: 294)
319	UniRef100_A4F5C6_from_573_to_879 (HMM "PKS_AT" in sequence "UniRef100_A4F5C6", bitscore: 427.9, e-value: 7.6e-123, length: 307)
320	UniRef100_Q3M5Z6_from_568_to_865 (HMM "PKS_AT" in sequence "UniRef100_Q3M5Z6", bitscore: 427.8, e-value: 8.2e-123, length: 298)
321	UniRef100_A4FDM8_from_1599_to_1896 (HMM "PKS_AT" in sequence "UniRef100_A4FDM8", bitscore: 427.7, e-value: 8.8e-123, length: 298)
322	UniRef100_Q83X70_from_563_to_863 (HMM "PKS_AT" in sequence "UniRef100_Q83X70", bitscore: 427.2, e-value: 1.2e-122, length: 301)
323	UniRef100_Q3S866_from_542_to_842 (HMM "PKS_AT" in sequence "UniRef100_Q3S866", bitscore: 427.1, e-value: 1.3e-122, length: 301)
324	UniRef100_Q7WTF0_from_566_to_868 (HMM "PKS_AT" in sequence "UniRef100_Q7WTF0", bitscore: 427.1, e-value: 1.3e-122, length: 303)
325	UniRef100_Q8YWG5_from_563_to_859 (HMM "PKS_AT" in sequence "UniRef100_Q8YWG5", bitscore: 427.0, e-value: 1.4e-122, length: 297)
326	UniRef100_Q6E7J9_from_585_to_888 (HMM "PKS_AT" in sequence "UniRef100_Q6E7J9", bitscore: 426.9, e-value: 1.6e-122, length: 304)
327	UniRef100_Q1L0T0_from_2664_to_2963 (HMM "PKS_AT" in sequence "UniRef100_Q1L0T0", bitscore: 426.8, e-value: 1.6e-122, length: 300)
328	UniRef100_Q197Z3_from_690_to_981 (HMM "PKS_AT" in sequence "UniRef100_Q197Z3", bitscore: 426.8, e-value: 1.7e-122, length: 292)
329	UniRef100_Q3M3U4_from_563_to_859 (HMM "PKS_AT" in sequence "UniRef100_Q3M3U4", bitscore: 426.5, e-value: 2.1e-122, length: 297)
330	UniRef100_Q9KIV3_from_2129_to_2425 (HMM "PKS_AT" in sequence "UniRef100_Q9KIV3", bitscore: 426.4, e-value: 2.1e-122, length: 297)
331	UniRef100_Q9KIV4_from_3078_to_3373 (HMM "PKS_AT" in sequence "UniRef100_Q9KIV4", bitscore: 426.2, e-value: 2.4e-122, length: 296)
332	UniRef100_Q0QMN7_from_1595_to_1892 (HMM "PKS_AT" in sequence "UniRef100_Q0QMN7", bitscore: 426.1, e-value: 2.6e-122, length: 298)
333	UniRef100_A1YBT6_from_2353_to_2655 (HMM "PKS_AT" in sequence "UniRef100_A1YBT6", bitscore: 426.1, e-value: 2.7e-122, length: 303)
334	UniRef100_Q84G24_from_5782_to_6081 (HMM "PKS_AT" in sequence "UniRef100_Q84G24", bitscore: 425.8, e-value: 3.3e-122, length: 300)
335	UniRef100_Q6DNE2_from_593_to_896 (HMM "PKS_AT" in sequence "UniRef100_Q6DNE2", bitscore: 425.6, e-value: 3.8e-122, length: 304)
336	UniRef100_Q6W5Q0_from_9333_to_9624 (HMM "PKS_AT" in sequence "UniRef100_Q6W5Q0", bitscore: 425.5, e-value: 4e-122, length: 292)
337	UniRef100_Q52V50_from_2371_to_2670 (HMM "PKS_AT" in sequence "UniRef100_Q52V50", bitscore: 425.2, e-value: 4.8e-122, length: 300)
338	UniRef100_Q9S0R4_from_605_to_903 (HMM "PKS_AT" in sequence "UniRef100_Q9S0R4", bitscore: 425.0, e-value: 5.7e-122, length: 299)
339	UniRef100_Q9S0R8_from_1052_to_1350 (HMM "PKS_AT" in sequence "UniRef100_Q9S0R8", bitscore: 425.0, e-value: 5.7e-122, length: 299)
340	UniRef100_Q9L4W5_from_527_to_819 (HMM "PKS_AT" in sequence "UniRef100_Q9L4W5", bitscore: 424.9, e-value: 6e-122, length: 293)
341	UniRef100_Q7WTF1_from_2356_to_2658 (HMM "PKS_AT" in sequence "UniRef100_Q7WTF1", bitscore: 424.7, e-value: 7e-122, length: 303)
342	UniRef100_Q9L4X2_from_577_to_867 (HMM "PKS_AT" in sequence "UniRef100_Q9L4X2", bitscore: 424.7, e-value: 7e-122, length: 291)
343	UniRef100_Q8L334_from_1214_to_1519 (HMM "PKS_AT" in sequence "UniRef100_Q8L334", bitscore: 424.7, e-value: 7.2e-122, length: 306)
344	UniRef100_Q93TW6_from_1061_to_1358 (HMM "PKS_AT" in sequence "UniRef100_Q93TW6", bitscore: 424.6, e-value: 7.2e-122, length: 298)
345	UniRef100_Q52V53_from_577_to_870 (HMM "PKS_AT" in sequence "UniRef100_Q52V53", bitscore: 424.6, e-value: 7.4e-122, length: 294)
346	UniRef100_UPI000038D25F_from_541_to_838 (HMM "PKS_AT" in sequence "UniRef100_UPI000038D25F", bitscore: 424.5, e-value: 8.3e-122, length: 298)
347	UniRef100_A1YBT8_from_2132_to_2429 (HMM "PKS_AT" in sequence "UniRef100_A1YBT8", bitscore: 424.4, e-value: 8.6e-122, length: 298)
348	UniRef100_A1GFR7_from_572_to_871 (HMM "PKS_AT" in sequence "UniRef100_A1GFR7", bitscore: 424.4, e-value: 8.6e-122, length: 300)
349	UniRef100_Q0R4M4_from_567_to_862 (HMM "PKS_AT" in sequence "UniRef100_Q0R4M4", bitscore: 424.3, e-value: 9.2e-122, length: 296)
350	UniRef100_Q6W5P7_from_6161_to_6460 (HMM "PKS_AT" in sequence "UniRef100_Q6W5P7", bitscore: 424.1, e-value: 1e-121, length: 300)
351	UniRef100_Q8CJN6_from_3287_to_3586 (HMM "PKS_AT" in sequence "UniRef100_Q8CJN6", bitscore: 424.1, e-value: 1.1e-121, length: 300)
352	UniRef100_Q9KIV3_from_569_to_864 (HMM "PKS_AT" in sequence "UniRef100_Q9KIV3", bitscore: 424.1, e-value: 1.1e-121, length: 296)
353	UniRef100_Q93NX9_from_8461_to_8751 (HMM "PKS_AT" in sequence "UniRef100_Q93NX9", bitscore: 424.0, e-value: 1.1e-121, length: 291)
354	UniRef100_Q93HE5_from_1532_to_1829 (HMM "PKS_AT" in sequence "UniRef100_Q93HE5", bitscore: 424.0, e-value: 1.1e-121, length: 298)
355	UniRef100_Q93HE5_from_3315_to_3612 (HMM "PKS_AT" in sequence "UniRef100_Q93HE5", bitscore: 424.0, e-value: 1.1e-121, length: 298)
356	UniRef100_Q8RJY2_from_567_to_864 (HMM "PKS_AT" in sequence "UniRef100_Q8RJY2", bitscore: 424.0, e-value: 1.1e-121, length: 298)
357	UniRef100_Q0R4M5_from_4430_to_4722 (HMM "PKS_AT" in sequence "UniRef100_Q0R4M5", bitscore: 423.9, e-value: 1.2e-121, length: 293)
358	UniRef100_Q197Z2_from_2125_to_2432 (HMM "PKS_AT" in sequence "UniRef100_Q197Z2", bitscore: 423.8, e-value: 1.3e-121, length: 308)
359	UniRef100_A1YBT5_from_2049_to_2351 (HMM "PKS_AT" in sequence "UniRef100_A1YBT5", bitscore: 423.8, e-value: 1.3e-121, length: 303)
360	UniRef100_Q9EWA2_from_552_to_838 (HMM "PKS_AT" in sequence "UniRef100_Q9EWA2", bitscore: 423.7, e-value: 1.4e-121, length: 287)
361	UniRef100_Q52V44_from_5415_to_5700 (HMM "PKS_AT" in sequence "UniRef100_Q52V44", bitscore: 423.6, e-value: 1.4e-121, length: 286)
362	UniRef100_Q6W5P6_from_3875_to_4173 (HMM "PKS_AT" in sequence "UniRef100_Q6W5P6", bitscore: 423.3, e-value: 1.8e-121, length: 299)
363	UniRef100_Q6W5P6_from_563_to_865 (HMM "PKS_AT" in sequence "UniRef100_Q6W5P6", bitscore: 423.3, e-value: 1.9e-121, length: 303)
364	UniRef100_Q7NJ78_from_534_to_831 (HMM "PKS_AT" in sequence "UniRef100_Q7NJ78", bitscore: 423.0, e-value: 2.3e-121, length: 298)
365	UniRef100_Q0R4M3_from_565_to_857 (HMM "PKS_AT" in sequence "UniRef100_Q0R4M3", bitscore: 422.9, e-value: 2.4e-121, length: 293)
366	UniRef100_Q1D3S8_from_3895_to_4189 (HMM "PKS_AT" in sequence "UniRef100_Q1D3S8", bitscore: 422.9, e-value: 2.5e-121, length: 295)
367	UniRef100_Q07017_from_2223_to_2519 (HMM "PKS_AT" in sequence "UniRef100_Q07017", bitscore: 422.8, e-value: 2.6e-121, length: 297)
368	UniRef100_Q3S869_from_2169_to_2473 (HMM "PKS_AT" in sequence "UniRef100_Q3S869", bitscore: 422.8, e-value: 2.6e-121, length: 305)
369	UniRef100_Q3S869_from_598_to_903 (HMM "PKS_AT" in sequence "UniRef100_Q3S869", bitscore: 422.7, e-value: 2.7e-121, length: 306)
370	UniRef100_Q6W5P6_from_8467_to_8769 (HMM "PKS_AT" in sequence "UniRef100_Q6W5P6", bitscore: 422.7, e-value: 2.8e-121, length: 303)
371	UniRef100_Q8RJX8_from_566_to_863 (HMM "PKS_AT" in sequence "UniRef100_Q8RJX8", bitscore: 422.5, e-value: 3.1e-121, length: 298)
372	UniRef100_Q82QT5_from_586_to_865 (HMM "PKS_AT" in sequence "UniRef100_Q82QT5", bitscore: 422.4, e-value: 3.3e-121, length: 280)
373	UniRef100_Q6W5Q0_from_7493_to_7790 (HMM "PKS_AT" in sequence "UniRef100_Q6W5Q0", bitscore: 422.2, e-value: 3.8e-121, length: 298)
374	UniRef100_Q3VZE3_from_1651_to_1952 (HMM "PKS_AT" in sequence "UniRef100_Q3VZE3", bitscore: 422.1, e-value: 4.3e-121, length: 302)
375	UniRef100_Q9S0R3_from_578_to_880 (HMM "PKS_AT" in sequence "UniRef100_Q9S0R3", bitscore: 422.1, e-value: 4.3e-121, length: 303)
376	UniRef100_Q52V52_from_579_to_866 (HMM "PKS_AT" in sequence "UniRef100_Q52V52", bitscore: 421.8, e-value: 5.3e-121, length: 288)
377	UniRef100_Q0ILD2_from_2549_to_2849 (HMM "PKS_AT" in sequence "UniRef100_Q0ILD2", bitscore: 421.8, e-value: 5.4e-121, length: 301)
378	UniRef100_Q82QT4_from_6502_to_6781 (HMM "PKS_AT" in sequence "UniRef100_Q82QT4", bitscore: 421.7, e-value: 5.6e-121, length: 280)
379	UniRef100_Q93HI8_from_2374_to_2672 (HMM "PKS_AT" in sequence "UniRef100_Q93HI8", bitscore: 421.7, e-value: 5.8e-121, length: 299)
380	UniRef100_Q0R4M8_from_588_to_894 (HMM "PKS_AT" in sequence "UniRef100_Q0R4M8", bitscore: 421.4, e-value: 6.7e-121, length: 307)
381	UniRef100_Q2PC83_from_4271_to_4576 (HMM "PKS_AT" in sequence "UniRef100_Q2PC83", bitscore: 421.2, e-value: 7.9e-121, length: 306)
382	UniRef100_Q6W5P7_from_2593_to_2893 (HMM "PKS_AT" in sequence "UniRef100_Q6W5P7", bitscore: 421.0, e-value: 9.3e-121, length: 301)
383	UniRef100_Q70KH8_from_649_to_947 (HMM "PKS_AT" in sequence "UniRef100_Q70KH8", bitscore: 420.9, e-value: 1e-120, length: 299)
384	UniRef100_Q84G22_from_2664_to_2963 (HMM "PKS_AT" in sequence "UniRef100_Q84G22", bitscore: 420.8, e-value: 1e-120, length: 300)
385	UniRef100_Q93NW7_from_2114_to_2415 (HMM "PKS_AT" in sequence "UniRef100_Q93NW7", bitscore: 420.8, e-value: 1e-120, length: 302)
386	UniRef100_Q6V1N9_from_566_to_867 (HMM "PKS_AT" in sequence "UniRef100_Q6V1N9", bitscore: 420.5, e-value: 1.3e-120, length: 302)
387	UniRef100_Q27W74_from_542_to_849 (HMM "PKS_AT" in sequence "UniRef100_Q27W74", bitscore: 420.4, e-value: 1.3e-120, length: 308)
388	UniRef100_Q094I7_from_534_to_831 (HMM "PKS_AT" in sequence "UniRef100_Q094I7", bitscore: 420.4, e-value: 1.4e-120, length: 298)
389	UniRef100_Q9S0R7_from_4817_to_5115 (HMM "PKS_AT" in sequence "UniRef100_Q9S0R7", bitscore: 420.4, e-value: 1.4e-120, length: 299)
390	UniRef100_Q7NCZ7_from_533_to_829 (HMM "PKS_AT" in sequence "UniRef100_Q7NCZ7", bitscore: 420.2, e-value: 1.6e-120, length: 297)
391	UniRef100_Q8RJY3_from_582_to_879 (HMM "PKS_AT" in sequence "UniRef100_Q8RJY3", bitscore: 420.1, e-value: 1.7e-120, length: 298)
392	UniRef100_O30766_from_570_to_873 (HMM "PKS_AT" in sequence "UniRef100_O30766", bitscore: 419.8, e-value: 2.1e-120, length: 304)
393	UniRef100_Q9F829_from_562_to_860 (HMM "PKS_AT" in sequence "UniRef100_Q9F829", bitscore: 419.5, e-value: 2.6e-120, length: 299)
394	UniRef100_A1DJJ7_from_591_to_929 (HMM "PKS_AT" in sequence "UniRef100_A1DJJ7", bitscore: 419.4, e-value: 2.7e-120, length: 339)
395	UniRef100_Q93TW7_from_564_to_861 (HMM "PKS_AT" in sequence "UniRef100_Q93TW7", bitscore: 419.4, e-value: 2.7e-120, length: 298)
396	UniRef100_Q52V46_from_3752_to_4041 (HMM "PKS_AT" in sequence "UniRef100_Q52V46", bitscore: 419.3, e-value: 2.9e-120, length: 290)
397	UniRef100_Q9L4W3_from_4031_to_4324 (HMM "PKS_AT" in sequence "UniRef100_Q9L4W3", bitscore: 419.2, e-value: 3.1e-120, length: 294)
398	UniRef100_A4FCY9_from_3330_to_3632 (HMM "PKS_AT" in sequence "UniRef100_A4FCY9", bitscore: 419.2, e-value: 3.2e-120, length: 303)
399	UniRef100_Q52V51_from_2156_to_2455 (HMM "PKS_AT" in sequence "UniRef100_Q52V51", bitscore: 419.2, e-value: 3.2e-120, length: 300)
400	UniRef100_Q10Y11_from_550_to_851 (HMM "PKS_AT" in sequence "UniRef100_Q10Y11", bitscore: 419.1, e-value: 3.3e-120, length: 302)
401	UniRef100_Q52V53_from_2136_to_2425 (HMM "PKS_AT" in sequence "UniRef100_Q52V53", bitscore: 419.0, e-value: 3.6e-120, length: 290)
402	UniRef100_Q93NW8_from_574_to_869 (HMM "PKS_AT" in sequence "UniRef100_Q93NW8", bitscore: 418.9, e-value: 4e-120, length: 296)
403	UniRef100_A1CUS7_from_601_to_932 (HMM "PKS_AT" in sequence "UniRef100_A1CUS7", bitscore: 418.8, e-value: 4.1e-120, length: 332)
404	UniRef100_Q52V50_from_4468_to_4755 (HMM "PKS_AT" in sequence "UniRef100_Q52V50", bitscore: 418.7, e-value: 4.4e-120, length: 288)
405	UniRef100_Q52V49_from_2340_to_2625 (HMM "PKS_AT" in sequence "UniRef100_Q52V49", bitscore: 418.7, e-value: 4.4e-120, length: 286)
406	UniRef100_Q6W5Q0_from_4062_to_4353 (HMM "PKS_AT" in sequence "UniRef100_Q6W5Q0", bitscore: 418.5, e-value: 5.3e-120, length: 292)
407	UniRef100_Q93H87_from_4816_to_5097 (HMM "PKS_AT" in sequence "UniRef100_Q93H87", bitscore: 418.4, e-value: 5.6e-120, length: 282)
408	UniRef100_Q82QT4_from_4816_to_5097 (HMM "PKS_AT" in sequence "UniRef100_Q82QT4", bitscore: 418.4, e-value: 5.6e-120, length: 282)
409	UniRef100_A1G9H0_from_1181_to_1475 (HMM "PKS_AT" in sequence "UniRef100_A1G9H0", bitscore: 418.3, e-value: 5.8e-120, length: 295)
410	UniRef100_A4F5C7_from_3671_to_3974 (HMM "PKS_AT" in sequence "UniRef100_A4F5C7", bitscore: 417.9, e-value: 7.5e-120, length: 304)
411	UniRef100_Q8GBX6_from_3683_to_3986 (HMM "PKS_AT" in sequence "UniRef100_Q8GBX6", bitscore: 417.9, e-value: 7.5e-120, length: 304)
412	UniRef100_Q93H84_from_5104_to_5382 (HMM "PKS_AT" in sequence "UniRef100_Q93H84", bitscore: 417.9, e-value: 7.7e-120, length: 279)
413	UniRef100_Q0RIF5_from_1544_to_1841 (HMM "PKS_AT" in sequence "UniRef100_Q0RIF5", bitscore: 417.8, e-value: 8.2e-120, length: 298)
414	UniRef100_Q9L4X3_from_3897_to_4195 (HMM "PKS_AT" in sequence "UniRef100_Q9L4X3", bitscore: 417.7, e-value: 8.7e-120, length: 299)
415	UniRef100_Q93HJ4_from_3585_to_3883 (HMM "PKS_AT" in sequence "UniRef100_Q93HJ4", bitscore: 417.6, e-value: 9.4e-120, length: 299)
416	UniRef100_Q8GBX5_from_2145_to_2448 (HMM "PKS_AT" in sequence "UniRef100_Q8GBX5", bitscore: 417.4, e-value: 1.1e-119, length: 304)
417	UniRef100_Q0R4M3_from_2660_to_2957 (HMM "PKS_AT" in sequence "UniRef100_Q0R4M3", bitscore: 417.4, e-value: 1.1e-119, length: 298)
418	UniRef100_Q93H83_from_564_to_842 (HMM "PKS_AT" in sequence "UniRef100_Q93H83", bitscore: 417.3, e-value: 1.1e-119, length: 279)
419	UniRef100_UPI000038D51E_from_577_to_877 (HMM "PKS_AT" in sequence "UniRef100_UPI000038D51E", bitscore: 417.1, e-value: 1.3e-119, length: 301)
420	UniRef100_Q1WEK9_from_582_to_881 (HMM "PKS_AT" in sequence "UniRef100_Q1WEK9", bitscore: 417.1, e-value: 1.3e-119, length: 300)
421	UniRef100_Q07017_from_572_to_868 (HMM "PKS_AT" in sequence "UniRef100_Q07017", bitscore: 417.1, e-value: 1.3e-119, length: 297)
422	UniRef100_Q52V46_from_5550_to_5835 (HMM "PKS_AT" in sequence "UniRef100_Q52V46", bitscore: 416.9, e-value: 1.6e-119, length: 286)
423	UniRef100_Q93NX9_from_564_to_861 (HMM "PKS_AT" in sequence "UniRef100_Q93NX9", bitscore: 416.7, e-value: 1.7e-119, length: 298)
424	UniRef100_Q53840_from_7313_to_7610 (HMM "PKS_AT" in sequence "UniRef100_Q53840", bitscore: 416.6, e-value: 1.9e-119, length: 298)
425	UniRef100_Q52V53_from_3900_to_4189 (HMM "PKS_AT" in sequence "UniRef100_Q52V53", bitscore: 416.6, e-value: 1.9e-119, length: 290)
426	UniRef100_O33958_from_579_to_878 (HMM "PKS_AT" in sequence "UniRef100_O33958", bitscore: 416.5, e-value: 2.1e-119, length: 300)
427	UniRef100_Q93NX9_from_3853_to_4151 (HMM "PKS_AT" in sequence "UniRef100_Q93NX9", bitscore: 416.5, e-value: 2.1e-119, length: 299)
428	UniRef100_Q1L0T2_from_5795_to_6094 (HMM "PKS_AT" in sequence "UniRef100_Q1L0T2", bitscore: 416.3, e-value: 2.4e-119, length: 300)
429	UniRef100_Q0R4M2_from_569_to_868 (HMM "PKS_AT" in sequence "UniRef100_Q0R4M2", bitscore: 416.1, e-value: 2.8e-119, length: 300)
430	UniRef100_Q9KIV4_from_1583_to_1879 (HMM "PKS_AT" in sequence "UniRef100_Q9KIV4", bitscore: 415.9, e-value: 3e-119, length: 297)
431	UniRef100_Q9EWA1_from_3861_to_4158 (HMM "PKS_AT" in sequence "UniRef100_Q9EWA1", bitscore: 415.9, e-value: 3.1e-119, length: 298)
432	UniRef100_A4F5D6_from_2899_to_3197 (HMM "PKS_AT" in sequence "UniRef100_A4F5D6", bitscore: 415.9, e-value: 3.2e-119, length: 299)
433	UniRef100_Q3S865_from_2148_to_2459 (HMM "PKS_AT" in sequence "UniRef100_Q3S865", bitscore: 415.9, e-value: 3.2e-119, length: 312)
434	UniRef100_Q3WH62_from_668_to_973 (HMM "PKS_AT" in sequence "UniRef100_Q3WH62", bitscore: 415.8, e-value: 3.3e-119, length: 306)
435	UniRef100_Q2U7I5_from_565_to_889 (HMM "PKS_AT" in sequence "UniRef100_Q2U7I5", bitscore: 415.8, e-value: 3.5e-119, length: 325)
436	UniRef100_Q7WTD7_from_561_to_858 (HMM "PKS_AT" in sequence "UniRef100_Q7WTD7", bitscore: 415.8, e-value: 3.5e-119, length: 298)
437	UniRef100_Q30CS0_from_583_to_903 (HMM "PKS_AT" in sequence "UniRef100_Q30CS0", bitscore: 415.7, e-value: 3.5e-119, length: 321)
438	UniRef100_Q52V46_from_7069_to_7354 (HMM "PKS_AT" in sequence "UniRef100_Q52V46", bitscore: 415.6, e-value: 3.9e-119, length: 286)
439	UniRef100_Q9L4X3_from_571_to_868 (HMM "PKS_AT" in sequence "UniRef100_Q9L4X3", bitscore: 415.5, e-value: 4.2e-119, length: 298)
440	UniRef100_Q1DVU4_from_561_to_885 (HMM "PKS_AT" in sequence "UniRef100_Q1DVU4", bitscore: 415.4, e-value: 4.4e-119, length: 325)
441	UniRef100_Q9L4X1_from_567_to_859 (HMM "PKS_AT" in sequence "UniRef100_Q9L4X1", bitscore: 415.4, e-value: 4.4e-119, length: 293)
442	UniRef100_Q6W5Q3_from_1205_to_1507 (HMM "PKS_AT" in sequence "UniRef100_Q6W5Q3", bitscore: 415.2, e-value: 5e-119, length: 303)
443	UniRef100_Q8KPW4_from_566_to_894 (HMM "PKS_AT" in sequence "UniRef100_Q8KPW4", bitscore: 415.2, e-value: 5.1e-119, length: 329)
444	UniRef100_Q0R4M8_from_3426_to_3718 (HMM "PKS_AT" in sequence "UniRef100_Q0R4M8", bitscore: 415.2, e-value: 5.2e-119, length: 293)
445	UniRef100_Q10Y08_from_568_to_874 (HMM "PKS_AT" in sequence "UniRef100_Q10Y08", bitscore: 415.1, e-value: 5.5e-119, length: 307)
446	UniRef100_A4F5C6_from_2137_to_2435 (HMM "PKS_AT" in sequence "UniRef100_A4F5C6", bitscore: 415.0, e-value: 5.7e-119, length: 299)
447	UniRef100_O52790_from_557_to_848 (HMM "PKS_AT" in sequence "UniRef100_O52790", bitscore: 414.9, e-value: 6.4e-119, length: 292)
448	UniRef100_Q0LLS1_from_608_to_904 (HMM "PKS_AT" in sequence "UniRef100_Q0LLS1", bitscore: 414.7, e-value: 7.2e-119, length: 297)
449	UniRef100_Q49BE0_from_575_to_874 (HMM "PKS_AT" in sequence "UniRef100_Q49BE0", bitscore: 414.7, e-value: 7.3e-119, length: 300)
450	UniRef100_Q3M5M8_from_1227_to_1523 (HMM "PKS_AT" in sequence "UniRef100_Q3M5M8", bitscore: 414.6, e-value: 7.9e-119, length: 297)
451	UniRef100_Q0RTS3_from_565_to_870 (HMM "PKS_AT" in sequence "UniRef100_Q0RTS3", bitscore: 414.5, e-value: 8e-119, length: 306)
452	UniRef100_Q8CJN6_from_549_to_851 (HMM "PKS_AT" in sequence "UniRef100_Q8CJN6", bitscore: 414.5, e-value: 8.4e-119, length: 303)
453	UniRef100_Q0RTS3_from_1649_to_1988 (HMM "PKS_AT" in sequence "UniRef100_Q0RTS3", bitscore: 414.4, e-value: 8.8e-119, length: 340)
454	UniRef100_Q52V45_from_2322_to_2611 (HMM "PKS_AT" in sequence "UniRef100_Q52V45", bitscore: 414.4, e-value: 8.9e-119, length: 290)
455	UniRef100_Q0QMN5_from_2632_to_2950 (HMM "PKS_AT" in sequence "UniRef100_Q0QMN5", bitscore: 414.3, e-value: 9.2e-119, length: 319)
456	UniRef100_Q7WTF5_from_560_to_866 (HMM "PKS_AT" in sequence "UniRef100_Q7WTF5", bitscore: 414.3, e-value: 9.4e-119, length: 307)
457	UniRef100_UPI000038D518_from_1566_to_1866 (HMM "PKS_AT" in sequence "UniRef100_UPI000038D518", bitscore: 414.2, e-value: 9.8e-119, length: 301)
458	UniRef100_Q1PCG2_from_550_to_869 (HMM "PKS_AT" in sequence "UniRef100_Q1PCG2", bitscore: 414.1, e-value: 1.1e-118, length: 320)
459	UniRef100_Q52V50_from_6224_to_6509 (HMM "PKS_AT" in sequence "UniRef100_Q52V50", bitscore: 414.0, e-value: 1.1e-118, length: 286)
460	UniRef100_Q93H84_from_2073_to_2351 (HMM "PKS_AT" in sequence "UniRef100_Q93H84", bitscore: 414.0, e-value: 1.2e-118, length: 279)
461	UniRef100_Q8RJY0_from_579_to_876 (HMM "PKS_AT" in sequence "UniRef100_Q8RJY0", bitscore: 413.8, e-value: 1.3e-118, length: 298)
462	UniRef100_Q0R4M5_from_566_to_858 (HMM "PKS_AT" in sequence "UniRef100_Q0R4M5", bitscore: 413.5, e-value: 1.6e-118, length: 293)
463	UniRef100_Q846X6_from_554_to_879 (HMM "PKS_AT" in sequence "UniRef100_Q846X6", bitscore: 413.3, e-value: 1.8e-118, length: 326)
464	UniRef100_Q9L4W3_from_7938_to_8231 (HMM "PKS_AT" in sequence "UniRef100_Q9L4W3", bitscore: 413.3, e-value: 1.9e-118, length: 294)
465	UniRef100_A4X8L0_from_707_to_1007 (HMM "PKS_AT" in sequence "UniRef100_A4X8L0", bitscore: 413.3, e-value: 1.9e-118, length: 301)
466	UniRef100_Q93H84_from_560_to_841 (HMM "PKS_AT" in sequence "UniRef100_Q93H84", bitscore: 413.3, e-value: 1.9e-118, length: 282)
467	UniRef100_Q27W58_from_578_to_885 (HMM "PKS_AT" in sequence "UniRef100_Q27W58", bitscore: 412.9, e-value: 2.5e-118, length: 308)
468	UniRef100_O52545_from_563_to_858 (HMM "PKS_AT" in sequence "UniRef100_O52545", bitscore: 412.9, e-value: 2.5e-118, length: 296)
469	UniRef100_O52789_from_572_to_867 (HMM "PKS_AT" in sequence "UniRef100_O52789", bitscore: 412.9, e-value: 2.5e-118, length: 296)
470	UniRef100_A4F5C7_from_557_to_855 (HMM "PKS_AT" in sequence "UniRef100_A4F5C7", bitscore: 412.8, e-value: 2.7e-118, length: 299)
471	UniRef100_Q8GBX6_from_569_to_867 (HMM "PKS_AT" in sequence "UniRef100_Q8GBX6", bitscore: 412.8, e-value: 2.7e-118, length: 299)
472	UniRef100_Q83WE6_from_571_to_870 (HMM "PKS_AT" in sequence "UniRef100_Q83WE6", bitscore: 412.6, e-value: 3e-118, length: 300)
473	UniRef100_Q93H87_from_3082_to_3363 (HMM "PKS_AT" in sequence "UniRef100_Q93H87", bitscore: 412.5, e-value: 3.2e-118, length: 282)
474	UniRef100_Q82QT4_from_3082_to_3363 (HMM "PKS_AT" in sequence "UniRef100_Q82QT4", bitscore: 412.5, e-value: 3.2e-118, length: 282)
475	UniRef100_Q5AY39_from_558_to_879 (HMM "PKS_AT" in sequence "UniRef100_Q5AY39", bitscore: 412.5, e-value: 3.4e-118, length: 322)
476	UniRef100_Q7VEV1_from_565_to_866 (HMM "PKS_AT" in sequence "UniRef100_Q7VEV1", bitscore: 412.4, e-value: 3.4e-118, length: 302)
477	UniRef100_Q331Q2_from_579_to_891 (HMM "PKS_AT" in sequence "UniRef100_Q331Q2", bitscore: 412.4, e-value: 3.4e-118, length: 313)
478	UniRef100_Q9L4W4_from_577_to_875 (HMM "PKS_AT" in sequence "UniRef100_Q9L4W4", bitscore: 412.3, e-value: 3.7e-118, length: 299)
479	UniRef100_O54666_from_2717_to_3006 (HMM "PKS_AT" in sequence "UniRef100_O54666", bitscore: 412.3, e-value: 3.8e-118, length: 290)
480	UniRef100_Q3VZE3_from_90_to_408 (HMM "PKS_AT" in sequence "UniRef100_Q3VZE3", bitscore: 412.3, e-value: 3.8e-118, length: 319)
481	UniRef100_Q66VY5_from_937_to_1223 (HMM "PKS_AT" in sequence "UniRef100_Q66VY5", bitscore: 412.2, e-value: 4e-118, length: 287)
482	UniRef100_Q9L4W3_from_9757_to_10050 (HMM "PKS_AT" in sequence "UniRef100_Q9L4W3", bitscore: 412.2, e-value: 4.1e-118, length: 294)
483	UniRef100_Q0RTS5_from_2554_to_2851 (HMM "PKS_AT" in sequence "UniRef100_Q0RTS5", bitscore: 412.1, e-value: 4.3e-118, length: 298)
484	UniRef100_Q93HE5_from_522_to_814 (HMM "PKS_AT" in sequence "UniRef100_Q93HE5", bitscore: 412.1, e-value: 4.4e-118, length: 293)
485	UniRef100_Q49BE1_from_5760_to_6059 (HMM "PKS_AT" in sequence "UniRef100_Q49BE1", bitscore: 412.0, e-value: 4.6e-118, length: 300)
486	UniRef100_Q1WEK7_from_6459_to_6743 (HMM "PKS_AT" in sequence "UniRef100_Q1WEK7", bitscore: 411.5, e-value: 6.7e-118, length: 285)
487	UniRef100_Q9ALM4_from_565_to_862 (HMM "PKS_AT" in sequence "UniRef100_Q9ALM4", bitscore: 411.4, e-value: 7e-118, length: 298)
488	UniRef100_A4KHH9_from_565_to_866 (HMM "PKS_AT" in sequence "UniRef100_A4KHH9", bitscore: 411.4, e-value: 7.3e-118, length: 302)
489	UniRef100_A2VIE7_from_565_to_866 (HMM "PKS_AT" in sequence "UniRef100_A2VIE7", bitscore: 411.4, e-value: 7.3e-118, length: 302)
490	UniRef100_Q6JHN7_from_3939_to_4232 (HMM "PKS_AT" in sequence "UniRef100_Q6JHN7", bitscore: 411.3, e-value: 7.4e-118, length: 294)
491	UniRef100_Q5VKQ3_from_1544_to_1838 (HMM "PKS_AT" in sequence "UniRef100_Q5VKQ3", bitscore: 411.2, e-value: 8.1e-118, length: 295)
492	UniRef100_Q3S865_from_3758_to_4055 (HMM "PKS_AT" in sequence "UniRef100_Q3S865", bitscore: 411.2, e-value: 8.2e-118, length: 298)
493	UniRef100_A0ACH1_from_565_to_854 (HMM "PKS_AT" in sequence "UniRef100_A0ACH1", bitscore: 411.1, e-value: 8.6e-118, length: 290)
494	UniRef100_Q5SFB3_from_566_to_894 (HMM "PKS_AT" in sequence "UniRef100_Q5SFB3", bitscore: 411.1, e-value: 9e-118, length: 329)
495	UniRef100_Q6DNE1_from_584_to_888 (HMM "PKS_AT" in sequence "UniRef100_Q6DNE1", bitscore: 411.0, e-value: 9.1e-118, length: 305)
496	UniRef100_Q52V51_from_568_to_867 (HMM "PKS_AT" in sequence "UniRef100_Q52V51", bitscore: 410.8, e-value: 1e-117, length: 300)
497	UniRef100_Q52V47_from_571_to_870 (HMM "PKS_AT" in sequence "UniRef100_Q52V47", bitscore: 410.7, e-value: 1.2e-117, length: 300)
498	UniRef100_UPI000038D517_from_576_to_876 (HMM "PKS_AT" in sequence "UniRef100_UPI000038D517", bitscore: 410.6, e-value: 1.2e-117, length: 301)
499	UniRef100_UPI000038DF04_from_212_to_512 (HMM "PKS_AT" in sequence "UniRef100_UPI000038DF04", bitscore: 410.6, e-value: 1.2e-117, length: 301)
500	UniRef100_Q9KIZ7_from_3556_to_3854 (HMM "PKS_AT" in sequence "UniRef100_Q9KIZ7", bitscore: 410.5, e-value: 1.4e-117, length: 299)
501	UniRef100_Q08N47_from_820_to_1117 (HMM "PKS_AT" in sequence "UniRef100_Q08N47", bitscore: 410.3, e-value: 1.5e-117, length: 298)
502	UniRef100_Q8CJN6_from_1550_to_1849 (HMM "PKS_AT" in sequence "UniRef100_Q8CJN6", bitscore: 410.3, e-value: 1.5e-117, length: 300)
503	UniRef100_Q93H85_from_576_to_856 (HMM "PKS_AT" in sequence "UniRef100_Q93H85", bitscore: 410.2, e-value: 1.6e-117, length: 281)
504	UniRef100_Q1L0T2_from_1658_to_1955 (HMM "PKS_AT" in sequence "UniRef100_Q1L0T2", bitscore: 410.2, e-value: 1.6e-117, length: 298)
505	UniRef100_A4X9C6_from_1178_to_1472 (HMM "PKS_AT" in sequence "UniRef100_A4X9C6", bitscore: 410.2, e-value: 1.6e-117, length: 295)
506	UniRef100_A0FCL3_from_10090_to_10386 (HMM "PKS_AT" in sequence "UniRef100_A0FCL3", bitscore: 410.2, e-value: 1.6e-117, length: 297)
507	UniRef100_Q08QH0_from_31_to_328 (HMM "PKS_AT" in sequence "UniRef100_Q08QH0", bitscore: 410.2, e-value: 1.7e-117, length: 298)
508	UniRef100_Q9RFK7_from_577_to_874 (HMM "PKS_AT" in sequence "UniRef100_Q9RFK7", bitscore: 410.2, e-value: 1.7e-117, length: 298)
509	UniRef100_Q27W58_from_3697_to_4004 (HMM "PKS_AT" in sequence "UniRef100_Q27W58", bitscore: 410.1, e-value: 1.8e-117, length: 308)
510	UniRef100_A0FCL1_from_578_to_877 (HMM "PKS_AT" in sequence "UniRef100_A0FCL1", bitscore: 410.0, e-value: 1.8e-117, length: 300)
511	UniRef100_Q0CB46_from_424_to_758 (HMM "PKS_AT" in sequence "UniRef100_Q0CB46", bitscore: 410.0, e-value: 1.9e-117, length: 335)
512	UniRef100_O54591_from_565_to_859 (HMM "PKS_AT" in sequence "UniRef100_O54591", bitscore: 409.8, e-value: 2.1e-117, length: 295)
513	UniRef100_Q9ALM6_from_529_to_825 (HMM "PKS_AT" in sequence "UniRef100_Q9ALM6", bitscore: 409.8, e-value: 2.1e-117, length: 297)
514	UniRef100_Q52V49_from_593_to_878 (HMM "PKS_AT" in sequence "UniRef100_Q52V49", bitscore: 409.8, e-value: 2.1e-117, length: 286)
515	UniRef100_UPI000038DF53_from_1648_to_1954 (HMM "PKS_AT" in sequence "UniRef100_UPI000038DF53", bitscore: 409.7, e-value: 2.3e-117, length: 307)
516	UniRef100_Q27W58_from_2146_to_2453 (HMM "PKS_AT" in sequence "UniRef100_Q27W58", bitscore: 409.6, e-value: 2.4e-117, length: 308)
517	UniRef100_Q93NW7_from_575_to_873 (HMM "PKS_AT" in sequence "UniRef100_Q93NW7", bitscore: 409.5, e-value: 2.6e-117, length: 299)
518	UniRef100_Q9L4X3_from_6972_to_7271 (HMM "PKS_AT" in sequence "UniRef100_Q9L4X3", bitscore: 409.4, e-value: 2.9e-117, length: 300)
519	UniRef100_Q1D3S7_from_569_to_866 (HMM "PKS_AT" in sequence "UniRef100_Q1D3S7", bitscore: 409.3, e-value: 3e-117, length: 298)
520	UniRef100_Q6WG28_from_561_to_862 (HMM "PKS_AT" in sequence "UniRef100_Q6WG28", bitscore: 409.3, e-value: 3e-117, length: 302)
521	UniRef100_Q6MZA4_from_569_to_870 (HMM "PKS_AT" in sequence "UniRef100_Q6MZA4", bitscore: 409.3, e-value: 3e-117, length: 302)
522	UniRef100_Q6MZA4_from_2374_to_2675 (HMM "PKS_AT" in sequence "UniRef100_Q6MZA4", bitscore: 409.3, e-value: 3e-117, length: 302)
523	UniRef100_Q6MZA4_from_15665_to_15966 (HMM "PKS_AT" in sequence "UniRef100_Q6MZA4", bitscore: 409.3, e-value: 3e-117, length: 302)
524	UniRef100_Q8YWG4_from_530_to_829 (HMM "PKS_AT" in sequence "UniRef100_Q8YWG4", bitscore: 409.2, e-value: 3.1e-117, length: 300)
525	UniRef100_Q1D3S6_from_564_to_861 (HMM "PKS_AT" in sequence "UniRef100_Q1D3S6", bitscore: 409.0, e-value: 3.6e-117, length: 298)
526	UniRef100_A0PQM7_from_569_to_870 (HMM "PKS_AT" in sequence "UniRef100_A0PQM7", bitscore: 409.0, e-value: 3.7e-117, length: 302)
527	UniRef100_Q52V44_from_3893_to_4178 (HMM "PKS_AT" in sequence "UniRef100_Q52V44", bitscore: 409.0, e-value: 3.7e-117, length: 286)
528	UniRef100_Q93H84_from_3577_to_3868 (HMM "PKS_AT" in sequence "UniRef100_Q93H84", bitscore: 409.0, e-value: 3.8e-117, length: 292)
529	UniRef100_Q6RKG1_from_527_to_845 (HMM "PKS_AT" in sequence "UniRef100_Q6RKG1", bitscore: 408.8, e-value: 4.3e-117, length: 319)
530	UniRef100_Q52V44_from_2381_to_2666 (HMM "PKS_AT" in sequence "UniRef100_Q52V44", bitscore: 408.8, e-value: 4.3e-117, length: 286)
531	UniRef100_Q93TW8_from_552_to_849 (HMM "PKS_AT" in sequence "UniRef100_Q93TW8", bitscore: 408.7, e-value: 4.6e-117, length: 298)
532	UniRef100_Q73Z07_from_558_to_858 (HMM "PKS_AT" in sequence "UniRef100_Q73Z07", bitscore: 408.7, e-value: 4.6e-117, length: 301)
533	UniRef100_Q3M3U7_from_530_to_829 (HMM "PKS_AT" in sequence "UniRef100_Q3M3U7", bitscore: 408.6, e-value: 5e-117, length: 300)
534	UniRef100_Q67G57_from_574_to_867 (HMM "PKS_AT" in sequence "UniRef100_Q67G57", bitscore: 408.6, e-value: 5e-117, length: 294)
535	UniRef100_Q52V44_from_574_to_859 (HMM "PKS_AT" in sequence "UniRef100_Q52V44", bitscore: 408.5, e-value: 5.3e-117, length: 286)
536	UniRef100_Q0R4M7_from_574_to_866 (HMM "PKS_AT" in sequence "UniRef100_Q0R4M7", bitscore: 408.5, e-value: 5.4e-117, length: 293)
537	UniRef100_Q9L8C7_from_3556_to_3854 (HMM "PKS_AT" in sequence "UniRef100_Q9L8C7", bitscore: 408.4, e-value: 5.7e-117, length: 299)
538	UniRef100_Q9F828_from_576_to_873 (HMM "PKS_AT" in sequence "UniRef100_Q9F828", bitscore: 408.3, e-value: 6e-117, length: 298)
539	UniRef100_Q5MD33_from_572_to_868 (HMM "PKS_AT" in sequence "UniRef100_Q5MD33", bitscore: 408.3, e-value: 6.1e-117, length: 297)
540	UniRef100_A5NRQ0_from_2047_to_2344 (HMM "PKS_AT" in sequence "UniRef100_A5NRQ0", bitscore: 408.2, e-value: 6.3e-117, length: 298)
541	UniRef100_Q52V46_from_2227_to_2514 (HMM "PKS_AT" in sequence "UniRef100_Q52V46", bitscore: 408.2, e-value: 6.7e-117, length: 288)
542	UniRef100_Q6GVP0_from_563_to_859 (HMM "PKS_AT" in sequence "UniRef100_Q6GVP0", bitscore: 408.1, e-value: 6.7e-117, length: 297)
543	UniRef100_Q93HI8_from_591_to_901 (HMM "PKS_AT" in sequence "UniRef100_Q93HI8", bitscore: 408.1, e-value: 7.2e-117, length: 311)
544	UniRef100_A3ZMA9_from_534_to_827 (HMM "PKS_AT" in sequence "UniRef100_A3ZMA9", bitscore: 408.0, e-value: 7.3e-117, length: 294)
545	UniRef100_A1GFR6_from_2845_to_3142 (HMM "PKS_AT" in sequence "UniRef100_A1GFR6", bitscore: 408.0, e-value: 7.6e-117, length: 298)
546	UniRef100_O30707_from_87_to_386 (HMM "PKS_AT" in sequence "UniRef100_O30707", bitscore: 407.8, e-value: 8.3e-117, length: 300)
547	UniRef100_Q53840_from_4203_to_4499 (HMM "PKS_AT" in sequence "UniRef100_Q53840", bitscore: 407.8, e-value: 8.5e-117, length: 297)
548	UniRef100_Q9EWA1_from_2318_to_2618 (HMM "PKS_AT" in sequence "UniRef100_Q9EWA1", bitscore: 407.6, e-value: 9.5e-117, length: 301)
549	UniRef100_Q93H87_from_553_to_854 (HMM "PKS_AT" in sequence "UniRef100_Q93H87", bitscore: 407.4, e-value: 1.1e-116, length: 302)
550	UniRef100_Q82QT4_from_553_to_854 (HMM "PKS_AT" in sequence "UniRef100_Q82QT4", bitscore: 407.4, e-value: 1.1e-116, length: 302)
551	UniRef100_UPI000038D516_from_567_to_863 (HMM "PKS_AT" in sequence "UniRef100_UPI000038D516", bitscore: 407.4, e-value: 1.1e-116, length: 297)
552	UniRef100_Q83WF0_from_3007_to_3308 (HMM "PKS_AT" in sequence "UniRef100_Q83WF0", bitscore: 407.4, e-value: 1.2e-116, length: 302)
553	UniRef100_Q52V45_from_586_to_871 (HMM "PKS_AT" in sequence "UniRef100_Q52V45", bitscore: 407.3, e-value: 1.2e-116, length: 286)
554	UniRef100_Q1D4F6_from_564_to_863 (HMM "PKS_AT" in sequence "UniRef100_Q1D4F6", bitscore: 407.2, e-value: 1.3e-116, length: 300)
555	UniRef100_Q9L8C7_from_5632_to_5929 (HMM "PKS_AT" in sequence "UniRef100_Q9L8C7", bitscore: 407.2, e-value: 1.3e-116, length: 298)
556	UniRef100_A1KK94_from_561_to_861 (HMM "PKS_AT" in sequence "UniRef100_A1KK94", bitscore: 407.1, e-value: 1.4e-116, length: 301)
557	UniRef100_A5U473_from_561_to_861 (HMM "PKS_AT" in sequence "UniRef100_A5U473", bitscore: 407.1, e-value: 1.4e-116, length: 301)
558	UniRef100_Q7D7J7_from_561_to_861 (HMM "PKS_AT" in sequence "UniRef100_Q7D7J7", bitscore: 407.1, e-value: 1.4e-116, length: 301)
559	UniRef100_A2VJF6_from_561_to_861 (HMM "PKS_AT" in sequence "UniRef100_A2VJF6", bitscore: 407.1, e-value: 1.4e-116, length: 301)
560	UniRef100_Q7VES2_from_561_to_861 (HMM "PKS_AT" in sequence "UniRef100_Q7VES2", bitscore: 407.1, e-value: 1.4e-116, length: 301)
561	UniRef100_O53490_from_561_to_861 (HMM "PKS_AT" in sequence "UniRef100_O53490", bitscore: 407.1, e-value: 1.4e-116, length: 301)
562	UniRef100_A1QT50_from_561_to_861 (HMM "PKS_AT" in sequence "UniRef100_A1QT50", bitscore: 407.1, e-value: 1.4e-116, length: 301)
563	UniRef100_A3R4U3_from_400_to_695 (HMM "PKS_AT" in sequence "UniRef100_A3R4U3", bitscore: 406.9, e-value: 1.6e-116, length: 296)
564	UniRef100_Q0S8W4_from_569_to_866 (HMM "PKS_AT" in sequence "UniRef100_Q0S8W4", bitscore: 406.7, e-value: 1.8e-116, length: 298)
565	UniRef100_Q3S864_from_563_to_857 (HMM "PKS_AT" in sequence "UniRef100_Q3S864", bitscore: 406.7, e-value: 1.8e-116, length: 295)
566	UniRef100_A1CD09_from_536_to_852 (HMM "PKS_AT" in sequence "UniRef100_A1CD09", bitscore: 406.6, e-value: 1.9e-116, length: 317)
567	UniRef100_A6GK65_from_1020_to_1322 (HMM "PKS_AT" in sequence "UniRef100_A6GK65", bitscore: 406.6, e-value: 2e-116, length: 303)
568	UniRef100_Q9KIZ7_from_564_to_862 (HMM "PKS_AT" in sequence "UniRef100_Q9KIZ7", bitscore: 406.5, e-value: 2.2e-116, length: 299)
569	UniRef100_A4F5D7_from_2122_to_2423 (HMM "PKS_AT" in sequence "UniRef100_A4F5D7", bitscore: 406.5, e-value: 2.2e-116, length: 302)
570	UniRef100_Q9KIZ7_from_5632_to_5929 (HMM "PKS_AT" in sequence "UniRef100_Q9KIZ7", bitscore: 406.4, e-value: 2.3e-116, length: 298)
571	UniRef100_Q1WEK6_from_2289_to_2579 (HMM "PKS_AT" in sequence "UniRef100_Q1WEK6", bitscore: 406.4, e-value: 2.3e-116, length: 291)
572	UniRef100_A1YAM9_from_563_to_857 (HMM "PKS_AT" in sequence "UniRef100_A1YAM9", bitscore: 406.3, e-value: 2.4e-116, length: 295)
573	UniRef100_Q8YTN5_from_584_to_891 (HMM "PKS_AT" in sequence "UniRef100_Q8YTN5", bitscore: 406.1, e-value: 2.8e-116, length: 308)
574	UniRef100_Q6JHN6_from_2288_to_2561 (HMM "PKS_AT" in sequence "UniRef100_Q6JHN6", bitscore: 406.0, e-value: 3e-116, length: 274)
575	UniRef100_Q096B7_from_526_to_822 (HMM "PKS_AT" in sequence "UniRef100_Q096B7", bitscore: 405.7, e-value: 3.7e-116, length: 297)
576	UniRef100_Q9L4W3_from_6165_to_6456 (HMM "PKS_AT" in sequence "UniRef100_Q9L4W3", bitscore: 405.6, e-value: 3.9e-116, length: 292)
577	UniRef100_A1CYH3_from_585_to_911 (HMM "PKS_AT" in sequence "UniRef100_A1CYH3", bitscore: 405.5, e-value: 4.2e-116, length: 327)
578	UniRef100_Q8GBX4_from_2357_to_2661 (HMM "PKS_AT" in sequence "UniRef100_Q8GBX4", bitscore: 405.5, e-value: 4.2e-116, length: 305)
579	UniRef100_Q0R4M5_from_2675_to_2967 (HMM "PKS_AT" in sequence "UniRef100_Q0R4M5", bitscore: 405.5, e-value: 4.3e-116, length: 293)
580	UniRef100_Q5VKR3_from_562_to_860 (HMM "PKS_AT" in sequence "UniRef100_Q5VKR3", bitscore: 405.4, e-value: 4.6e-116, length: 299)
581	UniRef100_Q740I1_from_457_to_753 (HMM "PKS_AT" in sequence "UniRef100_Q740I1", bitscore: 405.3, e-value: 4.8e-116, length: 297)
582	UniRef100_Q6DNE7_from_1316_to_1620 (HMM "PKS_AT" in sequence "UniRef100_Q6DNE7", bitscore: 405.2, e-value: 5e-116, length: 305)
583	UniRef100_UPI000038CE99_from_567_to_861 (HMM "PKS_AT" in sequence "UniRef100_UPI000038CE99", bitscore: 405.1, e-value: 5.7e-116, length: 295)
584	UniRef100_Q27W59_from_579_to_879 (HMM "PKS_AT" in sequence "UniRef100_Q27W59", bitscore: 405.0, e-value: 6e-116, length: 301)
585	UniRef100_Q52V52_from_2357_to_2642 (HMM "PKS_AT" in sequence "UniRef100_Q52V52", bitscore: 404.8, e-value: 6.7e-116, length: 286)
586	UniRef100_Q9KIZ6_from_562_to_859 (HMM "PKS_AT" in sequence "UniRef100_Q9KIZ6", bitscore: 404.7, e-value: 7.3e-116, length: 298)
587	UniRef100_Q4WIM8_from_586_to_912 (HMM "PKS_AT" in sequence "UniRef100_Q4WIM8", bitscore: 404.7, e-value: 7.3e-116, length: 327)
588	UniRef100_Q9KIZ6_from_2054_to_2351 (HMM "PKS_AT" in sequence "UniRef100_Q9KIZ6", bitscore: 404.6, e-value: 8e-116, length: 298)
589	UniRef100_Q06BM4_from_1837_to_2134 (HMM "PKS_AT" in sequence "UniRef100_Q06BM4", bitscore: 404.6, e-value: 8e-116, length: 298)
590	UniRef100_A4FCY9_from_546_to_840 (HMM "PKS_AT" in sequence "UniRef100_A4FCY9", bitscore: 404.5, e-value: 8.1e-116, length: 295)
591	UniRef100_A0FCL1_from_4723_to_5006 (HMM "PKS_AT" in sequence "UniRef100_A0FCL1", bitscore: 404.5, e-value: 8.6e-116, length: 284)
592	UniRef100_Q9L8C7_from_564_to_862 (HMM "PKS_AT" in sequence "UniRef100_Q9L8C7", bitscore: 404.2, e-value: 1.1e-115, length: 299)
593	UniRef100_O30765_from_564_to_856 (HMM "PKS_AT" in sequence "UniRef100_O30765", bitscore: 404.1, e-value: 1.1e-115, length: 293)
594	UniRef100_Q9ZGI5_from_3181_to_3510 (HMM "PKS_AT" in sequence "UniRef100_Q9ZGI5", bitscore: 404.1, e-value: 1.1e-115, length: 330)
595	UniRef100_Q9EWA3_from_551_to_837 (HMM "PKS_AT" in sequence "UniRef100_Q9EWA3", bitscore: 404.0, e-value: 1.2e-115, length: 287)
596	UniRef100_A0FCL3_from_2023_to_2307 (HMM "PKS_AT" in sequence "UniRef100_A0FCL3", bitscore: 404.0, e-value: 1.2e-115, length: 285)
597	UniRef100_O54593_from_556_to_852 (HMM "PKS_AT" in sequence "UniRef100_O54593", bitscore: 404.0, e-value: 1.2e-115, length: 297)
598	UniRef100_A0QFF5_from_559_to_859 (HMM "PKS_AT" in sequence "UniRef100_A0QFF5", bitscore: 404.0, e-value: 1.2e-115, length: 301)
599	UniRef100_A1YAN0_from_3842_to_4136 (HMM "PKS_AT" in sequence "UniRef100_A1YAN0", bitscore: 404.0, e-value: 1.2e-115, length: 295)
600	UniRef100_Q9F847_from_558_to_847 (HMM "PKS_AT" in sequence "UniRef100_Q9F847", bitscore: 403.9, e-value: 1.3e-115, length: 290)
601	UniRef100_Q93HJ5_from_2998_to_3296 (HMM "PKS_AT" in sequence "UniRef100_Q93HJ5", bitscore: 403.7, e-value: 1.4e-115, length: 299)
602	UniRef100_Q1L0T1_from_575_to_872 (HMM "PKS_AT" in sequence "UniRef100_Q1L0T1", bitscore: 403.5, e-value: 1.6e-115, length: 298)
603	UniRef100_Q93HJ1_from_2092_to_2383 (HMM "PKS_AT" in sequence "UniRef100_Q93HJ1", bitscore: 403.5, e-value: 1.7e-115, length: 292)
604	UniRef100_Q0ILD3_from_564_to_863 (HMM "PKS_AT" in sequence "UniRef100_Q0ILD3", bitscore: 403.4, e-value: 1.7e-115, length: 300)
605	UniRef100_Q3S865_from_604_to_897 (HMM "PKS_AT" in sequence "UniRef100_Q3S865", bitscore: 403.4, e-value: 1.8e-115, length: 294)
606	UniRef100_Q68BG4_from_6024_to_6321 (HMM "PKS_AT" in sequence "UniRef100_Q68BG4", bitscore: 403.3, e-value: 2e-115, length: 298)
607	UniRef100_Q93C90_from_579_to_874 (HMM "PKS_AT" in sequence "UniRef100_Q93C90", bitscore: 403.2, e-value: 2e-115, length: 296)
608	UniRef100_A3R4R5_from_573_to_868 (HMM "PKS_AT" in sequence "UniRef100_A3R4R5", bitscore: 403.1, e-value: 2.2e-115, length: 296)
609	UniRef100_Q26Q16_from_538_to_838 (HMM "PKS_AT" in sequence "UniRef100_Q26Q16", bitscore: 403.0, e-value: 2.4e-115, length: 301)
610	UniRef100_Q49BD9_from_2666_to_2963 (HMM "PKS_AT" in sequence "UniRef100_Q49BD9", bitscore: 402.9, e-value: 2.6e-115, length: 298)
611	UniRef100_Q9EWA1_from_6914_to_7200 (HMM "PKS_AT" in sequence "UniRef100_Q9EWA1", bitscore: 402.9, e-value: 2.6e-115, length: 287)
612	UniRef100_Q2J8Q4_from_709_to_1034 (HMM "PKS_AT" in sequence "UniRef100_Q2J8Q4", bitscore: 402.8, e-value: 2.7e-115, length: 326)
613	UniRef100_Q7WTF2_from_599_to_899 (HMM "PKS_AT" in sequence "UniRef100_Q7WTF2", bitscore: 402.8, e-value: 2.7e-115, length: 301)
614	UniRef100_Q0ILD0_from_2076_to_2367 (HMM "PKS_AT" in sequence "UniRef100_Q0ILD0", bitscore: 402.7, e-value: 2.8e-115, length: 292)
615	UniRef100_Q5SFB0_from_580_to_892 (HMM "PKS_AT" in sequence "UniRef100_Q5SFB0", bitscore: 402.4, e-value: 3.6e-115, length: 313)
616	UniRef100_Q93HI9_from_584_to_882 (HMM "PKS_AT" in sequence "UniRef100_Q93HI9", bitscore: 402.4, e-value: 3.6e-115, length: 299)
617	UniRef100_Q93NX7_from_553_to_845 (HMM "PKS_AT" in sequence "UniRef100_Q93NX7", bitscore: 402.4, e-value: 3.7e-115, length: 293)
618	UniRef100_O54593_from_2230_to_2521 (HMM "PKS_AT" in sequence "UniRef100_O54593", bitscore: 402.2, e-value: 4.2e-115, length: 292)
619	UniRef100_Q03132_from_562_to_861 (HMM "PKS_AT" in sequence "UniRef100_Q03132", bitscore: 402.2, e-value: 4.2e-115, length: 300)
620	UniRef100_Q5UNP5_from_562_to_861 (HMM "PKS_AT" in sequence "UniRef100_Q5UNP5", bitscore: 402.2, e-value: 4.2e-115, length: 300)
621	UniRef100_Q6DNE4_from_582_to_885 (HMM "PKS_AT" in sequence "UniRef100_Q6DNE4", bitscore: 402.1, e-value: 4.3e-115, length: 304)
622	UniRef100_Q84G23_from_575_to_872 (HMM "PKS_AT" in sequence "UniRef100_Q84G23", bitscore: 402.1, e-value: 4.4e-115, length: 298)
623	UniRef100_A1GFR6_from_4103_to_4397 (HMM "PKS_AT" in sequence "UniRef100_A1GFR6", bitscore: 402.0, e-value: 4.6e-115, length: 295)
624	UniRef100_Q8RJY4_from_558_to_855 (HMM "PKS_AT" in sequence "UniRef100_Q8RJY4", bitscore: 402.0, e-value: 4.8e-115, length: 298)
625	UniRef100_Q93HJ5_from_513_to_809 (HMM "PKS_AT" in sequence "UniRef100_Q93HJ5", bitscore: 402.0, e-value: 4.8e-115, length: 297)
626	UniRef100_Q9L8C6_from_562_to_859 (HMM "PKS_AT" in sequence "UniRef100_Q9L8C6", bitscore: 401.7, e-value: 5.7e-115, length: 298)
627	UniRef100_Q9L8C6_from_2054_to_2351 (HMM "PKS_AT" in sequence "UniRef100_Q9L8C6", bitscore: 401.7, e-value: 5.7e-115, length: 298)
628	UniRef100_Q84G24_from_1644_to_1942 (HMM "PKS_AT" in sequence "UniRef100_Q84G24", bitscore: 401.7, e-value: 5.8e-115, length: 299)
629	UniRef100_Q197Z2_from_566_to_856 (HMM "PKS_AT" in sequence "UniRef100_Q197Z2", bitscore: 401.7, e-value: 6e-115, length: 291)
630	UniRef100_Q9ALM3_from_577_to_875 (HMM "PKS_AT" in sequence "UniRef100_Q9ALM3", bitscore: 401.6, e-value: 6.5e-115, length: 299)
631	UniRef100_Q86ZD9_from_608_to_931 (HMM "PKS_AT" in sequence "UniRef100_Q86ZD9", bitscore: 401.5, e-value: 6.5e-115, length: 324)
632	UniRef100_Q93HJ2_from_570_to_868 (HMM "PKS_AT" in sequence "UniRef100_Q93HJ2", bitscore: 401.5, e-value: 6.9e-115, length: 299)
633	UniRef100_Q0QMQ1_from_553_to_865 (HMM "PKS_AT" in sequence "UniRef100_Q0QMQ1", bitscore: 401.4, e-value: 7.2e-115, length: 313)
634	UniRef100_Q6JHN8_from_542_to_830 (HMM "PKS_AT" in sequence "UniRef100_Q6JHN8", bitscore: 401.3, e-value: 7.5e-115, length: 289)
635	UniRef100_Q73Z07_from_2592_to_2883 (HMM "PKS_AT" in sequence "UniRef100_Q73Z07", bitscore: 401.2, e-value: 8.1e-115, length: 292)
636	UniRef100_Q93HJ5_from_1525_to_1815 (HMM "PKS_AT" in sequence "UniRef100_Q93HJ5", bitscore: 401.1, e-value: 9e-115, length: 291)
637	UniRef100_Q3S869_from_3730_to_4024 (HMM "PKS_AT" in sequence "UniRef100_Q3S869", bitscore: 401.0, e-value: 9.8e-115, length: 295)
638	UniRef100_Q9ADL6_from_4709_to_5006 (HMM "PKS_AT" in sequence "UniRef100_Q9ADL6", bitscore: 400.9, e-value: 1e-114, length: 298)
639	UniRef100_O30764_from_538_to_830 (HMM "PKS_AT" in sequence "UniRef100_O30764", bitscore: 400.9, e-value: 1e-114, length: 293)
640	UniRef100_Q3S863_from_2336_to_2630 (HMM "PKS_AT" in sequence "UniRef100_Q3S863", bitscore: 400.8, e-value: 1.1e-114, length: 295)
641	UniRef100_Q27W68_from_589_to_889 (HMM "PKS_AT" in sequence "UniRef100_Q27W68", bitscore: 400.7, e-value: 1.1e-114, length: 301)
642	UniRef100_Q53840_from_5759_to_6056 (HMM "PKS_AT" in sequence "UniRef100_Q53840", bitscore: 400.6, e-value: 1.2e-114, length: 298)
643	UniRef100_Q30CS2_from_1179_to_1476 (HMM "PKS_AT" in sequence "UniRef100_Q30CS2", bitscore: 400.6, e-value: 1.2e-114, length: 298)
644	UniRef100_Q30CS1_from_576_to_873 (HMM "PKS_AT" in sequence "UniRef100_Q30CS1", bitscore: 400.6, e-value: 1.3e-114, length: 298)
645	UniRef100_Q0PD01_from_2678_to_2975 (HMM "PKS_AT" in sequence "UniRef100_Q0PD01", bitscore: 400.6, e-value: 1.3e-114, length: 298)
646	UniRef100_Q8RJY5_from_564_to_858 (HMM "PKS_AT" in sequence "UniRef100_Q8RJY5", bitscore: 400.5, e-value: 1.3e-114, length: 295)
647	UniRef100_A4F5D7_from_561_to_860 (HMM "PKS_AT" in sequence "UniRef100_A4F5D7", bitscore: 400.5, e-value: 1.3e-114, length: 300)
648	UniRef100_A4F5C6_from_4239_to_4538 (HMM "PKS_AT" in sequence "UniRef100_A4F5C6", bitscore: 400.5, e-value: 1.3e-114, length: 300)
649	UniRef100_Q9KIZ7_from_2057_to_2355 (HMM "PKS_AT" in sequence "UniRef100_Q9KIZ7", bitscore: 400.5, e-value: 1.4e-114, length: 299)
650	UniRef100_Q0ILD4_from_1525_to_1819 (HMM "PKS_AT" in sequence "UniRef100_Q0ILD4", bitscore: 400.4, e-value: 1.4e-114, length: 295)
651	UniRef100_Q1WEK7_from_572_to_856 (HMM "PKS_AT" in sequence "UniRef100_Q1WEK7", bitscore: 400.4, e-value: 1.5e-114, length: 285)
652	UniRef100_Q9ZGI4_from_2070_to_2361 (HMM "PKS_AT" in sequence "UniRef100_Q9ZGI4", bitscore: 400.3, e-value: 1.6e-114, length: 292)
653	UniRef100_A1GGE4_from_530_to_828 (HMM "PKS_AT" in sequence "UniRef100_A1GGE4", bitscore: 400.2, e-value: 1.7e-114, length: 299)
654	UniRef100_Q0VZ73_from_1055_to_1355 (HMM "PKS_AT" in sequence "UniRef100_Q0VZ73", bitscore: 400.1, e-value: 1.7e-114, length: 301)
655	UniRef100_Q0RMN7_from_589_to_885 (HMM "PKS_AT" in sequence "UniRef100_Q0RMN7", bitscore: 400.1, e-value: 1.8e-114, length: 297)
656	UniRef100_O54666_from_3696_to_3988 (HMM "PKS_AT" in sequence "UniRef100_O54666", bitscore: 399.9, e-value: 2e-114, length: 293)
657	UniRef100_Q6W5P9_from_574_to_871 (HMM "PKS_AT" in sequence "UniRef100_Q6W5P9", bitscore: 399.5, e-value: 2.7e-114, length: 298)
658	UniRef100_Q6W5P9_from_2142_to_2439 (HMM "PKS_AT" in sequence "UniRef100_Q6W5P9", bitscore: 399.5, e-value: 2.7e-114, length: 298)
659	UniRef100_Q9ZGI5_from_635_to_926 (HMM "PKS_AT" in sequence "UniRef100_Q9ZGI5", bitscore: 399.4, e-value: 2.8e-114, length: 292)
660	UniRef100_Q08PV3_from_566_to_860 (HMM "PKS_AT" in sequence "UniRef100_Q08PV3", bitscore: 399.4, e-value: 3e-114, length: 295)
661	UniRef100_Q8L332_from_569_to_879 (HMM "PKS_AT" in sequence "UniRef100_Q8L332", bitscore: 399.3, e-value: 3e-114, length: 311)
662	UniRef100_Q8RJY1_from_559_to_853 (HMM "PKS_AT" in sequence "UniRef100_Q8RJY1", bitscore: 399.3, e-value: 3.1e-114, length: 295)
663	UniRef100_Q93HJ2_from_3618_to_3916 (HMM "PKS_AT" in sequence "UniRef100_Q93HJ2", bitscore: 399.3, e-value: 3.2e-114, length: 299)
664	UniRef100_A1YAN0_from_2206_to_2477 (HMM "PKS_AT" in sequence "UniRef100_A1YAN0", bitscore: 399.2, e-value: 3.3e-114, length: 272)
665	UniRef100_A1YAM7_from_4152_to_4442 (HMM "PKS_AT" in sequence "UniRef100_A1YAM7", bitscore: 399.1, e-value: 3.5e-114, length: 291)
666	UniRef100_A3INX5_from_559_to_853 (HMM "PKS_AT" in sequence "UniRef100_A3INX5", bitscore: 399.1, e-value: 3.6e-114, length: 295)
667	UniRef100_Q27W69_from_2375_to_2678 (HMM "PKS_AT" in sequence "UniRef100_Q27W69", bitscore: 398.9, e-value: 4.1e-114, length: 304)
668	UniRef100_Q52V52_from_4107_to_4394 (HMM "PKS_AT" in sequence "UniRef100_Q52V52", bitscore: 398.9, e-value: 4.2e-114, length: 288)
669	UniRef100_UPI000038CE9A_from_593_to_887 (HMM "PKS_AT" in sequence "UniRef100_UPI000038CE9A", bitscore: 398.8, e-value: 4.4e-114, length: 295)
670	UniRef100_Q846X6_from_1617_to_1911 (HMM "PKS_AT" in sequence "UniRef100_Q846X6", bitscore: 398.5, e-value: 5.3e-114, length: 295)
671	UniRef100_O30764_from_2991_to_3283 (HMM "PKS_AT" in sequence "UniRef100_O30764", bitscore: 398.5, e-value: 5.6e-114, length: 293)
672	UniRef100_A4KCE5_from_627_to_910 (HMM "PKS_AT" in sequence "UniRef100_A4KCE5", bitscore: 398.3, e-value: 6.1e-114, length: 284)
673	UniRef100_Q1D3S9_from_568_to_867 (HMM "PKS_AT" in sequence "UniRef100_Q1D3S9", bitscore: 398.3, e-value: 6.4e-114, length: 300)
674	UniRef100_Q1WEK7_from_2025_to_2309 (HMM "PKS_AT" in sequence "UniRef100_Q1WEK7", bitscore: 398.1, e-value: 6.9e-114, length: 285)
675	UniRef100_Q27W72_from_2399_to_2702 (HMM "PKS_AT" in sequence "UniRef100_Q27W72", bitscore: 398.0, e-value: 7.8e-114, length: 304)
676	UniRef100_Q49BE1_from_1629_to_1926 (HMM "PKS_AT" in sequence "UniRef100_Q49BE1", bitscore: 397.9, e-value: 7.9e-114, length: 298)
677	UniRef100_Q08W69_from_56_to_350 (HMM "PKS_AT" in sequence "UniRef100_Q08W69", bitscore: 397.9, e-value: 7.9e-114, length: 295)
678	UniRef100_Q5UNP4_from_556_to_853 (HMM "PKS_AT" in sequence "UniRef100_Q5UNP4", bitscore: 397.8, e-value: 8.6e-114, length: 298)
679	UniRef100_Q0ILD1_from_556_to_854 (HMM "PKS_AT" in sequence "UniRef100_Q0ILD1", bitscore: 397.8, e-value: 8.7e-114, length: 299)
680	UniRef100_A0ACH1_from_5598_to_5886 (HMM "PKS_AT" in sequence "UniRef100_A0ACH1", bitscore: 397.8, e-value: 8.7e-114, length: 289)
681	UniRef100_Q03131_from_2510_to_2808 (HMM "PKS_AT" in sequence "UniRef100_Q03131", bitscore: 397.7, e-value: 9.3e-114, length: 299)
682	UniRef100_Q5UNP6_from_2564_to_2862 (HMM "PKS_AT" in sequence "UniRef100_Q5UNP6", bitscore: 397.7, e-value: 9.3e-114, length: 299)
683	UniRef100_A1YBR0_from_562_to_859 (HMM "PKS_AT" in sequence "UniRef100_A1YBR0", bitscore: 397.7, e-value: 9.3e-114, length: 298)
684	UniRef100_Q5VKQ3_from_544_to_844 (HMM "PKS_AT" in sequence "UniRef100_Q5VKQ3", bitscore: 397.6, e-value: 9.9e-114, length: 301)
685	UniRef100_Q32YM8_from_121_to_422 (HMM "PKS_AT" in sequence "UniRef100_Q32YM8", bitscore: 397.6, e-value: 1e-113, length: 302)
686	UniRef100_A0ACH1_from_4112_to_4395 (HMM "PKS_AT" in sequence "UniRef100_A0ACH1", bitscore: 397.6, e-value: 1e-113, length: 284)
687	UniRef100_Q5VKR4_from_4305_to_4599 (HMM "PKS_AT" in sequence "UniRef100_Q5VKR4", bitscore: 397.5, e-value: 1.1e-113, length: 295)
688	UniRef100_Q6WG27_from_71_to_372 (HMM "PKS_AT" in sequence "UniRef100_Q6WG27", bitscore: 397.5, e-value: 1.1e-113, length: 302)
689	UniRef100_Q6MZA4_from_4179_to_4480 (HMM "PKS_AT" in sequence "UniRef100_Q6MZA4", bitscore: 397.5, e-value: 1.1e-113, length: 302)
690	UniRef100_Q6MZA4_from_6300_to_6601 (HMM "PKS_AT" in sequence "UniRef100_Q6MZA4", bitscore: 397.5, e-value: 1.1e-113, length: 302)
691	UniRef100_Q6MZA4_from_8098_to_8399 (HMM "PKS_AT" in sequence "UniRef100_Q6MZA4", bitscore: 397.5, e-value: 1.1e-113, length: 302)
692	UniRef100_Q6MZA4_from_11752_to_12053 (HMM "PKS_AT" in sequence "UniRef100_Q6MZA4", bitscore: 397.5, e-value: 1.1e-113, length: 302)
693	UniRef100_Q6MZA4_from_13545_to_13846 (HMM "PKS_AT" in sequence "UniRef100_Q6MZA4", bitscore: 397.5, e-value: 1.1e-113, length: 302)
694	UniRef100_Q6WG26_from_127_to_428 (HMM "PKS_AT" in sequence "UniRef100_Q6WG26", bitscore: 397.5, e-value: 1.1e-113, length: 302)
695	UniRef100_Q93HJ1_from_575_to_873 (HMM "PKS_AT" in sequence "UniRef100_Q93HJ1", bitscore: 397.5, e-value: 1.1e-113, length: 299)
696	UniRef100_Q83X69_from_1127_to_1433 (HMM "PKS_AT" in sequence "UniRef100_Q83X69", bitscore: 397.3, e-value: 1.2e-113, length: 307)
697	UniRef100_Q5UNP4_from_2019_to_2311 (HMM "PKS_AT" in sequence "UniRef100_Q5UNP4", bitscore: 397.2, e-value: 1.3e-113, length: 293)
698	UniRef100_A2R022_from_556_to_868 (HMM "PKS_AT" in sequence "UniRef100_A2R022", bitscore: 397.0, e-value: 1.6e-113, length: 313)
699	UniRef100_Q1WEK7_from_5005_to_5289 (HMM "PKS_AT" in sequence "UniRef100_Q1WEK7", bitscore: 396.9, e-value: 1.6e-113, length: 285)
700	UniRef100_Q5VKQ8_from_2253_to_2537 (HMM "PKS_AT" in sequence "UniRef100_Q5VKQ8", bitscore: 396.8, e-value: 1.7e-113, length: 285)
701	UniRef100_Q6WG25_from_379_to_671 (HMM "PKS_AT" in sequence "UniRef100_Q6WG25", bitscore: 396.8, e-value: 1.7e-113, length: 293)
702	UniRef100_Q0QMN5_from_4354_to_4647 (HMM "PKS_AT" in sequence "UniRef100_Q0QMN5", bitscore: 396.8, e-value: 1.7e-113, length: 294)
703	UniRef100_Q93HJ5_from_4510_to_4801 (HMM "PKS_AT" in sequence "UniRef100_Q93HJ5", bitscore: 396.8, e-value: 1.8e-113, length: 292)
704	UniRef100_A0ACH3_from_534_to_831 (HMM "PKS_AT" in sequence "UniRef100_A0ACH3", bitscore: 396.8, e-value: 1.8e-113, length: 298)
705	UniRef100_Q93HJ2_from_2098_to_2396 (HMM "PKS_AT" in sequence "UniRef100_Q93HJ2", bitscore: 396.5, e-value: 2.1e-113, length: 299)
706	UniRef100_Q76KZ3_from_570_to_867 (HMM "PKS_AT" in sequence "UniRef100_Q76KZ3", bitscore: 396.5, e-value: 2.2e-113, length: 298)
707	UniRef100_Q0QMN7_from_3296_to_3591 (HMM "PKS_AT" in sequence "UniRef100_Q0QMN7", bitscore: 396.3, e-value: 2.4e-113, length: 296)
708	UniRef100_Q03131_from_1033_to_1334 (HMM "PKS_AT" in sequence "UniRef100_Q03131", bitscore: 396.0, e-value: 3e-113, length: 302)
709	UniRef100_Q5UNP6_from_1086_to_1387 (HMM "PKS_AT" in sequence "UniRef100_Q5UNP6", bitscore: 396.0, e-value: 3e-113, length: 302)
710	UniRef100_Q6JHN6_from_4314_to_4603 (HMM "PKS_AT" in sequence "UniRef100_Q6JHN6", bitscore: 396.0, e-value: 3e-113, length: 290)
711	UniRef100_A1GGB3_from_2291_to_2588 (HMM "PKS_AT" in sequence "UniRef100_A1GGB3", bitscore: 395.9, e-value: 3.3e-113, length: 298)
712	UniRef100_Q0ILD3_from_2005_to_2299 (HMM "PKS_AT" in sequence "UniRef100_Q0ILD3", bitscore: 395.9, e-value: 3.3e-113, length: 295)
713	UniRef100_Q9F830_from_1085_to_1385 (HMM "PKS_AT" in sequence "UniRef100_Q9F830", bitscore: 395.9, e-value: 3.4e-113, length: 301)
714	UniRef100_A4F5D6_from_1136_to_1434 (HMM "PKS_AT" in sequence "UniRef100_A4F5D6", bitscore: 395.6, e-value: 3.9e-113, length: 299)
715	UniRef100_UPI000038D51D_from_572_to_879 (HMM "PKS_AT" in sequence "UniRef100_UPI000038D51D", bitscore: 395.6, e-value: 4e-113, length: 308)
716	UniRef100_Q9ZGI3_from_566_to_856 (HMM "PKS_AT" in sequence "UniRef100_Q9ZGI3", bitscore: 395.6, e-value: 4e-113, length: 291)
717	UniRef100_Q93TX0_from_571_to_870 (HMM "PKS_AT" in sequence "UniRef100_Q93TX0", bitscore: 395.6, e-value: 4e-113, length: 300)
718	UniRef100_A4KCE4_from_4789_to_5072 (HMM "PKS_AT" in sequence "UniRef100_A4KCE4", bitscore: 395.6, e-value: 4.1e-113, length: 284)
719	UniRef100_Q27W71_from_2365_to_2678 (HMM "PKS_AT" in sequence "UniRef100_Q27W71", bitscore: 395.6, e-value: 4.1e-113, length: 314)
720	UniRef100_Q9ALM6_from_1526_to_1827 (HMM "PKS_AT" in sequence "UniRef100_Q9ALM6", bitscore: 395.5, e-value: 4.2e-113, length: 302)
721	UniRef100_Q9ALM5_from_573_to_874 (HMM "PKS_AT" in sequence "UniRef100_Q9ALM5", bitscore: 395.5, e-value: 4.2e-113, length: 302)
722	UniRef100_Q6TLZ7_from_268_to_560 (HMM "PKS_AT" in sequence "UniRef100_Q6TLZ7", bitscore: 395.3, e-value: 4.9e-113, length: 293)
723	UniRef100_Q6MZA4_from_10206_to_10498 (HMM "PKS_AT" in sequence "UniRef100_Q6MZA4", bitscore: 395.3, e-value: 4.9e-113, length: 293)
724	UniRef100_Q08QP5_from_532_to_826 (HMM "PKS_AT" in sequence "UniRef100_Q08QP5", bitscore: 395.2, e-value: 5.2e-113, length: 295)
725	UniRef100_Q67G56_from_542_to_838 (HMM "PKS_AT" in sequence "UniRef100_Q67G56", bitscore: 395.0, e-value: 5.9e-113, length: 297)
726	UniRef100_Q7WTF4_from_578_to_875 (HMM "PKS_AT" in sequence "UniRef100_Q7WTF4", bitscore: 394.9, e-value: 6.5e-113, length: 298)
727	UniRef100_A1GGB3_from_570_to_871 (HMM "PKS_AT" in sequence "UniRef100_A1GGB3", bitscore: 394.8, e-value: 6.8e-113, length: 302)
728	UniRef100_Q0ILC7_from_585_to_886 (HMM "PKS_AT" in sequence "UniRef100_Q0ILC7", bitscore: 394.8, e-value: 6.9e-113, length: 302)
729	UniRef100_Q7D6E1_from_90_to_381 (HMM "PKS_AT" in sequence "UniRef100_Q7D6E1", bitscore: 394.8, e-value: 7.1e-113, length: 292)
730	UniRef100_A5WRJ8_from_86_to_377 (HMM "PKS_AT" in sequence "UniRef100_A5WRJ8", bitscore: 394.8, e-value: 7.1e-113, length: 292)
731	UniRef100_Q50470_from_55_to_346 (HMM "PKS_AT" in sequence "UniRef100_Q50470", bitscore: 394.8, e-value: 7.1e-113, length: 292)
732	UniRef100_Q7TXK8_from_582_to_873 (HMM "PKS_AT" in sequence "UniRef100_Q7TXK8", bitscore: 394.8, e-value: 7.1e-113, length: 292)
733	UniRef100_Q5VKQ3_from_3266_to_3561 (HMM "PKS_AT" in sequence "UniRef100_Q5VKQ3", bitscore: 394.7, e-value: 7.5e-113, length: 296)
734	UniRef100_UPI000038CDAB_from_543_to_838 (HMM "PKS_AT" in sequence "UniRef100_UPI000038CDAB", bitscore: 394.7, e-value: 7.5e-113, length: 296)
735	UniRef100_O30764_from_1531_to_1823 (HMM "PKS_AT" in sequence "UniRef100_O30764", bitscore: 394.6, e-value: 8e-113, length: 293)
736	UniRef100_Q3S864_from_2111_to_2409 (HMM "PKS_AT" in sequence "UniRef100_Q3S864", bitscore: 394.6, e-value: 8e-113, length: 299)
737	UniRef100_Q9S0R3_from_3263_to_3580 (HMM "PKS_AT" in sequence "UniRef100_Q9S0R3", bitscore: 394.5, e-value: 8.7e-113, length: 318)
738	UniRef100_Q93HJ4_from_2007_to_2301 (HMM "PKS_AT" in sequence "UniRef100_Q93HJ4", bitscore: 394.4, e-value: 9.1e-113, length: 295)
739	UniRef100_Q83X71_from_577_to_871 (HMM "PKS_AT" in sequence "UniRef100_Q83X71", bitscore: 394.3, e-value: 1e-112, length: 295)
740	UniRef100_Q5Y9G5_from_563_to_862 (HMM "PKS_AT" in sequence "UniRef100_Q5Y9G5", bitscore: 394.3, e-value: 1e-112, length: 300)
741	UniRef100_A0QHA4_from_566_to_857 (HMM "PKS_AT" in sequence "UniRef100_A0QHA4", bitscore: 394.2, e-value: 1.1e-112, length: 292)
742	UniRef100_Q0VZ72_from_567_to_864 (HMM "PKS_AT" in sequence "UniRef100_Q0VZ72", bitscore: 394.2, e-value: 1.1e-112, length: 298)
743	UniRef100_A0QHA3_from_505_to_796 (HMM "PKS_AT" in sequence "UniRef100_A0QHA3", bitscore: 394.1, e-value: 1.1e-112, length: 292)
744	UniRef100_Q9S0R4_from_4213_to_4512 (HMM "PKS_AT" in sequence "UniRef100_Q9S0R4", bitscore: 394.0, e-value: 1.2e-112, length: 300)
745	UniRef100_Q6JHN7_from_2260_to_2549 (HMM "PKS_AT" in sequence "UniRef100_Q6JHN7", bitscore: 394.0, e-value: 1.2e-112, length: 290)
746	UniRef100_Q6JHN8_from_4803_to_5092 (HMM "PKS_AT" in sequence "UniRef100_Q6JHN8", bitscore: 394.0, e-value: 1.2e-112, length: 290)
747	UniRef100_Q08TI6_from_241_to_536 (HMM "PKS_AT" in sequence "UniRef100_Q08TI6", bitscore: 393.8, e-value: 1.4e-112, length: 296)
748	UniRef100_Q9Y8A2_from_609_to_916 (HMM "PKS_AT" in sequence "UniRef100_Q9Y8A2", bitscore: 393.7, e-value: 1.5e-112, length: 308)
749	UniRef100_Q70KH4_from_574_to_872 (HMM "PKS_AT" in sequence "UniRef100_Q70KH4", bitscore: 393.7, e-value: 1.5e-112, length: 299)
750	UniRef100_Q0ILD1_from_2074_to_2372 (HMM "PKS_AT" in sequence "UniRef100_Q0ILD1", bitscore: 393.6, e-value: 1.6e-112, length: 299)
751	UniRef100_A0QFF5_from_2593_to_2884 (HMM "PKS_AT" in sequence "UniRef100_A0QFF5", bitscore: 393.5, e-value: 1.7e-112, length: 292)
752	UniRef100_Q0PD02_from_2127_to_2422 (HMM "PKS_AT" in sequence "UniRef100_Q0PD02", bitscore: 393.5, e-value: 1.7e-112, length: 296)
753	UniRef100_Q0VZ73_from_2860_to_3156 (HMM "PKS_AT" in sequence "UniRef100_Q0VZ73", bitscore: 393.4, e-value: 1.8e-112, length: 297)
754	UniRef100_UPI0000DACAB0_from_556_to_853 (HMM "PKS_AT" in sequence "UniRef100_UPI0000DACAB0", bitscore: 393.4, e-value: 1.8e-112, length: 298)
755	UniRef100_Q1WEK8_from_2269_to_2555 (HMM "PKS_AT" in sequence "UniRef100_Q1WEK8", bitscore: 393.4, e-value: 1.8e-112, length: 287)
756	UniRef100_A6GFK2_from_505_to_807 (HMM "PKS_AT" in sequence "UniRef100_A6GFK2", bitscore: 393.3, e-value: 1.9e-112, length: 303)
757	UniRef100_Q93TW9_from_561_to_859 (HMM "PKS_AT" in sequence "UniRef100_Q93TW9", bitscore: 393.3, e-value: 2e-112, length: 299)
758	UniRef100_A1D5V0_from_567_to_872 (HMM "PKS_AT" in sequence "UniRef100_A1D5V0", bitscore: 393.3, e-value: 2e-112, length: 306)
759	UniRef100_Q9ZGI2_from_563_to_854 (HMM "PKS_AT" in sequence "UniRef100_Q9ZGI2", bitscore: 393.2, e-value: 2.1e-112, length: 292)
760	UniRef100_Q1MX81_from_3335_to_3631 (HMM "PKS_AT" in sequence "UniRef100_Q1MX81", bitscore: 393.1, e-value: 2.3e-112, length: 297)
761	UniRef100_Q3W1C5_from_655_to_985 (HMM "PKS_AT" in sequence "UniRef100_Q3W1C5", bitscore: 393.0, e-value: 2.4e-112, length: 331)
762	UniRef100_Q6JHN7_from_560_to_832 (HMM "PKS_AT" in sequence "UniRef100_Q6JHN7", bitscore: 392.9, e-value: 2.6e-112, length: 273)
763	UniRef100_Q9ALM3_from_2321_to_2622 (HMM "PKS_AT" in sequence "UniRef100_Q9ALM3", bitscore: 392.9, e-value: 2.7e-112, length: 302)
764	UniRef100_Q0CDR2_from_557_to_872 (HMM "PKS_AT" in sequence "UniRef100_Q0CDR2", bitscore: 392.6, e-value: 3.1e-112, length: 316)
765	UniRef100_UPI000038DDD6_from_538_to_836 (HMM "PKS_AT" in sequence "UniRef100_UPI000038DDD6", bitscore: 392.5, e-value: 3.3e-112, length: 299)
766	UniRef100_Q0ILC7_from_2324_to_2628 (HMM "PKS_AT" in sequence "UniRef100_Q0ILC7", bitscore: 392.5, e-value: 3.4e-112, length: 305)
767	UniRef100_A1YBQ4_from_572_to_869 (HMM "PKS_AT" in sequence "UniRef100_A1YBQ4", bitscore: 392.5, e-value: 3.5e-112, length: 298)
768	UniRef100_Q9L8C7_from_2057_to_2355 (HMM "PKS_AT" in sequence "UniRef100_Q9L8C7", bitscore: 392.3, e-value: 3.9e-112, length: 299)
769	UniRef100_A1KK94_from_2584_to_2875 (HMM "PKS_AT" in sequence "UniRef100_A1KK94", bitscore: 392.3, e-value: 4e-112, length: 292)
770	UniRef100_A5U473_from_2584_to_2875 (HMM "PKS_AT" in sequence "UniRef100_A5U473", bitscore: 392.3, e-value: 4e-112, length: 292)
771	UniRef100_Q7D7J7_from_2584_to_2875 (HMM "PKS_AT" in sequence "UniRef100_Q7D7J7", bitscore: 392.3, e-value: 4e-112, length: 292)
772	UniRef100_A2VJF6_from_2584_to_2875 (HMM "PKS_AT" in sequence "UniRef100_A2VJF6", bitscore: 392.3, e-value: 4e-112, length: 292)
773	UniRef100_Q7VES2_from_2584_to_2875 (HMM "PKS_AT" in sequence "UniRef100_Q7VES2", bitscore: 392.3, e-value: 4e-112, length: 292)
774	UniRef100_O53490_from_2584_to_2875 (HMM "PKS_AT" in sequence "UniRef100_O53490", bitscore: 392.3, e-value: 4e-112, length: 292)
775	UniRef100_A1QT50_from_2584_to_2875 (HMM "PKS_AT" in sequence "UniRef100_A1QT50", bitscore: 392.3, e-value: 4e-112, length: 292)
776	UniRef100_A1GGB2_from_569_to_866 (HMM "PKS_AT" in sequence "UniRef100_A1GGB2", bitscore: 392.3, e-value: 4e-112, length: 298)
777	UniRef100_Q6RKF7_from_595_to_916 (HMM "PKS_AT" in sequence "UniRef100_Q6RKF7", bitscore: 392.2, e-value: 4.3e-112, length: 322)
778	UniRef100_Q848C5_from_119_to_418 (HMM "PKS_AT" in sequence "UniRef100_Q848C5", bitscore: 392.1, e-value: 4.6e-112, length: 300)
779	UniRef100_Q9ALM2_from_4094_to_4392 (HMM "PKS_AT" in sequence "UniRef100_Q9ALM2", bitscore: 392.1, e-value: 4.7e-112, length: 299)
780	UniRef100_Q6RKJ2_from_613_to_927 (HMM "PKS_AT" in sequence "UniRef100_Q6RKJ2", bitscore: 391.9, e-value: 5.4e-112, length: 315)
781	UniRef100_Q9L4X2_from_2634_to_2931 (HMM "PKS_AT" in sequence "UniRef100_Q9L4X2", bitscore: 391.8, e-value: 5.5e-112, length: 298)
782	UniRef100_Q27W60_from_577_to_877 (HMM "PKS_AT" in sequence "UniRef100_Q27W60", bitscore: 391.8, e-value: 5.5e-112, length: 301)
783	UniRef100_Q6W5P9_from_4250_to_4547 (HMM "PKS_AT" in sequence "UniRef100_Q6W5P9", bitscore: 391.6, e-value: 6.4e-112, length: 298)
784	UniRef100_A2R9X2_from_500_to_816 (HMM "PKS_AT" in sequence "UniRef100_A2R9X2", bitscore: 391.4, e-value: 7.2e-112, length: 317)
785	UniRef100_A0FCL1_from_1596_to_1884 (HMM "PKS_AT" in sequence "UniRef100_A0FCL1", bitscore: 391.3, e-value: 7.7e-112, length: 289)
786	UniRef100_Q9ALM3_from_3863_to_4162 (HMM "PKS_AT" in sequence "UniRef100_Q9ALM3", bitscore: 391.1, e-value: 9.1e-112, length: 300)
787	UniRef100_Q70P95_from_572_to_868 (HMM "PKS_AT" in sequence "UniRef100_Q70P95", bitscore: 391.1, e-value: 9.2e-112, length: 297)
788	UniRef100_Q3M3K5_from_539_to_837 (HMM "PKS_AT" in sequence "UniRef100_Q3M3K5", bitscore: 391.1, e-value: 9.2e-112, length: 299)
789	UniRef100_A1CCS9_from_592_to_925 (HMM "PKS_AT" in sequence "UniRef100_A1CCS9", bitscore: 391.0, e-value: 9.6e-112, length: 334)
790	UniRef100_Q9X992_from_1210_to_1513 (HMM "PKS_AT" in sequence "UniRef100_Q9X992", bitscore: 391.0, e-value: 9.7e-112, length: 304)
791	UniRef100_Q9S0R3_from_2139_to_2437 (HMM "PKS_AT" in sequence "UniRef100_Q9S0R3", bitscore: 391.0, e-value: 1e-111, length: 299)
792	UniRef100_A0FCL3_from_572_to_856 (HMM "PKS_AT" in sequence "UniRef100_A0FCL3", bitscore: 390.8, e-value: 1.1e-111, length: 285)
793	UniRef100_Q7WTE3_from_569_to_870 (HMM "PKS_AT" in sequence "UniRef100_Q7WTE3", bitscore: 390.7, e-value: 1.2e-111, length: 302)
794	UniRef100_Q6RC15_from_19_to_311 (HMM "PKS_AT" in sequence "UniRef100_Q6RC15", bitscore: 390.6, e-value: 1.3e-111, length: 293)
795	UniRef100_Q5VKQ8_from_564_to_848 (HMM "PKS_AT" in sequence "UniRef100_Q5VKQ8", bitscore: 390.5, e-value: 1.4e-111, length: 285)
796	UniRef100_Q9ZGI5_from_1651_to_1942 (HMM "PKS_AT" in sequence "UniRef100_Q9ZGI5", bitscore: 390.5, e-value: 1.4e-111, length: 292)
797	UniRef100_Q0ILD4_from_4525_to_4817 (HMM "PKS_AT" in sequence "UniRef100_Q0ILD4", bitscore: 390.4, e-value: 1.4e-111, length: 293)
798	UniRef100_Q8YTN4_from_565_to_863 (HMM "PKS_AT" in sequence "UniRef100_Q8YTN4", bitscore: 390.4, e-value: 1.5e-111, length: 299)
799	UniRef100_Q0ILD3_from_3542_to_3839 (HMM "PKS_AT" in sequence "UniRef100_Q0ILD3", bitscore: 390.3, e-value: 1.6e-111, length: 298)
800	UniRef100_A4X8M1_from_548_to_846 (HMM "PKS_AT" in sequence "UniRef100_A4X8M1", bitscore: 390.2, e-value: 1.7e-111, length: 299)
801	UniRef100_Q76KY0_from_669_to_970 (HMM "PKS_AT" in sequence "UniRef100_Q76KY0", bitscore: 390.1, e-value: 1.8e-111, length: 302)
802	UniRef100_Q68BG4_from_570_to_867 (HMM "PKS_AT" in sequence "UniRef100_Q68BG4", bitscore: 390.1, e-value: 1.8e-111, length: 298)
803	UniRef100_O30768_from_566_to_866 (HMM "PKS_AT" in sequence "UniRef100_O30768", bitscore: 390.1, e-value: 1.8e-111, length: 301)
804	UniRef100_Q9EX54_from_566_to_857 (HMM "PKS_AT" in sequence "UniRef100_Q9EX54", bitscore: 390.0, e-value: 1.9e-111, length: 292)
805	UniRef100_Q9EX53_from_2333_to_2624 (HMM "PKS_AT" in sequence "UniRef100_Q9EX53", bitscore: 390.0, e-value: 1.9e-111, length: 292)
806	UniRef100_Q0PD02_from_3908_to_4205 (HMM "PKS_AT" in sequence "UniRef100_Q0PD02", bitscore: 390.0, e-value: 2e-111, length: 298)
807	UniRef100_Q3W486_from_597_to_906 (HMM "PKS_AT" in sequence "UniRef100_Q3W486", bitscore: 389.9, e-value: 2.1e-111, length: 310)
808	UniRef100_Q9ALM4_from_2100_to_2401 (HMM "PKS_AT" in sequence "UniRef100_Q9ALM4", bitscore: 389.7, e-value: 2.4e-111, length: 302)
809	UniRef100_Q3VXM8_from_638_to_955 (HMM "PKS_AT" in sequence "UniRef100_Q3VXM8", bitscore: 389.5, e-value: 2.7e-111, length: 318)
810	UniRef100_A1YAM9_from_2050_to_2335 (HMM "PKS_AT" in sequence "UniRef100_A1YAM9", bitscore: 389.4, e-value: 2.9e-111, length: 286)
811	UniRef100_A0ACI1_from_586_to_883 (HMM "PKS_AT" in sequence "UniRef100_A0ACI1", bitscore: 389.4, e-value: 2.9e-111, length: 298)
812	UniRef100_Q9L8C8_from_540_to_837 (HMM "PKS_AT" in sequence "UniRef100_Q9L8C8", bitscore: 389.3, e-value: 3.2e-111, length: 298)
813	UniRef100_Q1WEK9_from_1592_to_1877 (HMM "PKS_AT" in sequence "UniRef100_Q1WEK9", bitscore: 389.2, e-value: 3.4e-111, length: 286)
814	UniRef100_O54666_from_1146_to_1433 (HMM "PKS_AT" in sequence "UniRef100_O54666", bitscore: 389.1, e-value: 3.7e-111, length: 288)
815	UniRef100_A1KFM7_from_178_to_469 (HMM "PKS_AT" in sequence "UniRef100_A1KFM7", bitscore: 389.1, e-value: 3.7e-111, length: 292)
816	UniRef100_A5TZD1_from_634_to_925 (HMM "PKS_AT" in sequence "UniRef100_A5TZD1", bitscore: 389.1, e-value: 3.7e-111, length: 292)
817	UniRef100_Q7D9V6_from_634_to_925 (HMM "PKS_AT" in sequence "UniRef100_Q7D9V6", bitscore: 389.1, e-value: 3.7e-111, length: 292)
818	UniRef100_Q7U224_from_178_to_469 (HMM "PKS_AT" in sequence "UniRef100_Q7U224", bitscore: 389.1, e-value: 3.7e-111, length: 292)
819	UniRef100_A1QNH8_from_634_to_925 (HMM "PKS_AT" in sequence "UniRef100_A1QNH8", bitscore: 389.1, e-value: 3.7e-111, length: 292)
820	UniRef100_UPI00005EE3CD_from_202_to_493 (HMM "PKS_AT" in sequence "UniRef100_UPI00005EE3CD", bitscore: 389.1, e-value: 3.7e-111, length: 292)
821	UniRef100_UPI00005F6102_from_202_to_493 (HMM "PKS_AT" in sequence "UniRef100_UPI00005F6102", bitscore: 389.1, e-value: 3.7e-111, length: 292)
822	UniRef100_Q7S380_from_577_to_895 (HMM "PKS_AT" in sequence "UniRef100_Q7S380", bitscore: 389.0, e-value: 3.8e-111, length: 319)
823	UniRef100_Q5VKR4_from_2573_to_2873 (HMM "PKS_AT" in sequence "UniRef100_Q5VKR4", bitscore: 389.0, e-value: 3.9e-111, length: 301)
824	UniRef100_Q0ILD0_from_574_to_872 (HMM "PKS_AT" in sequence "UniRef100_Q0ILD0", bitscore: 389.0, e-value: 4e-111, length: 299)
825	UniRef100_A0FCL2_from_2294_to_2580 (HMM "PKS_AT" in sequence "UniRef100_A0FCL2", bitscore: 388.9, e-value: 4e-111, length: 287)
826	UniRef100_Q7WTF2_from_2362_to_2658 (HMM "PKS_AT" in sequence "UniRef100_Q7WTF2", bitscore: 388.9, e-value: 4.1e-111, length: 297)
827	UniRef100_Q0QMP8_from_576_to_875 (HMM "PKS_AT" in sequence "UniRef100_Q0QMP8", bitscore: 388.8, e-value: 4.5e-111, length: 300)
828	UniRef100_UPI000045BD9D_from_536_to_834 (HMM "PKS_AT" in sequence "UniRef100_UPI000045BD9D", bitscore: 388.6, e-value: 5e-111, length: 299)
829	UniRef100_Q70I00_from_561_to_848 (HMM "PKS_AT" in sequence "UniRef100_Q70I00", bitscore: 388.5, e-value: 5.3e-111, length: 288)
830	UniRef100_Q70HZ7_from_557_to_844 (HMM "PKS_AT" in sequence "UniRef100_Q70HZ7", bitscore: 388.5, e-value: 5.3e-111, length: 288)
831	UniRef100_A4FCY9_from_1549_to_1849 (HMM "PKS_AT" in sequence "UniRef100_A4FCY9", bitscore: 388.5, e-value: 5.5e-111, length: 301)
832	UniRef100_Q93HH0_from_649_to_954 (HMM "PKS_AT" in sequence "UniRef100_Q93HH0", bitscore: 388.5, e-value: 5.7e-111, length: 306)
833	UniRef100_Q6JHN6_from_587_to_861 (HMM "PKS_AT" in sequence "UniRef100_Q6JHN6", bitscore: 388.4, e-value: 5.8e-111, length: 275)
834	UniRef100_UPI000038CDB0_from_540_to_835 (HMM "PKS_AT" in sequence "UniRef100_UPI000038CDB0", bitscore: 388.4, e-value: 6.1e-111, length: 296)
835	UniRef100_Q1MX75_from_572_to_869 (HMM "PKS_AT" in sequence "UniRef100_Q1MX75", bitscore: 388.3, e-value: 6.1e-111, length: 298)
836	UniRef100_Q5SFB2_from_581_to_876 (HMM "PKS_AT" in sequence "UniRef100_Q5SFB2", bitscore: 388.3, e-value: 6.2e-111, length: 296)
837	UniRef100_Q9L1V8_from_549_to_846 (HMM "PKS_AT" in sequence "UniRef100_Q9L1V8", bitscore: 388.3, e-value: 6.3e-111, length: 298)
838	UniRef100_Q2PC52_from_566_to_863 (HMM "PKS_AT" in sequence "UniRef100_Q2PC52", bitscore: 388.3, e-value: 6.4e-111, length: 298)
839	UniRef100_Q331Q3_from_566_to_861 (HMM "PKS_AT" in sequence "UniRef100_Q331Q3", bitscore: 388.2, e-value: 6.8e-111, length: 296)
840	UniRef100_Q70I01_from_559_to_846 (HMM "PKS_AT" in sequence "UniRef100_Q70I01", bitscore: 388.0, e-value: 7.9e-111, length: 288)
841	UniRef100_Q9ZGI4_from_573_to_864 (HMM "PKS_AT" in sequence "UniRef100_Q9ZGI4", bitscore: 388.0, e-value: 7.9e-111, length: 292)
842	UniRef100_A1YAM7_from_2175_to_2449 (HMM "PKS_AT" in sequence "UniRef100_A1YAM7", bitscore: 387.8, e-value: 8.8e-111, length: 275)
843	UniRef100_A0ACI3_from_2601_to_2899 (HMM "PKS_AT" in sequence "UniRef100_A0ACI3", bitscore: 387.8, e-value: 9.1e-111, length: 299)
844	UniRef100_Q5SFB2_from_2073_to_2368 (HMM "PKS_AT" in sequence "UniRef100_Q5SFB2", bitscore: 387.6, e-value: 1e-110, length: 296)
845	UniRef100_Q93HJ4_from_562_to_863 (HMM "PKS_AT" in sequence "UniRef100_Q93HJ4", bitscore: 387.6, e-value: 1e-110, length: 302)
846	UniRef100_Q9L4X2_from_4152_to_4450 (HMM "PKS_AT" in sequence "UniRef100_Q9L4X2", bitscore: 387.3, e-value: 1.2e-110, length: 299)
847	UniRef100_A0ACI0_from_3583_to_3878 (HMM "PKS_AT" in sequence "UniRef100_A0ACI0", bitscore: 387.3, e-value: 1.3e-110, length: 296)
848	UniRef100_A3INX6_from_552_to_849 (HMM "PKS_AT" in sequence "UniRef100_A3INX6", bitscore: 387.2, e-value: 1.4e-110, length: 298)
849	UniRef100_A6G5B6_from_577_to_874 (HMM "PKS_AT" in sequence "UniRef100_A6G5B6", bitscore: 387.2, e-value: 1.4e-110, length: 298)
850	UniRef100_Q68BG5_from_3115_to_3410 (HMM "PKS_AT" in sequence "UniRef100_Q68BG5", bitscore: 387.0, e-value: 1.5e-110, length: 296)
851	UniRef100_Q090E0_from_2435_to_2724 (HMM "PKS_AT" in sequence "UniRef100_Q090E0", bitscore: 387.0, e-value: 1.6e-110, length: 290)
852	UniRef100_A4X8L0_from_4197_to_4495 (HMM "PKS_AT" in sequence "UniRef100_A4X8L0", bitscore: 386.9, e-value: 1.6e-110, length: 299)
853	UniRef100_Q9KIZ8_from_540_to_837 (HMM "PKS_AT" in sequence "UniRef100_Q9KIZ8", bitscore: 386.9, e-value: 1.6e-110, length: 298)
854	UniRef100_A1C8I8_from_563_to_868 (HMM "PKS_AT" in sequence "UniRef100_A1C8I8", bitscore: 386.9, e-value: 1.7e-110, length: 306)
855	UniRef100_Q0ILC8_from_571_to_869 (HMM "PKS_AT" in sequence "UniRef100_Q0ILC8", bitscore: 386.5, e-value: 2.2e-110, length: 299)
856	UniRef100_Q03132_from_2016_to_2313 (HMM "PKS_AT" in sequence "UniRef100_Q03132", bitscore: 386.4, e-value: 2.3e-110, length: 298)
857	UniRef100_Q5UNP5_from_2016_to_2313 (HMM "PKS_AT" in sequence "UniRef100_Q5UNP5", bitscore: 386.4, e-value: 2.3e-110, length: 298)
858	UniRef100_Q1D4F0_from_568_to_861 (HMM "PKS_AT" in sequence "UniRef100_Q1D4F0", bitscore: 386.3, e-value: 2.5e-110, length: 294)
859	UniRef100_Q846W6_from_2121_to_2416 (HMM "PKS_AT" in sequence "UniRef100_Q846W6", bitscore: 386.3, e-value: 2.5e-110, length: 296)
860	UniRef100_Q53840_from_2127_to_2424 (HMM "PKS_AT" in sequence "UniRef100_Q53840", bitscore: 386.2, e-value: 2.7e-110, length: 298)
861	UniRef100_A1CCB3_from_567_to_886 (HMM "PKS_AT" in sequence "UniRef100_A1CCB3", bitscore: 386.2, e-value: 2.8e-110, length: 320)
862	UniRef100_Q6RKF9_from_616_to_940 (HMM "PKS_AT" in sequence "UniRef100_Q6RKF9", bitscore: 386.1, e-value: 2.9e-110, length: 325)
863	UniRef100_A0ACI0_from_5134_to_5434 (HMM "PKS_AT" in sequence "UniRef100_A0ACI0", bitscore: 386.0, e-value: 3e-110, length: 301)
864	UniRef100_A4KE93_from_634_to_925 (HMM "PKS_AT" in sequence "UniRef100_A4KE93", bitscore: 385.9, e-value: 3.3e-110, length: 292)
865	UniRef100_Q8KPW5_from_1537_to_1832 (HMM "PKS_AT" in sequence "UniRef100_Q8KPW5", bitscore: 385.9, e-value: 3.4e-110, length: 296)
866	UniRef100_Q7UJD0_from_591_to_890 (HMM "PKS_AT" in sequence "UniRef100_Q7UJD0", bitscore: 385.9, e-value: 3.4e-110, length: 300)
867	UniRef100_Q8RJY6_from_607_to_904 (HMM "PKS_AT" in sequence "UniRef100_Q8RJY6", bitscore: 385.8, e-value: 3.5e-110, length: 298)
868	UniRef100_Q5YVB9_from_530_to_825 (HMM "PKS_AT" in sequence "UniRef100_Q5YVB9", bitscore: 385.7, e-value: 3.8e-110, length: 296)
869	UniRef100_Q76KZ4_from_566_to_863 (HMM "PKS_AT" in sequence "UniRef100_Q76KZ4", bitscore: 385.6, e-value: 4.1e-110, length: 298)
870	UniRef100_Q49BE1_from_3710_to_4010 (HMM "PKS_AT" in sequence "UniRef100_Q49BE1", bitscore: 385.6, e-value: 4.1e-110, length: 301)
871	UniRef100_UPI000038CDAF_from_540_to_835 (HMM "PKS_AT" in sequence "UniRef100_UPI000038CDAF", bitscore: 385.6, e-value: 4.2e-110, length: 296)
872	UniRef100_Q1WEK9_from_4720_to_5004 (HMM "PKS_AT" in sequence "UniRef100_Q1WEK9", bitscore: 385.5, e-value: 4.3e-110, length: 285)
873	UniRef100_Q9ALM2_from_564_to_860 (HMM "PKS_AT" in sequence "UniRef100_Q9ALM2", bitscore: 385.5, e-value: 4.5e-110, length: 297)
874	UniRef100_A4FCY8_from_568_to_875 (HMM "PKS_AT" in sequence "UniRef100_A4FCY8", bitscore: 385.4, e-value: 4.7e-110, length: 308)
875	UniRef100_UPI000038CE98_from_572_to_865 (HMM "PKS_AT" in sequence "UniRef100_UPI000038CE98", bitscore: 385.2, e-value: 5.5e-110, length: 294)
876	UniRef100_Q846X4_from_2509_to_2804 (HMM "PKS_AT" in sequence "UniRef100_Q846X4", bitscore: 385.1, e-value: 5.8e-110, length: 296)
877	UniRef100_Q0PD00_from_2667_to_2970 (HMM "PKS_AT" in sequence "UniRef100_Q0PD00", bitscore: 385.0, e-value: 6.3e-110, length: 304)
878	UniRef100_Q1L0S5_from_571_to_870 (HMM "PKS_AT" in sequence "UniRef100_Q1L0S5", bitscore: 384.9, e-value: 6.8e-110, length: 300)
879	UniRef100_O52545_from_2243_to_2529 (HMM "PKS_AT" in sequence "UniRef100_O52545", bitscore: 384.8, e-value: 7e-110, length: 287)
880	UniRef100_O52789_from_2252_to_2538 (HMM "PKS_AT" in sequence "UniRef100_O52789", bitscore: 384.8, e-value: 7e-110, length: 287)
881	UniRef100_A1YBQ3_from_571_to_868 (HMM "PKS_AT" in sequence "UniRef100_A1YBQ3", bitscore: 384.8, e-value: 7.1e-110, length: 298)
882	UniRef100_Q6W5P6_from_2316_to_2624 (HMM "PKS_AT" in sequence "UniRef100_Q6W5P6", bitscore: 384.8, e-value: 7.2e-110, length: 309)
883	UniRef100_Q76KZ3_from_2296_to_2593 (HMM "PKS_AT" in sequence "UniRef100_Q76KZ3", bitscore: 384.8, e-value: 7.4e-110, length: 298)
884	UniRef100_Q846X2_from_565_to_860 (HMM "PKS_AT" in sequence "UniRef100_Q846X2", bitscore: 384.8, e-value: 7.4e-110, length: 296)
885	UniRef100_A4KCE4_from_3296_to_3575 (HMM "PKS_AT" in sequence "UniRef100_A4KCE4", bitscore: 384.7, e-value: 7.5e-110, length: 280)
886	UniRef100_A4KCE4_from_6415_to_6694 (HMM "PKS_AT" in sequence "UniRef100_A4KCE4", bitscore: 384.7, e-value: 7.8e-110, length: 280)
887	UniRef100_Q6TEI0_from_531_to_829 (HMM "PKS_AT" in sequence "UniRef100_Q6TEI0", bitscore: 384.6, e-value: 7.9e-110, length: 299)
888	UniRef100_A1GGE4_from_1516_to_1808 (HMM "PKS_AT" in sequence "UniRef100_A1GGE4", bitscore: 384.6, e-value: 8.1e-110, length: 293)
889	UniRef100_A0FCL3_from_7995_to_8304 (HMM "PKS_AT" in sequence "UniRef100_A0FCL3", bitscore: 384.6, e-value: 8.1e-110, length: 310)
890	UniRef100_Q1WEK6_from_159_to_483 (HMM "PKS_AT" in sequence "UniRef100_Q1WEK6", bitscore: 384.6, e-value: 8.2e-110, length: 325)
891	UniRef100_Q740I0_from_566_to_857 (HMM "PKS_AT" in sequence "UniRef100_Q740I0", bitscore: 384.5, e-value: 8.8e-110, length: 292)
892	UniRef100_A1YAN0_from_563_to_837 (HMM "PKS_AT" in sequence "UniRef100_A1YAN0", bitscore: 384.3, e-value: 1e-109, length: 275)
893	UniRef100_Q9L8C5_from_557_to_855 (HMM "PKS_AT" in sequence "UniRef100_Q9L8C5", bitscore: 384.3, e-value: 1e-109, length: 299)
894	UniRef100_Q1MX81_from_1577_to_1871 (HMM "PKS_AT" in sequence "UniRef100_Q1MX81", bitscore: 384.2, e-value: 1.1e-109, length: 295)
895	UniRef100_Q6D9L1_from_1103_to_1401 (HMM "PKS_AT" in sequence "UniRef100_Q6D9L1", bitscore: 383.9, e-value: 1.3e-109, length: 299)
896	UniRef100_A0ACH1_from_2068_to_2364 (HMM "PKS_AT" in sequence "UniRef100_A0ACH1", bitscore: 383.9, e-value: 1.3e-109, length: 297)
897	UniRef100_Q0ILD4_from_3011_to_3309 (HMM "PKS_AT" in sequence "UniRef100_Q0ILD4", bitscore: 383.9, e-value: 1.4e-109, length: 299)
898	UniRef100_O30482_from_551_to_840 (HMM "PKS_AT" in sequence "UniRef100_O30482", bitscore: 383.8, e-value: 1.4e-109, length: 290)
899	UniRef100_Q091C3_from_1603_to_1898 (HMM "PKS_AT" in sequence "UniRef100_Q091C3", bitscore: 383.7, e-value: 1.5e-109, length: 296)
900	UniRef100_Q8KPW3_from_2039_to_2334 (HMM "PKS_AT" in sequence "UniRef100_Q8KPW3", bitscore: 383.7, e-value: 1.6e-109, length: 296)
901	UniRef100_Q3LRL4_from_447_to_744 (HMM "PKS_AT" in sequence "UniRef100_Q3LRL4", bitscore: 383.7, e-value: 1.6e-109, length: 298)
902	UniRef100_Q4C7P7_from_534_to_847 (HMM "PKS_AT" in sequence "UniRef100_Q4C7P7", bitscore: 383.6, e-value: 1.6e-109, length: 314)
903	UniRef100_Q08MR5_from_552_to_849 (HMM "PKS_AT" in sequence "UniRef100_Q08MR5", bitscore: 383.6, e-value: 1.6e-109, length: 298)
904	UniRef100_Q03133_from_557_to_855 (HMM "PKS_AT" in sequence "UniRef100_Q03133", bitscore: 383.6, e-value: 1.7e-109, length: 299)
905	UniRef100_A1YAM6_from_2299_to_2590 (HMM "PKS_AT" in sequence "UniRef100_A1YAM6", bitscore: 383.5, e-value: 1.7e-109, length: 292)
906	UniRef100_A0UVH7_from_538_to_834 (HMM "PKS_AT" in sequence "UniRef100_A0UVH7", bitscore: 383.5, e-value: 1.8e-109, length: 297)
907	UniRef100_Q1MX74_from_2337_to_2637 (HMM "PKS_AT" in sequence "UniRef100_Q1MX74", bitscore: 383.4, e-value: 1.9e-109, length: 301)
908	UniRef100_A0ACH2_from_2597_to_2893 (HMM "PKS_AT" in sequence "UniRef100_A0ACH2", bitscore: 383.3, e-value: 2e-109, length: 297)
909	UniRef100_Q2Y7Z3_from_542_to_849 (HMM "PKS_AT" in sequence "UniRef100_Q2Y7Z3", bitscore: 383.2, e-value: 2.1e-109, length: 308)
910	UniRef100_Q4WYY6_from_581_to_886 (HMM "PKS_AT" in sequence "UniRef100_Q4WYY6", bitscore: 383.2, e-value: 2.2e-109, length: 306)
911	UniRef100_Q0QMN6_from_2230_to_2521 (HMM "PKS_AT" in sequence "UniRef100_Q0QMN6", bitscore: 383.1, e-value: 2.3e-109, length: 292)
912	UniRef100_A0FCL1_from_3049_to_3334 (HMM "PKS_AT" in sequence "UniRef100_A0FCL1", bitscore: 383.1, e-value: 2.3e-109, length: 286)
913	UniRef100_Q27W69_from_566_to_866 (HMM "PKS_AT" in sequence "UniRef100_Q27W69", bitscore: 383.0, e-value: 2.4e-109, length: 301)
914	UniRef100_Q3W1C1_from_596_to_895 (HMM "PKS_AT" in sequence "UniRef100_Q3W1C1", bitscore: 383.0, e-value: 2.4e-109, length: 300)
915	UniRef100_Q0ILD1_from_3594_to_3892 (HMM "PKS_AT" in sequence "UniRef100_Q0ILD1", bitscore: 382.9, e-value: 2.7e-109, length: 299)
916	UniRef100_Q3W1C6_from_141_to_662 (HMM "PKS_AT" in sequence "UniRef100_Q3W1C6", bitscore: 382.8, e-value: 2.9e-109, length: 522)
917	UniRef100_A0FCL2_from_5920_to_6205 (HMM "PKS_AT" in sequence "UniRef100_A0FCL2", bitscore: 382.7, e-value: 3e-109, length: 286)
918	UniRef100_Q9EX53_from_579_to_873 (HMM "PKS_AT" in sequence "UniRef100_Q9EX53", bitscore: 382.5, e-value: 3.5e-109, length: 295)
919	UniRef100_Q8KPW3_from_552_to_847 (HMM "PKS_AT" in sequence "UniRef100_Q8KPW3", bitscore: 382.5, e-value: 3.6e-109, length: 296)
920	UniRef100_Q3VYH9_from_888_to_1192 (HMM "PKS_AT" in sequence "UniRef100_Q3VYH9", bitscore: 382.4, e-value: 3.9e-109, length: 305)
921	UniRef100_Q2UV44_from_581_to_924 (HMM "PKS_AT" in sequence "UniRef100_Q2UV44", bitscore: 382.4, e-value: 3.9e-109, length: 344)
922	UniRef100_Q1D6B6_from_539_to_837 (HMM "PKS_AT" in sequence "UniRef100_Q1D6B6", bitscore: 382.3, e-value: 3.9e-109, length: 299)
923	UniRef100_A4KCE5_from_2632_to_2911 (HMM "PKS_AT" in sequence "UniRef100_A4KCE5", bitscore: 382.3, e-value: 4e-109, length: 280)
924	UniRef100_Q4C7P1_from_548_to_860 (HMM "PKS_AT" in sequence "UniRef100_Q4C7P1", bitscore: 382.3, e-value: 4.2e-109, length: 313)
925	UniRef100_Q0PD01_from_4227_to_4528 (HMM "PKS_AT" in sequence "UniRef100_Q0PD01", bitscore: 382.1, e-value: 4.6e-109, length: 302)
926	UniRef100_A1CMV8_from_575_to_893 (HMM "PKS_AT" in sequence "UniRef100_A1CMV8", bitscore: 382.1, e-value: 4.8e-109, length: 319)
927	UniRef100_Q08QH1_from_571_to_866 (HMM "PKS_AT" in sequence "UniRef100_Q08QH1", bitscore: 382.0, e-value: 5e-109, length: 296)
928	UniRef100_Q9RFK8_from_1988_to_2283 (HMM "PKS_AT" in sequence "UniRef100_Q9RFK8", bitscore: 382.0, e-value: 5e-109, length: 296)
929	UniRef100_Q03133_from_2024_to_2313 (HMM "PKS_AT" in sequence "UniRef100_Q03133", bitscore: 381.9, e-value: 5.4e-109, length: 290)
930	UniRef100_Q0RMN9_from_599_to_897 (HMM "PKS_AT" in sequence "UniRef100_Q0RMN9", bitscore: 381.9, e-value: 5.4e-109, length: 299)
931	UniRef100_Q5SFB1_from_566_to_861 (HMM "PKS_AT" in sequence "UniRef100_Q5SFB1", bitscore: 381.9, e-value: 5.5e-109, length: 296)
932	UniRef100_Q2U3D3_from_544_to_892 (HMM "PKS_AT" in sequence "UniRef100_Q2U3D3", bitscore: 381.8, e-value: 5.6e-109, length: 349)
933	UniRef100_Q6D9L2_from_586_to_890 (HMM "PKS_AT" in sequence "UniRef100_Q6D9L2", bitscore: 381.7, e-value: 6.1e-109, length: 305)
934	UniRef100_Q5Y9G4_from_1037_to_1338 (HMM "PKS_AT" in sequence "UniRef100_Q5Y9G4", bitscore: 381.7, e-value: 6.3e-109, length: 302)
935	UniRef100_Q9KIZ5_from_557_to_855 (HMM "PKS_AT" in sequence "UniRef100_Q9KIZ5", bitscore: 381.5, e-value: 7e-109, length: 299)
936	UniRef100_Q6JHN6_from_6040_to_6313 (HMM "PKS_AT" in sequence "UniRef100_Q6JHN6", bitscore: 381.4, e-value: 7.5e-109, length: 274)
937	UniRef100_Q846W5_from_570_to_865 (HMM "PKS_AT" in sequence "UniRef100_Q846W5", bitscore: 381.4, e-value: 7.6e-109, length: 296)
938	UniRef100_Q0RTS4_from_654_to_957 (HMM "PKS_AT" in sequence "UniRef100_Q0RTS4", bitscore: 381.3, e-value: 7.8e-109, length: 304)
939	UniRef100_Q1D437_from_533_to_831 (HMM "PKS_AT" in sequence "UniRef100_Q1D437", bitscore: 381.3, e-value: 7.9e-109, length: 299)
940	UniRef100_Q0S8W4_from_2293_to_2583 (HMM "PKS_AT" in sequence "UniRef100_Q0S8W4", bitscore: 381.3, e-value: 8e-109, length: 291)
941	UniRef100_Q27W73_from_567_to_870 (HMM "PKS_AT" in sequence "UniRef100_Q27W73", bitscore: 381.2, e-value: 8.8e-109, length: 304)
942	UniRef100_Q1PCG3_from_301_to_592 (HMM "PKS_AT" in sequence "UniRef100_Q1PCG3", bitscore: 381.1, e-value: 9.1e-109, length: 292)
943	UniRef100_Q1WEK7_from_3478_to_3765 (HMM "PKS_AT" in sequence "UniRef100_Q1WEK7", bitscore: 381.0, e-value: 9.9e-109, length: 288)
944	UniRef100_Q49BE0_from_2349_to_2649 (HMM "PKS_AT" in sequence "UniRef100_Q49BE0", bitscore: 381.0, e-value: 9.9e-109, length: 301)
945	UniRef100_A4KCE4_from_646_to_925 (HMM "PKS_AT" in sequence "UniRef100_A4KCE4", bitscore: 381.0, e-value: 1e-108, length: 280)
946	UniRef100_Q2GZ99_from_582_to_899 (HMM "PKS_AT" in sequence "UniRef100_Q2GZ99", bitscore: 381.0, e-value: 1e-108, length: 318)
947	UniRef100_Q1L0S8_from_3312_to_3615 (HMM "PKS_AT" in sequence "UniRef100_Q1L0S8", bitscore: 380.9, e-value: 1.1e-108, length: 304)
948	UniRef100_Q0ILD4_from_534_to_830 (HMM "PKS_AT" in sequence "UniRef100_Q0ILD4", bitscore: 380.9, e-value: 1.1e-108, length: 297)
949	UniRef100_A4KCE5_from_6358_to_6637 (HMM "PKS_AT" in sequence "UniRef100_A4KCE5", bitscore: 380.9, e-value: 1.1e-108, length: 280)
950	UniRef100_Q70HZ8_from_581_to_875 (HMM "PKS_AT" in sequence "UniRef100_Q70HZ8", bitscore: 380.8, e-value: 1.1e-108, length: 295)
951	UniRef100_Q93HF2_from_570_to_866 (HMM "PKS_AT" in sequence "UniRef100_Q93HF2", bitscore: 380.8, e-value: 1.1e-108, length: 297)
952	UniRef100_Q826K7_from_575_to_871 (HMM "PKS_AT" in sequence "UniRef100_Q826K7", bitscore: 380.8, e-value: 1.1e-108, length: 297)
953	UniRef100_Q27W71_from_566_to_866 (HMM "PKS_AT" in sequence "UniRef100_Q27W71", bitscore: 380.8, e-value: 1.2e-108, length: 301)
954	UniRef100_Q1D3S8_from_562_to_860 (HMM "PKS_AT" in sequence "UniRef100_Q1D3S8", bitscore: 380.7, e-value: 1.2e-108, length: 299)
955	UniRef100_Q846W6_from_565_to_863 (HMM "PKS_AT" in sequence "UniRef100_Q846W6", bitscore: 380.5, e-value: 1.4e-108, length: 299)
956	UniRef100_A0ACI0_from_584_to_879 (HMM "PKS_AT" in sequence "UniRef100_A0ACI0", bitscore: 380.4, e-value: 1.5e-108, length: 296)
957	UniRef100_A0PQ25_from_574_to_867 (HMM "PKS_AT" in sequence "UniRef100_A0PQ25", bitscore: 380.4, e-value: 1.6e-108, length: 294)
958	UniRef100_A1DNL6_from_567_to_870 (HMM "PKS_AT" in sequence "UniRef100_A1DNL6", bitscore: 380.1, e-value: 1.9e-108, length: 304)
959	UniRef100_A4KCE4_from_1623_to_1906 (HMM "PKS_AT" in sequence "UniRef100_A4KCE4", bitscore: 380.0, e-value: 2e-108, length: 284)
960	UniRef100_Q2GTF8_from_577_to_891 (HMM "PKS_AT" in sequence "UniRef100_Q2GTF8", bitscore: 379.9, e-value: 2.1e-108, length: 315)
961	UniRef100_Q9F830_from_2568_to_2865 (HMM "PKS_AT" in sequence "UniRef100_Q9F830", bitscore: 379.9, e-value: 2.2e-108, length: 298)
962	UniRef100_O52545_from_3849_to_4142 (HMM "PKS_AT" in sequence "UniRef100_O52545", bitscore: 379.7, e-value: 2.4e-108, length: 294)
963	UniRef100_O52789_from_3858_to_4151 (HMM "PKS_AT" in sequence "UniRef100_O52789", bitscore: 379.7, e-value: 2.4e-108, length: 294)
964	UniRef100_A4RPP6_from_595_to_910 (HMM "PKS_AT" in sequence "UniRef100_A4RPP6", bitscore: 379.7, e-value: 2.4e-108, length: 316)
965	UniRef100_Q0QMP8_from_2319_to_2617 (HMM "PKS_AT" in sequence "UniRef100_Q0QMP8", bitscore: 379.7, e-value: 2.4e-108, length: 299)
966	UniRef100_Q5SFB4_from_1593_to_1888 (HMM "PKS_AT" in sequence "UniRef100_Q5SFB4", bitscore: 379.7, e-value: 2.5e-108, length: 296)
967	UniRef100_Q6E7J4_from_536_to_833 (HMM "PKS_AT" in sequence "UniRef100_Q6E7J4", bitscore: 379.4, e-value: 3e-108, length: 298)
968	UniRef100_Q8YTS8_from_565_to_876 (HMM "PKS_AT" in sequence "UniRef100_Q8YTS8", bitscore: 379.4, e-value: 3.1e-108, length: 312)
969	UniRef100_O30766_from_2010_to_2308 (HMM "PKS_AT" in sequence "UniRef100_O30766", bitscore: 379.3, e-value: 3.3e-108, length: 299)
970	UniRef100_Q6ZY03_from_527_to_826 (HMM "PKS_AT" in sequence "UniRef100_Q6ZY03", bitscore: 379.2, e-value: 3.4e-108, length: 300)
971	UniRef100_Q7UQ60_from_580_to_886 (HMM "PKS_AT" in sequence "UniRef100_Q7UQ60", bitscore: 379.2, e-value: 3.5e-108, length: 307)
972	UniRef100_Q49HL2_from_18368_to_18678 (HMM "PKS_AT" in sequence "UniRef100_Q49HL2", bitscore: 379.2, e-value: 3.5e-108, length: 311)
973	UniRef100_Q87W69_from_574_to_878 (HMM "PKS_AT" in sequence "UniRef100_Q87W69", bitscore: 378.9, e-value: 4.2e-108, length: 305)
974	UniRef100_A1YBT6_from_572_to_869 (HMM "PKS_AT" in sequence "UniRef100_A1YBT6", bitscore: 378.9, e-value: 4.4e-108, length: 298)
975	UniRef100_Q27W74_from_1578_to_1881 (HMM "PKS_AT" in sequence "UniRef100_Q27W74", bitscore: 378.6, e-value: 5.1e-108, length: 304)
976	UniRef100_Q82QT5_from_2311_to_2607 (HMM "PKS_AT" in sequence "UniRef100_Q82QT5", bitscore: 378.6, e-value: 5.4e-108, length: 297)
977	UniRef100_A1YAM8_from_563_to_844 (HMM "PKS_AT" in sequence "UniRef100_A1YAM8", bitscore: 378.6, e-value: 5.4e-108, length: 282)
978	UniRef100_Q0QMP9_from_572_to_871 (HMM "PKS_AT" in sequence "UniRef100_Q0QMP9", bitscore: 378.6, e-value: 5.4e-108, length: 300)
979	UniRef100_Q1WEK8_from_559_to_857 (HMM "PKS_AT" in sequence "UniRef100_Q1WEK8", bitscore: 378.5, e-value: 5.6e-108, length: 299)
980	UniRef100_A0FCL2_from_3853_to_4141 (HMM "PKS_AT" in sequence "UniRef100_A0FCL2", bitscore: 378.5, e-value: 5.6e-108, length: 289)
981	UniRef100_Q9KIV4_from_565_to_888 (HMM "PKS_AT" in sequence "UniRef100_Q9KIV4", bitscore: 378.5, e-value: 5.8e-108, length: 324)
982	UniRef100_Q9S0R8_from_31_to_337 (HMM "PKS_AT" in sequence "UniRef100_Q9S0R8", bitscore: 378.4, e-value: 6.2e-108, length: 307)
983	UniRef100_Q846X5_from_566_to_861 (HMM "PKS_AT" in sequence "UniRef100_Q846X5", bitscore: 378.3, e-value: 6.5e-108, length: 296)
984	UniRef100_A3R4R6_from_564_to_859 (HMM "PKS_AT" in sequence "UniRef100_A3R4R6", bitscore: 378.2, e-value: 6.7e-108, length: 296)
985	UniRef100_Q5AZ49_from_474_to_783 (HMM "PKS_AT" in sequence "UniRef100_Q5AZ49", bitscore: 378.2, e-value: 6.9e-108, length: 310)
986	UniRef100_A4KCE4_from_8113_to_8396 (HMM "PKS_AT" in sequence "UniRef100_A4KCE4", bitscore: 378.1, e-value: 7.6e-108, length: 284)
987	UniRef100_Q5VKR4_from_543_to_825 (HMM "PKS_AT" in sequence "UniRef100_Q5VKR4", bitscore: 378.1, e-value: 7.6e-108, length: 283)
988	UniRef100_Q7WTF3_from_2408_to_2708 (HMM "PKS_AT" in sequence "UniRef100_Q7WTF3", bitscore: 378.0, e-value: 8.1e-108, length: 301)
989	UniRef100_Q49HL2_from_20945_to_21255 (HMM "PKS_AT" in sequence "UniRef100_Q49HL2", bitscore: 377.9, e-value: 8.4e-108, length: 311)
990	UniRef100_Q0D1A2_from_537_to_848 (HMM "PKS_AT" in sequence "UniRef100_Q0D1A2", bitscore: 377.9, e-value: 8.5e-108, length: 312)
991	UniRef100_Q090E1_from_626_to_919 (HMM "PKS_AT" in sequence "UniRef100_Q090E1", bitscore: 377.7, e-value: 9.7e-108, length: 294)
992	UniRef100_A6GJX8_from_1432_to_1732 (HMM "PKS_AT" in sequence "UniRef100_A6GJX8", bitscore: 377.7, e-value: 1e-107, length: 301)
993	UniRef100_Q0RK68_from_750_to_1050 (HMM "PKS_AT" in sequence "UniRef100_Q0RK68", bitscore: 377.6, e-value: 1.1e-107, length: 301)
994	UniRef100_Q6RKF3_from_635_to_940 (HMM "PKS_AT" in sequence "UniRef100_Q6RKF3", bitscore: 377.6, e-value: 1.1e-107, length: 306)
995	UniRef100_Q3S868_from_566_to_864 (HMM "PKS_AT" in sequence "UniRef100_Q3S868", bitscore: 377.5, e-value: 1.1e-107, length: 299)
996	UniRef100_A4X8L0_from_2466_to_2764 (HMM "PKS_AT" in sequence "UniRef100_A4X8L0", bitscore: 377.4, e-value: 1.2e-107, length: 299)
997	UniRef100_A0ACI1_from_5459_to_5754 (HMM "PKS_AT" in sequence "UniRef100_A0ACI1", bitscore: 377.2, e-value: 1.4e-107, length: 296)
998	UniRef100_Q08QP4_from_1705_to_1999 (HMM "PKS_AT" in sequence "UniRef100_Q08QP4", bitscore: 377.0, e-value: 1.6e-107, length: 295)
999	UniRef100_Q9F829_from_2013_to_2310 (HMM "PKS_AT" in sequence "UniRef100_Q9F829", bitscore: 377.0, e-value: 1.6e-107, length: 298)
1000	UniRef100_A1GD40_from_565_to_851 (HMM "PKS_AT" in sequence "UniRef100_A1GD40", bitscore: 376.8, e-value: 1.8e-107, length: 287)
1001	UniRef100_Q5B768_from_537_to_844 (HMM "PKS_AT" in sequence "UniRef100_Q5B768", bitscore: 376.6, e-value: 2.1e-107, length: 308)
1002	UniRef100_Q1WEK8_from_5844_to_6129 (HMM "PKS_AT" in sequence "UniRef100_Q1WEK8", bitscore: 376.6, e-value: 2.2e-107, length: 286)
1003	UniRef100_Q2H7K7_from_550_to_868 (HMM "PKS_AT" in sequence "UniRef100_Q2H7K7", bitscore: 376.5, e-value: 2.2e-107, length: 319)
1004	UniRef100_Q83X69_from_2631_to_2924 (HMM "PKS_AT" in sequence "UniRef100_Q83X69", bitscore: 376.4, e-value: 2.5e-107, length: 294)
1005	UniRef100_Q1D6A6_from_533_to_829 (HMM "PKS_AT" in sequence "UniRef100_Q1D6A6", bitscore: 376.3, e-value: 2.6e-107, length: 297)
1006	UniRef100_A1GGE4_from_3196_to_3500 (HMM "PKS_AT" in sequence "UniRef100_A1GGE4", bitscore: 376.2, e-value: 2.7e-107, length: 305)
1007	UniRef100_Q0QMQ1_from_3308_to_3606 (HMM "PKS_AT" in sequence "UniRef100_Q0QMQ1", bitscore: 376.1, e-value: 3e-107, length: 299)
1008	UniRef100_Q1D448_from_650_to_945 (HMM "PKS_AT" in sequence "UniRef100_Q1D448", bitscore: 376.0, e-value: 3.2e-107, length: 296)
1009	UniRef100_A0FCL3_from_5007_to_5291 (HMM "PKS_AT" in sequence "UniRef100_A0FCL3", bitscore: 375.9, e-value: 3.3e-107, length: 285)
1010	UniRef100_A0FCL3_from_3473_to_3761 (HMM "PKS_AT" in sequence "UniRef100_A0FCL3", bitscore: 375.9, e-value: 3.5e-107, length: 289)
1011	UniRef100_A1CFW1_from_584_to_913 (HMM "PKS_AT" in sequence "UniRef100_A1CFW1", bitscore: 375.8, e-value: 3.5e-107, length: 330)
1012	UniRef100_A4QV22_from_495_to_809 (HMM "PKS_AT" in sequence "UniRef100_A4QV22", bitscore: 375.8, e-value: 3.7e-107, length: 315)
1013	UniRef100_Q1WEK8_from_3809_to_4094 (HMM "PKS_AT" in sequence "UniRef100_Q1WEK8", bitscore: 375.7, e-value: 4e-107, length: 286)
1014	UniRef100_Q9ALM2_from_2321_to_2619 (HMM "PKS_AT" in sequence "UniRef100_Q9ALM2", bitscore: 375.6, e-value: 4.3e-107, length: 299)
1015	UniRef100_Q83WF0_from_508_to_807 (HMM "PKS_AT" in sequence "UniRef100_Q83WF0", bitscore: 375.6, e-value: 4.3e-107, length: 300)
1016	UniRef100_Q846X1_from_584_to_884 (HMM "PKS_AT" in sequence "UniRef100_Q846X1", bitscore: 375.5, e-value: 4.5e-107, length: 301)
1017	UniRef100_A0PQM7_from_2610_to_2905 (HMM "PKS_AT" in sequence "UniRef100_A0PQM7", bitscore: 375.5, e-value: 4.5e-107, length: 296)
1018	UniRef100_Q2PC83_from_1539_to_1836 (HMM "PKS_AT" in sequence "UniRef100_Q2PC83", bitscore: 375.5, e-value: 4.5e-107, length: 298)
1019	UniRef100_A4R3Y5_from_723_to_1049 (HMM "PKS_AT" in sequence "UniRef100_A4R3Y5", bitscore: 375.3, e-value: 5.1e-107, length: 327)
1020	UniRef100_Q091C2_from_568_to_862 (HMM "PKS_AT" in sequence "UniRef100_Q091C2", bitscore: 375.0, e-value: 6.6e-107, length: 295)
1021	UniRef100_A4R5I7_from_204_to_525 (HMM "PKS_AT" in sequence "UniRef100_A4R5I7", bitscore: 374.6, e-value: 8.6e-107, length: 322)
1022	UniRef100_Q5XF88_from_584_to_905 (HMM "PKS_AT" in sequence "UniRef100_Q5XF88", bitscore: 374.6, e-value: 8.6e-107, length: 322)
1023	UniRef100_A5P4N6_from_537_to_837 (HMM "PKS_AT" in sequence "UniRef100_A5P4N6", bitscore: 374.6, e-value: 8.6e-107, length: 301)
1024	UniRef100_O33956_from_2098_to_2396 (HMM "PKS_AT" in sequence "UniRef100_O33956", bitscore: 374.2, e-value: 1.1e-106, length: 299)
1025	UniRef100_Q0QMN6_from_564_to_855 (HMM "PKS_AT" in sequence "UniRef100_Q0QMN6", bitscore: 374.2, e-value: 1.1e-106, length: 292)
1026	UniRef100_Q93TW9_from_2374_to_2671 (HMM "PKS_AT" in sequence "UniRef100_Q93TW9", bitscore: 374.1, e-value: 1.2e-106, length: 298)
1027	UniRef100_Q4C7P3_from_590_to_910 (HMM "PKS_AT" in sequence "UniRef100_Q4C7P3", bitscore: 374.1, e-value: 1.2e-106, length: 321)
1028	UniRef100_Q0QMQ0_from_2289_to_2587 (HMM "PKS_AT" in sequence "UniRef100_Q0QMQ0", bitscore: 374.1, e-value: 1.2e-106, length: 299)
1029	UniRef100_Q7WTF5_from_1588_to_1888 (HMM "PKS_AT" in sequence "UniRef100_Q7WTF5", bitscore: 374.0, e-value: 1.3e-106, length: 301)
1030	UniRef100_Q5Y9G6_from_565_to_859 (HMM "PKS_AT" in sequence "UniRef100_Q5Y9G6", bitscore: 373.9, e-value: 1.4e-106, length: 295)
1031	UniRef100_A3INX2_from_520_to_815 (HMM "PKS_AT" in sequence "UniRef100_A3INX2", bitscore: 373.7, e-value: 1.5e-106, length: 296)
1032	UniRef100_Q1L0S8_from_1617_to_1916 (HMM "PKS_AT" in sequence "UniRef100_Q1L0S8", bitscore: 373.5, e-value: 1.8e-106, length: 300)
1033	UniRef100_Q4WKW9_from_531_to_863 (HMM "PKS_AT" in sequence "UniRef100_Q4WKW9", bitscore: 373.5, e-value: 1.8e-106, length: 333)
1034	UniRef100_Q1L0T1_from_2351_to_2651 (HMM "PKS_AT" in sequence "UniRef100_Q1L0T1", bitscore: 373.0, e-value: 2.5e-106, length: 301)
1035	UniRef100_A1YBT4_from_575_to_872 (HMM "PKS_AT" in sequence "UniRef100_A1YBT4", bitscore: 373.0, e-value: 2.6e-106, length: 298)
1036	UniRef100_Q7WTD6_from_2135_to_2430 (HMM "PKS_AT" in sequence "UniRef100_Q7WTD6", bitscore: 372.9, e-value: 2.7e-106, length: 296)
1037	UniRef100_Q1L0T2_from_3728_to_4028 (HMM "PKS_AT" in sequence "UniRef100_Q1L0T2", bitscore: 372.8, e-value: 2.9e-106, length: 301)
1038	UniRef100_Q1D4F1_from_559_to_854 (HMM "PKS_AT" in sequence "UniRef100_Q1D4F1", bitscore: 372.8, e-value: 2.9e-106, length: 296)
1039	UniRef100_A1YBT5_from_565_to_862 (HMM "PKS_AT" in sequence "UniRef100_A1YBT5", bitscore: 372.6, e-value: 3.4e-106, length: 298)
1040	UniRef100_Q8KUH3_from_1537_to_1820 (HMM "PKS_AT" in sequence "UniRef100_Q8KUH3", bitscore: 372.3, e-value: 4.1e-106, length: 284)
1041	UniRef100_A1YAN1_from_554_to_835 (HMM "PKS_AT" in sequence "UniRef100_A1YAN1", bitscore: 371.9, e-value: 5.5e-106, length: 282)
1042	UniRef100_Q8KUF5_from_560_to_842 (HMM "PKS_AT" in sequence "UniRef100_Q8KUF5", bitscore: 371.9, e-value: 5.5e-106, length: 283)
1043	UniRef100_Q2GZD3_from_1015_to_1323 (HMM "PKS_AT" in sequence "UniRef100_Q2GZD3", bitscore: 371.8, e-value: 5.9e-106, length: 309)
1044	UniRef100_A1YAM7_from_552_to_826 (HMM "PKS_AT" in sequence "UniRef100_A1YAM7", bitscore: 371.7, e-value: 6.4e-106, length: 275)
1045	UniRef100_Q9KJ00_from_544_to_842 (HMM "PKS_AT" in sequence "UniRef100_Q9KJ00", bitscore: 371.6, e-value: 6.6e-106, length: 299)
1046	UniRef100_Q6TEI0_from_2199_to_2484 (HMM "PKS_AT" in sequence "UniRef100_Q6TEI0", bitscore: 371.6, e-value: 6.8e-106, length: 286)
1047	UniRef100_Q7WTD6_from_582_to_877 (HMM "PKS_AT" in sequence "UniRef100_Q7WTD6", bitscore: 371.5, e-value: 7e-106, length: 296)
1048	UniRef100_Q76KY0_from_2750_to_3044 (HMM "PKS_AT" in sequence "UniRef100_Q76KY0", bitscore: 371.4, e-value: 7.5e-106, length: 295)
1049	UniRef100_A0Z9Q2_from_559_to_856 (HMM "PKS_AT" in sequence "UniRef100_A0Z9Q2", bitscore: 371.3, e-value: 8.1e-106, length: 298)
1050	UniRef100_Q8YTR7_from_530_to_828 (HMM "PKS_AT" in sequence "UniRef100_Q8YTR7", bitscore: 371.3, e-value: 8.4e-106, length: 299)
1051	UniRef100_Q0QMP7_from_598_to_896 (HMM "PKS_AT" in sequence "UniRef100_Q0QMP7", bitscore: 371.3, e-value: 8.5e-106, length: 299)
1052	UniRef100_Q84G23_from_2351_to_2651 (HMM "PKS_AT" in sequence "UniRef100_Q84G23", bitscore: 370.8, e-value: 1.2e-105, length: 301)
1053	UniRef100_A1YBQ2_from_563_to_860 (HMM "PKS_AT" in sequence "UniRef100_A1YBQ2", bitscore: 370.7, e-value: 1.2e-105, length: 298)
1054	UniRef100_Q83X70_from_2064_to_2361 (HMM "PKS_AT" in sequence "UniRef100_Q83X70", bitscore: 370.7, e-value: 1.3e-105, length: 298)
1055	UniRef100_Q6RKF0_from_536_to_856 (HMM "PKS_AT" in sequence "UniRef100_Q6RKF0", bitscore: 370.7, e-value: 1.3e-105, length: 321)
1056	UniRef100_UPI000038CB0E_from_558_to_855 (HMM "PKS_AT" in sequence "UniRef100_UPI000038CB0E", bitscore: 370.7, e-value: 1.3e-105, length: 298)
1057	UniRef100_A2R1U2_from_540_to_850 (HMM "PKS_AT" in sequence "UniRef100_A2R1U2", bitscore: 370.5, e-value: 1.4e-105, length: 311)
1058	UniRef100_Q84G24_from_3715_to_4015 (HMM "PKS_AT" in sequence "UniRef100_Q84G24", bitscore: 370.4, e-value: 1.6e-105, length: 301)
1059	UniRef100_A0Z9S2_from_530_to_819 (HMM "PKS_AT" in sequence "UniRef100_A0Z9S2", bitscore: 370.2, e-value: 1.8e-105, length: 290)
1060	UniRef100_Q7RWC7_from_558_to_899 (HMM "PKS_AT" in sequence "UniRef100_Q7RWC7", bitscore: 370.0, e-value: 2e-105, length: 342)
1061	UniRef100_A0Z9Q1_from_554_to_854 (HMM "PKS_AT" in sequence "UniRef100_A0Z9Q1", bitscore: 370.0, e-value: 2.1e-105, length: 301)
1062	UniRef100_Q0RIF6_from_600_to_892 (HMM "PKS_AT" in sequence "UniRef100_Q0RIF6", bitscore: 369.9, e-value: 2.1e-105, length: 293)
1063	UniRef100_Q3MCQ1_from_549_to_846 (HMM "PKS_AT" in sequence "UniRef100_Q3MCQ1", bitscore: 369.9, e-value: 2.3e-105, length: 298)
1064	UniRef100_A1GFR6_from_1182_to_1481 (HMM "PKS_AT" in sequence "UniRef100_A1GFR6", bitscore: 369.8, e-value: 2.3e-105, length: 300)
1065	UniRef100_Q1D6B5_from_571_to_873 (HMM "PKS_AT" in sequence "UniRef100_Q1D6B5", bitscore: 369.6, e-value: 2.7e-105, length: 303)
1066	UniRef100_O30480_from_552_to_836 (HMM "PKS_AT" in sequence "UniRef100_O30480", bitscore: 369.5, e-value: 3e-105, length: 285)
1067	UniRef100_A0FCL2_from_558_to_856 (HMM "PKS_AT" in sequence "UniRef100_A0FCL2", bitscore: 369.3, e-value: 3.2e-105, length: 299)
1068	UniRef100_Q9RAH3_from_544_to_841 (HMM "PKS_AT" in sequence "UniRef100_Q9RAH3", bitscore: 369.2, e-value: 3.6e-105, length: 298)
1069	UniRef100_Q2KHG9_from_584_to_912 (HMM "PKS_AT" in sequence "UniRef100_Q2KHG9", bitscore: 369.0, e-value: 4.1e-105, length: 329)
1070	UniRef100_A4RNS2_from_451_to_779 (HMM "PKS_AT" in sequence "UniRef100_A4RNS2", bitscore: 369.0, e-value: 4.1e-105, length: 329)
1071	UniRef100_Q846X3_from_595_to_890 (HMM "PKS_AT" in sequence "UniRef100_Q846X3", bitscore: 369.0, e-value: 4.2e-105, length: 296)
1072	UniRef100_A1YBQ6_from_569_to_866 (HMM "PKS_AT" in sequence "UniRef100_A1YBQ6", bitscore: 369.0, e-value: 4.2e-105, length: 298)
1073	UniRef100_Q3VZE4_from_600_to_917 (HMM "PKS_AT" in sequence "UniRef100_Q3VZE4", bitscore: 368.8, e-value: 4.8e-105, length: 318)
1074	UniRef100_Q7WRN5_from_2614_to_2908 (HMM "PKS_AT" in sequence "UniRef100_Q7WRN5", bitscore: 368.7, e-value: 4.9e-105, length: 295)
1075	UniRef100_Q5YRL8_from_529_to_825 (HMM "PKS_AT" in sequence "UniRef100_Q5YRL8", bitscore: 368.7, e-value: 5.1e-105, length: 297)
1076	UniRef100_Q846X3_from_2379_to_2676 (HMM "PKS_AT" in sequence "UniRef100_Q846X3", bitscore: 368.6, e-value: 5.6e-105, length: 298)
1077	UniRef100_Q0LP30_from_630_to_928 (HMM "PKS_AT" in sequence "UniRef100_Q0LP30", bitscore: 368.2, e-value: 7e-105, length: 299)
1078	UniRef100_Q9F828_from_2046_to_2338 (HMM "PKS_AT" in sequence "UniRef100_Q9F828", bitscore: 367.7, e-value: 9.9e-105, length: 293)
1079	UniRef100_Q1WEK9_from_3045_to_3330 (HMM "PKS_AT" in sequence "UniRef100_Q1WEK9", bitscore: 367.7, e-value: 1e-104, length: 286)
1080	UniRef100_Q1D4E9_from_1682_to_1977 (HMM "PKS_AT" in sequence "UniRef100_Q1D4E9", bitscore: 367.5, e-value: 1.1e-104, length: 296)
1081	UniRef100_Q3S2U6_from_545_to_870 (HMM "PKS_AT" in sequence "UniRef100_Q3S2U6", bitscore: 367.4, e-value: 1.2e-104, length: 326)
1082	UniRef100_A5ABG0_from_555_to_868 (HMM "PKS_AT" in sequence "UniRef100_A5ABG0", bitscore: 367.3, e-value: 1.3e-104, length: 314)
1083	UniRef100_Q93H83_from_2069_to_2367 (HMM "PKS_AT" in sequence "UniRef100_Q93H83", bitscore: 367.2, e-value: 1.4e-104, length: 299)
1084	UniRef100_Q0QMQ1_from_1584_to_1882 (HMM "PKS_AT" in sequence "UniRef100_Q0QMQ1", bitscore: 367.1, e-value: 1.5e-104, length: 299)
1085	UniRef100_Q6V1M7_from_2309_to_2592 (HMM "PKS_AT" in sequence "UniRef100_Q6V1M7", bitscore: 367.0, e-value: 1.7e-104, length: 284)
1086	UniRef100_Q2PC83_from_3233_to_3536 (HMM "PKS_AT" in sequence "UniRef100_Q2PC83", bitscore: 366.9, e-value: 1.7e-104, length: 304)
1087	UniRef100_Q7WTF1_from_586_to_886 (HMM "PKS_AT" in sequence "UniRef100_Q7WTF1", bitscore: 366.8, e-value: 1.8e-104, length: 301)
1088	UniRef100_Q9KIE0_from_3276_to_3564 (HMM "PKS_AT" in sequence "UniRef100_Q9KIE0", bitscore: 366.8, e-value: 1.9e-104, length: 289)
1089	UniRef100_Q1D518_from_545_to_842 (HMM "PKS_AT" in sequence "UniRef100_Q1D518", bitscore: 366.5, e-value: 2.3e-104, length: 298)
1090	UniRef100_O51828_from_570_to_871 (HMM "PKS_AT" in sequence "UniRef100_O51828", bitscore: 366.3, e-value: 2.7e-104, length: 302)
1091	UniRef100_Q2UN49_from_561_to_889 (HMM "PKS_AT" in sequence "UniRef100_Q2UN49", bitscore: 366.2, e-value: 2.8e-104, length: 329)
1092	UniRef100_Q311J0_from_657_to_948 (HMM "PKS_AT" in sequence "UniRef100_Q311J0", bitscore: 366.1, e-value: 3e-104, length: 292)
1093	UniRef100_A1GD39_from_563_to_849 (HMM "PKS_AT" in sequence "UniRef100_A1GD39", bitscore: 365.9, e-value: 3.5e-104, length: 287)
1094	UniRef100_Q0CGX5_from_539_to_850 (HMM "PKS_AT" in sequence "UniRef100_Q0CGX5", bitscore: 365.8, e-value: 3.8e-104, length: 312)
1095	UniRef100_Q3W495_from_572_to_868 (HMM "PKS_AT" in sequence "UniRef100_Q3W495", bitscore: 365.6, e-value: 4.2e-104, length: 297)
1096	UniRef100_Q70HZ9_from_544_to_834 (HMM "PKS_AT" in sequence "UniRef100_Q70HZ9", bitscore: 365.6, e-value: 4.4e-104, length: 291)
1097	UniRef100_Q70I00_from_2247_to_2537 (HMM "PKS_AT" in sequence "UniRef100_Q70I00", bitscore: 365.6, e-value: 4.4e-104, length: 291)
1098	UniRef100_Q0B1F3_from_1940_to_2233 (HMM "PKS_AT" in sequence "UniRef100_Q0B1F3", bitscore: 365.5, e-value: 4.7e-104, length: 294)
1099	UniRef100_Q0U5R7_from_521_to_841 (HMM "PKS_AT" in sequence "UniRef100_Q0U5R7", bitscore: 365.5, e-value: 4.8e-104, length: 321)
1100	UniRef100_Q0LLS2_from_571_to_866 (HMM "PKS_AT" in sequence "UniRef100_Q0LLS2", bitscore: 365.4, e-value: 4.9e-104, length: 296)
1101	UniRef100_Q0RIF5_from_3314_to_3606 (HMM "PKS_AT" in sequence "UniRef100_Q0RIF5", bitscore: 365.4, e-value: 5e-104, length: 293)
1102	UniRef100_Q0LKI5_from_639_to_937 (HMM "PKS_AT" in sequence "UniRef100_Q0LKI5", bitscore: 364.9, e-value: 7.1e-104, length: 299)
1103	UniRef100_O30767_from_575_to_873 (HMM "PKS_AT" in sequence "UniRef100_O30767", bitscore: 364.9, e-value: 7.2e-104, length: 299)
1104	UniRef100_Q2U5B5_from_572_to_885 (HMM "PKS_AT" in sequence "UniRef100_Q2U5B5", bitscore: 364.8, e-value: 7.6e-104, length: 314)
1105	UniRef100_Q2U334_from_575_to_900 (HMM "PKS_AT" in sequence "UniRef100_Q2U334", bitscore: 364.1, e-value: 1.2e-103, length: 326)
1106	UniRef100_Q9EWA1_from_562_to_884 (HMM "PKS_AT" in sequence "UniRef100_Q9EWA1", bitscore: 363.5, e-value: 1.8e-103, length: 323)
1107	UniRef100_Q9F7T9_from_12_to_318 (HMM "PKS_AT" in sequence "UniRef100_Q9F7T9", bitscore: 363.3, e-value: 2.2e-103, length: 307)
1108	UniRef100_A6E8C2_from_1131_to_1430 (HMM "PKS_AT" in sequence "UniRef100_A6E8C2", bitscore: 363.2, e-value: 2.2e-103, length: 300)
1109	UniRef100_Q0RIF5_from_526_to_819 (HMM "PKS_AT" in sequence "UniRef100_Q0RIF5", bitscore: 363.1, e-value: 2.4e-103, length: 294)
1110	UniRef100_Q9L8C9_from_544_to_842 (HMM "PKS_AT" in sequence "UniRef100_Q9L8C9", bitscore: 363.1, e-value: 2.4e-103, length: 299)
1111	UniRef100_Q6RKL0_from_583_to_921 (HMM "PKS_AT" in sequence "UniRef100_Q6RKL0", bitscore: 362.9, e-value: 2.8e-103, length: 339)
1112	UniRef100_A0ACI1_from_3742_to_4023 (HMM "PKS_AT" in sequence "UniRef100_A0ACI1", bitscore: 362.7, e-value: 3.3e-103, length: 282)
1113	UniRef100_A3PT20_from_2128_to_2426 (HMM "PKS_AT" in sequence "UniRef100_A3PT20", bitscore: 362.6, e-value: 3.4e-103, length: 299)
1114	UniRef100_Q68CH7_from_1811_to_2102 (HMM "PKS_AT" in sequence "UniRef100_Q68CH7", bitscore: 362.3, e-value: 4.2e-103, length: 292)
1115	UniRef100_Q87W70_from_1127_to_1425 (HMM "PKS_AT" in sequence "UniRef100_Q87W70", bitscore: 362.3, e-value: 4.2e-103, length: 299)
1116	UniRef100_A1U9G3_from_2128_to_2426 (HMM "PKS_AT" in sequence "UniRef100_A1U9G3", bitscore: 362.3, e-value: 4.3e-103, length: 299)
1117	UniRef100_Q76KZ4_from_2275_to_2583 (HMM "PKS_AT" in sequence "UniRef100_Q76KZ4", bitscore: 362.2, e-value: 4.6e-103, length: 309)
1118	UniRef100_A6GKH8_from_1476_to_1778 (HMM "PKS_AT" in sequence "UniRef100_A6GKH8", bitscore: 361.9, e-value: 5.8e-103, length: 303)
1119	UniRef100_Q6V1N8_from_546_to_843 (HMM "PKS_AT" in sequence "UniRef100_Q6V1N8", bitscore: 361.8, e-value: 6e-103, length: 298)
1120	UniRef100_Q0D159_from_552_to_868 (HMM "PKS_AT" in sequence "UniRef100_Q0D159", bitscore: 361.8, e-value: 6.1e-103, length: 317)
1121	UniRef100_Q9Z3T9_from_1139_to_1437 (HMM "PKS_AT" in sequence "UniRef100_Q9Z3T9", bitscore: 361.5, e-value: 7.4e-103, length: 299)
1122	UniRef100_Q7D874_from_563_to_854 (HMM "PKS_AT" in sequence "UniRef100_Q7D874", bitscore: 361.4, e-value: 7.7e-103, length: 292)
1123	UniRef100_O65933_from_563_to_854 (HMM "PKS_AT" in sequence "UniRef100_O65933", bitscore: 361.4, e-value: 7.7e-103, length: 292)
1124	UniRef100_A1QS16_from_563_to_854 (HMM "PKS_AT" in sequence "UniRef100_A1QS16", bitscore: 361.4, e-value: 7.7e-103, length: 292)
1125	UniRef100_A5NZ92_from_1334_to_1634 (HMM "PKS_AT" in sequence "UniRef100_A5NZ92", bitscore: 361.1, e-value: 9.6e-103, length: 301)
1126	UniRef100_Q1D3S8_from_2372_to_2669 (HMM "PKS_AT" in sequence "UniRef100_Q1D3S8", bitscore: 361.1, e-value: 9.9e-103, length: 298)
1127	UniRef100_Q0RIF7_from_567_to_871 (HMM "PKS_AT" in sequence "UniRef100_Q0RIF7", bitscore: 361.1, e-value: 9.9e-103, length: 305)
1128	UniRef100_Q7VEV0_from_563_to_854 (HMM "PKS_AT" in sequence "UniRef100_Q7VEV0", bitscore: 360.9, e-value: 1.1e-102, length: 292)
1129	UniRef100_Q49HL2_from_11661_to_11974 (HMM "PKS_AT" in sequence "UniRef100_Q49HL2", bitscore: 360.9, e-value: 1.1e-102, length: 314)
1130	UniRef100_A0ACH1_from_7114_to_7397 (HMM "PKS_AT" in sequence "UniRef100_A0ACH1", bitscore: 360.9, e-value: 1.1e-102, length: 284)
1131	UniRef100_Q0RMP0_from_552_to_850 (HMM "PKS_AT" in sequence "UniRef100_Q0RMP0", bitscore: 360.8, e-value: 1.2e-102, length: 299)
1132	UniRef100_Q0QMQ0_from_561_to_841 (HMM "PKS_AT" in sequence "UniRef100_Q0QMQ0", bitscore: 360.8, e-value: 1.2e-102, length: 281)
1133	UniRef100_Q6V1M7_from_564_to_847 (HMM "PKS_AT" in sequence "UniRef100_Q6V1M7", bitscore: 360.7, e-value: 1.3e-102, length: 284)
1134	UniRef100_A4RI21_from_914_to_1214 (HMM "PKS_AT" in sequence "UniRef100_A4RI21", bitscore: 360.5, e-value: 1.4e-102, length: 301)
1135	UniRef100_Q50JA4_from_560_to_856 (HMM "PKS_AT" in sequence "UniRef100_Q50JA4", bitscore: 360.5, e-value: 1.5e-102, length: 297)
1136	UniRef100_Q099Z3_from_566_to_862 (HMM "PKS_AT" in sequence "UniRef100_Q099Z3", bitscore: 360.5, e-value: 1.5e-102, length: 297)
1137	UniRef100_Q6T2B9_from_1194_to_1498 (HMM "PKS_AT" in sequence "UniRef100_Q6T2B9", bitscore: 360.2, e-value: 1.8e-102, length: 305)
1138	UniRef100_Q2VLJ2_from_538_to_850 (HMM "PKS_AT" in sequence "UniRef100_Q2VLJ2", bitscore: 360.2, e-value: 1.9e-102, length: 313)
1139	UniRef100_UPI000023F3E9_from_538_to_850 (HMM "PKS_AT" in sequence "UniRef100_UPI000023F3E9", bitscore: 360.2, e-value: 1.9e-102, length: 313)
1140	UniRef100_Q92217_from_574_to_886 (HMM "PKS_AT" in sequence "UniRef100_Q92217", bitscore: 360.1, e-value: 1.9e-102, length: 313)
1141	UniRef100_A6GK65_from_581_to_885 (HMM "PKS_AT" in sequence "UniRef100_A6GK65", bitscore: 360.1, e-value: 1.9e-102, length: 305)
1142	UniRef100_A0ZEC2_from_2623_to_2917 (HMM "PKS_AT" in sequence "UniRef100_A0ZEC2", bitscore: 359.9, e-value: 2.3e-102, length: 295)
1143	UniRef100_Q53730_from_177_to_455 (HMM "PKS_AT" in sequence "UniRef100_Q53730", bitscore: 359.8, e-value: 2.3e-102, length: 279)
1144	UniRef100_Q0RTS5_from_600_to_910 (HMM "PKS_AT" in sequence "UniRef100_Q0RTS5", bitscore: 359.8, e-value: 2.5e-102, length: 311)
1145	UniRef100_A2VIE8_from_506_to_785 (HMM "PKS_AT" in sequence "UniRef100_A2VIE8", bitscore: 359.7, e-value: 2.5e-102, length: 280)
1146	UniRef100_Q7VEU8_from_506_to_785 (HMM "PKS_AT" in sequence "UniRef100_Q7VEU8", bitscore: 359.7, e-value: 2.5e-102, length: 280)
1147	UniRef100_A4KHI2_from_506_to_785 (HMM "PKS_AT" in sequence "UniRef100_A4KHI2", bitscore: 359.7, e-value: 2.5e-102, length: 280)
1148	UniRef100_Q54299_from_5761_to_6058 (HMM "PKS_AT" in sequence "UniRef100_Q54299", bitscore: 359.6, e-value: 2.7e-102, length: 298)
1149	UniRef100_A2QT95_from_492_to_797 (HMM "PKS_AT" in sequence "UniRef100_A2QT95", bitscore: 359.6, e-value: 2.7e-102, length: 306)
1150	UniRef100_Q70P96_from_1980_to_2274 (HMM "PKS_AT" in sequence "UniRef100_Q70P96", bitscore: 359.6, e-value: 2.8e-102, length: 295)
1151	UniRef100_Q9ZGA4_from_3297_to_3585 (HMM "PKS_AT" in sequence "UniRef100_Q9ZGA4", bitscore: 359.5, e-value: 2.9e-102, length: 289)
1152	UniRef100_Q0RTS4_from_2533_to_2838 (HMM "PKS_AT" in sequence "UniRef100_Q0RTS4", bitscore: 359.5, e-value: 3e-102, length: 306)
1153	UniRef100_Q0RTS6_from_646_to_951 (HMM "PKS_AT" in sequence "UniRef100_Q0RTS6", bitscore: 359.5, e-value: 3e-102, length: 306)
1154	UniRef100_Q5SFB4_from_3094_to_3388 (HMM "PKS_AT" in sequence "UniRef100_Q5SFB4", bitscore: 359.3, e-value: 3.5e-102, length: 295)
1155	UniRef100_Q5AR63_from_1316_to_1639 (HMM "PKS_AT" in sequence "UniRef100_Q5AR63", bitscore: 358.7, e-value: 5.1e-102, length: 324)
1156	UniRef100_Q0QMN7_from_574_to_919 (HMM "PKS_AT" in sequence "UniRef100_Q0QMN7", bitscore: 358.7, e-value: 5.2e-102, length: 346)
1157	UniRef100_A0ACH3_from_3238_to_3518 (HMM "PKS_AT" in sequence "UniRef100_A0ACH3", bitscore: 358.6, e-value: 5.4e-102, length: 281)
1158	UniRef100_A3INX4_from_561_to_855 (HMM "PKS_AT" in sequence "UniRef100_A3INX4", bitscore: 358.6, e-value: 5.5e-102, length: 295)
1159	UniRef100_Q9Z3T8_from_574_to_878 (HMM "PKS_AT" in sequence "UniRef100_Q9Z3T8", bitscore: 358.6, e-value: 5.7e-102, length: 305)
1160	UniRef100_Q2SHZ0_from_534_to_838 (HMM "PKS_AT" in sequence "UniRef100_Q2SHZ0", bitscore: 358.6, e-value: 5.7e-102, length: 305)
1161	UniRef100_Q5MD34_from_1984_to_2278 (HMM "PKS_AT" in sequence "UniRef100_Q5MD34", bitscore: 358.5, e-value: 5.7e-102, length: 295)
1162	UniRef100_UPI000038CDA8_from_551_to_846 (HMM "PKS_AT" in sequence "UniRef100_UPI000038CDA8", bitscore: 358.5, e-value: 5.8e-102, length: 296)
1163	UniRef100_A1GD41_from_2212_to_2508 (HMM "PKS_AT" in sequence "UniRef100_A1GD41", bitscore: 358.5, e-value: 5.9e-102, length: 297)
1164	UniRef100_A1KJ79_from_563_to_853 (HMM "PKS_AT" in sequence "UniRef100_A1KJ79", bitscore: 358.5, e-value: 5.9e-102, length: 291)
1165	UniRef100_UPI000023D853_from_556_to_871 (HMM "PKS_AT" in sequence "UniRef100_UPI000023D853", bitscore: 358.3, e-value: 6.7e-102, length: 316)
1166	UniRef100_A0QDK0_from_2094_to_2396 (HMM "PKS_AT" in sequence "UniRef100_A0QDK0", bitscore: 358.3, e-value: 6.7e-102, length: 303)
1167	UniRef100_Q73XS9_from_2094_to_2396 (HMM "PKS_AT" in sequence "UniRef100_Q73XS9", bitscore: 358.3, e-value: 6.7e-102, length: 303)
1168	UniRef100_Q3L885_from_2101_to_2399 (HMM "PKS_AT" in sequence "UniRef100_Q3L885", bitscore: 358.2, e-value: 7.1e-102, length: 299)
1169	UniRef100_Q6RKK7_from_451_to_774 (HMM "PKS_AT" in sequence "UniRef100_Q6RKK7", bitscore: 358.2, e-value: 7.1e-102, length: 324)
1170	UniRef100_A4QV34_from_579_to_905 (HMM "PKS_AT" in sequence "UniRef100_A4QV34", bitscore: 358.1, e-value: 7.6e-102, length: 327)
1171	UniRef100_A4X8M0_from_563_to_847 (HMM "PKS_AT" in sequence "UniRef100_A4X8M0", bitscore: 358.0, e-value: 8.1e-102, length: 285)
1172	UniRef100_A4X8M0_from_2255_to_2539 (HMM "PKS_AT" in sequence "UniRef100_A4X8M0", bitscore: 358.0, e-value: 8.1e-102, length: 285)
1173	UniRef100_A4X8M2_from_548_to_832 (HMM "PKS_AT" in sequence "UniRef100_A4X8M2", bitscore: 358.0, e-value: 8.1e-102, length: 285)
1174	UniRef100_A4X8M2_from_1988_to_2272 (HMM "PKS_AT" in sequence "UniRef100_A4X8M2", bitscore: 358.0, e-value: 8.1e-102, length: 285)
1175	UniRef100_A4X8M3_from_561_to_845 (HMM "PKS_AT" in sequence "UniRef100_A4X8M3", bitscore: 358.0, e-value: 8.1e-102, length: 285)
1176	UniRef100_A4X8M3_from_2227_to_2511 (HMM "PKS_AT" in sequence "UniRef100_A4X8M3", bitscore: 358.0, e-value: 8.1e-102, length: 285)
1177	UniRef100_Q846X2_from_2400_to_2699 (HMM "PKS_AT" in sequence "UniRef100_Q846X2", bitscore: 358.0, e-value: 8.3e-102, length: 300)
1178	UniRef100_Q5MD32_from_569_to_863 (HMM "PKS_AT" in sequence "UniRef100_Q5MD32", bitscore: 357.9, e-value: 8.7e-102, length: 295)
1179	UniRef100_A0ACI1_from_2103_to_2381 (HMM "PKS_AT" in sequence "UniRef100_A0ACI1", bitscore: 357.8, e-value: 9.4e-102, length: 279)
1180	UniRef100_A0ACI3_from_566_to_846 (HMM "PKS_AT" in sequence "UniRef100_A0ACI3", bitscore: 357.8, e-value: 9.9e-102, length: 281)
1181	UniRef100_A5A9V0_from_547_to_846 (HMM "PKS_AT" in sequence "UniRef100_A5A9V0", bitscore: 357.7, e-value: 1e-101, length: 300)
1182	UniRef100_Q847C5_from_2623_to_2917 (HMM "PKS_AT" in sequence "UniRef100_Q847C5", bitscore: 357.6, e-value: 1.1e-101, length: 295)
1183	UniRef100_Q76KY0_from_4501_to_4814 (HMM "PKS_AT" in sequence "UniRef100_Q76KY0", bitscore: 357.6, e-value: 1.1e-101, length: 314)
1184	UniRef100_Q0LLR6_from_3610_to_3925 (HMM "PKS_AT" in sequence "UniRef100_Q0LLR6", bitscore: 357.5, e-value: 1.1e-101, length: 316)
1185	UniRef100_Q5SFB4_from_582_to_876 (HMM "PKS_AT" in sequence "UniRef100_Q5SFB4", bitscore: 357.3, e-value: 1.4e-101, length: 295)
1186	UniRef100_Q6RKK4_from_609_to_916 (HMM "PKS_AT" in sequence "UniRef100_Q6RKK4", bitscore: 357.3, e-value: 1.4e-101, length: 308)
1187	UniRef100_Q9FDU1_from_2644_to_2938 (HMM "PKS_AT" in sequence "UniRef100_Q9FDU1", bitscore: 357.2, e-value: 1.4e-101, length: 295)
1188	UniRef100_A6GKJ3_from_557_to_855 (HMM "PKS_AT" in sequence "UniRef100_A6GKJ3", bitscore: 357.2, e-value: 1.4e-101, length: 299)
1189	UniRef100_Q2UV28_from_563_to_871 (HMM "PKS_AT" in sequence "UniRef100_Q2UV28", bitscore: 357.2, e-value: 1.5e-101, length: 309)
1190	UniRef100_A4T3X4_from_2111_to_2413 (HMM "PKS_AT" in sequence "UniRef100_A4T3X4", bitscore: 357.0, e-value: 1.7e-101, length: 303)
1191	UniRef100_UPI000023D46F_from_628_to_946 (HMM "PKS_AT" in sequence "UniRef100_UPI000023D46F", bitscore: 356.6, e-value: 2.2e-101, length: 319)
1192	UniRef100_A1T1R8_from_2103_to_2401 (HMM "PKS_AT" in sequence "UniRef100_A1T1R8", bitscore: 356.6, e-value: 2.2e-101, length: 299)
1193	UniRef100_Q08PI2_from_560_to_858 (HMM "PKS_AT" in sequence "UniRef100_Q08PI2", bitscore: 356.5, e-value: 2.4e-101, length: 299)
1194	UniRef100_Q49HL2_from_14220_to_14531 (HMM "PKS_AT" in sequence "UniRef100_Q49HL2", bitscore: 356.4, e-value: 2.5e-101, length: 312)
1195	UniRef100_Q6RKK3_from_553_to_859 (HMM "PKS_AT" in sequence "UniRef100_Q6RKK3", bitscore: 356.4, e-value: 2.5e-101, length: 307)
1196	UniRef100_Q3VXU3_from_701_to_1047 (HMM "PKS_AT" in sequence "UniRef100_Q3VXU3", bitscore: 356.3, e-value: 2.8e-101, length: 347)
1197	UniRef100_Q0ILD2_from_478_to_776 (HMM "PKS_AT" in sequence "UniRef100_Q0ILD2", bitscore: 356.2, e-value: 2.9e-101, length: 299)
1198	UniRef100_A0ACI3_from_6013_to_6296 (HMM "PKS_AT" in sequence "UniRef100_A0ACI3", bitscore: 356.2, e-value: 2.9e-101, length: 284)
1199	UniRef100_Q5Y9G5_from_2016_to_2312 (HMM "PKS_AT" in sequence "UniRef100_Q5Y9G5", bitscore: 356.1, e-value: 3.2e-101, length: 297)
1200	UniRef100_Q6V1N7_from_550_to_833 (HMM "PKS_AT" in sequence "UniRef100_Q6V1N7", bitscore: 356.1, e-value: 3.2e-101, length: 284)
1201	UniRef100_Q1L0S7_from_571_to_870 (HMM "PKS_AT" in sequence "UniRef100_Q1L0S7", bitscore: 356.0, e-value: 3.4e-101, length: 300)
1202	UniRef100_Q6RKJ8_from_560_to_875 (HMM "PKS_AT" in sequence "UniRef100_Q6RKJ8", bitscore: 355.9, e-value: 3.5e-101, length: 316)
1203	UniRef100_A0ACH3_from_1548_to_1826 (HMM "PKS_AT" in sequence "UniRef100_A0ACH3", bitscore: 355.8, e-value: 3.7e-101, length: 279)
1204	UniRef100_A2Q977_from_569_to_874 (HMM "PKS_AT" in sequence "UniRef100_A2Q977", bitscore: 355.8, e-value: 3.8e-101, length: 306)
1205	UniRef100_Q1L0S6_from_567_to_864 (HMM "PKS_AT" in sequence "UniRef100_Q1L0S6", bitscore: 355.7, e-value: 4.1e-101, length: 298)
1206	UniRef100_Q08QQ6_from_530_to_823 (HMM "PKS_AT" in sequence "UniRef100_Q08QQ6", bitscore: 355.7, e-value: 4.3e-101, length: 294)
1207	UniRef100_Q08N10_from_639_to_934 (HMM "PKS_AT" in sequence "UniRef100_Q08N10", bitscore: 355.5, e-value: 4.9e-101, length: 296)
1208	UniRef100_Q9RFL0_from_2759_to_3054 (HMM "PKS_AT" in sequence "UniRef100_Q9RFL0", bitscore: 355.5, e-value: 4.9e-101, length: 296)
1209	UniRef100_Q1D6A5_from_544_to_840 (HMM "PKS_AT" in sequence "UniRef100_Q1D6A5", bitscore: 355.4, e-value: 5.2e-101, length: 297)
1210	UniRef100_A1C9K7_from_580_to_883 (HMM "PKS_AT" in sequence "UniRef100_A1C9K7", bitscore: 355.1, e-value: 6.1e-101, length: 304)
1211	UniRef100_Q0UTP6_from_226_to_555 (HMM "PKS_AT" in sequence "UniRef100_Q0UTP6", bitscore: 355.1, e-value: 6.2e-101, length: 330)
1212	UniRef100_Q3KRU6_from_654_to_983 (HMM "PKS_AT" in sequence "UniRef100_Q3KRU6", bitscore: 355.0, e-value: 6.7e-101, length: 330)
1213	UniRef100_A4RJ82_from_570_to_892 (HMM "PKS_AT" in sequence "UniRef100_A4RJ82", bitscore: 354.9, e-value: 7e-101, length: 323)
1214	UniRef100_A1T3U1_from_2109_to_2407 (HMM "PKS_AT" in sequence "UniRef100_A1T3U1", bitscore: 354.9, e-value: 7.2e-101, length: 299)
1215	UniRef100_Q70P94_from_570_to_864 (HMM "PKS_AT" in sequence "UniRef100_Q70P94", bitscore: 354.9, e-value: 7.2e-101, length: 295)
1216	UniRef100_Q7WRJ0_from_1242_to_1537 (HMM "PKS_AT" in sequence "UniRef100_Q7WRJ0", bitscore: 354.7, e-value: 8.3e-101, length: 296)
1217	UniRef100_A1GFR7_from_2296_to_2590 (HMM "PKS_AT" in sequence "UniRef100_A1GFR7", bitscore: 354.7, e-value: 8.4e-101, length: 295)
1218	UniRef100_A5A9S2_from_2112_to_2414 (HMM "PKS_AT" in sequence "UniRef100_A5A9S2", bitscore: 354.7, e-value: 8.5e-101, length: 303)
1219	UniRef100_Q0LLR6_from_2069_to_2384 (HMM "PKS_AT" in sequence "UniRef100_Q0LLR6", bitscore: 354.5, e-value: 9.7e-101, length: 316)
1220	UniRef100_A5HSI5_from_625_to_951 (HMM "PKS_AT" in sequence "UniRef100_A5HSI5", bitscore: 354.3, e-value: 1.1e-100, length: 327)
1221	UniRef100_A0ACI0_from_2100_to_2378 (HMM "PKS_AT" in sequence "UniRef100_A0ACI0", bitscore: 354.2, e-value: 1.2e-100, length: 279)
1222	UniRef100_O54155_from_1317_to_1621 (HMM "PKS_AT" in sequence "UniRef100_O54155", bitscore: 354.1, e-value: 1.2e-100, length: 305)
1223	UniRef100_Q3KRU5_from_614_to_922 (HMM "PKS_AT" in sequence "UniRef100_Q3KRU5", bitscore: 354.0, e-value: 1.3e-100, length: 309)
1224	UniRef100_Q6RKL4_from_540_to_855 (HMM "PKS_AT" in sequence "UniRef100_Q6RKL4", bitscore: 354.0, e-value: 1.4e-100, length: 316)
1225	UniRef100_Q2TWV3_from_531_to_835 (HMM "PKS_AT" in sequence "UniRef100_Q2TWV3", bitscore: 353.8, e-value: 1.5e-100, length: 305)
1226	UniRef100_Q76KZ5_from_595_to_908 (HMM "PKS_AT" in sequence "UniRef100_Q76KZ5", bitscore: 353.4, e-value: 2e-100, length: 314)
1227	UniRef100_Q8XS40_from_1230_to_1524 (HMM "PKS_AT" in sequence "UniRef100_Q8XS40", bitscore: 353.3, e-value: 2.2e-100, length: 295)
1228	UniRef100_Q0UF41_from_541_to_845 (HMM "PKS_AT" in sequence "UniRef100_Q0UF41", bitscore: 353.1, e-value: 2.5e-100, length: 305)
1229	UniRef100_Q0LLR7_from_2050_to_2365 (HMM "PKS_AT" in sequence "UniRef100_Q0LLR7", bitscore: 352.4, e-value: 4.1e-100, length: 316)
1230	UniRef100_Q82UT4_from_565_to_865 (HMM "PKS_AT" in sequence "UniRef100_Q82UT4", bitscore: 352.4, e-value: 4.2e-100, length: 301)
1231	UniRef100_Q56K16_from_1212_to_1507 (HMM "PKS_AT" in sequence "UniRef100_Q56K16", bitscore: 352.3, e-value: 4.3e-100, length: 296)
1232	UniRef100_Q4C7P4_from_542_to_857 (HMM "PKS_AT" in sequence "UniRef100_Q4C7P4", bitscore: 352.3, e-value: 4.3e-100, length: 316)
1233	UniRef100_Q5ATG8_from_557_to_874 (HMM "PKS_AT" in sequence "UniRef100_Q5ATG8", bitscore: 352.3, e-value: 4.4e-100, length: 318)
1234	UniRef100_Q8KPW5_from_3034_to_3331 (HMM "PKS_AT" in sequence "UniRef100_Q8KPW5", bitscore: 352.3, e-value: 4.4e-100, length: 298)
1235	UniRef100_Q982I5_from_543_to_841 (HMM "PKS_AT" in sequence "UniRef100_Q982I5", bitscore: 352.2, e-value: 4.8e-100, length: 299)
1236	UniRef100_A1CLY8_from_557_to_871 (HMM "PKS_AT" in sequence "UniRef100_A1CLY8", bitscore: 352.1, e-value: 4.9e-100, length: 315)
1237	UniRef100_Q8KPW5_from_524_to_821 (HMM "PKS_AT" in sequence "UniRef100_Q8KPW5", bitscore: 351.9, e-value: 5.6e-100, length: 298)
1238	UniRef100_A4RFV7_from_569_to_877 (HMM "PKS_AT" in sequence "UniRef100_A4RFV7", bitscore: 351.6, e-value: 6.9e-100, length: 309)
1239	UniRef100_Q6RKE1_from_1178_to_1479 (HMM "PKS_AT" in sequence "UniRef100_Q6RKE1", bitscore: 351.6, e-value: 7e-100, length: 302)
1240	UniRef100_A4FCY0_from_621_to_917 (HMM "PKS_AT" in sequence "UniRef100_A4FCY0", bitscore: 351.5, e-value: 7.5e-100, length: 297)
1241	UniRef100_A0ACH3_from_4786_to_5060 (HMM "PKS_AT" in sequence "UniRef100_A0ACH3", bitscore: 351.5, e-value: 7.6e-100, length: 275)
1242	UniRef100_A0ACI2_from_1994_to_2272 (HMM "PKS_AT" in sequence "UniRef100_A0ACI2", bitscore: 351.5, e-value: 7.6e-100, length: 279)
1243	UniRef100_Q1L0S4_from_584_to_883 (HMM "PKS_AT" in sequence "UniRef100_Q1L0S4", bitscore: 351.4, e-value: 8.1e-100, length: 300)
1244	UniRef100_Q847C6_from_1244_to_1544 (HMM "PKS_AT" in sequence "UniRef100_Q847C6", bitscore: 351.3, e-value: 8.5e-100, length: 301)
1245	UniRef100_Q9FDT8_from_1215_to_1510 (HMM "PKS_AT" in sequence "UniRef100_Q9FDT8", bitscore: 351.2, e-value: 9e-100, length: 296)
1246	UniRef100_Q9RNB2_from_2644_to_2938 (HMM "PKS_AT" in sequence "UniRef100_Q9RNB2", bitscore: 351.2, e-value: 9.3e-100, length: 295)
1247	UniRef100_Q49HL2_from_5362_to_5673 (HMM "PKS_AT" in sequence "UniRef100_Q49HL2", bitscore: 351.2, e-value: 9.5e-100, length: 312)
1248	UniRef100_Q0LLR8_from_2050_to_2365 (HMM "PKS_AT" in sequence "UniRef100_Q0LLR8", bitscore: 351.1, e-value: 9.9e-100, length: 316)
1249	UniRef100_Q6V1P0_from_512_to_810 (HMM "PKS_AT" in sequence "UniRef100_Q6V1P0", bitscore: 351.1, e-value: 1e-99, length: 299)
1250	UniRef100_Q2U4V7_from_558_to_856 (HMM "PKS_AT" in sequence "UniRef100_Q2U4V7", bitscore: 350.9, e-value: 1.2e-99, length: 299)
1251	UniRef100_Q9S0R8_from_2639_to_2992 (HMM "PKS_AT" in sequence "UniRef100_Q9S0R8", bitscore: 350.8, e-value: 1.2e-99, length: 354)
1252	UniRef100_Q3L885_from_546_to_847 (HMM "PKS_AT" in sequence "UniRef100_Q3L885", bitscore: 350.6, e-value: 1.5e-99, length: 302)
1253	UniRef100_Q5Y9G6_from_2045_to_2336 (HMM "PKS_AT" in sequence "UniRef100_Q5Y9G6", bitscore: 350.6, e-value: 1.5e-99, length: 292)
1254	UniRef100_A0Z9T4_from_575_to_868 (HMM "PKS_AT" in sequence "UniRef100_A0Z9T4", bitscore: 350.4, e-value: 1.6e-99, length: 294)
1255	UniRef100_A5A9V0_from_2104_to_2406 (HMM "PKS_AT" in sequence "UniRef100_A5A9V0", bitscore: 350.4, e-value: 1.6e-99, length: 303)
1256	UniRef100_A1DDM6_from_104_to_417 (HMM "PKS_AT" in sequence "UniRef100_A1DDM6", bitscore: 350.1, e-value: 1.9e-99, length: 314)
1257	UniRef100_Q5BA83_from_587_to_904 (HMM "PKS_AT" in sequence "UniRef100_Q5BA83", bitscore: 349.7, e-value: 2.6e-99, length: 318)
1258	UniRef100_Q6RKG3_from_576_to_890 (HMM "PKS_AT" in sequence "UniRef100_Q6RKG3", bitscore: 349.5, e-value: 3e-99, length: 315)
1259	UniRef100_A1G8U9_from_98_to_395 (HMM "PKS_AT" in sequence "UniRef100_A1G8U9", bitscore: 349.3, e-value: 3.5e-99, length: 298)
1260	UniRef100_A3RTN4_from_566_to_865 (HMM "PKS_AT" in sequence "UniRef100_A3RTN4", bitscore: 349.1, e-value: 4e-99, length: 300)
1261	UniRef100_A0ZEC3_from_1244_to_1544 (HMM "PKS_AT" in sequence "UniRef100_A0ZEC3", bitscore: 349.0, e-value: 4.3e-99, length: 301)
1262	UniRef100_A1U9G3_from_563_to_862 (HMM "PKS_AT" in sequence "UniRef100_A1U9G3", bitscore: 348.9, e-value: 4.6e-99, length: 300)
1263	UniRef100_Q6V1M8_from_1188_to_1471 (HMM "PKS_AT" in sequence "UniRef100_Q6V1M8", bitscore: 348.6, e-value: 5.8e-99, length: 284)
1264	UniRef100_A2R4Z4_from_593_to_929 (HMM "PKS_AT" in sequence "UniRef100_A2R4Z4", bitscore: 348.5, e-value: 6e-99, length: 337)
1265	UniRef100_Q8G985_from_1226_to_1521 (HMM "PKS_AT" in sequence "UniRef100_Q8G985", bitscore: 348.5, e-value: 6e-99, length: 296)
1266	UniRef100_Q2XNF8_from_3818_to_4120 (HMM "PKS_AT" in sequence "UniRef100_Q2XNF8", bitscore: 348.4, e-value: 6.6e-99, length: 303)
1267	UniRef100_Q0LLR6_from_539_to_853 (HMM "PKS_AT" in sequence "UniRef100_Q0LLR6", bitscore: 348.3, e-value: 6.8e-99, length: 315)
1268	UniRef100_Q2UNQ1_from_553_to_871 (HMM "PKS_AT" in sequence "UniRef100_Q2UNQ1", bitscore: 348.3, e-value: 7.1e-99, length: 319)
1269	UniRef100_A3PT20_from_563_to_862 (HMM "PKS_AT" in sequence "UniRef100_A3PT20", bitscore: 348.2, e-value: 7.4e-99, length: 300)
1270	UniRef100_Q73XS9_from_550_to_849 (HMM "PKS_AT" in sequence "UniRef100_Q73XS9", bitscore: 348.1, e-value: 7.7e-99, length: 300)
1271	UniRef100_Q9CD81_from_572_to_897 (HMM "PKS_AT" in sequence "UniRef100_Q9CD81", bitscore: 348.0, e-value: 8.3e-99, length: 326)
1272	UniRef100_Q9S0R7_from_3232_to_3595 (HMM "PKS_AT" in sequence "UniRef100_Q9S0R7", bitscore: 348.0, e-value: 8.9e-99, length: 364)
1273	UniRef100_Q2H171_from_497_to_819 (HMM "PKS_AT" in sequence "UniRef100_Q2H171", bitscore: 347.9, e-value: 9e-99, length: 323)
1274	UniRef100_Q9S0R7_from_598_to_947 (HMM "PKS_AT" in sequence "UniRef100_Q9S0R7", bitscore: 347.9, e-value: 9e-99, length: 350)
1275	UniRef100_Q49HL2_from_23528_to_23844 (HMM "PKS_AT" in sequence "UniRef100_Q49HL2", bitscore: 347.7, e-value: 1.1e-98, length: 317)
1276	UniRef100_Q5Y9G4_from_2513_to_2808 (HMM "PKS_AT" in sequence "UniRef100_Q5Y9G4", bitscore: 347.5, e-value: 1.2e-98, length: 296)
1277	UniRef100_Q8G987_from_2642_to_2936 (HMM "PKS_AT" in sequence "UniRef100_Q8G987", bitscore: 347.5, e-value: 1.2e-98, length: 295)
1278	UniRef100_Q2PC52_from_2308_to_2604 (HMM "PKS_AT" in sequence "UniRef100_Q2PC52", bitscore: 347.4, e-value: 1.3e-98, length: 297)
1279	UniRef100_Q2HEW5_from_1250_to_1571 (HMM "PKS_AT" in sequence "UniRef100_Q2HEW5", bitscore: 347.2, e-value: 1.5e-98, length: 322)
1280	UniRef100_Q0P7J2_from_1605_to_1898 (HMM "PKS_AT" in sequence "UniRef100_Q0P7J2", bitscore: 347.0, e-value: 1.7e-98, length: 294)
1281	UniRef100_UPI00005EF394_from_1317_to_1610 (HMM "PKS_AT" in sequence "UniRef100_UPI00005EF394", bitscore: 347.0, e-value: 1.7e-98, length: 294)
1282	UniRef100_A1T1R8_from_545_to_844 (HMM "PKS_AT" in sequence "UniRef100_A1T1R8", bitscore: 347.0, e-value: 1.7e-98, length: 300)
1283	UniRef100_A4FCY0_from_1043_to_1340 (HMM "PKS_AT" in sequence "UniRef100_A4FCY0", bitscore: 347.0, e-value: 1.7e-98, length: 298)
1284	UniRef100_Q8GNM9_from_583_to_882 (HMM "PKS_AT" in sequence "UniRef100_Q8GNM9", bitscore: 346.8, e-value: 1.9e-98, length: 300)
1285	UniRef100_Q83WE9_from_575_to_871 (HMM "PKS_AT" in sequence "UniRef100_Q83WE9", bitscore: 346.6, e-value: 2.2e-98, length: 297)
1286	UniRef100_A2QYW3_from_540_to_861 (HMM "PKS_AT" in sequence "UniRef100_A2QYW3", bitscore: 346.6, e-value: 2.3e-98, length: 322)
1287	UniRef100_Q090E0_from_626_to_920 (HMM "PKS_AT" in sequence "UniRef100_Q090E0", bitscore: 346.5, e-value: 2.4e-98, length: 295)
1288	UniRef100_A0QDK0_from_550_to_849 (HMM "PKS_AT" in sequence "UniRef100_A0QDK0", bitscore: 346.4, e-value: 2.6e-98, length: 300)
1289	UniRef100_Q2U1I6_from_552_to_866 (HMM "PKS_AT" in sequence "UniRef100_Q2U1I6", bitscore: 346.4, e-value: 2.6e-98, length: 315)
1290	UniRef100_O33954_from_589_to_883 (HMM "PKS_AT" in sequence "UniRef100_O33954", bitscore: 346.2, e-value: 2.9e-98, length: 295)
1291	UniRef100_O33957_from_585_to_879 (HMM "PKS_AT" in sequence "UniRef100_O33957", bitscore: 346.2, e-value: 2.9e-98, length: 295)
1292	UniRef100_O33956_from_591_to_885 (HMM "PKS_AT" in sequence "UniRef100_O33956", bitscore: 346.2, e-value: 2.9e-98, length: 295)
1293	UniRef100_Q091C1_from_520_to_816 (HMM "PKS_AT" in sequence "UniRef100_Q091C1", bitscore: 346.2, e-value: 3e-98, length: 297)
1294	UniRef100_A4FCW1_from_555_to_848 (HMM "PKS_AT" in sequence "UniRef100_A4FCW1", bitscore: 346.0, e-value: 3.4e-98, length: 294)
1295	UniRef100_Q9RFL0_from_987_to_1285 (HMM "PKS_AT" in sequence "UniRef100_Q9RFL0", bitscore: 345.9, e-value: 3.6e-98, length: 299)
1296	UniRef100_Q1MX74_from_567_to_877 (HMM "PKS_AT" in sequence "UniRef100_Q1MX74", bitscore: 345.9, e-value: 3.6e-98, length: 311)
1297	UniRef100_Q9RNB5_from_1215_to_1510 (HMM "PKS_AT" in sequence "UniRef100_Q9RNB5", bitscore: 345.8, e-value: 4e-98, length: 296)
1298	UniRef100_Q6RKJ4_from_549_to_864 (HMM "PKS_AT" in sequence "UniRef100_Q6RKJ4", bitscore: 345.7, e-value: 4.1e-98, length: 316)
1299	UniRef100_UPI0000E48CBD_from_610_to_922 (HMM "PKS_AT" in sequence "UniRef100_UPI0000E48CBD", bitscore: 345.7, e-value: 4.2e-98, length: 313)
1300	UniRef100_Q50JA8_from_8_to_309 (HMM "PKS_AT" in sequence "UniRef100_Q50JA8", bitscore: 345.5, e-value: 4.8e-98, length: 302)
1301	UniRef100_Q6RKF2_from_531_to_844 (HMM "PKS_AT" in sequence "UniRef100_Q6RKF2", bitscore: 345.5, e-value: 4.9e-98, length: 314)
1302	UniRef100_Q0QMN4_from_600_to_899 (HMM "PKS_AT" in sequence "UniRef100_Q0QMN4", bitscore: 345.4, e-value: 5.2e-98, length: 300)
1303	UniRef100_Q0UAY8_from_162_to_466 (HMM "PKS_AT" in sequence "UniRef100_Q0UAY8", bitscore: 345.3, e-value: 5.4e-98, length: 305)
1304	UniRef100_A0ABX6_from_536_to_826 (HMM "PKS_AT" in sequence "UniRef100_A0ABX6", bitscore: 345.1, e-value: 6.5e-98, length: 291)
1305	UniRef100_A4R5T1_from_612_to_932 (HMM "PKS_AT" in sequence "UniRef100_A4R5T1", bitscore: 345.1, e-value: 6.5e-98, length: 321)
1306	UniRef100_Q8J0F5_from_568_to_895 (HMM "PKS_AT" in sequence "UniRef100_Q8J0F5", bitscore: 345.1, e-value: 6.5e-98, length: 328)
1307	UniRef100_Q9F7T9_from_2606_to_2959 (HMM "PKS_AT" in sequence "UniRef100_Q9F7T9", bitscore: 345.0, e-value: 6.6e-98, length: 354)
1308	UniRef100_Q5AS20_from_529_to_828 (HMM "PKS_AT" in sequence "UniRef100_Q5AS20", bitscore: 345.0, e-value: 6.9e-98, length: 300)
1309	UniRef100_O33954_from_1609_to_1903 (HMM "PKS_AT" in sequence "UniRef100_O33954", bitscore: 344.9, e-value: 7.2e-98, length: 295)
1310	UniRef100_A0ACI2_from_566_to_849 (HMM "PKS_AT" in sequence "UniRef100_A0ACI2", bitscore: 344.8, e-value: 7.7e-98, length: 284)
1311	UniRef100_Q6RKG0_from_571_to_889 (HMM "PKS_AT" in sequence "UniRef100_Q6RKG0", bitscore: 344.7, e-value: 8.2e-98, length: 319)
1312	UniRef100_Q93HJ3_from_574_to_872 (HMM "PKS_AT" in sequence "UniRef100_Q93HJ3", bitscore: 344.7, e-value: 8.3e-98, length: 299)
1313	UniRef100_Q5KTM9_from_583_to_893 (HMM "PKS_AT" in sequence "UniRef100_Q5KTM9", bitscore: 344.7, e-value: 8.6e-98, length: 311)
1314	UniRef100_Q7X4R4_from_571_to_870 (HMM "PKS_AT" in sequence "UniRef100_Q7X4R4", bitscore: 344.6, e-value: 9.1e-98, length: 300)
1315	UniRef100_Q9Y8A6_from_913_to_1213 (HMM "PKS_AT" in sequence "UniRef100_Q9Y8A6", bitscore: 344.4, e-value: 1.1e-97, length: 301)
1316	UniRef100_Q8U9Q4_from_569_to_860 (HMM "PKS_AT" in sequence "UniRef100_Q8U9Q4", bitscore: 344.3, e-value: 1.1e-97, length: 292)
1317	UniRef100_A4T3X4_from_547_to_849 (HMM "PKS_AT" in sequence "UniRef100_A4T3X4", bitscore: 344.1, e-value: 1.3e-97, length: 303)
1318	UniRef100_A2R3M8_from_1177_to_1493 (HMM "PKS_AT" in sequence "UniRef100_A2R3M8", bitscore: 343.9, e-value: 1.4e-97, length: 317)
1319	UniRef100_Q0RMN8_from_577_to_876 (HMM "PKS_AT" in sequence "UniRef100_Q0RMN8", bitscore: 343.7, e-value: 1.7e-97, length: 300)
1320	UniRef100_Q0LLR7_from_540_to_854 (HMM "PKS_AT" in sequence "UniRef100_Q0LLR7", bitscore: 343.3, e-value: 2.2e-97, length: 315)
1321	UniRef100_Q49HL1_from_3184_to_3515 (HMM "PKS_AT" in sequence "UniRef100_Q49HL1", bitscore: 343.2, e-value: 2.3e-97, length: 332)
1322	UniRef100_Q0LLR5_from_2072_to_2387 (HMM "PKS_AT" in sequence "UniRef100_Q0LLR5", bitscore: 343.2, e-value: 2.4e-97, length: 316)
1323	UniRef100_Q49HL1_from_582_to_904 (HMM "PKS_AT" in sequence "UniRef100_Q49HL1", bitscore: 343.1, e-value: 2.5e-97, length: 323)
1324	UniRef100_Q0U070_from_506_to_815 (HMM "PKS_AT" in sequence "UniRef100_Q0U070", bitscore: 343.0, e-value: 2.7e-97, length: 310)
1325	UniRef100_Q7X4R3_from_543_to_842 (HMM "PKS_AT" in sequence "UniRef100_Q7X4R3", bitscore: 342.7, e-value: 3.4e-97, length: 300)
1326	UniRef100_P96203_from_568_to_857 (HMM "PKS_AT" in sequence "UniRef100_P96203", bitscore: 342.7, e-value: 3.4e-97, length: 290)
1327	UniRef100_Q7TXL7_from_568_to_857 (HMM "PKS_AT" in sequence "UniRef100_Q7TXL7", bitscore: 342.7, e-value: 3.4e-97, length: 290)
1328	UniRef100_A4KKJ4_from_226_to_515 (HMM "PKS_AT" in sequence "UniRef100_A4KKJ4", bitscore: 342.7, e-value: 3.4e-97, length: 290)
1329	UniRef100_Q0UAE2_from_536_to_851 (HMM "PKS_AT" in sequence "UniRef100_Q0UAE2", bitscore: 342.4, e-value: 4.2e-97, length: 316)
1330	UniRef100_A2QW54_from_596_to_933 (HMM "PKS_AT" in sequence "UniRef100_A2QW54", bitscore: 342.3, e-value: 4.5e-97, length: 338)
1331	UniRef100_Q6RKF1_from_590_to_894 (HMM "PKS_AT" in sequence "UniRef100_Q6RKF1", bitscore: 342.3, e-value: 4.5e-97, length: 305)
1332	UniRef100_O33954_from_3152_to_3446 (HMM "PKS_AT" in sequence "UniRef100_O33954", bitscore: 342.2, e-value: 4.7e-97, length: 295)
1333	UniRef100_Q5ZPA6_from_536_to_833 (HMM "PKS_AT" in sequence "UniRef100_Q5ZPA6", bitscore: 342.2, e-value: 4.8e-97, length: 298)
1334	UniRef100_Q5B770_from_571_to_886 (HMM "PKS_AT" in sequence "UniRef100_Q5B770", bitscore: 341.9, e-value: 5.7e-97, length: 316)
1335	UniRef100_Q9S0R4_from_2426_to_2784 (HMM "PKS_AT" in sequence "UniRef100_Q9S0R4", bitscore: 341.9, e-value: 5.8e-97, length: 359)
1336	UniRef100_Q0RIF6_from_1908_to_2216 (HMM "PKS_AT" in sequence "UniRef100_Q0RIF6", bitscore: 341.9, e-value: 5.9e-97, length: 309)
1337	UniRef100_Q0LLR4_from_537_to_851 (HMM "PKS_AT" in sequence "UniRef100_Q0LLR4", bitscore: 341.9, e-value: 6e-97, length: 315)
1338	UniRef100_A5AC09_from_562_to_883 (HMM "PKS_AT" in sequence "UniRef100_A5AC09", bitscore: 341.9, e-value: 6.1e-97, length: 322)
1339	UniRef100_Q49HL2_from_7506_to_7816 (HMM "PKS_AT" in sequence "UniRef100_Q49HL2", bitscore: 341.8, e-value: 6.2e-97, length: 311)
1340	UniRef100_Q6RC11_from_28_to_295 (HMM "PKS_AT" in sequence "UniRef100_Q6RC11", bitscore: 341.7, e-value: 6.6e-97, length: 268)
1341	UniRef100_A4RJ28_from_489_to_816 (HMM "PKS_AT" in sequence "UniRef100_A4RJ28", bitscore: 341.4, e-value: 8.5e-97, length: 328)
1342	UniRef100_A5A9S2_from_547_to_846 (HMM "PKS_AT" in sequence "UniRef100_A5A9S2", bitscore: 341.1, e-value: 1e-96, length: 300)
1343	UniRef100_Q54299_from_3727_to_4009 (HMM "PKS_AT" in sequence "UniRef100_Q54299", bitscore: 340.9, e-value: 1.2e-96, length: 283)
1344	UniRef100_Q54297_from_7364_to_7646 (HMM "PKS_AT" in sequence "UniRef100_Q54297", bitscore: 340.8, e-value: 1.2e-96, length: 283)
1345	UniRef100_Q9Y7D5_from_545_to_870 (HMM "PKS_AT" in sequence "UniRef100_Q9Y7D5", bitscore: 340.8, e-value: 1.3e-96, length: 326)
1346	UniRef100_Q8KUH4_from_2289_to_2592 (HMM "PKS_AT" in sequence "UniRef100_Q8KUH4", bitscore: 340.5, e-value: 1.5e-96, length: 304)
1347	UniRef100_O30481_from_568_to_864 (HMM "PKS_AT" in sequence "UniRef100_O30481", bitscore: 340.4, e-value: 1.7e-96, length: 297)
1348	UniRef100_P79068_from_912_to_1212 (HMM "PKS_AT" in sequence "UniRef100_P79068", bitscore: 340.3, e-value: 1.7e-96, length: 301)
1349	UniRef100_Q1E4W5_from_587_to_896 (HMM "PKS_AT" in sequence "UniRef100_Q1E4W5", bitscore: 339.8, e-value: 2.5e-96, length: 310)
1350	UniRef100_Q6RKK9_from_610_to_1002 (HMM "PKS_AT" in sequence "UniRef100_Q6RKK9", bitscore: 339.8, e-value: 2.5e-96, length: 393)
1351	UniRef100_Q0LLR4_from_2076_to_2394 (HMM "PKS_AT" in sequence "UniRef100_Q0LLR4", bitscore: 339.7, e-value: 2.7e-96, length: 319)
1352	UniRef100_Q0RIF5_from_5109_to_5404 (HMM "PKS_AT" in sequence "UniRef100_Q0RIF5", bitscore: 339.6, e-value: 2.9e-96, length: 296)
1353	UniRef100_A6GK49_from_201_to_499 (HMM "PKS_AT" in sequence "UniRef100_A6GK49", bitscore: 339.5, e-value: 3e-96, length: 299)
1354	UniRef100_A4TA93_from_575_to_865 (HMM "PKS_AT" in sequence "UniRef100_A4TA93", bitscore: 339.3, e-value: 3.5e-96, length: 291)
1355	UniRef100_A4TA96_from_637_to_927 (HMM "PKS_AT" in sequence "UniRef100_A4TA96", bitscore: 339.1, e-value: 4.1e-96, length: 291)
1356	UniRef100_Q54297_from_5388_to_5669 (HMM "PKS_AT" in sequence "UniRef100_Q54297", bitscore: 339.0, e-value: 4.3e-96, length: 282)
1357	UniRef100_Q6RKJ7_from_558_to_874 (HMM "PKS_AT" in sequence "UniRef100_Q6RKJ7", bitscore: 338.8, e-value: 5.1e-96, length: 317)
1358	UniRef100_Q0RLH1_from_594_to_889 (HMM "PKS_AT" in sequence "UniRef100_Q0RLH1", bitscore: 338.8, e-value: 5.1e-96, length: 296)
1359	UniRef100_A1CPQ3_from_541_to_860 (HMM "PKS_AT" in sequence "UniRef100_A1CPQ3", bitscore: 338.8, e-value: 5.1e-96, length: 320)
1360	UniRef100_Q49HL2_from_16279_to_16587 (HMM "PKS_AT" in sequence "UniRef100_Q49HL2", bitscore: 338.7, e-value: 5.5e-96, length: 309)
1361	UniRef100_Q49HL2_from_9572_to_9880 (HMM "PKS_AT" in sequence "UniRef100_Q49HL2", bitscore: 338.6, e-value: 5.7e-96, length: 309)
1362	UniRef100_Q7S0T8_from_573_to_890 (HMM "PKS_AT" in sequence "UniRef100_Q7S0T8", bitscore: 338.2, e-value: 7.4e-96, length: 318)
1363	UniRef100_Q0LLR5_from_539_to_851 (HMM "PKS_AT" in sequence "UniRef100_Q0LLR5", bitscore: 338.0, e-value: 8.6e-96, length: 313)
1364	UniRef100_Q0LLR8_from_541_to_856 (HMM "PKS_AT" in sequence "UniRef100_Q0LLR8", bitscore: 337.9, e-value: 9.1e-96, length: 316)
1365	UniRef100_Q93HH0_from_2569_to_2866 (HMM "PKS_AT" in sequence "UniRef100_Q93HH0", bitscore: 337.8, e-value: 9.8e-96, length: 298)
1366	UniRef100_Q0LLS0_from_2095_to_2415 (HMM "PKS_AT" in sequence "UniRef100_Q0LLS0", bitscore: 337.7, e-value: 1.1e-95, length: 321)
1367	UniRef100_A2QW90_from_547_to_869 (HMM "PKS_AT" in sequence "UniRef100_A2QW90", bitscore: 337.7, e-value: 1.1e-95, length: 323)
1368	UniRef100_Q1D592_from_536_to_833 (HMM "PKS_AT" in sequence "UniRef100_Q1D592", bitscore: 337.3, e-value: 1.4e-95, length: 298)
1369	UniRef100_Q2H2C8_from_587_to_917 (HMM "PKS_AT" in sequence "UniRef100_Q2H2C8", bitscore: 337.2, e-value: 1.5e-95, length: 331)
1370	UniRef100_A0PP81_from_522_to_834 (HMM "PKS_AT" in sequence "UniRef100_A0PP81", bitscore: 337.1, e-value: 1.6e-95, length: 313)
1371	UniRef100_Q9KIE0_from_4882_to_5192 (HMM "PKS_AT" in sequence "UniRef100_Q9KIE0", bitscore: 337.1, e-value: 1.6e-95, length: 311)
1372	UniRef100_Q8NJX1_from_418_to_727 (HMM "PKS_AT" in sequence "UniRef100_Q8NJX1", bitscore: 336.9, e-value: 1.9e-95, length: 310)
1373	UniRef100_Q0CS88_from_601_to_923 (HMM "PKS_AT" in sequence "UniRef100_Q0CS88", bitscore: 336.9, e-value: 1.9e-95, length: 323)
1374	UniRef100_UPI000045BBC2_from_542_to_864 (HMM "PKS_AT" in sequence "UniRef100_UPI000045BBC2", bitscore: 336.6, e-value: 2.3e-95, length: 323)
1375	UniRef100_A2QYV7_from_530_to_801 (HMM "PKS_AT" in sequence "UniRef100_A2QYV7", bitscore: 336.5, e-value: 2.6e-95, length: 272)
1376	UniRef100_UPI000023E5A9_from_535_to_859 (HMM "PKS_AT" in sequence "UniRef100_UPI000023E5A9", bitscore: 336.4, e-value: 2.7e-95, length: 325)
1377	UniRef100_A4QU80_from_609_to_932 (HMM "PKS_AT" in sequence "UniRef100_A4QU80", bitscore: 336.1, e-value: 3.4e-95, length: 324)
1378	UniRef100_Q311J1_from_537_to_840 (HMM "PKS_AT" in sequence "UniRef100_Q311J1", bitscore: 336.1, e-value: 3.4e-95, length: 304)
1379	UniRef100_Q2W5X2_from_536_to_831 (HMM "PKS_AT" in sequence "UniRef100_Q2W5X2", bitscore: 336.0, e-value: 3.5e-95, length: 296)
1380	UniRef100_A6GKS2_from_1_to_302 (HMM "PKS_AT" in sequence "UniRef100_A6GKS2", bitscore: 335.8, e-value: 4e-95, length: 302)
1381	UniRef100_A0ACH2_from_572_to_852 (HMM "PKS_AT" in sequence "UniRef100_A0ACH2", bitscore: 335.7, e-value: 4.4e-95, length: 281)
1382	UniRef100_A0JJU1_from_589_to_914 (HMM "PKS_AT" in sequence "UniRef100_A0JJU1", bitscore: 335.6, e-value: 4.7e-95, length: 326)
1383	UniRef100_Q7SC21_from_577_to_891 (HMM "PKS_AT" in sequence "UniRef100_Q7SC21", bitscore: 335.5, e-value: 4.8e-95, length: 315)
1384	UniRef100_Q848A4_from_571_to_870 (HMM "PKS_AT" in sequence "UniRef100_Q848A4", bitscore: 335.4, e-value: 5.4e-95, length: 300)
1385	UniRef100_A1UHR5_from_530_to_825 (HMM "PKS_AT" in sequence "UniRef100_A1UHR5", bitscore: 334.9, e-value: 7.7e-95, length: 296)
1386	UniRef100_Q0LLR9_from_539_to_858 (HMM "PKS_AT" in sequence "UniRef100_Q0LLR9", bitscore: 334.8, e-value: 8.1e-95, length: 320)
1387	UniRef100_A2QTF6_from_580_to_902 (HMM "PKS_AT" in sequence "UniRef100_A2QTF6", bitscore: 334.7, e-value: 8.6e-95, length: 323)
1388	UniRef100_A2QWP8_from_544_to_867 (HMM "PKS_AT" in sequence "UniRef100_A2QWP8", bitscore: 334.6, e-value: 9.4e-95, length: 324)
1389	UniRef100_A4TA94_from_635_to_925 (HMM "PKS_AT" in sequence "UniRef100_A4TA94", bitscore: 334.5, e-value: 1e-94, length: 291)
1390	UniRef100_Q7S736_from_924_to_1225 (HMM "PKS_AT" in sequence "UniRef100_Q7S736", bitscore: 334.4, e-value: 1.1e-94, length: 302)
1391	UniRef100_Q2U886_from_969_to_1309 (HMM "PKS_AT" in sequence "UniRef100_Q2U886", bitscore: 334.4, e-value: 1.1e-94, length: 341)
1392	UniRef100_Q1E349_from_714_to_1035 (HMM "PKS_AT" in sequence "UniRef100_Q1E349", bitscore: 334.4, e-value: 1.1e-94, length: 322)
1393	UniRef100_Q8KUH4_from_648_to_940 (HMM "PKS_AT" in sequence "UniRef100_Q8KUH4", bitscore: 334.4, e-value: 1.1e-94, length: 293)
1394	UniRef100_A1DA69_from_611_to_930 (HMM "PKS_AT" in sequence "UniRef100_A1DA69", bitscore: 334.4, e-value: 1.1e-94, length: 320)
1395	UniRef100_Q6RKF8_from_582_to_892 (HMM "PKS_AT" in sequence "UniRef100_Q6RKF8", bitscore: 334.3, e-value: 1.1e-94, length: 311)
1396	UniRef100_A1T3T8_from_538_to_836 (HMM "PKS_AT" in sequence "UniRef100_A1T3T8", bitscore: 334.3, e-value: 1.1e-94, length: 299)
1397	UniRef100_A4R6A3_from_259_to_590 (HMM "PKS_AT" in sequence "UniRef100_A4R6A3", bitscore: 334.1, e-value: 1.3e-94, length: 332)
1398	UniRef100_A1UGW4_from_569_to_859 (HMM "PKS_AT" in sequence "UniRef100_A1UGW4", bitscore: 334.1, e-value: 1.3e-94, length: 291)
1399	UniRef100_Q49HL2_from_604_to_929 (HMM "PKS_AT" in sequence "UniRef100_Q49HL2", bitscore: 333.5, e-value: 2e-94, length: 326)
1400	UniRef100_A2QE52_from_554_to_858 (HMM "PKS_AT" in sequence "UniRef100_A2QE52", bitscore: 333.5, e-value: 2e-94, length: 305)
1401	UniRef100_Q9FDU0_from_562_to_852 (HMM "PKS_AT" in sequence "UniRef100_Q9FDU0", bitscore: 333.1, e-value: 2.7e-94, length: 291)
1402	UniRef100_A1T9S7_from_576_to_867 (HMM "PKS_AT" in sequence "UniRef100_A1T9S7", bitscore: 333.0, e-value: 2.9e-94, length: 292)
1403	UniRef100_Q1D5W2_from_6957_to_7253 (HMM "PKS_AT" in sequence "UniRef100_Q1D5W2", bitscore: 332.9, e-value: 3.1e-94, length: 297)
1404	UniRef100_Q8J222_from_908_to_1209 (HMM "PKS_AT" in sequence "UniRef100_Q8J222", bitscore: 332.6, e-value: 3.8e-94, length: 302)
1405	UniRef100_A0R737_from_540_to_840 (HMM "PKS_AT" in sequence "UniRef100_A0R737", bitscore: 332.5, e-value: 3.9e-94, length: 301)
1406	UniRef100_Q21E99_from_545_to_841 (HMM "PKS_AT" in sequence "UniRef100_Q21E99", bitscore: 332.3, e-value: 4.7e-94, length: 297)
1407	UniRef100_Q0CWP0_from_528_to_847 (HMM "PKS_AT" in sequence "UniRef100_Q0CWP0", bitscore: 332.1, e-value: 5.1e-94, length: 320)
1408	UniRef100_A3Q182_from_530_to_825 (HMM "PKS_AT" in sequence "UniRef100_A3Q182", bitscore: 331.9, e-value: 6.2e-94, length: 296)
1409	UniRef100_Q8KUF6_from_558_to_843 (HMM "PKS_AT" in sequence "UniRef100_Q8KUF6", bitscore: 331.6, e-value: 7.6e-94, length: 286)
1410	UniRef100_Q6TLJ8_from_571_to_870 (HMM "PKS_AT" in sequence "UniRef100_Q6TLJ8", bitscore: 331.3, e-value: 8.8e-94, length: 300)
1411	UniRef100_Q6RKI7_from_904_to_1203 (HMM "PKS_AT" in sequence "UniRef100_Q6RKI7", bitscore: 331.3, e-value: 9.3e-94, length: 300)
1412	UniRef100_Q49HL0_from_594_to_918 (HMM "PKS_AT" in sequence "UniRef100_Q49HL0", bitscore: 331.2, e-value: 9.6e-94, length: 325)
1413	UniRef100_Q8XYF2_from_1254_to_1555 (HMM "PKS_AT" in sequence "UniRef100_Q8XYF2", bitscore: 331.2, e-value: 1e-93, length: 302)
1414	UniRef100_Q6RKI8_from_766_to_1067 (HMM "PKS_AT" in sequence "UniRef100_Q6RKI8", bitscore: 331.1, e-value: 1.1e-93, length: 302)
1415	UniRef100_Q0UK48_from_516_to_838 (HMM "PKS_AT" in sequence "UniRef100_Q0UK48", bitscore: 330.9, e-value: 1.2e-93, length: 323)
1416	UniRef100_Q1B844_from_569_to_859 (HMM "PKS_AT" in sequence "UniRef100_Q1B844", bitscore: 330.9, e-value: 1.2e-93, length: 291)
1417	UniRef100_A4U8P6_from_586_to_894 (HMM "PKS_AT" in sequence "UniRef100_A4U8P6", bitscore: 330.9, e-value: 1.2e-93, length: 309)
1418	UniRef100_Q2HBN0_from_549_to_863 (HMM "PKS_AT" in sequence "UniRef100_Q2HBN0", bitscore: 330.8, e-value: 1.3e-93, length: 315)
1419	UniRef100_Q9RNB3_from_562_to_852 (HMM "PKS_AT" in sequence "UniRef100_Q9RNB3", bitscore: 330.3, e-value: 1.8e-93, length: 291)
1420	UniRef100_Q97DW5_from_540_to_837 (HMM "PKS_AT" in sequence "UniRef100_Q97DW5", bitscore: 330.1, e-value: 2.1e-93, length: 298)
1421	UniRef100_Q6RKE8_from_544_to_859 (HMM "PKS_AT" in sequence "UniRef100_Q6RKE8", bitscore: 330.0, e-value: 2.2e-93, length: 316)
1422	UniRef100_A1C588_from_609_to_931 (HMM "PKS_AT" in sequence "UniRef100_A1C588", bitscore: 330.0, e-value: 2.3e-93, length: 323)
1423	UniRef100_P95814_from_3985_to_4263 (HMM "PKS_AT" in sequence "UniRef100_P95814", bitscore: 329.7, e-value: 2.7e-93, length: 279)
1424	UniRef100_Q3WGZ2_from_595_to_891 (HMM "PKS_AT" in sequence "UniRef100_Q3WGZ2", bitscore: 329.6, e-value: 3e-93, length: 297)
1425	UniRef100_Q1MX73_from_2651_to_2947 (HMM "PKS_AT" in sequence "UniRef100_Q1MX73", bitscore: 329.5, e-value: 3.1e-93, length: 297)
1426	UniRef100_A2QQV0_from_551_to_870 (HMM "PKS_AT" in sequence "UniRef100_A2QQV0", bitscore: 329.5, e-value: 3.2e-93, length: 320)
1427	UniRef100_A1GD41_from_559_to_857 (HMM "PKS_AT" in sequence "UniRef100_A1GD41", bitscore: 329.5, e-value: 3.2e-93, length: 299)
1428	UniRef100_Q6RKI9_from_583_to_901 (HMM "PKS_AT" in sequence "UniRef100_Q6RKI9", bitscore: 329.4, e-value: 3.4e-93, length: 319)
1429	UniRef100_Q212V5_from_1207_to_1501 (HMM "PKS_AT" in sequence "UniRef100_Q212V5", bitscore: 329.4, e-value: 3.4e-93, length: 295)
1430	UniRef100_Q5BBP5_from_566_to_876 (HMM "PKS_AT" in sequence "UniRef100_Q5BBP5", bitscore: 329.2, e-value: 3.9e-93, length: 311)
1431	UniRef100_A1T9S5_from_550_to_841 (HMM "PKS_AT" in sequence "UniRef100_A1T9S5", bitscore: 329.1, e-value: 4.2e-93, length: 292)
1432	UniRef100_A1T3U1_from_561_to_857 (HMM "PKS_AT" in sequence "UniRef100_A1T3U1", bitscore: 328.9, e-value: 4.8e-93, length: 297)
1433	UniRef100_Q5ZPA8_from_537_to_833 (HMM "PKS_AT" in sequence "UniRef100_Q5ZPA8", bitscore: 328.9, e-value: 4.9e-93, length: 297)
1434	UniRef100_Q6XR12_from_918_to_1218 (HMM "PKS_AT" in sequence "UniRef100_Q6XR12", bitscore: 328.5, e-value: 6.3e-93, length: 301)
1435	UniRef100_Q5VDC7_from_904_to_1203 (HMM "PKS_AT" in sequence "UniRef100_Q5VDC7", bitscore: 328.5, e-value: 6.4e-93, length: 300)
1436	UniRef100_Q1JTE1_from_3443_to_3809 (HMM "PKS_AT" in sequence "UniRef100_Q1JTE1", bitscore: 328.4, e-value: 6.9e-93, length: 367)
1437	UniRef100_A0PQ36_from_565_to_856 (HMM "PKS_AT" in sequence "UniRef100_A0PQ36", bitscore: 328.3, e-value: 7.2e-93, length: 292)
1438	UniRef100_A4KCE5_from_4648_to_4941 (HMM "PKS_AT" in sequence "UniRef100_A4KCE5", bitscore: 328.3, e-value: 7.2e-93, length: 294)
1439	UniRef100_Q30CS2_from_173_to_471 (HMM "PKS_AT" in sequence "UniRef100_Q30CS2", bitscore: 328.2, e-value: 7.9e-93, length: 299)
1440	UniRef100_Q12053_from_904_to_1203 (HMM "PKS_AT" in sequence "UniRef100_Q12053", bitscore: 328.1, e-value: 8.1e-93, length: 300)
1441	UniRef100_Q50LG3_from_437_to_751 (HMM "PKS_AT" in sequence "UniRef100_Q50LG3", bitscore: 328.0, e-value: 9e-93, length: 315)
1442	UniRef100_Q8G986_from_562_to_853 (HMM "PKS_AT" in sequence "UniRef100_Q8G986", bitscore: 327.9, e-value: 9.4e-93, length: 292)
1443	UniRef100_A1UGW5_from_632_to_920 (HMM "PKS_AT" in sequence "UniRef100_A1UGW5", bitscore: 327.8, e-value: 1e-92, length: 289)
1444	UniRef100_Q9S0R7_from_1655_to_2075 (HMM "PKS_AT" in sequence "UniRef100_Q9S0R7", bitscore: 327.7, e-value: 1.1e-92, length: 421)
1445	UniRef100_A2VSM5_from_539_to_846 (HMM "PKS_AT" in sequence "UniRef100_A2VSM5", bitscore: 327.6, e-value: 1.2e-92, length: 308)
1446	UniRef100_Q83WE8_from_2038_to_2338 (HMM "PKS_AT" in sequence "UniRef100_Q83WE8", bitscore: 327.2, e-value: 1.5e-92, length: 301)
1447	UniRef100_Q6RKF5_from_611_to_928 (HMM "PKS_AT" in sequence "UniRef100_Q6RKF5", bitscore: 327.2, e-value: 1.6e-92, length: 318)
1448	UniRef100_O30479_from_1511_to_1991 (HMM "PKS_AT" in sequence "UniRef100_O30479", bitscore: 326.7, e-value: 2.2e-92, length: 481)
1449	UniRef100_Q3VYH8_from_619_to_920 (HMM "PKS_AT" in sequence "UniRef100_Q3VYH8", bitscore: 326.7, e-value: 2.3e-92, length: 302)
1450	UniRef100_A0FCL3_from_6466_to_6733 (HMM "PKS_AT" in sequence "UniRef100_A0FCL3", bitscore: 326.4, e-value: 2.7e-92, length: 268)
1451	UniRef100_Q9KIE0_from_6478_to_6762 (HMM "PKS_AT" in sequence "UniRef100_Q9KIE0", bitscore: 326.3, e-value: 2.9e-92, length: 285)
1452	UniRef100_Q2HIA8_from_535_to_850 (HMM "PKS_AT" in sequence "UniRef100_Q2HIA8", bitscore: 326.2, e-value: 3.1e-92, length: 316)
1453	UniRef100_Q8NK46_from_914_to_1214 (HMM "PKS_AT" in sequence "UniRef100_Q8NK46", bitscore: 326.1, e-value: 3.2e-92, length: 301)
1454	UniRef100_Q9KIE0_from_1662_to_1954 (HMM "PKS_AT" in sequence "UniRef100_Q9KIE0", bitscore: 326.0, e-value: 3.5e-92, length: 293)
1455	UniRef100_A1T9T0_from_644_to_933 (HMM "PKS_AT" in sequence "UniRef100_A1T9T0", bitscore: 325.8, e-value: 4e-92, length: 290)
1456	UniRef100_Q7S0Q5_from_610_to_890 (HMM "PKS_AT" in sequence "UniRef100_Q7S0Q5", bitscore: 325.7, e-value: 4.5e-92, length: 281)
1457	UniRef100_Q1BYU4_from_538_to_845 (HMM "PKS_AT" in sequence "UniRef100_Q1BYU4", bitscore: 325.6, e-value: 4.9e-92, length: 308)
1458	UniRef100_A0K4V8_from_538_to_845 (HMM "PKS_AT" in sequence "UniRef100_A0K4V8", bitscore: 325.6, e-value: 4.9e-92, length: 308)
1459	UniRef100_Q7SHI6_from_580_to_891 (HMM "PKS_AT" in sequence "UniRef100_Q7SHI6", bitscore: 325.5, e-value: 5.2e-92, length: 312)
1460	UniRef100_A2QWL0_from_541_to_846 (HMM "PKS_AT" in sequence "UniRef100_A2QWL0", bitscore: 325.4, e-value: 5.6e-92, length: 306)
1461	UniRef100_Q6RKJ5_from_553_to_869 (HMM "PKS_AT" in sequence "UniRef100_Q6RKJ5", bitscore: 325.2, e-value: 6.2e-92, length: 317)
1462	UniRef100_A5W7D5_from_536_to_834 (HMM "PKS_AT" in sequence "UniRef100_A5W7D5", bitscore: 325.1, e-value: 6.7e-92, length: 299)
1463	UniRef100_Q1MX73_from_578_to_874 (HMM "PKS_AT" in sequence "UniRef100_Q1MX73", bitscore: 325.0, e-value: 7.1e-92, length: 297)
1464	UniRef100_Q9ADL6_from_634_to_931 (HMM "PKS_AT" in sequence "UniRef100_Q9ADL6", bitscore: 324.9, e-value: 7.7e-92, length: 298)
1465	UniRef100_Q0V0A3_from_546_to_858 (HMM "PKS_AT" in sequence "UniRef100_Q0V0A3", bitscore: 324.9, e-value: 7.9e-92, length: 313)
1466	UniRef100_A3Q0G8_from_632_to_920 (HMM "PKS_AT" in sequence "UniRef100_A3Q0G8", bitscore: 324.6, e-value: 9.5e-92, length: 289)
1467	UniRef100_A1CLP0_from_551_to_870 (HMM "PKS_AT" in sequence "UniRef100_A1CLP0", bitscore: 324.6, e-value: 9.8e-92, length: 320)
1468	UniRef100_Q1D8K8_from_540_to_838 (HMM "PKS_AT" in sequence "UniRef100_Q1D8K8", bitscore: 324.2, e-value: 1.3e-91, length: 299)
1469	UniRef100_Q7WRI6_from_562_to_852 (HMM "PKS_AT" in sequence "UniRef100_Q7WRI6", bitscore: 324.1, e-value: 1.3e-91, length: 291)
1470	UniRef100_Q2PH11_from_904_to_1203 (HMM "PKS_AT" in sequence "UniRef100_Q2PH11", bitscore: 324.1, e-value: 1.4e-91, length: 300)
1471	UniRef100_Q8J1K8_from_904_to_1203 (HMM "PKS_AT" in sequence "UniRef100_Q8J1K8", bitscore: 324.1, e-value: 1.4e-91, length: 300)
1472	UniRef100_A2QM70_from_549_to_850 (HMM "PKS_AT" in sequence "UniRef100_A2QM70", bitscore: 324.1, e-value: 1.4e-91, length: 302)
1473	UniRef100_Q9ZGA4_from_1684_to_1976 (HMM "PKS_AT" in sequence "UniRef100_Q9ZGA4", bitscore: 323.9, e-value: 1.5e-91, length: 293)
1474	UniRef100_Q2VLJ3_from_888_to_1185 (HMM "PKS_AT" in sequence "UniRef100_Q2VLJ3", bitscore: 323.9, e-value: 1.5e-91, length: 298)
1475	UniRef100_UPI000023CA80_from_888_to_1185 (HMM "PKS_AT" in sequence "UniRef100_UPI000023CA80", bitscore: 323.9, e-value: 1.5e-91, length: 298)
1476	UniRef100_A4TAA3_from_563_to_854 (HMM "PKS_AT" in sequence "UniRef100_A4TAA3", bitscore: 323.9, e-value: 1.6e-91, length: 292)
1477	UniRef100_Q0R4P8_from_558_to_851 (HMM "PKS_AT" in sequence "UniRef100_Q0R4P8", bitscore: 323.9, e-value: 1.6e-91, length: 294)
1478	UniRef100_Q1D6A1_from_527_to_825 (HMM "PKS_AT" in sequence "UniRef100_Q1D6A1", bitscore: 323.7, e-value: 1.8e-91, length: 299)
1479	UniRef100_Q39J94_from_541_to_848 (HMM "PKS_AT" in sequence "UniRef100_Q39J94", bitscore: 323.7, e-value: 1.8e-91, length: 308)
1480	UniRef100_Q71MJ1_from_904_to_1203 (HMM "PKS_AT" in sequence "UniRef100_Q71MJ1", bitscore: 323.7, e-value: 1.8e-91, length: 300)
1481	UniRef100_Q0CJS8_from_574_to_890 (HMM "PKS_AT" in sequence "UniRef100_Q0CJS8", bitscore: 323.4, e-value: 2.2e-91, length: 317)
1482	UniRef100_O05170_from_561_to_854 (HMM "PKS_AT" in sequence "UniRef100_O05170", bitscore: 323.2, e-value: 2.4e-91, length: 294)
1483	UniRef100_A0ACI3_from_4170_to_4471 (HMM "PKS_AT" in sequence "UniRef100_A0ACI3", bitscore: 323.2, e-value: 2.5e-91, length: 302)
1484	UniRef100_Q2GN07_from_670_to_989 (HMM "PKS_AT" in sequence "UniRef100_Q2GN07", bitscore: 323.1, e-value: 2.7e-91, length: 320)
1485	UniRef100_Q30DW5_from_906_to_1205 (HMM "PKS_AT" in sequence "UniRef100_Q30DW5", bitscore: 323.1, e-value: 2.7e-91, length: 300)
1486	UniRef100_A6DVI2_from_543_to_840 (HMM "PKS_AT" in sequence "UniRef100_A6DVI2", bitscore: 323.1, e-value: 2.8e-91, length: 298)
1487	UniRef100_A3Q0G7_from_569_to_859 (HMM "PKS_AT" in sequence "UniRef100_A3Q0G7", bitscore: 322.8, e-value: 3.3e-91, length: 291)
1488	UniRef100_Q6ZX13_from_556_to_875 (HMM "PKS_AT" in sequence "UniRef100_Q6ZX13", bitscore: 322.7, e-value: 3.4e-91, length: 320)
1489	UniRef100_Q49HL2_from_3212_to_3531 (HMM "PKS_AT" in sequence "UniRef100_Q49HL2", bitscore: 322.2, e-value: 5e-91, length: 320)
1490	UniRef100_A2Q979_from_554_to_867 (HMM "PKS_AT" in sequence "UniRef100_A2Q979", bitscore: 321.6, e-value: 7.5e-91, length: 314)
1491	UniRef100_Q0FMP5_from_535_to_831 (HMM "PKS_AT" in sequence "UniRef100_Q0FMP5", bitscore: 321.4, e-value: 8.5e-91, length: 297)
1492	UniRef100_Q0C9L7_from_475_to_794 (HMM "PKS_AT" in sequence "UniRef100_Q0C9L7", bitscore: 321.4, e-value: 8.6e-91, length: 320)
1493	UniRef100_Q5MD36_from_555_to_849 (HMM "PKS_AT" in sequence "UniRef100_Q5MD36", bitscore: 321.3, e-value: 9.4e-91, length: 295)
1494	UniRef100_UPI000038D518_from_551_to_845 (HMM "PKS_AT" in sequence "UniRef100_UPI000038D518", bitscore: 321.2, e-value: 9.8e-91, length: 295)
1495	UniRef100_A1T9S8_from_636_to_926 (HMM "PKS_AT" in sequence "UniRef100_A1T9S8", bitscore: 321.2, e-value: 1e-90, length: 291)
1496	UniRef100_Q54297_from_1819_to_2101 (HMM "PKS_AT" in sequence "UniRef100_Q54297", bitscore: 321.1, e-value: 1.1e-90, length: 283)
1497	UniRef100_Q6ZY01_from_533_to_829 (HMM "PKS_AT" in sequence "UniRef100_Q6ZY01", bitscore: 321.0, e-value: 1.1e-90, length: 297)
1498	UniRef100_Q1MX72_from_4703_to_4999 (HMM "PKS_AT" in sequence "UniRef100_Q1MX72", bitscore: 320.8, e-value: 1.3e-90, length: 297)
1499	UniRef100_Q9KIE1_from_530_to_808 (HMM "PKS_AT" in sequence "UniRef100_Q9KIE1", bitscore: 320.6, e-value: 1.5e-90, length: 279)
1500	UniRef100_Q9KIE1_from_2141_to_2419 (HMM "PKS_AT" in sequence "UniRef100_Q9KIE1", bitscore: 320.6, e-value: 1.6e-90, length: 279)
1501	UniRef100_Q1D3S5_from_687_to_984 (HMM "PKS_AT" in sequence "UniRef100_Q1D3S5", bitscore: 320.4, e-value: 1.7e-90, length: 298)
1502	UniRef100_Q5AV42_from_363_to_677 (HMM "PKS_AT" in sequence "UniRef100_Q5AV42", bitscore: 320.3, e-value: 1.9e-90, length: 315)
1503	UniRef100_Q5VDA4_from_904_to_1203 (HMM "PKS_AT" in sequence "UniRef100_Q5VDA4", bitscore: 320.3, e-value: 1.9e-90, length: 300)
1504	UniRef100_Q54299_from_2133_to_2399 (HMM "PKS_AT" in sequence "UniRef100_Q54299", bitscore: 320.3, e-value: 1.9e-90, length: 267)
1505	UniRef100_Q54299_from_546_to_812 (HMM "PKS_AT" in sequence "UniRef100_Q54299", bitscore: 320.0, e-value: 2.4e-90, length: 267)
1506	UniRef100_Q1MX72_from_2642_to_2938 (HMM "PKS_AT" in sequence "UniRef100_Q1MX72", bitscore: 319.7, e-value: 2.7e-90, length: 297)
1507	UniRef100_A3XD74_from_547_to_844 (HMM "PKS_AT" in sequence "UniRef100_A3XD74", bitscore: 319.5, e-value: 3.3e-90, length: 298)
1508	UniRef100_Q93HF9_from_490_to_786 (HMM "PKS_AT" in sequence "UniRef100_Q93HF9", bitscore: 319.3, e-value: 3.7e-90, length: 297)
1509	UniRef100_Q0CGB0_from_553_to_878 (HMM "PKS_AT" in sequence "UniRef100_Q0CGB0", bitscore: 319.3, e-value: 3.8e-90, length: 326)
1510	UniRef100_A0UQE4_from_534_to_832 (HMM "PKS_AT" in sequence "UniRef100_A0UQE4", bitscore: 319.3, e-value: 3.8e-90, length: 299)
1511	UniRef100_Q5XF87_from_557_to_877 (HMM "PKS_AT" in sequence "UniRef100_Q5XF87", bitscore: 318.9, e-value: 4.8e-90, length: 321)
1512	UniRef100_Q54296_from_2137_to_2419 (HMM "PKS_AT" in sequence "UniRef100_Q54296", bitscore: 318.9, e-value: 4.8e-90, length: 283)
1513	UniRef100_Q2URK0_from_554_to_858 (HMM "PKS_AT" in sequence "UniRef100_Q2URK0", bitscore: 318.8, e-value: 5.4e-90, length: 305)
1514	UniRef100_Q02251_from_536_to_832 (HMM "PKS_AT" in sequence "UniRef100_Q02251", bitscore: 318.6, e-value: 6.1e-90, length: 297)
1515	UniRef100_A2VLR6_from_536_to_832 (HMM "PKS_AT" in sequence "UniRef100_A2VLR6", bitscore: 318.6, e-value: 6.1e-90, length: 297)
1516	UniRef100_Q9KID7_from_3944_to_4222 (HMM "PKS_AT" in sequence "UniRef100_Q9KID7", bitscore: 318.4, e-value: 7e-90, length: 279)
1517	UniRef100_Q73TF4_from_541_to_836 (HMM "PKS_AT" in sequence "UniRef100_Q73TF4", bitscore: 318.3, e-value: 7.4e-90, length: 296)
1518	UniRef100_A6G5B7_from_617_to_915 (HMM "PKS_AT" in sequence "UniRef100_A6G5B7", bitscore: 318.3, e-value: 7.5e-90, length: 299)
1519	UniRef100_A0T2R4_from_603_to_899 (HMM "PKS_AT" in sequence "UniRef100_A0T2R4", bitscore: 318.3, e-value: 7.6e-90, length: 297)
1520	UniRef100_Q2H7S9_from_524_to_839 (HMM "PKS_AT" in sequence "UniRef100_Q2H7S9", bitscore: 318.2, e-value: 7.9e-90, length: 316)
1521	UniRef100_Q2SYW1_from_540_to_839 (HMM "PKS_AT" in sequence "UniRef100_Q2SYW1", bitscore: 318.1, e-value: 8.6e-90, length: 300)
1522	UniRef100_Q93TW6_from_625_to_922 (HMM "PKS_AT" in sequence "UniRef100_Q93TW6", bitscore: 318.0, e-value: 8.9e-90, length: 298)
1523	UniRef100_P95814_from_5933_to_6221 (HMM "PKS_AT" in sequence "UniRef100_P95814", bitscore: 317.9, e-value: 9.6e-90, length: 289)
1524	UniRef100_Q6J228_from_548_to_864 (HMM "PKS_AT" in sequence "UniRef100_Q6J228", bitscore: 317.8, e-value: 1e-89, length: 317)
1525	UniRef100_Q6RKJ0_from_543_to_853 (HMM "PKS_AT" in sequence "UniRef100_Q6RKJ0", bitscore: 317.8, e-value: 1e-89, length: 311)
1526	UniRef100_Q1L0S8_from_4635_to_4925 (HMM "PKS_AT" in sequence "UniRef100_Q1L0S8", bitscore: 317.5, e-value: 1.3e-89, length: 291)
1527	UniRef100_A3ND25_from_543_to_850 (HMM "PKS_AT" in sequence "UniRef100_A3ND25", bitscore: 317.3, e-value: 1.5e-89, length: 308)
1528	UniRef100_UPI000055BBB8_from_455_to_762 (HMM "PKS_AT" in sequence "UniRef100_UPI000055BBB8", bitscore: 317.3, e-value: 1.5e-89, length: 308)
1529	UniRef100_A1DJB5_from_468_to_762 (HMM "PKS_AT" in sequence "UniRef100_A1DJB5", bitscore: 317.2, e-value: 1.6e-89, length: 295)
1530	UniRef100_A4R449_from_402_to_740 (HMM "PKS_AT" in sequence "UniRef100_A4R449", bitscore: 317.0, e-value: 1.8e-89, length: 339)
1531	UniRef100_A4MEM8_from_543_to_850 (HMM "PKS_AT" in sequence "UniRef100_A4MEM8", bitscore: 317.0, e-value: 1.9e-89, length: 308)
1532	UniRef100_A1V0Y5_from_543_to_850 (HMM "PKS_AT" in sequence "UniRef100_A1V0Y5", bitscore: 317.0, e-value: 1.9e-89, length: 308)
1533	UniRef100_A3NYT7_from_543_to_850 (HMM "PKS_AT" in sequence "UniRef100_A3NYT7", bitscore: 317.0, e-value: 1.9e-89, length: 308)
1534	UniRef100_A3MN59_from_516_to_823 (HMM "PKS_AT" in sequence "UniRef100_A3MN59", bitscore: 317.0, e-value: 1.9e-89, length: 308)
1535	UniRef100_A5J8L4_from_543_to_850 (HMM "PKS_AT" in sequence "UniRef100_A5J8L4", bitscore: 317.0, e-value: 1.9e-89, length: 308)
1536	UniRef100_Q63R84_from_543_to_850 (HMM "PKS_AT" in sequence "UniRef100_Q63R84", bitscore: 317.0, e-value: 1.9e-89, length: 308)
1537	UniRef100_Q3JP47_from_543_to_850 (HMM "PKS_AT" in sequence "UniRef100_Q3JP47", bitscore: 317.0, e-value: 1.9e-89, length: 308)
1538	UniRef100_UPI0000558A95_from_455_to_762 (HMM "PKS_AT" in sequence "UniRef100_UPI0000558A95", bitscore: 317.0, e-value: 1.9e-89, length: 308)
1539	UniRef100_UPI0000558D66_from_455_to_762 (HMM "PKS_AT" in sequence "UniRef100_UPI0000558D66", bitscore: 317.0, e-value: 1.9e-89, length: 308)
1540	UniRef100_UPI000055A05E_from_455_to_762 (HMM "PKS_AT" in sequence "UniRef100_UPI000055A05E", bitscore: 317.0, e-value: 1.9e-89, length: 308)
1541	UniRef100_UPI00005FAB8C_from_455_to_762 (HMM "PKS_AT" in sequence "UniRef100_UPI00005FAB8C", bitscore: 317.0, e-value: 1.9e-89, length: 308)
1542	UniRef100_UPI0000674014_from_516_to_823 (HMM "PKS_AT" in sequence "UniRef100_UPI0000674014", bitscore: 317.0, e-value: 1.9e-89, length: 308)
1543	UniRef100_Q6TLJ9_from_535_to_828 (HMM "PKS_AT" in sequence "UniRef100_Q6TLJ9", bitscore: 316.9, e-value: 1.9e-89, length: 294)
1544	UniRef100_A1DIY1_from_913_to_1213 (HMM "PKS_AT" in sequence "UniRef100_A1DIY1", bitscore: 316.9, e-value: 1.9e-89, length: 301)
1545	UniRef100_Q83WE8_from_593_to_893 (HMM "PKS_AT" in sequence "UniRef100_Q83WE8", bitscore: 316.8, e-value: 2.1e-89, length: 301)
1546	UniRef100_Q6RKK5_from_548_to_864 (HMM "PKS_AT" in sequence "UniRef100_Q6RKK5", bitscore: 316.8, e-value: 2.1e-89, length: 317)
1547	UniRef100_Q0TGF8_from_532_to_848 (HMM "PKS_AT" in sequence "UniRef100_Q0TGF8", bitscore: 316.7, e-value: 2.2e-89, length: 317)
1548	UniRef100_UPI00005EF38F_from_532_to_848 (HMM "PKS_AT" in sequence "UniRef100_UPI00005EF38F", bitscore: 316.7, e-value: 2.2e-89, length: 317)
1549	UniRef100_A3W0H2_from_543_to_840 (HMM "PKS_AT" in sequence "UniRef100_A3W0H2", bitscore: 316.7, e-value: 2.3e-89, length: 298)
1550	UniRef100_Q2SHY7_from_1296_to_1590 (HMM "PKS_AT" in sequence "UniRef100_Q2SHY7", bitscore: 316.5, e-value: 2.5e-89, length: 295)
1551	UniRef100_Q0RR72_from_590_to_886 (HMM "PKS_AT" in sequence "UniRef100_Q0RR72", bitscore: 316.5, e-value: 2.6e-89, length: 297)
1552	UniRef100_Q6V1M8_from_203_to_497 (HMM "PKS_AT" in sequence "UniRef100_Q6V1M8", bitscore: 316.4, e-value: 2.8e-89, length: 295)
1553	UniRef100_A4RIQ8_from_566_to_885 (HMM "PKS_AT" in sequence "UniRef100_A4RIQ8", bitscore: 316.2, e-value: 3.2e-89, length: 320)
1554	UniRef100_Q6ZX14_from_560_to_879 (HMM "PKS_AT" in sequence "UniRef100_Q6ZX14", bitscore: 316.2, e-value: 3.2e-89, length: 320)
1555	UniRef100_Q2TYJ0_from_550_to_866 (HMM "PKS_AT" in sequence "UniRef100_Q2TYJ0", bitscore: 316.1, e-value: 3.4e-89, length: 317)
1556	UniRef100_Q54296_from_3780_to_4062 (HMM "PKS_AT" in sequence "UniRef100_Q54296", bitscore: 316.1, e-value: 3.5e-89, length: 283)
1557	UniRef100_A4RFV2_from_899_to_1246 (HMM "PKS_AT" in sequence "UniRef100_A4RFV2", bitscore: 315.9, e-value: 4e-89, length: 348)
1558	UniRef100_A4EWL2_from_550_to_847 (HMM "PKS_AT" in sequence "UniRef100_A4EWL2", bitscore: 315.9, e-value: 4e-89, length: 298)
1559	UniRef100_Q49B92_from_592_to_906 (HMM "PKS_AT" in sequence "UniRef100_Q49B92", bitscore: 315.4, e-value: 5.4e-89, length: 315)
1560	UniRef100_Q5BCE6_from_579_to_894 (HMM "PKS_AT" in sequence "UniRef100_Q5BCE6", bitscore: 315.4, e-value: 5.4e-89, length: 316)
1561	UniRef100_UPI0000559408_from_455_to_762 (HMM "PKS_AT" in sequence "UniRef100_UPI0000559408", bitscore: 315.0, e-value: 7.6e-89, length: 308)
1562	UniRef100_Q6RKJ6_from_534_to_855 (HMM "PKS_AT" in sequence "UniRef100_Q6RKJ6", bitscore: 314.8, e-value: 8.3e-89, length: 322)
1563	UniRef100_Q9ADL8_from_100_to_426 (HMM "PKS_AT" in sequence "UniRef100_Q9ADL8", bitscore: 314.7, e-value: 9.3e-89, length: 327)
1564	UniRef100_Q2SHY8_from_546_to_847 (HMM "PKS_AT" in sequence "UniRef100_Q2SHY8", bitscore: 314.4, e-value: 1.1e-88, length: 302)
1565	UniRef100_Q5BH30_from_952_to_1252 (HMM "PKS_AT" in sequence "UniRef100_Q5BH30", bitscore: 314.1, e-value: 1.4e-88, length: 301)
1566	UniRef100_A1CVN0_from_960_to_1260 (HMM "PKS_AT" in sequence "UniRef100_A1CVN0", bitscore: 314.0, e-value: 1.4e-88, length: 301)
1567	UniRef100_Q0TWN6_from_525_to_840 (HMM "PKS_AT" in sequence "UniRef100_Q0TWN6", bitscore: 313.9, e-value: 1.5e-88, length: 316)
1568	UniRef100_Q1DM94_from_905_to_1205 (HMM "PKS_AT" in sequence "UniRef100_Q1DM94", bitscore: 313.9, e-value: 1.5e-88, length: 301)
1569	UniRef100_O60026_from_913_to_1213 (HMM "PKS_AT" in sequence "UniRef100_O60026", bitscore: 313.9, e-value: 1.6e-88, length: 301)
1570	UniRef100_Q4WZA8_from_913_to_1213 (HMM "PKS_AT" in sequence "UniRef100_Q4WZA8", bitscore: 313.9, e-value: 1.6e-88, length: 301)
1571	UniRef100_O59897_from_913_to_1213 (HMM "PKS_AT" in sequence "UniRef100_O59897", bitscore: 313.9, e-value: 1.6e-88, length: 301)
1572	UniRef100_Q6RKG2_from_537_to_850 (HMM "PKS_AT" in sequence "UniRef100_Q6RKG2", bitscore: 313.8, e-value: 1.7e-88, length: 314)
1573	UniRef100_Q2XW08_from_540_to_853 (HMM "PKS_AT" in sequence "UniRef100_Q2XW08", bitscore: 313.8, e-value: 1.7e-88, length: 314)
1574	UniRef100_A0QF84_from_530_to_825 (HMM "PKS_AT" in sequence "UniRef100_A0QF84", bitscore: 313.8, e-value: 1.7e-88, length: 296)
1575	UniRef100_A1CN13_from_552_to_869 (HMM "PKS_AT" in sequence "UniRef100_A1CN13", bitscore: 313.8, e-value: 1.7e-88, length: 318)
1576	UniRef100_A2QDU0_from_574_to_889 (HMM "PKS_AT" in sequence "UniRef100_A2QDU0", bitscore: 313.6, e-value: 1.9e-88, length: 316)
1577	UniRef100_A1D5E5_from_583_to_888 (HMM "PKS_AT" in sequence "UniRef100_A1D5E5", bitscore: 312.9, e-value: 3.2e-88, length: 306)
1578	UniRef100_A3Q0G4_from_547_to_838 (HMM "PKS_AT" in sequence "UniRef100_A3Q0G4", bitscore: 312.8, e-value: 3.5e-88, length: 292)
1579	UniRef100_Q1B845_from_547_to_838 (HMM "PKS_AT" in sequence "UniRef100_Q1B845", bitscore: 312.8, e-value: 3.5e-88, length: 292)
1580	UniRef100_A4U8R3_from_582_to_886 (HMM "PKS_AT" in sequence "UniRef100_A4U8R3", bitscore: 312.7, e-value: 3.6e-88, length: 305)
1581	UniRef100_Q2KGA7_from_561_to_870 (HMM "PKS_AT" in sequence "UniRef100_Q2KGA7", bitscore: 312.6, e-value: 3.9e-88, length: 310)
1582	UniRef100_Q6RKK6_from_558_to_877 (HMM "PKS_AT" in sequence "UniRef100_Q6RKK6", bitscore: 312.6, e-value: 4e-88, length: 320)
1583	UniRef100_A4TA92_from_561_to_854 (HMM "PKS_AT" in sequence "UniRef100_A4TA92", bitscore: 312.5, e-value: 4.1e-88, length: 294)
1584	UniRef100_Q2ANX1_from_533_to_830 (HMM "PKS_AT" in sequence "UniRef100_Q2ANX1", bitscore: 312.2, e-value: 5e-88, length: 298)
1585	UniRef100_A0QCC7_from_510_to_805 (HMM "PKS_AT" in sequence "UniRef100_A0QCC7", bitscore: 311.9, e-value: 6.2e-88, length: 296)
1586	UniRef100_Q4WAZ9_from_575_to_893 (HMM "PKS_AT" in sequence "UniRef100_Q4WAZ9", bitscore: 311.9, e-value: 6.3e-88, length: 319)
1587	UniRef100_A1T9S6_from_564_to_857 (HMM "PKS_AT" in sequence "UniRef100_A1T9S6", bitscore: 311.9, e-value: 6.5e-88, length: 294)
1588	UniRef100_A2QH06_from_585_to_884 (HMM "PKS_AT" in sequence "UniRef100_A2QH06", bitscore: 311.8, e-value: 6.7e-88, length: 300)
1589	UniRef100_A2QHC4_from_590_to_896 (HMM "PKS_AT" in sequence "UniRef100_A2QHC4", bitscore: 311.7, e-value: 7.2e-88, length: 307)
1590	UniRef100_Q2UFM3_from_589_to_899 (HMM "PKS_AT" in sequence "UniRef100_Q2UFM3", bitscore: 311.7, e-value: 7.5e-88, length: 311)
1591	UniRef100_A0R1E8_from_543_to_838 (HMM "PKS_AT" in sequence "UniRef100_A0R1E8", bitscore: 311.6, e-value: 7.7e-88, length: 296)
1592	UniRef100_A1KHX1_from_540_to_835 (HMM "PKS_AT" in sequence "UniRef100_A1KHX1", bitscore: 311.4, e-value: 8.8e-88, length: 296)
1593	UniRef100_Q8VK52_from_556_to_851 (HMM "PKS_AT" in sequence "UniRef100_Q8VK52", bitscore: 311.4, e-value: 8.8e-88, length: 296)
1594	UniRef100_A4KGA7_from_540_to_835 (HMM "PKS_AT" in sequence "UniRef100_A4KGA7", bitscore: 311.4, e-value: 8.8e-88, length: 296)
1595	UniRef100_Q7U0G2_from_540_to_835 (HMM "PKS_AT" in sequence "UniRef100_Q7U0G2", bitscore: 311.4, e-value: 8.8e-88, length: 296)
1596	UniRef100_O50437_from_37_to_332 (HMM "PKS_AT" in sequence "UniRef100_O50437", bitscore: 311.4, e-value: 8.8e-88, length: 296)
1597	UniRef100_Q211N3_from_557_to_849 (HMM "PKS_AT" in sequence "UniRef100_Q211N3", bitscore: 311.1, e-value: 1.1e-87, length: 293)
1598	UniRef100_Q0Q2H9_from_934_to_1233 (HMM "PKS_AT" in sequence "UniRef100_Q0Q2H9", bitscore: 311.1, e-value: 1.1e-87, length: 300)
1599	UniRef100_A0ZEC0_from_562_to_852 (HMM "PKS_AT" in sequence "UniRef100_A0ZEC0", bitscore: 311.1, e-value: 1.1e-87, length: 291)
1600	UniRef100_Q83X69_from_109_to_406 (HMM "PKS_AT" in sequence "UniRef100_Q83X69", bitscore: 310.9, e-value: 1.3e-87, length: 298)
1601	UniRef100_A1C888_from_914_to_1214 (HMM "PKS_AT" in sequence "UniRef100_A1C888", bitscore: 310.7, e-value: 1.5e-87, length: 301)
1602	UniRef100_Q54297_from_3797_to_4063 (HMM "PKS_AT" in sequence "UniRef100_Q54297", bitscore: 310.7, e-value: 1.5e-87, length: 267)
1603	UniRef100_Q2GPL2_from_572_to_885 (HMM "PKS_AT" in sequence "UniRef100_Q2GPL2", bitscore: 310.5, e-value: 1.6e-87, length: 314)
1604	UniRef100_Q49940_from_566_to_862 (HMM "PKS_AT" in sequence "UniRef100_Q49940", bitscore: 310.5, e-value: 1.7e-87, length: 297)
1605	UniRef100_Q9CB70_from_566_to_862 (HMM "PKS_AT" in sequence "UniRef100_Q9CB70", bitscore: 310.5, e-value: 1.7e-87, length: 297)
1606	UniRef100_Q9KID7_from_5903_to_6191 (HMM "PKS_AT" in sequence "UniRef100_Q9KID7", bitscore: 310.4, e-value: 1.7e-87, length: 289)
1607	UniRef100_UPI000065F99D_from_495_to_798 (HMM "PKS_AT" in sequence "UniRef100_UPI000065F99D", bitscore: 310.4, e-value: 1.8e-87, length: 304)
1608	UniRef100_Q0H0R7_from_916_to_1219 (HMM "PKS_AT" in sequence "UniRef100_Q0H0R7", bitscore: 310.4, e-value: 1.8e-87, length: 304)
1609	UniRef100_Q54296_from_7384_to_7650 (HMM "PKS_AT" in sequence "UniRef100_Q54296", bitscore: 310.3, e-value: 1.9e-87, length: 267)
1610	UniRef100_Q7WID3_from_533_to_831 (HMM "PKS_AT" in sequence "UniRef100_Q7WID3", bitscore: 310.0, e-value: 2.3e-87, length: 299)
1611	UniRef100_Q73YT8_from_505_to_800 (HMM "PKS_AT" in sequence "UniRef100_Q73YT8", bitscore: 309.5, e-value: 3.2e-87, length: 296)
1612	UniRef100_Q5LV53_from_539_to_835 (HMM "PKS_AT" in sequence "UniRef100_Q5LV53", bitscore: 309.5, e-value: 3.4e-87, length: 297)
1613	UniRef100_Q7CT25_from_550_to_839 (HMM "PKS_AT" in sequence "UniRef100_Q7CT25", bitscore: 308.8, e-value: 5.4e-87, length: 290)
1614	UniRef100_O51827_from_537_to_832 (HMM "PKS_AT" in sequence "UniRef100_O51827", bitscore: 308.8, e-value: 5.5e-87, length: 296)
1615	UniRef100_A0PQ30_from_539_to_835 (HMM "PKS_AT" in sequence "UniRef100_A0PQ30", bitscore: 308.6, e-value: 6.3e-87, length: 297)
1616	UniRef100_Q5AXA9_from_947_to_1282 (HMM "PKS_AT" in sequence "UniRef100_Q5AXA9", bitscore: 308.5, e-value: 6.7e-87, length: 336)
1617	UniRef100_Q70I02_from_324_to_623 (HMM "PKS_AT" in sequence "UniRef100_Q70I02", bitscore: 308.3, e-value: 7.8e-87, length: 300)
1618	UniRef100_Q099Y5_from_696_to_990 (HMM "PKS_AT" in sequence "UniRef100_Q099Y5", bitscore: 308.2, e-value: 8.3e-87, length: 295)
1619	UniRef100_Q847C3_from_562_to_852 (HMM "PKS_AT" in sequence "UniRef100_Q847C3", bitscore: 307.8, e-value: 1e-86, length: 291)
1620	UniRef100_Q2UR58_from_918_to_1215 (HMM "PKS_AT" in sequence "UniRef100_Q2UR58", bitscore: 307.8, e-value: 1.1e-86, length: 298)
1621	UniRef100_Q0LLS0_from_554_to_869 (HMM "PKS_AT" in sequence "UniRef100_Q0LLS0", bitscore: 307.8, e-value: 1.1e-86, length: 316)
1622	UniRef100_Q49624_from_538_to_833 (HMM "PKS_AT" in sequence "UniRef100_Q49624", bitscore: 307.5, e-value: 1.4e-86, length: 296)
1623	UniRef100_Q1D6B7_from_581_to_875 (HMM "PKS_AT" in sequence "UniRef100_Q1D6B7", bitscore: 307.4, e-value: 1.4e-86, length: 295)
1624	UniRef100_Q0CNL6_from_585_to_890 (HMM "PKS_AT" in sequence "UniRef100_Q0CNL6", bitscore: 307.2, e-value: 1.7e-86, length: 306)
1625	UniRef100_Q70P98_from_554_to_848 (HMM "PKS_AT" in sequence "UniRef100_Q70P98", bitscore: 307.1, e-value: 1.7e-86, length: 295)
1626	UniRef100_Q9CD78_from_541_to_837 (HMM "PKS_AT" in sequence "UniRef100_Q9CD78", bitscore: 306.9, e-value: 2e-86, length: 297)
1627	UniRef100_Q6RKE9_from_554_to_877 (HMM "PKS_AT" in sequence "UniRef100_Q6RKE9", bitscore: 306.6, e-value: 2.5e-86, length: 324)
1628	UniRef100_A1C8H5_from_916_to_1216 (HMM "PKS_AT" in sequence "UniRef100_A1C8H5", bitscore: 306.5, e-value: 2.7e-86, length: 301)
1629	UniRef100_A2QBL3_from_545_to_860 (HMM "PKS_AT" in sequence "UniRef100_A2QBL3", bitscore: 306.4, e-value: 2.9e-86, length: 316)
1630	UniRef100_Q0B307_from_565_to_864 (HMM "PKS_AT" in sequence "UniRef100_Q0B307", bitscore: 306.3, e-value: 3.1e-86, length: 300)
1631	UniRef100_Q2HGW2_from_926_to_1226 (HMM "PKS_AT" in sequence "UniRef100_Q2HGW2", bitscore: 306.0, e-value: 3.7e-86, length: 301)
1632	UniRef100_Q5VD79_from_904_to_1203 (HMM "PKS_AT" in sequence "UniRef100_Q5VD79", bitscore: 306.0, e-value: 3.9e-86, length: 300)
1633	UniRef100_Q11F61_from_549_to_847 (HMM "PKS_AT" in sequence "UniRef100_Q11F61", bitscore: 305.8, e-value: 4.2e-86, length: 299)
1634	UniRef100_Q7W6G2_from_533_to_831 (HMM "PKS_AT" in sequence "UniRef100_Q7W6G2", bitscore: 305.7, e-value: 4.5e-86, length: 299)
1635	UniRef100_Q08N47_from_393_to_690 (HMM "PKS_AT" in sequence "UniRef100_Q08N47", bitscore: 305.7, e-value: 4.7e-86, length: 298)
1636	UniRef100_Q54296_from_544_to_810 (HMM "PKS_AT" in sequence "UniRef100_Q54296", bitscore: 305.6, e-value: 5e-86, length: 267)
1637	UniRef100_Q9ZGA4_from_6515_to_6793 (HMM "PKS_AT" in sequence "UniRef100_Q9ZGA4", bitscore: 305.5, e-value: 5.2e-86, length: 279)
1638	UniRef100_A1C5U4_from_575_to_893 (HMM "PKS_AT" in sequence "UniRef100_A1C5U4", bitscore: 305.4, e-value: 5.9e-86, length: 319)
1639	UniRef100_Q03131_from_59_to_353 (HMM "PKS_AT" in sequence "UniRef100_Q03131", bitscore: 305.3, e-value: 6.2e-86, length: 295)
1640	UniRef100_Q5UNP6_from_111_to_405 (HMM "PKS_AT" in sequence "UniRef100_Q5UNP6", bitscore: 305.3, e-value: 6.2e-86, length: 295)
1641	UniRef100_Q54296_from_5758_to_6024 (HMM "PKS_AT" in sequence "UniRef100_Q54296", bitscore: 305.3, e-value: 6.3e-86, length: 267)
1642	UniRef100_A0FXQ3_from_1170_to_1466 (HMM "PKS_AT" in sequence "UniRef100_A0FXQ3", bitscore: 305.1, e-value: 7.1e-86, length: 297)
1643	UniRef100_UPI0000F2136C_from_529_to_828 (HMM "PKS_AT" in sequence "UniRef100_UPI0000F2136C", bitscore: 305.0, e-value: 7.4e-86, length: 300)
1644	UniRef100_Q03149_from_913_to_1213 (HMM "PKS_AT" in sequence "UniRef100_Q03149", bitscore: 304.9, e-value: 8.3e-86, length: 301)
1645	UniRef100_A3NKB9_from_2763_to_3055 (HMM "PKS_AT" in sequence "UniRef100_A3NKB9", bitscore: 304.7, e-value: 9.2e-86, length: 293)
1646	UniRef100_Q4WR29_from_526_to_810 (HMM "PKS_AT" in sequence "UniRef100_Q4WR29", bitscore: 304.4, e-value: 1.1e-85, length: 285)
1647	UniRef100_A1D8I9_from_927_to_1230 (HMM "PKS_AT" in sequence "UniRef100_A1D8I9", bitscore: 304.1, e-value: 1.4e-85, length: 304)
1648	UniRef100_Q2Q3Z3_from_576_to_880 (HMM "PKS_AT" in sequence "UniRef100_Q2Q3Z3", bitscore: 303.7, e-value: 1.8e-85, length: 305)
1649	UniRef100_Q27YQ0_from_56_to_349 (HMM "PKS_AT" in sequence "UniRef100_Q27YQ0", bitscore: 303.3, e-value: 2.4e-85, length: 294)
1650	UniRef100_Q2UB00_from_558_to_873 (HMM "PKS_AT" in sequence "UniRef100_Q2UB00", bitscore: 303.2, e-value: 2.7e-85, length: 316)
1651	UniRef100_Q8TGD8_from_910_to_1211 (HMM "PKS_AT" in sequence "UniRef100_Q8TGD8", bitscore: 303.2, e-value: 2.7e-85, length: 302)
1652	UniRef100_A1KMS7_from_563_to_865 (HMM "PKS_AT" in sequence "UniRef100_A1KMS7", bitscore: 303.1, e-value: 2.9e-85, length: 303)
1653	UniRef100_A3P5Y3_from_2768_to_3060 (HMM "PKS_AT" in sequence "UniRef100_A3P5Y3", bitscore: 302.7, e-value: 3.8e-85, length: 293)
1654	UniRef100_Q54296_from_9014_to_9295 (HMM "PKS_AT" in sequence "UniRef100_Q54296", bitscore: 302.5, e-value: 4.4e-85, length: 282)
1655	UniRef100_A2RWQ3_from_2742_to_3034 (HMM "PKS_AT" in sequence "UniRef100_A2RWQ3", bitscore: 302.2, e-value: 5.2e-85, length: 293)
1656	UniRef100_UPI0000558ED7_from_2742_to_3034 (HMM "PKS_AT" in sequence "UniRef100_UPI0000558ED7", bitscore: 302.2, e-value: 5.2e-85, length: 293)
1657	UniRef100_UPI00006DD157_from_335_to_627 (HMM "PKS_AT" in sequence "UniRef100_UPI00006DD157", bitscore: 302.2, e-value: 5.2e-85, length: 293)
1658	UniRef100_Q10978_from_563_to_865 (HMM "PKS_AT" in sequence "UniRef100_Q10978", bitscore: 302.2, e-value: 5.3e-85, length: 303)
1659	UniRef100_Q7TXL9_from_563_to_865 (HMM "PKS_AT" in sequence "UniRef100_Q7TXL9", bitscore: 302.2, e-value: 5.3e-85, length: 303)
1660	UniRef100_Q6RKE7_from_902_to_1199 (HMM "PKS_AT" in sequence "UniRef100_Q6RKE7", bitscore: 302.1, e-value: 5.8e-85, length: 298)
1661	UniRef100_A2VI44_from_548_to_843 (HMM "PKS_AT" in sequence "UniRef100_A2VI44", bitscore: 301.9, e-value: 6.3e-85, length: 296)
1662	UniRef100_Q7VEZ3_from_548_to_843 (HMM "PKS_AT" in sequence "UniRef100_Q7VEZ3", bitscore: 301.9, e-value: 6.3e-85, length: 296)
1663	UniRef100_A1QRP8_from_548_to_843 (HMM "PKS_AT" in sequence "UniRef100_A1QRP8", bitscore: 301.9, e-value: 6.3e-85, length: 296)
1664	UniRef100_UPI00005EE569_from_527_to_822 (HMM "PKS_AT" in sequence "UniRef100_UPI00005EE569", bitscore: 301.9, e-value: 6.3e-85, length: 296)
1665	UniRef100_Q9ZGA4_from_4917_to_5186 (HMM "PKS_AT" in sequence "UniRef100_Q9ZGA4", bitscore: 301.9, e-value: 6.6e-85, length: 270)
1666	UniRef100_A4LU41_from_2751_to_3043 (HMM "PKS_AT" in sequence "UniRef100_A4LU41", bitscore: 301.7, e-value: 7.6e-85, length: 293)
1667	UniRef100_UPI000055A01F_from_2727_to_3019 (HMM "PKS_AT" in sequence "UniRef100_UPI000055A01F", bitscore: 301.7, e-value: 7.6e-85, length: 293)
1668	UniRef100_UPI000023D164_from_590_to_892 (HMM "PKS_AT" in sequence "UniRef100_UPI000023D164", bitscore: 301.5, e-value: 8.3e-85, length: 303)
1669	UniRef100_Q6RKI5_from_886_to_1186 (HMM "PKS_AT" in sequence "UniRef100_Q6RKI5", bitscore: 301.4, e-value: 8.9e-85, length: 301)
1670	UniRef100_A1B0A4_from_540_to_838 (HMM "PKS_AT" in sequence "UniRef100_A1B0A4", bitscore: 301.3, e-value: 9.9e-85, length: 299)
1671	UniRef100_A2Q7L3_from_561_to_872 (HMM "PKS_AT" in sequence "UniRef100_A2Q7L3", bitscore: 301.2, e-value: 1e-84, length: 312)
1672	UniRef100_Q3JLX2_from_2730_to_3022 (HMM "PKS_AT" in sequence "UniRef100_Q3JLX2", bitscore: 301.2, e-value: 1.1e-84, length: 293)
1673	UniRef100_Q63KU5_from_2736_to_3028 (HMM "PKS_AT" in sequence "UniRef100_Q63KU5", bitscore: 301.2, e-value: 1.1e-84, length: 293)
1674	UniRef100_UPI000055B93C_from_2720_to_3012 (HMM "PKS_AT" in sequence "UniRef100_UPI000055B93C", bitscore: 301.2, e-value: 1.1e-84, length: 293)
1675	UniRef100_UPI000055BFEF_from_2762_to_3054 (HMM "PKS_AT" in sequence "UniRef100_UPI000055BFEF", bitscore: 301.2, e-value: 1.1e-84, length: 293)
1676	UniRef100_Q83WE7_from_580_to_881 (HMM "PKS_AT" in sequence "UniRef100_Q83WE7", bitscore: 301.0, e-value: 1.2e-84, length: 302)
1677	UniRef100_Q6RC08_from_28_to_274 (HMM "PKS_AT" in sequence "UniRef100_Q6RC08", bitscore: 301.0, e-value: 1.2e-84, length: 247)
1678	UniRef100_A4U8T3_from_595_to_897 (HMM "PKS_AT" in sequence "UniRef100_A4U8T3", bitscore: 301.0, e-value: 1.2e-84, length: 303)
1679	UniRef100_Q0U8D3_from_410_to_707 (HMM "PKS_AT" in sequence "UniRef100_Q0U8D3", bitscore: 300.7, e-value: 1.5e-84, length: 298)
1680	UniRef100_Q4WAY3_from_598_to_915 (HMM "PKS_AT" in sequence "UniRef100_Q4WAY3", bitscore: 300.6, e-value: 1.6e-84, length: 318)
1681	UniRef100_A4RIS3_from_556_to_857 (HMM "PKS_AT" in sequence "UniRef100_A4RIS3", bitscore: 300.5, e-value: 1.7e-84, length: 302)
1682	UniRef100_A1DK13_from_535_to_839 (HMM "PKS_AT" in sequence "UniRef100_A1DK13", bitscore: 300.5, e-value: 1.7e-84, length: 305)
1683	UniRef100_A2R1Z2_from_548_to_866 (HMM "PKS_AT" in sequence "UniRef100_A2R1Z2", bitscore: 300.4, e-value: 1.8e-84, length: 319)
1684	UniRef100_Q6RWD9_from_897_to_1195 (HMM "PKS_AT" in sequence "UniRef100_Q6RWD9", bitscore: 300.4, e-value: 1.8e-84, length: 299)
1685	UniRef100_Q874C7_from_913_to_1214 (HMM "PKS_AT" in sequence "UniRef100_Q874C7", bitscore: 300.3, e-value: 2e-84, length: 302)
1686	UniRef100_A1QY57_from_555_to_850 (HMM "PKS_AT" in sequence "UniRef100_A1QY57", bitscore: 300.2, e-value: 2.1e-84, length: 296)
1687	UniRef100_UPI00005EE8D7_from_524_to_819 (HMM "PKS_AT" in sequence "UniRef100_UPI00005EE8D7", bitscore: 300.2, e-value: 2.1e-84, length: 296)
1688	UniRef100_Q8KND3_from_544_to_836 (HMM "PKS_AT" in sequence "UniRef100_Q8KND3", bitscore: 300.1, e-value: 2.2e-84, length: 293)
1689	UniRef100_A4X3P8_from_1070_to_1366 (HMM "PKS_AT" in sequence "UniRef100_A4X3P8", bitscore: 300.0, e-value: 2.4e-84, length: 297)
1690	UniRef100_Q0D1N9_from_849_to_1147 (HMM "PKS_AT" in sequence "UniRef100_Q0D1N9", bitscore: 299.7, e-value: 2.9e-84, length: 299)
1691	UniRef100_UPI000067452B_from_2762_to_3054 (HMM "PKS_AT" in sequence "UniRef100_UPI000067452B", bitscore: 299.6, e-value: 3.1e-84, length: 293)
1692	UniRef100_Q7BQ70_from_1552_to_1849 (HMM "PKS_AT" in sequence "UniRef100_Q7BQ70", bitscore: 299.4, e-value: 3.8e-84, length: 298)
1693	UniRef100_UPI0000ECBB29_from_296_to_594 (HMM "PKS_AT" in sequence "UniRef100_UPI0000ECBB29", bitscore: 299.3, e-value: 3.9e-84, length: 299)
1694	UniRef100_UPI0000ECBB2A_from_296_to_594 (HMM "PKS_AT" in sequence "UniRef100_UPI0000ECBB2A", bitscore: 299.3, e-value: 3.9e-84, length: 299)
1695	UniRef100_Q0CCY3_from_938_to_1238 (HMM "PKS_AT" in sequence "UniRef100_Q0CCY3", bitscore: 299.2, e-value: 4.2e-84, length: 301)
1696	UniRef100_A2R2T7_from_546_to_870 (HMM "PKS_AT" in sequence "UniRef100_A2R2T7", bitscore: 299.1, e-value: 4.4e-84, length: 325)
1697	UniRef100_Q6RKL1_from_725_to_1023 (HMM "PKS_AT" in sequence "UniRef100_Q6RKL1", bitscore: 299.1, e-value: 4.4e-84, length: 299)
1698	UniRef100_A4KUB0_from_529_to_822 (HMM "PKS_AT" in sequence "UniRef100_A4KUB0", bitscore: 299.1, e-value: 4.6e-84, length: 294)
1699	UniRef100_Q7TVK8_from_555_to_850 (HMM "PKS_AT" in sequence "UniRef100_Q7TVK8", bitscore: 298.9, e-value: 5.1e-84, length: 296)
1700	UniRef100_Q5AUX1_from_883_to_1191 (HMM "PKS_AT" in sequence "UniRef100_Q5AUX1", bitscore: 298.7, e-value: 6.1e-84, length: 309)
1701	UniRef100_Q62C88_from_2748_to_3040 (HMM "PKS_AT" in sequence "UniRef100_Q62C88", bitscore: 298.6, e-value: 6.4e-84, length: 293)
1702	UniRef100_UPI0000558FD6_from_2744_to_3036 (HMM "PKS_AT" in sequence "UniRef100_UPI0000558FD6", bitscore: 298.6, e-value: 6.4e-84, length: 293)
1703	UniRef100_Q8KUH3_from_3572_to_3853 (HMM "PKS_AT" in sequence "UniRef100_Q8KUH3", bitscore: 298.5, e-value: 6.9e-84, length: 282)
1704	UniRef100_A1DA81_from_482_to_799 (HMM "PKS_AT" in sequence "UniRef100_A1DA81", bitscore: 298.4, e-value: 7.3e-84, length: 318)
1705	UniRef100_UPI0000F2E723_from_530_to_828 (HMM "PKS_AT" in sequence "UniRef100_UPI0000F2E723", bitscore: 298.2, e-value: 8.5e-84, length: 299)
1706	UniRef100_Q0CV50_from_960_to_1260 (HMM "PKS_AT" in sequence "UniRef100_Q0CV50", bitscore: 298.2, e-value: 8.6e-84, length: 301)
1707	UniRef100_Q8TGD6_from_960_to_1260 (HMM "PKS_AT" in sequence "UniRef100_Q8TGD6", bitscore: 298.1, e-value: 8.9e-84, length: 301)
1708	UniRef100_Q1DST4_from_546_to_854 (HMM "PKS_AT" in sequence "UniRef100_Q1DST4", bitscore: 298.1, e-value: 9.1e-84, length: 309)
1709	UniRef100_A0V6T8_from_554_to_873 (HMM "PKS_AT" in sequence "UniRef100_A0V6T8", bitscore: 297.8, e-value: 1.1e-83, length: 320)
1710	UniRef100_Q8J0F7_from_560_to_881 (HMM "PKS_AT" in sequence "UniRef100_Q8J0F7", bitscore: 297.6, e-value: 1.3e-83, length: 322)
1711	UniRef100_A1KQG0_from_555_to_850 (HMM "PKS_AT" in sequence "UniRef100_A1KQG0", bitscore: 297.4, e-value: 1.4e-83, length: 296)
1712	UniRef100_Q12397_from_887_to_1189 (HMM "PKS_AT" in sequence "UniRef100_Q12397", bitscore: 297.4, e-value: 1.4e-83, length: 303)
1713	UniRef100_Q5AV55_from_913_to_1215 (HMM "PKS_AT" in sequence "UniRef100_Q5AV55", bitscore: 297.4, e-value: 1.4e-83, length: 303)
1714	UniRef100_Q4WA61_from_927_to_1230 (HMM "PKS_AT" in sequence "UniRef100_Q4WA61", bitscore: 297.4, e-value: 1.4e-83, length: 304)
1715	UniRef100_A3JMZ0_from_542_to_837 (HMM "PKS_AT" in sequence "UniRef100_A3JMZ0", bitscore: 297.2, e-value: 1.7e-83, length: 296)
1716	UniRef100_Q96UG6_from_540_to_839 (HMM "PKS_AT" in sequence "UniRef100_Q96UG6", bitscore: 297.0, e-value: 1.9e-83, length: 300)
1717	UniRef100_Q3W9K3_from_3_to_305 (HMM "PKS_AT" in sequence "UniRef100_Q3W9K3", bitscore: 296.8, e-value: 2.2e-83, length: 303)
1718	UniRef100_A0PQ37_from_568_to_874 (HMM "PKS_AT" in sequence "UniRef100_A0PQ37", bitscore: 296.8, e-value: 2.3e-83, length: 307)
1719	UniRef100_Q2H9K3_from_1270_to_1552 (HMM "PKS_AT" in sequence "UniRef100_Q2H9K3", bitscore: 296.7, e-value: 2.3e-83, length: 283)
1720	UniRef100_Q84HC6_from_528_to_821 (HMM "PKS_AT" in sequence "UniRef100_Q84HC6", bitscore: 296.7, e-value: 2.4e-83, length: 294)
1721	UniRef100_Q5SBL2_from_556_to_862 (HMM "PKS_AT" in sequence "UniRef100_Q5SBL2", bitscore: 296.6, e-value: 2.6e-83, length: 307)
1722	UniRef100_Q2GV63_from_1669_to_1970 (HMM "PKS_AT" in sequence "UniRef100_Q2GV63", bitscore: 296.1, e-value: 3.5e-83, length: 302)
1723	UniRef100_Q4S1K1_from_249_to_551 (HMM "PKS_AT" in sequence "UniRef100_Q4S1K1", bitscore: 296.0, e-value: 3.7e-83, length: 303)
1724	UniRef100_Q10977_from_634_to_932 (HMM "PKS_AT" in sequence "UniRef100_Q10977", bitscore: 296.0, e-value: 3.9e-83, length: 299)
1725	UniRef100_Q9Y8A5_from_562_to_881 (HMM "PKS_AT" in sequence "UniRef100_Q9Y8A5", bitscore: 295.8, e-value: 4.4e-83, length: 320)
1726	UniRef100_A2VMK1_from_555_to_850 (HMM "PKS_AT" in sequence "UniRef100_A2VMK1", bitscore: 295.7, e-value: 4.7e-83, length: 296)
1727	UniRef100_UPI00005F63AC_from_524_to_819 (HMM "PKS_AT" in sequence "UniRef100_UPI00005F63AC", bitscore: 295.7, e-value: 4.7e-83, length: 296)
1728	UniRef100_Q2PC52_from_3984_to_4284 (HMM "PKS_AT" in sequence "UniRef100_Q2PC52", bitscore: 295.5, e-value: 5.4e-83, length: 301)
1729	UniRef100_A4F5D6_from_685_to_983 (HMM "PKS_AT" in sequence "UniRef100_A4F5D6", bitscore: 295.0, e-value: 8e-83, length: 299)
1730	UniRef100_A5N8D8_from_1260_to_1554 (HMM "PKS_AT" in sequence "UniRef100_A5N8D8", bitscore: 294.9, e-value: 8.2e-83, length: 295)
1731	UniRef100_Q49933_from_577_to_882 (HMM "PKS_AT" in sequence "UniRef100_Q49933", bitscore: 294.7, e-value: 9.2e-83, length: 306)
1732	UniRef100_Q68CH8_from_555_to_860 (HMM "PKS_AT" in sequence "UniRef100_Q68CH8", bitscore: 294.6, e-value: 1e-82, length: 306)
1733	UniRef100_Q6L715_from_902_to_1199 (HMM "PKS_AT" in sequence "UniRef100_Q6L715", bitscore: 294.4, e-value: 1.2e-82, length: 298)
1734	UniRef100_Q08PV2_from_142_to_440 (HMM "PKS_AT" in sequence "UniRef100_Q08PV2", bitscore: 294.4, e-value: 1.2e-82, length: 299)
1735	UniRef100_Q0LP46_from_624_to_915 (HMM "PKS_AT" in sequence "UniRef100_Q0LP46", bitscore: 293.8, e-value: 1.8e-82, length: 292)
1736	UniRef100_Q2UA48_from_914_to_1214 (HMM "PKS_AT" in sequence "UniRef100_Q2UA48", bitscore: 293.7, e-value: 1.8e-82, length: 301)
1737	UniRef100_Q1DVU2_from_915_to_1255 (HMM "PKS_AT" in sequence "UniRef100_Q1DVU2", bitscore: 293.7, e-value: 1.9e-82, length: 341)
1738	UniRef100_P96202_from_574_to_872 (HMM "PKS_AT" in sequence "UniRef100_P96202", bitscore: 293.6, e-value: 2e-82, length: 299)
1739	UniRef100_A1DC25_from_548_to_864 (HMM "PKS_AT" in sequence "UniRef100_A1DC25", bitscore: 293.6, e-value: 2.1e-82, length: 317)
1740	UniRef100_UPI000065F99E_from_503_to_802 (HMM "PKS_AT" in sequence "UniRef100_UPI000065F99E", bitscore: 293.4, e-value: 2.3e-82, length: 300)
1741	UniRef100_Q1GDY4_from_541_to_838 (HMM "PKS_AT" in sequence "UniRef100_Q1GDY4", bitscore: 293.0, e-value: 3.1e-82, length: 298)
1742	UniRef100_Q26Q18_from_576_to_874 (HMM "PKS_AT" in sequence "UniRef100_Q26Q18", bitscore: 292.5, e-value: 4.3e-82, length: 299)
1743	UniRef100_UPI000016515A_from_634_to_932 (HMM "PKS_AT" in sequence "UniRef100_UPI000016515A", bitscore: 292.4, e-value: 4.7e-82, length: 299)
1744	UniRef100_Q4WLD4_from_548_to_864 (HMM "PKS_AT" in sequence "UniRef100_Q4WLD4", bitscore: 292.2, e-value: 5.4e-82, length: 317)
1745	UniRef100_Q4ZVR9_from_2683_to_2976 (HMM "PKS_AT" in sequence "UniRef100_Q4ZVR9", bitscore: 292.1, e-value: 5.6e-82, length: 294)
1746	UniRef100_Q0CI04_from_469_to_785 (HMM "PKS_AT" in sequence "UniRef100_Q0CI04", bitscore: 292.1, e-value: 5.6e-82, length: 317)
1747	UniRef100_Q2RSH5_from_24_to_326 (HMM "PKS_AT" in sequence "UniRef100_Q2RSH5", bitscore: 291.7, e-value: 7.7e-82, length: 303)
1748	UniRef100_Q7D6F1_from_574_to_872 (HMM "PKS_AT" in sequence "UniRef100_Q7D6F1", bitscore: 291.2, e-value: 1.1e-81, length: 299)
1749	UniRef100_Q2UNN5_from_593_to_911 (HMM "PKS_AT" in sequence "UniRef100_Q2UNN5", bitscore: 291.2, e-value: 1.1e-81, length: 319)
1750	UniRef100_Q0C8M3_from_562_to_881 (HMM "PKS_AT" in sequence "UniRef100_Q0C8M3", bitscore: 291.0, e-value: 1.2e-81, length: 320)
1751	UniRef100_UPI0000E2B3E9_from_562_to_881 (HMM "PKS_AT" in sequence "UniRef100_UPI0000E2B3E9", bitscore: 291.0, e-value: 1.2e-81, length: 320)
1752	UniRef100_Q6WS86_from_193_to_437 (HMM "PKS_AT" in sequence "UniRef100_Q6WS86", bitscore: 291.0, e-value: 1.2e-81, length: 245)
1753	UniRef100_A4KKJ1_from_634_to_932 (HMM "PKS_AT" in sequence "UniRef100_A4KKJ1", bitscore: 291.0, e-value: 1.2e-81, length: 299)
1754	UniRef100_UPI00005F6360_from_634_to_932 (HMM "PKS_AT" in sequence "UniRef100_UPI00005F6360", bitscore: 291.0, e-value: 1.2e-81, length: 299)
1755	UniRef100_A0W4S9_from_527_to_825 (HMM "PKS_AT" in sequence "UniRef100_A0W4S9", bitscore: 290.8, e-value: 1.4e-81, length: 299)
1756	UniRef100_A3SPZ2_from_537_to_836 (HMM "PKS_AT" in sequence "UniRef100_A3SPZ2", bitscore: 290.8, e-value: 1.4e-81, length: 300)
1757	UniRef100_A0PQ35_from_546_to_837 (HMM "PKS_AT" in sequence "UniRef100_A0PQ35", bitscore: 290.7, e-value: 1.5e-81, length: 292)
1758	UniRef100_A2QUI2_from_913_to_1213 (HMM "PKS_AT" in sequence "UniRef100_A2QUI2", bitscore: 290.7, e-value: 1.6e-81, length: 301)
1759	UniRef100_Q4W944_from_922_to_1222 (HMM "PKS_AT" in sequence "UniRef100_Q4W944", bitscore: 290.6, e-value: 1.6e-81, length: 301)
1760	UniRef100_Q49936_from_209_to_499 (HMM "PKS_AT" in sequence "UniRef100_Q49936", bitscore: 290.2, e-value: 2.2e-81, length: 291)
1761	UniRef100_Q49932_from_565_to_855 (HMM "PKS_AT" in sequence "UniRef100_Q49932", bitscore: 290.2, e-value: 2.2e-81, length: 291)
1762	UniRef100_Q50179_from_141_to_431 (HMM "PKS_AT" in sequence "UniRef100_Q50179", bitscore: 290.2, e-value: 2.2e-81, length: 291)
1763	UniRef100_Q9Z5K6_from_634_to_924 (HMM "PKS_AT" in sequence "UniRef100_Q9Z5K6", bitscore: 290.2, e-value: 2.2e-81, length: 291)
1764	UniRef100_Q0V6Q6_from_294_to_597 (HMM "PKS_AT" in sequence "UniRef100_Q0V6Q6", bitscore: 290.1, e-value: 2.3e-81, length: 304)
1765	UniRef100_A1HLA8_from_542_to_841 (HMM "PKS_AT" in sequence "UniRef100_A1HLA8", bitscore: 289.8, e-value: 2.8e-81, length: 300)
1766	UniRef100_Q1MX72_from_568_to_881 (HMM "PKS_AT" in sequence "UniRef100_Q1MX72", bitscore: 289.7, e-value: 3.1e-81, length: 314)
1767	UniRef100_Q9P855_from_882_to_1180 (HMM "PKS_AT" in sequence "UniRef100_Q9P855", bitscore: 289.6, e-value: 3.4e-81, length: 299)
1768	UniRef100_Q7TXM0_from_634_to_932 (HMM "PKS_AT" in sequence "UniRef100_Q7TXM0", bitscore: 289.6, e-value: 3.4e-81, length: 299)
1769	UniRef100_Q6Q891_from_876_to_1176 (HMM "PKS_AT" in sequence "UniRef100_Q6Q891", bitscore: 289.3, e-value: 3.9e-81, length: 301)
1770	UniRef100_A2QWP6_from_576_to_898 (HMM "PKS_AT" in sequence "UniRef100_A2QWP6", bitscore: 289.3, e-value: 4e-81, length: 323)
1771	UniRef100_A2QXP7_from_553_to_868 (HMM "PKS_AT" in sequence "UniRef100_A2QXP7", bitscore: 289.3, e-value: 4.1e-81, length: 316)
1772	UniRef100_Q5RJ12_from_540_to_841 (HMM "PKS_AT" in sequence "UniRef100_Q5RJ12", bitscore: 289.1, e-value: 4.6e-81, length: 302)
1773	UniRef100_UPI0000F1DD85_from_533_to_834 (HMM "PKS_AT" in sequence "UniRef100_UPI0000F1DD85", bitscore: 289.1, e-value: 4.6e-81, length: 302)
1774	UniRef100_Q54B49_from_564_to_899 (HMM "PKS_AT" in sequence "UniRef100_Q54B49", bitscore: 288.9, e-value: 5.3e-81, length: 336)
1775	UniRef100_A3KLM1_from_513_to_822 (HMM "PKS_AT" in sequence "UniRef100_A3KLM1", bitscore: 288.8, e-value: 5.5e-81, length: 310)
1776	UniRef100_Q83Y48_from_2687_to_2980 (HMM "PKS_AT" in sequence "UniRef100_Q83Y48", bitscore: 288.4, e-value: 7.3e-81, length: 294)
1777	UniRef100_A4FKZ4_from_545_to_837 (HMM "PKS_AT" in sequence "UniRef100_A4FKZ4", bitscore: 288.3, e-value: 7.8e-81, length: 293)
1778	UniRef100_Q0B303_from_1354_to_1646 (HMM "PKS_AT" in sequence "UniRef100_Q0B303", bitscore: 288.1, e-value: 9.3e-81, length: 293)
1779	UniRef100_Q1MT73_from_533_to_834 (HMM "PKS_AT" in sequence "UniRef100_Q1MT73", bitscore: 287.5, e-value: 1.4e-80, length: 302)
1780	UniRef100_UPI0000D8C28A_from_540_to_841 (HMM "PKS_AT" in sequence "UniRef100_UPI0000D8C28A", bitscore: 287.5, e-value: 1.4e-80, length: 302)
1781	UniRef100_Q6RKJ9_from_470_to_809 (HMM "PKS_AT" in sequence "UniRef100_Q6RKJ9", bitscore: 287.4, e-value: 1.5e-80, length: 340)
1782	UniRef100_Q5EGQ8_from_528_to_826 (HMM "PKS_AT" in sequence "UniRef100_Q5EGQ8", bitscore: 287.1, e-value: 1.9e-80, length: 299)
1783	UniRef100_Q1MX78_from_569_to_883 (HMM "PKS_AT" in sequence "UniRef100_Q1MX78", bitscore: 287.0, e-value: 1.9e-80, length: 315)
1784	UniRef100_A4FHQ0_from_521_to_829 (HMM "PKS_AT" in sequence "UniRef100_A4FHQ0", bitscore: 287.0, e-value: 2e-80, length: 309)
1785	UniRef100_Q66SY0_from_919_to_1220 (HMM "PKS_AT" in sequence "UniRef100_Q66SY0", bitscore: 286.8, e-value: 2.2e-80, length: 302)
1786	UniRef100_A4FKH2_from_546_to_839 (HMM "PKS_AT" in sequence "UniRef100_A4FKH2", bitscore: 286.3, e-value: 3.3e-80, length: 294)
1787	UniRef100_UPI000023DFC5_from_554_to_865 (HMM "PKS_AT" in sequence "UniRef100_UPI000023DFC5", bitscore: 286.2, e-value: 3.4e-80, length: 312)
1788	UniRef100_A1CVE7_from_922_to_1222 (HMM "PKS_AT" in sequence "UniRef100_A1CVE7", bitscore: 286.0, e-value: 3.8e-80, length: 301)
1789	UniRef100_Q0LP43_from_522_to_812 (HMM "PKS_AT" in sequence "UniRef100_Q0LP43", bitscore: 286.0, e-value: 3.9e-80, length: 291)
1790	UniRef100_Q3S2T9_from_603_to_925 (HMM "PKS_AT" in sequence "UniRef100_Q3S2T9", bitscore: 285.8, e-value: 4.5e-80, length: 323)
1791	UniRef100_A1CVP5_from_947_to_1247 (HMM "PKS_AT" in sequence "UniRef100_A1CVP5", bitscore: 285.8, e-value: 4.5e-80, length: 301)
1792	UniRef100_Q4WQZ5_from_947_to_1247 (HMM "PKS_AT" in sequence "UniRef100_Q4WQZ5", bitscore: 285.7, e-value: 4.8e-80, length: 301)
1793	UniRef100_Q7TXL6_from_553_to_844 (HMM "PKS_AT" in sequence "UniRef100_Q7TXL6", bitscore: 285.6, e-value: 5.2e-80, length: 292)
1794	UniRef100_P96204_from_553_to_844 (HMM "PKS_AT" in sequence "UniRef100_P96204", bitscore: 285.6, e-value: 5.2e-80, length: 292)
1795	UniRef100_UPI00005F6363_from_238_to_529 (HMM "PKS_AT" in sequence "UniRef100_UPI00005F6363", bitscore: 285.6, e-value: 5.2e-80, length: 292)
1796	UniRef100_Q1I2J2_from_559_to_849 (HMM "PKS_AT" in sequence "UniRef100_Q1I2J2", bitscore: 285.4, e-value: 6e-80, length: 291)
1797	UniRef100_Q08TW0_from_559_to_856 (HMM "PKS_AT" in sequence "UniRef100_Q08TW0", bitscore: 285.2, e-value: 6.9e-80, length: 298)
1798	UniRef100_Q9RFL0_from_559_to_856 (HMM "PKS_AT" in sequence "UniRef100_Q9RFL0", bitscore: 285.2, e-value: 6.9e-80, length: 298)
1799	UniRef100_Q0LKI9_from_535_to_830 (HMM "PKS_AT" in sequence "UniRef100_Q0LKI9", bitscore: 285.2, e-value: 7e-80, length: 296)
1800	UniRef100_Q6RKK1_from_573_to_897 (HMM "PKS_AT" in sequence "UniRef100_Q6RKK1", bitscore: 285.0, e-value: 7.7e-80, length: 325)
1801	UniRef100_A1UIS1_from_548_to_842 (HMM "PKS_AT" in sequence "UniRef100_A1UIS1", bitscore: 284.6, e-value: 1e-79, length: 295)
1802	UniRef100_Q2TXQ8_from_922_to_1220 (HMM "PKS_AT" in sequence "UniRef100_Q2TXQ8", bitscore: 284.6, e-value: 1e-79, length: 299)
1803	UniRef100_Q6N4J8_from_543_to_841 (HMM "PKS_AT" in sequence "UniRef100_Q6N4J8", bitscore: 284.5, e-value: 1.1e-79, length: 299)
1804	UniRef100_Q54B51_from_546_to_879 (HMM "PKS_AT" in sequence "UniRef100_Q54B51", bitscore: 284.3, e-value: 1.3e-79, length: 334)
1805	UniRef100_Q7N5R3_from_2675_to_2969 (HMM "PKS_AT" in sequence "UniRef100_Q7N5R3", bitscore: 284.2, e-value: 1.4e-79, length: 295)
1806	UniRef100_Q8KUF6_from_2252_to_2533 (HMM "PKS_AT" in sequence "UniRef100_Q8KUF6", bitscore: 283.7, e-value: 1.9e-79, length: 282)
1807	UniRef100_Q1JTE1_from_7377_to_7685 (HMM "PKS_AT" in sequence "UniRef100_Q1JTE1", bitscore: 283.5, e-value: 2.2e-79, length: 309)
1808	UniRef100_A1G7S5_from_543_to_832 (HMM "PKS_AT" in sequence "UniRef100_A1G7S5", bitscore: 283.1, e-value: 2.9e-79, length: 290)
1809	UniRef100_A1WKM4_from_608_to_903 (HMM "PKS_AT" in sequence "UniRef100_A1WKM4", bitscore: 282.9, e-value: 3.4e-79, length: 296)
1810	UniRef100_A4RJ31_from_986_to_1302 (HMM "PKS_AT" in sequence "UniRef100_A4RJ31", bitscore: 282.7, e-value: 4e-79, length: 317)
1811	UniRef100_A0PQ39_from_634_to_932 (HMM "PKS_AT" in sequence "UniRef100_A0PQ39", bitscore: 282.2, e-value: 5.4e-79, length: 299)
1812	UniRef100_A0PQ38_from_556_to_854 (HMM "PKS_AT" in sequence "UniRef100_A0PQ38", bitscore: 282.2, e-value: 5.4e-79, length: 299)
1813	UniRef100_Q2U7I0_from_953_to_1295 (HMM "PKS_AT" in sequence "UniRef100_Q2U7I0", bitscore: 280.9, e-value: 1.3e-78, length: 343)
1814	UniRef100_Q9Y7A7_from_898_to_1196 (HMM "PKS_AT" in sequence "UniRef100_Q9Y7A7", bitscore: 280.9, e-value: 1.4e-78, length: 299)
1815	UniRef100_Q6RKL2_from_903_to_1202 (HMM "PKS_AT" in sequence "UniRef100_Q6RKL2", bitscore: 280.9, e-value: 1.4e-78, length: 300)
1816	UniRef100_A2QWU2_from_552_to_853 (HMM "PKS_AT" in sequence "UniRef100_A2QWU2", bitscore: 280.5, e-value: 1.8e-78, length: 302)
1817	UniRef100_A2R6H1_from_573_to_887 (HMM "PKS_AT" in sequence "UniRef100_A2R6H1", bitscore: 280.3, e-value: 2.1e-78, length: 315)
1818	UniRef100_Q1MX73_from_4397_to_4710 (HMM "PKS_AT" in sequence "UniRef100_Q1MX73", bitscore: 280.2, e-value: 2.2e-78, length: 314)
1819	UniRef100_A3MCR4_from_1343_to_1666 (HMM "PKS_AT" in sequence "UniRef100_A3MCR4", bitscore: 280.0, e-value: 2.5e-78, length: 324)
1820	UniRef100_A2S1Z2_from_1478_to_1801 (HMM "PKS_AT" in sequence "UniRef100_A2S1Z2", bitscore: 280.0, e-value: 2.5e-78, length: 324)
1821	UniRef100_Q62B79_from_1478_to_1801 (HMM "PKS_AT" in sequence "UniRef100_Q62B79", bitscore: 280.0, e-value: 2.5e-78, length: 324)
1822	UniRef100_UPI0000558D94_from_1481_to_1804 (HMM "PKS_AT" in sequence "UniRef100_UPI0000558D94", bitscore: 280.0, e-value: 2.5e-78, length: 324)
1823	UniRef100_UPI0000558F51_from_1481_to_1804 (HMM "PKS_AT" in sequence "UniRef100_UPI0000558F51", bitscore: 280.0, e-value: 2.5e-78, length: 324)
1824	UniRef100_UPI00006DD150_from_1481_to_1804 (HMM "PKS_AT" in sequence "UniRef100_UPI00006DD150", bitscore: 280.0, e-value: 2.5e-78, length: 324)
1825	UniRef100_Q0CG13_from_768_to_1072 (HMM "PKS_AT" in sequence "UniRef100_Q0CG13", bitscore: 279.6, e-value: 3.3e-78, length: 305)
1826	UniRef100_Q9F830_from_111_to_405 (HMM "PKS_AT" in sequence "UniRef100_Q9F830", bitscore: 279.0, e-value: 5.1e-78, length: 295)
1827	UniRef100_A3P2C3_from_1471_to_1794 (HMM "PKS_AT" in sequence "UniRef100_A3P2C3", bitscore: 278.9, e-value: 5.3e-78, length: 324)
1828	UniRef100_Q63NI8_from_1481_to_1804 (HMM "PKS_AT" in sequence "UniRef100_Q63NI8", bitscore: 278.9, e-value: 5.3e-78, length: 324)
1829	UniRef100_Q3JHD4_from_1471_to_1794 (HMM "PKS_AT" in sequence "UniRef100_Q3JHD4", bitscore: 278.9, e-value: 5.3e-78, length: 324)
1830	UniRef100_UPI000055A7C6_from_1471_to_1794 (HMM "PKS_AT" in sequence "UniRef100_UPI000055A7C6", bitscore: 278.9, e-value: 5.3e-78, length: 324)
1831	UniRef100_UPI000055B87C_from_1471_to_1794 (HMM "PKS_AT" in sequence "UniRef100_UPI000055B87C", bitscore: 278.9, e-value: 5.3e-78, length: 324)
1832	UniRef100_UPI000055BF0F_from_1471_to_1794 (HMM "PKS_AT" in sequence "UniRef100_UPI000055BF0F", bitscore: 278.9, e-value: 5.3e-78, length: 324)
1833	UniRef100_UPI00006743F2_from_1471_to_1794 (HMM "PKS_AT" in sequence "UniRef100_UPI00006743F2", bitscore: 278.9, e-value: 5.3e-78, length: 324)
1834	UniRef100_UPI000023CB38_from_576_to_883 (HMM "PKS_AT" in sequence "UniRef100_UPI000023CB38", bitscore: 278.7, e-value: 6.1e-78, length: 308)
1835	UniRef100_Q2T5Z2_from_552_to_837 (HMM "PKS_AT" in sequence "UniRef100_Q2T5Z2", bitscore: 278.6, e-value: 6.9e-78, length: 286)
1836	UniRef100_Q92S51_from_528_to_826 (HMM "PKS_AT" in sequence "UniRef100_Q92S51", bitscore: 278.5, e-value: 7.1e-78, length: 299)
1837	UniRef100_Q848C4_from_124_to_425 (HMM "PKS_AT" in sequence "UniRef100_Q848C4", bitscore: 278.4, e-value: 7.7e-78, length: 302)
1838	UniRef100_A3NGS2_from_1471_to_1794 (HMM "PKS_AT" in sequence "UniRef100_A3NGS2", bitscore: 278.3, e-value: 8e-78, length: 324)
1839	UniRef100_A3Q285_from_548_to_842 (HMM "PKS_AT" in sequence "UniRef100_A3Q285", bitscore: 278.2, e-value: 8.9e-78, length: 295)
1840	UniRef100_A6EWZ2_from_1133_to_1434 (HMM "PKS_AT" in sequence "UniRef100_A6EWZ2", bitscore: 278.2, e-value: 9.1e-78, length: 302)
1841	UniRef100_Q0CJC8_from_450_to_751 (HMM "PKS_AT" in sequence "UniRef100_Q0CJC8", bitscore: 278.1, e-value: 9.3e-78, length: 302)
1842	UniRef100_A3NK01_from_559_to_844 (HMM "PKS_AT" in sequence "UniRef100_A3NK01", bitscore: 278.0, e-value: 9.8e-78, length: 286)
1843	UniRef100_Q63L14_from_558_to_843 (HMM "PKS_AT" in sequence "UniRef100_Q63L14", bitscore: 278.0, e-value: 9.8e-78, length: 286)
1844	UniRef100_Q7Z9K6_from_898_to_1196 (HMM "PKS_AT" in sequence "UniRef100_Q7Z9K6", bitscore: 277.6, e-value: 1.3e-77, length: 299)
1845	UniRef100_Q3L7Y0_from_563_to_881 (HMM "PKS_AT" in sequence "UniRef100_Q3L7Y0", bitscore: 277.5, e-value: 1.4e-77, length: 319)
1846	UniRef100_A2QKB6_from_551_to_899 (HMM "PKS_AT" in sequence "UniRef100_A2QKB6", bitscore: 277.5, e-value: 1.4e-77, length: 349)
1847	UniRef100_Q1RAF9_from_553_to_844 (HMM "PKS_AT" in sequence "UniRef100_Q1RAF9", bitscore: 277.4, e-value: 1.5e-77, length: 292)
1848	UniRef100_Q9F7T9_from_1039_to_1446 (HMM "PKS_AT" in sequence "UniRef100_Q9F7T9", bitscore: 277.4, e-value: 1.5e-77, length: 408)
1849	UniRef100_Q52931_from_46_to_344 (HMM "PKS_AT" in sequence "UniRef100_Q52931", bitscore: 277.3, e-value: 1.7e-77, length: 299)
1850	UniRef100_Q0MNS3_from_528_to_826 (HMM "PKS_AT" in sequence "UniRef100_Q0MNS3", bitscore: 277.2, e-value: 1.8e-77, length: 299)
1851	UniRef100_Q1RPE9_from_553_to_844 (HMM "PKS_AT" in sequence "UniRef100_Q1RPE9", bitscore: 277.0, e-value: 2e-77, length: 292)
1852	UniRef100_Q0TGI6_from_553_to_844 (HMM "PKS_AT" in sequence "UniRef100_Q0TGI6", bitscore: 277.0, e-value: 2e-77, length: 292)
1853	UniRef100_UPI00005F0CE5_from_553_to_844 (HMM "PKS_AT" in sequence "UniRef100_UPI00005F0CE5", bitscore: 277.0, e-value: 2e-77, length: 292)
1854	UniRef100_UPI00005F2DDD_from_553_to_844 (HMM "PKS_AT" in sequence "UniRef100_UPI00005F2DDD", bitscore: 277.0, e-value: 2e-77, length: 292)
1855	UniRef100_Q9Z373_from_553_to_844 (HMM "PKS_AT" in sequence "UniRef100_Q9Z373", bitscore: 276.9, e-value: 2.1e-77, length: 292)
1856	UniRef100_Q3V8D5_from_553_to_844 (HMM "PKS_AT" in sequence "UniRef100_Q3V8D5", bitscore: 276.9, e-value: 2.1e-77, length: 292)
1857	UniRef100_A4GZD2_from_553_to_844 (HMM "PKS_AT" in sequence "UniRef100_A4GZD2", bitscore: 276.9, e-value: 2.1e-77, length: 292)
1858	UniRef100_Q3V7P6_from_553_to_844 (HMM "PKS_AT" in sequence "UniRef100_Q3V7P6", bitscore: 276.9, e-value: 2.1e-77, length: 292)
1859	UniRef100_A1ACH2_from_553_to_844 (HMM "PKS_AT" in sequence "UniRef100_A1ACH2", bitscore: 276.9, e-value: 2.1e-77, length: 292)
1860	UniRef100_O96554_from_5713_to_6013 (HMM "PKS_AT" in sequence "UniRef100_O96554", bitscore: 276.7, e-value: 2.4e-77, length: 301)
1861	UniRef100_Q5CUM8_from_5713_to_6013 (HMM "PKS_AT" in sequence "UniRef100_Q5CUM8", bitscore: 276.7, e-value: 2.4e-77, length: 301)
1862	UniRef100_Q6TLZ4_from_3_to_255 (HMM "PKS_AT" in sequence "UniRef100_Q6TLZ4", bitscore: 276.7, e-value: 2.5e-77, length: 253)
1863	UniRef100_A1TTJ1_from_558_to_860 (HMM "PKS_AT" in sequence "UniRef100_A1TTJ1", bitscore: 276.6, e-value: 2.7e-77, length: 303)
1864	UniRef100_Q6RKL3_from_564_to_870 (HMM "PKS_AT" in sequence "UniRef100_Q6RKL3", bitscore: 276.4, e-value: 3.1e-77, length: 307)
1865	UniRef100_Q1B1X0_from_745_to_1056 (HMM "PKS_AT" in sequence "UniRef100_Q1B1X0", bitscore: 276.1, e-value: 3.9e-77, length: 312)
1866	UniRef100_A3Q7M7_from_736_to_1047 (HMM "PKS_AT" in sequence "UniRef100_A3Q7M7", bitscore: 276.1, e-value: 3.9e-77, length: 312)
1867	UniRef100_A3P5L9_from_553_to_838 (HMM "PKS_AT" in sequence "UniRef100_A3P5L9", bitscore: 276.0, e-value: 3.9e-77, length: 286)
1868	UniRef100_A4LVG4_from_559_to_844 (HMM "PKS_AT" in sequence "UniRef100_A4LVG4", bitscore: 276.0, e-value: 3.9e-77, length: 286)
1869	UniRef100_Q3JM55_from_537_to_822 (HMM "PKS_AT" in sequence "UniRef100_Q3JM55", bitscore: 276.0, e-value: 3.9e-77, length: 286)
1870	UniRef100_UPI000055B7A7_from_543_to_828 (HMM "PKS_AT" in sequence "UniRef100_UPI000055B7A7", bitscore: 276.0, e-value: 3.9e-77, length: 286)
1871	UniRef100_UPI000055BF88_from_55_to_340 (HMM "PKS_AT" in sequence "UniRef100_UPI000055BF88", bitscore: 276.0, e-value: 3.9e-77, length: 286)
1872	UniRef100_UPI00005FAFCF_from_537_to_822 (HMM "PKS_AT" in sequence "UniRef100_UPI00005FAFCF", bitscore: 276.0, e-value: 3.9e-77, length: 286)
1873	UniRef100_Q93GZ8_from_552_to_850 (HMM "PKS_AT" in sequence "UniRef100_Q93GZ8", bitscore: 276.0, e-value: 4e-77, length: 299)
1874	UniRef100_Q5CKP1_from_751_to_1049 (HMM "PKS_AT" in sequence "UniRef100_Q5CKP1", bitscore: 275.5, e-value: 5.9e-77, length: 299)
1875	UniRef100_Q2N3T1_from_635_to_937 (HMM "PKS_AT" in sequence "UniRef100_Q2N3T1", bitscore: 275.4, e-value: 6.1e-77, length: 303)
1876	UniRef100_A4RE14_from_766_to_1083 (HMM "PKS_AT" in sequence "UniRef100_A4RE14", bitscore: 275.1, e-value: 7.4e-77, length: 318)
1877	UniRef100_A4T2D4_from_542_to_836 (HMM "PKS_AT" in sequence "UniRef100_A4T2D4", bitscore: 275.1, e-value: 7.7e-77, length: 295)
1878	UniRef100_Q2T3H3_from_1469_to_1782 (HMM "PKS_AT" in sequence "UniRef100_Q2T3H3", bitscore: 275.1, e-value: 7.8e-77, length: 314)
1879	UniRef100_Q8TGD7_from_926_to_1232 (HMM "PKS_AT" in sequence "UniRef100_Q8TGD7", bitscore: 274.8, e-value: 9.1e-77, length: 307)
1880	UniRef100_Q2ABP6_from_599_to_916 (HMM "PKS_AT" in sequence "UniRef100_Q2ABP6", bitscore: 274.7, e-value: 1e-76, length: 318)
1881	UniRef100_Q0CFN4_from_604_to_910 (HMM "PKS_AT" in sequence "UniRef100_Q0CFN4", bitscore: 274.5, e-value: 1.1e-76, length: 307)
1882	UniRef100_A0NU18_from_504_to_824 (HMM "PKS_AT" in sequence "UniRef100_A0NU18", bitscore: 274.2, e-value: 1.4e-76, length: 321)
1883	UniRef100_A2R5P7_from_588_to_908 (HMM "PKS_AT" in sequence "UniRef100_A2R5P7", bitscore: 274.2, e-value: 1.4e-76, length: 321)
1884	UniRef100_A3K8W2_from_533_to_839 (HMM "PKS_AT" in sequence "UniRef100_A3K8W2", bitscore: 274.0, e-value: 1.6e-76, length: 307)
1885	UniRef100_Q2JEB8_from_613_to_909 (HMM "PKS_AT" in sequence "UniRef100_Q2JEB8", bitscore: 273.8, e-value: 1.8e-76, length: 297)
1886	UniRef100_A1G9R2_from_604_to_897 (HMM "PKS_AT" in sequence "UniRef100_A1G9R2", bitscore: 273.8, e-value: 1.9e-76, length: 294)
1887	UniRef100_Q0LNS7_from_1217_to_1516 (HMM "PKS_AT" in sequence "UniRef100_Q0LNS7", bitscore: 273.5, e-value: 2.2e-76, length: 300)
1888	UniRef100_Q6RKF6_from_526_to_990 (HMM "PKS_AT" in sequence "UniRef100_Q6RKF6", bitscore: 273.5, e-value: 2.3e-76, length: 465)
1889	UniRef100_Q49934_from_551_to_847 (HMM "PKS_AT" in sequence "UniRef100_Q49934", bitscore: 273.4, e-value: 2.4e-76, length: 297)
1890	UniRef100_Q6ZY02_from_526_to_825 (HMM "PKS_AT" in sequence "UniRef100_Q6ZY02", bitscore: 273.4, e-value: 2.4e-76, length: 300)
1891	UniRef100_Q49HL1_from_5792_to_6100 (HMM "PKS_AT" in sequence "UniRef100_Q49HL1", bitscore: 272.7, e-value: 4.1e-76, length: 309)
1892	UniRef100_Q0VZ73_from_626_to_923 (HMM "PKS_AT" in sequence "UniRef100_Q0VZ73", bitscore: 272.6, e-value: 4.1e-76, length: 298)
1893	UniRef100_A3KI34_from_542_to_829 (HMM "PKS_AT" in sequence "UniRef100_A3KI34", bitscore: 272.6, e-value: 4.2e-76, length: 288)
1894	UniRef100_A2QIQ4_from_548_to_863 (HMM "PKS_AT" in sequence "UniRef100_A2QIQ4", bitscore: 272.6, e-value: 4.4e-76, length: 316)
1895	UniRef100_Q0CB34_from_488_to_771 (HMM "PKS_AT" in sequence "UniRef100_Q0CB34", bitscore: 272.4, e-value: 5.1e-76, length: 284)
1896	UniRef100_Q8RJX4_from_105_to_400 (HMM "PKS_AT" in sequence "UniRef100_Q8RJX4", bitscore: 272.3, e-value: 5.4e-76, length: 296)
1897	UniRef100_A2QUE2_from_517_to_816 (HMM "PKS_AT" in sequence "UniRef100_A2QUE2", bitscore: 272.2, e-value: 5.5e-76, length: 300)
1898	UniRef100_Q6RKE6_from_925_to_1231 (HMM "PKS_AT" in sequence "UniRef100_Q6RKE6", bitscore: 272.1, e-value: 6.2e-76, length: 307)
1899	UniRef100_Q8NJ18_from_903_to_1197 (HMM "PKS_AT" in sequence "UniRef100_Q8NJ18", bitscore: 271.9, e-value: 7.1e-76, length: 295)
1900	UniRef100_Q6DQW3_from_922_to_1223 (HMM "PKS_AT" in sequence "UniRef100_Q6DQW3", bitscore: 270.7, e-value: 1.6e-75, length: 302)
1901	UniRef100_Q5Y9G4_from_69_to_364 (HMM "PKS_AT" in sequence "UniRef100_Q5Y9G4", bitscore: 270.7, e-value: 1.6e-75, length: 296)
1902	UniRef100_Q6RKE5_from_614_to_916 (HMM "PKS_AT" in sequence "UniRef100_Q6RKE5", bitscore: 270.5, e-value: 1.8e-75, length: 303)
1903	UniRef100_Q5B0D0_from_928_to_1225 (HMM "PKS_AT" in sequence "UniRef100_Q5B0D0", bitscore: 270.4, e-value: 2e-75, length: 298)
1904	UniRef100_A1CLJ5_from_548_to_864 (HMM "PKS_AT" in sequence "UniRef100_A1CLJ5", bitscore: 270.2, e-value: 2.2e-75, length: 317)
1905	UniRef100_Q6RKK2_from_565_to_872 (HMM "PKS_AT" in sequence "UniRef100_Q6RKK2", bitscore: 270.2, e-value: 2.3e-75, length: 308)
1906	UniRef100_Q5Z3G0_from_730_to_1034 (HMM "PKS_AT" in sequence "UniRef100_Q5Z3G0", bitscore: 270.2, e-value: 2.3e-75, length: 305)
1907	UniRef100_Q55B90_from_278_to_590 (HMM "PKS_AT" in sequence "UniRef100_Q55B90", bitscore: 270.1, e-value: 2.5e-75, length: 313)
1908	UniRef100_A1TBT3_from_582_to_876 (HMM "PKS_AT" in sequence "UniRef100_A1TBT3", bitscore: 270.1, e-value: 2.5e-75, length: 295)
1909	UniRef100_O54511_from_553_to_844 (HMM "PKS_AT" in sequence "UniRef100_O54511", bitscore: 269.9, e-value: 2.7e-75, length: 292)
1910	UniRef100_A1JTF9_from_553_to_844 (HMM "PKS_AT" in sequence "UniRef100_A1JTF9", bitscore: 269.9, e-value: 2.7e-75, length: 292)
1911	UniRef100_Q70DW4_from_99_to_392 (HMM "PKS_AT" in sequence "UniRef100_Q70DW4", bitscore: 269.7, e-value: 3.3e-75, length: 294)
1912	UniRef100_Q6RKK8_from_567_to_878 (HMM "PKS_AT" in sequence "UniRef100_Q6RKK8", bitscore: 269.3, e-value: 4.1e-75, length: 312)
1913	UniRef100_A0R617_from_705_to_1016 (HMM "PKS_AT" in sequence "UniRef100_A0R617", bitscore: 269.2, e-value: 4.4e-75, length: 312)
1914	UniRef100_A1KQD4_from_715_to_1019 (HMM "PKS_AT" in sequence "UniRef100_A1KQD4", bitscore: 269.2, e-value: 4.6e-75, length: 305)
1915	UniRef100_A2VMH9_from_715_to_1019 (HMM "PKS_AT" in sequence "UniRef100_A2VMH9", bitscore: 269.2, e-value: 4.6e-75, length: 305)
1916	UniRef100_O53579_from_715_to_1019 (HMM "PKS_AT" in sequence "UniRef100_O53579", bitscore: 269.2, e-value: 4.6e-75, length: 305)
1917	UniRef100_Q7TVM9_from_715_to_1019 (HMM "PKS_AT" in sequence "UniRef100_Q7TVM9", bitscore: 269.2, e-value: 4.6e-75, length: 305)
1918	UniRef100_Q4P0E5_from_925_to_1243 (HMM "PKS_AT" in sequence "UniRef100_Q4P0E5", bitscore: 269.1, e-value: 4.8e-75, length: 319)
1919	UniRef100_P22367_from_569_to_862 (HMM "PKS_AT" in sequence "UniRef100_P22367", bitscore: 268.8, e-value: 5.8e-75, length: 294)
1920	UniRef100_A0PWZ2_from_726_to_1030 (HMM "PKS_AT" in sequence "UniRef100_A0PWZ2", bitscore: 268.7, e-value: 6.4e-75, length: 305)
1921	UniRef100_A2QK66_from_831_to_1131 (HMM "PKS_AT" in sequence "UniRef100_A2QK66", bitscore: 268.4, e-value: 7.9e-75, length: 301)
1922	UniRef100_Q0C8L6_from_496_to_790 (HMM "PKS_AT" in sequence "UniRef100_Q0C8L6", bitscore: 268.1, e-value: 9.4e-75, length: 295)
1923	UniRef100_Q86AE8_from_330_to_636 (HMM "PKS_AT" in sequence "UniRef100_Q86AE8", bitscore: 268.0, e-value: 1e-74, length: 307)
1924	UniRef100_Q7N4L0_from_539_to_831 (HMM "PKS_AT" in sequence "UniRef100_Q7N4L0", bitscore: 267.7, e-value: 1.2e-74, length: 293)
1925	UniRef100_Q54QD3_from_543_to_855 (HMM "PKS_AT" in sequence "UniRef100_Q54QD3", bitscore: 267.1, e-value: 1.9e-74, length: 313)
1926	UniRef100_Q2UG13_from_3_to_284 (HMM "PKS_AT" in sequence "UniRef100_Q2UG13", bitscore: 266.5, e-value: 2.9e-74, length: 282)
1927	UniRef100_A5IDX8_from_1132_to_1426 (HMM "PKS_AT" in sequence "UniRef100_A5IDX8", bitscore: 266.4, e-value: 3.1e-74, length: 295)
1928	UniRef100_Q86AE3_from_554_to_860 (HMM "PKS_AT" in sequence "UniRef100_Q86AE3", bitscore: 265.9, e-value: 4.3e-74, length: 307)
1929	UniRef100_A4X3P8_from_623_to_926 (HMM "PKS_AT" in sequence "UniRef100_A4X3P8", bitscore: 264.9, e-value: 9e-74, length: 304)
1930	UniRef100_A0YGI6_from_1146_to_1449 (HMM "PKS_AT" in sequence "UniRef100_A0YGI6", bitscore: 264.2, e-value: 1.5e-73, length: 304)
1931	UniRef100_A4R457_from_417_to_740 (HMM "PKS_AT" in sequence "UniRef100_A4R457", bitscore: 264.1, e-value: 1.6e-73, length: 324)
1932	UniRef100_A4RNM2_from_576_to_871 (HMM "PKS_AT" in sequence "UniRef100_A4RNM2", bitscore: 263.8, e-value: 2e-73, length: 296)
1933	UniRef100_Q2KHB6_from_576_to_871 (HMM "PKS_AT" in sequence "UniRef100_Q2KHB6", bitscore: 263.8, e-value: 2e-73, length: 296)
1934	UniRef100_Q9CDB1_from_747_to_1051 (HMM "PKS_AT" in sequence "UniRef100_Q9CDB1", bitscore: 263.6, e-value: 2.1e-73, length: 305)
1935	UniRef100_Q6T306_from_651_to_955 (HMM "PKS_AT" in sequence "UniRef100_Q6T306", bitscore: 263.6, e-value: 2.2e-73, length: 305)
1936	UniRef100_Q48HQ2_from_537_to_829 (HMM "PKS_AT" in sequence "UniRef100_Q48HQ2", bitscore: 263.5, e-value: 2.4e-73, length: 293)
1937	UniRef100_Q55CN6_from_583_to_895 (HMM "PKS_AT" in sequence "UniRef100_Q55CN6", bitscore: 263.2, e-value: 2.8e-73, length: 313)
1938	UniRef100_Q5WUR2_from_1132_to_1426 (HMM "PKS_AT" in sequence "UniRef100_Q5WUR2", bitscore: 263.1, e-value: 3e-73, length: 295)
1939	UniRef100_Q86AE5_from_330_to_636 (HMM "PKS_AT" in sequence "UniRef100_Q86AE5", bitscore: 262.9, e-value: 3.6e-73, length: 307)
1940	UniRef100_Q9FB25_from_541_to_843 (HMM "PKS_AT" in sequence "UniRef100_Q9FB25", bitscore: 262.3, e-value: 5.4e-73, length: 303)
1941	UniRef100_Q86AE6_from_327_to_633 (HMM "PKS_AT" in sequence "UniRef100_Q86AE6", bitscore: 261.8, e-value: 7.6e-73, length: 307)
1942	UniRef100_Q54QD1_from_543_to_855 (HMM "PKS_AT" in sequence "UniRef100_Q54QD1", bitscore: 261.0, e-value: 1.4e-72, length: 313)
1943	UniRef100_A2VEA8_from_546_to_853 (HMM "PKS_AT" in sequence "UniRef100_A2VEA8", bitscore: 260.9, e-value: 1.5e-72, length: 308)
1944	UniRef100_A4T6D6_from_721_to_1032 (HMM "PKS_AT" in sequence "UniRef100_A4T6D6", bitscore: 260.1, e-value: 2.4e-72, length: 312)
1945	UniRef100_Q55DM7_from_548_to_863 (HMM "PKS_AT" in sequence "UniRef100_Q55DM7", bitscore: 259.6, e-value: 3.6e-72, length: 316)
1946	UniRef100_Q2UHH5_from_891_to_1190 (HMM "PKS_AT" in sequence "UniRef100_Q2UHH5", bitscore: 258.4, e-value: 8.1e-72, length: 300)
1947	UniRef100_Q54FC8_from_562_to_876 (HMM "PKS_AT" in sequence "UniRef100_Q54FC8", bitscore: 258.3, e-value: 8.8e-72, length: 315)
1948	UniRef100_Q55AY9_from_557_to_863 (HMM "PKS_AT" in sequence "UniRef100_Q55AY9", bitscore: 258.1, e-value: 1e-71, length: 307)
1949	UniRef100_A2QX22_from_925_to_1228 (HMM "PKS_AT" in sequence "UniRef100_A2QX22", bitscore: 258.0, e-value: 1.1e-71, length: 304)
1950	UniRef100_Q54ED6_from_547_to_857 (HMM "PKS_AT" in sequence "UniRef100_Q54ED6", bitscore: 257.9, e-value: 1.2e-71, length: 311)
1951	UniRef100_Q26N07_from_572_to_868 (HMM "PKS_AT" in sequence "UniRef100_Q26N07", bitscore: 257.3, e-value: 1.7e-71, length: 297)
1952	UniRef100_Q54ED7_from_548_to_858 (HMM "PKS_AT" in sequence "UniRef100_Q54ED7", bitscore: 257.3, e-value: 1.7e-71, length: 311)
1953	UniRef100_Q83WF0_from_1531_to_1835 (HMM "PKS_AT" in sequence "UniRef100_Q83WF0", bitscore: 257.1, e-value: 2e-71, length: 305)
1954	UniRef100_Q869W9_from_550_to_861 (HMM "PKS_AT" in sequence "UniRef100_Q869W9", bitscore: 256.6, e-value: 2.8e-71, length: 312)
1955	UniRef100_Q54FN2_from_584_to_898 (HMM "PKS_AT" in sequence "UniRef100_Q54FN2", bitscore: 255.9, e-value: 4.5e-71, length: 315)
1956	UniRef100_Q26PG0_from_540_to_838 (HMM "PKS_AT" in sequence "UniRef100_Q26PG0", bitscore: 255.5, e-value: 6.1e-71, length: 299)
1957	UniRef100_Q6LRJ8_from_537_to_854 (HMM "PKS_AT" in sequence "UniRef100_Q6LRJ8", bitscore: 255.1, e-value: 8e-71, length: 318)
1958	UniRef100_Q6RC16_from_12_to_239 (HMM "PKS_AT" in sequence "UniRef100_Q6RC16", bitscore: 255.0, e-value: 8.6e-71, length: 228)
1959	UniRef100_Q54G29_from_606_to_920 (HMM "PKS_AT" in sequence "UniRef100_Q54G29", bitscore: 254.6, e-value: 1.1e-70, length: 315)
1960	UniRef100_Q54FP8_from_583_to_897 (HMM "PKS_AT" in sequence "UniRef100_Q54FP8", bitscore: 254.4, e-value: 1.3e-70, length: 315)
1961	UniRef100_A0Q9C4_from_734_to_1038 (HMM "PKS_AT" in sequence "UniRef100_A0Q9C4", bitscore: 254.0, e-value: 1.7e-70, length: 305)
1962	UniRef100_Q745K9_from_717_to_1021 (HMM "PKS_AT" in sequence "UniRef100_Q745K9", bitscore: 254.0, e-value: 1.7e-70, length: 305)
1963	UniRef100_A1TGV5_from_735_to_1049 (HMM "PKS_AT" in sequence "UniRef100_A1TGV5", bitscore: 254.0, e-value: 1.7e-70, length: 315)
1964	UniRef100_Q54T36_from_548_to_857 (HMM "PKS_AT" in sequence "UniRef100_Q54T36", bitscore: 253.5, e-value: 2.4e-70, length: 310)
1965	UniRef100_A4MH49_from_513_to_803 (HMM "PKS_AT" in sequence "UniRef100_A4MH49", bitscore: 252.9, e-value: 3.6e-70, length: 291)
1966	UniRef100_A3P5J1_from_513_to_803 (HMM "PKS_AT" in sequence "UniRef100_A3P5J1", bitscore: 252.7, e-value: 4.2e-70, length: 291)
1967	UniRef100_A3NJX3_from_511_to_801 (HMM "PKS_AT" in sequence "UniRef100_A3NJX3", bitscore: 252.7, e-value: 4.2e-70, length: 291)
1968	UniRef100_Q3JMA5_from_513_to_803 (HMM "PKS_AT" in sequence "UniRef100_Q3JMA5", bitscore: 252.7, e-value: 4.2e-70, length: 291)
1969	UniRef100_UPI000055BC94_from_513_to_803 (HMM "PKS_AT" in sequence "UniRef100_UPI000055BC94", bitscore: 252.7, e-value: 4.2e-70, length: 291)
1970	UniRef100_UPI00006740C7_from_513_to_803 (HMM "PKS_AT" in sequence "UniRef100_UPI00006740C7", bitscore: 252.7, e-value: 4.2e-70, length: 291)
1971	UniRef100_A4X898_from_528_to_857 (HMM "PKS_AT" in sequence "UniRef100_A4X898", bitscore: 252.6, e-value: 4.4e-70, length: 330)
1972	UniRef100_Q54FD2_from_566_to_880 (HMM "PKS_AT" in sequence "UniRef100_Q54FD2", bitscore: 251.7, e-value: 8.5e-70, length: 315)
1973	UniRef100_A1G7W7_from_528_to_840 (HMM "PKS_AT" in sequence "UniRef100_A1G7W7", bitscore: 251.6, e-value: 9.2e-70, length: 313)
1974	UniRef100_Q54FN7_from_579_to_893 (HMM "PKS_AT" in sequence "UniRef100_Q54FN7", bitscore: 251.0, e-value: 1.4e-69, length: 315)
1975	UniRef100_Q54T31_from_179_to_488 (HMM "PKS_AT" in sequence "UniRef100_Q54T31", bitscore: 250.9, e-value: 1.5e-69, length: 310)
1976	UniRef100_Q9KID7_from_2409_to_2706 (HMM "PKS_AT" in sequence "UniRef100_Q9KID7", bitscore: 250.8, e-value: 1.5e-69, length: 298)
1977	UniRef100_Q54FQ1_from_585_to_899 (HMM "PKS_AT" in sequence "UniRef100_Q54FQ1", bitscore: 250.5, e-value: 1.9e-69, length: 315)
1978	UniRef100_Q54KU3_from_568_to_879 (HMM "PKS_AT" in sequence "UniRef100_Q54KU3", bitscore: 250.0, e-value: 2.7e-69, length: 312)
1979	UniRef100_Q54FQ3_from_580_to_894 (HMM "PKS_AT" in sequence "UniRef100_Q54FQ3", bitscore: 249.5, e-value: 3.9e-69, length: 315)
1980	UniRef100_Q12IB9_from_1206_to_1505 (HMM "PKS_AT" in sequence "UniRef100_Q12IB9", bitscore: 249.3, e-value: 4.3e-69, length: 300)
1981	UniRef100_Q869X2_from_550_to_861 (HMM "PKS_AT" in sequence "UniRef100_Q869X2", bitscore: 249.3, e-value: 4.3e-69, length: 312)
1982	UniRef100_Q0S9C4_from_668_to_972 (HMM "PKS_AT" in sequence "UniRef100_Q0S9C4", bitscore: 249.2, e-value: 4.8e-69, length: 305)
1983	UniRef100_Q882M6_from_534_to_826 (HMM "PKS_AT" in sequence "UniRef100_Q882M6", bitscore: 248.3, e-value: 9.1e-69, length: 293)
1984	UniRef100_UPI0000E47A71_from_546_to_853 (HMM "PKS_AT" in sequence "UniRef100_UPI0000E47A71", bitscore: 248.0, e-value: 1.1e-68, length: 308)
1985	UniRef100_P95814_from_2437_to_2701 (HMM "PKS_AT" in sequence "UniRef100_P95814", bitscore: 247.6, e-value: 1.4e-68, length: 265)
1986	UniRef100_Q54FQ2_from_582_to_896 (HMM "PKS_AT" in sequence "UniRef100_Q54FQ2", bitscore: 246.5, e-value: 3e-68, length: 315)
1987	UniRef100_A1EXT6_from_623_to_924 (HMM "PKS_AT" in sequence "UniRef100_A1EXT6", bitscore: 246.5, e-value: 3.1e-68, length: 302)
1988	UniRef100_Q83DF0_from_623_to_924 (HMM "PKS_AT" in sequence "UniRef100_Q83DF0", bitscore: 246.5, e-value: 3.1e-68, length: 302)
1989	UniRef100_UPI0000DADEC5_from_623_to_924 (HMM "PKS_AT" in sequence "UniRef100_UPI0000DADEC5", bitscore: 246.5, e-value: 3.1e-68, length: 302)
1990	UniRef100_UPI0000DAEA06_from_623_to_924 (HMM "PKS_AT" in sequence "UniRef100_UPI0000DAEA06", bitscore: 246.5, e-value: 3.1e-68, length: 302)
1991	UniRef100_Q54KU5_from_573_to_884 (HMM "PKS_AT" in sequence "UniRef100_Q54KU5", bitscore: 246.4, e-value: 3.2e-68, length: 312)
1992	UniRef100_Q86B12_from_625_to_956 (HMM "PKS_AT" in sequence "UniRef100_Q86B12", bitscore: 246.1, e-value: 4e-68, length: 332)
1993	UniRef100_Q6WS89_from_174_to_413 (HMM "PKS_AT" in sequence "UniRef100_Q6WS89", bitscore: 246.0, e-value: 4.4e-68, length: 240)
1994	UniRef100_Q0QMN5_from_592_to_910 (HMM "PKS_AT" in sequence "UniRef100_Q0QMN5", bitscore: 245.1, e-value: 8.2e-68, length: 319)
1995	UniRef100_Q2T5W9_from_511_to_801 (HMM "PKS_AT" in sequence "UniRef100_Q2T5W9", bitscore: 244.8, e-value: 9.7e-68, length: 291)
1996	UniRef100_A5JMD4_from_197_to_440 (HMM "PKS_AT" in sequence "UniRef100_A5JMD4", bitscore: 243.5, e-value: 2.4e-67, length: 244)
1997	UniRef100_UPI00006744BA_from_2_to_278 (HMM "PKS_AT" in sequence "UniRef100_UPI00006744BA", bitscore: 243.4, e-value: 2.7e-67, length: 277)
1998	UniRef100_A1CFL8_from_511_to_804 (HMM "PKS_AT" in sequence "UniRef100_A1CFL8", bitscore: 243.2, e-value: 3e-67, length: 294)
1999	UniRef100_Q2ED07_from_1265_to_1558 (HMM "PKS_AT" in sequence "UniRef100_Q2ED07", bitscore: 243.1, e-value: 3.2e-67, length: 294)
2000	UniRef100_A3VIG0_from_490_to_789 (HMM "PKS_AT" in sequence "UniRef100_A3VIG0", bitscore: 242.9, e-value: 3.7e-67, length: 300)
[truncated: 1,778 more rows]
